# Supplementary material for: Full-length transcript sequencing of human and mouse cerebral cortex identifies widespread isoform diversity and alternative splicing
Source: Cell Rep. 2021 Nov 16;37(7):110022. doi: 10.1016/j.celrep.2021.110022 (PMC8609283; doi:10.1016/j.celrep.2021.110022)
Supplement: Table S2. SQANTI2 annotation of filtered transcripts from human and mouse cortex Iso-Seq datasets, related to Table 1 [file mmc2.xlsx]

## Sheet: HumanCTX
isoform	chrom	strand	length	exons	structural_category	associated_gene	associated_transcript	ref_length	ref_exons	diff_to_TSS	diff_to_TTS	diff_to_gene_TSS	diff_to_gene_TTS	subcategory	RTS_stage	all_canonical	min_sample_cov	min_cov	min_cov_pos	sd_cov	FL	n_indels	n_indels_junc	bite	iso_exp	gene_exp	ratio_exp	FSM_class	coding	ORF_length	CDS_length	CDS_start	CDS_end	CDS_genomic_start	CDS_genomic_end	predicted_NMD	perc_A_downstream_TTS	seq_A_downstream_TTS	dist_to_cage_peak	within_cage_peak	dist_to_polya_site	within_polya_site	polyA_motif	polyA_dist	FL.AdultCTX1	FL.AdultCTX2	FL.AdultCTX3	FL.AdultCTX4	FL.AdultCTX5
PB.1.1	chr1	-	1899	9	novel_not_in_catalog	WASH7P	novel	1351	11	NA	NA	211	45	intron_retention	FALSE	canonical	1	576	junction_7	12195	NA	NA	NA	TRUE	NA	NA	NA	B	coding	176	531	2	532	29358	17551	TRUE	25	AAACGTCTCGGGGTCAGTGA	NA	FALSE	NA	NA	AATAAA	-24	0	4	1	0	1
PB.1.10	chr1	-	2941	3	novel_in_catalog	WASH7P	novel	1351	11	NA	NA	11954	-3	intron_retention	FALSE	canonical	1	9793	junction_2	1944.5	NA	NA	NA	TRUE	NA	NA	NA	B	non_coding	NA	NA	NA	NA	NA	NA	NA	35	AAACCAACAGTGTGCTTTTA	NA	FALSE	NA	NA	AATAAA	-12	0	0	0	0	0
PB.1.12	chr1	-	1562	10	novel_not_in_catalog	WASH7P	novel	1351	11	NA	NA	225	-3	at_least_one_novel_splicesite	FALSE	canonical	1	60	junction_9	11441.9	NA	NA	NA	TRUE	NA	NA	NA	B	coding	140	423	3	425	29343	17365	TRUE	35	AAACCAACAGTGTGCTTTTA	NA	FALSE	NA	NA	AATAAA	-12	1	1	2	0	1
PB.1.13	chr1	-	2613	9	novel_not_in_catalog	WASH7P	novel	1351	11	NA	NA	206	-5	intron_retention	FALSE	canonical	1	2552	junction_8	10046.4	NA	NA	NA	TRUE	NA	NA	NA	B	coding	194	585	1	585	29364	17365	TRUE	35	AGAAACCAACAGTGTGCTTT	NA	FALSE	NA	NA	AATAAA	-10	0	0	0	0	1
PB.1.8	chr1	-	3519	10	novel_not_in_catalog	WASH7P	novel	1351	11	NA	NA	8662	-3	at_least_one_novel_splicesite	FALSE	canonical	1	457	junction_9	11175.5	NA	NA	NA	TRUE	NA	NA	NA	B	coding	169	510	1877	2386	19032	17365	TRUE	35	AAACCAACAGTGTGCTTTTA	NA	FALSE	NA	NA	AATAAA	-12	0	0	0	0	1
PB.10.1	chr1	+	124	1	full-splice_match	MTND1P23	ENST00000416931.1	372	1	246	2	246	-2	mono-exon	FALSE	NA	NA	NA	NA	NA	NA	NA	NA	NA	NA	NA	NA	A	non_coding	NA	NA	NA	NA	NA	NA	NA	55	AAGAAATATGTCTGATAAAA	-5227	FALSE	NA	NA	NA	NA	11	43	0	4	0
PB.100.1	chr1	-	4739	10	incomplete-splice_match	CHD5	ENST00000377999.5	3044	21	10163	-3294	6966	-2	5prime_fragment	FALSE	canonical	1	28357	junction_2	14176.8	NA	NA	NA	TRUE	NA	NA	NA	B	coding	383	1152	9	1160	6121568	6105368	FALSE	20	AATCAGAGGCTTTTTCTTTT	NA	FALSE	NA	NA	AATAAA	-19	0	0	1	0	1
PB.100.2	chr1	-	4411	7	incomplete-splice_match	CHD5	ENST00000262450.8	9850	42	68437	2	-5112	-2	5prime_fragment	FALSE	canonical	1	31262	junction_3	13218.1	NA	NA	NA	TRUE	NA	NA	NA	B	coding	189	570	157	726	6110480	6106280	TRUE	20	AATCAGAGGCTTTTTCTTTT	NA	FALSE	NA	NA	AATAAA	-19	0	0	0	2	0
PB.100.7	chr1	-	4495	32	incomplete-splice_match	CHD5	ENST00000262450.8	9850	42	34069	3296	-2148	0	5prime_fragment	FALSE	canonical	1	29555	junction_13	12992.8	NA	NA	NA	TRUE	NA	NA	NA	B	coding	1363	4092	13	4104	6146240	6106280	TRUE	25	AACCTGCAGCACTGATGTCT	8770	FALSE	NA	NA	GATAAA	-26	0	0	0	0	2
PB.1012.1	chr1	+	2428	12	full-splice_match	ACADM	ENST00000370841.8	2619	12	8	183	8	5	multi-exon	TRUE	canonical	1	750250	junction_1	114070	NA	NA	NA	TRUE	NA	NA	NA	C	coding	421	1266	430	1695	75724788	75762763	FALSE	15	ATATCTTTCTGTATTTTTTC	-5555	FALSE	NA	NA	AATAAA	-21	9	6	5	8	12
PB.1012.2	chr1	+	2814	11	novel_in_catalog	ACADM	novel	2619	12	NA	NA	-115	3	intron_retention	FALSE	canonical	1	750250	junction_1	117466	NA	NA	NA	TRUE	NA	NA	NA	C	coding	291	876	1208	2083	75734794	75762763	FALSE	15	TCATATCTTTCTGTATTTTT	-5338	FALSE	NA	NA	AATAAA	-19	0	0	1	0	1
PB.1012.3	chr1	+	2099	11	full-splice_match	ACADM	ENST00000541113.5	2535	11	251	185	-93	3	multi-exon	FALSE	canonical	1	77016	junction_1	277103	NA	NA	NA	TRUE	NA	NA	NA	C	coding	385	1158	211	1368	75724808	75762763	FALSE	15	TCATATCTTTCTGTATTTTT	-3	TRUE	NA	NA	AATAAA	-19	1	0	3	0	1
PB.1012.7	chr1	+	3845	10	novel_in_catalog	ACADM	novel	2172	13	NA	NA	-3	-1	intron_retention	FALSE	canonical	1	750250	junction_1	123801	NA	NA	NA	TRUE	NA	NA	NA	C	coding	291	876	2243	3118	75734794	75762763	FALSE	25	ATTATCATATCTTTCTGTAT	-52	TRUE	NA	NA	AATAAA	-15	0	0	0	0	0
PB.1012.8	chr1	+	1897	10	novel_in_catalog	ACADM	novel	2535	11	NA	NA	-3	7	combination_of_known_junctions	FALSE	canonical	1	18064	junction_3	384742	NA	NA	NA	TRUE	NA	NA	NA	C	coding	291	876	287	1162	75734794	75762763	FALSE	15	ATCTTTCTGTATTTTTTCCA	-52	TRUE	NA	NA	AATAAA	-23	1	0	0	0	0
PB.1012.9	chr1	+	1964	11	novel_in_catalog	ACADM	novel	2619	12	NA	NA	11	3	combination_of_known_junctions	FALSE	canonical	1	18064	junction_4	290301	NA	NA	NA	TRUE	NA	NA	NA	C	coding	273	822	412	1233	75734848	75762763	FALSE	15	TCATATCTTTCTGTATTTTT	-35	TRUE	NA	NA	AATAAA	-19	0	0	0	0	0
PB.1013.1	chr1	+	1466	9	full-splice_match	RABGGTB	ENST00000319942.8	1448	9	-24	6	1	-6	multi-exon	TRUE	canonical	1	70685	junction_1	356828	NA	NA	NA	TRUE	NA	NA	NA	C	coding	331	996	41	1036	75786272	75794650	FALSE	40	AAATGATTGATAGGTTTGAA	0	TRUE	NA	NA	AATAAA	-18	2	0	1	1	1
PB.1013.3	chr1	+	1477	10	novel_in_catalog	RABGGTB	novel	2137	10	NA	NA	2	-5	intron_retention	FALSE	canonical	1	70685	junction_1	404257	NA	NA	NA	TRUE	NA	NA	NA	C	coding	157	474	826	1299	75791515	75794650	FALSE	15	TTTTTATTCTGAAGTCCTGT	2	TRUE	NA	NA	AATAAA	-22	0	0	0	1	0
PB.102.1	chr1	-	2562	6	novel_in_catalog	RPL22	novel	806	5	NA	NA	40	-1	intron_retention	FALSE	canonical	1	4342	junction_1	1.07931e+06	NA	NA	NA	TRUE	NA	NA	NA	C	coding	8	27	276	302	6200749	6200723	TRUE	15	ACGAGGCTTTGTTTTTTTTA	9	TRUE	NA	NA	ATTAAA	-29	0	0	1	0	1
PB.102.3	chr1	-	2048	4	full-splice_match	RPL22	ENST00000234875.9	2061	4	1	12	1	-12	multi-exon	FALSE	canonical	1	4342	junction_1	1.46462e+06	NA	NA	NA	TRUE	NA	NA	NA	C	coding	128	387	22	408	6199573	6186672	FALSE	20	ACTCTTACTGTACGAGGCTT	-1	TRUE	NA	NA	ATTAAA	-18	4	5	5	2	2
PB.102.4	chr1	-	3840	3	full-splice_match	RPL22	ENST00000480661.1	2279	3	-19	-1542	13	-13	multi-exon	FALSE	canonical	1	4342	junction_1	1.35728e+06	NA	NA	NA	TRUE	NA	NA	NA	C	coding	109	330	10	339	6199573	6199244	TRUE	20	TACTCTTACTGTACGAGGCT	11	TRUE	NA	NA	ATTAAA	-17	0	0	0	0	1
PB.1028.1	chr1	+	2441	2	incomplete-splice_match	ST6GALNAC3	ENST00000328299.4	6836	5	552703	3654	313536	-3654	5prime_fragment	FALSE	canonical	1	44502	junction_1	0	NA	NA	NA	TRUE	NA	NA	NA	B	coding	80	243	56	298	76627504	76628806	FALSE	30	AATGGCTTGGGACATGAACT	NA	FALSE	NA	NA	AATAAA	-22	0	0	0	0	0
PB.1029.2	chr1	+	3723	5	full-splice_match	ST6GALNAC5	ENST00000477717.6	5547	5	-4	1828	-4	1660	multi-exon	FALSE	canonical	1	22819	junction_2	8352.93	NA	NA	NA	TRUE	NA	NA	NA	C	coding	336	1011	201	1211	76867676	77063206	FALSE	40	ACAGAACCATGTTTATAGAC	-4	TRUE	NA	NA	ATTAAA	-27	0	0	0	0	1
PB.103.3	chr1	-	2511	5	full-splice_match	ICMT	ENST00000343813.10	4795	5	-15	2299	-7	-1	multi-exon	FALSE	canonical	1	440461	junction_4	102425	NA	NA	NA	TRUE	NA	NA	NA	C	coding	284	855	69	923	6235911	6225080	FALSE	30	ATTTCATGGCTTAATGAATT	-16	TRUE	NA	NA	NA	NA	0	0	1	6	4
PB.103.4	chr1	-	2618	6	full-splice_match	ICMT	ENST00000489498.5	2612	6	-7	1	-7	-1	multi-exon	FALSE	canonical	1	87214	junction_3	247112	NA	NA	NA	TRUE	NA	NA	NA	C	coding	188	567	464	1030	6233639	6225080	FALSE	30	ATTTCATGGCTTAATGAATT	-16	TRUE	NA	NA	NA	NA	0	0	0	5	0
PB.1031.1	chr1	+	253	1	full-splice_match	AC113935.1	ENST00000471722.1	555	1	327	-25	327	25	mono-exon	FALSE	NA	NA	NA	NA	NA	NA	NA	NA	NA	NA	NA	NA	A	non_coding	NA	NA	NA	NA	NA	NA	NA	80	AAAAGGAAAAATAAAAAATA	366	FALSE	NA	NA	AATAAA	-8	6	19	0	2	0
PB.1032.2	chr1	-	4598	11	full-splice_match	PIGK	ENST00000370812.8	4601	11	0	3	0	-2	multi-exon	FALSE	canonical	1	253901	junction_6	71829.4	NA	NA	NA	TRUE	NA	NA	NA	C	coding	395	1188	29	1216	77219402	77092374	FALSE	40	AAACATGGAAAGGTGGCAGT	-5	TRUE	NA	NA	ATTAAA	-15	0	0	2	2	0
PB.1033.1	chr1	+	1243	3	intergenic	novelGene_833	novel	NA	NA	NA	NA	NA	NA	multi-exon	FALSE	canonical	1	1744	junction_2	1403.5	NA	NA	NA	FALSE	NA	NA	NA	A	non_coding	NA	NA	NA	NA	NA	NA	NA	90	CCAAAAAAAAAAAAAAAAAA	0	TRUE	NA	NA	TATAAA	-6	0	1	1	0	0
PB.1034.1	chr1	+	3621	14	full-splice_match	AK5	ENST00000354567.7	3280	14	-342	1	-342	-1	multi-exon	FALSE	canonical	1	148396	junction_1	41482.8	NA	NA	NA	TRUE	NA	NA	NA	C	coding	562	1689	638	2326	77282314	77558670	FALSE	25	ATAACTCTTTTTCTATTTAT	-1417	FALSE	NA	NA	AATAAA	-17	1	1	31	93	74
PB.1034.11	chr1	+	2967	14	novel_not_in_catalog	AK5	novel	3280	14	NA	NA	236	-1	at_least_one_novel_splicesite	FALSE	canonical	1	148	junction_1	72094.1	NA	NA	NA	TRUE	NA	NA	NA	C	coding	536	1611	62	1672	77286959	77558670	FALSE	25	ATAACTCTTTTTCTATTTAT	-800	FALSE	NA	NA	AATAAA	-17	0	0	1	0	1
PB.1034.2	chr1	+	3200	13	novel_in_catalog	AK5	novel	3280	14	NA	NA	-114	2	combination_of_known_splicesites	FALSE	canonical	1	2496	junction_5	77094.8	NA	NA	NA	TRUE	NA	NA	NA	C	coding	472	1419	488	1906	77286959	77558670	FALSE	25	GATAACTCTTTTTCTATTTA	0	TRUE	NA	NA	AATAAA	-16	0	0	0	2	0
PB.1034.3	chr1	+	1717	6	novel_in_catalog	AK5	novel	2149	6	NA	NA	-114	-657	combination_of_known_junctions	FALSE	canonical	1	2119	junction_5	79169.1	NA	NA	NA	TRUE	NA	NA	NA	C	coding	239	720	488	1207	77286959	77313893	FALSE	95	AAAAAAATAAAAAAAAAAAA	0	TRUE	NA	NA	ACTAAA	-22	1	0	1	0	0
PB.1034.6	chr1	+	3302	14	novel_in_catalog	AK5	novel	3280	14	NA	NA	-95	-1	combination_of_known_junctions	FALSE	canonical	1	34018	junction_2	66775.9	NA	NA	NA	TRUE	NA	NA	NA	C	coding	512	1539	469	2007	77286959	77558670	FALSE	25	ATAACTCTTTTTCTATTTAT	0	TRUE	NA	NA	AATAAA	-17	2	1	11	21	24
PB.1035.10	chr1	-	1912	2	incomplete-splice_match	AC118549.1	ENST00000414381.5	561	4	-60	6671	-15	1037	3prime_fragment	FALSE	canonical	1	81174	junction_1	0	NA	NA	NA	TRUE	NA	NA	NA	B	non_coding	NA	NA	NA	NA	NA	NA	NA	80	AAAAAAAAAAAAAAATACTC	-37	TRUE	NA	NA	TATAAA	-44	0	0	0	0	0
PB.1035.11	chr1	-	1830	2	incomplete-splice_match	AC118549.1	ENST00000433749.5	603	4	0	6735	0	1037	3prime_fragment	FALSE	canonical	1	44319	junction_1	0	NA	NA	NA	TRUE	NA	NA	NA	B	non_coding	NA	NA	NA	NA	NA	NA	NA	80	AAAAAAAAAAAAAAATACTC	-18	TRUE	NA	NA	TATAAA	-44	0	0	1	0	1
PB.1035.4	chr1	-	3573	4	incomplete-splice_match	AC118549.1	ENST00000481346.5	4500	11	55822	64	8944	-64	5prime_fragment	FALSE	canonical	1	193507	junction_3	66781.7	NA	NA	NA	TRUE	NA	NA	NA	B	coding	135	408	6	413	77576094	77565640	FALSE	30	TGAAATGTCTTTTTCAATCA	8944	FALSE	NA	NA	AATAAA	-17	0	0	0	1	0
PB.1036.15	chr1	-	4313	24	full-splice_match	USP33	ENST00000370794.7	4327	24	9	5	3	-1	multi-exon	FALSE	canonical	1	161412	junction_23	82752.5	NA	NA	NA	TRUE	NA	NA	NA	C	coding	911	2736	253	2988	77741697	77697317	FALSE	40	TAAAACTTGAATGTTGAATT	26	FALSE	NA	NA	AATAAA	-16	1	0	2	15	6
PB.1036.17	chr1	-	2727	21	novel_in_catalog	USP33	novel	4327	24	NA	NA	-7	-5	combination_of_known_junctions	FALSE	canonical	1	12268	junction_18	118045	NA	NA	NA	TRUE	NA	NA	NA	C	coding	641	1926	724	2649	77734378	77711735	FALSE	40	TGAAAGAGTTGTAATAGATT	-17	TRUE	NA	NA	AATAAA	-10	0	0	0	0	1
PB.1036.18	chr1	-	3763	20	novel_in_catalog	USP33	novel	4327	24	NA	NA	0	0	intron_retention	FALSE	canonical	1	161412	junction_19	87610.7	NA	NA	NA	TRUE	NA	NA	NA	C	coding	485	1458	262	1719	77741697	77723262	TRUE	75	AAAAAAGAAGAAAAACTGAA	17	FALSE	NA	NA	NA	NA	0	0	0	0	1
PB.1036.2	chr1	-	4475	25	novel_in_catalog	USP33	novel	4502	25	NA	NA	-3	0	combination_of_known_junctions	FALSE	canonical	1	57	junction_24	125285	NA	NA	NA	TRUE	NA	NA	NA	C	coding	934	2805	345	3149	77745462	77697317	FALSE	40	AAAACTTGAATGTTGAATTT	20	FALSE	NA	NA	AATAAA	-17	0	0	0	1	0
PB.1036.4	chr1	-	4299	24	novel_in_catalog	USP33	novel	4502	25	NA	NA	0	0	combination_of_known_junctions	FALSE	canonical	1	102471	junction_11	95059.3	NA	NA	NA	TRUE	NA	NA	NA	C	coding	903	2712	262	2973	77741697	77697317	FALSE	40	AAAACTTGAATGTTGAATTT	17	FALSE	NA	NA	AATAAA	-17	0	0	0	1	0
PB.1037.1	chr1	+	5250	16	full-splice_match	MIGA1	ENST00000370791.7	5288	16	12	26	0	17	multi-exon	TRUE	canonical	1	81529	junction_15	21145.5	NA	NA	NA	TRUE	NA	NA	NA	C	coding	632	1899	21	1919	77779656	77875064	FALSE	100	AAAAAAAAAAAAAAAAAAAA	-22	TRUE	NA	NA	NA	NA	0	0	0	2	0
PB.1038.15	chr1	-	2367	20	novel_in_catalog	FUBP1	novel	2378	20	NA	NA	8	0	combination_of_known_junctions	FALSE	canonical	1	785899	junction_16	232449	NA	NA	NA	TRUE	NA	NA	NA	B	coding	643	1932	75	2006	77979004	77948766	FALSE	20	CTGTGTCGGTAAGTTGGATA	-15	TRUE	NA	NA	AATAAA	-15	0	1	2	2	5
PB.1038.16	chr1	-	2424	21	novel_in_catalog	FUBP1	novel	2378	20	NA	NA	14	0	combination_of_known_junctions	FALSE	canonical	1	72308	junction_19	404735	NA	NA	NA	TRUE	NA	NA	NA	B	coding	664	1995	69	2063	77979004	77948766	FALSE	20	CTGTGTCGGTAAGTTGGATA	-9	TRUE	NA	NA	AATAAA	-15	0	0	0	1	1
PB.1038.3	chr1	-	7128	19	novel_in_catalog	FUBP1	novel	2201	21	NA	NA	0	-1	intron_retention	FALSE	canonical	1	785899	junction_15	237703	NA	NA	NA	TRUE	NA	NA	NA	B	coding	642	1929	107	2035	77979004	77949149	FALSE	25	ATAAAGGAGTGCTTTGTGTT	-1	TRUE	NA	NA	AATAAA	-19	0	0	0	1	0
PB.1038.4	chr1	-	3758	22	novel_in_catalog	FUBP1	novel	2201	21	NA	NA	0	-1	intron_retention	FALSE	canonical	1	15553	junction_3	451673	NA	NA	NA	TRUE	NA	NA	NA	B	coding	642	1929	107	2035	77979004	77947542	TRUE	25	ATAAAGGAGTGCTTTGTGTT	-1	TRUE	NA	NA	AATAAA	-19	0	0	0	0	0
PB.1038.6	chr1	-	2484	23	novel_in_catalog	FUBP1	novel	2201	21	NA	NA	14	-1	combination_of_known_junctions	FALSE	canonical	1	15553	junction_4	481149	NA	NA	NA	TRUE	NA	NA	NA	B	coding	642	1929	69	1997	77979004	77947542	TRUE	25	ATAAAGGAGTGCTTTGTGTT	-9	TRUE	NA	NA	AATAAA	-19	0	0	1	0	1
PB.1039.13	chr1	+	3663	3	full-splice_match	DNAJB4	ENST00000370763.6	2903	3	-19	-741	-15	741	multi-exon	FALSE	canonical	1	232049	junction_1	80684.5	NA	NA	NA	TRUE	NA	NA	NA	C	coding	337	1014	192	1205	78005111	78016247	FALSE	90	AAAAAAAAAAAAAAAAGAAG	10	TRUE	NA	NA	AAGAAA	-21	0	0	1	6	2
PB.1039.3	chr1	+	3375	3	full-splice_match	DNAJB4	ENST00000487931.1	949	3	5	-2431	5	741	multi-exon	FALSE	canonical	1	41373	junction_1	176022	NA	NA	NA	TRUE	NA	NA	NA	C	coding	222	669	249	917	78013185	78016247	FALSE	90	AAAAAAAAAAAAAAAAGAAG	5	TRUE	NA	NA	AAGAAA	-21	1	0	0	1	0
PB.1039.5	chr1	+	3598	3	novel_in_catalog	DNAJB4	novel	949	3	NA	NA	2	741	combination_of_known_junctions	FALSE	canonical	1	12573	junction_1	190422	NA	NA	NA	TRUE	NA	NA	NA	C	coding	222	669	472	1140	78013185	78016247	FALSE	90	AAAAAAAAAAAAAAAAGAAG	-253	FALSE	NA	NA	AAGAAA	-21	0	0	0	0	0
PB.104.2	chr1	-	4186	6	full-splice_match	GPR153	ENST00000377893.3	4198	6	11	1	11	-1	multi-exon	FALSE	canonical	1	24690	junction_5	40995.8	NA	NA	NA	TRUE	NA	NA	NA	C	coding	609	1830	373	2202	6254905	6249338	FALSE	20	ACCTGGCATTCCAAGGCTGG	10	TRUE	NA	NA	AATAAA	-19	0	0	1	0	3
PB.104.3	chr1	-	3304	3	incomplete-splice_match	GPR153	ENST00000377893.3	4198	6	9292	1	9292	-1	5prime_fragment	FALSE	canonical	1	49418	junction_1	45174	NA	NA	NA	TRUE	NA	NA	NA	C	coding	332	999	322	1320	6251485	6249338	FALSE	20	ACCTGGCATTCCAAGGCTGG	9291	FALSE	NA	NA	AATAAA	-19	0	0	0	0	0
PB.1040.1	chr1	+	2576	6	full-splice_match	GIPC2	ENST00000370759.4	3778	6	0	1202	0	-1202	multi-exon	FALSE	canonical	1	28261	junction_2	5922.19	NA	NA	NA	TRUE	NA	NA	NA	A	coding	315	948	130	1077	78046095	78135743	FALSE	20	AACTTGTTGGTACTCGTTTA	0	TRUE	NA	NA	AATAAA	-17	1	0	1	0	0
PB.1042.1	chr1	+	1409	7	novel_in_catalog	IFI44	novel	1682	9	NA	NA	0	-2	combination_of_known_junctions	FALSE	canonical	1	32319	junction_6	187280	NA	NA	NA	TRUE	NA	NA	NA	B	coding	352	1059	86	1144	78650196	78663811	FALSE	25	AACTTGAGAGTGTGTGTGAT	0	TRUE	NA	NA	AATAAA	-22	0	0	0	0	0
PB.1044.1	chr1	-	2769	15	full-splice_match	ADGRL4	ENST00000370742.4	3539	15	25	745	0	22	multi-exon	FALSE	canonical	1	91963	junction_8	26309.3	NA	NA	NA	TRUE	NA	NA	NA	A	coding	690	2073	52	2124	79006654	78891154	FALSE	75	AAAAAAAAAAAAAAGGTTTA	-3	TRUE	NA	NA	NA	NA	1	0	0	0	0
PB.105.1	chr1	-	1854	9	full-splice_match	ACOT7	ENST00000545482.5	1804	9	-50	0	-50	0	multi-exon	FALSE	canonical	1	303412	junction_4	256635	NA	NA	NA	TRUE	NA	NA	NA	C	coding	370	1113	418	1530	6393399	6264597	FALSE	10	ACCCACGTGTCCTGGGTGGT	-1	TRUE	NA	NA	AATAAA	-17	24	19	30	25	42
PB.105.2	chr1	-	1598	9	full-splice_match	ACOT7	ENST00000377855.6	1614	9	16	0	16	0	multi-exon	FALSE	canonical	1	54531	junction_8	323558	NA	NA	NA	TRUE	NA	NA	NA	C	coding	380	1143	132	1274	6385666	6264597	FALSE	10	ACCCACGTGTCCTGGGTGGT	-30	TRUE	NA	NA	AATAAA	-17	1	0	5	2	6
PB.105.3	chr1	-	1416	9	full-splice_match	ACOT7	ENST00000377842.7	1813	9	397	0	397	0	multi-exon	FALSE	canonical	1	23895	junction_8	330576	NA	NA	NA	TRUE	NA	NA	NA	C	coding	329	990	103	1092	6358845	6264597	FALSE	10	ACCCACGTGTCCTGGGTGGT	-19	TRUE	NA	NA	AATAAA	-17	0	0	1	3	0
PB.1056.1	chr1	+	3107	9	incomplete-splice_match	ADGRL2	ENST00000370717.6	5873	22	168819	1	-10673	-1	5prime_fragment	FALSE	canonical	1	29304	junction_8	93720	NA	NA	NA	TRUE	NA	NA	NA	B	coding	532	1599	233	1831	81970374	81991145	FALSE	30	TAGTTAACATGTGAACTTTT	NA	FALSE	NA	NA	AATAAA	-17	0	0	0	0	0
PB.1056.3	chr1	+	2520	6	novel_in_catalog	ADGRL2	novel	5873	22	NA	NA	44	0	combination_of_known_splicesites	FALSE	canonical	1	3212	junction_4	121006	NA	NA	NA	TRUE	NA	NA	NA	B	coding	239	720	524	1243	81990426	81991145	FALSE	35	AGTTAACATGTGAACTTTTA	NA	FALSE	NA	NA	AATAAA	-18	0	0	1	0	0
PB.1061.15	chr1	-	2404	15	incomplete-splice_match	TTLL7	ENST00000260505.13	7980	21	-315	46216	-297	1756	3prime_fragment	FALSE	canonical	1	38570	junction_14	32493.8	NA	NA	NA	TRUE	NA	NA	NA	C	coding	570	1710	694	2403	83952211	83911241	FALSE	75	AAAATAAGAAAAGAGAAAAG	-325	FALSE	NA	NA	AAAAAG	-10	0	1	5	2	7
PB.1061.16	chr1	-	2046	14	novel_in_catalog	TTLL7	novel	7980	21	NA	NA	-7	1756	combination_of_known_splicesites	FALSE	canonical	1	1833	junction_10	37832.9	NA	NA	NA	TRUE	NA	NA	NA	C	coding	405	1215	831	2045	83947134	83911241	FALSE	75	AAAATAAGAAAAGAGAAAAG	-35	TRUE	NA	NA	AAAAAG	-10	0	0	2	0	0
PB.1061.17	chr1	-	2040	15	novel_not_in_catalog	TTLL7	novel	7980	21	NA	NA	6	1756	at_least_one_novel_splicesite	FALSE	canonical	1	1448	junction_14	46613.1	NA	NA	NA	TRUE	NA	NA	NA	C	coding	405	1215	825	2039	83947134	83911241	FALSE	75	AAAATAAGAAAAGAGAAAAG	-4	TRUE	NA	NA	AAAAAG	-10	0	1	0	0	1
PB.1061.18	chr1	-	1788	13	novel_in_catalog	TTLL7	novel	7980	21	NA	NA	-4	1756	combination_of_known_splicesites	FALSE	canonical	1	1310	junction_11	44181.8	NA	NA	NA	TRUE	NA	NA	NA	C	coding	457	1371	417	1787	83948635	83911241	FALSE	75	AAAATAAGAAAAGAGAAAAG	-32	TRUE	NA	NA	AAAAAG	-10	0	0	1	0	1
PB.1061.19	chr1	-	1437	10	incomplete-splice_match	TTLL7	ENST00000485638.5	2550	15	271	28227	271	1756	3prime_fragment	FALSE	canonical	1	76178	junction_9	16577	NA	NA	NA	TRUE	NA	NA	NA	C	coding	454	1362	75	1436	83947281	83911241	FALSE	75	AAAATAAGAAAAGAGAAAAG	4946	FALSE	NA	NA	AAAAAG	-10	0	2	0	0	0
PB.1061.23	chr1	-	1188	4	incomplete-splice_match	TTLL7	ENST00000610996.1	2028	15	23	36333	5	-16	3prime_fragment	FALSE	canonical	1	38570	junction_3	10895.9	NA	NA	NA	TRUE	NA	NA	NA	C	non_coding	NA	NA	NA	NA	NA	NA	NA	80	CCAAAAAAAAAAACAAAACA	-5	TRUE	NA	NA	NA	NA	0	2	4	1	0
PB.1061.24	chr1	-	3386	3	novel_in_catalog	TTLL7	novel	2028	15	NA	NA	-336	-35	intron_retention	FALSE	canonical	1	38570	junction_2	10650.5	NA	NA	NA	TRUE	NA	NA	NA	C	non_coding	NA	NA	NA	NA	NA	NA	NA	70	AAAAAACAAACAACAACCAC	-364	FALSE	NA	NA	NA	NA	0	0	3	3	2
PB.1062.1	chr1	-	1600	1	full-splice_match	AL359504.2	ENST00000605506.1	1601	1	-9	10	-9	-10	mono-exon	FALSE	NA	NA	NA	NA	NA	NA	NA	NA	NA	NA	NA	NA	A	coding	134	405	1	405	84077940	84077536	NA	40	AATAATAAAAGTGGTTGTGT	14	FALSE	NA	NA	AATAAA	-9	0	0	0	0	1
PB.1063.11	chr1	+	1905	11	novel_in_catalog	PRKACB	novel	1914	12	NA	NA	-3	-3	combination_of_known_junctions	FALSE	canonical	1	12528	junction_2	252237	NA	NA	NA	TRUE	NA	NA	NA	C	coding	261	786	316	1101	84165007	84204490	FALSE	45	AAATTCAAACTAGAATGTGT	-2	TRUE	NA	NA	AATAAA	-19	0	0	1	0	0
PB.1063.12	chr1	+	4567	12	novel_in_catalog	PRKACB	novel	4306	13	NA	NA	-1	0	combination_of_known_junctions	FALSE	canonical	1	12528	junction_2	224650	NA	NA	NA	TRUE	NA	NA	NA	C	coding	354	1065	314	1378	84165007	84235305	FALSE	35	ACAATTGATTGAGTCGTGAA	0	TRUE	NA	NA	ATTAAA	-19	0	0	2	30	2
PB.1063.13	chr1	+	4543	11	novel_in_catalog	PRKACB	novel	4306	13	NA	NA	-1	0	combination_of_known_junctions	FALSE	canonical	1	1273	junction_1	206477	NA	NA	NA	TRUE	NA	NA	NA	C	coding	346	1041	314	1354	84165007	84235305	FALSE	35	ACAATTGATTGAGTCGTGAA	0	TRUE	NA	NA	ATTAAA	-19	0	0	0	2	0
PB.1063.15	chr1	+	4282	10	incomplete-splice_match	PRKACB	ENST00000370682.7	4288	12	10594	-2	-3859	0	5prime_fragment	FALSE	canonical	1	20669	junction_1	165049	NA	NA	NA	TRUE	NA	NA	NA	C	coding	293	882	210	1091	84182266	84235305	FALSE	30	AATTGATTGAGTCGTGAATT	-6684	FALSE	NA	NA	ATTAAA	-21	0	0	0	1	0
PB.1063.2	chr1	+	4508	10	full-splice_match	PRKACB	ENST00000370689.6	4513	10	-2	7	-2	-3	multi-exon	FALSE	canonical	1	112517	junction_1	138971	NA	NA	NA	TRUE	NA	NA	NA	C	coding	351	1056	267	1322	84078326	84235305	FALSE	35	AAGACAATTGATTGAGTCGT	-19	TRUE	NA	NA	ATTAAA	-16	1	0	0	7	0
PB.1063.6	chr1	+	4361	12	full-splice_match	PRKACB	ENST00000370682.7	4288	12	-77	4	-12	-4	multi-exon	FALSE	canonical	1	2146	junction_1	226788	NA	NA	NA	TRUE	NA	NA	NA	C	coding	355	1068	109	1176	84164413	84235305	FALSE	35	TAAGACAATTGATTGAGTCG	0	TRUE	NA	NA	ATTAAA	-15	0	0	1	15	2
PB.1063.7	chr1	+	4314	10	full-splice_match	PRKACB	ENST00000610703.4	4240	10	-77	3	-12	-3	multi-exon	FALSE	canonical	1	15511	junction_1	166540	NA	NA	NA	TRUE	NA	NA	NA	C	coding	339	1020	109	1128	84164413	84235305	FALSE	35	AAGACAATTGATTGAGTCGT	0	TRUE	NA	NA	ATTAAA	-16	0	0	0	1	0
PB.1063.9	chr1	+	2977	11	novel_in_catalog	PRKACB	novel	4288	12	NA	NA	0	-1346	combination_of_known_junctions	FALSE	canonical	1	424	junction_1	206643	NA	NA	NA	TRUE	NA	NA	NA	C	coding	347	1044	91	1134	84164413	84235305	FALSE	70	AAGAAAAAAATAAAATACTC	18	TRUE	NA	NA	TTTAAA	-7	0	0	0	0	1
PB.1065.1	chr1	+	1871	2	full-splice_match	SAMD13	ENST00000463429.1	1222	2	65	-714	1	714	multi-exon	FALSE	canonical	1	6698	junction_1	0	NA	NA	NA	TRUE	NA	NA	NA	C	non_coding	NA	NA	NA	NA	NA	NA	NA	15	GTCTCTGTGTGGACATATGC	13	FALSE	NA	NA	NA	NA	0	0	0	1	0
PB.1065.2	chr1	+	1434	4	full-splice_match	SAMD13	ENST00000370668.7	1403	4	-32	1	-32	-1	multi-exon	FALSE	canonical	1	6906	junction_1	13688.8	NA	NA	NA	TRUE	NA	NA	NA	C	coding	102	309	105	413	84303235	84349774	FALSE	15	TTATTGCCAGTGTATCTTTG	911	FALSE	NA	NA	AATAAA	-14	0	0	0	0	2
PB.1066.1	chr1	+	1937	9	full-splice_match	RPF1	ENST00000370654.6	1948	9	-5	16	2	-16	multi-exon	FALSE	canonical	1	525002	junction_1	121009	NA	NA	NA	TRUE	NA	NA	NA	C	coding	349	1050	22	1071	84479282	84497470	FALSE	20	TAAGTTTTATTGTATGCTGC	-6	TRUE	NA	NA	AATAAA	-11	0	0	0	0	1
PB.1068.1	chr1	-	596	3	full-splice_match	GNG5	ENST00000370641.3	920	3	328	-4	328	0	multi-exon	FALSE	canonical	1	649129	junction_1	110874	NA	NA	NA	TRUE	NA	NA	NA	C	non_coding	NA	NA	NA	NA	NA	NA	NA	20	TATTTTGCATTATTATTGGT	374	FALSE	NA	NA	AATAAA	-18	0	1	0	2	1
PB.1068.3	chr1	-	1383	8	fusion	CTBS_GNG5	novel	806	4	NA	NA	5	1	multi-exon	FALSE	canonical	1	44816	junction_2	172631	NA	NA	NA	TRUE	NA	NA	NA	A	coding	360	1083	61	1143	84574415	84501845	TRUE	20	TTTTATTTTGCATTATTATT	-36	TRUE	NA	NA	AATAAA	-15	0	0	1	1	0
PB.1068.5	chr1	-	1303	7	full-splice_match	CTBS	ENST00000370630.6	6571	7	-15	5283	-15	-41	multi-exon	FALSE	canonical	1	190444	junction_6	46708.7	NA	NA	NA	TRUE	NA	NA	NA	A	coding	385	1158	41	1198	84574415	84554999	FALSE	85	AAAAAAAAAGAATAAATAAA	-16	TRUE	NA	NA	NA	NA	1	0	0	0	1
PB.1069.2	chr1	-	5422	13	novel_not_in_catalog	SSX2IP	novel	1933	13	NA	NA	-8	-209	at_least_one_novel_splicesite	FALSE	canonical	1	18548	junction_12	82631.6	NA	NA	NA	TRUE	NA	NA	NA	C	coding	586	1761	145	1905	84670777	84647433	FALSE	40	AAATCAAATGACTGGTTGAG	-16	TRUE	NA	NA	ATTAAA	-17	0	0	0	3	0
PB.1069.5	chr1	-	5544	14	full-splice_match	SSX2IP	ENST00000342203.7	5835	14	80	211	3	-211	multi-exon	FALSE	canonical	1	45395	junction_13	68828.7	NA	NA	NA	TRUE	NA	NA	NA	C	coding	614	1845	185	2029	84671219	84647433	FALSE	35	TGAAATCAAATGACTGGTTG	-5	TRUE	NA	NA	ATTAAA	-15	0	0	1	2	0
PB.1069.7	chr1	-	4982	14	novel_in_catalog	SSX2IP	novel	2457	15	NA	NA	43	-771	combination_of_known_junctions	FALSE	canonical	1	21111	junction_13	73745.4	NA	NA	NA	TRUE	NA	NA	NA	C	coding	614	1845	183	2027	84671219	84647433	FALSE	10	ATTTTTGTCCTTTTTCAGTC	-1	TRUE	NA	NA	AGTAAA	-14	0	0	0	3	0
PB.107.1	chr1	-	1600	4	full-splice_match	TNFRSF25	ENST00000473343.5	1591	4	-33	24	-33	-24	multi-exon	FALSE	canonical	1	159498	junction_3	48494.5	NA	NA	NA	TRUE	NA	NA	NA	C	coding	177	534	808	1341	6462652	6461434	FALSE	80	AAAGAAAACAAAACAAAACA	7927	FALSE	NA	NA	ATTAAA	-7	1	8	0	0	0
PB.1073.1	chr1	-	3358	4	full-splice_match	C1orf52	ENST00000294661.8	3391	4	30	3	-9	-3	multi-exon	FALSE	canonical	1	163616	junction_2	109868	NA	NA	NA	TRUE	NA	NA	NA	C	coding	100	303	10	312	85259633	85259035	TRUE	25	AAATTGCCCAGTCTCTGGTA	11	TRUE	NA	NA	NA	NA	0	0	1	1	0
PB.1073.2	chr1	-	3241	3	full-splice_match	C1orf52	ENST00000471115.6	3254	3	10	3	10	-3	multi-exon	FALSE	canonical	1	196942	junction_2	112351	NA	NA	NA	TRUE	NA	NA	NA	C	coding	182	549	20	568	85259633	85252629	FALSE	25	AAATTGCCCAGTCTCTGGTA	1	TRUE	NA	NA	NA	NA	0	0	2	3	3
PB.1074.1	chr1	-	2245	3	full-splice_match	BCL10	ENST00000648566.1	2833	3	115	473	-61	-473	multi-exon	FALSE	canonical	1	243447	junction_2	26357	NA	NA	NA	TRUE	NA	NA	NA	A	coding	233	702	166	867	85276352	85267627	FALSE	20	AGTGAGTGCTATTTTGGAGT	27	TRUE	NA	NA	AATAAA	-14	0	1	4	1	6
PB.1075.2	chr1	-	3996	7	full-splice_match	DDAH1	ENST00000426972.7	4017	7	21	0	21	0	multi-exon	FALSE	canonical	1	50651	junction_5	178496	NA	NA	NA	TRUE	NA	NA	NA	C	coding	182	549	482	1030	85358841	85321452	FALSE	25	ATCAACAGTGTATGTCTCTT	4277	FALSE	NA	NA	AATAAA	-19	0	0	0	1	1
PB.1075.7	chr1	-	3935	6	full-splice_match	DDAH1	ENST00000284031.13	3939	6	2	2	2	-1	multi-exon	FALSE	canonical	1	184713	junction_5	104074	NA	NA	NA	TRUE	NA	NA	NA	C	coding	285	858	113	970	85465045	85321452	FALSE	25	GATCAACAGTGTATGTCTCT	1	TRUE	NA	NA	AATAAA	-18	0	0	1	30	9
PB.1075.9	chr1	-	3772	7	novel_not_in_catalog	DDAH1	novel	3909	7	NA	NA	56495	-2	at_least_one_novel_splicesite	FALSE	canonical	1	442	junction_6	194105	NA	NA	NA	TRUE	NA	NA	NA	C	coding	182	549	260	808	85358841	85321452	FALSE	25	TGATCAACAGTGTATGTCTC	9233	FALSE	NA	NA	AATAAA	-17	0	0	0	1	1
PB.1076.2	chr1	+	2348	4	novel_in_catalog	CCN1	novel	2278	5	NA	NA	0	-247	intron_retention	FALSE	canonical	1	2344928	junction_1	463700	NA	NA	NA	TRUE	NA	NA	NA	C	coding	210	633	1055	1687	85582164	85583042	FALSE	30	AATATCTGAGTGTATGCCAT	0	TRUE	NA	NA	AATAAA	-14	0	0	1	0	0
PB.1076.3	chr1	+	2288	5	full-splice_match	CCN1	ENST00000451137.7	2278	5	0	-10	0	10	multi-exon	FALSE	canonical	1	1509827	junction_1	738796	NA	NA	NA	TRUE	NA	NA	NA	C	coding	381	1146	225	1370	85580985	85583042	FALSE	40	AAGAAAACAGCGCTTCATGT	0	TRUE	NA	NA	AATAAA	-26	0	0	0	0	0
PB.1078.1	chr1	-	2798	10	full-splice_match	ZNHIT6	ENST00000370574.4	6203	10	13	3392	13	-3386	multi-exon	TRUE	canonical	1	137685	junction_2	57688.2	NA	NA	NA	TRUE	NA	NA	NA	C	coding	470	1413	137	1549	85708284	85654058	FALSE	25	ATATTGTATGTGTGTACTTA	-6	TRUE	NA	NA	AGTAAA	-16	0	0	3	1	4
PB.1078.3	chr1	-	1935	9	incomplete-splice_match	ZNHIT6	ENST00000431532.6	6080	11	0	8010	0	-8010	intron_retention	FALSE	canonical	1	137685	junction_1	60545	NA	NA	NA	TRUE	NA	NA	NA	C	coding	499	1500	150	1649	85708284	85657719	FALSE	85	AAAAAAAAAAAAAAAAAGCC	-19	TRUE	NA	NA	AATGAA	-15	0	0	2	0	0
PB.108.1	chr1	-	4379	21	full-splice_match	PLEKHG5	ENST00000377732.5	3753	21	-627	1	67	-1	multi-exon	FALSE	canonical	1	58129	junction_20	43246.1	NA	NA	NA	TRUE	NA	NA	NA	C	coding	1043	3132	808	3939	6496516	6467563	FALSE	20	ACTGGGAAGAGTCCTTTGCT	374	FALSE	NA	NA	TATAAA	-17	0	0	3	0	0
PB.108.2	chr1	-	4169	22	novel_not_in_catalog	PLEKHG5	novel	3697	22	NA	NA	-202	-1	at_least_one_novel_splicesite	FALSE	canonical	1	2517	junction_21	55840.9	NA	NA	NA	TRUE	NA	NA	NA	C	coding	1043	3132	598	3729	6496516	6467563	FALSE	20	ACTGGGAAGAGTCCTTTGCT	105	FALSE	NA	NA	TATAAA	-17	0	0	2	1	1
PB.108.3	chr1	-	3843	22	full-splice_match	PLEKHG5	ENST00000400915.7	3697	22	-147	1	-147	-1	multi-exon	FALSE	canonical	1	18481	junction_21	53676.3	NA	NA	NA	TRUE	NA	NA	NA	C	coding	1062	3189	215	3403	6497323	6467563	FALSE	20	ACTGGGAAGAGTCCTTTGCT	160	FALSE	NA	NA	TATAAA	-17	0	0	2	2	2
PB.108.5	chr1	-	3664	21	full-splice_match	PLEKHG5	ENST00000400913.5	4698	21	3	1031	3	-1	multi-exon	FALSE	canonical	1	3670	junction_20	51413.2	NA	NA	NA	TRUE	NA	NA	NA	C	coding	1006	3021	204	3224	6477571	6467563	FALSE	20	ACTGGGAAGAGTCCTTTGCT	-1	TRUE	NA	NA	TATAAA	-17	0	0	0	0	0
PB.1084.1	chr1	-	2977	2	full-splice_match	ODF2L	ENST00000478286.2	1650	2	-9	-1318	8	1318	multi-exon	FALSE	canonical	1	62080	junction_1	0	NA	NA	NA	TRUE	NA	NA	NA	C	coding	109	330	1	330	86396332	86387057	FALSE	30	TTAAGATCTTTGTACATTAT	-50	TRUE	NA	NA	AATAAA	-18	0	0	0	0	0
PB.1085.1	chr1	+	1787	9	full-splice_match	SH3GLB1	ENST00000370558.8	6371	9	-13	4597	-7	319	multi-exon	FALSE	canonical	1	566913	junction_1	264339	NA	NA	NA	TRUE	NA	NA	NA	C	coding	365	1098	338	1435	86704900	86743235	FALSE	30	TATCAGCGACTCATTTATTA	-334	FALSE	NA	NA	AATAAA	-16	0	0	0	0	0
PB.1085.3	chr1	+	6400	11	full-splice_match	SH3GLB1	ENST00000482504.1	1199	11	-293	-4908	26	0	multi-exon	FALSE	canonical	1	6249	junction_6	490950	NA	NA	NA	TRUE	NA	NA	NA	C	coding	386	1161	299	1459	86704900	86743235	FALSE	40	AAAGAACATTGTGTTGCTAA	0	TRUE	NA	NA	NA	NA	0	0	1	1	0
PB.1086.1	chr1	-	1790	5	full-splice_match	SELENOF	ENST00000331835.10	1542	5	-251	3	-7	-1	multi-exon	FALSE	canonical	1	2335336	junction_3	27346.5	NA	NA	NA	TRUE	NA	NA	NA	C	non_coding	NA	NA	NA	NA	NA	NA	NA	20	TAACCTTCTGTGTGGTTCAA	-50	TRUE	NA	NA	ATTAAA	-18	1	0	1	4	1
PB.1086.4	chr1	-	1224	4	full-splice_match	SELENOF	ENST00000370554.5	1220	4	-1	-3	-1	3	multi-exon	FALSE	canonical	1	186719	junction_1	1.02534e+06	NA	NA	NA	TRUE	NA	NA	NA	C	non_coding	NA	NA	NA	NA	NA	NA	NA	25	ATCTGAATTTGGAATTCTTC	-11	TRUE	NA	NA	AATAAA	-16	0	0	1	1	0
PB.1086.5	chr1	-	1289	6	novel_not_in_catalog	SELENOF	novel	1835	6	NA	NA	17	2	intron_retention	FALSE	canonical	1	7618	junction_2	1.1565e+06	NA	NA	NA	TRUE	NA	NA	NA	C	non_coding	NA	NA	NA	NA	NA	NA	NA	25	TATCTGAATTTGGAATTCTT	15	TRUE	NA	NA	AATAAA	-15	1	0	0	0	0
PB.1087.2	chr1	+	4930	7	full-splice_match	HS2ST1	ENST00000370550.10	6759	7	39	1790	26	-1790	multi-exon	FALSE	canonical	1	273246	junction_5	22994	NA	NA	NA	TRUE	NA	NA	NA	C	coding	356	1071	364	1434	86915037	87104696	FALSE	50	AAAAGTGCTAGAGAATTTAA	-71	TRUE	NA	NA	AATAAA	-14	0	0	0	1	1
PB.1089.1	chr1	+	1319	3	full-splice_match	LINC01140	ENST00000490006.6	1389	3	73	-3	-7	3	multi-exon	FALSE	canonical	1	21192	junction_2	7562	NA	NA	NA	TRUE	NA	NA	NA	C	non_coding	NA	NA	NA	NA	NA	NA	NA	45	AAATGTAGAATTAATTATTT	3	TRUE	NA	NA	AATAAA	-19	0	0	1	0	2
PB.1089.2	chr1	+	3100	3	full-splice_match	LINC01140	ENST00000589455.5	538	3	-87	-2475	-1	-2	multi-exon	FALSE	canonical	1	3065	junction_1	3448.5	NA	NA	NA	TRUE	NA	NA	NA	C	coding	164	495	1	495	87131968	87134062	FALSE	15	AATTCCTAGCTCTCTTTCTT	-84	FALSE	NA	NA	AATAAA	-11	0	0	1	2	1
PB.1090.10	chr1	+	2891	5	full-splice_match	LMO4	ENST00000370542.1	1260	5	64	-1695	-49	1695	multi-exon	FALSE	canonical	1	118848	junction_1	506051	NA	NA	NA	TRUE	NA	NA	NA	C	coding	165	498	87	584	87332016	87344796	FALSE	30	AAGCACTGCTGCGTATTTAA	-12	TRUE	NA	NA	AATAAA	-22	0	0	0	0	0
PB.1090.11	chr1	+	2554	3	incomplete-splice_match	LMO4	ENST00000489303.1	952	4	-43	3026	-43	2357	3prime_fragment	FALSE	canonical	1	940827	junction_1	163715	NA	NA	NA	TRUE	NA	NA	NA	C	coding	105	318	188	505	87331925	87332242	TRUE	70	AAAAAAGAAAAAATATGCTA	-6	TRUE	NA	NA	AATAGA	-32	0	0	0	0	0
PB.1090.18	chr1	+	903	4	novel_not_in_catalog	LMO4	novel	4993	5	NA	NA	2726	-25	at_least_one_novel_splicesite	FALSE	canonical	1	2060	junction_1	639060	NA	NA	NA	TRUE	NA	NA	NA	C	coding	104	315	2	316	87334508	87344796	FALSE	80	AAAGAAAAAAAAAAGAATGA	-5582	FALSE	NA	NA	NA	NA	0	0	1	1	1
PB.1090.7	chr1	+	3560	5	full-splice_match	LMO4	ENST00000370544.10	4993	5	-387	1820	-387	1695	multi-exon	FALSE	canonical	1	405704	junction_1	392089	NA	NA	NA	TRUE	NA	NA	NA	C	coding	166	501	3	503	87328495	87328995	TRUE	30	AAGCACTGCTGCGTATTTAA	-3606	FALSE	NA	NA	AATAAA	-22	0	0	0	3	0
PB.1097.11	chr1	+	2875	2	full-splice_match	PKN2	ENST00000495119.1	416	2	-87	-2372	-87	-452	multi-exon	FALSE	canonical	1	465780	junction_1	0	NA	NA	NA	TRUE	NA	NA	NA	C	non_coding	NA	NA	NA	NA	NA	NA	NA	25	AACTTTGGTTTTAAGTATTC	NA	FALSE	NA	NA	ATTAAA	-23	0	0	0	0	0
PB.1097.2	chr1	+	5617	22	full-splice_match	PKN2	ENST00000370521.8	6070	22	0	453	0	-453	multi-exon	FALSE	canonical	1	161215	junction_1	71082.2	NA	NA	NA	TRUE	NA	NA	NA	C	coding	984	2955	309	3263	88684581	88833448	FALSE	25	TAACTTTGGTTTTAAGTATT	0	TRUE	NA	NA	ATTAAA	-22	0	0	0	1	0
PB.1099.1	chr1	-	1590	7	full-splice_match	GTF2B	ENST00000370500.10	1599	7	3	6	3	-6	multi-exon	FALSE	canonical	1	357169	junction_2	88526.1	NA	NA	NA	TRUE	NA	NA	NA	C	coding	316	951	66	1016	88891499	88853213	FALSE	20	ATGTGATTTTCTTAGTGAGC	2	TRUE	NA	NA	ATTAAA	-12	0	0	2	0	0
PB.11.2	chr1	+	378	1	full-splice_match	MTND2P28	ENST00000457540.1	1044	1	0	666	0	-666	mono-exon	FALSE	NA	NA	NA	NA	NA	NA	NA	NA	NA	NA	NA	NA	C	non_coding	NA	NA	NA	NA	NA	NA	NA	10	GGCCTGCTCCTTCTCACATG	-4895	FALSE	NA	NA	NA	NA	2	1	1	1	1
PB.110.2	chr1	+	2144	10	novel_in_catalog	ZBTB48	novel	2347	11	NA	NA	1	-1	combination_of_known_splicesites	FALSE	canonical	1	2794	junction_3	98502.8	NA	NA	NA	TRUE	NA	NA	NA	C	coding	292	879	1199	2077	6587256	6589212	FALSE	20	ATTTCAGCCTGACAGTCTGT	22	TRUE	NA	NA	AATAAA	-23	0	0	0	0	0
PB.110.3	chr1	+	2304	11	full-splice_match	ZBTB48	ENST00000377674.9	2347	11	42	1	19	-1	multi-exon	FALSE	canonical	1	36087	junction_1	82695.7	NA	NA	NA	TRUE	NA	NA	NA	C	coding	688	2067	171	2237	6580610	6589212	FALSE	20	ATTTCAGCCTGACAGTCTGT	-20	FALSE	NA	NA	AATAAA	-23	0	1	0	1	0
PB.1101.1	chr1	-	1882	13	full-splice_match	KYAT3	ENST00000370491.7	1868	13	-15	1	-15	-1	multi-exon	FALSE	canonical	1	136055	junction_12	72952.8	NA	NA	NA	TRUE	NA	NA	NA	C	coding	420	1263	211	1473	88969464	88936183	FALSE	15	TTTCATGTTTCCACCATTGT	207	FALSE	NA	NA	NA	NA	1	0	0	0	2
PB.1101.2	chr1	-	1842	14	full-splice_match	KYAT3	ENST00000260508.9	1815	14	-29	2	-29	-2	multi-exon	FALSE	canonical	1	89729	junction_12	96014.4	NA	NA	NA	TRUE	NA	NA	NA	C	coding	454	1365	76	1440	88988350	88936183	FALSE	15	TAGCCGGTTTCATGTTTCCA	-1	TRUE	NA	NA	NA	NA	0	0	2	0	1
PB.1101.4	chr1	-	4657	2	full-splice_match	RBMXL1	ENST00000321792.5	4799	2	143	-1	0	1	multi-exon	FALSE	canonical	1	32595	junction_1	0	NA	NA	NA	TRUE	NA	NA	NA	C	coding	390	1173	286	1458	88983826	88982654	FALSE	25	ATGTTCGTAAATACTTTTCT	-1	TRUE	NA	NA	NA	NA	0	0	0	0	0
PB.1101.5	chr1	-	4901	3	full-splice_match	RBMXL1	ENST00000652648.1	4756	3	-146	1	-3	-1	multi-exon	FALSE	canonical	1	49575	junction_1	34774.5	NA	NA	NA	TRUE	NA	NA	NA	C	coding	390	1173	532	1704	88983826	88982654	FALSE	30	ACATGTTCGTAAATACTTTT	-19	TRUE	NA	NA	NA	NA	1	0	0	2	1
PB.1103.1	chr1	-	2913	11	full-splice_match	GBP1	ENST00000370473.5	2883	11	-34	4	-12	-4	multi-exon	FALSE	canonical	1	217553	junction_3	115363	NA	NA	NA	TRUE	NA	NA	NA	C	coding	592	1779	103	1881	89063234	89053355	FALSE	45	AAAATACAATGTATTTCACT	120	FALSE	NA	NA	ATTAAA	-17	1	0	2	0	0
PB.1103.2	chr1	-	2135	3	full-splice_match	GBP1	ENST00000479889.1	566	3	-530	-1039	152	-4	multi-exon	FALSE	canonical	1	266997	junction_2	177856	NA	NA	NA	TRUE	NA	NA	NA	C	coding	161	486	618	1103	89055290	89053355	FALSE	45	AAAATACAATGTATTTCACT	9455	FALSE	NA	NA	ATTAAA	-17	0	0	0	0	2
PB.1104.1	chr1	-	2155	11	full-splice_match	GBP2	ENST00000370466.4	4088	11	0	1933	0	52	multi-exon	FALSE	canonical	1	422522	junction_6	170493	NA	NA	NA	TRUE	NA	NA	NA	A	coding	591	1776	270	2045	89121966	89108175	FALSE	25	ATGCATGCATTTTTGTTGAA	-30	TRUE	NA	NA	ATTAAA	-18	0	1	0	1	0
PB.1105.1	chr1	-	1872	11	full-splice_match	GBP4	ENST00000355754.7	6141	11	15	4254	15	-2900	multi-exon	FALSE	canonical	1	129336	junction_6	35510.7	NA	NA	NA	TRUE	NA	NA	NA	A	coding	593	1779	94	1872	89198834	89185398	FALSE	65	AAAGAAAAAATTGAAAGCAC	-1	TRUE	NA	NA	AATAAA	-16	1	0	2	0	0
PB.1106.4	chr1	+	4506	6	full-splice_match	LRRC8B	ENST00000330947.6	7593	6	-16	3103	4	-3087	multi-exon	FALSE	canonical	1	16390	junction_1	20954.5	NA	NA	NA	TRUE	NA	NA	NA	C	coding	803	2412	377	2788	89582651	89593043	FALSE	40	AAATGTACATCTTTAATATG	-9	TRUE	NA	NA	AATAAA	-22	0	0	0	1	0
PB.1107.1	chr1	-	3150	2	full-splice_match	LRRC8C-DT	ENST00000528692.1	439	2	-207	-2504	-52	2504	multi-exon	FALSE	canonical	1	32006	junction_1	0	NA	NA	NA	TRUE	NA	NA	NA	A	non_coding	NA	NA	NA	NA	NA	NA	NA	30	ACCACCAGCAGGATTTTACG	3298	FALSE	NA	NA	AGTAAA	-20	0	0	0	0	2
PB.1108.2	chr1	+	2716	3	full-splice_match	LRRC8C	ENST00000370454.9	7170	3	67	4387	6	-4387	multi-exon	FALSE	canonical	1	94471	junction_1	18074	NA	NA	NA	TRUE	NA	NA	NA	C	coding	803	2412	141	2552	89686474	89714982	FALSE	40	TCAATATTAATATTTTGAAG	-2	TRUE	NA	NA	AATAAA	-18	0	0	0	2	0
PB.111.3	chr1	-	4511	4	full-splice_match	KLHL21	ENST00000377658.8	4487	4	-25	1	-25	-1	multi-exon	FALSE	canonical	1	296500	junction_1	6214.03	NA	NA	NA	TRUE	NA	NA	NA	C	coding	597	1794	78	1871	6602817	6593365	FALSE	15	ATTTGGAGTCATTGCCTTTG	-6	TRUE	NA	NA	AATAAA	-15	0	0	1	5	6
PB.1111.2	chr1	+	3777	3	novel_not_in_catalog	LRRC8D	novel	3950	3	NA	NA	0	1	at_least_one_novel_splicesite	FALSE	canonical	1	16152	junction_1	88741.5	NA	NA	NA	TRUE	NA	NA	NA	C	coding	858	2577	844	3420	89933069	89935645	FALSE	10	CACCTTTTTTGAGGGGTCTT	0	TRUE	NA	NA	ATTAAA	-21	0	0	0	3	1
PB.1111.3	chr1	+	3668	3	full-splice_match	LRRC8D	ENST00000337338.9	3950	3	100	182	100	-182	multi-exon	FALSE	canonical	1	42126	junction_1	75754.5	NA	NA	NA	TRUE	NA	NA	NA	C	coding	858	2577	308	2884	89933069	89935645	FALSE	55	AAATAAAAATTTTAATGACT	-894	FALSE	NA	NA	AATAAA	-38	0	0	0	0	0
PB.1111.6	chr1	+	3236	2	full-splice_match	LRRC8D	ENST00000527156.1	922	2	58	-2372	58	-1	multi-exon	FALSE	canonical	1	193635	junction_1	0	NA	NA	NA	TRUE	NA	NA	NA	C	coding	858	2577	305	2881	89933069	89935645	FALSE	15	ATCACCTTTTTTGAGGGGTC	-176	FALSE	NA	NA	ATTAAA	-19	0	0	0	1	0
PB.1113.1	chr1	-	1694	1	full-splice_match	GEMIN8P4	ENST00000380526.2	729	1	-665	-300	-665	300	mono-exon	FALSE	NA	NA	NA	NA	NA	NA	NA	NA	NA	NA	NA	NA	A	coding	106	321	1074	1394	89993913	89993593	NA	75	AAAAAAAAAAAGAATTCTAA	-4	TRUE	NA	NA	ATTAAA	-14	0	0	0	3	0
PB.1114.2	chr1	+	6848	10	novel_in_catalog	ZNF326	novel	9729	12	NA	NA	4	-5	intron_retention	FALSE	canonical	1	221571	junction_1	67216.3	NA	NA	NA	TRUE	NA	NA	NA	C	coding	388	1167	5162	6328	90010055	90027701	FALSE	25	GAAAACTTTCTCCCTGGATT	6	TRUE	NA	NA	AATAAA	-12	0	0	0	1	0
PB.1114.3	chr1	+	1936	10	full-splice_match	ZNF326	ENST00000394583.7	1956	10	16	4	-6	-4	multi-exon	FALSE	canonical	1	26419	junction_3	116024	NA	NA	NA	TRUE	NA	NA	NA	C	coding	376	1131	285	1415	90010091	90027701	FALSE	30	AAAACTTTCTCCCTGGATTA	18	TRUE	NA	NA	AATAAA	-13	0	1	0	0	1
PB.1114.5	chr1	+	2690	12	full-splice_match	ZNF326	ENST00000340281.9	9729	12	41	6998	14	309	multi-exon	FALSE	canonical	1	126504	junction_4	85565.3	NA	NA	NA	TRUE	NA	NA	NA	C	coding	582	1749	108	1856	89995258	90027701	FALSE	10	TTCTGTAGTTGTGTTAGTTC	41	TRUE	NA	NA	AATACA	-15	0	0	0	0	0
PB.1116.1	chr1	-	665	3	full-splice_match	LINC02609	ENST00000659034.1	5238	3	38	4535	-1	-2	multi-exon	FALSE	canonical	1	24909	junction_2	4049	NA	NA	NA	TRUE	NA	NA	NA	C	non_coding	NA	NA	NA	NA	NA	NA	NA	35	AATTTTTTTATCTGCAAAAT	-2	TRUE	NA	NA	NA	NA	1	0	3	2	0
PB.1117.1	chr1	-	6183	7	novel_not_in_catalog	ZNF644	novel	5541	6	NA	NA	-37	-6	intron_retention	FALSE	canonical	1	21464	junction_5	109339	NA	NA	NA	TRUE	NA	NA	NA	C	coding	1302	3909	787	4695	90941278	90916798	FALSE	60	AGAAAATTAAAATGTGAAAC	171	FALSE	NA	NA	AATAAA	-12	0	0	0	0	0
PB.1117.2	chr1	-	5625	6	full-splice_match	ZNF644	ENST00000337393.10	5541	6	-92	8	-46	-8	multi-exon	FALSE	canonical	1	100675	junction_5	72882.8	NA	NA	NA	TRUE	NA	NA	NA	C	coding	1302	3909	231	4139	90941278	90916798	FALSE	65	AAAGAAAATTAAAATGTGAA	162	FALSE	NA	NA	AATAAA	-10	0	0	0	0	0
PB.1117.3	chr1	-	2161	4	novel_in_catalog	ZNF644	novel	1253	4	NA	NA	8	-8	combination_of_known_splicesites	FALSE	canonical	1	25808	junction_3	133767	NA	NA	NA	TRUE	NA	NA	NA	C	coding	104	315	3	317	91022004	91021690	TRUE	65	AAAGAAAATTAAAATGTGAA	28	TRUE	NA	NA	AATAAA	-10	0	0	0	1	0
PB.1117.4	chr1	-	2026	4	full-splice_match	ZNF644	ENST00000361321.5	1253	4	100	-873	-91	-8	multi-exon	FALSE	canonical	1	31628	junction_2	119473	NA	NA	NA	TRUE	NA	NA	NA	C	coding	105	318	223	540	90982331	90916798	FALSE	65	AAAGAAAATTAAAATGTGAA	117	FALSE	NA	NA	AATAAA	-10	0	0	0	0	1
PB.1117.6	chr1	-	5466	6	novel_in_catalog	ZNF644	novel	5541	6	NA	NA	12	-343	intron_retention	FALSE	canonical	1	25808	junction_5	97782.2	NA	NA	NA	TRUE	NA	NA	NA	C	coding	1302	3909	407	4315	90941278	90916798	FALSE	40	GAATGGAAAATATGGTGCAG	32	TRUE	NA	NA	AATAAA	-12	0	0	0	0	0
PB.112.1	chr1	+	3557	4	full-splice_match	PHF13	ENST00000377648.5	3632	4	36	39	5	-39	multi-exon	FALSE	canonical	1	107886	junction_1	39325.6	NA	NA	NA	TRUE	NA	NA	NA	C	coding	300	903	301	1203	6614067	6621637	FALSE	25	TCATGATTCAAGGTTCAGGC	-2991	FALSE	NA	NA	AATAAA	-20	0	0	1	5	4
PB.1120.2	chr1	+	3195	12	full-splice_match	CDC7	ENST00000234626.11	3215	12	17	3	17	-3	multi-exon	FALSE	canonical	1	81588	junction_1	33331.7	NA	NA	NA	TRUE	NA	NA	NA	C	coding	574	1725	145	1869	91501717	91524435	FALSE	25	TTATGTCAGACTACTCATTT	0	TRUE	NA	NA	AATAAA	-19	0	0	0	1	1
PB.1125.1	chr1	-	3372	13	incomplete-splice_match	TGFBR3	ENST00000525962.5	3927	16	126747	-4	-6928	0	5prime_fragment	FALSE	canonical	1	66492	junction_9	35151.6	NA	NA	NA	TRUE	NA	NA	NA	B	coding	629	1890	170	2059	91729875	91683739	FALSE	100	AAAAAAAAAAAAAAAAAAAA	NA	FALSE	NA	NA	NA	NA	1	0	0	1	1
PB.1128.1	chr1	+	1757	7	full-splice_match	EPHX4	ENST00000370383.5	1436	7	-130	-191	-130	191	multi-exon	FALSE	canonical	1	27529	junction_1	7930.69	NA	NA	NA	TRUE	NA	NA	NA	C	coding	362	1089	226	1314	92030080	92063286	FALSE	25	ATCTCTTTGGATTTATAGTA	8	TRUE	NA	NA	ATTAAA	-16	0	0	3	0	1
PB.1128.4	chr1	+	1168	6	novel_in_catalog	EPHX4	novel	1436	7	NA	NA	0	-110	combination_of_known_splicesites	FALSE	canonical	1	2327	junction_2	17985.2	NA	NA	NA	TRUE	NA	NA	NA	C	coding	107	324	96	419	92030080	92045538	TRUE	50	GAAAAAAATCTGAGATCATG	-7	TRUE	NA	NA	AATAAA	-20	0	0	0	2	0
PB.1129.3	chr1	-	2052	2	intergenic	novelGene_930	novel	NA	NA	NA	NA	NA	NA	multi-exon	FALSE	canonical	1	1817	junction_1	0	NA	NA	NA	FALSE	NA	NA	NA	A	non_coding	NA	NA	NA	NA	NA	NA	NA	75	AAAAAAAAAAGAAAATAGTT	494	FALSE	NA	NA	ATTAAA	-19	1	0	1	0	0
PB.113.1	chr1	+	2047	5	novel_in_catalog	THAP3	novel	2053	5	NA	NA	5	9	combination_of_known_junctions	FALSE	canonical	1	2969	junction_4	75971.8	NA	NA	NA	TRUE	NA	NA	NA	B	coding	168	507	34	540	6625219	6634088	FALSE	20	TGGGTTTTTTCATTTCCAAA	-15	TRUE	NA	NA	AATAAA	-14	1	0	0	0	0
PB.113.3	chr1	+	3237	5	incomplete-splice_match	THAP3	ENST00000054650.8	1366	6	335	-2011	3	-10	5prime_fragment	FALSE	canonical	1	42517	junction_3	52918.1	NA	NA	NA	TRUE	NA	NA	NA	B	coding	239	720	19	738	6625219	6633077	FALSE	45	AATAAAAACATCTGATGTCT	0	TRUE	NA	NA	AATATA	-2	0	0	0	0	1
PB.113.5	chr1	+	2652	6	novel_not_in_catalog	THAP3	novel	1046	5	NA	NA	-9	-12	at_least_one_novel_splicesite	FALSE	canonical	1	2114	junction_5	63984	NA	NA	NA	TRUE	NA	NA	NA	B	coding	238	717	4	720	6625219	6633077	TRUE	55	AAAATAAAAACATCTGATGT	15	FALSE	NA	NA	NA	NA	0	0	0	0	1
PB.1130.1	chr1	+	1559	6	full-splice_match	BTBD8	ENST00000370382.7	1616	6	35	22	4	-22	multi-exon	FALSE	canonical	1	11904	junction_1	1590.62	NA	NA	NA	TRUE	NA	NA	NA	C	coding	305	918	233	1150	92080572	92139515	FALSE	90	AAAAATACAAAAAAAAAAAA	-5	TRUE	NA	NA	NA	NA	0	1	1	0	0
PB.1131.1	chr1	+	5536	6	incomplete-splice_match	BTBD8	ENST00000637221.2	4272	7	1	3	1	-2	intron_retention	FALSE	canonical	1	47128	junction_2	7782.59	NA	NA	NA	TRUE	NA	NA	NA	C	coding	1129	3390	39	3428	92168962	92182612	FALSE	20	CCATTCATGTAGAGTTTTCT	0	TRUE	NA	NA	AATAAA	-19	0	0	0	2	0
PB.1131.3	chr1	+	4270	7	full-splice_match	BTBD8	ENST00000637221.2	4272	7	1	1	1	0	multi-exon	FALSE	canonical	1	19002	junction_6	17101.2	NA	NA	NA	TRUE	NA	NA	NA	C	coding	1279	3840	39	3878	92168962	92184330	FALSE	20	ATTCATGTAGAGTTTTCTGT	0	TRUE	NA	NA	AATAAA	-21	0	0	1	2	0
PB.1133.1	chr1	-	2618	19	full-splice_match	GLMN	ENST00000370360.8	2006	19	-4	-608	-4	608	multi-exon	FALSE	canonical	1	103458	junction_16	28880.9	NA	NA	NA	TRUE	NA	NA	NA	C	coding	594	1785	98	1882	92297999	92246530	FALSE	30	TAATTGTATATGTTATTATT	-5	TRUE	NA	NA	AATAAA	-9	0	0	1	0	0
PB.1133.3	chr1	-	1847	18	novel_in_catalog	GLMN	novel	2006	19	NA	NA	3	-24	combination_of_known_junctions	FALSE	canonical	1	16591	junction_7	42363	NA	NA	NA	TRUE	NA	NA	NA	C	coding	580	1743	91	1833	92297999	92246530	FALSE	75	AAATAAAAACTAATAAAATA	2	TRUE	NA	NA	GATAAA	-19	0	0	2	0	0
PB.1134.2	chr1	+	2169	13	full-splice_match	RPAP2	ENST00000610020.2	16899	13	-11	14741	-11	82	multi-exon	FALSE	canonical	1	87692	junction_1	33168.8	NA	NA	NA	TRUE	NA	NA	NA	C	coding	612	1839	27	1865	92299074	92387011	FALSE	50	AAGAAAATATAATGATCTCT	-11	TRUE	NA	NA	ATTAAA	-22	1	0	0	0	0
PB.114.10	chr1	-	3029	15	full-splice_match	DNAJC11	ENST00000294401.11	2210	15	123	-942	1	-1	multi-exon	FALSE	canonical	1	7074	junction_5	168390	NA	NA	NA	TRUE	NA	NA	NA	C	coding	507	1524	2	1525	6701800	6635675	FALSE	10	AGAGGCTGGCGCTCTTCCGT	4	TRUE	NA	NA	AATAAA	-15	1	0	1	0	0
PB.114.3	chr1	-	3118	15	novel_in_catalog	DNAJC11	novel	3201	16	NA	NA	-2	-1	combination_of_known_junctions	FALSE	canonical	1	6699	junction_13	172659	NA	NA	NA	TRUE	NA	NA	NA	C	coding	469	1410	203	1612	6680913	6635675	FALSE	5	AGGCTGGCGCTCTTCCGTGT	-1	TRUE	NA	NA	AATAAA	-17	0	1	0	1	1
PB.114.9	chr1	-	3191	16	full-splice_match	DNAJC11	ENST00000377577.10	3201	16	9	1	-3	-1	multi-exon	FALSE	canonical	1	346547	junction_6	108171	NA	NA	NA	TRUE	NA	NA	NA	C	coding	559	1680	8	1687	6701800	6635675	FALSE	10	AGAGGCTGGCGCTCTTCCGT	-2	TRUE	NA	NA	AATAAA	-15	1	1	7	17	13
PB.1142.1	chr1	-	465	3	incomplete-splice_match	EVI5	ENST00000370331.5	7403	18	-8	195883	-8	-721	3prime_fragment	FALSE	canonical	1	1646	junction_2	39724	NA	NA	NA	TRUE	NA	NA	NA	B	coding	149	447	19	465	92792394	92704579	FALSE	65	AAAAAGAAGGAAAAGCAAGT	-3	TRUE	NA	NA	AATGAA	-16	0	1	1	0	0
PB.1143.11	chr1	+	2181	2	full-splice_match	RPL5	ENST00000644549.1	271	2	-1913	3	-1662	-3	multi-exon	FALSE	canonical	1	5907901	junction_1	0	NA	NA	NA	TRUE	NA	NA	NA	C	non_coding	NA	NA	NA	NA	NA	NA	NA	25	CAACTATTTCTGTGTTAAGC	-440	FALSE	NA	NA	AATAAA	-12	0	1	0	0	1
PB.1143.2	chr1	+	2380	6	novel_in_catalog	RPL5	novel	1028	8	NA	NA	0	-2	intron_retention	FALSE	canonical	1	94364	junction_4	2.49732e+06	NA	NA	NA	TRUE	NA	NA	NA	C	coding	247	744	1583	2326	92833622	92841865	FALSE	25	AACTATTTCTGTGTTAAGCT	0	TRUE	NA	NA	AATAAA	-13	1	2	0	1	0
PB.1143.3	chr1	+	1023	8	full-splice_match	RPL5	ENST00000370321.8	1028	8	0	5	0	-2	multi-exon	FALSE	canonical	1	94364	junction_6	2.67871e+06	NA	NA	NA	TRUE	NA	NA	NA	C	coding	297	894	76	969	92832115	92841865	FALSE	25	AACTATTTCTGTGTTAAGCT	0	TRUE	NA	NA	AATAAA	-13	9	15	10	17	9
PB.1143.6	chr1	+	946	7	full-splice_match	RPL5	ENST00000645300.1	896	7	34	-84	7	-2	multi-exon	FALSE	canonical	1	94364	junction_5	2.75842e+06	NA	NA	NA	TRUE	NA	NA	NA	C	coding	247	744	149	892	92833622	92841865	FALSE	25	AACTATTTCTGTGTTAAGCT	7	TRUE	NA	NA	AATAAA	-13	4	1	0	1	1
PB.1144.5	chr1	-	2715	5	novel_not_in_catalog	DIPK1A	novel	2646	5	NA	NA	-452	-8	at_least_one_novel_splicesite	FALSE	canonical	1	211	junction_4	64798.3	NA	NA	NA	TRUE	NA	NA	NA	C	coding	403	1212	296	1507	92876409	92843383	FALSE	40	AAGAAATATTTCCCACTGAT	515	FALSE	NA	NA	AATAAA	-8	1	0	1	1	1
PB.1144.6	chr1	-	2532	5	full-splice_match	DIPK1A	ENST00000370310.5	2536	5	-4	8	-4	-8	multi-exon	FALSE	canonical	1	138786	junction_2	8170.43	NA	NA	NA	TRUE	NA	NA	NA	C	coding	428	1287	38	1324	92961429	92843383	FALSE	40	AAGAAATATTTCCCACTGAT	-5	TRUE	NA	NA	AATAAA	-8	2	0	2	4	6
PB.1145.2	chr1	+	4076	15	novel_in_catalog	MTF2	novel	4075	15	NA	NA	0	-3	intron_retention	FALSE	canonical	1	10333	junction_3	95464.4	NA	NA	NA	TRUE	NA	NA	NA	C	coding	475	1428	603	2030	93114756	93137027	FALSE	25	AGAGCTAATGAGTTTTGCTT	0	TRUE	NA	NA	ATTAAA	-33	0	0	0	1	0
PB.1145.4	chr1	+	3101	9	incomplete-splice_match	MTF2	ENST00000370303.4	1951	14	-28	14543	0	2334	3prime_fragment	FALSE	canonical	1	260028	junction_1	46135.2	NA	NA	NA	TRUE	NA	NA	NA	C	coding	336	1011	245	1255	93079527	93120762	FALSE	60	AAAAAAAGAAAAAGTTTTGC	0	TRUE	NA	NA	AATACA	-38	0	0	0	0	0
PB.1145.6	chr1	+	1938	8	incomplete-splice_match	MTF2	ENST00000471953.5	1937	14	-27	16791	0	24	3prime_fragment	FALSE	canonical	1	260028	junction_1	49314.8	NA	NA	NA	TRUE	NA	NA	NA	C	coding	266	801	245	1045	93079527	93119405	FALSE	95	AAGAAAAAAAAAAAAAAAAA	0	TRUE	NA	NA	NA	NA	0	0	1	0	1
PB.1145.7	chr1	+	1836	13	full-splice_match	MTF2	ENST00000540243.5	3845	13	48	1961	0	-14	multi-exon	FALSE	canonical	1	18539	junction_1	100347	NA	NA	NA	TRUE	NA	NA	NA	C	coding	491	1476	270	1745	93114708	93137027	FALSE	85	AAAAAAAAAAAAAAGTCAAA	0	TRUE	NA	NA	NA	NA	0	0	0	0	0
PB.1147.1	chr1	-	5443	4	full-splice_match	TMED5	ENST00000370282.8	5789	4	-75	421	28	-421	multi-exon	FALSE	canonical	1	481907	junction_3	127316	NA	NA	NA	TRUE	NA	NA	NA	C	coding	229	690	247	936	93180242	93154670	FALSE	25	ACAAGATTCGTGGTTGCCAG	656	FALSE	NA	NA	NA	NA	0	0	0	0	0
PB.1147.5	chr1	-	3808	5	full-splice_match	TMED5	ENST00000370290.7	3847	5	39	0	39	0	multi-exon	FALSE	canonical	1	36411	junction_2	310822	NA	NA	NA	TRUE	NA	NA	NA	C	coding	125	378	619	996	93156458	93154670	FALSE	50	AAAGAAAATTAACTGCCAGT	667	FALSE	NA	NA	AATAAA	-8	0	0	0	0	0
PB.1149.1	chr1	-	1605	5	novel_not_in_catalog	CCDC18-AS1	novel	1613	4	NA	NA	0	4729	at_least_one_novel_splicesite	FALSE	canonical	1	273	junction_1	66314.4	NA	NA	NA	TRUE	NA	NA	NA	C	non_coding	NA	NA	NA	NA	NA	NA	NA	40	AAAAACACTTTGGCTAGCAT	-57	TRUE	NA	NA	ATTAAA	-19	0	0	0	0	2
PB.1149.2	chr1	-	1498	5	full-splice_match	CCDC18-AS1	ENST00000655606.1	2599	5	1	1100	1	-32	multi-exon	FALSE	canonical	1	115223	junction_4	26059.1	NA	NA	NA	TRUE	NA	NA	NA	C	non_coding	NA	NA	NA	NA	NA	NA	NA	80	AGAGAAAAAAAAAAAAAAGG	-56	TRUE	NA	NA	TATAAA	-35	1	1	2	0	1
PB.115.1	chr1	+	611	4	full-splice_match	CAMTA1	ENST00000473578.5	567	4	-37	-7	-11	0	multi-exon	FALSE	canonical	1	726968	junction_1	142362	NA	NA	NA	TRUE	NA	NA	NA	C	coding	80	243	89	331	6785531	6871765	FALSE	45	AAAATTTAAGTTTAATGAGT	-11	TRUE	NA	NA	AATAAA	-26	2	1	0	1	2
PB.115.2	chr1	+	941	5	full-splice_match	CAMTA1	ENST00000461311.1	431	5	-98	-412	0	-2	multi-exon	FALSE	canonical	1	165171	junction_4	314270	NA	NA	NA	TRUE	NA	NA	NA	C	coding	80	243	78	320	6785531	6871765	TRUE	15	AATGTGTGGGTCACTTGCGT	0	TRUE	NA	NA	NA	NA	1	0	1	0	0
PB.1150.1	chr1	+	3220	3	full-splice_match	DR1	ENST00000370272.9	10124	3	0	6904	0	1421	multi-exon	FALSE	canonical	1	767600	junction_2	16222	NA	NA	NA	TRUE	NA	NA	NA	A	coding	176	531	740	1270	93346646	93360639	FALSE	35	AAATGGTTTTTATATTTAAT	0	TRUE	NA	NA	AATAAA	-18	0	0	1	5	0
PB.1152.2	chr1	+	4243	16	novel_in_catalog	FNBP1L	novel	4212	17	NA	NA	-49	-3	combination_of_known_splicesites	FALSE	canonical	1	839	junction_10	113211	NA	NA	NA	TRUE	NA	NA	NA	C	coding	600	1803	201	2003	93448282	93552416	FALSE	15	GTTAAGGTGTTTAGTGTGTG	-10	TRUE	NA	NA	AATAAA	-19	0	0	0	0	0
PB.1152.24	chr1	+	4815	6	incomplete-splice_match	FNBP1L	ENST00000424449.2	1518	12	12478	-2079	-1638	-1	5prime_fragment	FALSE	canonical	1	168217	junction_5	78810.2	NA	NA	NA	TRUE	NA	NA	NA	C	coding	175	528	2046	2573	93546858	93552416	FALSE	20	TAAGGTGTTTAGTGTGTGAT	NA	FALSE	NA	NA	AATAAA	-21	0	0	0	0	0
PB.1152.26	chr1	+	4638	5	incomplete-splice_match	FNBP1L	ENST00000424449.2	1518	12	13957	-2078	-159	-2	intron_retention	FALSE	canonical	1	264315	junction_1	50751.9	NA	NA	NA	TRUE	NA	NA	NA	C	coding	179	540	567	1106	93546858	93551125	FALSE	20	TTAAGGTGTTTAGTGTGTGA	NA	FALSE	NA	NA	AATAAA	-20	0	0	0	0	0
PB.1152.3	chr1	+	5382	14	full-splice_match	FNBP1L	ENST00000260506.12	5341	14	-42	1	-42	-1	multi-exon	FALSE	canonical	1	217306	junction_3	54387.8	NA	NA	NA	TRUE	NA	NA	NA	C	coding	551	1656	194	1849	93448282	93551125	FALSE	20	TAAGGTGTTTAGTGTGTGAT	-3	TRUE	NA	NA	AATAAA	-21	0	0	0	0	0
PB.1152.4	chr1	+	7740	9	incomplete-splice_match	FNBP1L	ENST00000604705.5	1830	16	-192	9659	-41	-7848	intron_retention	FALSE	canonical	1	217306	junction_3	51310.1	NA	NA	NA	TRUE	NA	NA	NA	C	coding	346	1041	193	1233	93448282	93534959	FALSE	75	AAAAAAAGAAAGAAAAATTT	-2	TRUE	NA	NA	TATAAA	-42	0	0	0	0	0
PB.1152.5	chr1	+	4075	15	full-splice_match	FNBP1L	ENST00000370253.6	3889	15	-190	4	-39	-2	multi-exon	FALSE	canonical	1	168217	junction_14	61686.4	NA	NA	NA	TRUE	NA	NA	NA	C	coding	547	1644	191	1834	93448282	93552416	FALSE	20	TTAAGGTGTTTAGTGTGTGA	0	TRUE	NA	NA	AATAAA	-20	0	0	1	0	0
PB.1152.7	chr1	+	4223	17	full-splice_match	FNBP1L	ENST00000271234.11	4212	17	-13	2	-13	-2	multi-exon	FALSE	canonical	1	205	junction_10	124869	NA	NA	NA	TRUE	NA	NA	NA	C	coding	605	1818	165	1982	93448282	93552416	FALSE	20	TTAAGGTGTTTAGTGTGTGA	-12	TRUE	NA	NA	AATAAA	-20	0	0	0	1	0
PB.1153.1	chr1	-	3175	12	full-splice_match	BCAR3	ENST00000260502.11	3229	12	0	54	0	-1	multi-exon	FALSE	canonical	1	120137	junction_11	52233.1	NA	NA	NA	TRUE	NA	NA	NA	A	coding	756	2271	459	2729	93674723	93562241	FALSE	30	GAAACAGTTGTATCCAGTCT	-1	TRUE	NA	NA	AATACA	-10	0	0	1	2	6
PB.1155.1	chr1	-	2689	7	full-splice_match	DNTTIP2	ENST00000436063.7	5896	7	25	3182	-17	314	multi-exon	FALSE	canonical	1	555455	junction_6	116642	NA	NA	NA	TRUE	NA	NA	NA	C	coding	756	2271	34	2304	93879148	93869851	FALSE	25	AATAGGTAGTTTTATGTGTG	-8	TRUE	NA	NA	TATAAA	-14	0	0	1	0	0
PB.1157.4	chr1	-	2518	7	full-splice_match	GCLM	ENST00000370238.8	4883	7	-86	2451	-60	-616	multi-exon	FALSE	canonical	1	171114	junction_6	130125	NA	NA	NA	TRUE	NA	NA	NA	C	coding	274	825	354	1178	93909163	93888990	FALSE	50	AAAATACAAAAATTGGCTGG	1	TRUE	NA	NA	NA	NA	0	0	0	2	0
PB.1158.2	chr1	-	5246	23	full-splice_match	ARHGAP29	ENST00000260526.11	8952	23	-2	3708	-2	-3708	multi-exon	FALSE	canonical	1	92343	junction_22	64732.1	NA	NA	NA	TRUE	NA	NA	NA	C	coding	1261	3786	205	3990	94231611	94173869	FALSE	35	CAACTTGTTAAATTATTTCA	-3	TRUE	NA	NA	NA	NA	0	0	0	0	0
PB.1158.4	chr1	-	1093	10	novel_not_in_catalog	ARHGAP29	novel	2043	11	NA	NA	-10104	-1089	at_least_one_novel_splicesite	FALSE	canonical	1	36019	junction_9	80649.8	NA	NA	NA	TRUE	NA	NA	NA	C	coding	296	888	206	1093	94231611	94202984	FALSE	70	AAAAATGAAATGGAAAAACA	-25	TRUE	NA	NA	TTTAAA	-28	0	1	0	1	2
PB.1159.1	chr1	+	3543	23	full-splice_match	ABCD3	ENST00000370214.9	3604	23	-106	167	-106	0	multi-exon	FALSE	canonical	1	189028	junction_1	82104.5	NA	NA	NA	TRUE	NA	NA	NA	C	coding	659	1980	197	2176	94418479	94517129	FALSE	90	AAAAAAAAAAAAAAAAAACT	-9819	FALSE	NA	NA	NA	NA	1	0	3	2	1
PB.1160.3	chr1	-	3118	6	novel_in_catalog	F3	novel	2298	6	NA	NA	1	-7	intron_retention	FALSE	canonical	1	205777	junction_5	580174	NA	NA	NA	TRUE	NA	NA	NA	C	coding	85	258	123	380	94541636	94541379	TRUE	20	ACTGTTGTACTTATTCTATC	0	TRUE	NA	NA	AATAAA	-18	0	0	1	1	1
PB.1160.4	chr1	-	2152	6	full-splice_match	F3	ENST00000334047.12	2298	6	2	144	2	-7	multi-exon	FALSE	canonical	1	539442	junction_5	478990	NA	NA	NA	TRUE	NA	NA	NA	C	coding	295	888	122	1009	94541636	94530460	FALSE	20	ACTGTTGTACTTATTCTATC	1	TRUE	NA	NA	AATAAA	-18	12	0	1	4	5
PB.1160.5	chr1	-	2032	5	full-splice_match	F3	ENST00000370207.4	1879	5	-161	8	-39	-8	multi-exon	FALSE	canonical	1	64934	junction_1	740150	NA	NA	NA	TRUE	NA	NA	NA	C	coding	238	717	163	879	94541636	94530471	FALSE	20	TACTGTTGTACTTATTCTAT	-40	FALSE	NA	NA	AATAAA	-17	0	0	0	0	1
PB.1160.8	chr1	-	2645	7	novel_in_catalog	F3	novel	2298	6	NA	NA	2	-9	combination_of_known_junctions	FALSE	canonical	1	12597	junction_6	676557	NA	NA	NA	TRUE	NA	NA	NA	C	coding	67	204	122	325	94541636	94540963	TRUE	20	TTACTGTTGTACTTATTCTA	1	TRUE	NA	NA	AATAAA	-16	0	0	2	0	0
PB.1162.2	chr1	+	2200	15	full-splice_match	SLC44A3	ENST00000271227.11	2381	15	-15	196	0	-2	multi-exon	FALSE	canonical	1	19945	junction_1	17247.5	NA	NA	NA	TRUE	NA	NA	NA	C	coding	653	1962	111	2072	94820452	94894922	FALSE	15	TCATTGTCTTTGTCATTATT	-33	TRUE	NA	NA	AATAAA	-13	1	1	0	1	0
PB.1163.1	chr1	-	1836	7	full-splice_match	CNN3	ENST00000545882.5	1902	7	60	6	53	2	multi-exon	FALSE	canonical	1	13894	junction_6	779457	NA	NA	NA	TRUE	NA	NA	NA	C	coding	288	867	183	1049	94903458	94897742	FALSE	30	TGAACCACAGGCTGATTATT	1	TRUE	NA	NA	AATAAA	-22	0	0	1	0	1
PB.1163.3	chr1	-	2008	7	full-splice_match	CNN3	ENST00000370206.9	1991	7	-18	1	-18	-1	multi-exon	FALSE	canonical	1	1610548	junction_6	279446	NA	NA	NA	TRUE	NA	NA	NA	C	coding	329	990	235	1224	94926894	94897742	FALSE	35	ATATGAACCACAGGCTGATT	-19	TRUE	NA	NA	AATAAA	-19	41	11	10	11	18
PB.1164.3	chr1	+	1614	4	full-splice_match	AC105942.1	ENST00000438509.2	1614	4	-1	1	-1	-1	multi-exon	FALSE	canonical	1	16189	junction_3	5976.99	NA	NA	NA	TRUE	NA	NA	NA	C	coding	116	351	3	353	94927367	94927717	TRUE	20	ACTGAGTGTTACTATGTGCT	0	TRUE	NA	NA	AATAAA	-19	1	0	0	1	0
PB.1165.2	chr1	-	932	4	full-splice_match	ALG14	ENST00000370205.6	9375	4	43	8400	-34	-8400	multi-exon	FALSE	canonical	1	145990	junction_3	16797.1	NA	NA	NA	TRUE	NA	NA	NA	C	coding	216	651	11	661	95072898	94983076	FALSE	10	TCTTCTGGCTGTTTTAGTAG	8	TRUE	NA	NA	GATAAA	-26	1	0	0	1	0
PB.1167.3	chr1	+	4568	7	full-splice_match	TMEM56	ENST00000370203.9	6805	7	29	2208	29	-2208	multi-exon	FALSE	canonical	1	39536	junction_1	38814.7	NA	NA	NA	TRUE	NA	NA	NA	C	coding	263	792	246	1037	95143902	95191868	FALSE	5	TTTTCTGTTTCTAGGTTGCT	0	TRUE	NA	NA	AATAAA	-42	0	0	1	1	0
PB.1170.1	chr1	+	1208	4	full-splice_match	RWDD3	ENST00000370202.5	1180	4	-36	8	-36	0	multi-exon	FALSE	canonical	1	70752	junction_2	68915.8	NA	NA	NA	TRUE	NA	NA	NA	C	coding	267	804	58	861	95234231	95246870	FALSE	40	AAAAAAGATTTGTTTTCATG	19	TRUE	NA	NA	ATTAAA	-10	1	1	0	0	0
PB.1170.2	chr1	+	3146	2	incomplete-splice_match	RWDD3	ENST00000263893.10	1078	3	-34	6	-33	0	intron_retention	FALSE	canonical	1	86281	junction_1	0	NA	NA	NA	TRUE	NA	NA	NA	C	coding	195	588	55	642	95234231	95244713	FALSE	40	AAAAAAGATTTGTTTTCATG	-48	FALSE	NA	NA	ATTAAA	-10	0	0	0	2	2
PB.1170.3	chr1	+	1078	3	novel_not_in_catalog	RWDD3	novel	1180	4	NA	NA	0	0	at_least_one_novel_splicesite	FALSE	canonical	1	959	junction_2	42661	NA	NA	NA	TRUE	NA	NA	NA	C	coding	195	588	22	609	95234231	95244713	TRUE	40	AAAAAAGATTTGTTTTCATG	-15	TRUE	NA	NA	ATTAAA	-10	0	1	0	0	0
PB.1172.1	chr1	+	1522	2	full-splice_match	LINC02607	ENST00000653589.1	1732	2	95	115	-13	-1	multi-exon	FALSE	canonical	1	11411	junction_1	0	NA	NA	NA	TRUE	NA	NA	NA	C	non_coding	NA	NA	NA	NA	NA	NA	NA	15	ATTTTACTCCTTTTTCTATG	11	TRUE	NA	NA	NA	NA	0	2	2	3	2
PB.1176.1	chr1	-	394	1	full-splice_match	RPL7P9	ENST00000468715.1	747	1	416	-63	416	63	mono-exon	FALSE	NA	NA	NA	NA	NA	NA	NA	NA	NA	NA	NA	NA	A	coding	62	189	143	331	96679062	96678874	NA	100	AAAAAAAAAAAAAAAAAAAA	NA	FALSE	NA	NA	AATAAA	-21	5	11	0	3	1
PB.1177.1	chr1	+	3302	14	full-splice_match	PTBP2	ENST00000370198.5	3054	14	-160	-88	-15	88	multi-exon	TRUE	canonical	1	28344	junction_8	54912.2	NA	NA	NA	TRUE	NA	NA	NA	C	coding	536	1611	216	1826	96721865	96813405	FALSE	10	TATTCACCTTTTCTGTCTTT	-984	FALSE	NA	NA	AATAAA	-17	0	0	1	0	0
PB.1177.2	chr1	+	3325	14	full-splice_match	PTBP2	ENST00000609116.5	12014	14	-6	8695	-6	250	multi-exon	FALSE	canonical	1	68283	junction_9	49105.4	NA	NA	NA	TRUE	NA	NA	NA	C	coding	532	1599	89	1687	96721865	96813405	FALSE	35	AAAATATACCAGCTGGTTTT	-11	TRUE	NA	NA	AATAAA	-14	0	0	0	0	0
PB.1181.2	chr1	-	2735	20	novel_not_in_catalog	DPYD	novel	4412	23	NA	NA	-11	-157041	at_least_one_novel_splicesite	FALSE	canonical	1	3530	junction_15	81780.2	NA	NA	NA	TRUE	NA	NA	NA	B	coding	658	1977	721	2697	97699535	97234822	FALSE	60	AAAAAAAAAATAGATTCGTT	24	FALSE	NA	NA	TTTAAA	-38	0	0	0	2	0
PB.1181.5	chr1	-	3564	15	novel_not_in_catalog	DPYD	novel	4412	23	NA	NA	9	242576	at_least_one_novel_splicesite	FALSE	canonical	1	3530	junction_10	93551.2	NA	NA	NA	TRUE	NA	NA	NA	B	coding	474	1425	727	2151	97699535	97450044	FALSE	85	AAAAAAAAAAAAAAGATCAA	18	FALSE	NA	NA	ATTAAA	-45	0	0	0	0	0
PB.1185.2	chr1	-	3771	1	full-splice_match	BX005019.1	ENST00000561881.1	1810	1	1273	-3234	1273	3234	mono-exon	FALSE	NA	NA	NA	NA	NA	NA	NA	NA	NA	NA	NA	NA	C	coding	106	321	3127	3447	97964415	97964095	NA	75	AAAAAATGTAAAAAATAAAG	NA	FALSE	NA	NA	AATGAA	-9	0	0	0	1	1
PB.1186.1	chr1	-	2832	1	full-splice_match	BX005019.1	ENST00000561881.1	1810	1	-1782	760	-1782	-760	mono-exon	FALSE	NA	NA	NA	NA	NA	NA	NA	NA	NA	NA	NA	NA	C	non_coding	NA	NA	NA	NA	NA	NA	NA	65	AAAAAAAAAAATTCTAAGCC	NA	FALSE	NA	NA	TTTAAA	-26	0	0	0	0	1
PB.12.1	chr1	+	119	1	full-splice_match	MTCO1P12	ENST00000414273.1	1543	1	-3	1427	-3	-1427	mono-exon	FALSE	NA	NA	NA	NA	NA	NA	NA	NA	NA	NA	NA	NA	C	non_coding	NA	NA	NA	NA	NA	NA	NA	25	CGAACTGGGCCAGCCAGGCA	-3464	FALSE	NA	NA	NA	NA	2	4	0	0	0
PB.1201.2	chr1	+	1731	9	full-splice_match	SNX7	ENST00000306121.8	1736	9	2	3	2	-1	multi-exon	FALSE	canonical	1	47351	junction_6	51210.6	NA	NA	NA	TRUE	NA	NA	NA	C	coding	451	1356	10	1365	98661732	98760131	FALSE	15	GAAGTGGTTGGCTGCAGTGT	0	TRUE	NA	NA	AATAAA	-12	0	0	2	2	2
PB.1201.3	chr1	+	1724	10	novel_in_catalog	SNX7	novel	1736	9	NA	NA	-11	0	combination_of_known_junctions	FALSE	canonical	1	19593	junction_2	69384.6	NA	NA	NA	TRUE	NA	NA	NA	C	coding	385	1158	200	1357	98684903	98760131	FALSE	20	AAGTGGTTGGCTGCAGTGTA	30	TRUE	NA	NA	AATAAA	-13	1	0	0	0	0
PB.1202.1	chr1	+	4126	1	full-splice_match	AL445433.1	ENST00000457507.1	257	1	-3810	-59	-3810	59	mono-exon	FALSE	NA	NA	NA	NA	NA	NA	NA	NA	NA	NA	NA	NA	C	coding	128	387	397	783	99004804	99005190	NA	90	AACTAAAAAAAAAAAAAAAA	NA	FALSE	NA	NA	AATAAA	-13	0	0	0	1	1
PB.1203.2	chr1	-	3891	6	full-splice_match	PLPPR5	ENST00000263177.5	3983	6	83	9	83	-9	multi-exon	FALSE	canonical	1	11656	junction_1	5385.14	NA	NA	NA	TRUE	NA	NA	NA	C	coding	321	966	108	1073	99004671	98893072	FALSE	35	AAAACTGAATTTTGACTTTG	1007	FALSE	NA	NA	AATAAA	-19	0	0	2	1	0
PB.1203.3	chr1	-	3643	6	full-splice_match	PLPPR5	ENST00000370188.7	4139	6	482	14	-66	-14	multi-exon	FALSE	canonical	1	10238	junction_1	5659.99	NA	NA	NA	TRUE	NA	NA	NA	C	coding	132	399	432	830	98953138	98893072	FALSE	45	AATTGAAAACTGAATTTTGA	1235	FALSE	NA	NA	AATAAA	-14	0	0	0	0	0
PB.1203.6	chr1	-	1839	7	novel_not_in_catalog	PLPPR5	novel	3983	6	NA	NA	83	-2124	at_least_one_novel_splicesite	FALSE	canonical	1	587	junction_2	9099.28	NA	NA	NA	TRUE	NA	NA	NA	C	coding	316	951	108	1058	99004671	98912964	TRUE	20	ACTTCTTCTCCTGACAATTG	1007	FALSE	NA	NA	ATTAAA	-15	0	0	2	0	0
PB.1206.2	chr1	+	5028	7	full-splice_match	PLPPR4	ENST00000370185.7	5369	7	331	10	-8	0	multi-exon	FALSE	canonical	1	27136	junction_2	6769.1	NA	NA	NA	TRUE	NA	NA	NA	C	coding	763	2292	167	2458	99264450	99307010	FALSE	35	AAAATTGGAATAGTTTGGTT	-8	TRUE	NA	NA	AATAAA	-18	0	0	4	11	2
PB.1208.1	chr1	+	6323	7	full-splice_match	PALMD	ENST00000605497.5	1942	7	-81	-4300	-1	9	multi-exon	FALSE	canonical	1	133992	junction_6	24227.3	NA	NA	NA	TRUE	NA	NA	NA	C	coding	551	1656	207	1862	99646318	99689916	FALSE	35	TGAGTATAGTATATTAACTG	-1	TRUE	NA	NA	AATAAA	-17	0	0	0	0	0
PB.1208.5	chr1	+	2265	8	full-splice_match	PALMD	ENST00000263174.9	2334	8	70	-1	-10	1	multi-exon	FALSE	canonical	1	133992	junction_6	27975.3	NA	NA	NA	TRUE	NA	NA	NA	C	coding	551	1656	136	1791	99646318	99694062	FALSE	15	TATCACTTCAGTTGGTTTGG	-132	FALSE	NA	NA	AATAAA	-20	0	0	0	0	0
PB.1209.2	chr1	+	2254	15	incomplete-splice_match	AGL	ENST00000637337.1	7179	32	23464	2063	10204	-2063	5prime_fragment	FALSE	canonical	1	134281	junction_1	36538.4	NA	NA	NA	TRUE	NA	NA	NA	B	coding	593	1782	167	1948	99891225	99921651	FALSE	75	AAAATAAAATATGAAAATAA	NA	FALSE	NA	NA	AAGAAA	-32	0	0	1	0	1
PB.121.1	chr1	+	5767	17	novel_in_catalog	CAMTA1	novel	8314	23	NA	NA	-268580	-153	combination_of_known_junctions	FALSE	canonical	1	10391	junction_4	25702.1	NA	NA	NA	TRUE	NA	NA	NA	C	coding	1453	4362	225	4586	7640550	7766522	FALSE	75	AAGAAAAAAGAAATGAACAA	NA	FALSE	NA	NA	ATTAAA	-23	0	0	0	2	0
PB.121.18	chr1	+	1848	6	incomplete-splice_match	CAMTA1	ENST00000303635.12	8314	23	960547	1863	1040	-13	5prime_fragment	FALSE	canonical	1	24434	junction_5	14001.3	NA	NA	NA	TRUE	NA	NA	NA	C	coding	104	315	182	496	7751217	7766491	FALSE	75	AAAAAAAAAAAAAGAGCTAC	NA	FALSE	NA	NA	ACTAAA	-5	0	1	0	0	2
PB.121.2	chr1	+	5589	18	novel_not_in_catalog	CAMTA1	novel	8314	23	NA	NA	-268580	-13	at_least_one_novel_splicesite	FALSE	canonical	1	3771	junction_14	27546.8	NA	NA	NA	TRUE	NA	NA	NA	C	coding	1347	4044	225	4268	7640550	7766522	FALSE	75	AAAAAAAAAAAAAGAGCTAC	NA	FALSE	NA	NA	ACTAAA	-5	0	0	0	1	1
PB.121.3	chr1	+	3808	15	novel_not_in_catalog	CAMTA1	novel	3247	11	NA	NA	-66648	-13	at_least_one_novel_splicesite	FALSE	canonical	1	2486	junction_1	28466.9	NA	NA	NA	TRUE	NA	NA	NA	C	coding	704	2115	373	2487	7732462	7766522	FALSE	75	AAAAAAAAAAAAAGAGCTAC	-2232	FALSE	NA	NA	ACTAAA	-5	0	0	0	2	0
PB.121.5	chr1	+	3668	14	novel_not_in_catalog	CAMTA1	novel	3247	11	NA	NA	-31702	-15	at_least_one_novel_splicesite	FALSE	canonical	1	3771	junction_9	27163.1	NA	NA	NA	TRUE	NA	NA	NA	C	coding	704	2115	204	2318	7732462	7766491	FALSE	70	GCAAAAAAAAAAAAAGAGCT	-30	FALSE	NA	NA	ACTAAA	-3	0	0	0	1	1
PB.121.8	chr1	+	3246	13	novel_not_in_catalog	CAMTA1	novel	3247	11	NA	NA	-31648	-13	at_least_one_novel_splicesite	FALSE	canonical	1	3771	junction_9	27387.6	NA	NA	NA	TRUE	NA	NA	NA	C	coding	591	1776	150	1925	7732462	7766522	FALSE	75	AAAAAAAAAAAAAGAGCTAC	24	TRUE	NA	NA	ACTAAA	-5	0	0	0	0	1
PB.1211.2	chr1	+	2676	8	full-splice_match	SLC35A3	ENST00000533028.8	14321	8	17	11628	0	-8	multi-exon	FALSE	canonical	1	84940	junction_1	50585.1	NA	NA	NA	TRUE	NA	NA	NA	C	coding	325	978	169	1146	99993555	100022476	FALSE	95	AAAAAAAAGAAAAAAAAAAA	0	TRUE	NA	NA	NA	NA	0	1	0	0	2
PB.1214.1	chr1	+	2929	13	novel_in_catalog	MFSD14A	novel	2779	12	NA	NA	0	-7	combination_of_known_splicesites	FALSE	canonical	1	19763	junction_1	225870	NA	NA	NA	TRUE	NA	NA	NA	C	coding	468	1407	362	1768	100043212	100082209	FALSE	35	TAAAAAAGTCTTGATCTGTG	0	TRUE	NA	NA	AATAAA	-27	0	0	0	0	0
PB.1214.15	chr1	+	1775	4	incomplete-splice_match	MFSD14A	ENST00000370152.8	2779	12	39039	6	18463	-6	5prime_fragment	FALSE	canonical	1	469793	junction_1	166467	NA	NA	NA	TRUE	NA	NA	NA	C	coding	186	561	53	613	100077186	100082209	FALSE	40	AAAAAAGTCTTGATCTGTGA	-4887	FALSE	NA	NA	AATAAA	-28	0	0	0	0	0
PB.1214.2	chr1	+	2772	12	full-splice_match	MFSD14A	ENST00000370152.8	2779	12	0	7	0	-7	multi-exon	FALSE	canonical	1	415521	junction_7	112517	NA	NA	NA	TRUE	NA	NA	NA	C	coding	490	1473	139	1611	100038233	100082209	FALSE	35	TAAAAAAGTCTTGATCTGTG	0	TRUE	NA	NA	AATAAA	-27	0	0	9	7	8
PB.1214.4	chr1	+	2701	11	novel_in_catalog	MFSD14A	novel	2779	12	NA	NA	0	-6	combination_of_known_splicesites	FALSE	canonical	1	5528	junction_7	200568	NA	NA	NA	TRUE	NA	NA	NA	C	coding	466	1401	139	1539	100038233	100082209	FALSE	40	AAAAAAGTCTTGATCTGTGA	0	TRUE	NA	NA	AATAAA	-28	0	0	0	0	0
PB.1217.2	chr1	+	1572	8	full-splice_match	TRMT13	ENST00000482437.5	1582	8	-15	25	0	-25	multi-exon	FALSE	canonical	1	113135	junction_5	33557.4	NA	NA	NA	TRUE	NA	NA	NA	C	coding	175	528	20	547	100133169	100140541	TRUE	75	AAAAAGAAAAAAATAAATGT	-13	TRUE	NA	NA	ACTAAA	-28	0	0	0	1	0
PB.1217.3	chr1	+	3092	11	novel_in_catalog	TRMT13	novel	3130	11	NA	NA	1	-8	intron_retention	FALSE	canonical	1	42379	junction_5	47155.2	NA	NA	NA	TRUE	NA	NA	NA	C	coding	467	1404	19	1422	100133169	100148820	FALSE	40	AACAGGCATAATCTCATTTA	-12	TRUE	NA	NA	AATAAA	-12	0	0	0	0	0
PB.1217.4	chr1	+	3126	11	full-splice_match	TRMT13	ENST00000370141.7	3130	11	0	4	0	-4	multi-exon	FALSE	canonical	1	84355	junction_9	38435.4	NA	NA	NA	TRUE	NA	NA	NA	C	coding	481	1446	7	1452	100133169	100148820	FALSE	25	GGCATAATCTCATTTATGTT	0	TRUE	NA	NA	AATAAA	-16	0	0	0	0	0
PB.1217.5	chr1	+	2513	2	full-splice_match	TRMT13	ENST00000493651.1	586	2	-1736	-191	-1736	-25	multi-exon	FALSE	canonical	1	205635	junction_1	0	NA	NA	NA	TRUE	NA	NA	NA	C	non_coding	NA	NA	NA	NA	NA	NA	NA	75	AAAAAGAAAAAAATAAATGT	7979	FALSE	NA	NA	ACTAAA	-28	0	0	0	0	0
PB.122.1	chr1	+	3484	4	novel_not_in_catalog	VAMP3	novel	2178	5	NA	NA	-19	-1	at_least_one_novel_splicesite	FALSE	canonical	0	0	junction_1	343387	NA	NA	NA	TRUE	NA	NA	NA	C	coding	119	360	2	361	7771278	7771637	TRUE	10	ATTGTGGCACCTGTGCTCCT	-19	TRUE	NA	NA	AATAAA	-16	0	0	0	0	1
PB.122.2	chr1	+	2187	5	full-splice_match	VAMP3	ENST00000054666.11	2178	5	-15	6	-15	-6	multi-exon	FALSE	canonical	1	623767	junction_4	80121.1	NA	NA	NA	TRUE	NA	NA	NA	C	coding	100	303	104	406	7771384	7779645	FALSE	20	ACATGATTGTGGCACCTGTG	-15	TRUE	NA	NA	AATAAA	-11	3	3	6	0	6
PB.1221.2	chr1	-	2636	3	full-splice_match	RTCA-AS1	ENST00000666916.1	2663	3	0	27	0	-27	multi-exon	FALSE	canonical	1	5326	junction_1	17881.5	NA	NA	NA	TRUE	NA	NA	NA	C	non_coding	NA	NA	NA	NA	NA	NA	NA	75	AAAAAAAAAGAGGATGAAAA	-19	TRUE	NA	NA	NA	NA	0	0	0	0	0
PB.1221.3	chr1	-	2658	3	full-splice_match	RTCA-AS1	ENST00000665523.1	3637	3	7	972	5	-30	multi-exon	FALSE	canonical	1	17330	junction_1	11879.5	NA	NA	NA	TRUE	NA	NA	NA	C	non_coding	NA	NA	NA	NA	NA	NA	NA	65	ATTAAAAAAAAAGAGGATGA	-30	TRUE	NA	NA	NA	NA	0	0	3	0	1
PB.1222.3	chr1	+	2522	11	full-splice_match	RTCA	ENST00000370128.8	2535	11	8	5	-1	-5	multi-exon	FALSE	canonical	1	345594	junction_2	107030	NA	NA	NA	TRUE	NA	NA	NA	C	coding	366	1101	162	1262	100266376	100291504	FALSE	20	TGGAATGTGCTTTCATTATT	-23	TRUE	NA	NA	AATAAA	-16	0	0	9	0	7
PB.1222.4	chr1	+	2532	11	novel_not_in_catalog	RTCA	novel	2535	11	NA	NA	0	-9	at_least_one_novel_splicesite	FALSE	canonical	1	25241	junction_2	176691	NA	NA	NA	TRUE	NA	NA	NA	C	coding	309	930	347	1276	100268177	100291504	FALSE	30	CAAATGGAATGTGCTTTCAT	-22	TRUE	NA	NA	AATAAA	-12	0	0	0	0	2
PB.1222.5	chr1	+	2581	11	novel_in_catalog	RTCA	novel	2535	11	NA	NA	-9	-2	combination_of_known_junctions	FALSE	canonical	1	14970	junction_2	179330	NA	NA	NA	TRUE	NA	NA	NA	C	coding	309	930	389	1318	100268177	100291504	FALSE	20	AATGTGCTTTCATTATTCTC	-1	TRUE	NA	NA	AATAAA	-19	0	0	0	1	0
PB.1222.6	chr1	+	2391	10	novel_in_catalog	RTCA	novel	2535	11	NA	NA	-1	-1	combination_of_known_splicesites	FALSE	canonical	1	1725	junction_9	170335	NA	NA	NA	TRUE	NA	NA	NA	C	coding	331	996	132	1127	100266376	100291504	FALSE	15	ATGTGCTTTCATTATTCTCT	7	TRUE	NA	NA	AATAAA	-20	0	0	1	0	1
PB.1226.1	chr1	+	3097	9	full-splice_match	VCAM1	ENST00000294728.7	3101	9	0	4	0	2	multi-exon	TRUE	canonical	1	108287	junction_2	18437.9	NA	NA	NA	TRUE	NA	NA	NA	A	coding	739	2220	120	2339	100719861	100738283	FALSE	25	AGAATGGTTGTATGTTTATT	0	TRUE	NA	NA	AGTAAA	-19	0	0	0	1	0
PB.1227.1	chr1	-	3248	6	novel_not_in_catalog	EXTL2	novel	902	6	NA	NA	-630	-1	at_least_one_novel_splicesite	FALSE	canonical	1	7272	junction_5	73236	NA	NA	NA	TRUE	NA	NA	NA	C	coding	330	993	702	1694	100888757	100873942	FALSE	25	ATGTGTTCTGTGTTAACTAA	1009	FALSE	NA	NA	AATAAA	-18	0	0	0	0	0
PB.1227.4	chr1	-	2830	5	full-splice_match	EXTL2	ENST00000370114.8	2825	5	-4	-1	-4	1	multi-exon	FALSE	canonical	1	111019	junction_4	39426.6	NA	NA	NA	TRUE	NA	NA	NA	C	coding	330	993	286	1278	100888757	100873942	FALSE	15	CCATGTGTTCTGTGTTAACT	-16	TRUE	NA	NA	AATAAA	-16	0	0	1	2	4
PB.1227.5	chr1	-	2867	5	full-splice_match	EXTL2	ENST00000370113.7	2835	5	-37	5	-7	-1	multi-exon	FALSE	canonical	1	34541	junction_4	69426.5	NA	NA	NA	TRUE	NA	NA	NA	C	coding	330	993	325	1317	100888757	100873942	FALSE	20	ATCCATGTGTTCTGTGTTAA	-19	TRUE	NA	NA	AATAAA	-14	0	0	2	5	0
PB.123.1	chr1	+	2241	13	novel_in_catalog	PER3	novel	6279	21	NA	NA	-77	602	combination_of_known_junctions	FALSE	canonical	1	25731	junction_1	23767.2	NA	NA	NA	TRUE	NA	NA	NA	B	coding	575	1728	359	2086	7784878	7810794	FALSE	25	AAAATCCCTTTCTGTCATTT	-184	FALSE	NA	NA	AATAAA	-14	1	0	0	0	3
PB.123.4	chr1	+	2936	4	incomplete-splice_match	PER3	ENST00000361923.2	6203	21	45363	1	-6742	0	5prime_fragment	FALSE	canonical	1	116258	junction_1	2589.57	NA	NA	NA	TRUE	NA	NA	NA	B	coding	95	288	228	515	7835893	7842755	FALSE	20	AGAAATTGTCCTGCCCTGTG	-1734	FALSE	NA	NA	AATAAA	-21	0	0	1	0	1
PB.1230.1	chr1	-	1773	8	full-splice_match	DPH5	ENST00000370109.8	1768	8	-9	4	-6	-4	multi-exon	FALSE	canonical	1	314514	junction_4	58258.2	NA	NA	NA	TRUE	NA	NA	NA	C	coding	285	858	135	992	101025443	100990408	FALSE	40	AAAATATGTTTATAATTTTC	-10	TRUE	NA	NA	AATAAA	-19	0	0	0	2	0
PB.1232.2	chr1	+	3007	2	full-splice_match	S1PR1	ENST00000305352.6	2909	2	-103	5	-80	-5	multi-exon	FALSE	canonical	1	254741	junction_1	0	NA	NA	NA	TRUE	NA	NA	NA	C	coding	382	1149	479	1627	101238985	101240133	FALSE	35	AAAGATCCCTTTGTGAAGAG	-10	TRUE	NA	NA	AATAAA	-12	2	1	0	0	13
PB.1233.1	chr1	-	1908	6	fusion	RPSAP19_OLFM3	novel	817	5	NA	NA	20	76	intron_retention	FALSE	canonical	1	125	junction_1	13974.7	NA	NA	NA	TRUE	NA	NA	NA	A	coding	285	858	979	1836	101787193	101786336	FALSE	50	AAAAAAAGTTACTGGCAATT	9	TRUE	NA	NA	AATAAA	-18	0	0	1	0	0
PB.1233.2	chr1	-	3790	6	full-splice_match	OLFM3	ENST00000370103.8	3255	6	33	-568	33	568	multi-exon	FALSE	canonical	1	21410	junction_5	5844.32	NA	NA	NA	TRUE	NA	NA	NA	C	coding	458	1377	182	1558	101996816	101804238	FALSE	50	GCCTGAAATAAATAAGAACT	234	FALSE	NA	NA	AATAAA	-17	0	0	0	2	1
PB.1233.6	chr1	-	3116	6	full-splice_match	OLFM3	ENST00000338858.9	2189	6	-12	-915	-12	3	multi-exon	FALSE	canonical	1	2858	junction_5	12826.3	NA	NA	NA	TRUE	NA	NA	NA	C	coding	478	1437	13	1449	101846973	101804238	FALSE	35	TCAAGGTTTAACAATGATTT	-7	TRUE	NA	NA	ATTAAA	-20	0	0	0	2	0
PB.1234.3	chr1	-	2509	26	incomplete-splice_match	COL11A1	ENST00000635193.1	5289	64	84285	250	15756	-18	5prime_fragment	FALSE	canonical	1	64312	junction_20	18817	NA	NA	NA	TRUE	NA	NA	NA	B	coding	629	1890	336	2225	102934517	102878019	FALSE	85	AAAACAAAAAAAGAAAAATA	NA	FALSE	NA	NA	NA	NA	0	1	0	1	0
PB.1236.1	chr1	+	3898	15	novel_in_catalog	RNPC3	novel	3641	16	NA	NA	0	-6	intron_retention	FALSE	canonical	1	19556	junction_12	68033.1	NA	NA	NA	TRUE	NA	NA	NA	C	coding	517	1554	373	1926	103526071	103551780	TRUE	35	ATAAAATAGTGTTTGTATTT	-2	TRUE	NA	NA	AATAAA	-15	0	0	0	0	0
PB.1236.4	chr1	+	2135	15	full-splice_match	RNPC3	ENST00000423855.7	2144	15	2	7	2	-7	multi-exon	FALSE	canonical	1	19556	junction_12	70907.6	NA	NA	NA	TRUE	NA	NA	NA	C	coding	517	1554	371	1924	103526071	103551780	TRUE	40	AATAAAATAGTGTTTGTATT	0	TRUE	NA	NA	AATAAA	-14	0	0	0	0	2
PB.1236.7	chr1	+	2406	12	full-splice_match	AMY2B	ENST00000361355.8	2181	12	-229	4	-229	-4	multi-exon	FALSE	canonical	1	10436	junction_11	105258	NA	NA	NA	TRUE	NA	NA	NA	C	coding	511	1536	846	2381	103571603	103579500	FALSE	45	AAAACAATAGCCAAGTGTGT	-7319	FALSE	NA	NA	ATTAAA	-12	1	0	0	0	0
PB.1239.1	chr1	+	1657	2	full-splice_match	PRMT6	ENST00000649727.1	908	2	-737	-12	21	12	multi-exon	FALSE	canonical	1	3663	junction_1	0	NA	NA	NA	TRUE	NA	NA	NA	C	coding	375	1128	17	1144	107056716	107057843	TRUE	25	GGCTAAAGACTGGGATGGTC	-9	TRUE	NA	NA	AATAAA	-9	0	0	1	0	0
PB.1239.3	chr1	+	2572	1	full-splice_match	PRMT6	ENST00000370078.1	2616	1	35	9	35	-9	mono-exon	FALSE	NA	NA	NA	NA	NA	NA	NA	NA	NA	NA	NA	NA	C	coding	375	1128	3	1130	107056716	107057843	NA	50	AAAAACTAATTTGCTAAACT	5	TRUE	NA	NA	ATTAAA	-13	0	0	2	5	1
PB.124.1	chr1	+	867	7	full-splice_match	PARK7	ENST00000493678.5	1088	7	-4	225	-4	-1	multi-exon	FALSE	canonical	1	1049077	junction_1	1.41965e+06	NA	NA	NA	TRUE	NA	NA	NA	C	coding	189	570	72	641	7962786	7985054	FALSE	10	TACTGATTGTTTCTTGTTTT	-23	TRUE	NA	NA	AATAAA	-18	7	11	5	17	8
PB.124.2	chr1	+	900	7	full-splice_match	PARK7	ENST00000338639.10	1127	7	2	225	2	-1	multi-exon	FALSE	canonical	1	1686924	junction_1	1.23643e+06	NA	NA	NA	TRUE	NA	NA	NA	C	coding	189	570	105	674	7962786	7985054	FALSE	10	TACTGATTGTTTCTTGTTTT	2	TRUE	NA	NA	AATAAA	-18	12	16	5	12	10
PB.1240.1	chr1	+	3032	6	full-splice_match	NTNG1	ENST00000370074.8	3048	6	17	-1	17	1	multi-exon	FALSE	canonical	1	6148	junction_1	12260.9	NA	NA	NA	TRUE	NA	NA	NA	C	coding	438	1317	702	2018	107148594	107480840	FALSE	25	ATTTCAGGAATTTGTATTGC	-1199	FALSE	NA	NA	AATAAA	-17	0	0	0	1	0
PB.1242.4	chr1	-	3414	10	full-splice_match	SLC25A24	ENST00000565488.6	4249	10	50	785	-14	-5	multi-exon	FALSE	canonical	1	267029	junction_8	57962.1	NA	NA	NA	TRUE	NA	NA	NA	C	coding	477	1434	156	1589	108200138	108136653	FALSE	30	TAAAATTACTTGTTTTCCAG	-47	TRUE	NA	NA	AATATA	-11	0	0	0	0	1
PB.1242.5	chr1	-	4819	1	full-splice_match	SLC25A24	ENST00000569674.1	2357	1	570	-3032	0	3032	mono-exon	FALSE	NA	NA	NA	NA	NA	NA	NA	NA	NA	NA	NA	NA	C	coding	69	210	142	351	108200138	108199929	NA	55	TGAAAAAAATGGAAGAATTC	-33	TRUE	NA	NA	AATAAA	-14	0	0	0	1	0
PB.1245.1	chr1	+	5588	11	full-splice_match	FAM102B	ENST00000370035.8	5584	11	0	-4	0	4	multi-exon	TRUE	canonical	1	113125	junction_1	41131.3	NA	NA	NA	TRUE	NA	NA	NA	C	coding	360	1083	330	1412	108560429	108635150	FALSE	25	AGATGTTCTTTATCTTTTAA	0	TRUE	NA	NA	AATAAA	-20	0	0	0	2	0
PB.1246.1	chr1	-	1941	6	novel_in_catalog	HENMT1	novel	1696	8	NA	NA	18	578	combination_of_known_splicesites	FALSE	canonical	1	1656	junction_3	103284	NA	NA	NA	TRUE	NA	NA	NA	C	coding	265	798	290	1087	108657464	108648566	FALSE	25	GGTTGGAGGGCATAGAAGCC	-6	TRUE	NA	NA	AATAAA	-15	2	0	0	0	0
PB.1246.2	chr1	-	2660	7	incomplete-splice_match	HENMT1	ENST00000651461.1	1662	8	0	2	0	-2	intron_retention	FALSE	canonical	1	144296	junction_6	47506.6	NA	NA	NA	TRUE	NA	NA	NA	C	coding	393	1182	1210	2391	108659884	108648566	FALSE	30	AATTTTGAACTTACCTATTT	-19	TRUE	NA	NA	AATAAA	-24	0	0	0	0	0
PB.1246.3	chr1	-	1645	8	full-splice_match	HENMT1	ENST00000651461.1	1662	8	15	2	-14	-2	multi-exon	FALSE	canonical	1	54168	junction_7	64598	NA	NA	NA	TRUE	NA	NA	NA	C	coding	393	1182	195	1376	108659884	108648566	FALSE	30	AATTTTGAACTTACCTATTT	-4	TRUE	NA	NA	AATAAA	-24	0	0	2	1	2
PB.1246.4	chr1	-	1624	8	full-splice_match	HENMT1	ENST00000370032.9	1874	8	244	6	-102	-6	multi-exon	FALSE	canonical	1	39235	junction_7	68517.6	NA	NA	NA	TRUE	NA	NA	NA	C	coding	393	1182	178	1359	108659884	108648566	FALSE	25	TGTTAATTTTGAACTTACCT	-26	TRUE	NA	NA	AATAAA	-20	0	0	0	0	1
PB.1247.1	chr1	+	3690	6	full-splice_match	PRPF38B	ENST00000370025.9	4831	6	11	1130	-3	-5	multi-exon	FALSE	canonical	1	311749	junction_4	144899	NA	NA	NA	TRUE	NA	NA	NA	C	coding	546	1641	272	1912	108692592	108700020	FALSE	35	AAAAATGATATGCTTTTTTC	-6	TRUE	NA	NA	ATTAAA	-12	0	0	0	1	0
PB.1248.1	chr1	+	2477	19	full-splice_match	STXBP3	ENST00000370008.4	2489	19	6	6	-2	-6	multi-exon	FALSE	canonical	1	285570	junction_9	58704.5	NA	NA	NA	TRUE	NA	NA	NA	C	coding	592	1779	59	1837	108746738	108808877	FALSE	35	AAAAAATTATTCTGGTTTGT	6	TRUE	NA	NA	AATAAA	-11	1	0	6	5	1
PB.1249.1	chr1	+	3028	15	full-splice_match	GPSM2	ENST00000264126.9	7152	15	0	4124	0	3531	multi-exon	FALSE	canonical	1	78176	junction_1	59551.3	NA	NA	NA	TRUE	NA	NA	NA	C	coding	684	2055	493	2547	108885523	108929940	FALSE	30	ATGAAAATCTGTTTTTTTAG	0	TRUE	NA	NA	TATAAA	-37	2	0	1	2	4
PB.1249.2	chr1	+	2792	15	novel_in_catalog	GPSM2	novel	7152	15	NA	NA	0	3527	combination_of_known_junctions	FALSE	canonical	1	7469	junction_1	73195.4	NA	NA	NA	TRUE	NA	NA	NA	C	coding	684	2055	261	2315	108885523	108929940	FALSE	25	CTCCATGAAAATCTGTTTTT	0	TRUE	NA	NA	TATAAA	-33	1	0	1	0	1
PB.1249.4	chr1	+	2838	16	novel_in_catalog	GPSM2	novel	7433	16	NA	NA	2	3529	combination_of_known_junctions	FALSE	canonical	1	1778	junction_2	89345.9	NA	NA	NA	TRUE	NA	NA	NA	C	coding	684	2055	305	2359	108885523	108929940	FALSE	25	CCATGAAAATCTGTTTTTTT	2	TRUE	NA	NA	TATAAA	-35	0	0	1	0	2
PB.1249.5	chr1	+	2594	14	novel_in_catalog	GPSM2	novel	7152	15	NA	NA	87	3506	combination_of_known_splicesites	FALSE	canonical	1	8978	junction_1	73871.5	NA	NA	NA	TRUE	NA	NA	NA	C	coding	665	1998	141	2138	108896865	108929940	FALSE	30	AAAAATCTAGGTTTTTTTTT	-8183	FALSE	NA	NA	TATAAA	-12	0	0	0	0	0
PB.125.1	chr1	-	4124	2	incomplete-splice_match	ERRFI1	ENST00000474874.5	479	3	-31	7322	-5	1	3prime_fragment	FALSE	canonical	1	195135	junction_1	0	NA	NA	NA	TRUE	NA	NA	NA	C	coding	387	1164	1477	2640	8014373	8013210	FALSE	25	ACCATTAGTAATGTTTCTTG	-6	TRUE	NA	NA	AATAAA	-22	0	0	0	0	0
PB.125.3	chr1	-	3095	4	full-splice_match	ERRFI1	ENST00000377482.10	3097	4	0	2	0	-2	multi-exon	FALSE	canonical	1	195135	junction_3	199852	NA	NA	NA	TRUE	NA	NA	NA	C	coding	462	1389	226	1614	8015619	8013210	FALSE	30	GATACCATTAGTAATGTTTC	-1	TRUE	NA	NA	AATAAA	-19	2	0	6	4	4
PB.125.4	chr1	-	3017	3	full-splice_match	ERRFI1	ENST00000469499.5	995	3	-13	-2009	0	-3	multi-exon	FALSE	canonical	1	10763	junction_1	92186	NA	NA	NA	TRUE	NA	NA	NA	C	coding	387	1164	374	1537	8014373	8013210	FALSE	30	TGATACCATTAGTAATGTTT	-1	TRUE	NA	NA	AATAAA	-18	0	0	0	0	1
PB.1252.2	chr1	-	2542	12	full-splice_match	CLCC1	ENST00000356970.6	4803	12	-27	2288	-27	190	multi-exon	FALSE	canonical	1	65789	junction_11	87369	NA	NA	NA	TRUE	NA	NA	NA	C	coding	551	1656	136	1791	108950437	108934670	TRUE	20	AAACTTTTTACGTTGTGGTT	-32	TRUE	NA	NA	AATACA	-45	0	0	2	1	1
PB.1252.5	chr1	-	2177	13	novel_in_catalog	CLCC1	novel	4803	12	NA	NA	-5	-314	combination_of_known_junctions	FALSE	canonical	1	54929	junction_12	100418	NA	NA	NA	TRUE	NA	NA	NA	C	coding	551	1656	275	1930	108950437	108934670	TRUE	25	TGAAGCTTTTTTGAAATTTT	-10	TRUE	NA	NA	ATTAAA	-17	0	0	0	1	0
PB.1254.18	chr1	-	4016	15	novel_in_catalog	WDR47	novel	4240	15	NA	NA	-6	-2	combination_of_known_junctions	FALSE	canonical	1	803	junction_14	60340.7	NA	NA	NA	TRUE	NA	NA	NA	C	coding	920	2763	44	2806	109023512	108971430	FALSE	20	TTAAAACTGTTTCTGTTCCT	598	FALSE	NA	NA	AATAAA	-14	0	0	0	1	0
PB.1254.2	chr1	-	4336	15	full-splice_match	WDR47	ENST00000369962.7	4199	15	-141	4	-103	0	multi-exon	FALSE	canonical	1	81336	junction_14	37470.9	NA	NA	NA	TRUE	NA	NA	NA	C	coding	919	2760	365	3124	109023512	108971430	FALSE	25	AAAACTGTTTCTGTTCCTCA	-65	FALSE	NA	NA	AATAAA	-16	1	4	11	50	8
PB.1254.4	chr1	-	4141	14	novel_in_catalog	WDR47	novel	4144	14	NA	NA	0	0	combination_of_known_junctions	FALSE	canonical	1	1434	junction_12	64624.1	NA	NA	NA	TRUE	NA	NA	NA	C	coding	892	2679	251	2929	109023512	108971430	FALSE	25	AAAACTGTTTCTGTTCCTCA	-1	TRUE	NA	NA	AATAAA	-16	0	0	0	0	0
PB.1256.1	chr1	+	2628	2	novel_in_catalog	TMEM167B	novel	3730	3	NA	NA	-1	-1	combination_of_known_splicesites	FALSE	canonical	1	16883	junction_1	0	NA	NA	NA	TRUE	NA	NA	NA	C	non_coding	NA	NA	NA	NA	NA	NA	NA	20	AGTCTTTGTCAATTTATTTG	-2	TRUE	NA	NA	AATAAA	-16	0	0	0	0	1
PB.1256.2	chr1	+	4154	2	full-splice_match	TMEM167B	ENST00000473828.1	964	2	-33	-3157	0	-1	multi-exon	FALSE	canonical	1	278404	junction_1	0	NA	NA	NA	TRUE	NA	NA	NA	C	non_coding	NA	NA	NA	NA	NA	NA	NA	20	AGTCTTTGTCAATTTATTTG	-1	TRUE	NA	NA	AATAAA	-16	0	0	0	0	1
PB.1256.3	chr1	+	2758	3	full-splice_match	TMEM167B	ENST00000338272.8	3730	3	970	2	0	-2	multi-exon	FALSE	canonical	1	278404	junction_1	59181	NA	NA	NA	TRUE	NA	NA	NA	C	coding	27	84	322	405	109094496	109094579	FALSE	20	CAGTCTTTGTCAATTTATTT	-1	TRUE	NA	NA	AATAAA	-15	2	0	11	14	14
PB.1257.2	chr1	+	3438	22	novel_in_catalog	KIAA1324	novel	6880	22	NA	NA	-71	-2	combination_of_known_junctions	FALSE	canonical	1	19006	junction_21	113350	NA	NA	NA	TRUE	NA	NA	NA	C	coding	1004	3015	149	3163	109114184	109202954	FALSE	10	TTATGCCCTTGCTTGTATCT	-3	TRUE	NA	NA	AATATA	-20	0	0	0	1	0
PB.1257.3	chr1	+	3271	22	full-splice_match	KIAA1324	ENST00000369939.8	6880	22	54	3555	0	-5	multi-exon	FALSE	canonical	1	132803	junction_1	93717.8	NA	NA	NA	TRUE	NA	NA	NA	C	coding	1013	3042	16	3057	109114184	109203012	FALSE	25	AAATTATGCCCTTGCTTGTA	0	TRUE	NA	NA	AATATA	-17	0	0	0	1	2
PB.1259.1	chr1	+	3155	2	full-splice_match	SARS	ENST00000482384.1	804	2	-17	-2334	-3	2334	multi-exon	FALSE	canonical	1	158267	junction_1	0	NA	NA	NA	TRUE	NA	NA	NA	C	non_coding	NA	NA	NA	NA	NA	NA	NA	35	TTAATTTTAGTAATACATTT	-3	TRUE	NA	NA	NA	NA	0	0	2	3	6
PB.1259.10	chr1	+	2817	9	novel_in_catalog	SARS	novel	1882	12	NA	NA	0	-28	intron_retention	FALSE	canonical	1	1388592	junction_6	402581	NA	NA	NA	TRUE	NA	NA	NA	C	coding	405	1218	62	1279	109213993	109236225	TRUE	15	CTTAGGACTCTTCCTCAGTC	14	TRUE	NA	NA	AATAAA	-17	0	0	0	1	1
PB.1259.11	chr1	+	2446	10	novel_in_catalog	SARS	novel	1914	11	NA	NA	7	-22	intron_retention	FALSE	canonical	1	1388592	junction_5	386025	NA	NA	NA	TRUE	NA	NA	NA	C	coding	281	846	1363	2208	109231739	109237888	FALSE	10	ACTCTTCCTCAGTCTTCTTC	21	TRUE	NA	NA	AATAAA	-23	0	0	0	1	0
PB.1259.3	chr1	+	3155	9	novel_not_in_catalog	SARS	novel	1914	11	NA	NA	0	-25	intron_retention	FALSE	canonical	1	36533	junction_1	737189	NA	NA	NA	TRUE	NA	NA	NA	C	coding	226	681	1380	2060	109231739	109236671	TRUE	15	AGGACTCTTCCTCAGTCTTC	0	TRUE	NA	NA	AATAAA	-20	0	0	2	1	1
PB.1259.4	chr1	+	2582	10	novel_in_catalog	SARS	novel	1914	11	NA	NA	0	7	intron_retention	FALSE	canonical	1	1388592	junction_6	384075	NA	NA	NA	TRUE	NA	NA	NA	C	coding	459	1380	76	1455	109213993	109236671	TRUE	15	GAACCCCGCCTCTGAGGTTC	0	TRUE	NA	NA	NA	NA	1	1	0	2	2
PB.1259.5	chr1	+	1970	12	novel_not_in_catalog	SARS	novel	1914	11	NA	NA	0	-27	at_least_one_novel_splicesite	FALSE	canonical	0	0	junction_2	823474	NA	NA	NA	TRUE	NA	NA	NA	C	coding	447	1344	394	1737	109224043	109237888	FALSE	15	TTAGGACTCTTCCTCAGTCT	0	TRUE	NA	NA	AATAAA	-18	2	1	2	0	0
PB.1259.8	chr1	+	1947	12	full-splice_match	SARS	ENST00000369923.4	1882	12	-57	-8	-7	8	multi-exon	FALSE	canonical	1	40517	junction_9	796443	NA	NA	NA	TRUE	NA	NA	NA	C	coding	536	1611	69	1679	109213993	109237888	FALSE	15	AACCCCGCCTCTGAGGTTCT	7	TRUE	NA	NA	NA	NA	2	1	12	8	20
PB.1259.9	chr1	+	1903	11	full-splice_match	SARS	ENST00000234677.7	1914	11	10	1	-4	-1	multi-exon	FALSE	canonical	1	1388592	junction_6	379964	NA	NA	NA	TRUE	NA	NA	NA	C	coding	514	1545	66	1610	109213993	109237888	FALSE	20	ATATACACTTCTGCTTTTCC	10	TRUE	NA	NA	NA	NA	27	16	62	39	69
PB.1261.1	chr1	+	5755	27	incomplete-splice_match	CELSR2	ENST00000271332.4	11015	34	13618	-4	-2112	4	5prime_fragment	FALSE	canonical	1	68565	junction_26	49268.3	NA	NA	NA	TRUE	NA	NA	NA	B	coding	1311	3936	114	4049	109263613	109274049	FALSE	10	ACTGTCACTGTCCGCTTCTG	-6092	FALSE	NA	NA	AATAAA	-22	0	0	1	1	0
PB.1261.15	chr1	+	1863	13	novel_not_in_catalog	CELSR2	novel	11015	34	NA	NA	19	2	at_least_one_novel_splicesite	FALSE	canonical	1	57572	junction_12	59313.8	NA	NA	NA	TRUE	NA	NA	NA	B	coding	566	1701	34	1734	109269779	109274182	FALSE	70	AAAAGAGGAAAAAAAGAATT	-4175	FALSE	NA	NA	NA	NA	0	0	0	0	1
PB.1261.16	chr1	+	3231	12	novel_not_in_catalog	CELSR2	novel	11015	34	NA	NA	204	1	at_least_one_novel_splicesite	FALSE	canonical	1	57572	junction_11	61824	NA	NA	NA	TRUE	NA	NA	NA	B	coding	443	1332	330	1661	109270552	109274182	FALSE	15	AGCACTGTCACTGTCCGCTT	-3990	FALSE	NA	NA	AATAAA	-19	0	0	0	0	0
PB.1261.17	chr1	+	3660	11	novel_in_catalog	CELSR2	novel	11015	34	NA	NA	209	4	intron_retention	FALSE	canonical	1	68565	junction_10	53983.6	NA	NA	NA	TRUE	NA	NA	NA	B	coding	556	1671	284	1954	109270219	109274049	FALSE	10	ACTGTCACTGTCCGCTTCTG	-3985	FALSE	NA	NA	AATAAA	-22	0	0	1	1	1
PB.1261.34	chr1	+	1625	3	novel_not_in_catalog	CELSR2	novel	2958	9	NA	NA	2457	-2	at_least_one_novel_splicesite	FALSE	canonical	1	10491	junction_2	114652	NA	NA	NA	TRUE	NA	NA	NA	B	coding	21	66	233	298	109273612	109274422	FALSE	20	TACAGCACTGTCACTGTCCG	-640	FALSE	NA	NA	AATAAA	-16	0	2	0	0	0
PB.1262.10	chr1	-	1676	8	full-splice_match	PSRC1	ENST00000369909.6	1742	8	55	11	2	-1	multi-exon	FALSE	canonical	0	0	junction_7	120741	NA	NA	NA	TRUE	NA	NA	NA	C	coding	333	1002	90	1091	109282698	109280153	FALSE	25	ATATTCTCTGTATATCTGGA	-1	TRUE	NA	NA	AATAAA	-15	4	3	1	2	3
PB.1262.11	chr1	-	2594	4	novel_in_catalog	PSRC1	novel	1826	7	NA	NA	0	-2	intron_retention	FALSE	canonical	1	234495	junction_3	54647.9	NA	NA	NA	TRUE	NA	NA	NA	C	non_coding	NA	NA	NA	NA	NA	NA	NA	20	TATATTCTCTGTATATCTGG	-1	TRUE	NA	NA	AATAAA	-14	0	1	0	0	0
PB.1262.12	chr1	-	1626	8	novel_in_catalog	PSRC1	novel	1742	8	NA	NA	2	-3	combination_of_known_junctions	FALSE	canonical	0	0	junction_7	136966	NA	NA	NA	TRUE	NA	NA	NA	C	coding	317	954	90	1043	109282698	109280153	FALSE	20	TTATATTCTCTGTATATCTG	-1	TRUE	NA	NA	AATAAA	-13	0	0	0	1	1
PB.1262.2	chr1	-	2045	7	incomplete-splice_match	PSRC1	ENST00000369907.7	1717	8	2	1	0	0	intron_retention	FALSE	canonical	1	105755	junction_3	82522.1	NA	NA	NA	TRUE	NA	NA	NA	C	coding	333	1002	448	1449	109282698	109280153	FALSE	25	ATATCTGGAAGTCGATCCTG	-1	TRUE	NA	NA	AATAAA	-26	0	0	0	0	1
PB.1262.6	chr1	-	2282	5	novel_in_catalog	PSRC1	novel	1742	8	NA	NA	-9	-1	intron_retention	FALSE	canonical	0	0	junction_4	141225	NA	NA	NA	TRUE	NA	NA	NA	C	non_coding	NA	NA	NA	NA	NA	NA	NA	25	ATTCTCTGTATATCTGGAAG	-12	TRUE	NA	NA	AATAAA	-17	0	0	0	0	1
PB.1262.7	chr1	-	2135	6	novel_in_catalog	PSRC1	novel	1742	8	NA	NA	2	-1	intron_retention	FALSE	canonical	0	0	junction_5	129087	NA	NA	NA	TRUE	NA	NA	NA	C	coding	175	528	90	617	109282698	109281610	TRUE	25	ATTCTCTGTATATCTGGAAG	-1	TRUE	NA	NA	AATAAA	-17	0	1	0	1	1
PB.1262.8	chr1	-	1596	8	full-splice_match	PSRC1	ENST00000369904.7	1584	8	-22	10	7	-1	multi-exon	FALSE	canonical	1	22117	junction_3	121456	NA	NA	NA	TRUE	NA	NA	NA	C	coding	310	933	109	1041	109282698	109280121	FALSE	25	ATTCTCTGTATATCTGGAAG	7	TRUE	NA	NA	AATAAA	-17	2	0	1	0	1
PB.1262.9	chr1	-	1913	7	incomplete-splice_match	PSRC1	ENST00000369904.7	1584	8	-10	12	0	-1	intron_retention	FALSE	canonical	1	22117	junction_3	110824	NA	NA	NA	TRUE	NA	NA	NA	C	coding	310	933	428	1360	109282698	109280121	FALSE	25	ATATTCTCTGTATATCTGGA	19	FALSE	NA	NA	AATAAA	-15	0	1	0	0	1
PB.1266.7	chr1	-	6988	20	full-splice_match	SORT1	ENST00000256637.8	6990	20	0	2	0	-2	multi-exon	FALSE	canonical	1	217162	junction_19	79487.5	NA	NA	NA	TRUE	NA	NA	NA	C	coding	831	2496	27	2522	109397892	109314043	FALSE	40	GACCTACTGAAATGACTAAG	-1	TRUE	NA	NA	AATAAA	-22	0	0	0	11	0
PB.1267.2	chr1	-	990	9	full-splice_match	PSMA5	ENST00000271308.9	3815	9	11	2814	-10	-6	multi-exon	FALSE	canonical	1	1610726	junction_8	459251	NA	NA	NA	TRUE	NA	NA	NA	C	coding	241	726	108	833	109426330	109402013	FALSE	45	AAAATATTTGTTAATAGACT	-1	TRUE	NA	NA	AATAAA	-10	2	3	1	3	1
PB.1267.3	chr1	-	930	8	novel_in_catalog	PSMA5	novel	3815	9	NA	NA	4	-6	combination_of_known_splicesites	FALSE	canonical	1	34285	junction_7	1.01549e+06	NA	NA	NA	TRUE	NA	NA	NA	C	coding	183	552	222	773	109415285	109402013	FALSE	45	AAAATATTTGTTAATAGACT	-8	TRUE	NA	NA	AATAAA	-10	0	0	1	0	0
PB.1268.1	chr1	+	2412	11	novel_in_catalog	ATXN7L2	novel	3022	12	NA	NA	-10	-5	combination_of_known_junctions	FALSE	canonical	1	24483	junction_1	24726.7	NA	NA	NA	TRUE	NA	NA	NA	C	coding	754	2265	26	2290	109483954	109492600	FALSE	40	AAAATACCTCAAGACTGTCT	-30	TRUE	NA	NA	AAAAAG	-7	1	0	2	0	2
PB.1268.2	chr1	+	2478	12	novel_in_catalog	ATXN7L2	novel	3022	12	NA	NA	2	-5	combination_of_known_junctions	FALSE	canonical	1	15151	junction_10	29729.4	NA	NA	NA	TRUE	NA	NA	NA	C	coding	763	2292	14	2305	109483954	109492068	TRUE	40	AAAATACCTCAAGACTGTCT	-18	TRUE	NA	NA	AAAAAG	-7	0	0	0	0	0
PB.1268.3	chr1	+	4368	10	novel_in_catalog	ATXN7L2	novel	3022	12	NA	NA	20	-2	intron_retention	FALSE	canonical	1	44749	junction_6	20725.1	NA	NA	NA	TRUE	NA	NA	NA	C	coding	696	2091	2146	4236	109486104	109492600	FALSE	15	AAGACTGTCTCCCTGTTCTG	0	TRUE	NA	NA	AAAAAG	-17	0	0	0	0	0
PB.1268.4	chr1	+	3212	10	novel_in_catalog	ATXN7L2	novel	3022	12	NA	NA	27	3	intron_retention	FALSE	canonical	1	24483	junction_1	24574.8	NA	NA	NA	TRUE	NA	NA	NA	C	coding	370	1113	19	1131	109483984	109489110	TRUE	15	TCAAGACTGTCTCCCTGTTC	7	TRUE	NA	NA	AAAAAG	-15	0	0	0	0	0
PB.1270.4	chr1	-	5120	2	full-splice_match	AMIGO1	ENST00000369864.5	5130	2	9	1	9	-1	multi-exon	FALSE	canonical	1	48226	junction_1	0	NA	NA	NA	TRUE	NA	NA	NA	C	coding	493	1482	387	1868	109508912	109507431	FALSE	25	ACAATCTGACTGGTTTATTT	8	TRUE	NA	NA	ATTAAA	-25	0	0	0	7	0
PB.1270.8	chr1	-	2420	2	full-splice_match	AMIGO1	ENST00000369862.1	2229	2	47	-238	36	238	multi-exon	FALSE	canonical	1	4274	junction_1	0	NA	NA	NA	TRUE	NA	NA	NA	C	coding	493	1482	338	1819	109508912	109507431	FALSE	5	TCCTGATGTGCCCTGGGTGG	35	TRUE	NA	NA	ATTAAA	-12	1	0	0	0	1
PB.1271.1	chr1	+	3243	9	full-splice_match	GNAI3	ENST00000369851.6	27173	9	-42	23972	-42	-23972	multi-exon	FALSE	canonical	1	1030775	junction_3	172369	NA	NA	NA	TRUE	NA	NA	NA	C	coding	354	1065	149	1213	109548721	109592233	TRUE	20	TACTTTGAATTTGTATTTTC	-62	TRUE	NA	NA	NA	NA	0	0	1	2	1
PB.1271.4	chr1	+	2453	10	novel_not_in_catalog	GNAI3	novel	27173	9	NA	NA	0	-24812	at_least_one_novel_splicesite	FALSE	canonical	1	4840	junction_5	505902	NA	NA	NA	TRUE	NA	NA	NA	C	coding	225	678	107	784	109548721	109584709	TRUE	10	CAGGTTTGCTCCTGTTTGTA	-20	TRUE	NA	NA	ATTAAA	-18	0	0	0	1	0
PB.1272.1	chr1	+	3593	17	novel_in_catalog	AMPD2	novel	3728	18	NA	NA	2	0	combination_of_known_junctions	FALSE	canonical	1	24189	junction_1	137603	NA	NA	NA	TRUE	NA	NA	NA	C	coding	625	1878	819	2696	109626795	109631152	FALSE	20	AATGAGGCAGGTGGGGTTTC	2	TRUE	NA	NA	AATAAA	-13	0	2	0	0	1
PB.1272.2	chr1	+	3711	18	full-splice_match	AMPD2	ENST00000342115.8	3728	18	21	-4	11	2	multi-exon	FALSE	canonical	1	135165	junction_1	117029	NA	NA	NA	TRUE	NA	NA	NA	C	coding	798	2397	412	2808	109620269	109631152	FALSE	5	GCAGGTGGGGTTTCTGTTGG	21	TRUE	NA	NA	AATAAA	-19	0	0	0	1	0
PB.1272.3	chr1	+	3989	19	full-splice_match	AMPD2	ENST00000528667.7	4081	19	96	-4	86	2	multi-exon	FALSE	canonical	1	10502	junction_1	162028	NA	NA	NA	TRUE	NA	NA	NA	C	coding	879	2640	447	3086	109621014	109631152	FALSE	5	GCAGGTGGGGTTTCTGTTGG	-5107	FALSE	NA	NA	AATAAA	-19	0	0	0	0	0
PB.1272.4	chr1	+	3800	17	full-splice_match	AMPD2	ENST00000358729.8	2838	17	-447	-515	19	3	multi-exon	FALSE	canonical	1	24859	junction_1	137475	NA	NA	NA	TRUE	NA	NA	NA	C	coding	804	2415	482	2896	109621108	109631152	FALSE	5	CAGGTGGGGTTTCTGTTGGG	19	TRUE	NA	NA	AATAAA	-20	0	0	12	30	28
PB.1273.1	chr1	+	1386	8	full-splice_match	GSTM4	ENST00000369836.9	1394	8	7	1	7	-1	multi-exon	FALSE	canonical	1	81450	junction_3	150271	NA	NA	NA	TRUE	NA	NA	NA	A	coding	218	657	285	941	109656390	109661254	FALSE	15	ATTTGCTATAGTCTTGTCTT	2	TRUE	NA	NA	AATAAA	-12	6	8	3	5	8
PB.1274.1	chr1	+	1225	8	full-splice_match	GSTM2	ENST00000241337.9	1166	8	-60	1	-25	-1	multi-exon	FALSE	canonical	1	166321	junction_2	129672	NA	NA	NA	TRUE	NA	NA	NA	C	coding	218	657	120	776	109668116	109674836	FALSE	5	ATTTGCTGTGTGTCTTGTCT	-119	FALSE	NA	NA	AGTAAA	-12	10	5	2	2	3
PB.1274.2	chr1	+	1771	9	novel_in_catalog	GSTM2	novel	1166	8	NA	NA	-15	3	combination_of_known_junctions	FALSE	canonical	1	30715	junction_6	183185	NA	NA	NA	TRUE	NA	NA	NA	C	coding	151	456	110	565	109668116	109669667	TRUE	5	GCTGTGTGTCTTGTCTTATT	-109	FALSE	NA	NA	AGTAAA	-16	0	1	0	1	0
PB.1276.1	chr1	+	607	2	incomplete-splice_match	GSTM1	ENST00000309851.9	1161	8	2683	-5	2645	5	5prime_fragment	FALSE	canonical	1	347181	junction_1	0	NA	NA	NA	TRUE	NA	NA	NA	A	non_coding	NA	NA	NA	NA	NA	NA	NA	5	TGTGTGTCTTGTCTTATTTG	2659	FALSE	NA	NA	AGTAAA	-18	0	1	1	0	1
PB.1277.1	chr1	+	1576	8	full-splice_match	GSTM5	ENST00000256593.8	1561	8	-18	3	-18	-3	multi-exon	FALSE	canonical	1	24032	junction_2	29037.4	NA	NA	NA	TRUE	NA	NA	NA	C	coding	218	657	81	737	109712313	109717426	FALSE	20	TAATCATGGTACTTGTTTTT	-23	TRUE	NA	NA	NA	NA	1	1	0	0	1
PB.1278.1	chr1	-	3851	8	full-splice_match	GSTM3	ENST00000256594.7	4046	8	189	6	0	-6	multi-exon	FALSE	canonical	1	792438	junction_6	146511	NA	NA	NA	TRUE	NA	NA	NA	C	coding	225	678	41	718	109740287	109737071	FALSE	15	ACTCTCCATGTCCATGTGCC	-12	FALSE	NA	NA	NA	NA	0	0	0	1	1
PB.1278.10	chr1	-	1607	7	full-splice_match	GSTM3	ENST00000488824.1	1118	7	-15	-474	11	-8	multi-exon	FALSE	canonical	1	792438	junction_6	158205	NA	NA	NA	TRUE	NA	NA	NA	C	coding	136	411	628	1038	109738288	109737071	FALSE	45	GATGAAAATGTAAGAATTTT	-1	TRUE	NA	NA	ATTAAA	-21	1	0	1	0	0
PB.1279.1	chr1	+	3994	9	full-splice_match	CSF1	ENST00000329608.11	3994	9	0	0	0	0	multi-exon	FALSE	canonical	1	80548	junction_1	53414.9	NA	NA	NA	TRUE	NA	NA	NA	C	coding	554	1665	176	1840	109911024	109925189	TRUE	25	CATGTGAGTCGTGGGAAAGT	0	TRUE	NA	NA	AATAAA	-18	0	0	0	2	5
PB.128.1	chr1	+	2698	9	full-splice_match	SLC45A1	ENST00000471889.5	2784	9	86	0	86	0	multi-exon	TRUE	canonical	1	19422	junction_1	8517.81	NA	NA	NA	TRUE	NA	NA	NA	C	coding	782	2349	198	2546	8318109	8344013	FALSE	15	TATGGTTTCTAGGCATTGCT	-231	FALSE	NA	NA	AATAAA	-17	0	0	18	18	41
PB.128.2	chr1	+	2409	8	novel_in_catalog	SLC45A1	novel	2784	9	NA	NA	282	0	combination_of_known_splicesites	FALSE	canonical	1	2836	junction_2	14110.9	NA	NA	NA	TRUE	NA	NA	NA	C	coding	751	2256	2	2257	8318109	8344013	FALSE	15	TATGGTTTCTAGGCATTGCT	-6	TRUE	NA	NA	AATAAA	-17	0	0	2	2	2
PB.128.3	chr1	+	2455	9	novel_not_in_catalog	SLC45A1	novel	2784	9	NA	NA	288	0	at_least_one_novel_splicesite	FALSE	canonical	1	3768	junction_3	13048.7	NA	NA	NA	TRUE	NA	NA	NA	C	coding	546	1641	663	2303	8325934	8344013	FALSE	15	TATGGTTTCTAGGCATTGCT	0	TRUE	NA	NA	AATAAA	-17	0	2	0	0	0
PB.128.4	chr1	+	1982	7	novel_in_catalog	SLC45A1	novel	2784	9	NA	NA	288	0	combination_of_known_splicesites	FALSE	canonical	1	359	junction_1	15148.4	NA	NA	NA	TRUE	NA	NA	NA	C	coding	546	1641	190	1830	8325934	8344013	FALSE	15	TATGGTTTCTAGGCATTGCT	0	TRUE	NA	NA	AATAAA	-17	0	0	2	2	2
PB.1280.1	chr1	+	2675	18	novel_not_in_catalog	AHCYL1	novel	3943	17	NA	NA	-43	-15	at_least_one_novel_splicesite	FALSE	canonical	1	739	junction_1	362734	NA	NA	NA	TRUE	NA	NA	NA	C	coding	549	1650	332	1981	109985053	110021680	FALSE	95	AAAAAAAAAAAAAAAGAAAA	-2	TRUE	NA	NA	NA	NA	1	1	0	0	0
PB.1280.10	chr1	+	2716	17	full-splice_match	AHCYL1	ENST00000359172.3	2503	17	-228	15	-228	-15	multi-exon	FALSE	canonical	1	34302	junction_1	283401	NA	NA	NA	TRUE	NA	NA	NA	C	coding	483	1452	571	2022	110009055	110021680	FALSE	95	AAAAAAAAAAAAAAAGAAAA	-9024	FALSE	NA	NA	NA	NA	34	4	0	0	4
PB.1280.11	chr1	+	2321	17	novel_not_in_catalog	AHCYL1	novel	2503	17	NA	NA	156	-15	at_least_one_novel_splicesite	FALSE	canonical	1	1782	junction_1	290170	NA	NA	NA	TRUE	NA	NA	NA	C	coding	483	1452	176	1627	110009055	110021680	FALSE	95	AAAAAAAAAAAAAAAGAAAA	0	TRUE	NA	NA	NA	NA	1	2	0	0	1
PB.1280.2	chr1	+	3980	17	full-splice_match	AHCYL1	ENST00000369799.10	3943	17	-40	3	-40	-2	multi-exon	FALSE	canonical	1	753483	junction_7	147465	NA	NA	NA	TRUE	NA	NA	NA	C	coding	530	1593	329	1921	109985053	110021680	FALSE	15	TTATTGGCAGTCCGTATGTG	1	TRUE	NA	NA	ATTAAA	-22	0	0	1	1	0
PB.1280.3	chr1	+	2454	16	novel_in_catalog	AHCYL1	novel	3943	17	NA	NA	0	-15	combination_of_known_splicesites	FALSE	canonical	1	23875	junction_15	295695	NA	NA	NA	TRUE	NA	NA	NA	C	coding	505	1518	289	1806	109985053	110021726	FALSE	95	AAAAAAAAAAAAAAAGAAAA	0	TRUE	NA	NA	NA	NA	0	0	0	0	2
PB.1280.4	chr1	+	2449	16	novel_in_catalog	AHCYL1	novel	3943	17	NA	NA	17	-17	combination_of_known_splicesites	FALSE	canonical	1	22130	junction_6	290985	NA	NA	NA	TRUE	NA	NA	NA	C	coding	243	732	272	1003	109985053	110016400	TRUE	85	CCAAAAAAAAAAAAAAAGAA	17	TRUE	NA	NA	NA	NA	0	0	0	0	2
PB.1280.5	chr1	+	4480	15	incomplete-splice_match	AHCYL1	ENST00000369799.10	3943	17	21	1368	21	-15	intron_retention	FALSE	canonical	1	753483	junction_7	156069	NA	NA	NA	TRUE	NA	NA	NA	C	coding	490	1473	268	1740	109985053	110019634	FALSE	95	AAAAAAAAAAAAAAAGAAAA	21	TRUE	NA	NA	NA	NA	0	0	0	0	0
PB.1280.8	chr1	+	2623	17	novel_not_in_catalog	AHCYL1	novel	3943	17	NA	NA	32	-15	at_least_one_novel_splicesite	FALSE	canonical	1	2548	junction_15	290750	NA	NA	NA	TRUE	NA	NA	NA	C	coding	496	1491	257	1747	109985053	110020676	TRUE	95	AAAAAAAAAAAAAAAGAAAA	32	TRUE	NA	NA	NA	NA	0	1	0	1	0
PB.1281.1	chr1	+	3471	20	novel_in_catalog	STRIP1	novel	3257	21	NA	NA	-11	-16	intron_retention	FALSE	canonical	1	149342	junction_1	72893.3	NA	NA	NA	TRUE	NA	NA	NA	C	coding	685	2058	26	2083	110034638	110049508	TRUE	70	AAAAAGAAGCAAAAATAATT	-11	TRUE	NA	NA	NA	NA	0	0	0	0	0
PB.1281.3	chr1	+	3969	20	novel_in_catalog	STRIP1	novel	3257	21	NA	NA	0	-6	intron_retention	FALSE	canonical	1	149342	junction_1	71350.3	NA	NA	NA	TRUE	NA	NA	NA	C	coding	742	2229	1020	3248	110038718	110053912	FALSE	35	AAAAATAATTCCCGTTGGCT	2	TRUE	NA	NA	ATTAAA	-8	0	0	0	0	0
PB.1281.4	chr1	+	3247	21	full-splice_match	STRIP1	ENST00000369795.8	3257	21	2	8	0	-6	multi-exon	FALSE	canonical	1	149342	junction_1	71426.3	NA	NA	NA	TRUE	NA	NA	NA	C	coding	837	2514	13	2526	110034638	110053912	FALSE	35	AAAAATAATTCCCGTTGGCT	2	TRUE	NA	NA	ATTAAA	-8	0	0	6	16	11
PB.1281.5	chr1	+	3136	20	novel_in_catalog	STRIP1	novel	3257	21	NA	NA	0	-16	combination_of_known_splicesites	FALSE	canonical	1	4444	junction_16	96162.7	NA	NA	NA	TRUE	NA	NA	NA	C	coding	608	1827	13	1839	110034638	110050381	TRUE	70	AAAAAGAAGCAAAAATAATT	2	TRUE	NA	NA	NA	NA	0	0	0	0	0
PB.1281.8	chr1	+	2335	4	incomplete-splice_match	STRIP1	ENST00000535003.5	810	5	-1189	1265	514	-18	3prime_fragment	FALSE	canonical	1	283787	junction_2	26576	NA	NA	NA	TRUE	NA	NA	NA	C	coding	184	555	1398	1952	110043082	110045096	FALSE	100	AAAAAAAAAAAAAAAAAAAA	-7762	FALSE	NA	NA	NA	NA	0	1	1	0	0
PB.1282.1	chr1	+	1285	1	full-splice_match	AL160006.1	ENST00000554749.1	4216	1	2905	26	2905	-26	mono-exon	FALSE	NA	NA	NA	NA	NA	NA	NA	NA	NA	NA	NA	NA	A	coding	107	324	414	737	110061658	110061981	NA	70	AAAATAAAACCAACCAAACA	NA	FALSE	NA	NA	NA	NA	0	2	0	0	0
PB.1283.1	chr1	+	6414	12	full-splice_match	SLC6A17	ENST00000331565.5	6419	12	2	3	2	-3	multi-exon	FALSE	canonical	1	35760	junction_1	17402.8	NA	NA	NA	TRUE	NA	NA	NA	C	coding	727	2184	476	2659	110166930	110198444	FALSE	15	AAACCCTTCTTGCCTTTCTC	2	TRUE	NA	NA	AATAAA	-16	0	0	0	7	0
PB.1284.1	chr1	+	5012	4	full-splice_match	KCNC4	ENST00000369787.7	18750	4	-1343	15081	-1213	-1	multi-exon	FALSE	canonical	1	24915	junction_3	18350.5	NA	NA	NA	TRUE	NA	NA	NA	C	coding	635	1908	1371	3278	110211500	110232309	FALSE	10	AGCACCTGCCTCTGCCTCTC	-9	TRUE	NA	NA	AATAAA	-35	0	0	0	5	2
PB.1284.3	chr1	+	3377	3	novel_in_catalog	KCNC4	novel	2953	4	NA	NA	-1204	0	combination_of_known_splicesites	FALSE	canonical	1	3798	junction_1	10219.5	NA	NA	NA	TRUE	NA	NA	NA	C	coding	319	960	1362	2321	110211500	110232988	FALSE	5	GCACCTGCCTCTGCCTCTCC	0	TRUE	NA	NA	AATAAA	-36	0	0	0	3	0
PB.1284.4	chr1	+	4287	4	full-splice_match	KCNC4	ENST00000438661.2	2953	4	-1335	1	-1178	-1	multi-exon	FALSE	canonical	1	24237	junction_3	18615.9	NA	NA	NA	TRUE	NA	NA	NA	C	coding	626	1881	1336	3216	110211500	110232972	FALSE	10	AGCACCTGCCTCTGCCTCTC	0	TRUE	NA	NA	AATAAA	-35	0	0	1	8	7
PB.1284.5	chr1	+	4259	4	full-splice_match	KCNC4	ENST00000413138.7	3018	4	-1235	-6	-1086	1	multi-exon	FALSE	canonical	1	1020	junction_3	28386.3	NA	NA	NA	TRUE	NA	NA	NA	C	coding	624	1875	1244	3118	110211500	110232904	FALSE	5	CACCTGCCTCTGCCTCTCCT	-1223	FALSE	NA	NA	AATAAA	-37	0	0	0	0	2
PB.1285.2	chr1	+	7242	1	full-splice_match	RBM15	ENST00000652342.2	3266	1	7	-3983	7	0	mono-exon	FALSE	NA	NA	NA	NA	NA	NA	NA	NA	NA	NA	NA	NA	C	coding	913	2742	107	2848	110339538	110342279	NA	25	AAAATGTTTTTCTGCCTGGA	7	TRUE	NA	NA	AATAAA	-16	0	0	0	1	0
PB.1286.1	chr1	+	2725	1	full-splice_match	AL355488.1	ENST00000609909.1	2850	1	125	0	125	0	mono-exon	FALSE	NA	NA	NA	NA	NA	NA	NA	NA	NA	NA	NA	NA	A	non_coding	NA	NA	NA	NA	NA	NA	NA	15	AATCTGCTCTGTGGTAGTCT	-4870	FALSE	NA	NA	AATAAA	-32	0	0	1	0	2
PB.1288.1	chr1	-	737	4	full-splice_match	LAMTOR5	ENST00000602318.5	634	4	-100	-3	-100	-1	multi-exon	FALSE	canonical	1	1852295	junction_2	155962	NA	NA	NA	TRUE	NA	NA	NA	C	coding	145	438	27	464	110407782	110401523	FALSE	25	ATCTTTTCTAGATTCTTTAA	148	FALSE	NA	NA	AATAAA	-20	1	5	2	5	3
PB.1288.2	chr1	-	1137	4	full-splice_match	LAMTOR5	ENST00000474861.6	1154	4	9	8	2	0	multi-exon	FALSE	canonical	1	86779	junction_3	914212	NA	NA	NA	TRUE	NA	NA	NA	C	non_coding	NA	NA	NA	NA	NA	NA	NA	35	AAAATGGATCTTTTCTAGAT	31	TRUE	NA	NA	AATAAA	-13	2	0	0	0	0
PB.129.1	chr1	-	6326	13	full-splice_match	RERE	ENST00000476556.5	4598	13	-38	-1690	-38	1	multi-exon	TRUE	canonical	1	52089	junction_12	157881	NA	NA	NA	TRUE	NA	NA	NA	C	coding	1012	3039	604	3642	8364133	8355087	FALSE	5	CCTTGGGTGTCTCCCGTGCA	4	TRUE	NA	NA	AATAAA	-19	0	0	0	2	0
PB.1290.1	chr1	-	2195	1	full-splice_match	AL365361.1	ENST00000566942.1	3481	1	1278	8	1278	-8	mono-exon	FALSE	NA	NA	NA	NA	NA	NA	NA	NA	NA	NA	NA	NA	A	non_coding	NA	NA	NA	NA	NA	NA	NA	45	AAAAAAAATCCTGTTGCGCA	-9656	FALSE	NA	NA	AATAAA	-6	0	0	0	0	0
PB.1292.1	chr1	+	1507	8	full-splice_match	CD53	ENST00000271324.6	1505	8	0	-2	0	2	multi-exon	FALSE	canonical	1	1074847	junction_5	205190	NA	NA	NA	TRUE	NA	NA	NA	A	coding	219	660	119	778	110891409	110899195	FALSE	45	ACAACATTGCTATATATCAA	0	TRUE	NA	NA	AATAAA	-22	1	0	1	0	0
PB.1294.3	chr1	-	3312	4	full-splice_match	LRIF1	ENST00000369763.5	3313	4	0	1	0	0	multi-exon	FALSE	canonical	1	78626	junction_3	64236	NA	NA	NA	TRUE	NA	NA	NA	C	coding	769	2310	235	2544	110963688	110947959	FALSE	15	ATTTTCTCTGTCTGGTTAAT	-1	TRUE	NA	NA	NA	NA	0	0	0	1	3
PB.1294.5	chr1	-	1805	3	full-splice_match	LRIF1	ENST00000485275.2	1796	3	14	-23	14	-8	multi-exon	FALSE	canonical	1	139277	junction_2	45795	NA	NA	NA	TRUE	NA	NA	NA	C	coding	233	702	344	1045	110950111	110947959	FALSE	25	AAAAGTGTATTTTCTCTGTC	0	TRUE	NA	NA	AAAAAG	-43	1	3	2	1	1
PB.1296.1	chr1	+	2278	3	full-splice_match	CEPT1	ENST00000480324.5	2110	3	-185	17	-157	-17	multi-exon	FALSE	canonical	1	21278	junction_1	116417	NA	NA	NA	TRUE	NA	NA	NA	C	coding	173	522	366	887	111147715	111159562	FALSE	90	AAAAAAAAAAAAAAAAAGAG	-29	TRUE	NA	NA	NA	NA	0	0	0	0	0
PB.1296.2	chr1	+	2336	10	novel_not_in_catalog	CEPT1	novel	1966	9	NA	NA	108	0	intron_retention	FALSE	canonical	1	16723	junction_1	159749	NA	NA	NA	TRUE	NA	NA	NA	C	coding	194	585	958	1542	111174916	111184310	FALSE	5	TTGTTGTGATGTGTCTTGTG	-7	TRUE	NA	NA	AATAAA	-23	0	0	0	0	0
PB.1296.4	chr1	+	2192	9	full-splice_match	CEPT1	ENST00000357172.9	2203	9	9	2	9	0	multi-exon	FALSE	canonical	1	216626	junction_1	79458.1	NA	NA	NA	TRUE	NA	NA	NA	C	coding	416	1251	150	1400	111147715	111184310	FALSE	10	CATTGTTGTGATGTGTCTTG	-15	TRUE	NA	NA	AATAAA	-21	0	0	1	2	0
PB.1296.5	chr1	+	2062	3	incomplete-splice_match	CEPT1	ENST00000357172.9	2203	9	9	24151	9	-17	3prime_fragment	FALSE	canonical	1	216626	junction_1	18743	NA	NA	NA	TRUE	NA	NA	NA	C	coding	173	522	150	671	111147715	111159562	FALSE	90	AAAAAAAAAAAAAAAAAGAG	-15	TRUE	NA	NA	NA	NA	0	0	0	0	1
PB.1296.6	chr1	+	1663	5	incomplete-splice_match	CEPT1	ENST00000357172.9	2203	9	14	9336	14	805	3prime_fragment	FALSE	canonical	1	216626	junction_1	63731.8	NA	NA	NA	TRUE	NA	NA	NA	C	coding	261	786	145	930	111147715	111175035	FALSE	25	AGTTTTAATGTATTCTTTCA	-10	TRUE	NA	NA	NA	NA	1	0	0	0	1
PB.1297.1	chr1	-	1617	8	novel_in_catalog	DRAM2	novel	1883	9	NA	NA	0	0	combination_of_known_junctions	FALSE	canonical	1	41683	junction_4	330005	NA	NA	NA	TRUE	NA	NA	NA	B	coding	121	366	427	792	111120597	111118160	FALSE	35	ATACTCAAGAGCTTCTTAGA	-1	TRUE	NA	NA	AATAAA	-11	0	0	0	0	2
PB.1297.2	chr1	-	1443	10	novel_in_catalog	DRAM2	novel	2246	9	NA	NA	-26	214	combination_of_known_junctions	FALSE	canonical	1	110333	junction_9	242373	NA	NA	NA	TRUE	NA	NA	NA	B	coding	266	801	393	1193	111131554	111118160	FALSE	30	TGATATCATAGTTTTTTATA	-11	TRUE	NA	NA	AATAAA	-13	0	0	0	0	0
PB.1298.1	chr1	+	1448	11	full-splice_match	CHI3L2	ENST00000369748.9	1416	11	-35	3	0	-1	multi-exon	TRUE	canonical	1	89626	junction_1	163890	NA	NA	NA	TRUE	NA	NA	NA	A	coding	390	1173	53	1225	111227730	111242364	TRUE	25	TAAGTATGGCCTCATTTATT	0	TRUE	NA	NA	AATAAA	-21	2	0	0	0	0
PB.13.1	chr1	+	193	1	full-splice_match	MTCO1P12	ENST00000414273.1	1543	1	1038	312	1038	-312	mono-exon	FALSE	NA	NA	NA	NA	NA	NA	NA	NA	NA	NA	NA	NA	C	non_coding	NA	NA	NA	NA	NA	NA	NA	35	AAAATCCATTTCGCTATCAT	-2423	FALSE	NA	NA	NA	NA	1	6	0	1	0
PB.1300.1	chr1	+	2297	6	full-splice_match	PIFO	ENST00000369738.9	2293	6	0	-4	0	4	multi-exon	FALSE	canonical	1	41246	junction_2	13454.1	NA	NA	NA	TRUE	NA	NA	NA	A	coding	191	576	32	607	111346653	111351327	FALSE	40	AAAACATACTGTGCCATATT	-3	TRUE	NA	NA	AATAAA	-22	0	1	0	1	2
PB.1301.1	chr1	-	3251	19	fusion	WDR77_OVGP1	novel	2243	11	NA	NA	6	-10	multi-exon	FALSE	canonical	1	907	junction_9	398558	NA	NA	NA	TRUE	NA	NA	NA	A	coding	618	1857	1255	3111	111426516	111414464	FALSE	30	AAGAACCCACCGAGTTCTCT	5	TRUE	NA	NA	AATAAA	-11	0	0	0	0	2
PB.1301.2	chr1	-	2445	10	full-splice_match	WDR77	ENST00000235090.10	2456	10	-25	36	-25	-36	multi-exon	FALSE	canonical	1	372963	junction_9	205839	NA	NA	NA	TRUE	NA	NA	NA	C	coding	342	1029	113	1141	111449169	111441230	FALSE	35	ACATGATTACCCTTGAGTAA	10	FALSE	NA	NA	NA	NA	0	0	0	1	1
PB.1301.4	chr1	-	2020	10	novel_not_in_catalog	WDR77	novel	2456	10	NA	NA	-14	-369	at_least_one_novel_splicesite	FALSE	canonical	1	3140	junction_7	316451	NA	NA	NA	TRUE	NA	NA	NA	C	coding	315	948	102	1049	111449169	111441230	FALSE	25	AAGCATGTGTGTTATGTGTA	21	FALSE	NA	NA	AATAAA	-32	0	0	0	0	0
PB.1302.2	chr1	+	1015	5	full-splice_match	ATP5PB	ENST00000483994.1	678	5	-36	-301	-16	-5	multi-exon	FALSE	canonical	1	2277	junction_1	659337	NA	NA	NA	TRUE	NA	NA	NA	C	coding	195	588	95	682	111449542	111460994	FALSE	30	AAACAGGGTTTTTCAAGTTG	-46	TRUE	NA	NA	NA	NA	0	1	0	0	0
PB.1302.5	chr1	+	1027	6	full-splice_match	ATP5PB	ENST00000369721.8	1040	6	8	5	8	-5	multi-exon	FALSE	canonical	1	71118	junction_2	987127	NA	NA	NA	TRUE	NA	NA	NA	C	coding	148	447	248	694	111456187	111460994	FALSE	30	AAACAGGGTTTTTCAAGTTG	-21	TRUE	NA	NA	NA	NA	1	0	0	0	1
PB.1302.7	chr1	+	2596	7	full-splice_match	ATP5PB	ENST00000369722.8	2628	7	12	20	-8	-20	multi-exon	FALSE	canonical	1	219924	junction_5	879108	NA	NA	NA	TRUE	NA	NA	NA	C	coding	256	771	67	837	111449542	111460994	FALSE	75	AAACAAAAAATTATAAAACA	-18	TRUE	NA	NA	NA	NA	0	0	0	0	0
PB.1303.1	chr1	+	1440	8	full-splice_match	RAP1A	ENST00000369709.3	5024	8	6	3578	6	0	multi-exon	FALSE	canonical	1	142867	junction_1	334166	NA	NA	NA	TRUE	NA	NA	NA	C	coding	184	555	174	728	111691361	111709235	TRUE	5	ATTTGGTTTGTGTGTTTTTG	0	TRUE	NA	NA	ATTAAA	-40	2	2	6	2	1
PB.1303.5	chr1	+	4499	3	incomplete-splice_match	RAP1A	ENST00000369709.3	5024	8	84578	4	76892	-4	5prime_fragment	FALSE	canonical	1	579259	junction_2	246784	NA	NA	NA	TRUE	NA	NA	NA	C	non_coding	NA	NA	NA	NA	NA	NA	NA	25	TAAACAGTGGTGTGACTCTT	NA	FALSE	NA	NA	AATAAA	-12	0	0	0	0	0
PB.1304.4	chr1	-	5197	2	full-splice_match	INKA2	ENST00000357260.6	5951	2	13	741	13	-454	multi-exon	FALSE	canonical	1	74260	junction_1	0	NA	NA	NA	TRUE	NA	NA	NA	C	coding	297	894	141	1034	111739242	111726968	FALSE	5	GAGCGTTGGTCTCTTCTTCT	12	TRUE	NA	NA	NA	NA	0	0	1	1	1
PB.1305.1	chr1	+	2397	3	full-splice_match	INKA2-AS1	ENST00000658759.1	2393	3	-28	24	-28	9	multi-exon	FALSE	canonical	1	8559	junction_1	2150.5	NA	NA	NA	TRUE	NA	NA	NA	A	non_coding	NA	NA	NA	NA	NA	NA	NA	25	CAAGGACATCCTGGGTGAGG	9	TRUE	NA	NA	AATAAA	-29	0	0	1	0	1
PB.1307.1	chr1	+	4746	6	novel_in_catalog	DDX20	novel	3600	11	NA	NA	2	-96	intron_retention	FALSE	canonical	1	134634	junction_1	53734.8	NA	NA	NA	TRUE	NA	NA	NA	C	coding	432	1299	2869	4167	111762872	111766899	FALSE	35	AAATATATTTACATGTTTGT	0	TRUE	NA	NA	AGTAAA	-29	0	0	0	0	0
PB.1307.2	chr1	+	4406	7	novel_in_catalog	DDX20	novel	3600	11	NA	NA	2	-313	intron_retention	FALSE	canonical	1	134634	junction_1	56717.2	NA	NA	NA	TRUE	NA	NA	NA	C	coding	468	1407	2638	4044	111762641	111766899	FALSE	25	AATATTATTGCTGTGGAGTT	0	TRUE	NA	NA	AATAAA	-20	0	0	0	0	0
PB.1307.5	chr1	+	3156	11	full-splice_match	DDX20	ENST00000369702.5	3600	11	20	424	20	2	multi-exon	FALSE	canonical	1	134634	junction_1	45354.7	NA	NA	NA	TRUE	NA	NA	NA	C	coding	824	2475	5	2479	111755925	111766899	FALSE	10	AGTTGCTGTCTTACTTGTGT	18	TRUE	NA	NA	ATTAAA	-16	0	0	0	0	0
PB.1317.2	chr1	+	2956	7	novel_in_catalog	CTTNBP2NL	novel	5864	6	NA	NA	9	-11	combination_of_known_junctions	FALSE	canonical	1	6421	junction_6	58672.5	NA	NA	NA	TRUE	NA	NA	NA	C	coding	628	1887	184	2070	112416166	112462559	FALSE	65	AAAAAAAAAAAGCCAGGCAT	9	TRUE	NA	NA	NA	NA	0	0	0	0	0
PB.1317.3	chr1	+	5843	6	full-splice_match	CTTNBP2NL	ENST00000271277.11	5864	6	20	1	20	-1	multi-exon	FALSE	canonical	1	82181	junction_1	33310.1	NA	NA	NA	TRUE	NA	NA	NA	C	coding	639	1920	173	2092	112416166	112457412	FALSE	25	ACTGGAGTAGTGGTTCTCAA	-272	FALSE	NA	NA	AATAAA	-15	0	0	0	1	0
PB.1318.2	chr1	+	2411	5	full-splice_match	WNT2B	ENST00000369684.5	11130	5	-178	8897	-178	-15	multi-exon	FALSE	canonical	1	18281	junction_1	5067.95	NA	NA	NA	TRUE	NA	NA	NA	C	coding	391	1176	477	1652	112509263	112520509	FALSE	45	AGGATAGATTAATGTAGTAA	-7590	FALSE	NA	NA	ATTAAA	-19	0	0	0	1	2
PB.1323.2	chr1	+	2353	10	full-splice_match	CAPZA1	ENST00000263168.4	2358	10	0	5	0	-5	multi-exon	FALSE	canonical	1	270122	junction_9	349379	NA	NA	NA	TRUE	NA	NA	NA	C	coding	286	861	14	874	112619845	112670132	FALSE	25	TAAAATTGTCTGAGTCTCTC	0	TRUE	NA	NA	AATATA	-13	7	2	25	9	24
PB.1323.5	chr1	+	1868	5	incomplete-splice_match	CAPZA1	ENST00000263168.4	2358	10	39158	83	-339	-83	5prime_fragment	FALSE	canonical	1	270122	junction_4	215609	NA	NA	NA	TRUE	NA	NA	NA	C	non_coding	NA	NA	NA	NA	NA	NA	NA	20	TTTGTCCTTCATACTATCCA	2523	FALSE	NA	NA	AATAAA	-15	1	0	1	0	0
PB.1324.1	chr1	+	2959	19	incomplete-splice_match	MOV10	ENST00000357443.2	3383	20	14330	-21	-4830	-3	5prime_fragment	FALSE	canonical	1	302126	junction_5	73919.4	NA	NA	NA	TRUE	NA	NA	NA	A	coding	751	2256	480	2735	112690019	112700507	FALSE	40	ATGCAAAAGCCTTGATAATG	-4613	FALSE	NA	NA	AAGAAA	-25	0	0	1	0	0
PB.1325.1	chr1	-	1213	6	novel_in_catalog	RHOC	novel	1028	6	NA	NA	-4	0	combination_of_known_junctions	FALSE	canonical	1	12880	junction_5	1.96573e+06	NA	NA	NA	TRUE	NA	NA	NA	C	coding	193	582	219	800	112703799	112701540	FALSE	5	TGTGGCAGCTTTCGGTCTTT	-13	TRUE	NA	NA	AATAAA	-20	2	0	0	0	0
PB.1325.2	chr1	-	1045	5	full-splice_match	RHOC	ENST00000369642.7	1355	5	308	2	-1	0	multi-exon	FALSE	canonical	1	830392	junction_4	1.4298e+06	NA	NA	NA	TRUE	NA	NA	NA	C	coding	193	582	57	638	112703799	112701540	FALSE	15	AACGTGTGTGGCAGCTTTCG	0	TRUE	NA	NA	AATAAA	-14	11	5	1	1	4
PB.1325.3	chr1	-	1115	6	full-splice_match	RHOC	ENST00000339083.11	1418	6	276	27	0	0	multi-exon	FALSE	canonical	1	539724	junction_5	1.59569e+06	NA	NA	NA	TRUE	NA	NA	NA	C	coding	193	582	127	708	112703799	112701540	FALSE	15	AACGTGTGTGGCAGCTTTCG	-1	TRUE	NA	NA	AATAAA	-14	5	4	0	0	3
PB.1326.1	chr1	-	2633	10	novel_in_catalog	PPM1J	novel	2474	11	NA	NA	-1	0	intron_retention	FALSE	canonical	1	11696	junction_9	22772.9	NA	NA	NA	TRUE	NA	NA	NA	C	coding	338	1017	1448	2464	112712971	112710163	FALSE	10	TGTGTCTGTATTTGCTTTGA	-22	TRUE	NA	NA	AATAAA	-18	0	0	1	0	0
PB.1326.2	chr1	-	1861	9	novel_in_catalog	PPM1J	novel	1863	10	NA	NA	-5	-3	intron_retention	FALSE	canonical	1	25551	junction_8	20910.8	NA	NA	NA	TRUE	NA	NA	NA	C	coding	457	1374	33	1406	112715301	112710456	FALSE	20	AAAGGTGTGTGTCTGTATTT	-26	TRUE	NA	NA	AATAAA	-11	1	0	0	0	0
PB.1326.3	chr1	-	1712	10	full-splice_match	PPM1J	ENST00000309276.10	1863	10	144	7	-5	-3	multi-exon	FALSE	canonical	1	25551	junction_9	19745.1	NA	NA	NA	TRUE	NA	NA	NA	C	coding	505	1518	33	1550	112715301	112710163	FALSE	20	AAAGGTGTGTGTCTGTATTT	-26	TRUE	NA	NA	AATAAA	-11	0	2	1	1	1
PB.1329.3	chr1	-	3445	5	full-splice_match	SLC16A1	ENST00000369626.7	3910	5	-51	516	-51	-511	multi-exon	FALSE	canonical	1	712275	junction_4	230041	NA	NA	NA	TRUE	NA	NA	NA	C	coding	500	1503	415	1917	112929308	112913891	FALSE	35	AAGAAAACATTTCTTCTCCC	-59	FALSE	NA	NA	AATAAA	-9	0	0	3	3	1
PB.1337.1	chr1	+	3408	18	incomplete-splice_match	MAGI3	ENST00000369615.5	6508	22	199560	2227	199271	1262	5prime_fragment	FALSE	canonical	1	21469	junction_17	16510.5	NA	NA	NA	TRUE	NA	NA	NA	B	coding	846	2541	27	2567	113590558	113682261	TRUE	55	AAAGAAGTATCTGAAAATGA	NA	FALSE	NA	NA	NA	NA	0	0	1	1	0
PB.1337.2	chr1	+	2686	8	incomplete-splice_match	MAGI3	ENST00000369615.5	6508	22	262856	1322	262567	-1322	5prime_fragment	FALSE	canonical	1	21469	junction_7	23137.8	NA	NA	NA	TRUE	NA	NA	NA	B	coding	165	498	443	940	113671799	113682261	TRUE	65	AAAAAAAAAATGTAGTCCAA	NA	FALSE	NA	NA	AATAAA	-26	0	0	2	0	0
PB.1339.1	chr1	-	1624	9	incomplete-splice_match	PHTF1	ENST00000474926.5	4314	12	4849	380	2965	-6	5prime_fragment	FALSE	canonical	1	67721	junction_3	48786.6	NA	NA	NA	TRUE	NA	NA	NA	C	coding	311	936	195	1130	113706638	113697705	FALSE	20	GAGACTTTCAGTTTCTAGGT	5283	FALSE	NA	NA	AATAAA	-13	0	2	0	0	0
PB.1342.2	chr1	-	3788	7	full-splice_match	RSBN1	ENST00000615321.1	2418	7	-153	-1217	6	-15	multi-exon	FALSE	canonical	1	117252	junction_5	43636.1	NA	NA	NA	TRUE	NA	NA	NA	C	coding	754	2265	175	2439	113812268	113765980	FALSE	90	AAAAAAAAAAAAAAATACAA	104	FALSE	NA	NA	NA	NA	0	0	0	0	1
PB.1343.1	chr1	-	2397	11	full-splice_match	AP4B1	ENST00000256658.8	2742	11	36	309	3	-1	multi-exon	FALSE	canonical	1	55255	junction_10	57303.1	NA	NA	NA	TRUE	NA	NA	NA	C	coding	739	2220	170	2389	113904717	113895065	FALSE	20	TGTTGCTTGTCTAGAGTAAG	-7	TRUE	NA	NA	AATAAA	-16	0	0	7	3	5
PB.1343.2	chr1	-	2873	9	novel_in_catalog	AP4B1	novel	2742	11	NA	NA	-8	-2	intron_retention	FALSE	canonical	1	55255	junction_8	55694.5	NA	NA	NA	TRUE	NA	NA	NA	C	coding	510	1533	164	1696	113904717	113896235	FALSE	20	TTGTTGCTTGTCTAGAGTAA	-1	TRUE	NA	NA	AATAAA	-15	0	0	0	1	1
PB.1343.3	chr1	-	2407	10	full-splice_match	AP4B1	ENST00000369569.6	3173	10	-98	864	-53	-2	multi-exon	FALSE	canonical	1	127324	junction_9	39483.3	NA	NA	NA	TRUE	NA	NA	NA	C	coding	739	2220	181	2400	113904717	113895065	FALSE	20	TTGTTGCTTGTCTAGAGTAA	-99	TRUE	NA	NA	AATAAA	-15	0	0	1	0	1
PB.1343.5	chr1	-	2092	10	novel_in_catalog	AP4B1	novel	2742	11	NA	NA	8	-2	combination_of_known_splicesites	FALSE	canonical	1	3086	junction_1	75060.9	NA	NA	NA	TRUE	NA	NA	NA	C	coding	645	1938	148	2085	113904717	113895065	FALSE	20	TTGTTGCTTGTCTAGAGTAA	54	FALSE	NA	NA	AATAAA	-15	0	0	0	0	1
PB.1343.6	chr1	-	2145	9	novel_in_catalog	AP4B1	novel	2742	11	NA	NA	4	-2	combination_of_known_splicesites	FALSE	canonical	1	4466	junction_6	84718.1	NA	NA	NA	TRUE	NA	NA	NA	C	coding	646	1941	202	2142	113904717	113895065	FALSE	15	AGTCTTGTTGCTTGTCTAGA	0	TRUE	NA	NA	AATAAA	-11	0	0	0	1	1
PB.1344.1	chr1	+	3761	4	full-splice_match	DCLRE1B	ENST00000650450.2	3755	4	-15	9	-15	5	multi-exon	FALSE	canonical	1	102506	junction_1	4190.05	NA	NA	NA	TRUE	NA	NA	NA	C	coding	532	1599	277	1875	113905587	113912191	FALSE	25	TTATGCATATATTTTGCATT	-36	TRUE	NA	NA	NA	NA	0	0	0	0	0
PB.1344.3	chr1	+	3580	3	full-splice_match	DCLRE1B	ENST00000648795.1	1960	3	-7	-1613	0	5	multi-exon	FALSE	canonical	1	42086	junction_1	34733	NA	NA	NA	TRUE	NA	NA	NA	C	coding	406	1221	474	1694	113908032	113912191	FALSE	25	TTATGCATATATTTTGCATT	-21	TRUE	NA	NA	NA	NA	0	0	0	0	0
PB.1347.1	chr1	-	4471	8	full-splice_match	SYT6	ENST00000610222.2	4487	8	50	-34	-1	0	multi-exon	TRUE	canonical	1	189	junction_7	6895.89	NA	NA	NA	TRUE	NA	NA	NA	C	coding	510	1533	98	1630	114153772	114093786	TRUE	15	ATTTCTCTTGTCATTTTATG	-1	TRUE	NA	NA	ATTAAA	-17	0	0	0	0	0
PB.1347.2	chr1	-	4388	8	full-splice_match	SYT6	ENST00000369547.5	4369	8	-19	0	-1	0	multi-exon	FALSE	canonical	1	3501	junction_7	5856.53	NA	NA	NA	TRUE	NA	NA	NA	C	coding	425	1278	270	1547	114139871	114093786	TRUE	15	ATTTCTCTTGTCATTTTATG	-1	TRUE	NA	NA	ATTAAA	-17	0	0	0	0	0
PB.1347.6	chr1	-	1821	8	novel_in_catalog	SYT6	novel	4424	8	NA	NA	0	8	combination_of_known_junctions	FALSE	canonical	1	5570	junction_7	5232.8	NA	NA	NA	TRUE	NA	NA	NA	C	coding	425	1278	167	1444	114139871	114093786	TRUE	75	AAAAAAAAAAAGAGTAGGAA	-1	TRUE	NA	NA	AAGAAA	-5	0	0	0	0	0
PB.1350.1	chr1	-	3502	20	full-splice_match	TRIM33	ENST00000358465.7	8369	20	36	4831	-7	-13	multi-exon	FALSE	canonical	1	197761	junction_19	61393.2	NA	NA	NA	TRUE	NA	NA	NA	C	coding	1127	3384	92	3475	114511076	114397648	FALSE	90	AAAAAAAAAAAAACGAAAAA	35	TRUE	NA	NA	AGTAAA	-27	0	0	3	4	6
PB.1350.13	chr1	-	1270	7	full-splice_match	BCAS2	ENST00000369541.4	1275	7	0	5	0	-5	multi-exon	FALSE	canonical	1	129671	junction_2	254934	NA	NA	NA	TRUE	NA	NA	NA	C	coding	225	678	25	702	114581591	114568130	FALSE	35	AAAAACCTCAGGAGGCGGTT	-1	TRUE	NA	NA	NA	NA	5	2	10	8	8
PB.1350.14	chr1	-	1204	6	full-splice_match	BCAS2	ENST00000485021.1	891	6	9	-322	-5	-5	multi-exon	FALSE	canonical	1	27433	junction_4	290944	NA	NA	NA	TRUE	NA	NA	NA	C	coding	115	348	289	636	114575678	114568130	FALSE	35	AAAAACCTCAGGAGGCGGTT	-6	TRUE	NA	NA	NA	NA	0	3	0	0	1
PB.1350.2	chr1	-	3378	19	full-splice_match	TRIM33	ENST00000369543.6	3457	19	66	13	66	-13	multi-exon	FALSE	canonical	1	186244	junction_1	66386.5	NA	NA	NA	TRUE	NA	NA	NA	C	coding	1110	3333	19	3351	114511076	114397648	FALSE	90	AAAAAAAAAAAAACGAAAAA	108	FALSE	NA	NA	AGTAAA	-27	0	0	0	1	0
PB.1351.4	chr1	-	3414	2	novel_not_in_catalog	NRAS	novel	4326	7	NA	NA	25	-8	at_least_one_novel_splicesite	FALSE	canonical	1	23	junction_1	0	NA	NA	NA	TRUE	NA	NA	NA	C	non_coding	NA	NA	NA	NA	NA	NA	NA	35	AGTCATAATTCTTATATTCA	18	TRUE	NA	NA	AATAAA	-20	0	0	0	0	0
PB.1351.5	chr1	-	4296	7	full-splice_match	NRAS	ENST00000369535.5	4326	7	21	9	21	-9	multi-exon	FALSE	canonical	1	624239	junction_5	110273	NA	NA	NA	TRUE	NA	NA	NA	C	coding	189	570	111	680	114716160	114708535	TRUE	30	TAGTCATAATTCTTATATTC	14	TRUE	NA	NA	AATAAA	-19	0	0	1	6	0
PB.1351.6	chr1	-	4106	6	novel_in_catalog	NRAS	novel	4326	7	NA	NA	25	-16	combination_of_known_splicesites	FALSE	canonical	1	9060	junction_4	327441	NA	NA	NA	TRUE	NA	NA	NA	C	non_coding	NA	NA	NA	NA	NA	NA	NA	20	CTTGGCTTAGTCATAATTCT	18	TRUE	NA	NA	AATAAA	-12	0	0	0	0	0
PB.1352.10	chr1	-	4001	19	full-splice_match	CSDE1	ENST00000339438.10	4006	19	0	5	0	-2	multi-exon	FALSE	canonical	1	1441617	junction_1	1.26335e+06	NA	NA	NA	TRUE	NA	NA	NA	C	coding	767	2304	447	2750	114739890	114718169	FALSE	20	TAGCACCTAGCGCTTTCATT	-1	TRUE	NA	NA	AATAAA	-23	1	1	4	18	11
PB.1352.11	chr1	-	4094	20	full-splice_match	CSDE1	ENST00000358528.9	4097	20	1	2	0	-2	multi-exon	FALSE	canonical	1	483912	junction_15	1.62556e+06	NA	NA	NA	TRUE	NA	NA	NA	C	coding	798	2397	447	2843	114739890	114718169	FALSE	20	TAGCACCTAGCGCTTTCATT	-1	TRUE	NA	NA	AATAAA	-23	0	0	0	5	2
PB.1352.17	chr1	-	3859	18	novel_in_catalog	CSDE1	novel	4097	20	NA	NA	0	-4	combination_of_known_splicesites	FALSE	canonical	1	11908	junction_9	1.59209e+06	NA	NA	NA	TRUE	NA	NA	NA	C	coding	720	2163	448	2610	114739890	114718169	FALSE	25	ACTAGCACCTAGCGCTTTCA	-2	TRUE	NA	NA	AATAAA	-21	0	0	1	0	0
PB.1352.19	chr1	-	3772	20	full-splice_match	CSDE1	ENST00000369530.5	3774	20	20	-18	0	1	multi-exon	FALSE	canonical	1	164728	junction_18	1.69135e+06	NA	NA	NA	TRUE	NA	NA	NA	C	coding	813	2442	456	2897	114741664	114718169	FALSE	20	AATGAATCTTGTTTTTTTTT	-1	TRUE	NA	NA	NA	NA	0	0	0	0	0
PB.1352.23	chr1	-	3239	18	full-splice_match	CSDE1	ENST00000261443.9	3228	18	-11	0	-1	0	multi-exon	FALSE	canonical	1	94441	junction_17	1.58534e+06	NA	NA	NA	TRUE	NA	NA	NA	C	coding	767	2304	62	2365	114739890	114718169	FALSE	25	AAATGAATCTTGTTTTTTTT	-3	TRUE	NA	NA	NA	NA	0	0	0	0	0
PB.1352.24	chr1	-	3036	17	novel_in_catalog	CSDE1	novel	3228	18	NA	NA	1	0	combination_of_known_junctions	FALSE	canonical	1	5228	junction_16	1.64541e+06	NA	NA	NA	TRUE	NA	NA	NA	C	coding	668	2007	156	2162	114737974	114718169	FALSE	25	AAATGAATCTTGTTTTTTTT	1	TRUE	NA	NA	NA	NA	0	0	0	0	0
PB.1352.44	chr1	-	3272	17	novel_in_catalog	CSDE1	novel	4006	19	NA	NA	0	-29	combination_of_known_splicesites	FALSE	canonical	1	36991	junction_8	1.63431e+06	NA	NA	NA	TRUE	NA	NA	NA	C	coding	665	1998	447	2444	114739890	114718169	FALSE	55	TACTGATTTAAAAACAAAAC	-1	TRUE	NA	NA	NA	NA	0	0	1	1	0
PB.1353.1	chr1	-	5459	5	full-splice_match	SIKE1	ENST00000060969.5	2190	5	20	-3289	20	-7	multi-exon	FALSE	canonical	1	259561	junction_4	53413.7	NA	NA	NA	TRUE	NA	NA	NA	C	coding	207	624	51	674	114780607	114774271	FALSE	50	AAAAAAATCCTTGCTAATAT	-12	TRUE	NA	NA	AATAAA	-14	0	0	0	0	0
PB.1353.3	chr1	-	1466	5	full-splice_match	SIKE1	ENST00000369528.9	5506	5	23	4017	15	646	multi-exon	FALSE	canonical	1	39609	junction_4	142664	NA	NA	NA	TRUE	NA	NA	NA	C	coding	211	636	56	691	114780607	114774271	FALSE	80	AAAATAAAAAAAACAAATAT	-17	TRUE	NA	NA	ATTAAA	-24	0	0	1	0	1
PB.1356.1	chr1	-	3203	8	full-splice_match	TSPAN2	ENST00000369516.7	3216	8	10	3	7	-3	multi-exon	FALSE	canonical	1	46472	junction_7	26888.9	NA	NA	NA	TRUE	NA	NA	NA	C	coding	221	666	62	727	115089432	115050490	FALSE	25	AAATTGCTTGTTTGATTTAT	-4	TRUE	NA	NA	ATTAAA	-15	0	0	0	0	0
PB.1356.5	chr1	-	2740	2	incomplete-splice_match	TSPAN2	ENST00000369515.6	793	7	16	20033	16	-19944	3prime_fragment	FALSE	canonical	1	46472	junction_1	0	NA	NA	NA	TRUE	NA	NA	NA	C	non_coding	NA	NA	NA	NA	NA	NA	NA	80	AAAAAAAAAAAAAAGCAGAT	5	TRUE	NA	NA	AATGAA	-19	0	0	0	0	0
PB.1359.1	chr1	+	4184	8	full-splice_match	VANGL1	ENST00000355485.7	8671	8	-45	4532	-45	1835	multi-exon	FALSE	canonical	1	46602	junction_1	38560.5	NA	NA	NA	TRUE	NA	NA	NA	C	coding	524	1575	300	1874	115651414	115691379	FALSE	25	AAGCCTTTGCACTTTCAACC	-101	FALSE	NA	NA	AATAAA	-17	0	0	0	0	0
PB.136.2	chr1	-	3175	11	novel_in_catalog	ENO1	novel	1837	13	NA	NA	-12	-2	intron_retention	FALSE	canonical	1	5131498	junction_9	6.29318e+06	NA	NA	NA	TRUE	NA	NA	NA	C	coding	338	1017	1803	2819	8868009	8861360	FALSE	15	AATACTCCGTGTGCCTGTGT	553	FALSE	NA	NA	AATAAA	-21	0	0	1	1	1
PB.136.3	chr1	-	2341	12	full-splice_match	ENO1	ENST00000234590.10	1781	12	-564	4	-60	-2	multi-exon	FALSE	canonical	1	5131498	junction_10	6.36187e+06	NA	NA	NA	TRUE	NA	NA	NA	C	coding	434	1305	681	1985	8874908	8861360	FALSE	15	AATACTCCGTGTGCCTGTGT	7	TRUE	NA	NA	AATAAA	-21	87	58	113	80	158
PB.1361.1	chr1	+	4731	12	full-splice_match	SLC22A15	ENST00000369503.9	4705	12	-31	5	-31	-5	multi-exon	FALSE	canonical	1	19498	junction_5	22173.3	NA	NA	NA	TRUE	NA	NA	NA	C	coding	547	1644	147	1790	115976628	116067108	FALSE	20	ACATAGACCTTTTTTTTGTT	-195	FALSE	NA	NA	AATAAA	-11	0	0	0	2	0
PB.1362.12	chr1	+	1735	3	full-splice_match	ATP1A1	ENST00000488733.1	1728	3	-25	18	0	-18	multi-exon	FALSE	canonical	1	1694424	junction_1	647025	NA	NA	NA	TRUE	NA	NA	NA	C	coding	105	318	269	586	116373512	116384977	FALSE	100	AAAAAAAAAAAAAAAAAAAA	0	TRUE	NA	NA	NA	NA	0	0	0	0	2
PB.1362.14	chr1	+	3621	23	full-splice_match	ATP1A1	ENST00000537345.5	3763	23	140	2	140	-2	multi-exon	FALSE	canonical	1	12819	junction_1	1.30867e+06	NA	NA	NA	TRUE	NA	NA	NA	C	coding	1023	3072	224	3295	116374230	116404444	FALSE	10	GGAATTTGTCTGTGCCCTCG	676	FALSE	NA	NA	AATAAA	-16	0	0	0	1	0
PB.1362.2	chr1	+	3657	23	novel_in_catalog	ATP1A1	novel	654	5	NA	NA	-15	0	combination_of_known_junctions	FALSE	canonical	1	2033	junction_1	1.31025e+06	NA	NA	NA	TRUE	NA	NA	NA	C	coding	992	2979	351	3329	116384095	116404444	FALSE	10	AATTTGTCTGTGCCCTCGTC	0	TRUE	NA	NA	AATAAA	-18	0	0	1	0	1
PB.1362.6	chr1	+	4172	22	novel_in_catalog	ATP1A1	novel	3670	23	NA	NA	0	-1	intron_retention	FALSE	canonical	1	1694424	junction_1	1.11746e+06	NA	NA	NA	TRUE	NA	NA	NA	C	coding	673	2022	1824	3845	116390240	116404444	FALSE	10	GAATTTGTCTGTGCCCTCGT	0	TRUE	NA	NA	AATAAA	-17	0	0	0	6	0
PB.1362.7	chr1	+	3668	23	full-splice_match	ATP1A1	ENST00000295598.10	3670	23	0	2	0	0	multi-exon	FALSE	canonical	1	1694424	junction_1	1.09209e+06	NA	NA	NA	TRUE	NA	NA	NA	C	coding	1023	3072	269	3340	116373512	116404444	FALSE	10	AATTTGTCTGTGCCCTCGTC	0	TRUE	NA	NA	AATAAA	-18	2	0	34	354	92
PB.1365.1	chr1	-	7217	11	full-splice_match	IGSF3	ENST00000369486.7	7254	11	32	5	32	-5	multi-exon	FALSE	canonical	1	62188	junction_10	40101.8	NA	NA	NA	TRUE	NA	NA	NA	C	coding	1194	3585	735	4319	116666326	116577312	FALSE	35	AAAATACGGCTGTTTACATT	-15	TRUE	NA	NA	AGTAAA	-9	0	0	0	0	0
PB.1366.1	chr1	+	6178	9	full-splice_match	PTGFRN	ENST00000393203.3	6314	9	139	-3	139	3	multi-exon	FALSE	canonical	1	115467	junction_2	47345.6	NA	NA	NA	TRUE	NA	NA	NA	C	coding	879	2640	150	2789	116910204	116986967	FALSE	25	AAGTTGTGTGAGGAGCTTGA	-2	TRUE	NA	NA	ATTAAA	-20	0	0	0	1	0
PB.1369.1	chr1	-	3541	6	full-splice_match	TRIM45	ENST00000256649.9	3536	6	-13	8	0	-8	multi-exon	FALSE	canonical	1	60656	junction_1	14642.5	NA	NA	NA	TRUE	NA	NA	NA	C	coding	580	1743	562	2304	117121201	117112305	FALSE	50	AAATATAATTATTGAAATCT	-26	FALSE	NA	NA	AATAAA	-14	0	0	0	0	0
PB.137.1	chr1	-	2151	12	full-splice_match	SLC2A5	ENST00000377424.8	4165	12	171	1843	59	1481	multi-exon	FALSE	canonical	1	112905	junction_7	47437.6	NA	NA	NA	TRUE	NA	NA	NA	A	coding	501	1506	10	1515	9069536	9037586	FALSE	25	TCAACAAGACGTGCTGCTGT	-1	TRUE	NA	NA	AATAAA	-18	0	0	0	1	1
PB.1371.5	chr1	+	479	4	incomplete-splice_match	MAN1A2	ENST00000356554.7	8576	13	34812	108222	-18336	20	internal_fragment	FALSE	canonical	1	536258	junction_1	132915	NA	NA	NA	TRUE	NA	NA	NA	B	coding	138	414	65	478	117402325	117420649	FALSE	45	TGAGCAAAATCAAGCAATGC	-3333	FALSE	NA	NA	NA	NA	1	0	1	0	0
PB.1377.2	chr1	-	2208	14	full-splice_match	GDAP2	ENST00000369443.10	8819	14	12	6599	12	100	multi-exon	FALSE	canonical	1	55174	junction_13	29684	NA	NA	NA	TRUE	NA	NA	NA	C	coding	497	1494	230	1723	117920357	117870569	FALSE	45	AAAAGAGAATTACCTGAGTC	11	TRUE	NA	NA	TATAAA	-18	1	0	1	0	0
PB.1377.3	chr1	-	2512	13	full-splice_match	GDAP2	ENST00000369442.3	2436	13	-68	-8	-30	8	multi-exon	FALSE	canonical	1	55174	junction_12	29582.4	NA	NA	NA	TRUE	NA	NA	NA	C	coding	496	1491	272	1762	117920357	117877964	FALSE	30	TAACATTTCTCTAACTTTAG	-31	FALSE	NA	NA	AATAAA	-24	0	0	2	0	0
PB.1378.2	chr1	+	3881	27	full-splice_match	WDR3	ENST00000349139.6	10004	27	0	6123	0	-6123	multi-exon	FALSE	canonical	1	111996	junction_1	79837.6	NA	NA	NA	TRUE	NA	NA	NA	C	coding	943	2832	77	2908	117933320	117959447	FALSE	40	AATACTATAAGTGTATGTCA	-15	TRUE	NA	NA	NA	NA	0	0	0	1	0
PB.1378.4	chr1	+	3612	27	novel_in_catalog	WDR3	novel	732	5	NA	NA	10	-6488	combination_of_known_junctions	FALSE	canonical	1	76529	junction_1	84668.4	NA	NA	NA	TRUE	NA	NA	NA	C	coding	943	2832	173	3004	117933320	117959447	FALSE	55	AAAAAGTAGCCAAGCTAAGA	31	TRUE	NA	NA	AATAAA	-17	0	0	0	0	0
PB.1380.1	chr1	-	2782	6	full-splice_match	WARS2	ENST00000235521.4	2800	6	20	-2	-3	2	multi-exon	FALSE	canonical	1	140746	junction_5	14033.3	NA	NA	NA	TRUE	NA	NA	NA	A	coding	360	1083	8	1090	119140644	119032911	FALSE	15	CAATTGTCTGTTTATCTGTT	-2	TRUE	NA	NA	ACTAAA	-17	0	0	0	0	0
PB.1387.2	chr1	-	2432	1	full-splice_match	LINC00622	ENST00000562811.1	1570	1	-879	17	-879	-17	mono-exon	FALSE	NA	NA	NA	NA	NA	NA	NA	NA	NA	NA	NA	NA	C	non_coding	NA	NA	NA	NA	NA	NA	NA	15	AATTTTTTTTCTCAGTCTCT	-2901	FALSE	NA	NA	NA	NA	0	0	0	3	0
PB.1389.1	chr1	-	5148	3	novel_not_in_catalog	ZNF697	novel	5579	3	NA	NA	5	-46	at_least_one_novel_splicesite	FALSE	canonical	1	26754	junction_2	32543	NA	NA	NA	TRUE	NA	NA	NA	B	coding	545	1638	229	1866	119626100	119622705	FALSE	15	ACCATGTCATTCTTCTTTGC	4	TRUE	NA	NA	ATTAAA	-17	0	0	0	1	0
PB.1390.1	chr1	+	1914	12	full-splice_match	PHGDH	ENST00000641023.1	2096	12	169	13	0	0	multi-exon	TRUE	canonical	1	1109258	junction_7	222410	NA	NA	NA	TRUE	NA	NA	NA	C	coding	533	1602	140	1741	119712023	119744040	FALSE	15	AACTCCTTCTGCACTTTTGT	-659	FALSE	NA	NA	AATAAA	-13	16	9	10	3	14
PB.1393.1	chr1	-	4440	5	full-splice_match	SEC22B	ENST00000578049.3	6922	5	-6	2488	-6	-2488	multi-exon	FALSE	canonical	0	0	junction_1	0	NA	NA	NA	TRUE	NA	NA	NA	C	coding	215	648	141	788	120176381	120157038	FALSE	20	CACCTTATTGGTAGCTTTCA	-2	TRUE	NA	NA	AATAAA	-36	0	0	0	0	0
PB.1397.1	chr1	+	1729	3	novel_not_in_catalog	AC244669.2	novel	853	6	NA	NA	35896	-61772	at_least_one_novel_splicesite	FALSE	canonical	0	0	junction_1	0	NA	NA	NA	TRUE	NA	NA	NA	B	coding	44	135	385	519	120251431	120256698	FALSE	85	TAAAAAAAAAAAAAAAAAGG	NA	FALSE	NA	NA	TTTAAA	-45	1	1	1	0	0
PB.14.1	chr1	+	214	1	full-splice_match	MTATP6P1	ENST00000514057.1	681	1	237	230	237	-230	mono-exon	FALSE	NA	NA	NA	NA	NA	NA	NA	NA	NA	NA	NA	NA	A	non_coding	NA	NA	NA	NA	NA	NA	NA	25	TTCAACCAATAGCCCTGGCC	-602	FALSE	NA	NA	NA	NA	0	3	0	1	0
PB.1406.1	chr1	+	3314	13	incomplete-splice_match	NBPF8	ENST00000583271.5	5330	25	15810	-104	15810	104	5prime_fragment	FALSE	canonical	0	0	junction_1	0	NA	NA	NA	TRUE	NA	NA	NA	B	coding	481	1446	247	1692	120453913	120466221	FALSE	20	ATGTTTATTTTGTAATCTCT	NA	FALSE	NA	NA	AATAAA	-15	0	0	1	0	0
PB.141.1	chr1	+	3099	3	full-splice_match	SPSB1	ENST00000328089.11	3106	3	2	5	2	-5	multi-exon	FALSE	canonical	1	50082	junction_1	61998	NA	NA	NA	TRUE	NA	NA	NA	C	coding	273	822	326	1147	9355892	9367575	FALSE	30	TCAAACCATTTTTGAATTCC	2	TRUE	NA	NA	AATAAA	-19	0	0	1	5	8
PB.1410.2	chr1	-	3774	2	novel_in_catalog	AC241952.1	novel	3404	11	NA	NA	-44	-2	intron_retention	FALSE	canonical	0	0	junction_1	0	NA	NA	NA	TRUE	NA	NA	NA	B	non_coding	NA	NA	NA	NA	NA	NA	NA	20	AACTGTTTTGTGTCCAGATT	NA	FALSE	NA	NA	AATAAA	-15	0	0	0	0	0
PB.1410.4	chr1	-	3136	13	novel_not_in_catalog	AC241952.1	novel	6897	42	NA	NA	-10179	-7989	at_least_one_novel_splicesite	FALSE	canonical	0	0	junction_1	0	NA	NA	NA	TRUE	NA	NA	NA	B	coding	784	2355	394	2748	120558143	120542006	TRUE	50	AAAAAGAACTGAGTAATGCC	NA	FALSE	NA	NA	NA	NA	0	0	1	1	0
PB.1419.2	chr1	+	2898	3	novel_not_in_catalog	LINC00623	novel	692	3	NA	NA	-293	-22980	at_least_one_novel_splicesite	FALSE	canonical	0	0	junction_1	0	NA	NA	NA	TRUE	NA	NA	NA	C	coding	41	126	267	392	120913157	120913282	TRUE	45	AAAAAAGGAGAATTTCTCTT	NA	FALSE	NA	NA	AATAAA	-25	0	0	1	1	0
PB.1419.3	chr1	+	1089	3	full-splice_match	LINC00623	ENST00000621058.5	821	3	-275	7	-238	-4	multi-exon	FALSE	canonical	0	0	junction_1	224	NA	NA	NA	TRUE	NA	NA	NA	C	coding	41	126	212	337	120913157	120913282	TRUE	35	AAAATTACATTGGTTCTATT	NA	FALSE	NA	NA	AATAAA	-24	1	1	0	0	0
PB.142.2	chr1	+	1440	7	full-splice_match	SLC25A33	ENST00000302692.7	3865	7	22	2403	22	-2403	multi-exon	FALSE	canonical	1	131	junction_2	14072.9	NA	NA	NA	TRUE	NA	NA	NA	C	coding	321	966	206	1171	9539692	9582501	FALSE	15	ATACATTTGGCTTGTGTCCT	-2	TRUE	NA	NA	ATTAAA	-21	0	0	5	5	4
PB.1424.1	chr1	-	2309	4	full-splice_match	FAM72B	ENST00000369390.7	2396	4	5	82	5	-8	multi-exon	FALSE	canonical	0	0	junction_1	0	NA	NA	NA	TRUE	NA	NA	NA	A	coding	149	450	847	1296	121183489	121168741	FALSE	35	AAAAATGACCATTCTTCCTT	NA	FALSE	NA	NA	AATAAA	-10	0	0	0	0	0
PB.1425.1	chr1	+	3456	10	novel_in_catalog	SRGAP2C	novel	7204	10	NA	NA	204	1316	combination_of_known_junctions	FALSE	canonical	0	0	junction_1	118977	NA	NA	NA	TRUE	NA	NA	NA	C	coding	458	1377	653	2029	121187447	121387855	FALSE	35	ATCTTCACCATCATCATTAA	NA	FALSE	NA	NA	NA	NA	0	0	0	2	0
PB.143.1	chr1	+	3998	11	full-splice_match	TMEM201	ENST00000340381.11	3815	11	-191	8	-191	-4	multi-exon	FALSE	canonical	1	56375	junction_7	48206.3	NA	NA	NA	TRUE	NA	NA	NA	C	coding	666	2001	212	2212	9588931	9613083	FALSE	15	GAATGATGCCTGCTGGCTGT	-29	TRUE	NA	NA	AAAAAG	-25	0	0	1	0	0
PB.143.2	chr1	+	4017	6	full-splice_match	TMEM201	ENST00000340305.9	3851	6	-172	6	-161	-6	multi-exon	FALSE	canonical	1	62811	junction_1	36757.4	NA	NA	NA	TRUE	NA	NA	NA	C	coding	392	1179	182	1360	9588931	9602291	FALSE	10	ACCCGCTGGCGTCAGGTGCC	1	TRUE	NA	NA	AATAAA	-22	0	0	0	0	4
PB.1431.1	chr1	-	1246	1	full-splice_match	AL592494.2	ENST00000609485.1	464	1	-787	5	-787	-5	mono-exon	FALSE	NA	NA	NA	NA	NA	NA	NA	NA	NA	NA	NA	NA	A	coding	189	570	3	572	121519614	121519045	NA	10	CACGAGCTTTGTTTCCTCTC	-48	FALSE	NA	NA	ATTAAA	-20	0	0	0	1	0
PB.1434.1	chr1	-	573	3	novel_not_in_catalog	AC239859.6	novel	213	2	NA	NA	-4470	37128	at_least_one_novel_splicesite	FALSE	canonical	0	0	junction_1	0	NA	NA	NA	TRUE	NA	NA	NA	A	non_coding	NA	NA	NA	NA	NA	NA	NA	40	AAAAACAGTCATGCATGTTG	12	TRUE	NA	NA	NA	NA	1	5	0	4	1
PB.144.2	chr1	+	5317	24	novel_not_in_catalog	PIK3CD	novel	539	3	NA	NA	1366	-8	intron_retention	FALSE	canonical	1	16206	junction_1	61693	NA	NA	NA	TRUE	NA	NA	NA	B	coding	1044	3135	318	3452	9710456	9727046	FALSE	60	AAAAGAAAGAAAAAGCCTTT	-8	TRUE	NA	NA	AGTAAA	-9	0	0	1	2	1
PB.144.4	chr1	+	2495	3	novel_in_catalog	PIK3CD	novel	3508	23	NA	NA	7787	-8	intron_retention	FALSE	canonical	1	140217	junction_1	16416	NA	NA	NA	TRUE	NA	NA	NA	B	non_coding	NA	NA	NA	NA	NA	NA	NA	60	AAAAGAAAGAAAAAGCCTTT	6521	FALSE	NA	NA	AGTAAA	-9	0	1	0	0	0
PB.1445.1	chr1	-	380	2	full-splice_match	AC246785.3	ENST00000455105.1	314	2	-64	-2	-64	2	multi-exon	FALSE	canonical	0	0	junction_1	0	NA	NA	NA	TRUE	NA	NA	NA	A	non_coding	NA	NA	NA	NA	NA	NA	NA	20	ACTTTGGCGCTACTATTTTA	NA	FALSE	NA	NA	AATAAA	-30	0	0	0	1	0
PB.1447.2	chr1	-	4057	17	novel_in_catalog	NBPF15	novel	4535	20	NA	NA	-12	-106	combination_of_known_splicesites	FALSE	canonical	0	0	junction_1	114.495	NA	NA	NA	TRUE	NA	NA	NA	B	coding	670	2013	528	2540	144440003	144423013	FALSE	15	ACTCTGGACTTCTGGATTGT	65	FALSE	NA	NA	ATTAAA	-15	0	0	0	0	0
PB.145.2	chr1	-	4720	19	novel_not_in_catalog	CLSTN1	novel	5221	19	NA	NA	37	4	at_least_one_novel_splicesite	FALSE	canonical	1	11131	junction_18	591455	NA	NA	NA	TRUE	NA	NA	NA	C	coding	633	1902	1333	3234	9744584	9730508	FALSE	10	AGCCGGAGCGGGGTTTGTCT	12	FALSE	NA	NA	AATAAA	-22	0	0	0	1	1
PB.145.38	chr1	-	2990	4	novel_in_catalog	CTNNBIP1	novel	1206	5	NA	NA	-37	-1	intron_retention	FALSE	canonical	1	2148	junction_3	251874	NA	NA	NA	TRUE	NA	NA	NA	C	coding	101	306	2	307	9910372	9872061	TRUE	10	TCGTGTGTGAGCTGAGCTGG	-1	TRUE	NA	NA	AATAAA	-15	0	0	0	0	0
PB.145.39	chr1	-	3064	5	full-splice_match	CTNNBIP1	ENST00000400904.7	1206	5	-27	-1831	-27	-2	multi-exon	FALSE	canonical	1	87378	junction_4	186259	NA	NA	NA	TRUE	NA	NA	NA	C	coding	81	246	379	624	9872064	9850718	FALSE	10	TTCGTGTGTGAGCTGAGCTG	9	FALSE	NA	NA	AATAAA	-14	1	2	6	14	29
PB.145.40	chr1	-	2983	6	full-splice_match	CTNNBIP1	ENST00000377263.6	3006	6	21	2	21	-2	multi-exon	FALSE	canonical	1	9885	junction_5	233680	NA	NA	NA	TRUE	NA	NA	NA	C	coding	106	321	2571	2891	9848690	9848370	FALSE	10	TTCGTGTGTGAGCTGAGCTG	6	TRUE	NA	NA	AATAAA	-14	0	0	0	1	1
PB.145.6	chr1	-	4649	18	full-splice_match	CLSTN1	ENST00000361311.4	4647	18	0	-2	0	0	multi-exon	FALSE	canonical	1	274110	junction_17	501789	NA	NA	NA	TRUE	NA	NA	NA	C	coding	971	2916	252	3167	9823733	9730508	FALSE	10	CTCCAGCCGGAGCGGGGTTT	-25	FALSE	NA	NA	AATAAA	-18	0	0	19	127	36
PB.145.7	chr1	-	4653	19	full-splice_match	CLSTN1	ENST00000377298.8	5221	19	567	1	25	0	multi-exon	FALSE	canonical	1	129042	junction_17	590939	NA	NA	NA	TRUE	NA	NA	NA	C	coding	981	2946	227	3172	9823733	9730508	FALSE	15	ACTCCAGCCGGAGCGGGGTT	0	TRUE	NA	NA	AATAAA	-17	0	0	2	26	8
PB.145.8	chr1	-	4836	21	fusion	CTNNBIP1_CLSTN1	novel	4647	18	NA	NA	7	0	multi-exon	FALSE	canonical	1	7557	junction_17	600602	NA	NA	NA	TRUE	NA	NA	NA	A	coding	1003	3012	345	3356	9872064	9730508	FALSE	20	AACTCCAGCCGGAGCGGGGT	25	TRUE	NA	NA	AATAAA	-16	0	0	0	0	0
PB.145.9	chr1	-	4571	17	novel_in_catalog	CLSTN1	novel	4647	18	NA	NA	19	0	combination_of_known_junctions	FALSE	canonical	1	274110	junction_16	489930	NA	NA	NA	TRUE	NA	NA	NA	C	coding	952	2859	233	3091	9823733	9730508	FALSE	20	AACTCCAGCCGGAGCGGGGT	-6	TRUE	NA	NA	AATAAA	-16	0	0	0	2	0
PB.1456.1	chr1	-	3406	11	novel_not_in_catalog	SRGAP2B	novel	2367	10	NA	NA	208	1188	at_least_one_novel_splicesite	FALSE	canonical	0	0	junction_1	0	NA	NA	NA	TRUE	NA	NA	NA	B	coding	306	921	1159	2079	144914718	144892160	FALSE	65	AAAAAAATAATAGAATGGCA	NA	FALSE	NA	NA	ATTAAA	-9	0	0	0	1	0
PB.1459.1	chr1	-	3452	15	incomplete-splice_match	NBPF20	ENST00000369373.9	18760	138	102729	106	100465	-106	5prime_fragment	FALSE	canonical	0	0	junction_1	0	NA	NA	NA	TRUE	NA	NA	NA	B	coding	513	1542	391	1932	145301106	145291526	FALSE	15	ACTCTGGACTTCTGGATTGT	NA	FALSE	NA	NA	ATTAAA	-15	0	0	0	0	0
PB.146.5	chr1	-	1892	8	full-splice_match	LZIC	ENST00000377213.1	945	8	24	-971	8	438	multi-exon	FALSE	canonical	1	80332	junction_7	135011	NA	NA	NA	TRUE	NA	NA	NA	C	coding	190	573	203	775	9936619	9930399	FALSE	25	TCTTCTGTACTGTAAACTAC	-57	TRUE	NA	NA	ATTAAA	-16	0	0	0	0	3
PB.146.6	chr1	-	992	8	full-splice_match	LZIC	ENST00000377223.6	4989	8	55	3942	55	18	multi-exon	FALSE	canonical	1	126786	junction_7	120458	NA	NA	NA	TRUE	NA	NA	NA	C	coding	190	573	256	828	9936619	9930399	FALSE	10	ATCATTGTGCGTTGTGTGCG	-10	TRUE	NA	NA	CATAAA	-32	1	0	0	0	1
PB.1460.1	chr1	-	304	2	incomplete-splice_match	NBPF20	ENST00000369373.9	18760	138	99425	15225	97161	-13625	internal_fragment	FALSE	canonical	0	0	junction_1	0	NA	NA	NA	TRUE	NA	NA	NA	B	non_coding	NA	NA	NA	NA	NA	NA	NA	65	AAAGAAGAAGGGGAAGAAAA	NA	FALSE	NA	NA	AAGAAA	-26	0	2	0	0	0
PB.1461.1	chr1	-	391	4	incomplete-splice_match	NBPF20	ENST00000369373.9	18760	138	94798	18408	92534	-16808	internal_fragment	FALSE	canonical	0	0	junction_1	0	NA	NA	NA	TRUE	NA	NA	NA	B	coding	130	390	1	390	145310769	145308309	FALSE	65	AAAGAAGAAGGGGAAGAAAA	NA	FALSE	NA	NA	AAGAAA	-26	2	3	0	2	0
PB.1462.1	chr1	-	2603	22	incomplete-splice_match	NBPF20	ENST00000369373.9	18760	138	75734	23164	73470	-21564	internal_fragment	FALSE	canonical	0	0	junction_1	0	NA	NA	NA	TRUE	NA	NA	NA	B	coding	658	1974	629	2602	145326496	145313065	FALSE	65	AAAGAAGAAGGGGAAGAAAA	NA	FALSE	NA	NA	AAGAAA	-26	0	0	2	0	0
PB.1462.4	chr1	-	844	8	novel_in_catalog	NBPF20	novel	18760	138	NA	NA	83050	-21564	combination_of_known_splicesites	FALSE	canonical	0	0	junction_1	0	NA	NA	NA	TRUE	NA	NA	NA	B	coding	281	843	1	843	145320253	145313065	FALSE	65	AAAGAAGAAGGGGAAGAAAA	NA	FALSE	NA	NA	AAGAAA	-26	1	0	0	0	0
PB.1463.1	chr1	-	2976	25	incomplete-splice_match	NBPF20	ENST00000369373.9	18760	138	25861	70745	23597	-69145	internal_fragment	FALSE	canonical	0	0	junction_1	0	NA	NA	NA	TRUE	NA	NA	NA	B	coding	906	2718	257	2974	145378820	145360647	FALSE	60	AAGAAAAGAAGGGGAAGAAG	NA	FALSE	NA	NA	AAGAAA	-39	1	0	1	0	0
PB.1463.2	chr1	-	3594	30	incomplete-splice_match	NBPF20	ENST00000369373.9	18760	138	12317	80287	10053	-78687	internal_fragment	FALSE	canonical	0	0	junction_1	252.897	NA	NA	NA	TRUE	NA	NA	NA	B	coding	1141	3423	171	3593	145393080	145370188	FALSE	60	GAAGATCAAAGAAGGAAAGA	NA	FALSE	NA	NA	AAGAAA	-11	0	0	1	0	0
PB.1463.4	chr1	-	1511	13	novel_in_catalog	NBPF20	novel	18760	138	NA	NA	16	-97676	combination_of_known_junctions	FALSE	canonical	0	0	junction_1	0	NA	NA	NA	TRUE	NA	NA	NA	B	coding	503	1509	2	1510	145403286	145389177	FALSE	65	AAAGAAGAAGGGGAAGAAAA	NA	FALSE	NA	NA	AAGAAA	-26	0	2	0	0	0
PB.1465.1	chr1	-	4165	5	intergenic	novelGene_1192	novel	NA	NA	NA	NA	NA	NA	multi-exon	FALSE	canonical	0	0	junction_1	0	NA	NA	NA	FALSE	NA	NA	NA	A	coding	105	318	1149	1466	145420730	145416054	FALSE	20	TCATTTTCTGGACATATGTT	NA	FALSE	NA	NA	NA	NA	0	0	0	0	0
PB.1466.1	chr1	+	2128	14	full-splice_match	GPR89A	ENST00000313835.14	2124	14	-5	1	-5	-1	multi-exon	FALSE	canonical	0	0	junction_1	0	NA	NA	NA	TRUE	NA	NA	NA	C	coding	455	1368	152	1519	145608134	145670040	FALSE	25	AGATTTCAGGTATGTCATTT	NA	FALSE	NA	NA	AATAGA	-15	0	0	0	0	1
PB.1466.2	chr1	+	1232	3	incomplete-splice_match	GPR89A	ENST00000532574.5	492	4	-31	3921	0	952	3prime_fragment	FALSE	canonical	0	0	junction_1	0	NA	NA	NA	TRUE	NA	NA	NA	C	non_coding	NA	NA	NA	NA	NA	NA	NA	85	AAAAAAAAAAAAAGAAGAGA	NA	FALSE	NA	NA	AAGAAA	-43	0	0	0	0	1
PB.1468.2	chr1	+	2855	14	incomplete-splice_match	POLR3C	ENST00000334163.4	3777	15	-22	2211	2	-302	3prime_fragment	FALSE	canonical	0	0	junction_1	0	NA	NA	NA	TRUE	NA	NA	NA	C	coding	508	1527	213	1739	145825777	145841075	FALSE	30	AAAATGATCTACTGGTTCTC	-41	TRUE	NA	NA	NA	NA	0	0	0	0	0
PB.1468.3	chr1	+	3775	15	full-splice_match	POLR3C	ENST00000334163.4	3777	15	-3	5	-3	-5	multi-exon	FALSE	canonical	0	0	junction_1	0	NA	NA	NA	TRUE	NA	NA	NA	C	coding	534	1605	194	1798	145825777	145842420	FALSE	30	ACAAATATTGCATGTTCTGT	-22	TRUE	NA	NA	NA	NA	0	0	0	1	1
PB.1469.3	chr1	-	1668	10	novel_not_in_catalog	RNF115	novel	9135	9	NA	NA	107	-30	at_least_one_novel_splicesite	FALSE	canonical	0	0	junction_1	0	NA	NA	NA	TRUE	NA	NA	NA	C	coding	223	672	550	1221	145771895	145746866	FALSE	75	AAAAAAAAAAAAAACTACTC	-1	TRUE	NA	NA	TATAAA	-24	0	0	1	0	0
PB.1469.4	chr1	-	1581	9	full-splice_match	RNF115	ENST00000582693.5	9135	9	3	7551	3	-30	multi-exon	FALSE	canonical	0	0	junction_1	0	NA	NA	NA	TRUE	NA	NA	NA	C	coding	304	915	220	1134	145823873	145746866	FALSE	75	AAAAAAAAAAAAAACTACTC	2	TRUE	NA	NA	TATAAA	-24	8	1	5	2	2
PB.1469.5	chr1	-	1498	8	novel_in_catalog	RNF115	novel	9135	9	NA	NA	13	-30	combination_of_known_splicesites	FALSE	canonical	0	0	junction_1	0	NA	NA	NA	TRUE	NA	NA	NA	C	coding	168	507	210	716	145823873	145750494	TRUE	75	AAAAAAAAAAAAAACTACTC	12	TRUE	NA	NA	TATAAA	-24	0	2	0	0	0
PB.1470.1	chr1	-	2956	14	novel_in_catalog	PIAS3	novel	2902	14	NA	NA	3	0	intron_retention	FALSE	canonical	0	0	junction_1	0	NA	NA	NA	TRUE	NA	NA	NA	C	coding	619	1860	173	2032	145857003	145849446	FALSE	20	TGTGAGTGTCATGGAGATGG	24	FALSE	NA	NA	AATAAA	-15	0	0	1	1	3
PB.1470.2	chr1	-	2850	14	full-splice_match	PIAS3	ENST00000393045.7	2902	14	52	0	6	0	multi-exon	FALSE	canonical	0	0	junction_1	0	NA	NA	NA	TRUE	NA	NA	NA	C	coding	628	1887	40	1926	145858990	145849446	FALSE	20	TGTGAGTGTCATGGAGATGG	5	TRUE	NA	NA	AATAAA	-15	1	0	1	2	6
PB.1470.7	chr1	-	3699	11	novel_not_in_catalog	PIAS3	novel	2902	14	NA	NA	34	-2	intron_retention	FALSE	canonical	0	0	junction_1	0	NA	NA	NA	TRUE	NA	NA	NA	C	coding	192	579	12	590	145858990	145856452	TRUE	20	TCTGTGAGTGTCATGGAGAT	33	TRUE	NA	NA	AATAAA	-13	0	0	0	1	0
PB.1470.8	chr1	-	2972	13	novel_not_in_catalog	PIAS3	novel	2902	14	NA	NA	8	-2	intron_retention	FALSE	canonical	0	0	junction_1	0	NA	NA	NA	TRUE	NA	NA	NA	C	coding	192	579	38	616	145858990	145856452	TRUE	20	TCTGTGAGTGTCATGGAGAT	7	TRUE	NA	NA	AATAAA	-13	0	0	0	0	1
PB.1471.2	chr1	-	3327	14	full-splice_match	ANKRD35	ENST00000355594.9	3359	14	31	1	31	-1	multi-exon	FALSE	canonical	0	0	junction_1	0	NA	NA	NA	TRUE	NA	NA	NA	C	coding	1001	3006	78	3083	145885758	145867330	TRUE	20	ACGGGGCTGAGTGTAATTTT	30	TRUE	NA	NA	AATAAA	-13	0	0	0	1	2
PB.1472.2	chr1	-	1240	5	novel_in_catalog	PEX11B	novel	1620	4	NA	NA	-9	1	combination_of_known_junctions	FALSE	canonical	0	0	junction_1	0	NA	NA	NA	TRUE	NA	NA	NA	C	coding	259	780	39	818	145918688	145912161	TRUE	10	ATTTGGTCTGGTCCCTCATT	-10	TRUE	NA	NA	ATTAAA	-20	0	0	0	1	1
PB.1472.3	chr1	-	2073	4	novel_not_in_catalog	PEX11B	novel	1632	4	NA	NA	36	0	intron_retention	FALSE	canonical	0	0	junction_1	0	NA	NA	NA	TRUE	NA	NA	NA	C	coding	251	756	508	1263	145917986	145912161	FALSE	15	ACATTTGGTCTGGTCCCTCA	-1	TRUE	NA	NA	ATTAAA	-18	0	0	1	1	2
PB.1472.4	chr1	-	1784	4	full-splice_match	PEX11B	ENST00000369306.8	1620	4	-165	1	-165	0	multi-exon	FALSE	canonical	0	0	junction_1	0	NA	NA	NA	TRUE	NA	NA	NA	C	coding	259	780	195	974	145918688	145912161	FALSE	15	ACATTTGGTCTGGTCCCTCA	8601	FALSE	NA	NA	ATTAAA	-18	7	3	11	17	12
PB.1473.1	chr1	-	5020	5	novel_in_catalog	RBM8A	novel	4961	6	NA	NA	-16	-12	intron_retention	FALSE	canonical	0	0	junction_1	0	NA	NA	NA	TRUE	NA	NA	NA	C	coding	125	378	329	706	145926866	145925882	FALSE	55	AAAAAACACAAATTTGGTTA	8831	FALSE	NA	NA	AATAAA	-7	0	0	0	0	0
PB.1473.2	chr1	-	4866	6	full-splice_match	RBM8A	ENST00000583313.6	4961	6	83	12	-6	-12	multi-exon	FALSE	canonical	0	0	junction_1	0	NA	NA	NA	TRUE	NA	NA	NA	C	coding	174	525	28	552	145927426	145925882	FALSE	55	AAAAAACACAAATTTGGTTA	8854	FALSE	NA	NA	AATAAA	-7	0	0	0	4	0
PB.1473.20	chr1	-	1323	3	novel_in_catalog	RBM8A	novel	4961	6	NA	NA	8	-80	intron_retention	FALSE	canonical	0	0	junction_1	0	NA	NA	NA	TRUE	NA	NA	NA	C	non_coding	NA	NA	NA	NA	NA	NA	NA	20	ATTTAATGTTACTTTCCTGT	8868	FALSE	NA	NA	AATAAA	-22	0	0	0	0	0
PB.1473.22	chr1	-	1616	2	incomplete-splice_match	RBM8A	ENST00000369307.4	796	6	7	83	-6	-83	intron_retention	FALSE	canonical	0	0	junction_1	0	NA	NA	NA	TRUE	NA	NA	NA	C	coding	102	309	28	336	145927426	145927118	TRUE	25	TACATTTAATGTTACTTTCC	8854	FALSE	NA	NA	AATAAA	-19	0	0	0	0	0
PB.1473.7	chr1	-	5186	4	novel_in_catalog	RBM8A	novel	4961	6	NA	NA	-6	-13	intron_retention	FALSE	canonical	0	0	junction_1	0	NA	NA	NA	TRUE	NA	NA	NA	C	non_coding	NA	NA	NA	NA	NA	NA	NA	50	TAAAAAACACAAATTTGGTT	8854	FALSE	NA	NA	AATAAA	-6	0	0	0	0	0
PB.1474.1	chr1	-	3982	6	full-splice_match	LIX1L	ENST00000604000.4	3991	6	8	1	8	-1	multi-exon	FALSE	canonical	0	0	junction_1	0	NA	NA	NA	TRUE	NA	NA	NA	C	coding	337	1014	83	1096	145957927	145936310	FALSE	20	AGCCAGACTGACTCTTTCTT	5	TRUE	NA	NA	ATTAAA	-20	0	0	0	1	0
PB.1475.2	chr1	+	1547	6	novel_in_catalog	POLR3GL	novel	1178	8	NA	NA	0	0	intron_retention	FALSE	canonical	0	0	junction_1	0	NA	NA	NA	TRUE	NA	NA	NA	C	coding	168	507	121	627	145974866	145977664	TRUE	5	TCTCTGTTGTGGGTGAGGCC	0	TRUE	NA	NA	AATAAA	-16	1	0	0	0	0
PB.1475.4	chr1	+	1176	8	full-splice_match	POLR3GL	ENST00000369314.2	1178	8	2	0	2	0	multi-exon	FALSE	canonical	0	0	junction_1	0	NA	NA	NA	TRUE	NA	NA	NA	C	coding	218	657	119	775	145974866	145978447	FALSE	5	TCTCTGTTGTGGGTGAGGCC	2	TRUE	NA	NA	AATAAA	-16	3	3	2	0	3
PB.1475.5	chr1	+	1285	7	novel_in_catalog	POLR3GL	novel	1178	8	NA	NA	-1	1	intron_retention	FALSE	canonical	0	0	junction_1	0	NA	NA	NA	TRUE	NA	NA	NA	C	coding	158	477	96	572	145974866	145977872	TRUE	5	CTCTGTTGTGGGTGAGGCCT	-1	TRUE	NA	NA	AATAAA	-17	0	1	0	1	0
PB.1476.1	chr1	-	3292	4	novel_not_in_catalog	ANKRD34A	novel	3607	4	NA	NA	-27	1	at_least_one_novel_splicesite	FALSE	canonical	0	0	junction_1	0	NA	NA	NA	TRUE	NA	NA	NA	C	coding	454	1365	1099	2463	145961633	145960269	FALSE	5	CTGTTTTGTCACTTCTGCCT	-28	FALSE	NA	NA	AATAAA	-16	0	0	0	0	1
PB.1476.2	chr1	-	2616	2	incomplete-splice_match	ANKRD34A	ENST00000606888.3	3607	4	1978	0	-1	0	5prime_fragment	FALSE	canonical	0	0	junction_1	0	NA	NA	NA	TRUE	NA	NA	NA	C	coding	454	1365	424	1788	145961633	145960269	FALSE	5	TCTGTTTTGTCACTTCTGCC	28	TRUE	NA	NA	AATAAA	-15	2	0	14	12	18
PB.1476.5	chr1	-	2690	3	full-splice_match	ANKRD34A	ENST00000619813.1	716	3	-12	-1962	-12	-1	multi-exon	FALSE	canonical	0	0	junction_1	0	NA	NA	NA	TRUE	NA	NA	NA	C	coding	454	1365	499	1863	145961633	145960269	FALSE	5	CTCTGTTTTGTCACTTCTGC	17	TRUE	NA	NA	AATAAA	-14	0	0	0	1	2
PB.1477.6	chr1	-	2896	8	full-splice_match	TXNIP	ENST00000582401.5	2926	8	20	10	20	-10	multi-exon	FALSE	canonical	0	0	junction_1	0	NA	NA	NA	TRUE	NA	NA	NA	C	coding	391	1176	315	1490	145996266	145993851	FALSE	50	GAAAAAAAAATGTCTGTGAG	-2	TRUE	NA	NA	AATAAA	-13	12	7	1	1	16
PB.1478.1	chr1	+	3002	3	full-splice_match	LINC01719	ENST00000667626.1	3851	3	0	849	0	-619	multi-exon	FALSE	canonical	0	0	junction_1	0	NA	NA	NA	TRUE	NA	NA	NA	C	non_coding	NA	NA	NA	NA	NA	NA	NA	20	AATTTTCTTCTCAGATTGTT	0	TRUE	NA	NA	NA	NA	0	0	0	0	1
PB.148.1	chr1	+	5511	27	full-splice_match	UBE4B	ENST00000253251.12	4772	27	127	-866	1	-6	multi-exon	FALSE	canonical	1	184369	junction_13	85941.3	NA	NA	NA	TRUE	NA	NA	NA	C	coding	1173	3522	713	4234	10033671	10179956	FALSE	30	AAGAAATCTTCTTTGAGTCT	1	TRUE	NA	NA	AATAAA	-18	0	0	0	1	0
PB.148.3	chr1	+	468	2	intergenic	novelGene_64	novel	NA	NA	NA	NA	NA	NA	multi-exon	FALSE	canonical	0	0	junction_1	0	NA	NA	NA	FALSE	NA	NA	NA	A	non_coding	NA	NA	NA	NA	NA	NA	NA	30	AAGTGGGGACCCTATCTCAA	NA	FALSE	NA	NA	NA	NA	1	0	0	0	0
PB.148.7	chr1	+	2562	4	full-splice_match	UBE4B	ENST00000487244.5	818	4	-519	-1225	-519	2	multi-exon	FALSE	canonical	1	360046	junction_1	97026.9	NA	NA	NA	TRUE	NA	NA	NA	C	coding	183	552	726	1277	10171162	10179956	FALSE	5	TTCTTTGAGTCTCTTCTCTT	-836	FALSE	NA	NA	AATAAA	-26	0	1	1	0	0
PB.1480.11	chr1	-	2388	20	incomplete-splice_match	NBPF10	ENST00000617010.2	11630	91	31007	32424	31007	14910	internal_fragment	FALSE	canonical	0	0	junction_1	861.033	NA	NA	NA	TRUE	NA	NA	NA	B	coding	655	1965	422	2386	146112060	146098744	FALSE	60	AAAGAAGGAAAGAAGAAGGG	NA	FALSE	NA	NA	AAGAAA	-18	0	1	0	0	0
PB.1480.2	chr1	-	3226	13	novel_in_catalog	NBPF10	novel	13042	90	NA	NA	56164	-105	combination_of_known_splicesites	FALSE	canonical	0	0	junction_1	7.73879	NA	NA	NA	TRUE	NA	NA	NA	B	coding	513	1542	171	1712	146088470	146066318	FALSE	15	ACTCTGGACTTTTGGATTGT	NA	FALSE	NA	NA	ATTAAA	-15	1	0	0	0	0
PB.1480.3	chr1	-	2501	7	incomplete-splice_match	NBPF10	ENST00000583866.8	13042	90	73531	105	73531	-105	5prime_fragment	FALSE	canonical	0	0	junction_1	0	NA	NA	NA	TRUE	NA	NA	NA	B	coding	194	585	403	987	146069549	146066318	FALSE	15	ACTCTGGACTTTTGGATTGT	NA	FALSE	NA	NA	ATTAAA	-15	0	0	1	0	0
PB.1480.7	chr1	-	3719	17	novel_in_catalog	NBPF10	novel	13042	90	NA	NA	57716	-107	combination_of_known_splicesites	FALSE	canonical	0	0	junction_2	2068.22	NA	NA	NA	TRUE	NA	NA	NA	B	coding	513	1542	666	2207	146083743	146066318	FALSE	15	TCACTCTGGACTTTTGGATT	NA	FALSE	NA	NA	ATTAAA	-13	0	0	0	0	0
PB.1480.8	chr1	-	1664	14	incomplete-splice_match	NBPF10	ENST00000617010.2	11630	91	54597	13519	54597	-13519	internal_fragment	FALSE	canonical	0	0	junction_1	7.46114	NA	NA	NA	TRUE	NA	NA	NA	B	coding	414	1242	422	1663	146088470	146079838	FALSE	65	AAAGAAGAAGGGGAAGAAAA	NA	FALSE	NA	NA	AAGAAA	-26	1	2	3	0	0
PB.1480.9	chr1	-	3807	32	incomplete-splice_match	NBPF10	ENST00000617010.2	11630	91	35770	18255	35770	-18255	internal_fragment	FALSE	canonical	0	0	junction_1	16.6084	NA	NA	NA	TRUE	NA	NA	NA	B	coding	1146	3438	369	3806	146107350	146084574	FALSE	65	AAAGAAGAAGGGGAAGAAAA	NA	FALSE	NA	NA	AAGAAA	-26	0	0	0	0	0
PB.1483.1	chr1	-	1110	5	full-splice_match	NOTCH2NLA	ENST00000362074.7	1874	5	11	753	11	-753	multi-exon	FALSE	canonical	0	0	junction_1	0	NA	NA	NA	TRUE	NA	NA	NA	A	coding	236	711	352	1062	146189337	146156153	FALSE	30	TGACATTAACAGTGGGTGAT	-16	TRUE	NA	NA	AATAAA	-17	3	0	0	1	0
PB.1485.1	chr1	-	2785	2	intergenic	novelGene_1202	novel	NA	NA	NA	NA	NA	NA	multi-exon	FALSE	canonical	0	0	junction_1	0	NA	NA	NA	FALSE	NA	NA	NA	A	coding	153	462	964	1425	146375482	146375021	TRUE	20	ACTTTGGCGCTACTATTTTA	-114696	TRUE	NA	NA	AATAAA	-30	0	0	0	0	0
PB.1486.1	chr1	+	657	2	novel_not_in_catalog	AC245407.2	novel	668	2	NA	NA	9	-4	at_least_one_novel_splicesite	FALSE	canonical	0	0	junction_1	0	NA	NA	NA	TRUE	NA	NA	NA	B	non_coding	NA	NA	NA	NA	NA	NA	NA	5	ACCCGTTGGTCTCTTTGTTC	NA	FALSE	NA	NA	NA	NA	0	0	0	1	0
PB.149.1	chr1	+	6018	21	full-splice_match	KIF1B	ENST00000377093.8	7565	21	-293	1840	-293	0	multi-exon	FALSE	canonical	1	78376	junction_1	77544.3	NA	NA	NA	TRUE	NA	NA	NA	C	coding	1153	3462	447	3908	10232329	10304647	FALSE	100	AAAAAAAAAAAAAAAAAAAA	0	TRUE	NA	NA	NA	NA	0	0	0	0	0
PB.149.12	chr1	+	1948	10	novel_in_catalog	KIF1B	novel	7565	21	NA	NA	-235	-8674	combination_of_known_junctions	FALSE	canonical	1	26299	junction_9	98030.1	NA	NA	NA	TRUE	NA	NA	NA	C	coding	303	912	389	1300	10232329	10273061	FALSE	100	AAAAAAAAAAAAAAAAAAAA	0	TRUE	NA	NA	ATTAAA	-36	0	0	0	0	0
PB.149.20	chr1	+	5959	1	full-splice_match	RN7SL731P	ENST00000584329.2	293	1	-5666	0	-5666	0	mono-exon	FALSE	NA	NA	NA	NA	NA	NA	NA	NA	NA	NA	NA	NA	C	coding	440	1323	2527	3849	10303325	10304647	NA	100	AAAAAAAAAAAAAAAAAAAA	5071	FALSE	NA	NA	NA	NA	0	0	0	0	0
PB.149.4	chr1	+	2681	9	incomplete-splice_match	KIF1B	ENST00000377093.8	7565	21	-262	34889	-262	-8675	3prime_fragment	FALSE	canonical	1	78376	junction_1	73991.2	NA	NA	NA	TRUE	NA	NA	NA	C	coding	330	993	416	1408	10232329	10272435	FALSE	95	CAAAAAAAAAAAAAAAAAAA	-2	TRUE	NA	NA	ATTAAA	-35	0	0	1	0	0
PB.1492.1	chr1	+	1081	6	novel_in_catalog	HYDIN2	novel	14154	79	NA	NA	-57307	-46983	combination_of_known_splicesites	FALSE	canonical	0	0	junction_1	0	NA	NA	NA	TRUE	NA	NA	NA	B	coding	163	492	2	493	146685854	146728844	TRUE	75	AGAAAAAAAAAAATAAATCC	NA	FALSE	NA	NA	ACTAAA	-15	0	2	0	0	0
PB.1499.2	chr1	+	3277	14	incomplete-splice_match	NBPF12	ENST00000617844.4	6326	34	34820	1	24163	-1	5prime_fragment	FALSE	canonical	0	0	junction_3	232.741	NA	NA	NA	TRUE	NA	NA	NA	B	coding	513	1542	219	1760	146984979	146994575	FALSE	15	ACTCTGGACTTTTGGATTGT	NA	FALSE	NA	NA	ATTAAA	-15	0	0	0	1	0
PB.1499.3	chr1	+	2837	9	incomplete-splice_match	NBPF12	ENST00000617844.4	6326	34	38576	3	27919	-3	5prime_fragment	FALSE	canonical	0	0	junction_1	0	NA	NA	NA	TRUE	NA	NA	NA	B	coding	269	810	513	1322	146989740	146994575	FALSE	15	TCACTCTGGACTTTTGGATT	NA	FALSE	NA	NA	ATTAAA	-13	0	0	0	1	0
PB.1502.2	chr1	-	5190	6	novel_in_catalog	PRKAB2	novel	5343	8	NA	NA	243	-4	combination_of_known_junctions	FALSE	canonical	1	21530	junction_5	64393.6	NA	NA	NA	TRUE	NA	NA	NA	C	coding	190	573	163	735	147172065	147159565	FALSE	35	ATAATATCTGAGTTATTGAT	-7	TRUE	NA	NA	AATAAA	-15	0	0	0	1	1
PB.1502.3	chr1	-	5435	8	full-splice_match	PRKAB2	ENST00000254101.4	5343	8	-97	5	-17	-5	multi-exon	FALSE	canonical	1	67870	junction_7	40226.7	NA	NA	NA	TRUE	NA	NA	NA	C	coding	272	819	163	981	147172144	147159565	FALSE	40	AATAATATCTGAGTTATTGA	-7	TRUE	NA	NA	AATAAA	-14	0	0	0	2	0
PB.1504.1	chr1	+	2967	23	full-splice_match	CHD1L	ENST00000369258.8	2967	23	-3	3	0	-1	multi-exon	FALSE	canonical	1	174357	junction_1	120124	NA	NA	NA	TRUE	NA	NA	NA	C	coding	897	2694	24	2717	147242704	147295509	FALSE	15	TAATGGTTTTATTGCTTTCT	-5	TRUE	NA	NA	AATAAA	-12	1	0	0	4	9
PB.1504.2	chr1	+	2881	22	full-splice_match	CHD1L	ENST00000651510.1	2881	22	7	-7	-1	0	multi-exon	FALSE	canonical	1	2060	junction_5	147790	NA	NA	NA	TRUE	NA	NA	NA	C	coding	616	1851	780	2630	147266036	147295509	FALSE	15	AATGGTTTTATTGCTTTCTT	0	TRUE	NA	NA	AATAAA	-13	0	0	1	0	4
PB.1504.5	chr1	+	2351	17	full-splice_match	CHD1L	ENST00000369259.4	2358	17	2	5	-1	0	multi-exon	FALSE	canonical	1	6626	junction_1	149352	NA	NA	NA	TRUE	NA	NA	NA	C	coding	693	2082	19	2100	147242704	147295509	FALSE	15	AATGGTTTTATTGCTTTCTT	0	TRUE	NA	NA	AATAAA	-13	0	0	0	0	1
PB.1504.6	chr1	+	2883	22	full-splice_match	CHD1L	ENST00000650721.1	2862	22	14	-35	4	-1	multi-exon	FALSE	canonical	1	53011	junction_10	143168	NA	NA	NA	TRUE	NA	NA	NA	C	coding	470	1413	1221	2633	147275365	147295509	FALSE	15	TAATGGTTTTATTGCTTTCT	5	TRUE	NA	NA	AATAAA	-12	1	0	0	0	0
PB.1504.7	chr1	+	2748	21	full-splice_match	CHD1L	ENST00000651207.1	2770	21	29	-7	0	0	multi-exon	FALSE	canonical	1	2060	junction_4	164889	NA	NA	NA	TRUE	NA	NA	NA	C	coding	616	1851	647	2497	147266036	147295509	FALSE	15	AATGGTTTTATTGCTTTCTT	20	TRUE	NA	NA	AATAAA	-13	0	0	0	1	1
PB.1506.3	chr1	+	6185	10	full-splice_match	BCL9	ENST00000234739.8	6189	10	0	4	0	-4	multi-exon	FALSE	canonical	1	35366	junction_1	34002.7	NA	NA	NA	TRUE	NA	NA	NA	C	coding	1426	4281	652	4932	147611837	147624959	FALSE	30	AAAATTGAACTGCCTTTTTT	0	TRUE	NA	NA	AATAAA	-17	0	0	0	0	0
PB.1506.8	chr1	+	3157	3	novel_not_in_catalog	BCL9	novel	6189	10	NA	NA	8882	-6	at_least_one_novel_splicesite	FALSE	canonical	1	25323	junction_2	68241.5	NA	NA	NA	TRUE	NA	NA	NA	C	coding	628	1887	20	1906	147620514	147624959	FALSE	35	ACAAAATTGAACTGCCTTTT	7787	FALSE	NA	NA	AATAAA	-15	0	0	0	0	0
PB.1508.1	chr1	-	3023	10	novel_in_catalog	ACP6	novel	4564	8	NA	NA	1	-9	intron_retention	FALSE	canonical	1	3373	junction_1	58407.5	NA	NA	NA	TRUE	NA	NA	NA	B	coding	401	1206	476	1681	147670048	147631003	FALSE	35	AAATTAGGATTCCATGACTT	-1	TRUE	NA	NA	ATTAAA	-12	0	0	0	0	1
PB.1508.4	chr1	-	2402	9	novel_in_catalog	ACP6	novel	4564	8	NA	NA	-26	-4	intron_retention	FALSE	canonical	1	17879	junction_2	70107.3	NA	NA	NA	TRUE	NA	NA	NA	B	coding	271	816	431	1246	147670048	147652612	TRUE	10	AATGCCTCCTGCTTTGTGTG	-5	TRUE	NA	NA	AATAAA	-13	1	0	0	0	1
PB.1509.1	chr1	+	1616	1	full-splice_match	GJA8	ENST00000369235.1	1302	1	-305	-9	-305	9	mono-exon	FALSE	NA	NA	NA	NA	NA	NA	NA	NA	NA	NA	NA	NA	A	coding	433	1302	306	1607	147907956	147909257	NA	80	AAAGAAAAAAAAAAAAACGC	-651	FALSE	NA	NA	NA	NA	1	0	0	0	0
PB.1510.1	chr1	+	2414	14	full-splice_match	GPR89B	ENST00000478307.5	2633	14	35	184	-8	-2	multi-exon	FALSE	non_canonical	0	0	junction_8	18435.1	NA	NA	NA	TRUE	NA	NA	NA	A	coding	247	744	110	853	147928537	147968374	TRUE	20	AACACTTTTGCCTTACGTTC	6	TRUE	NA	NA	ATTAAA	-13	0	0	0	0	0
PB.1520.1	chr1	+	2083	3	novel_in_catalog	AC245100.4	novel	1082	4	NA	NA	-36	-2739	combination_of_known_splicesites	FALSE	canonical	0	0	junction_2	26	NA	NA	NA	TRUE	NA	NA	NA	A	non_coding	NA	NA	NA	NA	NA	NA	NA	40	AAAAACAATTTTCATCTTTC	NA	FALSE	NA	NA	NA	NA	1	0	0	0	1
PB.1523.1	chr1	-	2636	2	full-splice_match	LINC01138	ENST00000614292.1	820	2	0	-1816	0	1	multi-exon	TRUE	canonical	1	244	junction_1	0	NA	NA	NA	TRUE	NA	NA	NA	C	coding	56	171	152	322	148459689	148435272	FALSE	20	CAGCGGCTTATCCTTGAATT	-2198091	TRUE	NA	NA	NA	NA	0	0	0	0	0
PB.1525.3	chr1	-	3317	14	incomplete-splice_match	NBPF14	ENST00000614999.4	10080	66	52318	105	50286	-105	5prime_fragment	FALSE	canonical	0	0	junction_1	24774.2	NA	NA	NA	TRUE	NA	NA	NA	B	coding	438	1317	486	1802	148540956	148533005	FALSE	10	CTCTGGACTTTTGGATTGTT	-2281650	TRUE	NA	NA	ATTAAA	-16	0	0	0	0	0
PB.1525.4	chr1	-	3286	14	novel_in_catalog	NBPF14	novel	10080	66	NA	NA	47177	-106	combination_of_known_splicesites	FALSE	canonical	0	0	junction_3	1700.66	NA	NA	NA	TRUE	NA	NA	NA	B	coding	513	1542	231	1772	148545670	148533005	FALSE	15	ACTCTGGACTTTTGGATTGT	-2284759	TRUE	NA	NA	ATTAAA	-15	0	0	0	0	0
PB.1525.6	chr1	-	3142	26	incomplete-splice_match	NBPF14	ENST00000614999.4	10080	66	38868	5681	36836	-4086	internal_fragment	FALSE	canonical	0	0	junction_2	6.85857	NA	NA	NA	TRUE	NA	NA	NA	B	coding	902	2706	436	3141	148555086	148537067	FALSE	65	AAAGAAGAAGGGGAAGAAAA	-2295100	TRUE	NA	NA	AAGAAA	-26	1	0	1	0	0
PB.1526.1	chr1	-	2731	24	incomplete-splice_match	NBPF14	ENST00000619423.4	10779	71	16912	29249	14586	-27654	internal_fragment	FALSE	canonical	0	0	junction_1	0	NA	NA	NA	TRUE	NA	NA	NA	B	coding	908	2724	8	2731	148579092	148560634	FALSE	55	AGAAGGGGAAGAAAAGAAGG	-2317350	TRUE	NA	NA	AAGAAA	-31	1	0	0	0	0
PB.1526.3	chr1	-	1402	12	incomplete-splice_match	NBPF14	ENST00000621066.4	3670	22	7245	41175	7245	20352	internal_fragment	FALSE	canonical	0	0	junction_1	0	NA	NA	NA	TRUE	NA	NA	NA	B	coding	379	1137	264	1400	148584672	148573295	FALSE	60	AAAGAAGGAAAGAAGAAGGG	-2324691	TRUE	NA	NA	AAGAAA	-18	0	1	1	0	0
PB.1528.1	chr1	+	5166	26	novel_in_catalog	PDE4DIP	novel	8305	46	NA	NA	99	0	combination_of_known_junctions	FALSE	canonical	0	0	junction_1	0	NA	NA	NA	TRUE	NA	NA	NA	C	coding	1106	3321	226	3546	148808505	148992260	FALSE	20	AACTGTTTTGTGTCCAGATT	7	TRUE	NA	NA	AATAAA	-15	0	0	0	2	0
PB.1528.15	chr1	+	9028	17	full-splice_match	PDE4DIP	ENST00000529945.2	8824	17	-209	5	8	-5	multi-exon	FALSE	canonical	0	0	junction_1	0	NA	NA	NA	TRUE	NA	NA	NA	C	coding	1116	3351	650	4000	148952781	148981444	FALSE	30	AGAAACTATTTGGTTTTATT	-6	TRUE	NA	NA	AATAAA	-17	0	0	0	1	0
PB.1528.16	chr1	+	5690	18	incomplete-splice_match	PDE4DIP	ENST00000313431.13	5676	19	267	0	50	0	intron_retention	FALSE	canonical	0	0	junction_1	0	NA	NA	NA	TRUE	NA	NA	NA	C	coding	1151	3456	391	3846	148952781	148992036	FALSE	20	AACTGTTTTGTGTCCAGATT	17	TRUE	NA	NA	AATAAA	-15	0	0	0	1	1
PB.1528.19	chr1	+	5207	19	full-splice_match	PDE4DIP	ENST00000313431.13	5676	19	469	0	252	0	multi-exon	FALSE	canonical	0	0	junction_1	0	NA	NA	NA	TRUE	NA	NA	NA	C	coding	1132	3399	189	3587	148952781	148992260	FALSE	20	AACTGTTTTGTGTCCAGATT	9	TRUE	NA	NA	AATAAA	-15	0	0	0	0	0
PB.1528.2	chr1	+	3751	8	incomplete-splice_match	PDE4DIP	ENST00000524974.5	8305	46	-124	92550	-124	-1904	3prime_fragment	FALSE	canonical	0	0	junction_1	0	NA	NA	NA	TRUE	NA	NA	NA	C	coding	369	1110	164	1273	148808505	148937927	FALSE	40	AATACGTTGTACATTTCAAA	0	TRUE	NA	NA	AATAAA	-22	0	0	0	0	1
PB.1528.5	chr1	+	4970	26	novel_in_catalog	PDE4DIP	novel	8150	46	NA	NA	0	1	combination_of_known_junctions	FALSE	canonical	0	0	junction_1	0	NA	NA	NA	TRUE	NA	NA	NA	C	coding	1035	3108	240	3347	148844775	148992260	FALSE	10	TGTTTTGTGTCCAGATTCTC	-6	TRUE	NA	NA	AATAAA	-18	0	0	0	1	1
PB.1535.1	chr1	+	3516	17	incomplete-splice_match	PDE4DIP	ENST00000369356.8	8307	44	117823	0	-1163	0	5prime_fragment	FALSE	canonical	0	0	junction_1	0	NA	NA	NA	TRUE	NA	NA	NA	C	coding	740	2223	367	2589	149009731	149032089	FALSE	5	CTGCTTTGTTTCCCATTTCT	NA	FALSE	NA	NA	AATAAA	-15	0	0	2	0	0
PB.1535.2	chr1	+	3521	17	incomplete-splice_match	PDE4DIP	ENST00000369354.7	8262	44	117772	1	-1113	-1	5prime_fragment	FALSE	canonical	0	0	junction_1	0	NA	NA	NA	TRUE	NA	NA	NA	C	coding	724	2175	317	2491	149009731	149031985	FALSE	10	ACTGCTTTGTTTCCCATTTC	NA	FALSE	NA	NA	AATAAA	-14	0	0	2	0	0
PB.1535.4	chr1	+	2997	14	incomplete-splice_match	PDE4DIP	ENST00000618462.4	8150	46	165371	4	1304	-1	5prime_fragment	FALSE	canonical	0	0	junction_1	0	NA	NA	NA	TRUE	NA	NA	NA	C	coding	533	1602	366	1967	149016472	149031985	FALSE	10	ACTGCTTTGTTTCCCATTTC	-7972	FALSE	NA	NA	AATAAA	-14	0	0	1	0	0
PB.1535.6	chr1	+	2411	11	novel_in_catalog	PDE4DIP	novel	8262	44	NA	NA	-36	1	combination_of_known_junctions	FALSE	canonical	0	0	junction_1	0	NA	NA	NA	TRUE	NA	NA	NA	C	coding	453	1362	18	1379	149016472	149031985	FALSE	5	TGCTTTGTTTCCCATTTCTG	-1270	FALSE	NA	NA	AATAAA	-16	0	0	0	2	0
PB.1536.4	chr1	-	2729	9	incomplete-splice_match	NBPF9	ENST00000584027.8	5034	25	20091	107	4414	-2	5prime_fragment	FALSE	canonical	0	0	junction_1	0	NA	NA	NA	TRUE	NA	NA	NA	B	coding	75	228	986	1213	149055883	149055656	FALSE	15	CACTCTGGACTTTTGGATTG	NA	FALSE	NA	NA	ATTAAA	-14	1	0	0	0	0
PB.1539.1	chr1	-	1993	4	novel_not_in_catalog	NBPF9	novel	5632	28	NA	NA	4	-39699	at_least_one_novel_splicesite	FALSE	canonical	0	0	junction_1	0	NA	NA	NA	TRUE	NA	NA	NA	B	non_coding	NA	NA	NA	NA	NA	NA	NA	50	ATGAATGAATGAACATACTA	NA	FALSE	NA	NA	NA	NA	1	0	0	0	0
PB.154.1	chr1	+	5811	7	incomplete-splice_match	KIF1B	ENST00000635499.1	2098	13	12885	-4410	383	2	5prime_fragment	FALSE	canonical	1	181287	junction_3	15881.5	NA	NA	NA	TRUE	NA	NA	NA	C	coding	56	171	629	799	10375038	10376587	FALSE	25	AGAAGGTTCTCGATGTGCAT	-9093	FALSE	NA	NA	AATAAA	-18	0	0	0	2	0
PB.1540.1	chr1	+	4003	2	full-splice_match	AC245297.3	ENST00000655610.1	1417	2	-193	-2393	-51	-5	multi-exon	FALSE	canonical	0	0	junction_1	0	NA	NA	NA	TRUE	NA	NA	NA	C	non_coding	NA	NA	NA	NA	NA	NA	NA	80	AAAAAGAAAAAAAAAAAGTT	-342	FALSE	NA	NA	TTTAAA	-28	0	0	0	1	0
PB.1544.1	chr1	-	4538	8	novel_not_in_catalog	AC245297.1	novel	933	7	NA	NA	35912	10935	at_least_one_novel_splicesite	FALSE	canonical	0	0	junction_1	0	NA	NA	NA	TRUE	NA	NA	NA	C	coding	240	723	348	1070	149285473	149190525	FALSE	30	ATTCAAATTTATATGCCTGT	NA	FALSE	NA	NA	AATAAA	-29	1	0	0	1	0
PB.1544.12	chr1	-	1566	8	novel_not_in_catalog	AC245297.1	novel	933	7	NA	NA	35912	7703	at_least_one_novel_splicesite	FALSE	canonical	0	0	junction_1	0	NA	NA	NA	TRUE	NA	NA	NA	C	coding	251	756	348	1103	149285473	149190752	FALSE	20	TCATTAAGTTCTTGTCATTT	NA	FALSE	NA	NA	AATAAA	-19	0	0	1	0	0
PB.1544.15	chr1	-	1627	7	full-splice_match	AC245297.1	ENST00000313342.8	933	7	-249	-445	-249	445	multi-exon	FALSE	canonical	0	0	junction_1	0	NA	NA	NA	TRUE	NA	NA	NA	C	coding	310	933	250	1182	149321732	149197992	FALSE	15	AATGTTTGTGTCCCATCCCC	NA	FALSE	NA	NA	NA	NA	1	0	3	1	0
PB.1544.16	chr1	-	1500	7	novel_not_in_catalog	AC245297.1	novel	933	7	NA	NA	35912	433	at_least_one_novel_splicesite	FALSE	canonical	0	0	junction_1	0	NA	NA	NA	TRUE	NA	NA	NA	C	coding	239	720	348	1067	149285473	149197992	FALSE	10	TGCTGTGGTCTGAATGTTTG	NA	FALSE	NA	NA	NA	NA	2	2	1	1	2
PB.1544.2	chr1	-	2841	8	novel_not_in_catalog	AC245297.1	novel	933	7	NA	NA	-188	10926	at_least_one_novel_splicesite	FALSE	canonical	0	0	junction_1	0	NA	NA	NA	TRUE	NA	NA	NA	C	coding	375	1128	189	1316	149321732	149188591	FALSE	30	ATTTTCCTGATTCAAATTTA	NA	FALSE	NA	NA	AATAAA	-20	0	0	0	1	3
PB.1544.3	chr1	-	2785	8	novel_not_in_catalog	AC245297.1	novel	933	7	NA	NA	35912	10924	at_least_one_novel_splicesite	FALSE	canonical	0	0	junction_1	0	NA	NA	NA	TRUE	NA	NA	NA	C	coding	304	915	348	1262	149285473	149188591	FALSE	30	ATATTTTCCTGATTCAAATT	NA	FALSE	NA	NA	AATAAA	-18	0	0	0	0	1
PB.1544.8	chr1	-	4524	8	novel_not_in_catalog	AC245297.1	novel	933	7	NA	NA	-244	10811	at_least_one_novel_splicesite	FALSE	canonical	0	0	junction_1	0	NA	NA	NA	TRUE	NA	NA	NA	C	coding	311	936	245	1180	149321732	149190525	FALSE	40	ATATAGAAATGTGATTTACT	NA	FALSE	NA	NA	AATAAA	-17	0	0	0	1	0
PB.1547.1	chr1	+	3375	28	incomplete-splice_match	NBPF19	ENST00000651566.1	13648	94	18977	40494	-5651	-8750	internal_fragment	FALSE	canonical	0	0	junction_1	0	NA	NA	NA	TRUE	NA	NA	NA	B	coding	899	2697	677	3373	149497691	149515865	FALSE	60	AAAGAAGGAAAGAAGAAGGG	NA	FALSE	NA	NA	AAGAAA	-18	0	0	1	0	0
PB.1548.1	chr1	+	1840	16	incomplete-splice_match	NBPF19	ENST00000651566.1	13648	94	47603	21496	22975	10248	internal_fragment	FALSE	canonical	0	0	junction_1	0	NA	NA	NA	TRUE	NA	NA	NA	B	coding	414	1242	598	1839	149526236	149534864	FALSE	65	AAAGAAGAAGGGGAAGAAAA	NA	FALSE	NA	NA	AAGAAA	-26	0	1	2	0	0
PB.1549.1	chr1	+	1861	3	novel_not_in_catalog	LINC00869	novel	737	3	NA	NA	-159	-2	intron_retention	FALSE	canonical	0	0	junction_2	53	NA	NA	NA	TRUE	NA	NA	NA	C	coding	122	369	2	370	149606874	149607242	TRUE	35	AAAATTACATTGGTTCTATT	NA	FALSE	NA	NA	AATAAA	-24	0	0	0	0	0
PB.1549.2	chr1	+	1623	2	full-splice_match	LINC00869	ENST00000620190.1	1260	2	-356	-7	-81	-2	multi-exon	FALSE	canonical	0	0	junction_1	0	NA	NA	NA	TRUE	NA	NA	NA	C	non_coding	NA	NA	NA	NA	NA	NA	NA	35	AAAATTACATTGGTTCTATT	NA	FALSE	NA	NA	AATAAA	-24	1	0	1	1	1
PB.1549.3	chr1	+	3622	2	novel_in_catalog	LINC00869	novel	1260	2	NA	NA	-30	-34830	intron_retention	FALSE	canonical	1	8931	junction_1	0	NA	NA	NA	TRUE	NA	NA	NA	C	non_coding	NA	NA	NA	NA	NA	NA	NA	80	AAAAAGAAAAAAAAAAAGTT	NA	FALSE	NA	NA	TTTAAA	-28	0	0	0	0	1
PB.1549.5	chr1	+	879	3	novel_in_catalog	LINC00869	novel	554	2	NA	NA	-22	-4	combination_of_known_splicesites	FALSE	canonical	0	0	junction_1	0	NA	NA	NA	TRUE	NA	NA	NA	C	non_coding	NA	NA	NA	NA	NA	NA	NA	35	TTAAAATTACATTGGTTCTA	-244	FALSE	NA	NA	AATAAA	-22	0	1	0	1	0
PB.1553.1	chr1	+	1337	6	novel_not_in_catalog	FCGR1A	novel	2180	6	NA	NA	0	-3	at_least_one_novel_splicesite	FALSE	canonical	1	35	junction_2	35391.5	NA	NA	NA	TRUE	NA	NA	NA	A	coding	375	1128	55	1182	149782744	149791517	FALSE	30	GGATACATTTGGAAATGTGG	788	FALSE	NA	NA	AATAAA	-18	4	0	0	0	0
PB.1554.4	chr1	+	1740	1	full-splice_match	HIST2H2BD	ENST00000608318.2	3612	1	1866	6	1700	-6	mono-exon	FALSE	NA	NA	NA	NA	NA	NA	NA	NA	NA	NA	NA	NA	C	non_coding	NA	NA	NA	NA	NA	NA	NA	20	TCTGTACTAATGTCTTTGAT	-7867	FALSE	NA	NA	AATAAA	-17	0	0	0	0	0
PB.1555.1	chr1	-	564	1	full-splice_match	HIST2H2AA3	ENST00000369159.2	549	1	-14	-1	-14	1	mono-exon	FALSE	NA	NA	NA	NA	NA	NA	NA	NA	NA	NA	NA	NA	A	coding	130	393	53	445	149842698	149842306	NA	15	CCACTCTCAGTCCAGCGTTC	-1	TRUE	NA	NA	AATAAA	-18	0	2	0	0	0
PB.1556.1	chr1	-	3268	1	full-splice_match	HIST2H2BC	ENST00000564237.2	6440	1	3180	-8	3015	8	mono-exon	FALSE	NA	NA	NA	NA	NA	NA	NA	NA	NA	NA	NA	NA	C	coding	113	342	2085	2426	149845673	149845332	NA	25	AACTTTTGTATATCTCACTG	2544	FALSE	NA	NA	AATAAA	-38	0	0	1	0	1
PB.1557.1	chr1	-	1709	2	full-splice_match	HIST2H4B	ENST00000612061.1	1694	2	-14	-1	-14	1	multi-exon	FALSE	canonical	1	1169	junction_1	0	NA	NA	NA	TRUE	NA	NA	NA	C	coding	103	312	32	343	149861131	149860820	TRUE	45	TACTGAGATACATAGTAAAG	NA	FALSE	NA	NA	AATAAA	-21	0	1	0	0	0
PB.1558.1	chr1	-	2221	1	full-splice_match	HIST2H2BE	ENST00000369155.3	2194	1	-30	3	-30	-3	mono-exon	FALSE	NA	NA	NA	NA	NA	NA	NA	NA	NA	NA	NA	NA	C	coding	126	381	43	423	149886640	149886260	NA	20	AAAGGCTTTGCTGGATTCTT	-1	TRUE	NA	NA	NA	NA	0	1	0	2	8
PB.1560.2	chr1	+	881	2	full-splice_match	BOLA1	ENST00000369152.6	891	2	9	1	9	-1	multi-exon	FALSE	canonical	1	42308	junction_1	0	NA	NA	NA	TRUE	NA	NA	NA	C	coding	137	414	147	560	149900060	149900473	FALSE	20	AGGCTGTGTTCTTAATGGAC	2	TRUE	NA	NA	ATTAAA	-16	0	0	0	0	0
PB.1561.15	chr1	-	5093	11	novel_in_catalog	SV2A	novel	4378	13	NA	NA	-34	-370	intron_retention	FALSE	canonical	1	107227	junction_4	78385.5	NA	NA	NA	TRUE	NA	NA	NA	C	coding	534	1605	488	2092	149913840	149907981	TRUE	70	AAAAGGAAAAAAGTGAAAAT	9924	FALSE	NA	NA	TTTAAA	-9	0	0	0	2	0
PB.1561.19	chr1	-	3788	13	novel_not_in_catalog	SV2A	novel	4378	13	NA	NA	-1	-370	at_least_one_novel_splicesite	FALSE	canonical	1	1095	junction_12	98322.7	NA	NA	NA	TRUE	NA	NA	NA	C	coding	742	2229	234	2462	149913840	149905014	FALSE	70	AAAAGGAAAAAAGTGAAAAT	1	TRUE	NA	NA	TTTAAA	-9	0	0	1	0	1
PB.1561.7	chr1	-	4390	13	full-splice_match	SV2A	ENST00000369146.8	4378	13	-23	11	-23	-11	multi-exon	FALSE	canonical	1	107227	junction_6	75665.6	NA	NA	NA	TRUE	NA	NA	NA	C	coding	742	2229	477	2705	149913840	149905014	FALSE	55	AAAATACAAAATGGCTATAC	9935	FALSE	NA	NA	AATAAA	-17	0	1	4	12	7
PB.1562.1	chr1	-	1989	6	full-splice_match	SF3B4	ENST00000271628.9	1544	6	-446	1	-446	-1	multi-exon	FALSE	canonical	1	240907	junction_3	216222	NA	NA	NA	TRUE	NA	NA	NA	C	coding	424	1275	491	1765	149927759	149923542	FALSE	10	ATTTGTGGTGTTTTCCTTGA	-3	TRUE	NA	NA	AATAAA	-17	3	4	6	5	4
PB.1563.1	chr1	-	2824	17	full-splice_match	MTMR11	ENST00000439741.4	2840	17	15	1	5	0	multi-exon	FALSE	canonical	1	36742	junction_16	20200.2	NA	NA	NA	TRUE	NA	NA	NA	A	coding	709	2130	218	2347	149936647	149929129	FALSE	10	ATTGCTGGCATTGTTTCTTG	14	TRUE	NA	NA	ATTAAA	-18	2	0	0	0	0
PB.1568.1	chr1	+	2818	15	full-splice_match	VPS45	ENST00000644510.2	2328	15	-494	4	3	-1	multi-exon	FALSE	canonical	1	221556	junction_3	65168.5	NA	NA	NA	TRUE	NA	NA	NA	C	coding	570	1713	577	2289	150067858	150144796	FALSE	25	GATATGAGTGATTTAGTTTT	-592	FALSE	NA	NA	AATAAA	-18	2	5	8	3	11
PB.1568.3	chr1	+	2084	13	novel_in_catalog	VPS45	novel	2350	16	NA	NA	2	1	combination_of_known_junctions	FALSE	canonical	1	1916	junction_4	114135	NA	NA	NA	TRUE	NA	NA	NA	C	coding	501	1506	48	1553	150067858	150144796	FALSE	25	TATGAGTGATTTAGTTTTAT	-63	FALSE	NA	NA	AATAAA	-20	0	0	0	0	0
PB.1568.4	chr1	+	2289	15	full-splice_match	VPS45	ENST00000642919.1	2192	15	14	-111	14	-5	multi-exon	FALSE	canonical	1	13229	junction_1	102564	NA	NA	NA	TRUE	NA	NA	NA	C	coding	534	1605	160	1764	150068645	150144796	FALSE	40	AAAGGATATGAGTGATTTAG	-6	TRUE	NA	NA	AATAAA	-14	0	0	0	0	0
PB.157.1	chr1	+	2266	13	full-splice_match	PGD	ENST00000270776.13	2268	13	0	2	0	-2	multi-exon	FALSE	canonical	1	546719	junction_7	522246	NA	NA	NA	TRUE	NA	NA	NA	C	coding	483	1452	55	1506	10399118	10419749	FALSE	15	CAGCTTGGTCTGATTTATTT	0	TRUE	NA	NA	ATTAAA	-16	2	1	6	3	9
PB.1570.2	chr1	+	1544	6	novel_in_catalog	PLEKHO1	novel	1809	5	NA	NA	345	-20	combination_of_known_junctions	FALSE	canonical	1	20911	junction_1	364663	NA	NA	NA	TRUE	NA	NA	NA	C	coding	237	714	746	1459	150157478	150159523	FALSE	80	AAAAAAAGAAAACAAAAATG	-1069	FALSE	NA	NA	GATAAA	-22	1	4	4	1	0
PB.1570.3	chr1	+	2113	6	full-splice_match	PLEKHO1	ENST00000369124.5	2114	6	0	1	0	-1	multi-exon	FALSE	canonical	1	274776	junction_1	274401	NA	NA	NA	TRUE	NA	NA	NA	C	coding	408	1227	346	1572	150150261	150159523	FALSE	20	ACACTGGCTTCTCATTCCTA	0	TRUE	NA	NA	ATTAAA	-15	0	0	1	0	1
PB.1571.1	chr1	-	3426	7	full-splice_match	ANP32E	ENST00000583931.6	3407	7	-20	1	-20	0	multi-exon	TRUE	canonical	1	780700	junction_5	150889	NA	NA	NA	TRUE	NA	NA	NA	C	coding	268	807	347	1153	150235786	150220691	FALSE	25	AGTTTCAGTGTATAGCATTC	23	FALSE	NA	NA	AATAAA	-23	0	0	3	0	0
PB.1573.1	chr1	-	2066	6	full-splice_match	APH1A	ENST00000360244.8	2353	6	287	0	0	0	multi-exon	FALSE	canonical	1	1124828	junction_5	404911	NA	NA	NA	TRUE	NA	NA	NA	C	coding	247	744	207	950	150268810	150266522	FALSE	20	AATTGTGGGGGAACTTGGCT	-3	TRUE	NA	NA	AATAAA	-12	2	0	2	1	3
PB.1573.3	chr1	-	1727	7	full-splice_match	APH1A	ENST00000369109.8	1730	7	1	2	0	0	multi-exon	FALSE	canonical	1	716037	junction_1	558120	NA	NA	NA	TRUE	NA	NA	NA	C	coding	265	798	206	1003	150268810	150266130	FALSE	20	AATTGTGGGGGAACTTGGCT	-2	TRUE	NA	NA	AATAAA	-12	3	0	2	1	2
PB.1574.1	chr1	+	582	6	full-splice_match	C1orf54	ENST00000369099.8	509	6	-79	6	-69	-4	multi-exon	FALSE	canonical	1	84140	junction_4	83702.6	NA	NA	NA	TRUE	NA	NA	NA	A	coding	131	396	108	503	150272818	150279738	TRUE	35	AAATAATCTGGTTACCATCT	-10	TRUE	NA	NA	AATAAA	-10	0	0	0	1	0
PB.1575.2	chr1	+	1422	6	full-splice_match	CIART	ENST00000369095.5	1433	6	8	3	-3	-3	multi-exon	FALSE	canonical	1	11315	junction_1	47448.3	NA	NA	NA	TRUE	NA	NA	NA	C	coding	385	1158	129	1286	150283268	150286954	FALSE	25	AAACAGTTTGCTGATTGGGG	-33	TRUE	NA	NA	ATTAAA	-18	1	3	0	1	0
PB.1576.1	chr1	+	1880	3	full-splice_match	MRPS21	ENST00000614145.4	1226	3	145	-799	-55	799	multi-exon	FALSE	canonical	1	1302136	junction_1	321793	NA	NA	NA	TRUE	NA	NA	NA	C	non_coding	NA	NA	NA	NA	NA	NA	NA	30	TCAACCAGACTAGAGTGCTG	-3	TRUE	NA	NA	AATAAA	-22	0	0	0	0	0
PB.1576.5	chr1	+	2304	2	full-splice_match	MRPS21	ENST00000581066.2	1462	2	-44	-798	-44	798	multi-exon	FALSE	canonical	1	1945722	junction_1	0	NA	NA	NA	TRUE	NA	NA	NA	C	non_coding	NA	NA	NA	NA	NA	NA	NA	35	ATCAACCAGACTAGAGTGCT	8	TRUE	NA	NA	AATAAA	-21	0	0	0	0	0
PB.1577.2	chr1	+	2395	16	full-splice_match	PRPF3	ENST00000324862.7	2414	16	17	2	17	-2	multi-exon	FALSE	canonical	1	72814	junction_8	105069	NA	NA	NA	TRUE	NA	NA	NA	C	coding	683	2052	92	2143	150324943	150352979	FALSE	20	GAGTTTGGGTCTACAGGTGA	-3	TRUE	NA	NA	TTTAAA	-37	1	3	2	5	6
PB.1577.4	chr1	+	1576	10	incomplete-splice_match	PRPF3	ENST00000467329.5	2595	13	7179	3	5202	-3	5prime_fragment	FALSE	canonical	1	39480	junction_5	104336	NA	NA	NA	TRUE	NA	NA	NA	C	coding	253	762	85	846	150335038	150344442	TRUE	25	AAACTTGGTGTGATATTTTT	-4809	FALSE	NA	NA	ATTAAA	-12	1	0	0	1	0
PB.1578.2	chr1	+	4681	10	full-splice_match	RPRD2	ENST00000401000.8	7605	10	-85	3009	-85	1	multi-exon	FALSE	canonical	1	72096	junction_3	61775.2	NA	NA	NA	TRUE	NA	NA	NA	C	coding	1435	4308	151	4458	150364715	150473334	FALSE	100	AAAAAAAAAAAAAAAAAAAA	-8991	FALSE	NA	NA	NA	NA	0	0	1	0	2
PB.1578.3	chr1	+	4613	11	full-splice_match	RPRD2	ENST00000369068.4	4612	11	-2	1	1	-1	multi-exon	FALSE	canonical	1	143066	junction_4	42567.7	NA	NA	NA	TRUE	NA	NA	NA	C	coding	1461	4386	7	4392	150364715	150473334	FALSE	95	TAAAAAAAAAAAAAAAAAAA	27	TRUE	NA	NA	NA	NA	0	0	0	5	0
PB.158.1	chr1	+	1352	6	fusion	CORT_CENPS	novel	914	5	NA	NA	-50	-245	multi-exon	FALSE	canonical	1	16174	junction_5	129879	NA	NA	NA	TRUE	NA	NA	NA	A	coding	99	300	736	1035	10433908	10442405	TRUE	10	CAGTGATCTTTCCTCTCCTC	-19	TRUE	NA	NA	AATAAA	-14	0	0	1	0	1
PB.158.2	chr1	+	1400	5	full-splice_match	CENPS	ENST00000477755.1	914	5	-13	-473	-13	-1	multi-exon	FALSE	canonical	1	99224	junction_1	97691	NA	NA	NA	TRUE	NA	NA	NA	A	coding	99	300	699	998	10433908	10442405	FALSE	20	AGCTTTTCTGGTTACTAATG	18	TRUE	NA	NA	AATAAA	-14	2	0	0	0	0
PB.158.3	chr1	+	1321	4	novel_in_catalog	CENPS-CORT	novel	1326	4	NA	NA	-31	-93	combination_of_known_splicesites	FALSE	canonical	1	2879	junction_3	149652	NA	NA	NA	TRUE	NA	NA	NA	A	coding	122	369	226	594	10430998	10431366	TRUE	35	TCAGAATAACATCTTATTTC	21	TRUE	NA	NA	AATAAA	-28	1	0	0	0	0
PB.158.4	chr1	+	552	2	full-splice_match	CORT	ENST00000377049.3	1130	2	335	243	335	-243	multi-exon	FALSE	canonical	1	20635	junction_1	0	NA	NA	NA	TRUE	NA	NA	NA	A	coding	155	468	21	488	10450074	10451595	FALSE	5	GTGATCTTTCCTCTCCTCCT	2	TRUE	NA	NA	AATAAA	-16	0	1	0	7	1
PB.1580.1	chr1	+	2443	16	full-splice_match	TARS2	ENST00000606933.5	2162	16	2	-283	2	-31	multi-exon	FALSE	canonical	1	79384	junction_7	75274.9	NA	NA	NA	TRUE	NA	NA	NA	C	coding	636	1911	30	1940	150487451	150507064	FALSE	75	AAATAAATAAATAAATAAAT	-13	TRUE	NA	NA	NA	NA	1	0	0	2	1
PB.1580.2	chr1	+	2719	18	full-splice_match	TARS2	ENST00000369064.8	2727	18	12	-4	0	-3	multi-exon	FALSE	canonical	1	184351	junction_7	57636.6	NA	NA	NA	TRUE	NA	NA	NA	C	coding	718	2157	21	2177	150487451	150507064	FALSE	15	CTGGTCATATGTCTTCATCT	-4	TRUE	NA	NA	NA	NA	0	0	2	1	3
PB.1581.1	chr1	+	2123	10	full-splice_match	ECM1	ENST00000369047.9	2046	10	-77	0	-30	0	multi-exon	FALSE	canonical	1	274572	junction_1	141583	NA	NA	NA	TRUE	NA	NA	NA	C	coding	540	1623	179	1801	150508210	150513467	FALSE	20	CTTTGCCATCTTGAATTTAT	-7720	FALSE	NA	NA	ACTAAA	-14	0	0	1	1	1
PB.1583.5	chr1	-	3937	3	full-splice_match	MCL1	ENST00000369026.3	3950	3	10	3	10	-3	multi-exon	FALSE	canonical	1	2423665	junction_1	240748	NA	NA	NA	TRUE	NA	NA	NA	C	coding	350	1053	71	1123	150579530	150577375	FALSE	35	AAATACAGGGTGTGATATGG	9	TRUE	NA	NA	AATAAA	-11	1	0	3	4	12
PB.1586.10	chr1	-	2728	3	full-splice_match	ENSA	ENST00000513281.5	1369	3	-21	-1338	2	-3	multi-exon	FALSE	canonical	1	1052	junction_1	109320	NA	NA	NA	TRUE	NA	NA	NA	C	coding	113	342	33	374	150629105	150625638	FALSE	15	ACAGCATGTGTGTGGTCTGG	-5	TRUE	NA	NA	ATTAAA	-25	0	0	1	0	1
PB.1586.17	chr1	-	739	2	full-splice_match	ENSA	ENST00000362052.7	703	2	-35	-1	0	1	multi-exon	FALSE	canonical	1	591517	junction_1	0	NA	NA	NA	TRUE	NA	NA	NA	C	coding	105	318	143	460	150629470	150627332	FALSE	35	AAATGAATCAGTTTCTTCAT	-36	TRUE	NA	NA	AATAAA	-12	1	0	0	1	0
PB.1586.2	chr1	-	2024	4	full-splice_match	ENSA	ENST00000369014.9	2085	4	18	43	-1	-43	multi-exon	FALSE	canonical	1	1052	junction_2	722899	NA	NA	NA	TRUE	NA	NA	NA	C	coding	121	366	109	474	150629470	150622844	FALSE	75	TAAAAAAAATAAATGAATAA	-2	TRUE	NA	NA	NA	NA	0	0	5	0	2
PB.1586.3	chr1	-	1265	5	full-splice_match	ENSA	ENST00000339643.9	633	5	-29	-603	7	313	multi-exon	FALSE	canonical	1	62094	junction_3	682805	NA	NA	NA	TRUE	NA	NA	NA	C	coding	137	414	136	549	150629470	150622844	FALSE	35	AAATATTCTGAAGCAGTTGG	-29	TRUE	NA	NA	AATAAA	-34	0	1	0	1	0
PB.1586.4	chr1	-	1094	4	full-splice_match	ENSA	ENST00000361532.9	792	4	11	-313	-1	313	multi-exon	FALSE	canonical	1	1052	junction_2	774326	NA	NA	NA	TRUE	NA	NA	NA	C	coding	117	354	25	378	150629105	150622844	FALSE	35	AAATATTCTGAAGCAGTTGG	3	TRUE	NA	NA	AATAAA	-34	0	1	2	1	4
PB.1586.6	chr1	-	3998	3	full-splice_match	ENSA	ENST00000271690.12	2818	3	-28	-1152	7	312	multi-exon	FALSE	canonical	1	1052	junction_1	295232	NA	NA	NA	TRUE	NA	NA	NA	C	coding	117	354	136	489	150629470	150625638	FALSE	35	GAAATATTCTGAAGCAGTTG	-29	TRUE	NA	NA	AATAAA	-33	0	0	0	2	1
PB.1588.1	chr1	-	3123	5	full-splice_match	GOLPH3L	ENST00000271732.8	3124	5	0	1	0	-1	multi-exon	FALSE	canonical	1	226146	junction_3	48662.1	NA	NA	NA	TRUE	NA	NA	NA	C	coding	285	858	176	1033	150694838	150648321	FALSE	10	CTCTGGTCTCTCTGTGCACA	-1	TRUE	NA	NA	AATAAA	-16	0	0	0	1	5
PB.159.10	chr1	-	1417	5	full-splice_match	DFFA	ENST00000377036.2	1403	5	-12	-2	-12	2	multi-exon	FALSE	canonical	1	480567	junction_4	68453.3	NA	NA	NA	TRUE	NA	NA	NA	C	coding	268	807	43	849	10472458	10463034	FALSE	20	TCCTGTTGGTGTTGTAAGAA	25	TRUE	NA	NA	AGTAAA	-17	0	0	0	1	0
PB.159.9	chr1	-	1331	6	full-splice_match	DFFA	ENST00000377038.8	6035	6	-3	4707	-3	414	multi-exon	FALSE	canonical	1	353428	junction_1	104261	NA	NA	NA	TRUE	NA	NA	NA	C	coding	331	996	75	1070	10472458	10461490	FALSE	40	CAAAAGTAATTGGCAGTGAT	-7	TRUE	NA	NA	NA	NA	0	0	0	1	1
PB.1590.1	chr1	-	1710	8	full-splice_match	CTSS	ENST00000368985.8	3936	8	32	2194	32	185	multi-exon	FALSE	canonical	1	1078338	junction_4	276203	NA	NA	NA	TRUE	NA	NA	NA	A	coding	331	996	51	1046	150764763	150733046	FALSE	30	TATCATTGCCACATACCATT	25	TRUE	NA	NA	AATAAA	-19	0	1	0	0	0
PB.1591.1	chr1	-	1685	8	full-splice_match	CTSK	ENST00000271651.8	1629	8	-56	0	-56	0	multi-exon	TRUE	canonical	1	407288	junction_6	69742.8	NA	NA	NA	TRUE	NA	NA	NA	A	coding	329	990	105	1094	150806805	150796799	FALSE	10	TTTTGTGTTGGATACTGTGT	-7	TRUE	NA	NA	AATAAA	-21	0	0	0	0	1
PB.1592.1	chr1	-	4709	22	full-splice_match	ARNT	ENST00000358595.10	4710	22	-2	3	-2	-3	multi-exon	FALSE	canonical	1	173988	junction_21	67395.1	NA	NA	NA	TRUE	NA	NA	NA	C	coding	789	2370	35	2404	150876567	150812021	FALSE	30	AAACTGTTCAAGTCTGGACC	-6	TRUE	NA	NA	ATTAAA	-14	0	0	0	1	0
PB.1592.4	chr1	-	4286	21	full-splice_match	ARNT	ENST00000505755.5	2427	21	4	-1863	4	-4	multi-exon	FALSE	canonical	1	85430	junction_17	85691.7	NA	NA	NA	TRUE	NA	NA	NA	C	coding	774	2325	39	2363	150876567	150812021	FALSE	20	AAAATTTCTTGTGTTGTGTG	-10	TRUE	NA	NA	NA	NA	0	0	1	1	0
PB.1593.1	chr1	+	4296	22	novel_in_catalog	SETDB1	novel	4437	22	NA	NA	9	0	combination_of_known_junctions	FALSE	canonical	1	21544	junction_1	72344.8	NA	NA	NA	TRUE	NA	NA	NA	C	coding	1292	3879	47	3925	150927715	150964364	FALSE	15	AAGATTGTGGTTTTGTTTCT	0	TRUE	NA	NA	GATAAA	-4	0	0	1	0	0
PB.1593.2	chr1	+	4428	22	full-splice_match	SETDB1	ENST00000271640.9	4437	22	17	-8	7	-1	multi-exon	FALSE	canonical	1	56183	junction_11	68268.1	NA	NA	NA	TRUE	NA	NA	NA	C	coding	1291	3876	174	4049	150927715	150964364	FALSE	5	GGTTTTGTTTCTCTCTCTCA	-16	TRUE	NA	NA	GATAAA	-12	0	0	0	1	0
PB.1594.1	chr1	-	2249	11	novel_not_in_catalog	CERS2	novel	2505	11	NA	NA	-157	-13	intron_retention	FALSE	canonical	1	2993	junction_10	616873	NA	NA	NA	TRUE	NA	NA	NA	C	coding	380	1143	145	1287	150969090	150966148	FALSE	10	TGCCTTCCTTGCAGTTATGT	2017	FALSE	NA	NA	AATAAA	-19	0	0	0	0	0
PB.1594.2	chr1	-	2320	11	full-splice_match	CERS2	ENST00000368954.9	2505	11	171	14	-7	-14	multi-exon	FALSE	canonical	1	1097887	junction_10	338263	NA	NA	NA	TRUE	NA	NA	NA	C	coding	380	1143	217	1359	150969090	150966148	FALSE	15	ATGCCTTCCTTGCAGTTATG	1	TRUE	NA	NA	AATAAA	-18	0	0	1	2	9
PB.1595.1	chr1	-	2793	10	incomplete-splice_match	MINDY1	ENST00000622754.4	2637	11	-470	732	-3	17	3prime_fragment	FALSE	canonical	1	64399	junction_9	56860.6	NA	NA	NA	TRUE	NA	NA	NA	C	coding	469	1410	915	2324	151002617	150997287	FALSE	40	AATCTCAACAATTTGAGAGG	6	TRUE	NA	NA	AATAAA	-33	2	0	0	1	1
PB.1595.2	chr1	-	2811	10	novel_not_in_catalog	MINDY1	novel	2817	11	NA	NA	-58	7	at_least_one_novel_splicesite	FALSE	canonical	1	14393	junction_2	76627.8	NA	NA	NA	TRUE	NA	NA	NA	C	coding	460	1383	970	2352	151002617	150997287	FALSE	30	TCACTCCTGTAATCTCAACA	1463	FALSE	NA	NA	AATAAA	-23	0	0	0	0	2
PB.1595.3	chr1	-	2074	10	full-splice_match	MINDY1	ENST00000312210.9	2400	10	39	287	39	-1	multi-exon	FALSE	canonical	1	16084	junction_9	68673.3	NA	NA	NA	TRUE	NA	NA	NA	C	coding	327	984	640	1623	151002191	150997287	FALSE	20	ACGGTGGCTCACTCCTGTAA	11	TRUE	NA	NA	AATAAA	-15	0	1	0	0	0
PB.1596.1	chr1	+	2852	7	full-splice_match	PRUNE1	ENST00000368936.5	2788	7	-66	2	-3	0	multi-exon	TRUE	canonical	1	41059	junction_2	65558	NA	NA	NA	TRUE	NA	NA	NA	C	coding	271	816	560	1375	151025541	151034234	FALSE	5	TTTGGGGGTCTTACTGTCTT	-44	TRUE	NA	NA	ATTAAA	-14	0	0	1	0	0
PB.1596.2	chr1	+	2895	7	novel_in_catalog	PRUNE1	novel	3025	8	NA	NA	0	0	combination_of_known_junctions	FALSE	canonical	1	42362	junction_6	64355.8	NA	NA	NA	TRUE	NA	NA	NA	C	coding	400	1203	214	1416	151008633	151034234	FALSE	5	TGGGGGTCTTACTGTCTTTT	-41	TRUE	NA	NA	ATTAAA	-16	0	0	1	0	0
PB.1596.3	chr1	+	2958	8	novel_in_catalog	PRUNE1	novel	3025	8	NA	NA	6	0	combination_of_known_junctions	FALSE	canonical	1	28430	junction_2	64846.6	NA	NA	NA	TRUE	NA	NA	NA	C	coding	423	1272	208	1479	151008633	151034234	FALSE	5	TGGGGGTCTTACTGTCTTTT	-35	TRUE	NA	NA	ATTAAA	-16	0	0	0	1	0
PB.1596.4	chr1	+	3042	8	full-splice_match	PRUNE1	ENST00000271620.8	3025	8	-18	1	11	-1	multi-exon	FALSE	canonical	1	108193	junction_2	45901.9	NA	NA	NA	TRUE	NA	NA	NA	C	coding	453	1362	203	1564	151008633	151034234	FALSE	5	TTGGGGGTCTTACTGTCTTT	-30	TRUE	NA	NA	ATTAAA	-15	0	0	0	0	8
PB.1598.1	chr1	-	1482	6	full-splice_match	CDC42SE1	ENST00000492796.5	1174	6	-13	-295	-6	295	multi-exon	FALSE	canonical	1	107591	junction_4	632452	NA	NA	NA	TRUE	NA	NA	NA	C	non_coding	NA	NA	NA	NA	NA	NA	NA	5	ATCCTGCTGTTGCCTCCGCC	-56	TRUE	NA	NA	ATTAAA	-31	0	0	0	0	0
PB.1598.2	chr1	-	1306	5	full-splice_match	CDC42SE1	ENST00000357235.6	3006	5	24	1676	17	285	multi-exon	FALSE	canonical	1	806713	junction_4	265186	NA	NA	NA	TRUE	NA	NA	NA	C	non_coding	NA	NA	NA	NA	NA	NA	NA	20	AATTATCCTCATCCTGCTGT	-26	TRUE	NA	NA	ATTAAA	-21	0	1	0	3	3
PB.1599.1	chr1	+	2136	2	full-splice_match	MLLT11	ENST00000368921.4	4075	2	1935	4	1935	-4	multi-exon	FALSE	canonical	1	648888	junction_1	0	NA	NA	NA	TRUE	NA	NA	NA	C	non_coding	NA	NA	NA	NA	NA	NA	NA	25	AGGACTGGAGTCTAATTTTC	15	TRUE	NA	NA	AATAAA	-14	47	32	101	100	69
PB.160.2	chr1	+	1790	8	novel_in_catalog	PEX14	novel	1922	9	NA	NA	0	-3	combination_of_known_splicesites	FALSE	canonical	1	14228	junction_3	90038.4	NA	NA	NA	TRUE	NA	NA	NA	C	coding	334	1005	18	1022	10474967	10629987	FALSE	10	TAATTTCTGCCTGTGGCTCC	-4	TRUE	NA	NA	AATAAA	-18	0	0	0	0	2
PB.160.3	chr1	+	1914	9	full-splice_match	PEX14	ENST00000356607.9	1922	9	4	4	4	-4	multi-exon	FALSE	canonical	1	206095	junction_3	28887	NA	NA	NA	TRUE	NA	NA	NA	C	coding	377	1134	14	1147	10474967	10629987	FALSE	10	TTAATTTCTGCCTGTGGCTC	0	TRUE	NA	NA	AATAAA	-17	2	3	7	4	7
PB.160.4	chr1	+	2112	9	novel_not_in_catalog	PEX14	novel	805	4	NA	NA	19889	-3	at_least_one_novel_splicesite	FALSE	canonical	1	2823	junction_1	87904.6	NA	NA	NA	TRUE	NA	NA	NA	C	coding	313	942	403	1344	10599261	10629987	FALSE	10	TAATTTCTGCCTGTGGCTCC	-2497	FALSE	NA	NA	AATAAA	-18	1	1	0	0	0
PB.1600.11	chr1	-	3562	19	full-splice_match	SEMA6C	ENST00000368914.7	3892	19	-42	372	-6	10	multi-exon	FALSE	canonical	1	45765	junction_18	31366.2	NA	NA	NA	TRUE	NA	NA	NA	C	coding	930	2793	343	3135	151142621	151132484	FALSE	20	AGCCACTGCCTGACTTCACT	-7	TRUE	NA	NA	AATACA	-12	0	0	1	1	1
PB.1600.12	chr1	-	3500	19	novel_in_catalog	SEMA6C	novel	3892	19	NA	NA	-3	10	intron_retention	FALSE	canonical	1	26678	junction_10	38278.3	NA	NA	NA	TRUE	NA	NA	NA	C	coding	665	1998	1076	3073	151137035	151132484	FALSE	20	AGCCACTGCCTGACTTCACT	-4	TRUE	NA	NA	AATACA	-12	0	0	0	0	0
PB.1600.9	chr1	-	5878	18	novel_in_catalog	SEMA6C	novel	5262	19	NA	NA	0	-3	intron_retention	FALSE	canonical	1	26678	junction_10	34626.3	NA	NA	NA	TRUE	NA	NA	NA	C	coding	665	1998	3107	5104	151137035	151132484	FALSE	30	TTACTTGAAGTTCCACATCA	-1	TRUE	NA	NA	AATAAA	-19	0	0	0	1	0
PB.1601.1	chr1	-	2552	3	full-splice_match	LYSMD1	ENST00000368908.10	2462	3	-89	-1	-43	1	multi-exon	FALSE	canonical	1	90047	junction_1	691.5	NA	NA	NA	TRUE	NA	NA	NA	C	coding	227	684	734	1417	151165258	151160882	FALSE	20	ATTTTAGTAGTTTTATTTCC	9989	FALSE	NA	NA	ATTAAA	-18	0	0	1	0	2
PB.1602.1	chr1	+	1582	6	novel_in_catalog	SCNM1	novel	2016	7	NA	NA	2	-2	intron_retention	FALSE	canonical	1	534725	junction_1	213588	NA	NA	NA	TRUE	NA	NA	NA	C	coding	162	489	110	598	151166153	151167505	TRUE	20	AACTTTCCTTAAGTCTGGTT	-902	FALSE	NA	NA	AATAAA	-23	0	1	0	0	0
PB.1602.3	chr1	+	842	7	full-splice_match	SCNM1	ENST00000368905.8	2016	7	11	1163	11	1	multi-exon	FALSE	canonical	1	534725	junction_1	209470	NA	NA	NA	TRUE	NA	NA	NA	C	coding	230	693	101	793	151166153	151169085	FALSE	20	TTAACTTTCCTTAAGTCTGG	-91	TRUE	NA	NA	AATAAA	-21	0	4	0	2	0
PB.1602.4	chr1	+	797	7	full-splice_match	SCNM1	ENST00000368902.1	869	7	70	2	70	-2	multi-exon	TRUE	canonical	1	116892	junction_1	327455	NA	NA	NA	TRUE	NA	NA	NA	C	coding	195	588	159	746	151166525	151169085	FALSE	20	AACTTTCCTTAAGTCTGGTT	5	TRUE	NA	NA	AATAAA	-23	0	2	0	0	0
PB.1603.1	chr1	-	1231	6	novel_not_in_catalog	VPS72	novel	1527	6	NA	NA	-9	4	at_least_one_novel_splicesite	FALSE	canonical	1	10329	junction_5	318821	NA	NA	NA	TRUE	NA	NA	NA	C	coding	232	699	347	1045	151184482	151176644	FALSE	10	GTCTGGTGTCCAGTCTAGGG	-17	TRUE	NA	NA	AATAAA	-18	1	0	0	1	0
PB.1603.3	chr1	-	1196	5	novel_in_catalog	VPS72	novel	1527	6	NA	NA	6	3	combination_of_known_splicesites	FALSE	canonical	1	13060	junction_1	335979	NA	NA	NA	TRUE	NA	NA	NA	C	coding	197	594	62	655	151190121	151177000	FALSE	10	TGTCTGGTGTCCAGTCTAGG	-2	TRUE	NA	NA	AATAAA	-17	0	0	2	0	0
PB.1603.4	chr1	-	1333	6	full-splice_match	VPS72	ENST00000368892.8	1527	6	36	158	11	0	multi-exon	FALSE	canonical	1	692933	junction_3	79903.9	NA	NA	NA	TRUE	NA	NA	NA	C	coding	364	1095	57	1151	151190121	151176644	FALSE	5	TTTTGTCTGGTGTCCAGTCT	3	TRUE	NA	NA	AATAAA	-14	6	5	3	2	6
PB.1603.5	chr1	-	2312	5	novel_in_catalog	VPS72	novel	4267	13	NA	NA	0	-1	combination_of_known_junctions	FALSE	canonical	1	692933	junction_2	60439.7	NA	NA	NA	TRUE	NA	NA	NA	C	coding	236	711	68	778	151190121	151177997	FALSE	5	CTTTTGTCTGGTGTCCAGTC	-8	TRUE	NA	NA	AATAAA	-13	0	0	0	0	0
PB.1604.1	chr1	+	3738	15	full-splice_match	PIP5K1A	ENST00000349792.9	3767	15	21	8	18	-3	multi-exon	TRUE	canonical	1	22545	junction_9	87127.2	NA	NA	NA	TRUE	NA	NA	NA	C	coding	549	1650	426	2075	151198997	151247865	FALSE	20	AGACCTCTTATTTTTTCTGA	20	TRUE	NA	NA	AATAAA	-17	0	0	0	2	1
PB.1604.2	chr1	+	3462	13	novel_in_catalog	PIP5K1A	novel	3613	14	NA	NA	18	-2	combination_of_known_splicesites	FALSE	canonical	1	22545	junction_9	84102.3	NA	NA	NA	TRUE	NA	NA	NA	C	coding	484	1455	426	1880	151198997	151247947	FALSE	15	GACCTCTTATTTTTTCTGAT	20	TRUE	NA	NA	AATAAA	-18	0	0	0	1	0
PB.1605.1	chr1	+	1391	10	novel_not_in_catalog	PSMD4	novel	1350	10	NA	NA	-5	0	at_least_one_novel_splicesite	FALSE	canonical	1	9282	junction_4	682924	NA	NA	NA	TRUE	NA	NA	NA	C	coding	182	549	726	1274	151265541	151267343	FALSE	15	TTTCCTTTTTTGCTTCAAAT	8	TRUE	NA	NA	AATAAA	-15	0	0	0	0	0
PB.1605.2	chr1	+	1278	10	full-splice_match	PSMD4	ENST00000368884.7	1350	10	53	19	-2	0	multi-exon	FALSE	canonical	1	131353	junction_2	658446	NA	NA	NA	TRUE	NA	NA	NA	C	coding	377	1134	28	1161	151254783	151267343	FALSE	15	TTTCCTTTTTTGCTTCAAAT	11	TRUE	NA	NA	AATAAA	-15	30	26	14	20	22
PB.1606.1	chr1	+	4545	9	full-splice_match	ZNF687	ENST00000336715.11	4795	9	-22	272	-11	1	multi-exon	FALSE	canonical	1	100091	junction_1	75424.3	NA	NA	NA	TRUE	NA	NA	NA	C	coding	1237	3714	137	3850	151286292	151291209	FALSE	10	ATTCAGGCCTCTCTTTTTCT	-22	TRUE	NA	NA	ATTAAA	-22	0	0	0	3	0
PB.1607.1	chr1	-	3921	12	full-splice_match	PI4KB	ENST00000368873.5	3340	12	-246	-335	0	0	multi-exon	FALSE	canonical	1	98163	junction_9	211080	NA	NA	NA	TRUE	NA	NA	NA	C	coding	816	2451	416	2866	151316481	151292852	FALSE	0	CCCTCCTCTCCTGTGGCCCC	11	TRUE	NA	NA	AATAAA	-20	1	0	0	1	2
PB.1607.14	chr1	-	2634	5	novel_in_catalog	PI4KB	novel	3340	12	NA	NA	-431	0	intron_retention	FALSE	canonical	1	488822	junction_4	75580.1	NA	NA	NA	TRUE	NA	NA	NA	C	coding	171	516	304	819	151298998	151293947	FALSE	15	ACTTGTGTCATTTCCAGGTT	8237	FALSE	NA	NA	AATAAA	-15	0	0	0	0	0
PB.1607.21	chr1	-	3453	12	novel_in_catalog	PI4KB	novel	3331	13	NA	NA	3	0	combination_of_known_junctions	FALSE	canonical	1	24416	junction_11	212051	NA	NA	NA	TRUE	NA	NA	NA	C	coding	801	2406	329	2734	151316481	151292852	FALSE	15	CACTTGTGTCATTTCCAGGT	2	TRUE	NA	NA	AATAAA	-14	0	0	0	1	1
PB.1607.3	chr1	-	1792	8	novel_in_catalog	PI4KB	novel	2603	10	NA	NA	-1751	1	combination_of_known_junctions	FALSE	canonical	1	20640	junction_1	260650	NA	NA	NA	TRUE	NA	NA	NA	C	coding	229	690	382	1071	151298998	151292852	FALSE	10	CTTGTGTCATTTCCAGGTTT	6917	FALSE	NA	NA	AATAAA	-16	2	1	0	0	0
PB.1607.4	chr1	-	3759	13	novel_in_catalog	PI4KB	novel	3983	13	NA	NA	0	0	combination_of_known_junctions	FALSE	canonical	1	24416	junction_12	243434	NA	NA	NA	TRUE	NA	NA	NA	C	coding	816	2451	589	3039	151316481	151292852	FALSE	15	ACTTGTGTCATTTCCAGGTT	11	TRUE	NA	NA	AATAAA	-15	1	0	0	4	3
PB.1607.5	chr1	-	3675	13	full-splice_match	PI4KB	ENST00000368872.5	3331	13	3	-347	0	0	multi-exon	FALSE	canonical	1	57828	junction_11	221119	NA	NA	NA	TRUE	NA	NA	NA	C	coding	801	2406	550	2955	151316481	151292852	FALSE	15	ACTTGTGTCATTTCCAGGTT	-17	TRUE	NA	NA	AATAAA	-15	0	0	0	0	0
PB.1607.6	chr1	-	3553	11	full-splice_match	PI4KB	ENST00000368874.8	3934	11	46	335	-12	0	multi-exon	FALSE	canonical	1	172621	junction_10	146483	NA	NA	NA	TRUE	NA	NA	NA	C	coding	801	2406	428	2833	151316481	151292852	FALSE	15	ACTTGTGTCATTTCCAGGTT	-1	TRUE	NA	NA	AATAAA	-15	0	0	0	4	7
PB.1607.7	chr1	-	3533	13	full-splice_match	PI4KB	ENST00000368875.6	3983	13	255	195	-2	0	multi-exon	FALSE	canonical	1	98163	junction_9	226510	NA	NA	NA	TRUE	NA	NA	NA	C	coding	816	2451	363	2813	151316481	151292852	FALSE	15	ACTTGTGTCATTTCCAGGTT	-3	TRUE	NA	NA	AATAAA	-15	0	0	0	0	1
PB.1607.8	chr1	-	3510	12	novel_in_catalog	PI4KB	novel	3983	13	NA	NA	-5	0	combination_of_known_junctions	FALSE	canonical	1	105423	junction_11	186876	NA	NA	NA	TRUE	NA	NA	NA	C	coding	801	2406	385	2790	151316481	151292852	FALSE	15	ACTTGTGTCATTTCCAGGTT	-25	TRUE	NA	NA	AATAAA	-15	0	0	0	3	2
PB.1607.9	chr1	-	3292	11	novel_in_catalog	PI4KB	novel	3340	12	NA	NA	-20	0	combination_of_known_junctions	FALSE	canonical	1	14652	junction_1	203935	NA	NA	NA	TRUE	NA	NA	NA	C	coding	752	2259	198	2456	151316481	151292968	FALSE	15	ACTTGTGTCATTTCCAGGTT	-40	TRUE	NA	NA	AATAAA	-15	0	0	0	1	0
PB.1608.1	chr1	-	1326	12	novel_not_in_catalog	RFX5	novel	2355	11	NA	NA	-2	7497	at_least_one_novel_splicesite	FALSE	canonical	1	195	junction_1	146772	NA	NA	NA	TRUE	NA	NA	NA	C	coding	363	1092	175	1266	151346320	151333203	FALSE	50	AATGAGGAATAAATGAGTTA	-6	TRUE	NA	NA	NA	NA	2	0	0	0	0
PB.1608.2	chr1	-	4074	9	novel_in_catalog	RFX5	novel	2355	11	NA	NA	0	-1	intron_retention	FALSE	canonical	1	2666	junction_6	197949	NA	NA	NA	TRUE	NA	NA	NA	C	coding	445	1338	1192	2529	151344238	151342186	FALSE	5	ATTGTGTTTGTGTTCCTCCC	-1	TRUE	NA	NA	NA	NA	0	0	0	0	0
PB.1608.3	chr1	-	3667	11	novel_in_catalog	RFX5	novel	3576	11	NA	NA	-15	-1	intron_retention	FALSE	canonical	1	62823	junction_10	164582	NA	NA	NA	TRUE	NA	NA	NA	C	coding	616	1851	272	2122	151346320	151342186	FALSE	5	ATTGTGTTTGTGTTCCTCCC	360	FALSE	NA	NA	NA	NA	0	0	0	1	0
PB.1608.4	chr1	-	3610	11	full-splice_match	RFX5	ENST00000452671.6	2355	11	64	-1319	0	-1	multi-exon	FALSE	canonical	1	254587	junction_10	74785.9	NA	NA	NA	TRUE	NA	NA	NA	C	coding	616	1851	215	2065	151346320	151342186	FALSE	5	ATTGTGTTTGTGTTCCTCCC	-46	TRUE	NA	NA	NA	NA	2	1	0	6	2
PB.1609.1	chr1	-	2133	12	novel_in_catalog	SELENBP1	novel	1722	12	NA	NA	0	0	intron_retention	FALSE	canonical	1	5130	junction_8	289187	NA	NA	NA	TRUE	NA	NA	NA	C	coding	274	825	1071	1895	151366791	151364543	FALSE	10	AGATGGCCTTGTCTTTGGGG	-3	TRUE	NA	NA	AATAAA	-19	0	1	0	0	0
PB.1609.4	chr1	-	1971	11	full-splice_match	SELENBP1	ENST00000493560.5	1963	11	-11	3	0	1	multi-exon	FALSE	canonical	1	487755	junction_7	122754	NA	NA	NA	TRUE	NA	NA	NA	C	coding	408	1227	509	1735	151369171	151364543	FALSE	10	TCAGATGGCCTTGTCTTTGG	-3	TRUE	NA	NA	AATAAA	-17	0	1	1	0	0
PB.1609.5	chr1	-	1719	12	full-splice_match	SELENBP1	ENST00000368868.10	1722	12	0	3	0	1	multi-exon	FALSE	canonical	1	487755	junction_7	121127	NA	NA	NA	TRUE	NA	NA	NA	C	coding	472	1419	65	1483	151372641	151364543	FALSE	10	TCAGATGGCCTTGTCTTTGG	-3	TRUE	NA	NA	AATAAA	-17	6	6	2	4	8
PB.1610.1	chr1	+	925	7	full-splice_match	PSMB4	ENST00000290541.7	918	7	-7	0	6	0	multi-exon	FALSE	canonical	1	4241818	junction_1	764803	NA	NA	NA	TRUE	NA	NA	NA	C	coding	233	702	116	817	151399681	151401829	FALSE	5	TTGCTGAGTGGTTTTTGTCT	-7	TRUE	NA	NA	AATAAA	-14	1	3	1	4	6
PB.1610.2	chr1	+	1668	4	novel_in_catalog	PSMB4	novel	918	7	NA	NA	-3	-4	intron_retention	FALSE	canonical	1	4241818	junction_1	923629	NA	NA	NA	TRUE	NA	NA	NA	C	coding	167	504	19	522	151399588	151400598	TRUE	25	AAAATGCTTGCTGAGTGGTT	-3	TRUE	NA	NA	AATAAA	-7	0	0	0	0	1
PB.1610.3	chr1	+	1732	4	novel_in_catalog	PSMB4	novel	918	7	NA	NA	2	0	intron_retention	FALSE	canonical	1	4241818	junction_1	793321	NA	NA	NA	TRUE	NA	NA	NA	C	coding	116	351	8	358	151399588	151400191	TRUE	5	TTGCTGAGTGGTTTTTGTCT	8	FALSE	NA	NA	AATAAA	-14	1	0	0	0	0
PB.1611.22	chr1	-	3028	7	full-splice_match	POGZ	ENST00000485040.5	2741	7	-303	16	12	-16	multi-exon	FALSE	canonical	1	59177	junction_6	119564	NA	NA	NA	TRUE	NA	NA	NA	C	coding	363	1092	333	1424	151442204	151427809	FALSE	85	AAAAAAAAAAAAAAAAGTAG	-39	TRUE	NA	NA	NA	NA	0	0	1	0	0
PB.1611.24	chr1	-	4176	6	novel_in_catalog	POGZ	novel	2741	7	NA	NA	51	-18	intron_retention	FALSE	canonical	1	59177	junction_5	122597	NA	NA	NA	TRUE	NA	NA	NA	C	coding	227	684	294	977	151442204	151429487	TRUE	80	TCAAAAAAAAAAAAAAAAGT	0	TRUE	NA	NA	NA	NA	0	0	0	0	0
PB.1611.25	chr1	-	2821	6	incomplete-splice_match	POGZ	ENST00000491586.5	4130	18	-260	21408	55	-21	3prime_fragment	FALSE	canonical	1	52120	junction_4	158235	NA	NA	NA	TRUE	NA	NA	NA	C	coding	310	933	290	1222	151442204	151427809	FALSE	80	ATCTCAAAAAAAAAAAAAAA	4	TRUE	NA	NA	NA	NA	0	0	0	0	0
PB.1611.5	chr1	-	6624	19	full-splice_match	POGZ	ENST00000271715.7	6655	19	29	2	29	-1	multi-exon	FALSE	canonical	1	59177	junction_18	95501.6	NA	NA	NA	TRUE	NA	NA	NA	C	coding	1410	4233	316	4548	151442204	151404802	FALSE	20	TTTCCTGTGTTGAGACTGAA	-22	TRUE	NA	NA	AATAAA	-18	0	0	0	0	0
PB.1613.1	chr1	+	3030	12	full-splice_match	TUFT1	ENST00000368848.6	3033	12	0	3	0	-3	multi-exon	FALSE	canonical	1	64589	junction_1	43320.8	NA	NA	NA	TRUE	NA	NA	NA	C	coding	365	1098	60	1157	151540367	151581707	FALSE	5	TGACCTCCTGGTCTGGTTTC	-1	TRUE	NA	NA	AATAAA	-20	0	0	0	1	3
PB.1613.2	chr1	+	2275	1	full-splice_match	AL365436.1	ENST00000452587.1	495	1	-1741	-39	-1741	39	mono-exon	FALSE	NA	NA	NA	NA	NA	NA	NA	NA	NA	NA	NA	NA	A	coding	107	324	1742	2065	151557446	151557769	NA	85	AAAAAAACTTAAAAAAAAAA	NA	FALSE	NA	NA	AATAAA	-9	0	0	1	0	0
PB.1615.1	chr1	+	1920	12	full-splice_match	SNX27	ENST00000458013.7	6441	12	-63	4584	-19	6	multi-exon	TRUE	canonical	1	80080	junction_1	44327.6	NA	NA	NA	TRUE	NA	NA	NA	C	coding	541	1626	216	1841	151612202	151694417	FALSE	80	AACAAAAAAGAAGAGAAAAA	0	TRUE	NA	NA	NA	NA	0	0	1	0	3
PB.1615.2	chr1	+	2640	12	full-splice_match	SNX27	ENST00000368843.8	7250	12	15	4595	-6	6	multi-exon	FALSE	canonical	1	52388	junction_11	57756.3	NA	NA	NA	TRUE	NA	NA	NA	C	coding	528	1587	159	1745	151612202	151693601	FALSE	80	AACAAAAAAGAAGAGAAAAA	-6	TRUE	NA	NA	NA	NA	1	2	11	5	7
PB.1615.3	chr1	+	2420	12	novel_not_in_catalog	SNX27	novel	7250	12	NA	NA	4	6	at_least_one_novel_splicesite	FALSE	canonical	1	3632	junction_1	71604.3	NA	NA	NA	TRUE	NA	NA	NA	C	coding	425	1278	248	1525	151612440	151693601	FALSE	80	AACAAAAAAGAAGAGAAAAA	4	TRUE	NA	NA	NA	NA	0	0	0	0	0
PB.1615.4	chr1	+	1583	12	novel_in_catalog	SNX27	novel	6441	12	NA	NA	4	6	combination_of_known_junctions	FALSE	canonical	1	3421	junction_1	62333.8	NA	NA	NA	TRUE	NA	NA	NA	C	coding	355	1068	437	1504	151658250	151694417	FALSE	80	AACAAAAAAGAAGAGAAAAA	4	TRUE	NA	NA	NA	NA	0	0	1	0	0
PB.1618.1	chr1	-	3244	13	full-splice_match	CELF3	ENST00000290583.8	3246	13	5	-3	5	2	multi-exon	TRUE	canonical	1	73088	junction_5	29155.6	NA	NA	NA	TRUE	NA	NA	NA	C	coding	465	1398	790	2187	151716020	151705041	TRUE	40	AAATAAGAGTCTTGGAAGGT	-14	FALSE	NA	NA	AATAAA	-21	0	0	0	1	5
PB.1618.10	chr1	-	3612	12	novel_in_catalog	CELF3	novel	3246	13	NA	NA	4	-14	intron_retention	FALSE	canonical	1	73088	junction_5	30451.9	NA	NA	NA	TRUE	NA	NA	NA	C	coding	365	1098	1485	2582	151709325	151705041	TRUE	70	AAATAAAGAAAAAAGTTTAA	-15	FALSE	NA	NA	TTTAAA	-20	0	0	0	0	0
PB.1618.11	chr1	-	2721	15	novel_not_in_catalog	CELF3	novel	2444	14	NA	NA	-3	-14	at_least_one_novel_splicesite	FALSE	canonical	1	755	junction_14	49304.6	NA	NA	NA	TRUE	NA	NA	NA	C	coding	389	1170	522	1691	151709791	151705041	TRUE	70	AAATAAAGAAAAAAGTTTAA	-6	TRUE	NA	NA	TTTAAA	-20	0	0	0	0	0
PB.1618.12	chr1	-	2251	12	novel_not_in_catalog	CELF3	novel	3246	13	NA	NA	27	-14	at_least_one_novel_splicesite	FALSE	canonical	1	1755	junction_11	43734.2	NA	NA	NA	TRUE	NA	NA	NA	C	coding	389	1170	52	1221	151709791	151705041	TRUE	70	AAATAAAGAAAAAAGTTTAA	6497	FALSE	NA	NA	TTTAAA	-20	0	0	0	0	0
PB.1618.13	chr1	-	2042	2	novel_not_in_catalog	CELF3	novel	2970	10	NA	NA	4386	-14	at_least_one_novel_splicesite	FALSE	canonical	1	4921	junction_1	0	NA	NA	NA	TRUE	NA	NA	NA	C	non_coding	NA	NA	NA	NA	NA	NA	NA	70	AAATAAAGAAAAAAGTTTAA	9494	FALSE	NA	NA	TTTAAA	-20	0	0	0	0	0
PB.1618.16	chr1	-	1527	4	incomplete-splice_match	CELF3	ENST00000470688.5	2970	10	3877	24	3089	-14	5prime_fragment	FALSE	canonical	1	113761	junction_1	11088.7	NA	NA	NA	TRUE	NA	NA	NA	C	coding	48	147	232	378	151705959	151705160	TRUE	70	AAATAAAGAAAAAAGTTTAA	10004	FALSE	NA	NA	TTTAAA	-20	0	0	0	0	0
PB.1618.2	chr1	-	2469	14	novel_in_catalog	CELF3	novel	2444	14	NA	NA	5	0	combination_of_known_junctions	FALSE	canonical	1	26837	junction_13	35788	NA	NA	NA	TRUE	NA	NA	NA	C	coding	389	1170	245	1414	151709791	151705041	TRUE	40	TCAAATAAGAGTCTTGGAAG	-14	FALSE	NA	NA	AATAAA	-19	0	1	1	1	0
PB.1618.5	chr1	-	3431	14	novel_not_in_catalog	CELF3	novel	3246	13	NA	NA	1	0	intron_retention	FALSE	canonical	1	12452	junction_12	44221.1	NA	NA	NA	TRUE	NA	NA	NA	C	coding	389	1170	1208	2377	151709791	151705041	TRUE	45	ATCAAATAAGAGTCTTGGAA	-18	FALSE	NA	NA	AATAAA	-18	0	0	0	0	1
PB.1618.6	chr1	-	2956	14	novel_not_in_catalog	CELF3	novel	2444	14	NA	NA	1	0	at_least_one_novel_splicesite	FALSE	canonical	0	0	junction_13	44580	NA	NA	NA	TRUE	NA	NA	NA	C	coding	464	1395	508	1902	151716020	151705041	TRUE	45	ATCAAATAAGAGTCTTGGAA	-18	FALSE	NA	NA	AATAAA	-18	0	0	0	0	0
PB.1618.8	chr1	-	2567	14	novel_not_in_catalog	CELF3	novel	2444	14	NA	NA	2	-3	at_least_one_novel_splicesite	FALSE	canonical	1	755	junction_13	40480.8	NA	NA	NA	TRUE	NA	NA	NA	C	coding	465	1398	119	1516	151716020	151705041	TRUE	40	AGCATCAAATAAGAGTCTTG	-17	FALSE	NA	NA	AATAAA	-15	0	0	0	0	0
PB.1618.9	chr1	-	2644	15	novel_not_in_catalog	CELF3	novel	2444	14	NA	NA	4	-1	at_least_one_novel_splicesite	FALSE	canonical	1	12452	junction_12	46291.1	NA	NA	NA	TRUE	NA	NA	NA	C	coding	389	1170	432	1601	151709791	151705041	TRUE	55	AGTTTAAAAGCATCAAATAA	-15	FALSE	NA	NA	AATAAA	-7	0	0	0	1	0
PB.1619.1	chr1	-	2270	5	novel_in_catalog	MRPL9	novel	1264	7	NA	NA	-7	-2	intron_retention	FALSE	canonical	1	601027	junction_4	202063	NA	NA	NA	TRUE	NA	NA	NA	C	coding	123	372	25	396	151763479	151762928	TRUE	25	AAGTAAGTGTTGCTTACTGG	-8	TRUE	NA	NA	AATAAA	-18	0	0	1	0	0
PB.1619.2	chr1	-	1217	7	full-splice_match	MRPL9	ENST00000368830.8	1224	7	5	2	-2	-2	multi-exon	FALSE	canonical	1	601027	junction_6	191526	NA	NA	NA	TRUE	NA	NA	NA	C	coding	267	804	13	816	151763479	151760050	FALSE	25	AAGTAAGTGTTGCTTACTGG	4	TRUE	NA	NA	AATAAA	-18	2	1	2	1	5
PB.1619.3	chr1	-	1127	6	full-splice_match	MRPL9	ENST00000368829.3	882	6	-19	-226	-7	-2	multi-exon	FALSE	canonical	1	96013	junction_2	351155	NA	NA	NA	TRUE	NA	NA	NA	C	coding	233	702	25	726	151763479	151760050	FALSE	25	AAGTAAGTGTTGCTTACTGG	-8	TRUE	NA	NA	AATAAA	-18	0	0	1	0	0
PB.162.1	chr1	+	2569	5	full-splice_match	TARDBP	ENST00000439080.6	1388	5	-2	-1179	-2	-6	multi-exon	FALSE	canonical	1	13029	junction_2	448046	NA	NA	NA	TRUE	NA	NA	NA	C	coding	298	897	290	1186	11013912	11022654	FALSE	30	AAATAATATGTGTCTTTGTT	-8	TRUE	NA	NA	AATAAA	-9	0	0	3	0	0
PB.162.2	chr1	+	4272	6	full-splice_match	TARDBP	ENST00000240185.7	5367	6	259	836	5	92	multi-exon	FALSE	canonical	1	472865	junction_2	288659	NA	NA	NA	TRUE	NA	NA	NA	C	coding	414	1245	98	1342	11013728	11022654	FALSE	80	AAAGAAAAAAGAAAATAATA	0	TRUE	NA	NA	TTTAAA	-13	0	0	3	3	1
PB.1620.1	chr1	-	2106	14	novel_in_catalog	TDRKH	novel	2318	14	NA	NA	-14	-182	intron_retention	FALSE	canonical	1	7099	junction_1	48589.8	NA	NA	NA	TRUE	NA	NA	NA	C	coding	561	1686	160	1845	151783022	151774452	TRUE	10	ATTCTGATGGGTTCTTTGTC	-49	FALSE	NA	NA	NA	NA	0	0	0	0	0
PB.1620.2	chr1	-	2620	14	novel_in_catalog	TDRKH	novel	3093	14	NA	NA	-10	4	intron_retention	FALSE	canonical	1	24068	junction_13	43995.5	NA	NA	NA	TRUE	NA	NA	NA	C	coding	561	1686	156	1841	151783022	151774452	TRUE	50	AAAACCAAATTCTGATTGAA	-45	TRUE	NA	NA	AATAAA	-20	0	0	0	0	0
PB.1620.3	chr1	-	2785	13	full-splice_match	TDRKH	ENST00000368824.8	2792	13	12	-5	0	3	multi-exon	FALSE	canonical	1	40773	junction_12	34345.9	NA	NA	NA	TRUE	NA	NA	NA	C	coding	561	1686	137	1822	151783022	151774452	FALSE	45	TAAAACCAAATTCTGATTGA	-1	TRUE	NA	NA	AATAAA	-19	0	0	4	4	1
PB.1620.4	chr1	-	2688	13	incomplete-splice_match	TDRKH	ENST00000525790.5	2217	14	-3	3382	-3	3	3prime_fragment	FALSE	canonical	1	9022	junction_9	47746.1	NA	NA	NA	TRUE	NA	NA	NA	C	coding	337	1014	712	1725	151778895	151774452	FALSE	45	TAAAACCAAATTCTGATTGA	-4	TRUE	NA	NA	AATAAA	-19	0	1	1	1	1
PB.1620.5	chr1	-	2600	14	novel_in_catalog	TDRKH	novel	3093	14	NA	NA	0	3	intron_retention	FALSE	canonical	1	35326	junction_1	41330.8	NA	NA	NA	TRUE	NA	NA	NA	C	coding	561	1686	137	1822	151783022	151774452	TRUE	45	TAAAACCAAATTCTGATTGA	-1	TRUE	NA	NA	AATAAA	-19	0	0	0	1	2
PB.1620.6	chr1	-	2763	13	full-splice_match	TDRKH	ENST00000458431.6	2768	13	5	0	0	0	multi-exon	FALSE	canonical	1	24068	junction_12	38023.9	NA	NA	NA	TRUE	NA	NA	NA	C	coding	561	1686	124	1809	151783022	151774452	FALSE	55	AAAATTTTCTAAAACCAAAT	-13	TRUE	NA	NA	AATAAA	-10	0	0	1	0	1
PB.1622.1	chr1	+	2172	5	novel_not_in_catalog	C2CD4D-AS1	novel	506	3	NA	NA	-3424	1165	at_least_one_novel_splicesite	FALSE	canonical	1	6103	junction_2	16141.3	NA	NA	NA	TRUE	NA	NA	NA	B	coding	125	378	1	378	151838453	151841753	TRUE	25	ATCAAAGTTCTGATTTTTTT	-16	TRUE	NA	NA	NA	NA	0	0	1	0	2
PB.1622.2	chr1	+	2079	4	novel_not_in_catalog	C2CD4D-AS1	novel	506	3	NA	NA	-3414	1162	at_least_one_novel_splicesite	FALSE	canonical	1	2938	junction_1	18488	NA	NA	NA	TRUE	NA	NA	NA	B	coding	110	333	3	335	151838465	151841800	TRUE	25	TCCATCAAAGTTCTGATTTT	-6	TRUE	NA	NA	NA	NA	0	0	1	0	1
PB.1622.3	chr1	+	1566	2	novel_not_in_catalog	C2CD4D-AS1	novel	506	3	NA	NA	-3395	1157	at_least_one_novel_splicesite	FALSE	canonical	1	602	junction_1	0	NA	NA	NA	TRUE	NA	NA	NA	B	coding	110	333	2	334	151838483	151850310	FALSE	40	AAAAGTCCATCAAAGTTCTG	13	TRUE	NA	NA	NA	NA	0	1	0	0	1
PB.1623.1	chr1	-	1758	7	full-splice_match	THEM4	ENST00000471464.5	1832	7	72	2	72	-2	multi-exon	FALSE	canonical	1	28323	junction_2	11163.4	NA	NA	NA	TRUE	NA	NA	NA	C	coding	136	411	517	927	151889347	151874888	FALSE	20	AACCCAGGCTGTACTGTTGT	-1	TRUE	NA	NA	ATTAAA	-17	1	0	1	1	2
PB.1625.1	chr1	-	668	3	full-splice_match	S100A10	ENST00000368811.8	671	3	0	3	0	0	multi-exon	FALSE	canonical	1	4399137	junction_2	929506	NA	NA	NA	TRUE	NA	NA	NA	A	coding	97	294	130	423	151986230	151983163	FALSE	40	AAATTTGAGACAGAATGTTT	-1	TRUE	NA	NA	AATAAA	-21	3	2	0	1	1
PB.1626.1	chr1	-	571	3	full-splice_match	S100A11	ENST00000271638.3	563	3	-12	4	-12	-4	multi-exon	FALSE	canonical	1	6812232	junction_2	840820	NA	NA	NA	TRUE	NA	NA	NA	C	coding	105	318	102	419	152036915	152032662	FALSE	35	TGAACTAGAGAGTTGGTGAA	-13	TRUE	NA	NA	AATAAA	-23	3	1	0	2	1
PB.1627.1	chr1	+	2339	6	full-splice_match	FLG-AS1	ENST00000669062.1	2362	6	38	-15	-1	15	multi-exon	FALSE	canonical	1	188	junction_1	4088.35	NA	NA	NA	TRUE	NA	NA	NA	A	non_coding	NA	NA	NA	NA	NA	NA	NA	20	ATTTCTTGACTCTGGCACTA	38	TRUE	NA	NA	AATAAA	-21	0	0	0	0	1
PB.1629.1	chr1	-	443	2	incomplete-splice_match	S100A6	ENST00000368719.9	434	3	579	0	579	0	5prime_fragment	FALSE	canonical	1	27867393	junction_1	0	NA	NA	NA	TRUE	NA	NA	NA	C	non_coding	NA	NA	NA	NA	NA	NA	NA	0	CCCTTGCGTCCTGGCTTCCG	-15	TRUE	NA	NA	AATAAA	-20	1	3	0	0	0
PB.1629.2	chr1	-	975	3	full-splice_match	S100A6	ENST00000368719.9	434	3	-542	1	-289	-1	multi-exon	FALSE	canonical	1	22936954	junction_2	2.46522e+06	NA	NA	NA	TRUE	NA	NA	NA	C	non_coding	NA	NA	NA	NA	NA	NA	NA	5	ACCCTTGCGTCCTGGCTTCC	9484	FALSE	NA	NA	AATAAA	-19	12	14	1	10	0
PB.1629.3	chr1	-	554	3	novel_not_in_catalog	S100A6	novel	479	3	NA	NA	-49	-1	at_least_one_novel_splicesite	FALSE	canonical	1	7792	junction_2	1.39298e+07	NA	NA	NA	TRUE	NA	NA	NA	C	coding	90	273	186	458	153535339	153534696	FALSE	5	ACCCTTGCGTCCTGGCTTCC	9724	FALSE	NA	NA	AATAAA	-19	0	2	0	0	0
PB.163.1	chr1	+	524	1	full-splice_match	AL109811.2	ENST00000607145.1	870	1	351	-5	252	5	mono-exon	FALSE	NA	NA	NA	NA	NA	NA	NA	NA	NA	NA	NA	NA	A	non_coding	NA	NA	NA	NA	NA	NA	NA	20	TGTTTGTAGTAGTCATTTAC	351	FALSE	NA	NA	ATTAAA	-20	0	2	0	0	0
PB.1630.1	chr1	-	1138	3	full-splice_match	S100A16	ENST00000368706.9	1172	3	30	4	30	-4	multi-exon	FALSE	canonical	1	1556805	junction_2	794678	NA	NA	NA	TRUE	NA	NA	NA	A	coding	103	312	183	494	153608151	153607534	FALSE	20	GAAACGTTTTATGCTTTGGT	2	TRUE	NA	NA	ATTAAA	-17	7	7	0	4	3
PB.1631.1	chr1	+	823	4	full-splice_match	S100A1	ENST00000368698.3	784	4	-35	-4	-35	1	multi-exon	FALSE	canonical	1	970	junction_1	724468	NA	NA	NA	TRUE	NA	NA	NA	C	coding	147	444	183	626	153628073	153631841	FALSE	10	ATCCGATGTCTGTCTCCTCT	-6189	FALSE	NA	NA	ATTAAA	-20	1	0	0	1	0
PB.1631.2	chr1	+	580	3	full-splice_match	S100A1	ENST00000292169.5	594	3	14	0	-11	0	multi-exon	FALSE	canonical	1	1521682	junction_2	15871	NA	NA	NA	TRUE	NA	NA	NA	C	coding	94	285	100	384	153630522	153631841	FALSE	10	CATCCGATGTCTGTCTCCTC	-27	TRUE	NA	NA	ATTAAA	-19	9	11	0	7	4
PB.1631.3	chr1	+	755	3	full-splice_match	S100A1	ENST00000368696.3	522	3	-1	-232	-1	-1	multi-exon	FALSE	canonical	1	131835	junction_2	710794	NA	NA	NA	TRUE	NA	NA	NA	C	non_coding	NA	NA	NA	NA	NA	NA	NA	10	CCATCCGATGTCTGTCTCCT	-17	TRUE	NA	NA	ATTAAA	-18	4	3	0	1	2
PB.1632.2	chr1	-	575	3	full-splice_match	S100A13	ENST00000339556.8	514	3	-70	9	-2	0	multi-exon	FALSE	canonical	1	19276	junction_2	1.23045e+06	NA	NA	NA	TRUE	NA	NA	NA	C	non_coding	NA	NA	NA	NA	NA	NA	NA	40	AAACACAAATGTTTCTTACT	-1	TRUE	NA	NA	AATAAA	-13	0	1	0	1	0
PB.1633.3	chr1	+	1958	5	novel_in_catalog	CHTOP	novel	2165	6	NA	NA	-15	0	intron_retention	FALSE	canonical	1	42757	junction_4	278533	NA	NA	NA	TRUE	NA	NA	NA	C	coding	203	612	311	922	153636589	153645269	FALSE	20	ACCCAGGACTCTCTTTATTT	-29	FALSE	NA	NA	NA	NA	0	1	0	0	0
PB.1633.5	chr1	+	3719	5	novel_in_catalog	CHTOP	novel	2079	6	NA	NA	0	0	intron_retention	FALSE	canonical	1	336844	junction_2	155748	NA	NA	NA	TRUE	NA	NA	NA	C	coding	223	672	2012	2683	153638305	153645269	FALSE	20	ACCCAGGACTCTCTTTATTT	-14	TRUE	NA	NA	NA	NA	0	0	0	0	0
PB.1633.6	chr1	+	3584	4	novel_in_catalog	CHTOP	novel	2165	6	NA	NA	0	0	intron_retention	FALSE	canonical	1	42757	junction_3	290622	NA	NA	NA	TRUE	NA	NA	NA	C	coding	178	537	2012	2548	153638305	153645269	FALSE	20	ACCCAGGACTCTCTTTATTT	-14	TRUE	NA	NA	NA	NA	0	0	0	0	0
PB.1633.7	chr1	+	2078	6	full-splice_match	CHTOP	ENST00000368690.7	2165	6	87	0	3	0	multi-exon	FALSE	canonical	1	424822	junction_3	112415	NA	NA	NA	TRUE	NA	NA	NA	C	coding	249	750	293	1042	153636589	153645269	FALSE	20	ACCCAGGACTCTCTTTATTT	-11	TRUE	NA	NA	NA	NA	3	1	3	1	3
PB.1634.1	chr1	+	1492	2	full-splice_match	SNAPIN	ENST00000478558.1	1205	2	-22	-265	-7	0	multi-exon	FALSE	canonical	1	833926	junction_1	0	NA	NA	NA	TRUE	NA	NA	NA	C	coding	110	333	632	964	153659336	153661301	FALSE	20	ATATTCTAGTTTACTCTGGT	0	TRUE	NA	NA	AATAAA	-12	0	4	0	3	0
PB.1634.2	chr1	+	972	4	full-splice_match	SNAPIN	ENST00000368685.5	1030	4	51	7	-7	-6	multi-exon	FALSE	canonical	1	546793	junction_1	118550	NA	NA	NA	TRUE	NA	NA	NA	C	coding	136	411	40	450	153658744	153661301	FALSE	40	AAAATGATATTCTAGTTTAC	0	TRUE	NA	NA	AATAAA	-6	2	1	2	3	4
PB.1634.3	chr1	+	3014	3	full-splice_match	SNAPIN	ENST00000462880.1	922	3	6	-2098	6	2097	multi-exon	FALSE	canonical	1	53295	junction_1	390316	NA	NA	NA	TRUE	NA	NA	NA	C	non_coding	NA	NA	NA	NA	NA	NA	NA	35	AAATTTCAGACTCTGGTGAA	15	TRUE	NA	NA	AATAAA	-20	1	0	0	0	1
PB.1635.1	chr1	-	1830	14	full-splice_match	ILF2	ENST00000361891.9	1852	14	21	1	10	-1	multi-exon	FALSE	canonical	1	1632815	junction_11	1.05419e+06	NA	NA	NA	TRUE	NA	NA	NA	C	coding	390	1173	51	1223	153670922	153662396	FALSE	25	GCTACTGTATTCAAGCCAGT	14	TRUE	NA	NA	AATAAA	-18	1	1	0	0	0
PB.1635.4	chr1	-	1907	12	novel_in_catalog	ILF2	novel	1852	14	NA	NA	1	29	intron_retention	FALSE	canonical	1	1632815	junction_9	1.08509e+06	NA	NA	NA	TRUE	NA	NA	NA	C	coding	275	828	71	898	153670922	153663193	TRUE	0	GCTCTTGGTCTTTCTGGTTG	-6	TRUE	NA	NA	ATTAAA	-16	0	0	0	0	0
PB.1636.1	chr1	+	4098	30	full-splice_match	INTS3	ENST00000318967.7	5252	30	425	729	-8	0	multi-exon	FALSE	canonical	1	325249	junction_1	129804	NA	NA	NA	TRUE	NA	NA	NA	C	coding	1042	3129	161	3289	153728635	153773270	FALSE	5	TTTTGTGCTGGAGTGTCTGC	425	FALSE	NA	NA	AATAAA	-16	0	0	0	0	0
PB.1637.1	chr1	+	2386	10	full-splice_match	SLC27A3	ENST00000624995.4	2298	10	-89	1	-1	0	multi-exon	FALSE	canonical	1	80112	junction_1	64524.1	NA	NA	NA	TRUE	NA	NA	NA	C	coding	730	2193	40	2232	153775357	153780002	FALSE	20	AGTATCTGTCATTATCTCTC	-2832	FALSE	NA	NA	AATAAA	-36	0	0	0	0	0
PB.1637.2	chr1	+	3351	6	novel_in_catalog	SLC27A3	novel	3351	10	NA	NA	-1	-2	intron_retention	FALSE	canonical	1	80112	junction_1	76605.5	NA	NA	NA	TRUE	NA	NA	NA	C	coding	354	1065	93	1157	153775498	153777249	TRUE	25	ACAGTATCTGTCATTATCTC	-1	TRUE	NA	NA	AATAAA	-34	0	0	0	0	0
PB.1637.3	chr1	+	2766	7	novel_in_catalog	SLC27A3	novel	1830	11	NA	NA	-1	0	intron_retention	FALSE	canonical	1	80112	junction_1	71299.3	NA	NA	NA	TRUE	NA	NA	NA	C	coding	494	1485	93	1577	153775498	153778484	TRUE	20	AGTATCTGTCATTATCTCTC	-1	TRUE	NA	NA	AATAAA	-36	0	0	0	0	1
PB.1638.1	chr1	-	5584	11	full-splice_match	GATAD2B	ENST00000368655.5	7475	11	-11	1902	-11	-1902	multi-exon	FALSE	canonical	1	90664	junction_10	51296.9	NA	NA	NA	TRUE	NA	NA	NA	C	coding	593	1782	253	2034	153828347	153810177	FALSE	80	AAAAAAAAAAAAACCTGAAA	-12	TRUE	NA	NA	TTTAAA	-21	0	0	0	1	0
PB.1639.13	chr1	-	5742	28	novel_not_in_catalog	DENND4B	novel	5728	28	NA	NA	-11	-1	at_least_one_novel_splicesite	FALSE	canonical	1	58183	junction_27	103034	NA	NA	NA	TRUE	NA	NA	NA	B	coding	1496	4491	457	4947	153944374	153930297	FALSE	0	CCTTCGGCCTCCTGTTCCCT	-12	TRUE	NA	NA	AGTAAA	-19	0	0	1	8	1
PB.1639.2	chr1	-	4564	15	novel_in_catalog	DENND4B	novel	5728	28	NA	NA	1606	0	intron_retention	FALSE	canonical	1	246713	junction_9	82017.5	NA	NA	NA	TRUE	NA	NA	NA	B	coding	516	1551	2218	3768	153934135	153930297	FALSE	0	CTTCGGCCTCCTGTTCCCTG	7847	FALSE	NA	NA	AGTAAA	-20	0	0	1	0	0
PB.1639.3	chr1	-	4414	24	novel_not_in_catalog	DENND4B	novel	5728	28	NA	NA	46	0	at_least_one_novel_splicesite	FALSE	canonical	1	7338	junction_22	108673	NA	NA	NA	TRUE	NA	NA	NA	B	coding	1122	3369	250	3618	153941289	153930297	FALSE	0	CTTCGGCCTCCTGTTCCCTG	9067	FALSE	NA	NA	AGTAAA	-20	0	0	1	1	0
PB.1639.7	chr1	-	2098	9	novel_not_in_catalog	DENND4B	novel	5728	28	NA	NA	-434	0	at_least_one_novel_splicesite	FALSE	canonical	1	57818	junction_3	137520	NA	NA	NA	TRUE	NA	NA	NA	B	coding	297	894	167	1060	153933533	153930723	TRUE	0	CTTCGGCCTCCTGTTCCCTG	8298	FALSE	NA	NA	AGTAAA	-20	0	2	0	0	0
PB.164.2	chr1	-	1951	7	novel_in_catalog	SRM	novel	1260	8	NA	NA	2	-3	intron_retention	FALSE	canonical	1	1007324	junction_6	448658	NA	NA	NA	TRUE	NA	NA	NA	C	coding	316	951	74	1024	11059943	11055595	TRUE	25	AAAGATTGGAGTCCTGTGTC	1	TRUE	NA	NA	NA	NA	0	0	0	0	0
PB.164.3	chr1	-	1257	8	full-splice_match	SRM	ENST00000376957.7	1260	8	0	3	0	-3	multi-exon	FALSE	canonical	1	1007324	junction_7	416222	NA	NA	NA	TRUE	NA	NA	NA	C	coding	302	909	76	984	11059943	11054865	FALSE	25	AAAGATTGGAGTCCTGTGTC	-1	TRUE	NA	NA	NA	NA	1	0	12	10	13
PB.1640.10	chr1	-	1519	5	incomplete-splice_match	CRTC2	ENST00000461638.6	2343	13	3370	20	477	-17	5prime_fragment	FALSE	canonical	1	5332	junction_3	212605	NA	NA	NA	TRUE	NA	NA	NA	B	coding	130	393	713	1105	153948629	153948109	FALSE	70	AATAAAAAAATCATATCAAA	6974	FALSE	NA	NA	ATTAAA	-17	0	0	0	0	0
PB.1640.11	chr1	-	1352	4	incomplete-splice_match	CRTC2	ENST00000368630.7	1635	5	7057	20	577	-17	5prime_fragment	FALSE	canonical	1	412401	junction_3	16939.3	NA	NA	NA	TRUE	NA	NA	NA	B	coding	235	708	231	938	153951289	153948109	FALSE	70	AATAAAAAAATCATATCAAA	7074	FALSE	NA	NA	ATTAAA	-17	1	1	0	0	0
PB.1640.12	chr1	-	1134	4	incomplete-splice_match	CRTC2	ENST00000487235.5	2263	12	6505	17	37	-17	5prime_fragment	FALSE	canonical	1	19011	junction_3	202381	NA	NA	NA	TRUE	NA	NA	NA	B	coding	229	690	31	720	153952029	153948109	FALSE	70	AATAAAAAAATCATATCAAA	6534	FALSE	NA	NA	ATTAAA	-17	0	1	0	0	1
PB.1641.1	chr1	-	2428	4	full-splice_match	SLC39A1	ENST00000368621.5	2398	4	-30	0	0	0	multi-exon	FALSE	canonical	1	31411	junction_3	583296	NA	NA	NA	TRUE	NA	NA	NA	C	coding	324	975	467	1441	153962715	153960098	FALSE	25	ATCTGTACAGTATCTGATTC	4231	FALSE	NA	NA	AATAAA	-15	0	0	0	0	0
PB.1641.3	chr1	-	2035	4	full-splice_match	SLC39A1	ENST00000356205.9	2038	4	0	3	0	-1	multi-exon	FALSE	canonical	1	594876	junction_3	324823	NA	NA	NA	TRUE	NA	NA	NA	C	coding	324	975	76	1050	153962715	153960098	FALSE	30	ACATCTGTACAGTATCTGAT	-1	TRUE	NA	NA	AATAAA	-13	2	3	5	3	18
PB.1642.3	chr1	-	1329	5	full-splice_match	JTB	ENST00000271843.9	1273	5	-299	243	-299	0	multi-exon	FALSE	canonical	1	2209228	junction_3	403574	NA	NA	NA	TRUE	NA	NA	NA	C	coding	146	441	722	1162	153977252	153974679	FALSE	10	TTCCTTCCCTTCTGTAACTT	9	TRUE	NA	NA	AATAAA	-15	8	12	11	11	8
PB.1642.4	chr1	-	1230	4	full-splice_match	JTB	ENST00000368589.5	1216	4	-14	0	0	0	multi-exon	FALSE	canonical	1	2407998	junction_3	348518	NA	NA	NA	TRUE	NA	NA	NA	C	coding	117	354	710	1063	153976809	153974679	FALSE	10	TTCCTTCCCTTCTGTAACTT	-1	TRUE	NA	NA	AATAAA	-15	0	2	0	2	2
PB.1642.5	chr1	-	2172	2	incomplete-splice_match	JTB	ENST00000368589.5	1216	4	-14	1	0	-1	intron_retention	FALSE	canonical	1	2814429	junction_1	0	NA	NA	NA	TRUE	NA	NA	NA	C	non_coding	NA	NA	NA	NA	NA	NA	NA	10	TTTCCTTCCCTTCTGTAACT	-1	TRUE	NA	NA	AATAAA	-14	0	0	0	0	1
PB.1642.6	chr1	-	1382	3	incomplete-splice_match	JTB	ENST00000368589.5	1216	4	-11	1	3	-1	intron_retention	FALSE	canonical	1	2814429	junction_1	223470	NA	NA	NA	TRUE	NA	NA	NA	C	coding	117	354	863	1216	153976809	153974679	FALSE	10	TTTCCTTCCCTTCTGTAACT	2	TRUE	NA	NA	AATAAA	-14	0	2	2	1	3
PB.1643.1	chr1	-	1178	8	full-splice_match	RAB13	ENST00000368575.3	1176	8	-5	3	1	0	multi-exon	FALSE	canonical	1	536	junction_7	197198	NA	NA	NA	TRUE	NA	NA	NA	C	coding	203	612	122	733	153986236	153982099	FALSE	20	AAATGTTCCTGTTTTGGGTA	4350	FALSE	NA	NA	ATTAAA	-16	2	3	1	0	0
PB.1644.2	chr1	+	656	3	full-splice_match	RPS27	ENST00000477151.2	496	3	-159	-1	0	1	multi-exon	FALSE	canonical	1	10496	junction_2	2875.5	NA	NA	NA	TRUE	NA	NA	NA	C	non_coding	NA	NA	NA	NA	NA	NA	NA	20	AAATCCTGTTTATTGTCTTG	0	TRUE	NA	NA	AATAAA	-13	0	0	1	3	0
PB.1644.3	chr1	+	576	4	full-splice_match	RPS27	ENST00000493224.5	573	4	-1	-2	0	1	multi-exon	FALSE	canonical	1	10496	junction_3	241596	NA	NA	NA	TRUE	NA	NA	NA	C	non_coding	NA	NA	NA	NA	NA	NA	NA	20	AAATCCTGTTTATTGTCTTG	0	TRUE	NA	NA	AATAAA	-13	6	1	1	2	1
PB.1644.4	chr1	+	344	4	full-splice_match	RPS27	ENST00000651669.1	352	4	0	8	0	1	multi-exon	FALSE	canonical	1	10496	junction_3	473234	NA	NA	NA	TRUE	NA	NA	NA	C	non_coding	NA	NA	NA	NA	NA	NA	NA	20	AAATCCTGTTTATTGTCTTG	0	TRUE	NA	NA	AATAAA	-13	29	38	0	44	0
PB.1646.1	chr1	-	3171	8	full-splice_match	TPM3	ENST00000330188.13	2108	8	-8	-1055	-5	-1	multi-exon	FALSE	canonical	1	511486	junction_7	645155	NA	NA	NA	TRUE	NA	NA	NA	C	coding	248	747	95	841	154183119	154157639	FALSE	10	ACTTTTCTGCTTGTTCCTTA	-6	TRUE	NA	NA	ATTAAA	-30	0	0	0	1	1
PB.1646.10	chr1	-	2091	8	full-splice_match	TPM3	ENST00000368533.8	3148	8	-1	1058	-1	-2	multi-exon	FALSE	canonical	1	380074	junction_4	711882	NA	NA	NA	TRUE	NA	NA	NA	C	coding	248	747	72	818	154183119	154157639	FALSE	30	AACCCTCAGACCTATTTGAC	-4	TRUE	NA	NA	AATAAA	-15	11	5	11	9	20
PB.1646.11	chr1	-	2150	8	novel_in_catalog	TPM3	novel	2241	9	NA	NA	0	-2	combination_of_known_splicesites	FALSE	canonical	1	93	junction_1	897422	NA	NA	NA	TRUE	NA	NA	NA	C	coding	184	555	56	610	154183119	154170433	TRUE	30	AACCCTCAGACCTATTTGAC	12	TRUE	NA	NA	AATAAA	-15	0	0	0	0	0
PB.1646.14	chr1	-	2027	7	novel_in_catalog	TPM3	novel	2108	8	NA	NA	1	-2	combination_of_known_splicesites	FALSE	canonical	1	6433	junction_3	838100	NA	NA	NA	TRUE	NA	NA	NA	C	coding	184	555	84	638	154183119	154170433	TRUE	30	AACCCTCAGACCTATTTGAC	5	TRUE	NA	NA	AATAAA	-15	1	2	0	0	1
PB.1646.2	chr1	-	2007	7	full-splice_match	TPM3	ENST00000341372.8	1933	7	-28	-46	-4	0	multi-exon	FALSE	canonical	1	20336	junction_6	774207	NA	NA	NA	TRUE	NA	NA	NA	C	coding	182	549	177	725	154183055	154157639	FALSE	25	ACCTATTTGACTTTTATTTA	-24	TRUE	NA	NA	AATAAA	-24	0	0	0	0	0
PB.1646.21	chr1	-	1259	9	novel_in_catalog	TPM3	novel	1185	8	NA	NA	4	-1	combination_of_known_splicesites	FALSE	canonical	1	13893	junction_1	725154	NA	NA	NA	TRUE	NA	NA	NA	C	coding	254	765	81	845	154183119	154159027	FALSE	25	ACAAGTTGTTGTAACTGCTT	8	TRUE	NA	NA	AATAAA	-13	0	1	3	0	1
PB.1646.6	chr1	-	4231	6	novel_in_catalog	TPM3	novel	2108	8	NA	NA	-2	-2	intron_retention	FALSE	canonical	1	511486	junction_5	748331	NA	NA	NA	TRUE	NA	NA	NA	C	coding	152	459	92	550	154183119	154172904	TRUE	30	AACCCTCAGACCTATTTGAC	-3	TRUE	NA	NA	AATAAA	-15	0	0	0	0	0
PB.1646.7	chr1	-	3415	8	full-splice_match	TPM3	ENST00000323144.12	1185	8	16	-2246	2	-2	multi-exon	FALSE	canonical	1	103325	junction_1	758211	NA	NA	NA	TRUE	NA	NA	NA	C	coding	247	744	69	812	154183119	154158969	FALSE	30	AACCCTCAGACCTATTTGAC	-1	TRUE	NA	NA	AATAAA	-15	0	0	1	2	6
PB.1646.8	chr1	-	2183	9	novel_in_catalog	TPM3	novel	2241	9	NA	NA	0	-2	combination_of_known_junctions	FALSE	canonical	1	96813	junction_1	710413	NA	NA	NA	TRUE	NA	NA	NA	C	coding	248	747	85	831	154183119	154157718	FALSE	30	AACCCTCAGACCTATTTGAC	4	TRUE	NA	NA	AATAAA	-15	1	1	5	1	5
PB.1647.1	chr1	-	1637	6	full-splice_match	C1orf43	ENST00000350592.7	1610	6	-13	-14	0	0	multi-exon	FALSE	canonical	1	613491	junction_5	773515	NA	NA	NA	TRUE	NA	NA	NA	C	coding	219	660	231	890	154220407	154207453	FALSE	20	CTTTATAGTTGTCTTTTAAT	-1	TRUE	NA	NA	AATAAA	-36	4	2	3	5	0
PB.1647.10	chr1	-	1572	7	novel_not_in_catalog	C1orf43	novel	1708	7	NA	NA	9	-8	at_least_one_novel_splicesite	FALSE	canonical	1	37028	junction_6	941912	NA	NA	NA	TRUE	NA	NA	NA	C	coding	218	657	191	847	154219898	154207453	FALSE	55	AAATAAAACGTATGAATCAG	6	TRUE	NA	NA	AATAAA	-14	1	2	1	1	1
PB.1647.11	chr1	-	1503	5	full-splice_match	C1orf43	ENST00000362076.8	1551	5	40	8	-1	-8	multi-exon	FALSE	canonical	1	248969	junction_3	1.13213e+06	NA	NA	NA	TRUE	NA	NA	NA	C	coding	201	606	173	778	154220407	154207453	FALSE	55	AAATAAAACGTATGAATCAG	-4	TRUE	NA	NA	AATAAA	-14	0	0	0	1	0
PB.1647.12	chr1	-	1539	6	novel_in_catalog	C1orf43	novel	1708	7	NA	NA	1	-8	combination_of_known_splicesites	FALSE	canonical	1	27719	junction_4	995756	NA	NA	NA	TRUE	NA	NA	NA	C	coding	150	453	362	814	154213923	154207453	FALSE	55	AAATAAAACGTATGAATCAG	-2	TRUE	NA	NA	AATAAA	-14	0	0	1	0	0
PB.1647.2	chr1	-	1494	5	novel_in_catalog	C1orf43	novel	1861	8	NA	NA	-6	0	combination_of_known_splicesites	FALSE	canonical	1	17934	junction_4	1.11087e+06	NA	NA	NA	TRUE	NA	NA	NA	C	coding	150	453	295	747	154213923	154207453	FALSE	20	CTTTATAGTTGTCTTTTAAT	862	FALSE	NA	NA	AATAAA	-36	0	0	2	0	0
PB.1647.6	chr1	-	1767	6	full-splice_match	C1orf43	ENST00000368519.5	1163	6	-135	-469	-83	-1	multi-exon	FALSE	canonical	1	248969	junction_3	921127	NA	NA	NA	TRUE	NA	NA	NA	C	coding	235	708	314	1021	154220407	154207453	FALSE	20	CCTTTATAGTTGTCTTTTAA	754	FALSE	NA	NA	AATAAA	-35	1	2	3	0	3
PB.1647.8	chr1	-	1457	5	novel_in_catalog	C1orf43	novel	1163	6	NA	NA	-14	-6	combination_of_known_splicesites	FALSE	canonical	1	4899	junction_3	1.09803e+06	NA	NA	NA	TRUE	NA	NA	NA	C	coding	126	381	350	730	154212583	154207453	FALSE	45	ATAAAACGTATGAATCAGTC	28	TRUE	NA	NA	AATAAA	-16	0	0	2	0	0
PB.1647.9	chr1	-	1649	7	full-splice_match	C1orf43	ENST00000368521.9	1708	7	37	22	9	-8	multi-exon	FALSE	canonical	1	1269532	junction_5	533090	NA	NA	NA	TRUE	NA	NA	NA	C	coding	253	762	163	924	154220407	154207453	FALSE	55	AAATAAAACGTATGAATCAG	6	TRUE	NA	NA	AATAAA	-14	20	19	22	12	14
PB.1648.1	chr1	+	3943	28	novel_in_catalog	UBAP2L	novel	3877	27	NA	NA	0	-3	combination_of_known_junctions	FALSE	canonical	1	90703	junction_27	403333	NA	NA	NA	TRUE	NA	NA	NA	C	coding	1103	3312	77	3388	154225127	154270295	FALSE	10	TCAGCCTCTGCCTATTCTTG	-15	TRUE	NA	NA	TATAAA	-17	0	0	0	0	0
PB.1648.10	chr1	+	4084	27	novel_in_catalog	UBAP2L	novel	3877	27	NA	NA	4	140	combination_of_known_junctions	FALSE	canonical	1	105541	junction_1	365256	NA	NA	NA	TRUE	NA	NA	NA	C	coding	1086	3261	126	3386	154225127	154270295	FALSE	35	AAGAACTCCTGACCTTAATG	1	TRUE	NA	NA	AATAAA	-19	0	0	0	0	0
PB.1648.11	chr1	+	3343	24	incomplete-splice_match	UBAP2L	ENST00000343815.10	3411	25	4903	4	0	-4	5prime_fragment	FALSE	canonical	1	616960	junction_19	253679	NA	NA	NA	TRUE	NA	NA	NA	C	coding	982	2949	46	2994	154225127	154263152	FALSE	10	TAACTCTGGCGTTCTTTCCG	3334	FALSE	NA	NA	AATAAA	-19	1	0	3	9	16
PB.1648.26	chr1	+	1539	6	incomplete-splice_match	UBAP2L	ENST00000361546.6	3864	26	34645	8	-9	-2	5prime_fragment	FALSE	canonical	1	279356	junction_5	456500	NA	NA	NA	TRUE	NA	NA	NA	C	non_coding	NA	NA	NA	NA	NA	NA	NA	15	TACCTTCAGCCTCTGCCTAT	-1215	FALSE	NA	NA	TATAAA	-12	1	1	0	0	0
PB.1648.4	chr1	+	3876	27	full-splice_match	UBAP2L	ENST00000428931.6	3877	27	0	1	0	-1	multi-exon	FALSE	canonical	1	205789	junction_1	355796	NA	NA	NA	TRUE	NA	NA	NA	C	coding	1086	3261	65	3325	154225127	154270295	FALSE	15	ACCTTCAGCCTCTGCCTATT	-3	TRUE	NA	NA	TATAAA	-13	0	0	2	19	8
PB.1648.5	chr1	+	3407	25	novel_in_catalog	UBAP2L	novel	3451	25	NA	NA	0	-3	combination_of_known_junctions	FALSE	canonical	1	11481	junction_5	388118	NA	NA	NA	TRUE	NA	NA	NA	C	coding	975	2928	130	3057	154225127	154263152	FALSE	10	AACTCTGGCGTTCTTTCCGT	-3	TRUE	NA	NA	AATAAA	-20	0	0	0	0	0
PB.1648.6	chr1	+	3995	28	novel_in_catalog	UBAP2L	novel	3877	27	NA	NA	3	-1	combination_of_known_junctions	FALSE	canonical	1	90703	junction_27	411030	NA	NA	NA	TRUE	NA	NA	NA	C	coding	1103	3312	127	3438	154225127	154270295	FALSE	10	AGCCTCTGCCTATTCTTGCT	0	TRUE	NA	NA	TATAAA	-19	0	0	0	0	1
PB.1648.7	chr1	+	3918	27	novel_in_catalog	UBAP2L	novel	3997	27	NA	NA	3	-2	combination_of_known_junctions	FALSE	canonical	1	56682	junction_26	385027	NA	NA	NA	TRUE	NA	NA	NA	C	coding	1067	3204	127	3330	154225127	154270919	FALSE	15	GTAGTAGTGGCTTCTTGGAT	0	TRUE	NA	NA	NA	NA	0	0	0	1	1
PB.1648.8	chr1	+	3975	27	novel_in_catalog	UBAP2L	novel	3877	27	NA	NA	3	-3	combination_of_known_junctions	FALSE	canonical	1	105541	junction_1	403593	NA	NA	NA	TRUE	NA	NA	NA	C	coding	1097	3294	127	3420	154225127	154270295	FALSE	10	TCAGCCTCTGCCTATTCTTG	0	TRUE	NA	NA	TATAAA	-17	0	0	0	3	1
PB.1648.9	chr1	+	3923	27	novel_in_catalog	UBAP2L	novel	3877	27	NA	NA	3	-1	combination_of_known_junctions	FALSE	canonical	1	11481	junction_5	415231	NA	NA	NA	TRUE	NA	NA	NA	C	coding	1079	3240	127	3366	154225127	154270295	FALSE	10	AGCCTCTGCCTATTCTTGCT	0	TRUE	NA	NA	TATAAA	-19	0	0	0	0	0
PB.1649.1	chr1	+	1106	7	full-splice_match	HAX1	ENST00000328703.11	1227	7	118	3	0	-1	multi-exon	FALSE	canonical	1	516747	junction_1	525418	NA	NA	NA	TRUE	NA	NA	NA	C	coding	279	840	96	935	154272724	154275701	FALSE	10	TAATTTTTTGTCTTGGTTTT	-12	TRUE	NA	NA	AATAAA	-15	3	2	3	12	7
PB.1649.3	chr1	+	1251	6	novel_in_catalog	HAX1	novel	1227	7	NA	NA	0	0	intron_retention	FALSE	canonical	1	516747	junction_1	560578	NA	NA	NA	TRUE	NA	NA	NA	C	coding	209	630	88	717	154272724	154275075	TRUE	10	AATTTTTTGTCTTGGTTTTG	-4	TRUE	NA	NA	AATAAA	-16	1	0	0	0	0
PB.1649.4	chr1	+	1271	6	full-splice_match	HAX1	ENST00000531435.5	1284	6	12	1	4	1	multi-exon	FALSE	canonical	1	516747	junction_1	537889	NA	NA	NA	TRUE	NA	NA	NA	C	coding	204	615	484	1098	154273683	154275701	FALSE	5	ATTTTTTGTCTTGGTTTTGT	0	TRUE	NA	NA	AATAAA	-17	0	1	1	0	0
PB.1652.2	chr1	-	2822	13	full-splice_match	UBE2Q1	ENST00000292211.5	3239	13	418	-1	418	1	multi-exon	FALSE	canonical	1	574131	junction_12	199278	NA	NA	NA	TRUE	NA	NA	NA	C	coding	253	762	199	960	154555457	154550438	FALSE	35	TTTGGCTCTAATAAAATTAT	9465	FALSE	NA	NA	AATAAA	-14	0	0	0	0	1
PB.1652.3	chr1	-	1951	13	full-splice_match	UBE2Q1	ENST00000292211.5	3239	13	-119	1407	-119	425	multi-exon	FALSE	canonical	1	574131	junction_12	199278	NA	NA	NA	TRUE	NA	NA	NA	C	coding	422	1269	229	1497	154558553	154550438	FALSE	20	AGATGCTGGTCTTGACTCAT	8928	FALSE	NA	NA	AAAACA	-21	0	2	7	3	11
PB.1653.1	chr1	+	5707	6	full-splice_match	CHRNB2	ENST00000368476.3	5867	6	9	151	-6	54	multi-exon	TRUE	canonical	1	9079	junction_1	4860.33	NA	NA	NA	TRUE	NA	NA	NA	C	coding	502	1509	256	1764	154568045	154575932	FALSE	25	AAAGTTGTCTTGTCACTCTA	-3	TRUE	NA	NA	AAGAAA	-10	0	0	0	2	1
PB.1656.12	chr1	-	6424	15	novel_in_catalog	ADAR	novel	6519	15	NA	NA	0	4	intron_retention	FALSE	canonical	1	223198	junction_8	384413	NA	NA	NA	TRUE	NA	NA	NA	C	coding	905	2718	993	3710	154601756	154584806	FALSE	80	AATAAAAAAAAAACAAGAAT	-9	TRUE	NA	NA	AATATA	-12	0	0	0	2	0
PB.1656.19	chr1	-	3206	2	full-splice_match	ADAR	ENST00000492630.1	612	2	-53	-2541	-53	3	multi-exon	FALSE	canonical	1	1170840	junction_1	0	NA	NA	NA	TRUE	NA	NA	NA	C	coding	122	369	2352	2720	154582947	154582579	FALSE	85	AAATAAAAAAAAAACAAGAA	-784	FALSE	NA	NA	AATATA	-11	0	0	1	1	2
PB.1656.2	chr1	-	6518	15	full-splice_match	ADAR	ENST00000368471.8	6519	15	7	-6	7	-4	multi-exon	FALSE	canonical	1	262111	junction_14	299133	NA	NA	NA	TRUE	NA	NA	NA	C	coding	931	2796	978	3773	154601756	154584806	FALSE	25	GAAAGTTTTAAGTCCTGGTT	6	TRUE	NA	NA	AATAAA	-26	0	0	0	6	0
PB.1656.20	chr1	-	2558	2	incomplete-splice_match	ADAR	ENST00000368471.8	6519	15	7	18109	7	1	3prime_fragment	FALSE	canonical	1	262111	junction_1	0	NA	NA	NA	TRUE	NA	NA	NA	C	coding	239	720	978	1697	154601756	154601037	FALSE	85	AAAAAGAAAGAAAAAAGAAA	6	TRUE	NA	NA	NA	NA	0	0	0	0	0
PB.1656.21	chr1	-	2490	2	incomplete-splice_match	ADAR	ENST00000649021.1	7112	13	12	18065	-6	1	3prime_fragment	FALSE	canonical	1	35589	junction_1	0	NA	NA	NA	TRUE	NA	NA	NA	C	coding	239	720	910	1629	154601756	154601037	FALSE	85	AAAAAGAAAGAAAAAAGAAA	-25	TRUE	NA	NA	NA	NA	0	0	0	0	0
PB.1656.4	chr1	-	6617	15	full-splice_match	ADAR	ENST00000368474.9	6610	15	-12	5	-12	-5	multi-exon	FALSE	canonical	1	265041	junction_14	298501	NA	NA	NA	TRUE	NA	NA	NA	C	coding	1226	3681	193	3873	154608006	154584806	FALSE	30	AGAAAGTTTTAAGTCCTGGT	-13	TRUE	NA	NA	AATAAA	-25	0	0	0	5	0
PB.1658.2	chr1	-	1974	8	full-splice_match	KCNN3	ENST00000358505.2	1658	8	245	-561	245	35	multi-exon	FALSE	canonical	1	3022	junction_7	39703.3	NA	NA	NA	TRUE	NA	NA	NA	C	coding	418	1257	133	1389	154822178	154707976	FALSE	50	ATATTAATACCCACATAAAC	1	TRUE	NA	NA	NA	NA	2	5	3	0	5
PB.1658.3	chr1	-	3048	8	full-splice_match	KCNN3	ENST00000271915.9	13034	8	0	9986	0	-15	multi-exon	FALSE	canonical	1	30104	junction_7	32564.4	NA	NA	NA	TRUE	NA	NA	NA	C	coding	731	2196	318	2513	154869964	154707976	FALSE	85	AAAAAAAAAAAAAAAGACAC	-1	TRUE	NA	NA	AAAACA	-21	4	2	3	2	10
PB.1658.4	chr1	-	2792	6	novel_in_catalog	KCNN3	novel	13057	9	NA	NA	0	-15	intron_retention	FALSE	canonical	1	75	junction_3	51671.5	NA	NA	NA	TRUE	NA	NA	NA	C	coding	496	1491	315	1805	154869964	154714961	TRUE	85	AAAAAAAAAAAAAAAGACAC	2	TRUE	NA	NA	AAAACA	-21	0	1	0	0	0
PB.1659.1	chr1	-	1240	5	full-splice_match	PMVK	ENST00000368467.4	1002	5	-239	1	-239	-1	multi-exon	FALSE	canonical	1	683313	junction_4	75033	NA	NA	NA	TRUE	NA	NA	NA	C	coding	192	579	274	852	154936685	154925129	FALSE	15	ACTCTCAGAGCTGCTTGTCT	7556	FALSE	NA	NA	AATAAA	-14	4	9	3	8	6
PB.166.10	chr1	-	2772	25	full-splice_match	EXOSC10	ENST00000376936.9	2796	25	18	6	3	-3	multi-exon	FALSE	canonical	1	361621	junction_24	141768	NA	NA	NA	TRUE	NA	NA	NA	C	coding	885	2658	21	2678	11099831	11066718	FALSE	35	AAGAAAGCTGATTCCTGACT	-1	TRUE	NA	NA	ATTAAA	-11	1	2	3	6	6
PB.166.11	chr1	-	2700	24	novel_in_catalog	EXOSC10	novel	2796	25	NA	NA	-4	-3	combination_of_known_splicesites	FALSE	canonical	1	7395	junction_9	198569	NA	NA	NA	TRUE	NA	NA	NA	C	coding	625	1878	28	1905	11099831	11076871	TRUE	35	AAGAAAGCTGATTCCTGACT	-8	TRUE	NA	NA	ATTAAA	-11	1	0	0	0	1
PB.166.12	chr1	-	2473	5	incomplete-splice_match	EXOSC10	ENST00000474216.5	2007	13	8281	3	90	-3	intron_retention	FALSE	canonical	1	614233	junction_1	142593	NA	NA	NA	TRUE	NA	NA	NA	C	non_coding	NA	NA	NA	NA	NA	NA	NA	35	AAGAAAGCTGATTCCTGACT	6829	FALSE	NA	NA	ATTAAA	-11	0	0	0	1	0
PB.166.3	chr1	-	3241	22	novel_in_catalog	EXOSC10	novel	2796	25	NA	NA	-7	-2	intron_retention	FALSE	canonical	1	1260	junction_17	208281	NA	NA	NA	TRUE	NA	NA	NA	C	coding	351	1056	900	1955	11087552	11077361	TRUE	30	AGAAAGCTGATTCCTGACTT	-11	TRUE	NA	NA	ATTAAA	-12	0	0	0	1	0
PB.166.5	chr1	-	5684	20	novel_in_catalog	EXOSC10	novel	2796	25	NA	NA	3	-3	intron_retention	FALSE	canonical	1	361621	junction_19	153270	NA	NA	NA	TRUE	NA	NA	NA	C	coding	432	1299	21	1319	11099831	11082669	TRUE	35	AAGAAAGCTGATTCCTGACT	-1	TRUE	NA	NA	ATTAAA	-11	0	0	0	0	0
PB.166.6	chr1	-	3499	23	novel_in_catalog	EXOSC10	novel	2796	25	NA	NA	3	-3	intron_retention	FALSE	canonical	1	19613	junction_13	200204	NA	NA	NA	TRUE	NA	NA	NA	C	coding	432	1299	21	1319	11099831	11082669	TRUE	35	AAGAAAGCTGATTCCTGACT	-1	TRUE	NA	NA	ATTAAA	-11	0	0	1	0	3
PB.166.7	chr1	-	3343	23	novel_in_catalog	EXOSC10	novel	2796	25	NA	NA	5	-3	intron_retention	FALSE	canonical	1	361621	junction_22	146744	NA	NA	NA	TRUE	NA	NA	NA	C	coding	679	2040	19	2058	11099831	11077361	TRUE	35	AAGAAAGCTGATTCCTGACT	1	TRUE	NA	NA	ATTAAA	-11	0	1	0	0	0
PB.166.8	chr1	-	2996	24	novel_in_catalog	EXOSC10	novel	2796	25	NA	NA	-7	-3	intron_retention	FALSE	canonical	1	361621	junction_23	144754	NA	NA	NA	TRUE	NA	NA	NA	C	coding	529	1590	31	1620	11099831	11080760	TRUE	35	AAGAAAGCTGATTCCTGACT	-11	TRUE	NA	NA	ATTAAA	-11	0	0	0	0	0
PB.166.9	chr1	-	2931	25	novel_in_catalog	EXOSC10	novel	2796	25	NA	NA	-2	-3	combination_of_known_junctions	FALSE	canonical	1	19613	junction_15	192110	NA	NA	NA	TRUE	NA	NA	NA	C	coding	453	1362	1476	2837	11081222	11066718	FALSE	35	AAGAAAGCTGATTCCTGACT	-6	TRUE	NA	NA	ATTAAA	-11	0	0	0	0	1
PB.1660.5	chr1	-	3194	11	full-splice_match	PBXIP1	ENST00000368463.8	3207	11	5	8	5	-8	multi-exon	FALSE	canonical	1	401181	junction_9	175365	NA	NA	NA	TRUE	NA	NA	NA	C	coding	731	2196	63	2258	154953721	154945024	FALSE	35	AAGAAAAATGCCTCTCCTGT	4	TRUE	NA	NA	NA	NA	1	2	4	3	19
PB.1661.1	chr1	-	3606	2	incomplete-splice_match	PYGO2	ENST00000368457.3	3180	3	22	-1	22	1	intron_retention	FALSE	canonical	1	304324	junction_1	0	NA	NA	NA	TRUE	NA	NA	NA	C	coding	369	1110	743	1852	154961018	154958779	FALSE	20	ACAAGGACTCCTTGCTGTTG	21	TRUE	NA	NA	AATAAA	-19	0	0	0	1	0
PB.1661.3	chr1	-	3154	3	full-splice_match	PYGO2	ENST00000368457.3	3180	3	25	1	25	-1	multi-exon	FALSE	canonical	1	251228	junction_2	26548	NA	NA	NA	TRUE	NA	NA	NA	C	coding	406	1221	182	1402	154961576	154958779	FALSE	25	AGACAAGGACTCCTTGCTGT	24	TRUE	NA	NA	AATAAA	-17	2	1	2	13	18
PB.1662.2	chr1	-	2519	13	novel_not_in_catalog	SHC1	novel	3059	13	NA	NA	30	1	at_least_one_novel_splicesite	FALSE	canonical	1	68012	junction_1	484280	NA	NA	NA	TRUE	NA	NA	NA	C	coding	583	1752	186	1937	154970526	154963803	TRUE	10	CTCTGCCTCTTAACCCTTCT	-1	TRUE	NA	NA	ATTAAA	-18	0	0	2	0	0
PB.1662.3	chr1	-	3477	12	full-splice_match	SHC1	ENST00000368445.9	3472	12	-6	1	0	-1	multi-exon	FALSE	canonical	1	247106	junction_3	403386	NA	NA	NA	TRUE	NA	NA	NA	C	coding	583	1752	222	1973	154970526	154963803	FALSE	15	ACCTCTGCCTCTTAACCCTT	-1	TRUE	NA	NA	ATTAAA	-16	1	0	1	6	4
PB.1662.4	chr1	-	3091	13	full-splice_match	SHC1	ENST00000368453.8	3062	13	-30	1	-11	-1	multi-exon	FALSE	canonical	1	212717	junction_12	420310	NA	NA	NA	TRUE	NA	NA	NA	C	coding	474	1425	163	1587	154970196	154963803	FALSE	15	ACCTCTGCCTCTTAACCCTT	-31	TRUE	NA	NA	ATTAAA	-16	0	0	1	2	0
PB.1662.9	chr1	-	2387	11	novel_in_catalog	SHC1	novel	3472	12	NA	NA	1	-5	combination_of_known_junctions	FALSE	canonical	1	35263	junction_7	431288	NA	NA	NA	TRUE	NA	NA	NA	C	coding	565	1698	221	1918	154970526	154963803	FALSE	25	AAACAGTTCTTGGACCCCTG	0	TRUE	NA	NA	TTTAAA	-45	0	1	0	0	1
PB.1663.1	chr1	+	771	3	full-splice_match	CKS1B	ENST00000308987.6	779	3	0	8	0	2	multi-exon	FALSE	canonical	1	753	junction_2	36193.5	NA	NA	NA	TRUE	NA	NA	NA	A	non_coding	NA	NA	NA	NA	NA	NA	NA	30	AATCTAGTGCTGTAATTGTA	0	TRUE	NA	NA	ATTAAA	-15	0	1	0	3	0
PB.1664.11	chr1	+	2176	7	full-splice_match	FLAD1	ENST00000292180.8	2189	7	12	1	-3	-1	multi-exon	FALSE	canonical	1	284491	junction_2	86381.4	NA	NA	NA	TRUE	NA	NA	NA	C	coding	490	1473	631	2103	154983986	154993037	FALSE	5	GCCTGTTGCTCTAGCTGTGT	12	TRUE	NA	NA	AATAAA	-17	0	1	0	0	0
PB.1664.12	chr1	+	1809	3	full-splice_match	FLAD1	ENST00000368431.7	1803	3	-6	0	2	0	multi-exon	FALSE	canonical	1	12554	junction_2	163692	NA	NA	NA	TRUE	NA	NA	NA	C	coding	294	885	827	1711	154988030	154988914	FALSE	20	TTTTCATCAGCACTGTGCTA	17	TRUE	NA	NA	NA	NA	0	0	0	1	1
PB.1664.2	chr1	+	2089	6	novel_in_catalog	FLAD1	novel	1839	7	NA	NA	0	0	intron_retention	FALSE	canonical	1	23822	junction_5	147968	NA	NA	NA	TRUE	NA	NA	NA	C	coding	359	1080	199	1278	154983986	154990264	TRUE	5	CCTGTTGCTCTAGCTGTGTC	0	TRUE	NA	NA	AATAAA	-18	0	0	0	0	0
PB.1664.3	chr1	+	1743	8	full-splice_match	FLAD1	ENST00000315144.14	1730	8	-15	2	0	-2	multi-exon	TRUE	canonical	1	284491	junction_3	81622.1	NA	NA	NA	TRUE	NA	NA	NA	C	coding	490	1473	199	1671	154983986	154993037	FALSE	5	TGCCTGTTGCTCTAGCTGTG	0	TRUE	NA	NA	AATAAA	-16	1	1	3	2	1
PB.1664.4	chr1	+	562	4	novel_in_catalog	FLAD1	novel	1730	8	NA	NA	0	-1	combination_of_known_splicesites	FALSE	canonical	1	27398	junction_2	210271	NA	NA	NA	TRUE	NA	NA	NA	C	non_coding	NA	NA	NA	NA	NA	NA	NA	5	GCCTGTTGCTCTAGCTGTGT	0	TRUE	NA	NA	AATAAA	-17	0	0	0	1	0
PB.1664.5	chr1	+	1671	6	novel_in_catalog	FLAD1	novel	1730	8	NA	NA	-1	0	intron_retention	FALSE	canonical	1	72792	junction_3	150740	NA	NA	NA	TRUE	NA	NA	NA	C	coding	321	966	192	1157	154983986	154990298	TRUE	5	CCTGTTGCTCTAGCTGTGTC	7	TRUE	NA	NA	AATAAA	-18	1	0	0	0	0
PB.1664.6	chr1	+	1623	2	incomplete-splice_match	FLAD1	ENST00000368433.5	2656	4	-1	2195	-1	-1	3prime_fragment	FALSE	canonical	1	393958	junction_1	0	NA	NA	NA	TRUE	NA	NA	NA	C	coding	296	891	636	1526	154983986	154988914	FALSE	20	ATTTTCATCAGCACTGTGCT	7	TRUE	NA	NA	NA	NA	2	1	0	0	0
PB.1664.7	chr1	+	1179	3	incomplete-splice_match	FLAD1	ENST00000315144.14	1730	8	-8	4100	-1	-1	3prime_fragment	FALSE	canonical	1	339939	junction_1	27009.5	NA	NA	NA	TRUE	NA	NA	NA	C	coding	296	891	192	1082	154983986	154988914	FALSE	20	ATTTTCATCAGCACTGTGCT	7	TRUE	NA	NA	NA	NA	0	0	1	2	0
PB.1664.8	chr1	+	1817	7	novel_in_catalog	FLAD1	novel	1730	8	NA	NA	1	0	intron_retention	FALSE	canonical	1	284491	junction_3	84866.7	NA	NA	NA	TRUE	NA	NA	NA	C	coding	359	1080	190	1269	154983986	154990264	TRUE	5	CCTGTTGCTCTAGCTGTGTC	9	TRUE	NA	NA	AATAAA	-18	0	1	0	0	0
PB.1664.9	chr1	+	1584	7	novel_in_catalog	FLAD1	novel	1730	8	NA	NA	1	-4	combination_of_known_junctions	FALSE	canonical	1	72792	junction_3	137643	NA	NA	NA	TRUE	NA	NA	NA	C	coding	320	963	190	1152	154983986	154990376	TRUE	5	TGTGCCTGTTGCTCTAGCTG	9	TRUE	NA	NA	AATAAA	-14	0	2	0	0	0
PB.1666.3	chr1	+	2960	23	full-splice_match	ADAM15	ENST00000449910.6	2946	23	2	-16	2	-1	multi-exon	FALSE	canonical	1	142779	junction_19	310854	NA	NA	NA	TRUE	NA	NA	NA	C	coding	862	2589	100	2688	155051387	155062502	FALSE	10	TCCCCAGAGTTTGTCTGCTT	-28	TRUE	NA	NA	AATAAA	-20	0	0	0	0	3
PB.1666.4	chr1	+	2817	21	full-splice_match	ADAM15	ENST00000271836.10	2799	21	-18	0	2	0	multi-exon	FALSE	canonical	1	307002	junction_1	210292	NA	NA	NA	TRUE	NA	NA	NA	C	coding	814	2445	100	2544	155051387	155062502	FALSE	10	CCCCAGAGTTTGTCTGCTTC	-28	TRUE	NA	NA	AATAAA	-21	0	0	1	1	0
PB.1666.5	chr1	+	2877	22	novel_in_catalog	ADAM15	novel	2946	23	NA	NA	-3	0	combination_of_known_junctions	FALSE	canonical	1	74011	junction_20	296012	NA	NA	NA	TRUE	NA	NA	NA	C	coding	838	2517	88	2604	155051387	155062502	FALSE	10	CCCCAGAGTTTGTCTGCTTC	-16	TRUE	NA	NA	AATAAA	-21	0	0	0	1	6
PB.1666.6	chr1	+	1815	7	novel_in_catalog	ADAM15	novel	2894	23	NA	NA	12	0	intron_retention	FALSE	canonical	1	130110	junction_5	360071	NA	NA	NA	TRUE	NA	NA	NA	C	coding	83	252	395	646	155060264	155061516	TRUE	10	CCCCAGAGTTTGTCTGCTTC	-5495	FALSE	NA	NA	AATAAA	-21	0	2	0	0	0
PB.1667.1	chr1	+	1717	4	novel_in_catalog	EFNA3	novel	1817	5	NA	NA	14	-8	combination_of_known_junctions	FALSE	canonical	1	34175	junction_3	39773.6	NA	NA	NA	TRUE	NA	NA	NA	C	coding	212	639	92	730	155078942	155086543	FALSE	40	AAAAATAACTGAGTGTGTGT	9	TRUE	NA	NA	AATAAA	-9	0	1	2	2	0
PB.1667.2	chr1	+	1785	5	full-splice_match	EFNA3	ENST00000368408.4	1817	5	24	8	24	-8	multi-exon	FALSE	canonical	1	55042	junction_1	36627	NA	NA	NA	TRUE	NA	NA	NA	C	coding	238	717	82	798	155078942	155086543	FALSE	40	AAAAATAACTGAGTGTGTGT	19	TRUE	NA	NA	AATAAA	-9	1	7	13	6	9
PB.1667.3	chr1	+	2144	3	incomplete-splice_match	EFNA3	ENST00000368408.4	1817	5	57	8	57	-8	intron_retention	FALSE	canonical	1	55042	junction_1	35990.5	NA	NA	NA	TRUE	NA	NA	NA	C	coding	171	516	49	564	155078942	155085950	FALSE	40	AAAAATAACTGAGTGTGTGT	-15	FALSE	NA	NA	AATAAA	-9	0	0	0	0	0
PB.1667.4	chr1	+	2601	2	incomplete-splice_match	EFNA3	ENST00000368408.4	1817	5	72	8	72	-8	intron_retention	FALSE	canonical	1	55042	junction_1	0	NA	NA	NA	TRUE	NA	NA	NA	C	coding	149	450	34	483	155078942	155085412	FALSE	40	AAAAATAACTGAGTGTGTGT	0	TRUE	NA	NA	AATAAA	-9	0	0	0	0	0
PB.1667.5	chr1	+	1666	4	incomplete-splice_match	EFNA3	ENST00000368408.4	1817	5	6164	8	-515	-8	5prime_fragment	FALSE	canonical	1	109565	junction_3	18923.1	NA	NA	NA	TRUE	NA	NA	NA	C	coding	215	648	32	679	155085032	155086543	FALSE	40	AAAAATAACTGAGTGTGTGT	6092	FALSE	NA	NA	AATAAA	-9	0	1	0	1	1
PB.1668.1	chr1	+	1507	5	full-splice_match	EFNA1	ENST00000368407.8	1552	5	0	45	0	-3	multi-exon	TRUE	canonical	1	388078	junction_1	58547.3	NA	NA	NA	TRUE	NA	NA	NA	C	coding	205	618	103	720	155127978	155134067	FALSE	15	GGACATGCTTTTCTGCCACT	0	TRUE	NA	NA	AATAAA	-16	3	7	1	0	4
PB.1668.2	chr1	+	1442	4	full-splice_match	EFNA1	ENST00000368406.2	1444	4	0	2	0	-2	multi-exon	FALSE	canonical	1	20956	junction_2	215379	NA	NA	NA	TRUE	NA	NA	NA	C	coding	183	552	103	654	155127978	155134067	FALSE	15	GACATGCTTTTCTGCCACTC	0	TRUE	NA	NA	AATAAA	-17	2	1	0	0	0
PB.1669.1	chr1	+	1205	5	full-splice_match	SLC50A1	ENST00000368401.6	1218	5	8	5	8	0	multi-exon	FALSE	canonical	1	185664	junction_2	223021	NA	NA	NA	TRUE	NA	NA	NA	A	coding	166	501	134	634	155135953	155138281	FALSE	20	CCACGATGGTTCATTCTCTA	-32	TRUE	NA	NA	AATAAA	-18	0	1	1	0	0
PB.167.2	chr1	+	3643	2	full-splice_match	UBIAD1	ENST00000376810.5	3646	2	2	1	2	-1	multi-exon	FALSE	canonical	1	266854	junction_1	0	NA	NA	NA	TRUE	NA	NA	NA	C	coding	338	1017	325	1341	11273532	11286131	FALSE	15	ACCAATGGTCTGGCTTCTGG	0	TRUE	NA	NA	ATTAAA	-22	0	0	0	2	0
PB.1670.1	chr1	-	386	2	full-splice_match	DPM3	ENST00000368400.4	409	2	21	2	21	-2	multi-exon	FALSE	canonical	1	567730	junction_1	0	NA	NA	NA	TRUE	NA	NA	NA	A	coding	92	279	39	317	155140240	155139962	FALSE	25	AACTTCGTTTAGTTTGAGTA	7	TRUE	NA	NA	ATTAAA	-18	4	3	0	1	0
PB.1671.1	chr1	-	752	4	full-splice_match	KRTCAP2	ENST00000487350.5	785	4	32	1	32	0	multi-exon	FALSE	canonical	1	778721	junction_2	690585	NA	NA	NA	TRUE	NA	NA	NA	C	coding	114	345	377	721	155172830	155169440	FALSE	20	AGCTCTGTGAGTTGTGATAT	5715	FALSE	NA	NA	AATAAA	-14	1	1	0	0	0
PB.1671.2	chr1	-	498	5	full-splice_match	KRTCAP2	ENST00000295682.4	552	5	53	1	-12	0	multi-exon	FALSE	canonical	1	778721	junction_2	598065	NA	NA	NA	TRUE	NA	NA	NA	C	coding	137	414	54	467	155173227	155169440	FALSE	20	AGCTCTGTGAGTTGTGATAT	21	TRUE	NA	NA	AATAAA	-14	1	6	1	5	0
PB.1672.1	chr1	+	3137	10	full-splice_match	TRIM46	ENST00000334634.9	3178	10	38	3	-4	-2	multi-exon	TRUE	canonical	1	16114	junction_1	11558.4	NA	NA	NA	TRUE	NA	NA	NA	C	coding	759	2280	81	2360	155173967	155184190	FALSE	20	TGAGCGCAATCATTCCTGTG	8	TRUE	NA	NA	AATAAA	-31	0	0	2	0	2
PB.1672.2	chr1	+	3149	11	novel_in_catalog	TRIM46	novel	3178	10	NA	NA	-2	1	combination_of_known_junctions	FALSE	canonical	1	16114	junction_1	9772.16	NA	NA	NA	TRUE	NA	NA	NA	C	coding	498	1497	70	1566	155173967	155179805	TRUE	10	CATCTCTGCCTTCCCTGAGC	19	TRUE	NA	NA	AATAAA	-16	0	0	1	0	0
PB.1672.3	chr1	+	3036	10	novel_in_catalog	TRIM46	novel	3195	11	NA	NA	-14	3	combination_of_known_junctions	FALSE	canonical	1	10833	junction_1	12489.2	NA	NA	NA	TRUE	NA	NA	NA	C	coding	746	2241	32	2272	155174618	155184190	FALSE	5	TCTCTGCCTTCCCTGAGCGC	-7	TRUE	NA	NA	AATAAA	-18	0	0	0	1	0
PB.1672.4	chr1	+	3082	11	novel_in_catalog	TRIM46	novel	3195	11	NA	NA	-7	0	combination_of_known_junctions	FALSE	canonical	1	10833	junction_1	10839.1	NA	NA	NA	TRUE	NA	NA	NA	C	coding	485	1458	25	1482	155174618	155179805	TRUE	25	AGCGCAATCATTCCTGTGAG	0	TRUE	NA	NA	AATAAA	-33	0	1	0	0	0
PB.1673.1	chr1	+	1156	4	novel_not_in_catalog	AC234582.1	novel	923	4	NA	NA	-7	-3	at_least_one_novel_splicesite	FALSE	canonical	1	4349	junction_1	10943.6	NA	NA	NA	TRUE	NA	NA	NA	A	coding	41	126	385	510	155196859	155196984	TRUE	5	TGAGTTCTGCTGGTCTTTGT	-4	TRUE	NA	NA	AATGAA	-9	2	0	0	0	0
PB.1674.1	chr1	+	1501	8	full-splice_match	MTX1	ENST00000368376.7	1632	8	130	1	32	-1	multi-exon	FALSE	canonical	1	3684	junction_5	348250	NA	NA	NA	TRUE	NA	NA	NA	C	coding	386	1161	217	1377	155209045	155213698	FALSE	25	ACTGGGCTCAAACATTTTCT	2	TRUE	NA	NA	AATAAA	-14	2	5	2	3	2
PB.1674.2	chr1	+	2596	7	full-splice_match	MTX1	ENST00000481771.5	2579	7	-18	1	-5	-1	multi-exon	FALSE	canonical	1	3684	junction_4	372009	NA	NA	NA	TRUE	NA	NA	NA	C	coding	221	666	1807	2472	155212184	155213698	FALSE	25	ACTGGGCTCAAACATTTTCT	-5	TRUE	NA	NA	AATAAA	-14	0	0	0	1	1
PB.1675.1	chr1	-	3169	8	novel_in_catalog	GBAP1	novel	1884	12	NA	NA	7	0	intron_retention	FALSE	canonical	1	14033	junction_5	33615.7	NA	NA	NA	TRUE	NA	NA	NA	B	coding	269	810	1155	1964	155217344	155215494	TRUE	20	AGTCAGTGTGAGTGGCTTTA	-1	TRUE	NA	NA	NA	NA	0	0	1	0	0
PB.1677.1	chr1	-	2676	10	novel_in_catalog	GBA	novel	2291	11	NA	NA	9	0	intron_retention	FALSE	canonical	1	59730	junction_5	181562	NA	NA	NA	TRUE	NA	NA	NA	C	coding	463	1392	155	1546	155241112	155235677	TRUE	20	AGTCAGTGTGAGTGGCTTTA	3423	FALSE	NA	NA	NA	NA	0	0	0	0	0
PB.1677.2	chr1	-	2290	11	full-splice_match	GBA	ENST00000368373.8	2291	11	0	1	0	0	multi-exon	FALSE	canonical	1	59730	junction_6	174639	NA	NA	NA	TRUE	NA	NA	NA	C	coding	536	1611	138	1748	155241112	155234995	FALSE	20	AGTCAGTGTGAGTGGCTTTA	-7	TRUE	NA	NA	NA	NA	2	1	1	7	9
PB.1678.3	chr1	-	3477	12	full-splice_match	FAM189B	ENST00000361361.7	3190	12	-289	2	-289	-2	multi-exon	FALSE	canonical	1	192276	junction_11	40379.1	NA	NA	NA	TRUE	NA	NA	NA	C	coding	667	2004	899	2902	155254874	155247782	FALSE	25	CATTCTCTGTCACCAGTGAA	6660	FALSE	NA	NA	AATAAA	-28	0	0	2	1	7
PB.1678.5	chr1	-	2844	9	full-splice_match	FAM189B	ENST00000350210.6	2379	9	-469	4	54	-4	multi-exon	FALSE	canonical	1	154884	junction_8	55140.4	NA	NA	NA	TRUE	NA	NA	NA	C	coding	571	1716	556	2271	155254874	155247782	FALSE	20	ATCATTCTCTGTCACCAGTG	-1	TRUE	NA	NA	AATAAA	-26	0	0	2	1	4
PB.1678.7	chr1	-	2485	2	novel_in_catalog	FAM189B	novel	2103	5	NA	NA	54	0	intron_retention	FALSE	canonical	1	192276	junction_1	0	NA	NA	NA	TRUE	NA	NA	NA	C	coding	135	408	556	963	155254874	155254271	FALSE	100	AAAAAAAAAAAAAAAAAAAA	-1	TRUE	NA	NA	NA	NA	0	0	0	0	1
PB.1678.8	chr1	-	2094	5	full-splice_match	FAM189B	ENST00000481822.1	2103	5	9	0	9	0	multi-exon	FALSE	canonical	1	192276	junction_4	32323.4	NA	NA	NA	TRUE	NA	NA	NA	C	coding	229	690	601	1290	155254874	155253553	FALSE	100	AAAAAAAAAAAAAAAAAAAA	8	TRUE	NA	NA	NA	NA	0	0	0	1	1
PB.1678.9	chr1	-	1784	2	incomplete-splice_match	FAM189B	ENST00000491082.1	1006	7	-544	4675	31	0	3prime_fragment	FALSE	canonical	1	154884	junction_1	0	NA	NA	NA	TRUE	NA	NA	NA	C	coding	133	402	579	980	155254874	155253553	FALSE	100	AAAAAAAAAAAAAAAAAAAA	30	TRUE	NA	NA	NA	NA	0	0	0	0	0
PB.168.5	chr1	-	8703	58	full-splice_match	MTOR	ENST00000361445.8	8677	58	-33	7	-33	-7	multi-exon	TRUE	canonical	1	105706	junction_57	87619.2	NA	NA	NA	TRUE	NA	NA	NA	C	coding	2549	7650	111	7760	11259409	11107485	FALSE	40	AAACATATGTATATGAGTGG	10	TRUE	NA	NA	AATAAA	-16	0	0	0	1	0
PB.1680.1	chr1	-	2843	12	novel_in_catalog	CLK2	novel	2154	13	NA	NA	2	-1	intron_retention	FALSE	canonical	1	35321	junction_5	86623.6	NA	NA	NA	TRUE	NA	NA	NA	B	coding	271	816	1679	2494	155266882	155263218	FALSE	15	ATCCCTGGAGTTGGAGGTTT	1	TRUE	NA	NA	AATAAA	-24	0	0	1	0	0
PB.1680.2	chr1	-	2092	9	incomplete-splice_match	CLK2	ENST00000361168.9	1934	13	4196	3	272	-3	intron_retention	FALSE	canonical	1	35321	junction_5	62738.8	NA	NA	NA	TRUE	NA	NA	NA	B	coding	271	816	930	1745	155266882	155263218	FALSE	15	CCATCCCTGGAGTTGGAGGT	4437	FALSE	NA	NA	AATAAA	-22	0	2	0	0	0
PB.1680.3	chr1	-	2153	13	novel_not_in_catalog	CLK2	novel	2154	13	NA	NA	-8	-1	at_least_one_novel_splicesite	FALSE	canonical	1	8462	junction_8	93456.9	NA	NA	NA	TRUE	NA	NA	NA	B	coding	271	816	995	1810	155266882	155263218	FALSE	15	ACCCCCATCCCTGGAGTTGG	13	TRUE	NA	NA	AATAAA	-18	0	0	0	1	0
PB.1681.1	chr1	+	3915	8	full-splice_match	HCN3	ENST00000368358.4	3838	8	-79	2	-79	-1	multi-exon	FALSE	canonical	1	16076	junction_3	15212.5	NA	NA	NA	TRUE	NA	NA	NA	C	coding	774	2325	208	2532	155277591	155288463	FALSE	5	CATTTTTGGCTCTTGGTTTG	-87	FALSE	NA	NA	TATAAA	-12	0	0	0	4	3
PB.1681.2	chr1	+	4659	6	novel_in_catalog	HCN3	novel	3838	8	NA	NA	-10	1	intron_retention	FALSE	canonical	1	24074	junction_2	15007.8	NA	NA	NA	TRUE	NA	NA	NA	C	coding	404	1215	2059	3273	155285186	155288463	FALSE	0	TTTTGGCTCTTGGTTTGTGT	-18	TRUE	NA	NA	TATAAA	-15	0	0	0	0	0
PB.1681.3	chr1	+	4127	7	novel_in_catalog	HCN3	novel	3838	8	NA	NA	0	-113	intron_retention	FALSE	canonical	1	24074	junction_2	13983.7	NA	NA	NA	TRUE	NA	NA	NA	C	coding	495	1488	1369	2856	155284506	155288463	FALSE	15	GGACCCTAAGTCTCCTTTCC	-8	TRUE	NA	NA	ATTAAA	-14	0	0	0	1	0
PB.1681.5	chr1	+	2791	5	novel_in_catalog	HCN3	novel	3245	8	NA	NA	1773	0	intron_retention	FALSE	canonical	1	15037	junction_4	19239.6	NA	NA	NA	TRUE	NA	NA	NA	C	coding	404	1215	876	2090	155285186	155288463	TRUE	5	ATTTTTGGCTCTTGGTTTGT	6840	FALSE	NA	NA	TATAAA	-13	0	0	0	0	0
PB.1682.1	chr1	+	2079	2	full-splice_match	FDPS	ENST00000487002.1	2017	2	-62	0	0	0	multi-exon	FALSE	canonical	1	1135408	junction_1	0	NA	NA	NA	TRUE	NA	NA	NA	C	coding	109	330	1214	1543	155310065	155312443	FALSE	100	AAAAAAAAAAAAAAAAAAAA	-14	TRUE	NA	NA	NA	NA	0	0	0	0	0
PB.1682.2	chr1	+	1252	10	full-splice_match	FDPS	ENST00000447866.5	1256	10	58	-54	0	-2	multi-exon	FALSE	canonical	1	766667	junction_1	450734	NA	NA	NA	TRUE	NA	NA	NA	C	coding	353	1062	137	1198	155310065	155320609	FALSE	0	TTCTTGTGGTTCTGTTCTTG	-14	TRUE	NA	NA	AATAAA	-14	4	1	4	5	5
PB.1682.3	chr1	+	1223	10	full-splice_match	FDPS	ENST00000467076.5	1178	10	-28	-17	-2	-1	multi-exon	FALSE	canonical	1	842671	junction_3	435505	NA	NA	NA	TRUE	NA	NA	NA	C	coding	353	1062	107	1168	155310065	155320609	FALSE	0	TCTTGTGGTTCTGTTCTTGC	-5	TRUE	NA	NA	AATAAA	-15	0	1	0	1	1
PB.1682.4	chr1	+	2107	7	novel_in_catalog	FDPS	novel	1178	10	NA	NA	20	0	intron_retention	FALSE	canonical	1	842671	junction_3	455215	NA	NA	NA	TRUE	NA	NA	NA	C	coding	176	531	32	562	155310065	155318336	TRUE	0	CTTGTGGTTCTGTTCTTGCT	70	TRUE	NA	NA	AATAAA	-16	0	0	0	0	0
PB.1682.5	chr1	+	1623	8	novel_in_catalog	FDPS	novel	1178	10	NA	NA	20	-1	intron_retention	FALSE	canonical	1	842671	junction_3	477459	NA	NA	NA	TRUE	NA	NA	NA	C	coding	176	531	32	562	155310065	155318336	TRUE	0	TCTTGTGGTTCTGTTCTTGC	70	TRUE	NA	NA	AATAAA	-15	0	0	0	0	0
PB.1682.6	chr1	+	1257	10	full-splice_match	FDPS	ENST00000612683.1	1198	10	-31	-28	-20	0	multi-exon	FALSE	canonical	1	180707	junction_1	553451	NA	NA	NA	TRUE	NA	NA	NA	C	coding	353	1062	140	1201	155310065	155320609	FALSE	0	CTTGTGGTTCTGTTCTTGCT	73	TRUE	NA	NA	AATAAA	-16	0	1	0	0	2
PB.1682.7	chr1	+	1277	10	novel_in_catalog	FDPS	novel	1478	11	NA	NA	-19	0	combination_of_known_splicesites	FALSE	canonical	1	127603	junction_1	564808	NA	NA	NA	TRUE	NA	NA	NA	C	coding	353	1062	160	1221	155310065	155320609	FALSE	0	CTTGTGGTTCTGTTCTTGCT	74	TRUE	NA	NA	AATAAA	-16	2	0	0	0	2
PB.1683.1	chr1	+	3105	10	full-splice_match	RUSC1	ENST00000368354.7	3114	10	10	-1	10	1	multi-exon	FALSE	canonical	1	22182	junction_2	202239	NA	NA	NA	TRUE	NA	NA	NA	C	coding	796	2391	173	2563	155321774	155330571	FALSE	10	ATGTGTGTCTTTCACTGTGG	-15	TRUE	NA	NA	AATAAA	-14	0	0	0	2	1
PB.1683.12	chr1	+	1965	9	full-splice_match	RUSC1	ENST00000368349.8	1968	9	4	-1	-2	1	multi-exon	FALSE	canonical	1	85241	junction_1	147234	NA	NA	NA	TRUE	NA	NA	NA	C	coding	433	1302	122	1423	155324895	155330571	FALSE	10	ATGTGTGTCTTTCACTGTGG	10	TRUE	NA	NA	AATAAA	-14	1	0	0	0	1
PB.1683.2	chr1	+	3321	10	novel_not_in_catalog	RUSC1	novel	3436	10	NA	NA	12	0	intron_retention	FALSE	canonical	1	7388	junction_4	217999	NA	NA	NA	TRUE	NA	NA	NA	C	coding	869	2610	171	2780	155321774	155330571	FALSE	15	AATGTGTGTCTTTCACTGTG	-13	TRUE	NA	NA	AATAAA	-13	0	0	0	1	1
PB.1683.5	chr1	+	3407	10	full-splice_match	RUSC1	ENST00000368352.10	3436	10	27	2	25	0	multi-exon	FALSE	canonical	1	22182	junction_2	187888	NA	NA	NA	TRUE	NA	NA	NA	C	coding	902	2709	158	2866	155321774	155330571	FALSE	15	AATGTGTGTCTTTCACTGTG	0	TRUE	NA	NA	AATAAA	-13	1	1	6	22	7
PB.1683.7	chr1	+	3535	9	novel_in_catalog	RUSC1	novel	3436	10	NA	NA	34	0	intron_retention	FALSE	canonical	1	22182	junction_2	199275	NA	NA	NA	TRUE	NA	NA	NA	C	coding	423	1272	1723	2994	155325220	155330571	FALSE	15	AATGTGTGTCTTTCACTGTG	9	TRUE	NA	NA	AATAAA	-13	0	0	0	0	2
PB.1683.8	chr1	+	4079	9	novel_in_catalog	RUSC1	novel	3436	10	NA	NA	49	0	intron_retention	FALSE	canonical	1	22182	junction_1	164790	NA	NA	NA	TRUE	NA	NA	NA	C	coding	902	2709	830	3538	155321774	155330571	FALSE	15	AATGTGTGTCTTTCACTGTG	24	TRUE	NA	NA	AATAAA	-13	0	0	3	4	5
PB.1683.9	chr1	+	3832	11	novel_not_in_catalog	RUSC1	novel	3436	10	NA	NA	55	1	intron_retention	FALSE	canonical	1	990	junction_1	216460	NA	NA	NA	TRUE	NA	NA	NA	C	coding	1039	3120	171	3290	155321774	155330571	FALSE	10	ATGTGTGTCTTTCACTGTGG	30	TRUE	NA	NA	AATAAA	-14	0	0	0	2	1
PB.1684.1	chr1	-	2725	2	incomplete-splice_match	ASH1L	ENST00000368346.7	11942	28	224364	0	6262	0	5prime_fragment	FALSE	canonical	1	296487	junction_1	0	NA	NA	NA	TRUE	NA	NA	NA	B	coding	110	333	1	333	155338329	155337660	FALSE	15	CTGTGGACTGATGAGCTTGC	-6066	FALSE	NA	NA	ATTAAA	-20	0	0	1	0	0
PB.1687.12	chr1	-	1615	3	novel_not_in_catalog	ASH1L	novel	1862	5	NA	NA	-330	-8	at_least_one_novel_splicesite	FALSE	canonical	1	2855	junction_2	102535	NA	NA	NA	TRUE	NA	NA	NA	B	coding	483	1449	165	1613	155521519	155481421	FALSE	50	AAAAGAAATCATTAATTTGG	-336	FALSE	NA	NA	AATAAA	-30	0	0	0	0	0
PB.1689.1	chr1	+	2477	14	novel_in_catalog	MSTO1	novel	2431	14	NA	NA	4	0	combination_of_known_junctions	FALSE	canonical	1	855	junction_2	126766	NA	NA	NA	TRUE	NA	NA	NA	C	coding	392	1179	639	1817	155611802	155614273	FALSE	40	ATATATTGATTTGCAAAATC	-2412	FALSE	NA	NA	NA	NA	0	0	0	0	2
PB.1689.2	chr1	+	2406	14	full-splice_match	MSTO1	ENST00000245564.6	2431	14	-7	32	0	0	multi-exon	FALSE	canonical	1	855	junction_2	128040	NA	NA	NA	TRUE	NA	NA	NA	C	coding	570	1713	32	1744	155610249	155614273	FALSE	35	ATATTGATTTGCAAAATCTT	-2403	FALSE	NA	NA	NA	NA	0	0	1	0	3
PB.1689.4	chr1	+	2322	13	full-splice_match	MSTO1	ENST00000490743.5	2346	13	5	19	-2	1	multi-exon	FALSE	canonical	0	0	junction_3	131019	NA	NA	NA	TRUE	NA	NA	NA	C	coding	392	1179	485	1663	155611802	155614273	FALSE	40	TATATATTGATTTGCAAAAT	-2398	FALSE	NA	NA	NA	NA	0	0	0	0	1
PB.1689.5	chr1	+	1916	4	incomplete-splice_match	MSTO1	ENST00000466815.1	860	5	15	-779	15	-14	intron_retention	FALSE	canonical	1	5417	junction_3	124259	NA	NA	NA	TRUE	NA	NA	NA	C	coding	149	450	324	773	155612934	155613774	FALSE	40	ACATTTATGAAGCACTATAT	-10	FALSE	NA	NA	AAGAAA	-40	0	0	1	0	1
PB.169.1	chr1	+	5264	21	full-splice_match	DISP3	ENST00000294484.7	5265	21	0	1	0	-1	multi-exon	TRUE	canonical	1	7543	junction_12	2253.82	NA	NA	NA	TRUE	NA	NA	NA	C	coding	1392	4179	222	4400	11500993	11536686	FALSE	25	AGACTGCTGCTGTTAATACG	0	TRUE	NA	NA	ATTAAA	-16	0	0	0	1	0
PB.169.2	chr1	+	5203	21	novel_not_in_catalog	DISP3	novel	5265	21	NA	NA	0	-1	intron_retention	FALSE	canonical	1	1248	junction_12	3182.51	NA	NA	NA	TRUE	NA	NA	NA	C	coding	884	2655	222	2876	11500993	11526753	TRUE	25	AGACTGCTGCTGTTAATACG	0	TRUE	NA	NA	ATTAAA	-16	0	0	0	0	0
PB.169.5	chr1	+	2234	5	incomplete-splice_match	DISP3	ENST00000294484.7	5265	21	51988	3	-2533	-3	5prime_fragment	FALSE	canonical	1	11938	junction_1	842.323	NA	NA	NA	TRUE	NA	NA	NA	C	coding	336	1011	362	1372	11531504	11536686	FALSE	25	GCAGACTGCTGCTGTTAATA	NA	FALSE	NA	NA	ATTAAA	-14	0	0	0	0	0
PB.1690.10	chr1	-	2619	10	novel_in_catalog	YY1AP1	novel	2705	11	NA	NA	2	-9	combination_of_known_junctions	FALSE	canonical	1	11591	junction_1	283028	NA	NA	NA	TRUE	NA	NA	NA	C	coding	719	2160	258	2417	155679500	155659657	FALSE	15	ATTGTTTCATTGATTTGTGC	1	TRUE	NA	NA	NA	NA	0	0	0	0	1
PB.1690.14	chr1	-	3071	9	novel_in_catalog	YY1AP1	novel	2690	10	NA	NA	2	-10	intron_retention	FALSE	canonical	1	18913	junction_7	268089	NA	NA	NA	TRUE	NA	NA	NA	C	coding	346	1041	258	1298	155679500	155661229	FALSE	15	CATTGTTTCATTGATTTGTG	1	TRUE	NA	NA	NA	NA	1	0	0	0	0
PB.1690.15	chr1	-	2623	10	full-splice_match	YY1AP1	ENST00000359205.9	2690	10	56	11	-1	-11	multi-exon	FALSE	canonical	1	11591	junction_1	282585	NA	NA	NA	TRUE	NA	NA	NA	C	coding	739	2220	204	2423	155679500	155659657	FALSE	15	TCATTGTTTCATTGATTTGT	277	FALSE	NA	NA	NA	NA	1	0	0	1	2
PB.1690.16	chr1	-	2602	11	full-splice_match	YY1AP1	ENST00000404643.5	2654	11	41	11	1	-11	multi-exon	FALSE	canonical	1	11591	junction_1	248700	NA	NA	NA	TRUE	NA	NA	NA	C	coding	730	2193	210	2402	155680436	155659657	FALSE	15	TCATTGTTTCATTGATTTGT	279	FALSE	NA	NA	NA	NA	0	1	1	2	2
PB.1690.17	chr1	-	2643	11	novel_in_catalog	YY1AP1	novel	2663	11	NA	NA	5	-11	combination_of_known_junctions	FALSE	canonical	1	7307	junction_10	269683	NA	NA	NA	TRUE	NA	NA	NA	C	coding	750	2253	191	2443	155680436	155659657	FALSE	15	TCATTGTTTCATTGATTTGT	27	FALSE	NA	NA	NA	NA	0	0	0	1	1
PB.1690.2	chr1	-	2569	10	novel_in_catalog	YY1AP1	novel	2654	11	NA	NA	7	-4	combination_of_known_junctions	FALSE	canonical	1	11591	junction_1	278200	NA	NA	NA	TRUE	NA	NA	NA	C	coding	253	762	261	1022	155680436	155661390	TRUE	20	TTCATTGATTTGTGCAATTT	6	TRUE	NA	NA	NA	NA	0	0	0	2	1
PB.1690.5	chr1	-	3108	10	novel_in_catalog	YY1AP1	novel	2663	11	NA	NA	7	-9	intron_retention	FALSE	canonical	1	147529	junction_1	219336	NA	NA	NA	TRUE	NA	NA	NA	C	coding	357	1074	261	1334	155680436	155661229	FALSE	15	ATTGTTTCATTGATTTGTGC	6	TRUE	NA	NA	NA	NA	0	0	1	4	1
PB.1690.6	chr1	-	2996	10	novel_in_catalog	YY1AP1	novel	2654	11	NA	NA	2	-9	intron_retention	FALSE	canonical	1	147529	junction_1	220959	NA	NA	NA	TRUE	NA	NA	NA	C	coding	337	1014	209	1222	155680436	155661229	FALSE	15	ATTGTTTCATTGATTTGTGC	280	FALSE	NA	NA	NA	NA	0	0	0	1	1
PB.1690.7	chr1	-	2857	10	full-splice_match	YY1AP1	ENST00000368339.9	3073	10	204	12	23	-9	multi-exon	FALSE	canonical	1	11591	junction_1	249136	NA	NA	NA	TRUE	NA	NA	NA	C	coding	750	2253	403	2655	155680436	155659657	FALSE	15	ATTGTTTCATTGATTTGTGC	543	FALSE	NA	NA	NA	NA	0	1	0	1	1
PB.1690.8	chr1	-	2666	11	full-splice_match	YY1AP1	ENST00000355499.8	2663	11	-12	9	-1	-9	multi-exon	FALSE	canonical	1	11591	junction_1	247817	NA	NA	NA	TRUE	NA	NA	NA	C	coding	750	2253	212	2464	155680436	155659657	FALSE	15	ATTGTTTCATTGATTTGTGC	277	FALSE	NA	NA	NA	NA	4	0	5	5	6
PB.1690.9	chr1	-	2647	12	novel_not_in_catalog	YY1AP1	novel	2654	11	NA	NA	-1	-9	at_least_one_novel_splicesite	FALSE	canonical	1	549	junction_5	298864	NA	NA	NA	TRUE	NA	NA	NA	C	coding	467	1404	1042	2445	155668656	155659657	FALSE	15	ATTGTTTCATTGATTTGTGC	277	FALSE	NA	NA	NA	NA	0	0	0	0	1
PB.1691.2	chr1	+	2094	13	full-splice_match	DAP3	ENST00000343043.7	1649	13	0	-445	0	0	multi-exon	FALSE	canonical	1	247858	junction_1	388214	NA	NA	NA	TRUE	NA	NA	NA	C	coding	398	1197	169	1365	155709780	155738242	FALSE	80	AAAATAAATAAATAAATAAA	-8	TRUE	NA	NA	NA	NA	1	1	0	0	2
PB.1691.3	chr1	+	2025	13	full-splice_match	DAP3	ENST00000368336.10	2056	13	-8	39	0	0	multi-exon	FALSE	canonical	1	485792	junction_11	323979	NA	NA	NA	TRUE	NA	NA	NA	C	coding	398	1197	100	1296	155709780	155738242	FALSE	80	AAAATAAATAAATAAATAAA	-8	TRUE	NA	NA	NA	NA	0	0	0	0	1
PB.1691.5	chr1	+	1538	12	novel_in_catalog	DAP3	novel	1470	12	NA	NA	0	-1	combination_of_known_junctions	FALSE	canonical	1	72490	junction_3	446638	NA	NA	NA	TRUE	NA	NA	NA	C	coding	364	1095	161	1255	155709780	155738242	FALSE	30	TAAAGTGTTGTGTTAGATTA	0	TRUE	NA	NA	AATAAA	-10	0	0	0	1	1
PB.1691.6	chr1	+	1491	12	novel_in_catalog	DAP3	novel	2056	13	NA	NA	0	0	combination_of_known_junctions	FALSE	canonical	1	39260	junction_7	404902	NA	NA	NA	TRUE	NA	NA	NA	C	coding	371	1116	92	1207	155709780	155738242	FALSE	35	AAAGTGTTGTGTTAGATTAA	0	TRUE	NA	NA	AATAAA	-11	0	0	0	0	0
PB.1692.1	chr1	+	3560	12	novel_not_in_catalog	MSTO2P	novel	1709	14	NA	NA	-5	1430	intron_retention	FALSE	canonical	1	1080	junction_1	28761.8	NA	NA	NA	TRUE	NA	NA	NA	A	coding	174	525	1606	2130	155748694	155750137	FALSE	50	ATTTAAAAATCCTCAAAATC	-2354	FALSE	NA	NA	NA	NA	0	0	0	0	1
PB.1693.1	chr1	-	3540	12	incomplete-splice_match	GON4L	ENST00000271883.9	7138	32	91872	-614	5778	-1	5prime_fragment	FALSE	canonical	1	100715	junction_11	29134	NA	NA	NA	TRUE	NA	NA	NA	B	coding	823	2472	203	2674	155765221	155750584	FALSE	25	ACTTTTTCAGCACTTTTAAT	NA	FALSE	NA	NA	AATAAA	-18	0	0	0	0	1
PB.1693.2	chr1	-	2995	3	incomplete-splice_match	GON4L	ENST00000368331.5	7823	32	103460	56	-1633	-1	intron_retention	FALSE	canonical	1	147554	junction_2	34975	NA	NA	NA	TRUE	NA	NA	NA	B	coding	212	639	1491	2129	155752345	155750584	FALSE	25	ACTTTTTCAGCACTTTTAAT	-5721	FALSE	NA	NA	AATAAA	-18	0	0	0	0	1
PB.1695.1	chr1	-	182	2	incomplete-splice_match	GON4L	ENST00000468867.1	471	4	26421	-4	-5464	4	5prime_fragment	FALSE	canonical	1	204333	junction_1	0	NA	NA	NA	TRUE	NA	NA	NA	B	non_coding	NA	NA	NA	NA	NA	NA	NA	65	AAAAAAGAAAAAGGGTACCA	7655	FALSE	NA	NA	AAGAAA	-14	1	1	0	0	0
PB.1695.2	chr1	-	799	3	incomplete-splice_match	GON4L	ENST00000471341.5	5097	20	-5	62053	-5	33	3prime_fragment	FALSE	canonical	1	95946	junction_2	29061.5	NA	NA	NA	TRUE	NA	NA	NA	B	coding	232	696	103	798	155853780	155826838	FALSE	5	GTAGGCTTTCTTTTTCTTTT	-12	TRUE	NA	NA	NA	NA	0	0	1	0	0
PB.1695.3	chr1	-	782	3	incomplete-splice_match	GON4L	ENST00000361040.9	5118	21	-13	62410	0	33	3prime_fragment	FALSE	canonical	1	39947	junction_2	57061	NA	NA	NA	TRUE	NA	NA	NA	B	coding	232	696	86	781	155853780	155826838	FALSE	5	GTAGGCTTTCTTTTTCTTTT	-7	TRUE	NA	NA	NA	NA	0	3	0	0	1
PB.1696.10	chr1	+	5626	3	incomplete-splice_match	SYT11	ENST00000368324.5	5182	4	-23	153	-23	-153	intron_retention	FALSE	canonical	1	309058	junction_1	33476	NA	NA	NA	TRUE	NA	NA	NA	C	coding	370	1113	219	1331	155859762	155880751	FALSE	80	AAAAAAAAAGAAAACTGAAA	-8723	FALSE	NA	NA	AATAAA	-20	0	0	1	1	0
PB.1696.14	chr1	+	5176	4	full-splice_match	SYT11	ENST00000368324.5	5182	4	3	3	3	-3	multi-exon	FALSE	canonical	1	309058	junction_1	71442.9	NA	NA	NA	TRUE	NA	NA	NA	C	coding	431	1296	193	1488	155859762	155881508	FALSE	25	GCACAGTGATGTCAGCCTGA	3	TRUE	NA	NA	AATAAA	-21	0	0	1	6	2
PB.1696.19	chr1	+	3610	5	novel_not_in_catalog	SYT11	novel	5182	4	NA	NA	3	-3	at_least_one_novel_splicesite	FALSE	canonical	0	0	junction_4	179530	NA	NA	NA	TRUE	NA	NA	NA	C	coding	431	1296	193	1488	155859762	155881508	TRUE	25	GCACAGTGATGTCAGCCTGA	3	TRUE	NA	NA	AATAAA	-21	0	0	0	3	0
PB.1697.2	chr1	-	1067	6	full-splice_match	RIT1	ENST00000368323.8	3390	6	-23	2346	9	29	multi-exon	FALSE	canonical	1	224149	junction_5	83095.9	NA	NA	NA	TRUE	NA	NA	NA	C	coding	219	660	174	833	155910761	155900388	FALSE	0	TGTTTTGGGTTCTGTTGCGC	-1	TRUE	NA	NA	TTTAAA	-28	2	0	0	0	0
PB.1698.12	chr1	-	5172	12	novel_not_in_catalog	KHDC4	novel	4499	13	NA	NA	-3	-1	intron_retention	FALSE	canonical	1	53615	junction_3	133484	NA	NA	NA	TRUE	NA	NA	NA	C	coding	383	1152	44	1195	155934373	155921385	TRUE	0	CTGCTTGTGGTTTCTCTGTT	-8	TRUE	NA	NA	AATAAA	-13	0	0	0	0	0
PB.1698.13	chr1	-	4378	13	novel_in_catalog	KHDC4	novel	4499	13	NA	NA	4	-2	intron_retention	FALSE	canonical	1	87077	junction_4	139152	NA	NA	NA	TRUE	NA	NA	NA	C	coding	384	1155	37	1191	155934373	155921385	TRUE	0	TCTGCTTGTGGTTTCTCTGT	-1	TRUE	NA	NA	AATAAA	-12	0	0	0	0	0
PB.1698.3	chr1	-	4510	13	full-splice_match	KHDC4	ENST00000368320.7	4499	13	-10	-1	4	1	multi-exon	FALSE	canonical	1	157597	junction_2	109442	NA	NA	NA	TRUE	NA	NA	NA	C	coding	564	1695	37	1731	155934373	155915823	FALSE	0	GCTTGTGGTTTCTCTGTTTT	-1	TRUE	NA	NA	AATAAA	-15	0	0	0	0	0
PB.1698.4	chr1	-	2805	14	novel_in_catalog	KHDC4	novel	2961	14	NA	NA	5	1	combination_of_known_junctions	FALSE	canonical	1	87077	junction_5	135077	NA	NA	NA	TRUE	NA	NA	NA	C	coding	384	1155	13	1167	155934373	155921385	TRUE	0	GCTTGTGGTTTCTCTGTTTT	0	TRUE	NA	NA	AATAAA	-15	0	0	0	1	2
PB.1698.5	chr1	-	5270	12	novel_in_catalog	KHDC4	novel	4499	13	NA	NA	4	0	intron_retention	FALSE	canonical	1	239164	junction_11	94117.9	NA	NA	NA	TRUE	NA	NA	NA	C	coding	482	1449	37	1485	155934373	155917490	TRUE	0	TGCTTGTGGTTTCTCTGTTT	-1	TRUE	NA	NA	AATAAA	-14	0	0	0	0	0
PB.1698.6	chr1	-	4457	13	novel_in_catalog	KHDC4	novel	4499	13	NA	NA	5	0	intron_retention	FALSE	canonical	1	113514	junction_2	116788	NA	NA	NA	TRUE	NA	NA	NA	C	coding	510	1533	13	1545	155934373	155915957	FALSE	0	TGCTTGTGGTTTCTCTGTTT	0	TRUE	NA	NA	AATAAA	-14	0	0	0	0	0
PB.1698.7	chr1	-	2956	14	full-splice_match	KHDC4	ENST00000368321.8	2961	14	5	0	5	0	multi-exon	FALSE	canonical	1	157597	junction_3	108255	NA	NA	NA	TRUE	NA	NA	NA	C	coding	614	1845	36	1880	155934373	155914121	FALSE	0	TGCTTGTGGTTTCTCTGTTT	0	TRUE	NA	NA	AATAAA	-14	2	2	0	1	4
PB.1698.8	chr1	-	2928	14	novel_in_catalog	KHDC4	novel	2961	14	NA	NA	5	0	combination_of_known_junctions	FALSE	canonical	1	113514	junction_3	114907	NA	NA	NA	TRUE	NA	NA	NA	C	coding	510	1533	36	1568	155934373	155915957	TRUE	0	TGCTTGTGGTTTCTCTGTTT	0	TRUE	NA	NA	AATAAA	-14	0	0	0	3	0
PB.1698.9	chr1	-	2849	14	novel_not_in_catalog	KHDC4	novel	2961	14	NA	NA	-5	0	at_least_one_novel_splicesite	FALSE	canonical	1	53615	junction_5	135118	NA	NA	NA	TRUE	NA	NA	NA	C	coding	383	1152	33	1184	155934373	155921385	TRUE	0	TGCTTGTGGTTTCTCTGTTT	3	TRUE	NA	NA	AATAAA	-14	0	0	0	0	0
PB.1699.1	chr1	-	4031	21	novel_in_catalog	ARHGEF2	novel	4080	22	NA	NA	81	1	intron_retention	FALSE	canonical	1	16499	junction_20	215139	NA	NA	NA	TRUE	NA	NA	NA	C	coding	909	2730	213	2942	155969203	155947942	FALSE	30	AAGGTACTGTCTTCCATAAT	10	TRUE	NA	NA	ATTAAA	-16	0	0	0	2	1
PB.1699.10	chr1	-	4109	22	novel_in_catalog	ARHGEF2	novel	4438	26	NA	NA	72	0	intron_retention	FALSE	canonical	1	16499	junction_21	173905	NA	NA	NA	TRUE	NA	NA	NA	C	coding	978	2937	86	3022	155969572	155947942	FALSE	30	ATAAGGTACTGTCTTCCATA	1	TRUE	NA	NA	ATTAAA	-14	0	0	4	13	7
PB.1699.11	chr1	-	4091	22	full-splice_match	ARHGEF2	ENST00000313695.11	4080	22	-15	4	-6	0	multi-exon	FALSE	canonical	1	29238	junction_21	181903	NA	NA	NA	TRUE	NA	NA	NA	C	coding	958	2877	128	3004	155969282	155947942	FALSE	30	ATAAGGTACTGTCTTCCATA	-1	TRUE	NA	NA	ATTAAA	-14	0	0	1	4	4
PB.1699.12	chr1	-	4124	22	novel_in_catalog	ARHGEF2	novel	4438	26	NA	NA	-6	0	intron_retention	FALSE	canonical	1	29238	junction_21	184958	NA	NA	NA	TRUE	NA	NA	NA	C	coding	969	2910	128	3037	155969282	155947942	FALSE	30	ATAAGGTACTGTCTTCCATA	-1	TRUE	NA	NA	ATTAAA	-14	0	0	1	1	2
PB.1699.14	chr1	-	4138	22	novel_in_catalog	ARHGEF2	novel	4080	22	NA	NA	70	0	intron_retention	FALSE	canonical	1	16499	junction_21	195501	NA	NA	NA	TRUE	NA	NA	NA	C	coding	987	2964	88	3051	155969572	155947942	FALSE	30	ATAAGGTACTGTCTTCCATA	-1	TRUE	NA	NA	ATTAAA	-14	0	0	1	2	1
PB.1699.15	chr1	-	4025	21	novel_in_catalog	ARHGEF2	novel	2958	22	NA	NA	26	0	intron_retention	FALSE	canonical	1	35045	junction_19	190134	NA	NA	NA	TRUE	NA	NA	NA	C	coding	909	2730	209	2938	155969203	155947942	FALSE	30	ATAAGGTACTGTCTTCCATA	15	TRUE	NA	NA	ATTAAA	-14	0	0	0	0	1
PB.1699.16	chr1	-	4026	21	novel_in_catalog	ARHGEF2	novel	4438	26	NA	NA	-6	0	intron_retention	FALSE	canonical	1	29238	junction_20	206345	NA	NA	NA	TRUE	NA	NA	NA	C	coding	910	2733	207	2939	155969203	155947942	FALSE	30	ATAAGGTACTGTCTTCCATA	-1	TRUE	NA	NA	ATTAAA	-14	0	0	0	1	0
PB.1699.18	chr1	-	3877	21	novel_not_in_catalog	ARHGEF2	novel	4080	22	NA	NA	-1548	0	intron_retention	FALSE	canonical	1	192	junction_20	190229	NA	NA	NA	TRUE	NA	NA	NA	C	coding	806	2421	370	2790	155965345	155947942	FALSE	30	ATAAGGTACTGTCTTCCATA	9692	FALSE	NA	NA	ATTAAA	-14	0	0	0	0	2
PB.1699.3	chr1	-	2331	7	incomplete-splice_match	ARHGEF2	ENST00000313695.11	4080	22	25660	2	221	1	5prime_fragment	FALSE	canonical	1	382465	junction_1	164810	NA	NA	NA	TRUE	NA	NA	NA	C	coding	345	1038	205	1242	155952296	155947942	FALSE	30	AAGGTACTGTCTTCCATAAT	9478	FALSE	NA	NA	ATTAAA	-16	0	0	1	0	2
PB.1699.34	chr1	-	1310	2	incomplete-splice_match	ARHGEF2	ENST00000476273.1	668	6	-92	3232	-46	0	3prime_fragment	FALSE	canonical	1	284420	junction_1	0	NA	NA	NA	TRUE	NA	NA	NA	C	coding	75	228	167	394	155978427	155969136	FALSE	95	AAAAAAAAAAAAAAAAAGAA	5952	FALSE	NA	NA	NA	NA	0	1	0	0	0
PB.1699.35	chr1	-	1190	2	incomplete-splice_match	ARHGEF2	ENST00000497907.5	764	7	-6	3232	-6	0	3prime_fragment	FALSE	canonical	1	29238	junction_1	0	NA	NA	NA	TRUE	NA	NA	NA	C	non_coding	NA	NA	NA	NA	NA	NA	NA	95	AAAAAAAAAAAAAAAAAGAA	-1	TRUE	NA	NA	NA	NA	0	0	1	0	1
PB.1699.8	chr1	-	4410	22	novel_in_catalog	ARHGEF2	novel	4169	22	NA	NA	-212	0	intron_retention	FALSE	canonical	1	202904	junction_1	155848	NA	NA	NA	TRUE	NA	NA	NA	C	coding	996	2991	333	3323	155978427	155947942	FALSE	30	ATAAGGTACTGTCTTCCATA	5786	FALSE	NA	NA	ATTAAA	-14	1	0	0	0	0
PB.1699.9	chr1	-	4361	22	full-splice_match	ARHGEF2	ENST00000361247.9	4169	22	-193	1	-193	0	multi-exon	FALSE	canonical	1	284420	junction_21	139477	NA	NA	NA	TRUE	NA	NA	NA	C	coding	986	2961	314	3274	155978427	155947942	FALSE	30	ATAAGGTACTGTCTTCCATA	5805	FALSE	NA	NA	ATTAAA	-14	0	1	1	4	1
PB.170.1	chr1	+	1888	5	full-splice_match	FBXO44	ENST00000251546.8	1896	5	8	0	8	0	multi-exon	FALSE	canonical	1	8191	junction_1	168090	NA	NA	NA	TRUE	NA	NA	NA	C	coding	224	675	230	904	11655836	11661305	FALSE	10	AACCTGTGCCCTGTGGTTTC	-9983	FALSE	NA	NA	NA	NA	2	1	2	1	1
PB.170.10	chr1	+	2795	5	full-splice_match	FBXO44	ENST00000376762.8	1734	5	-28	-1033	1	0	multi-exon	FALSE	canonical	1	175976	junction_1	114602	NA	NA	NA	TRUE	NA	NA	NA	C	coding	224	675	102	776	11655836	11661305	FALSE	15	TCACCCAGTCTCGGGTATTT	5	TRUE	NA	NA	NA	NA	0	0	0	1	4
PB.170.12	chr1	+	2055	6	novel_in_catalog	FBXO44	novel	822	6	NA	NA	1	1	intron_retention	FALSE	canonical	1	4514	junction_1	173712	NA	NA	NA	TRUE	NA	NA	NA	C	coding	130	393	132	524	11655836	11658394	TRUE	5	ACCTGTGCCCTGTGGTTTCT	5	TRUE	NA	NA	NA	NA	1	1	0	0	0
PB.170.14	chr1	+	1885	6	full-splice_match	FBXO44	ENST00000251547.10	2928	6	5	1038	1	0	multi-exon	FALSE	canonical	1	124280	junction_3	118522	NA	NA	NA	TRUE	NA	NA	NA	C	coding	255	768	102	869	11655836	11661273	FALSE	10	AACCTGTGCCCTGTGGTTTC	5	TRUE	NA	NA	NA	NA	4	4	6	4	24
PB.170.15	chr1	+	1914	7	novel_in_catalog	FBXO44	novel	3320	7	NA	NA	1	-1	combination_of_known_junctions	FALSE	canonical	1	4514	junction_1	162292	NA	NA	NA	TRUE	NA	NA	NA	C	coding	255	768	132	899	11655836	11661273	FALSE	10	TAACCTGTGCCCTGTGGTTT	5	TRUE	NA	NA	NA	NA	0	0	1	0	1
PB.170.17	chr1	+	1789	6	full-splice_match	FBXO44	ENST00000376760.5	822	6	-28	-939	1	-1	multi-exon	FALSE	canonical	1	4514	junction_1	173938	NA	NA	NA	TRUE	NA	NA	NA	C	coding	224	675	132	806	11655836	11661305	FALSE	10	TAACCTGTGCCCTGTGGTTT	5	TRUE	NA	NA	NA	NA	0	0	1	0	1
PB.170.18	chr1	+	3166	6	novel_in_catalog	FBXO44	novel	822	6	NA	NA	3	1	intron_retention	FALSE	canonical	1	21122	junction_1	170143	NA	NA	NA	TRUE	NA	NA	NA	C	coding	224	675	472	1146	11655836	11661305	FALSE	15	CACCCAGTCTCGGGTATTTC	7	TRUE	NA	NA	NA	NA	0	0	0	0	2
PB.170.19	chr1	+	2254	7	full-splice_match	FBXO44	ENST00000376770.5	3320	7	27	1039	3	-1	multi-exon	FALSE	canonical	1	21122	junction_1	159017	NA	NA	NA	TRUE	NA	NA	NA	C	coding	255	768	472	1239	11655836	11661273	FALSE	10	TAACCTGTGCCCTGTGGTTT	7	TRUE	NA	NA	NA	NA	2	0	1	1	0
PB.170.2	chr1	+	2004	6	novel_in_catalog	FBXO44	novel	1896	5	NA	NA	17	0	combination_of_known_junctions	FALSE	canonical	1	8191	junction_1	157396	NA	NA	NA	TRUE	NA	NA	NA	C	coding	255	768	221	988	11655836	11661273	FALSE	10	AACCTGTGCCCTGTGGTTTC	-9974	FALSE	NA	NA	NA	NA	0	0	1	0	3
PB.170.3	chr1	+	1694	5	novel_not_in_catalog	FBXO44	novel	1734	5	NA	NA	-14	0	at_least_one_novel_splicesite	FALSE	canonical	1	290	junction_1	170957	NA	NA	NA	TRUE	NA	NA	NA	C	coding	235	708	3	710	11654845	11661305	FALSE	10	AACCTGTGCCCTGTGGTTTC	-9523	FALSE	NA	NA	NA	NA	0	1	1	0	0
PB.170.4	chr1	+	1660	7	novel_not_in_catalog	FBXO44	novel	3320	7	NA	NA	-14	-3	at_least_one_novel_splicesite	FALSE	canonical	1	441	junction_6	147308	NA	NA	NA	TRUE	NA	NA	NA	C	coding	255	768	141	908	11655836	11661273	TRUE	10	TCTAACCTGTGCCCTGTGGT	-9523	FALSE	NA	NA	NA	NA	1	1	0	0	0
PB.170.5	chr1	+	1513	6	novel_in_catalog	FBXO44	novel	942	5	NA	NA	-13	-4	intron_retention	FALSE	canonical	1	29136	junction_5	147213	NA	NA	NA	TRUE	NA	NA	NA	C	coding	224	675	140	814	11655836	11661305	TRUE	25	TAAATCACCCAGTCTCGGGT	-9522	FALSE	NA	NA	NA	NA	0	0	1	0	1
PB.170.7	chr1	+	3113	8	novel_in_catalog	FBXO44	novel	3320	7	NA	NA	-8	-1	intron_retention	FALSE	canonical	1	12111	junction_7	170790	NA	NA	NA	TRUE	NA	NA	NA	C	coding	130	393	487	879	11655836	11658394	TRUE	15	ACCCAGTCTCGGGTATTTCT	-8	TRUE	NA	NA	NA	NA	0	0	0	0	0
PB.170.8	chr1	+	1869	6	full-splice_match	FBXO44	ENST00000376768.5	959	6	-12	-898	-8	0	multi-exon	FALSE	canonical	1	5259	junction_3	152278	NA	NA	NA	TRUE	NA	NA	NA	C	coding	256	771	115	885	11655836	11661305	FALSE	10	AACCTGTGCCCTGTGGTTTC	-8	TRUE	NA	NA	NA	NA	0	0	0	0	2
PB.170.9	chr1	+	3061	5	novel_in_catalog	FBXO44	novel	2928	6	NA	NA	1	-1	intron_retention	FALSE	canonical	1	175976	junction_1	105086	NA	NA	NA	TRUE	NA	NA	NA	C	coding	130	393	102	494	11655836	11658394	TRUE	15	ACCCAGTCTCGGGTATTTCT	5	TRUE	NA	NA	NA	NA	0	0	0	0	2
PB.1700.1	chr1	-	1115	5	full-splice_match	SSR2	ENST00000480176.5	1040	5	4	-79	0	-1	multi-exon	FALSE	canonical	1	73024	junction_2	1.60948e+06	NA	NA	NA	TRUE	NA	NA	NA	C	coding	94	285	36	320	156020896	156018248	TRUE	10	GACTTGTCTGTTTTCTTAGC	1	TRUE	NA	NA	AATAAA	-16	0	0	1	0	0
PB.1700.2	chr1	-	2883	2	full-splice_match	SSR2	ENST00000472467.1	1833	2	-1052	2	-1052	-2	multi-exon	FALSE	canonical	1	3725550	junction_1	0	NA	NA	NA	TRUE	NA	NA	NA	C	coding	103	312	1466	1777	156012627	156012316	TRUE	10	TGACTTGTCTGTTTTCTTAG	6840	FALSE	NA	NA	AATAAA	-15	0	0	0	0	0
PB.1700.3	chr1	-	1085	6	full-splice_match	SSR2	ENST00000295702.9	1108	6	18	5	0	-4	multi-exon	FALSE	canonical	1	2798793	junction_5	576720	NA	NA	NA	TRUE	NA	NA	NA	C	coding	183	552	47	598	156020167	156009540	FALSE	10	ATTGACTTGTCTGTTTTCTT	-1	TRUE	NA	NA	AATAAA	-13	4	6	3	5	0
PB.1701.2	chr1	-	3614	11	novel_not_in_catalog	UBQLN4	novel	3582	11	NA	NA	-871	-3	at_least_one_novel_splicesite	FALSE	canonical	1	117	junction_6	23797.9	NA	NA	NA	TRUE	NA	NA	NA	C	coding	569	1710	229	1938	156054441	156036978	FALSE	10	AGAGTGTGTTGGCGTTTGTT	-873	FALSE	NA	NA	AATAAA	-20	0	0	0	0	0
PB.1701.3	chr1	-	3442	11	novel_not_in_catalog	UBQLN4	novel	3582	11	NA	NA	73	-3	at_least_one_novel_splicesite	FALSE	canonical	1	117	junction_6	23296.4	NA	NA	NA	TRUE	NA	NA	NA	C	coding	423	1272	495	1766	156050497	156036978	FALSE	10	AGAGTGTGTTGGCGTTTGTT	71	FALSE	NA	NA	AATAAA	-20	0	0	1	0	0
PB.1701.8	chr1	-	3522	11	full-splice_match	UBQLN4	ENST00000368309.4	3582	11	56	4	56	-4	multi-exon	FALSE	canonical	1	117	junction_6	22194.5	NA	NA	NA	TRUE	NA	NA	NA	C	coding	601	1806	42	1847	156053701	156036978	FALSE	10	GAGAGTGTGTTGGCGTTTGT	54	FALSE	NA	NA	AATAAA	-19	1	2	2	3	7
PB.1702.2	chr1	+	573	4	full-splice_match	LAMTOR2	ENST00000368305.8	655	4	75	7	6	0	multi-exon	FALSE	canonical	1	1096659	junction_3	97043.8	NA	NA	NA	TRUE	NA	NA	NA	C	coding	125	378	64	441	156054890	156058371	FALSE	10	TCATGTGTCTTGGCTACTTT	0	TRUE	NA	NA	AATAAA	-13	1	4	0	6	0
PB.1704.1	chr1	+	2556	11	novel_in_catalog	LMNA	novel	2461	13	NA	NA	65	-2	intron_retention	FALSE	canonical	1	6221	junction_1	3.43139e+06	NA	NA	NA	TRUE	NA	NA	NA	C	coding	572	1719	739	2457	156114919	156137764	FALSE	5	TTACTCGCTGGCCTGGCCTT	-292	FALSE	NA	NA	ATTAAA	-16	1	0	0	0	1
PB.1704.2	chr1	+	2329	12	novel_not_in_catalog	LMNA	novel	3178	12	NA	NA	70	0	intron_retention	FALSE	canonical	1	90	junction_1	3.83886e+06	NA	NA	NA	TRUE	NA	NA	NA	C	coding	572	1719	510	2228	156114919	156137764	FALSE	5	ACTCGCTGGCCTGGCCTTTC	-287	FALSE	NA	NA	ATTAAA	-18	0	0	0	0	0
PB.1704.6	chr1	+	3454	10	incomplete-splice_match	LMNA	ENST00000368299.7	2253	12	-11	26	0	-12	intron_retention	FALSE	canonical	1	3486694	junction_1	2.65875e+06	NA	NA	NA	TRUE	NA	NA	NA	C	coding	572	1719	209	1927	156114919	156137764	FALSE	80	AAAAACACAAGCAAAAAAAA	0	TRUE	NA	NA	NA	NA	0	1	0	0	2
PB.1704.7	chr1	+	3177	12	full-splice_match	LMNA	ENST00000368300.9	3178	12	0	1	0	-1	multi-exon	FALSE	canonical	1	1221595	junction_11	3.04772e+06	NA	NA	NA	TRUE	NA	NA	NA	C	coding	664	1995	209	2203	156114919	156139106	FALSE	5	ACCCCTGGCTGCTGTGGTGT	0	TRUE	NA	NA	AATACA	-13	0	1	2	2	2
PB.1704.8	chr1	+	3132	11	novel_in_catalog	LMNA	novel	3178	12	NA	NA	0	-12	intron_retention	FALSE	canonical	1	1221595	junction_10	3.19545e+06	NA	NA	NA	TRUE	NA	NA	NA	C	coding	572	1719	209	1927	156114919	156137764	TRUE	80	AAAAACACAAGCAAAAAAAA	0	TRUE	NA	NA	NA	NA	0	0	1	0	3
PB.1705.1	chr1	+	2953	14	novel_in_catalog	SEMA4A	novel	1478	11	NA	NA	-2	1	combination_of_known_splicesites	FALSE	canonical	1	1235	junction_1	63716	NA	NA	NA	TRUE	NA	NA	NA	C	coding	662	1989	217	2205	156156572	156176997	FALSE	10	GTATGATGGGTGCTGTGTTT	0	TRUE	NA	NA	ATTAAA	-15	0	0	0	0	3
PB.1705.2	chr1	+	3502	16	novel_not_in_catalog	SEMA4A	novel	3242	15	NA	NA	-133	-1	intron_retention	FALSE	canonical	1	1998	junction_1	75340.4	NA	NA	NA	TRUE	NA	NA	NA	C	coding	761	2286	472	2757	156154579	156176997	FALSE	15	TATGTATGATGGGTGCTGTG	-7875	FALSE	NA	NA	ATTAAA	-12	0	0	0	1	3
PB.1705.3	chr1	+	3148	15	full-splice_match	SEMA4A	ENST00000355014.6	3137	15	-12	1	-12	0	multi-exon	FALSE	canonical	1	2678	junction_1	63131.1	NA	NA	NA	TRUE	NA	NA	NA	C	coding	761	2286	117	2402	156154579	156176997	FALSE	15	ATGTATGATGGGTGCTGTGT	-7754	FALSE	NA	NA	ATTAAA	-13	0	0	1	3	3
PB.1705.4	chr1	+	2975	14	novel_in_catalog	SEMA4A	novel	3137	15	NA	NA	-7	0	combination_of_known_splicesites	FALSE	canonical	1	3571	junction_1	63148.3	NA	NA	NA	TRUE	NA	NA	NA	C	coding	662	1989	241	2229	156156572	156176997	FALSE	15	ATGTATGATGGGTGCTGTGT	-20	TRUE	NA	NA	ATTAAA	-13	0	0	2	1	2
PB.1706.1	chr1	+	3640	4	full-splice_match	SLC25A44	ENST00000359511.4	3482	4	-157	-1	0	1	multi-exon	FALSE	canonical	1	186204	junction_1	21556.6	NA	NA	NA	TRUE	NA	NA	NA	C	coding	314	945	330	1274	156199848	156210431	FALSE	5	CTTTGGCTTGCGCGTATTTT	-185	FALSE	NA	NA	ATTAAA	-22	1	0	13	18	17
PB.1706.2	chr1	+	4182	5	novel_not_in_catalog	SLC25A44	novel	3662	4	NA	NA	28	0	at_least_one_novel_splicesite	FALSE	canonical	1	5187	junction_1	106234	NA	NA	NA	TRUE	NA	NA	NA	C	coding	314	945	874	1818	156199848	156210431	FALSE	10	AGCTTTGGCTTGCGCGTATT	0	TRUE	NA	NA	ATTAAA	-20	0	0	0	1	1
PB.1707.1	chr1	+	971	7	full-splice_match	PMF1-BGLAP	ENST00000490491.5	1007	7	19	17	-6	-6	multi-exon	TRUE	canonical	1	96126	junction_6	345124	NA	NA	NA	TRUE	NA	NA	NA	A	coding	211	636	16	651	156213016	156242794	TRUE	15	AATCTGTGGGCCTGTGAGTC	-6	TRUE	NA	NA	AATAAA	-13	0	0	0	2	0
PB.1707.2	chr1	+	1061	5	full-splice_match	PMF1	ENST00000368277.3	1068	5	0	7	0	-5	multi-exon	FALSE	canonical	1	526775	junction_1	149419	NA	NA	NA	TRUE	NA	NA	NA	A	coding	205	618	10	627	156213016	156239601	FALSE	25	ACTGTAATCTGTGAGCATGC	0	TRUE	NA	NA	AATAAA	-14	2	2	1	0	4
PB.1708.1	chr1	-	2205	7	novel_in_catalog	PAQR6	novel	2277	7	NA	NA	3	0	intron_retention	FALSE	canonical	1	53072	junction_1	71537.7	NA	NA	NA	TRUE	NA	NA	NA	C	coding	351	1056	610	1665	156245848	156243861	FALSE	15	AGATTCCTCTTCTGGAGTTT	2	TRUE	NA	NA	CATAAA	-23	1	8	1	0	3
PB.1708.11	chr1	-	1670	6	novel_in_catalog	PAQR6	novel	1969	8	NA	NA	0	0	combination_of_known_junctions	FALSE	canonical	1	32983	junction_5	113077	NA	NA	NA	TRUE	NA	NA	NA	C	coding	152	459	122	580	156246229	156244863	TRUE	40	ACTTTCTAGAACTGAAGAAG	-1	TRUE	NA	NA	NA	NA	0	4	0	0	0
PB.1708.12	chr1	-	1540	6	novel_in_catalog	PAQR6	novel	1969	8	NA	NA	0	0	combination_of_known_splicesites	FALSE	canonical	1	7696	junction_3	111401	NA	NA	NA	TRUE	NA	NA	NA	C	coding	233	702	126	827	156246731	156244129	FALSE	40	ACTTTCTAGAACTGAAGAAG	-1	TRUE	NA	NA	NA	NA	2	1	0	0	2
PB.1708.15	chr1	-	1966	6	novel_in_catalog	PAQR6	novel	1627	6	NA	NA	-7	-2	intron_retention	FALSE	canonical	1	32983	junction_5	88322.5	NA	NA	NA	TRUE	NA	NA	NA	C	coding	351	1056	468	1523	156245848	156243861	FALSE	35	GCACTTTCTAGAACTGAAGA	-3	TRUE	NA	NA	NA	NA	0	1	0	0	1
PB.1708.16	chr1	-	1909	7	novel_in_catalog	PAQR6	novel	1918	9	NA	NA	-6	-2	intron_retention	FALSE	canonical	1	3957	junction_1	96877	NA	NA	NA	TRUE	NA	NA	NA	C	coding	176	531	112	642	156246731	156244863	TRUE	35	GCACTTTCTAGAACTGAAGA	13	TRUE	NA	NA	NA	NA	0	2	0	0	0
PB.1708.17	chr1	-	1744	7	novel_in_catalog	PAQR6	novel	1969	8	NA	NA	0	-2	combination_of_known_junctions	FALSE	canonical	1	49535	junction_3	98181	NA	NA	NA	TRUE	NA	NA	NA	C	coding	176	531	126	656	156246731	156244863	TRUE	35	GCACTTTCTAGAACTGAAGA	-1	TRUE	NA	NA	NA	NA	2	14	1	2	4
PB.1708.18	chr1	-	2000	7	full-splice_match	PAQR6	ENST00000492619.5	2029	7	23	6	-1	1	multi-exon	FALSE	canonical	1	197483	junction_6	49759.8	NA	NA	NA	TRUE	NA	NA	NA	C	coding	238	717	576	1292	156245848	156244129	FALSE	40	AAAGCACTTTCTAGAACTGA	2	TRUE	NA	NA	NA	NA	6	34	5	8	19
PB.1708.2	chr1	-	1882	6	novel_in_catalog	PAQR6	novel	2029	7	NA	NA	0	0	intron_retention	FALSE	canonical	1	49535	junction_3	96808.4	NA	NA	NA	TRUE	NA	NA	NA	C	coding	211	636	801	1436	156244853	156243861	FALSE	35	CTTTCTAGAACTGAAGAAGG	-1	TRUE	NA	NA	NA	NA	0	4	0	0	3
PB.1708.20	chr1	-	1927	6	novel_in_catalog	PAQR6	novel	1969	8	NA	NA	0	1	intron_retention	FALSE	canonical	1	32983	junction_5	98504.7	NA	NA	NA	TRUE	NA	NA	NA	C	coding	238	717	503	1219	156245848	156244129	FALSE	40	AAAGCACTTTCTAGAACTGA	-1	TRUE	NA	NA	NA	NA	1	4	2	1	6
PB.1708.21	chr1	-	1910	8	novel_in_catalog	PAQR6	novel	1969	8	NA	NA	0	1	combination_of_known_junctions	FALSE	canonical	1	11168	junction_7	102317	NA	NA	NA	TRUE	NA	NA	NA	C	coding	344	1035	168	1202	156246731	156244129	FALSE	40	AAAGCACTTTCTAGAACTGA	-1	TRUE	NA	NA	NA	NA	0	2	1	0	2
PB.1708.22	chr1	-	1801	5	full-splice_match	PAQR6	ENST00000491107.6	1799	5	-1	-1	-1	1	multi-exon	FALSE	canonical	1	32983	junction_4	123856	NA	NA	NA	TRUE	NA	NA	NA	C	coding	66	201	893	1093	156244329	156244129	FALSE	40	AAAGCACTTTCTAGAACTGA	-2	TRUE	NA	NA	NA	NA	1	3	0	0	2
PB.1708.23	chr1	-	2036	7	novel_not_in_catalog	PAQR6	novel	1918	9	NA	NA	0	-5	intron_retention	FALSE	canonical	1	3385	junction_4	101671	NA	NA	NA	TRUE	NA	NA	NA	C	coding	183	552	1052	1603	156244698	156243861	FALSE	30	ACTTTGGAAAGCACTTTCTA	-1	TRUE	NA	NA	NA	NA	0	1	1	0	0
PB.1708.4	chr1	-	1948	8	novel_in_catalog	PAQR6	novel	1969	8	NA	NA	-4	0	combination_of_known_junctions	FALSE	canonical	1	53072	junction_1	74796.6	NA	NA	NA	TRUE	NA	NA	NA	C	coding	457	1374	130	1503	156246731	156243861	FALSE	40	ACTTTCTAGAACTGAAGAAG	-5	TRUE	NA	NA	NA	NA	2	0	0	0	0
PB.1708.5	chr1	-	1873	8	full-splice_match	PAQR6	ENST00000292291.10	1969	8	0	96	0	0	multi-exon	FALSE	canonical	1	99575	junction_5	68907.6	NA	NA	NA	TRUE	NA	NA	NA	C	coding	344	1035	126	1160	156246731	156244129	FALSE	40	ACTTTCTAGAACTGAAGAAG	-1	TRUE	NA	NA	NA	NA	10	18	6	0	12
PB.1708.6	chr1	-	1911	6	novel_in_catalog	PAQR6	novel	1969	8	NA	NA	0	0	intron_retention	FALSE	canonical	1	14255	junction_2	109074	NA	NA	NA	TRUE	NA	NA	NA	C	coding	211	636	831	1466	156244853	156243861	FALSE	40	ACTTTCTAGAACTGAAGAAG	-1	TRUE	NA	NA	NA	NA	0	2	2	0	1
PB.1708.7	chr1	-	1797	7	full-splice_match	PAQR6	ENST00000368270.2	1765	7	-25	-7	0	0	multi-exon	FALSE	canonical	1	32983	junction_6	98261.7	NA	NA	NA	TRUE	NA	NA	NA	C	coding	320	963	122	1084	156246229	156244129	FALSE	40	ACTTTCTAGAACTGAAGAAG	-1	TRUE	NA	NA	NA	NA	3	4	1	0	2
PB.1708.8	chr1	-	1818	7	novel_in_catalog	PAQR6	novel	1969	8	NA	NA	-1	0	combination_of_known_junctions	FALSE	canonical	1	49535	junction_3	86569.7	NA	NA	NA	TRUE	NA	NA	NA	C	coding	176	531	127	657	156246731	156244863	TRUE	40	ACTTTCTAGAACTGAAGAAG	-2	TRUE	NA	NA	NA	NA	1	1	0	1	1
PB.1709.2	chr1	-	4557	22	full-splice_match	SMG5	ENST00000361813.5	4559	22	0	2	0	-2	multi-exon	FALSE	canonical	1	329560	junction_21	106126	NA	NA	NA	TRUE	NA	NA	NA	C	coding	1016	3051	146	3196	156282680	156250587	FALSE	10	AATCCCTGTCTCCTGGTGCC	-1	TRUE	NA	NA	AATAAA	-13	0	1	4	15	3
PB.1709.3	chr1	-	4435	21	novel_in_catalog	SMG5	novel	4559	22	NA	NA	-16	-2	combination_of_known_splicesites	FALSE	canonical	1	30107	junction_11	167138	NA	NA	NA	TRUE	NA	NA	NA	C	coding	970	2913	162	3074	156282680	156250587	FALSE	10	AATCCCTGTCTCCTGGTGCC	-17	TRUE	NA	NA	AATAAA	-13	0	0	0	2	1
PB.1709.8	chr1	-	2128	3	novel_in_catalog	SMG5	novel	4559	22	NA	NA	79	-2	intron_retention	FALSE	canonical	1	662905	junction_1	57840.5	NA	NA	NA	TRUE	NA	NA	NA	C	coding	129	390	378	767	156251163	156250587	FALSE	10	AATCCCTGTCTCCTGGTGCC	971	FALSE	NA	NA	AATAAA	-13	0	0	1	0	0
PB.171.2	chr1	-	1679	6	full-splice_match	FBXO2	ENST00000354287.5	1287	6	-371	-21	-371	21	multi-exon	FALSE	canonical	1	179735	junction_5	132002	NA	NA	NA	TRUE	NA	NA	NA	C	coding	296	891	461	1351	11654340	11648694	FALSE	25	AAACACTGCTCCCTTCCCAT	32	TRUE	NA	NA	AATGAA	-10	71	121	44	40	47
PB.171.6	chr1	-	1354	7	novel_not_in_catalog	FBXO2	novel	1287	6	NA	NA	76	8	at_least_one_novel_splicesite	FALSE	canonical	1	1297	junction_6	222508	NA	NA	NA	TRUE	NA	NA	NA	C	coding	341	1026	14	1039	11654340	11648694	FALSE	55	TGAAAAAATGGATAAACACT	10	TRUE	NA	NA	NA	NA	0	1	0	0	1
PB.171.8	chr1	-	1800	6	novel_in_catalog	FBXO2	novel	1287	6	NA	NA	76	-1	intron_retention	FALSE	canonical	1	1221	junction_5	233330	NA	NA	NA	TRUE	NA	NA	NA	C	coding	222	669	3	671	11654351	11649775	TRUE	55	AGGAATGAATGAAAAAATGG	10	TRUE	NA	NA	NA	NA	0	2	1	0	0
PB.1711.1	chr1	-	1346	5	full-splice_match	GLMP	ENST00000622703.4	1364	5	17	1	7	0	multi-exon	TRUE	canonical	1	68623	junction_4	231912	NA	NA	NA	TRUE	NA	NA	NA	C	coding	320	963	28	990	156295645	156293044	FALSE	10	CTCCAGTCTCTTGATGTGTG	-1	TRUE	NA	NA	AATAGA	-20	1	2	1	0	0
PB.1711.2	chr1	-	1593	6	full-splice_match	GLMP	ENST00000362007.6	1611	6	17	1	-8	-1	multi-exon	FALSE	canonical	1	265221	junction_5	147316	NA	NA	NA	TRUE	NA	NA	NA	C	coding	406	1221	18	1238	156295645	156293044	FALSE	10	GCTCCAGTCTCTTGATGTGT	9	TRUE	NA	NA	AATAGA	-19	0	1	0	0	0
PB.1712.11	chr1	-	806	3	incomplete-splice_match	CCT3	ENST00000368259.6	1815	12	26957	0	13801	0	5prime_fragment	FALSE	canonical	1	5073819	junction_1	273632	NA	NA	NA	TRUE	NA	NA	NA	C	coding	151	456	121	576	156311168	156309199	FALSE	25	AGAAAGTTGTTATGTGTTTT	7646	FALSE	NA	NA	ATTAAA	-14	0	2	0	0	3
PB.1712.3	chr1	-	1949	14	full-splice_match	CCT3	ENST00000295688.8	1977	14	27	1	-2	0	multi-exon	FALSE	canonical	1	2751383	junction_8	967639	NA	NA	NA	TRUE	NA	NA	NA	C	coding	545	1638	82	1719	156338184	156309199	FALSE	25	AGAAAGTTGTTATGTGTTTT	-9	TRUE	NA	NA	ATTAAA	-14	15	9	30	25	55
PB.1712.4	chr1	-	1914	13	full-splice_match	CCT3	ENST00000368258.7	1885	13	-29	0	0	0	multi-exon	FALSE	canonical	1	2170	junction_12	1.54417e+06	NA	NA	NA	TRUE	NA	NA	NA	C	coding	499	1500	185	1684	156334873	156309199	FALSE	25	AGAAAGTTGTTATGTGTTTT	-36	TRUE	NA	NA	ATTAAA	-14	0	0	1	0	2
PB.1712.6	chr1	-	1851	12	full-splice_match	CCT3	ENST00000368259.6	1815	12	-36	0	11	0	multi-exon	FALSE	canonical	1	26050	junction_10	1.58055e+06	NA	NA	NA	TRUE	NA	NA	NA	C	coding	507	1524	98	1621	156338184	156309199	FALSE	25	AGAAAGTTGTTATGTGTTTT	-25	TRUE	NA	NA	ATTAAA	-14	0	0	0	1	0
PB.1713.11	chr1	-	669	5	novel_in_catalog	C1orf61	novel	688	5	NA	NA	-11	0	combination_of_known_junctions	FALSE	canonical	1	4255	junction_2	226828	NA	NA	NA	TRUE	NA	NA	NA	C	coding	129	390	1	390	156429440	156404537	FALSE	30	CATTAATAGTGGTAGTGGAT	7297	FALSE	NA	NA	AATAAA	-21	0	1	0	2	0
PB.1713.12	chr1	-	470	3	full-splice_match	C1orf61	ENST00000400991.6	473	3	-3	6	0	0	multi-exon	FALSE	canonical	1	111665	junction_1	224076	NA	NA	NA	TRUE	NA	NA	NA	C	non_coding	NA	NA	NA	NA	NA	NA	NA	30	CATTAATAGTGGTAGTGGAT	-1	TRUE	NA	NA	AATAAA	-21	4	1	0	7	0
PB.1713.13	chr1	-	821	6	full-splice_match	C1orf61	ENST00000357975.4	652	6	-16	-153	0	0	multi-exon	FALSE	canonical	1	41310	junction_1	202229	NA	NA	NA	TRUE	NA	NA	NA	C	coding	62	189	338	526	156407864	156404554	FALSE	35	ACATTAATAGTGGTAGTGGA	-1	TRUE	NA	NA	AATAAA	-20	1	2	0	0	2
PB.1713.14	chr1	-	655	3	full-splice_match	C1orf61	ENST00000497822.5	542	3	-12	-101	-12	1	multi-exon	FALSE	canonical	1	30263	junction_2	130317	NA	NA	NA	TRUE	NA	NA	NA	C	non_coding	NA	NA	NA	NA	NA	NA	NA	40	AATCACATTAATAGTGGTAG	-2	TRUE	NA	NA	AATAAA	-16	1	2	0	2	0
PB.1713.15	chr1	-	834	4	incomplete-splice_match	C1orf61	ENST00000357975.4	652	6	-13	2953	0	-191	3prime_fragment	FALSE	canonical	1	67180	junction_1	201234	NA	NA	NA	TRUE	NA	NA	NA	C	coding	8	27	335	361	156407864	156407838	FALSE	30	TATGATTTTTTAATAGCCTA	2	TRUE	NA	NA	AATAAA	-15	0	0	0	1	0
PB.1713.19	chr1	-	1283	2	full-splice_match	C1orf61	ENST00000495000.1	1091	2	-11	-181	0	-7	multi-exon	FALSE	canonical	1	559818	junction_1	0	NA	NA	NA	TRUE	NA	NA	NA	C	coding	119	360	158	517	156426769	156426410	FALSE	25	TCCCAAATGCAGCTTTCATC	-4	TRUE	NA	NA	AATAAA	-18	0	0	0	0	0
PB.1713.2	chr1	-	3579	1	full-splice_match	C1orf61	ENST00000488498.2	4774	1	1197	-2	258	1	mono-exon	FALSE	NA	NA	NA	NA	NA	NA	NA	NA	NA	NA	NA	NA	C	non_coding	NA	NA	NA	NA	NA	NA	NA	35	TAATAGTGGTAGTGGATATA	5866	FALSE	NA	NA	AATAAA	-24	0	0	0	0	1
PB.1713.3	chr1	-	1081	7	novel_in_catalog	C1orf61	novel	920	7	NA	NA	-11	0	combination_of_known_junctions	FALSE	canonical	1	4404	junction_3	203237	NA	NA	NA	TRUE	NA	NA	NA	C	non_coding	NA	NA	NA	NA	NA	NA	NA	30	TTAATAGTGGTAGTGGATAT	7297	FALSE	NA	NA	AATAAA	-23	1	0	0	0	0
PB.1713.4	chr1	-	1398	2	full-splice_match	C1orf61	ENST00000498346.1	588	2	-803	-7	136	0	multi-exon	FALSE	canonical	1	40567	junction_1	0	NA	NA	NA	TRUE	NA	NA	NA	C	coding	14	45	277	321	156408618	156408574	TRUE	35	ATTAATAGTGGTAGTGGATA	4805	FALSE	NA	NA	AATAAA	-22	0	1	0	0	0
PB.1713.5	chr1	-	730	4	full-splice_match	C1orf61	ENST00000497824.5	725	4	-6	1	-6	0	multi-exon	FALSE	canonical	1	290897	junction_1	124897	NA	NA	NA	TRUE	NA	NA	NA	C	non_coding	NA	NA	NA	NA	NA	NA	NA	35	ATTAATAGTGGTAGTGGATA	7152	FALSE	NA	NA	AATAAA	-22	5	9	2	8	0
PB.1713.6	chr1	-	726	5	novel_in_catalog	C1orf61	novel	652	6	NA	NA	0	0	combination_of_known_splicesites	FALSE	canonical	1	3745	junction_3	229325	NA	NA	NA	TRUE	NA	NA	NA	C	coding	103	312	118	429	156426809	156404554	FALSE	35	ATTAATAGTGGTAGTGGATA	-4	TRUE	NA	NA	AATAAA	-22	0	1	0	0	1
PB.1713.7	chr1	-	705	5	full-splice_match	C1orf61	ENST00000310027.9	688	5	-13	-4	0	0	multi-exon	FALSE	canonical	1	40567	junction_1	209403	NA	NA	NA	TRUE	NA	NA	NA	C	coding	32	99	338	436	156407864	156404526	FALSE	35	ATTAATAGTGGTAGTGGATA	-1	TRUE	NA	NA	AATAAA	-22	1	1	1	0	0
PB.1713.8	chr1	-	561	2	full-splice_match	C1orf61	ENST00000465270.5	543	2	-18	0	-12	0	multi-exon	FALSE	canonical	1	28378	junction_1	0	NA	NA	NA	TRUE	NA	NA	NA	C	non_coding	NA	NA	NA	NA	NA	NA	NA	35	ATTAATAGTGGTAGTGGATA	-2	TRUE	NA	NA	AATAAA	-22	1	1	0	2	0
PB.1714.11	chr1	-	2374	7	novel_not_in_catalog	MEF2D	novel	5912	12	NA	NA	2107	0	intron_retention	FALSE	canonical	1	68	junction_6	234709	NA	NA	NA	TRUE	NA	NA	NA	C	coding	240	723	225	947	156477023	156467645	FALSE	25	ACAGACGAGATTCTTCTGCT	-9182	FALSE	NA	NA	NA	NA	0	0	0	0	2
PB.1714.13	chr1	-	2358	11	novel_in_catalog	MEF2D	novel	5912	12	NA	NA	-7	0	intron_retention	FALSE	canonical	1	65123	junction_3	169436	NA	NA	NA	TRUE	NA	NA	NA	C	coding	520	1563	440	2002	156483292	156467984	FALSE	20	CTCTCAGCCTCCCTGATGAA	-12	TRUE	NA	NA	ATTAAA	-22	0	0	0	0	2
PB.1714.5	chr1	-	5921	12	full-splice_match	MEF2D	ENST00000348159.9	5912	12	-11	2	-7	-2	multi-exon	FALSE	canonical	1	65123	junction_4	163568	NA	NA	NA	TRUE	NA	NA	NA	C	coding	521	1566	440	2005	156483292	156467645	FALSE	5	TACTTCGGCGTGGGTTTTGG	-12	TRUE	NA	NA	ATTAAA	-24	0	0	0	5	0
PB.1714.8	chr1	-	3435	12	novel_in_catalog	MEF2D	novel	5912	12	NA	NA	-20	2	intron_retention	FALSE	canonical	1	31862	junction_11	191457	NA	NA	NA	TRUE	NA	NA	NA	C	coding	521	1566	441	2006	156483292	156467645	FALSE	20	AGACGAGATTCTTCTGCTGT	-25	TRUE	NA	NA	NA	NA	1	0	0	1	1
PB.1717.1	chr1	+	1387	7	novel_not_in_catalog	NAXE	novel	1111	6	NA	NA	-6	12821	at_least_one_novel_splicesite	FALSE	canonical	1	125	junction_6	620158	NA	NA	NA	TRUE	NA	NA	NA	C	coding	254	765	50	814	156591805	156606547	FALSE	40	GACAAGTGTCATCGAATAAT	-20	TRUE	NA	NA	NA	NA	0	1	0	0	0
PB.1717.2	chr1	+	2552	7	novel_not_in_catalog	NAXE	novel	1111	6	NA	NA	4	4047	intron_retention	FALSE	canonical	1	7524	junction_6	497481	NA	NA	NA	TRUE	NA	NA	NA	C	coding	288	867	40	906	156591805	156594084	TRUE	10	AGTGCCTGCCTCACCTGCCC	-10	TRUE	NA	NA	AATAAA	-12	0	0	0	0	0
PB.1717.3	chr1	+	1443	5	full-splice_match	NAXE	ENST00000368233.3	1012	5	-12	-419	4	-4	multi-exon	FALSE	canonical	1	1174226	junction_1	120553	NA	NA	NA	TRUE	NA	NA	NA	C	coding	245	738	40	777	156591805	156593629	FALSE	15	CCAAGTGAGTTGTGCTGTCC	-10	TRUE	NA	NA	AATGAA	-17	0	0	1	1	0
PB.1717.6	chr1	+	1109	6	full-splice_match	NAXE	ENST00000368235.8	1111	6	-1	3	-1	-3	multi-exon	FALSE	canonical	1	1174226	junction_1	111840	NA	NA	NA	TRUE	NA	NA	NA	C	coding	288	867	31	897	156591805	156594084	FALSE	15	CAAGTGAGTTGTGCTGTCCT	-1	TRUE	NA	NA	AATGAA	-18	4	7	3	7	3
PB.1718.1	chr1	-	1963	8	full-splice_match	GPATCH4	ENST00000368232.8	1972	8	4	5	0	-5	multi-exon	TRUE	canonical	1	451356	junction_7	69893.9	NA	NA	NA	TRUE	NA	NA	NA	C	coding	370	1113	130	1242	156599046	156595213	FALSE	30	ATAAATCCTGACTGGCATCT	-9	TRUE	NA	NA	AATAAA	-27	0	1	1	0	2
PB.1718.4	chr1	-	644	7	full-splice_match	GPATCH4	ENST00000415314.6	934	7	15	275	4	0	multi-exon	FALSE	canonical	1	26502	junction_3	206233	NA	NA	NA	TRUE	NA	NA	NA	C	coding	173	519	126	644	156599046	156595720	FALSE	85	AAAAAAAAGAAAAAGAAAAG	-5	TRUE	NA	NA	NA	NA	0	0	0	2	0
PB.1719.1	chr1	+	2004	6	novel_in_catalog	HAPLN2	novel	1650	7	NA	NA	-32	-1	intron_retention	FALSE	canonical	1	31516	junction_1	22726.6	NA	NA	NA	TRUE	NA	NA	NA	C	coding	109	330	1335	1664	156624738	156625384	FALSE	10	TTGTGTTGGGTGGAGCTGTA	-5274	FALSE	NA	NA	AATAAA	-17	0	7	0	0	3
PB.1719.10	chr1	+	1674	7	novel_not_in_catalog	HAPLN2	novel	1650	7	NA	NA	0	0	at_least_one_novel_splicesite	FALSE	canonical	1	2865	junction_4	29070.8	NA	NA	NA	TRUE	NA	NA	NA	C	coding	109	330	1004	1333	156624738	156625384	FALSE	15	TGTGTTGGGTGGAGCTGTAA	-20	TRUE	NA	NA	AATAAA	-18	0	2	0	0	1
PB.1719.11	chr1	+	1609	7	novel_not_in_catalog	HAPLN2	novel	1650	7	NA	NA	0	0	at_least_one_novel_splicesite	FALSE	canonical	1	8334	junction_1	26522.3	NA	NA	NA	TRUE	NA	NA	NA	C	coding	340	1023	246	1268	156623491	156625384	FALSE	15	TGTGTTGGGTGGAGCTGTAA	-20	TRUE	NA	NA	AATAAA	-18	0	1	0	0	2
PB.1719.12	chr1	+	1571	7	novel_not_in_catalog	HAPLN2	novel	1650	7	NA	NA	0	0	at_least_one_novel_splicesite	FALSE	canonical	1	1967	junction_1	28359.6	NA	NA	NA	TRUE	NA	NA	NA	C	coding	340	1023	208	1230	156623491	156625384	FALSE	15	TGTGTTGGGTGGAGCTGTAA	-20	TRUE	NA	NA	AATAAA	-18	0	1	0	0	1
PB.1719.13	chr1	+	1645	7	full-splice_match	HAPLN2	ENST00000255039.6	1650	7	4	1	4	-1	multi-exon	FALSE	canonical	1	35067	junction_6	17944.6	NA	NA	NA	TRUE	NA	NA	NA	C	coding	340	1023	283	1305	156623491	156625384	FALSE	10	TTGTGTTGGGTGGAGCTGTA	-16	TRUE	NA	NA	AATAAA	-17	0	4	4	1	14
PB.1719.14	chr1	+	1531	7	novel_not_in_catalog	HAPLN2	novel	1650	7	NA	NA	0	-1	at_least_one_novel_splicesite	FALSE	canonical	1	4554	junction_3	27482.6	NA	NA	NA	TRUE	NA	NA	NA	C	coding	238	717	475	1191	156624028	156625384	FALSE	10	TTGTGTTGGGTGGAGCTGTA	-11	TRUE	NA	NA	AATAAA	-17	0	1	1	0	1
PB.1719.15	chr1	+	1961	5	novel_not_in_catalog	HAPLN2	novel	1650	7	NA	NA	11	-7	intron_retention	FALSE	canonical	1	888	junction_1	34865.5	NA	NA	NA	TRUE	NA	NA	NA	C	coding	109	330	1298	1627	156624738	156625384	FALSE	10	GATCTTTTGTGTTGGGTGGA	0	TRUE	NA	NA	AATAAA	-11	0	0	1	0	1
PB.1719.16	chr1	+	1947	6	incomplete-splice_match	HAPLN2	ENST00000255039.6	1650	7	20	0	11	0	intron_retention	FALSE	canonical	1	49860	junction_1	15357.8	NA	NA	NA	TRUE	NA	NA	NA	C	coding	271	816	267	1082	156623491	156624860	FALSE	15	TGTGTTGGGTGGAGCTGTAA	0	TRUE	NA	NA	AATAAA	-18	0	2	0	0	0
PB.1719.2	chr1	+	2553	4	novel_in_catalog	HAPLN2	novel	1650	7	NA	NA	0	0	intron_retention	FALSE	canonical	1	35067	junction_3	23784.4	NA	NA	NA	TRUE	NA	NA	NA	C	coding	109	330	1883	2212	156624738	156625384	FALSE	15	TGTGTTGGGTGGAGCTGTAA	-20	TRUE	NA	NA	AATAAA	-18	0	0	0	0	2
PB.1719.3	chr1	+	2070	5	novel_in_catalog	HAPLN2	novel	1650	7	NA	NA	0	-1	intron_retention	FALSE	canonical	1	35067	junction_4	21730.8	NA	NA	NA	TRUE	NA	NA	NA	C	coding	109	330	1401	1730	156624738	156625384	FALSE	10	TTGTGTTGGGTGGAGCTGTA	-20	TRUE	NA	NA	AATAAA	-17	0	6	1	1	15
PB.1719.4	chr1	+	2119	5	novel_in_catalog	HAPLN2	novel	1650	7	NA	NA	0	-1	intron_retention	FALSE	canonical	1	31516	junction_1	25403.5	NA	NA	NA	TRUE	NA	NA	NA	C	coding	109	330	1450	1779	156624738	156625384	FALSE	10	TTGTGTTGGGTGGAGCTGTA	-20	TRUE	NA	NA	AATAAA	-17	0	1	0	0	8
PB.1719.5	chr1	+	2030	5	novel_not_in_catalog	HAPLN2	novel	1650	7	NA	NA	0	0	intron_retention	FALSE	canonical	1	8334	junction_1	32320.3	NA	NA	NA	TRUE	NA	NA	NA	C	coding	109	330	1360	1689	156624738	156625384	FALSE	15	TGTGTTGGGTGGAGCTGTAA	-20	TRUE	NA	NA	AATAAA	-18	0	1	1	0	3
PB.1719.6	chr1	+	1881	6	novel_in_catalog	HAPLN2	novel	1650	7	NA	NA	0	0	intron_retention	FALSE	canonical	1	35067	junction_5	19640.7	NA	NA	NA	TRUE	NA	NA	NA	C	coding	238	717	824	1540	156624028	156625384	FALSE	15	TGTGTTGGGTGGAGCTGTAA	-20	TRUE	NA	NA	AATAAA	-18	0	4	1	0	3
PB.1719.7	chr1	+	1930	6	novel_in_catalog	HAPLN2	novel	1650	7	NA	NA	0	0	intron_retention	FALSE	canonical	1	31516	junction_1	22743.2	NA	NA	NA	TRUE	NA	NA	NA	C	coding	238	717	873	1589	156624028	156625384	FALSE	15	TGTGTTGGGTGGAGCTGTAA	-20	TRUE	NA	NA	AATAAA	-18	0	2	0	0	3
PB.1719.8	chr1	+	1839	6	novel_in_catalog	HAPLN2	novel	1650	7	NA	NA	0	-1	intron_retention	FALSE	canonical	1	35067	junction_5	19484	NA	NA	NA	TRUE	NA	NA	NA	C	coding	109	330	1170	1499	156624738	156625384	FALSE	10	TTGTGTTGGGTGGAGCTGTA	-20	TRUE	NA	NA	AATAAA	-17	0	1	0	0	3
PB.1719.9	chr1	+	1697	7	novel_in_catalog	HAPLN2	novel	1650	7	NA	NA	0	-2	combination_of_known_junctions	FALSE	canonical	1	31516	junction_1	20771.1	NA	NA	NA	TRUE	NA	NA	NA	C	coding	340	1023	336	1358	156623491	156625384	FALSE	5	TTTGTGTTGGGTGGAGCTGT	-20	TRUE	NA	NA	AATAAA	-16	0	4	0	0	3
PB.172.1	chr1	+	1462	6	full-splice_match	FBXO6	ENST00000376753.9	1444	6	-23	5	-23	-5	multi-exon	FALSE	canonical	1	101553	junction_1	61492.7	NA	NA	NA	TRUE	NA	NA	NA	A	coding	293	882	83	964	11668659	11673851	FALSE	25	TAAAACCAGCCTGGGGTTGG	-7593	FALSE	NA	NA	AATAAA	-10	1	8	3	1	3
PB.1720.1	chr1	-	762	1	full-splice_match	AL365181.4	ENST00000609800.1	547	1	-216	1	-216	-1	mono-exon	FALSE	NA	NA	NA	NA	NA	NA	NA	NA	NA	NA	NA	NA	C	non_coding	NA	NA	NA	NA	NA	NA	NA	15	TTATTTTCTTAGCCCATCTT	9633	FALSE	NA	NA	AATAAA	-21	0	2	0	0	0
PB.1720.2	chr1	-	652	4	genic	AL365181.4	novel	547	1	NA	NA	-9846	-6	multi-exon	FALSE	canonical	1	581	junction_2	416.687	NA	NA	NA	FALSE	NA	NA	NA	C	coding	33	102	262	363	156617040	156615037	FALSE	15	ACTGTTTATTTTCTTAGCCC	3	TRUE	NA	NA	AATAAA	-16	1	0	0	0	1
PB.1721.1	chr1	+	2884	8	full-splice_match	BCAN	ENST00000361588.5	2563	8	-325	4	-196	-4	multi-exon	FALSE	canonical	1	66172	junction_1	63613.2	NA	NA	NA	TRUE	NA	NA	NA	C	coding	671	2016	367	2382	156646055	156652966	FALSE	15	CCAAGCTCTGGTACCCTCTG	0	TRUE	NA	NA	AATAAA	-23	3	2	6	4	8
PB.1721.14	chr1	+	1120	5	incomplete-splice_match	BCAN	ENST00000329117.10	3297	14	14779	2	167	-2	5prime_fragment	FALSE	canonical	1	167515	junction_3	64658.2	NA	NA	NA	TRUE	NA	NA	NA	C	coding	194	585	144	728	156657039	156659134	FALSE	15	AAGTTGGATGCTTCTGTGTG	-791	FALSE	NA	NA	AATAAA	-20	1	1	2	0	0
PB.1721.15	chr1	+	762	3	novel_in_catalog	BCAN	novel	1871	4	NA	NA	956	-4	combination_of_known_splicesites	FALSE	canonical	1	11214	junction_1	161199	NA	NA	NA	TRUE	NA	NA	NA	C	coding	151	456	207	662	156658676	156659424	FALSE	15	GCAAGTTGGATGCTTCTGTG	-2	TRUE	NA	NA	AATAAA	-18	0	2	3	4	1
PB.1721.2	chr1	+	3480	14	full-splice_match	BCAN	ENST00000329117.10	3297	14	-185	2	-182	-2	multi-exon	TRUE	canonical	1	66172	junction_1	76707.7	NA	NA	NA	TRUE	NA	NA	NA	C	coding	911	2736	353	3088	156646055	156659134	FALSE	15	AAGTTGGATGCTTCTGTGTG	14	TRUE	NA	NA	AATAAA	-20	3	3	13	21	25
PB.1721.6	chr1	+	3291	14	novel_not_in_catalog	BCAN	novel	790	6	NA	NA	-1773	-2	at_least_one_novel_splicesite	FALSE	canonical	1	2677	junction_1	86817.3	NA	NA	NA	TRUE	NA	NA	NA	C	coding	911	2736	164	2899	156646055	156659134	FALSE	15	AAGTTGGATGCTTCTGTGTG	3181	FALSE	NA	NA	AATAAA	-20	0	0	0	0	1
PB.1723.1	chr1	-	1911	4	full-splice_match	NES	ENST00000368223.4	5568	4	0	3657	0	-3657	multi-exon	FALSE	canonical	1	267524	junction_3	141669	NA	NA	NA	TRUE	NA	NA	NA	C	coding	589	1767	144	1910	156677264	156672421	FALSE	65	AAAAGGAAAATAAAGAGCTA	-1	TRUE	NA	NA	AAAAAG	-6	0	0	0	0	0
PB.1724.1	chr1	-	1257	5	full-splice_match	CRABP2	ENST00000621784.4	1033	5	-224	0	-224	0	multi-exon	TRUE	canonical	1	13377	junction_4	674179	NA	NA	NA	TRUE	NA	NA	NA	A	coding	138	417	433	849	156705446	156700026	FALSE	55	AAAAAAATAAAACCTGTCTC	1400	FALSE	NA	NA	ATTAAA	-8	0	0	2	0	0
PB.1725.2	chr1	+	1752	7	full-splice_match	RRNAD1	ENST00000368218.8	1802	7	49	1	22	-1	multi-exon	FALSE	canonical	1	46364	junction_5	82525.4	NA	NA	NA	TRUE	NA	NA	NA	C	coding	277	834	615	1448	156729105	156736644	FALSE	10	GTTTCCTTCCCATTTCTGTA	-5030	FALSE	NA	NA	ATTAAA	-13	1	2	2	0	0
PB.1725.3	chr1	+	2229	8	full-splice_match	RRNAD1	ENST00000368216.9	2271	8	36	6	36	5	multi-exon	FALSE	canonical	1	89582	junction_6	67357.1	NA	NA	NA	TRUE	NA	NA	NA	C	coding	475	1428	601	2028	156729105	156736753	FALSE	20	TTCCCATTTCTGTAGGTAGA	-5	TRUE	NA	NA	ATTAAA	-19	1	0	1	0	1
PB.1726.3	chr1	-	3316	3	full-splice_match	ISG20L2	ENST00000313146.10	3303	3	-14	1	-8	-1	multi-exon	FALSE	canonical	1	182439	junction_2	179140	NA	NA	NA	TRUE	NA	NA	NA	C	coding	353	1062	798	1859	156727652	156723349	FALSE	20	ATTATGTACAGTTTCTTCTT	-5	TRUE	NA	NA	GATAAA	-20	0	0	0	0	0
PB.1726.4	chr1	-	2653	4	full-splice_match	ISG20L2	ENST00000368219.1	2310	4	360	-703	2	-9	multi-exon	FALSE	canonical	1	108041	junction_3	188889	NA	NA	NA	TRUE	NA	NA	NA	C	coding	353	1062	143	1204	156727652	156723349	FALSE	45	GAAAAGCAATTATGTACAGT	5	TRUE	NA	NA	GATAAA	-12	0	0	1	1	1
PB.1728.1	chr1	-	894	6	full-splice_match	MRPL24	ENST00000361531.6	883	6	-11	0	-11	0	multi-exon	FALSE	canonical	1	520173	junction_5	343504	NA	NA	NA	TRUE	NA	NA	NA	C	coding	216	651	149	799	156738704	156737398	FALSE	10	CTCCTGTGTACAGCTGCTGT	-12	TRUE	NA	NA	AATAAA	-17	2	3	2	3	5
PB.1728.2	chr1	-	865	6	full-splice_match	MRPL24	ENST00000368211.8	883	6	20	-2	20	0	multi-exon	FALSE	canonical	1	485027	junction_5	357226	NA	NA	NA	TRUE	NA	NA	NA	C	coding	216	651	120	770	156738704	156737398	FALSE	10	CTCCTGTGTACAGCTGCTGT	7805	FALSE	NA	NA	AATAAA	-17	1	4	0	3	2
PB.1729.3	chr1	-	2545	5	novel_in_catalog	HDGF	novel	2073	7	NA	NA	-41	0	intron_retention	FALSE	canonical	1	1904756	junction_4	1.20975e+06	NA	NA	NA	TRUE	NA	NA	NA	C	coding	239	720	288	1007	156751429	156743648	FALSE	25	ATATTGGATTCTGACTGATT	-1	TRUE	NA	NA	AATAAA	-15	0	0	1	0	1
PB.1729.4	chr1	-	2412	6	full-splice_match	HDGF	ENST00000357325.10	2309	6	-104	1	-104	0	multi-exon	FALSE	canonical	1	1371409	junction_1	1.33781e+06	NA	NA	NA	TRUE	NA	NA	NA	C	coding	240	723	351	1073	156751429	156743449	FALSE	25	ATATTGGATTCTGACTGATT	686	FALSE	NA	NA	AATAAA	-15	3	1	14	6	31
PB.1729.5	chr1	-	2224	7	novel_in_catalog	HDGF	novel	2073	7	NA	NA	23	0	intron_retention	FALSE	canonical	1	80432	junction_4	1.56627e+06	NA	NA	NA	TRUE	NA	NA	NA	C	coding	120	363	93	455	156751429	156744511	TRUE	25	ATATTGGATTCTGACTGATT	-2	TRUE	NA	NA	AATAAA	-15	0	0	2	0	2
PB.1729.8	chr1	-	2188	6	full-splice_match	HDGF	ENST00000368206.5	960	6	6	-1234	6	-1	multi-exon	FALSE	canonical	1	43419	junction_5	1.76592e+06	NA	NA	NA	TRUE	NA	NA	NA	C	coding	208	627	224	850	156745364	156743449	FALSE	25	TATATTGGATTCTGACTGAT	5	TRUE	NA	NA	AATAAA	-14	0	0	1	0	0
PB.1730.1	chr1	+	2065	7	full-splice_match	PRCC	ENST00000271526.9	2068	7	0	3	0	0	multi-exon	FALSE	canonical	1	461352	junction_1	222810	NA	NA	NA	TRUE	NA	NA	NA	C	coding	491	1476	238	1713	156767772	156800460	FALSE	20	AAACATTGCCTGCCCTGTCC	0	TRUE	NA	NA	AATAAA	-15	7	4	15	10	23
PB.1730.2	chr1	+	1973	6	novel_in_catalog	PRCC	novel	2068	7	NA	NA	0	1	combination_of_known_junctions	FALSE	canonical	1	18639	junction_3	386703	NA	NA	NA	TRUE	NA	NA	NA	C	coding	459	1380	238	1617	156767772	156800460	FALSE	5	ATTGCCTGCCCTGTCCCTGG	0	TRUE	NA	NA	AATAAA	-19	0	0	0	0	0
PB.1732.8	chr1	-	4457	25	novel_in_catalog	ARHGEF11	novel	5788	40	NA	NA	4701	2	combination_of_known_splicesites	FALSE	canonical	1	26453	junction_20	62614.3	NA	NA	NA	TRUE	NA	NA	NA	B	coding	1041	3126	175	3300	156956557	156936000	FALSE	5	TCAGTGGTGGTGTGTGTGTT	4728	FALSE	NA	NA	AAGAAA	-14	0	0	0	2	0
PB.174.1	chr1	-	1086	9	novel_not_in_catalog	MAD2L2	novel	1053	9	NA	NA	-596	1	at_least_one_novel_splicesite	FALSE	canonical	1	404	junction_8	400113	NA	NA	NA	TRUE	NA	NA	NA	C	coding	211	636	155	790	11680601	11674775	FALSE	30	CTGAGCCATCATTAACTGGA	-421	FALSE	NA	NA	AATAAA	-24	0	0	0	0	0
PB.174.2	chr1	-	1468	8	novel_in_catalog	MAD2L2	novel	872	9	NA	NA	-15	-1	intron_retention	FALSE	canonical	1	70659	junction_7	399126	NA	NA	NA	TRUE	NA	NA	NA	C	coding	200	603	225	827	11680601	11675870	TRUE	30	AGCTGAGCCATCATTAACTG	-11	TRUE	NA	NA	AATAAA	-22	0	0	0	0	0
PB.174.3	chr1	-	1175	9	full-splice_match	MAD2L2	ENST00000376667.7	872	9	-36	-267	5	-1	multi-exon	FALSE	canonical	1	70659	junction_8	377918	NA	NA	NA	TRUE	NA	NA	NA	C	coding	211	636	246	881	11680601	11674775	FALSE	30	AGCTGAGCCATCATTAACTG	180	FALSE	NA	NA	AATAAA	-22	1	1	0	0	0
PB.174.4	chr1	-	1031	9	full-splice_match	MAD2L2	ENST00000376692.9	1053	9	21	1	4	-1	multi-exon	FALSE	canonical	1	529510	junction_8	237888	NA	NA	NA	TRUE	NA	NA	NA	C	coding	211	636	102	737	11680601	11674775	FALSE	30	AGCTGAGCCATCATTAACTG	20	TRUE	NA	NA	AATAAA	-22	4	1	1	4	1
PB.174.5	chr1	-	1358	8	novel_in_catalog	MAD2L2	novel	1053	9	NA	NA	7	-2	intron_retention	FALSE	canonical	1	529510	junction_7	251233	NA	NA	NA	TRUE	NA	NA	NA	C	coding	200	603	116	718	11680601	11675870	TRUE	30	GAGCTGAGCCATCATTAACT	6	TRUE	NA	NA	AATAAA	-21	1	1	0	0	0
PB.1742.2	chr1	+	2879	12	full-splice_match	IFI16	ENST00000295809.11	2867	12	-21	9	-12	-2	multi-exon	FALSE	canonical	1	316112	junction_8	244872	NA	NA	NA	TRUE	NA	NA	NA	C	coding	785	2358	277	2634	159014681	159054901	FALSE	30	TGAAAGGAATGCTTCCCCAG	-21	TRUE	NA	NA	AATAAA	-19	0	0	0	0	1
PB.1742.3	chr1	+	2518	10	novel_in_catalog	IFI16	novel	2734	11	NA	NA	11	0	combination_of_known_junctions	FALSE	canonical	1	196353	junction_7	296695	NA	NA	NA	TRUE	NA	NA	NA	C	coding	673	2022	245	2266	159014681	159054901	FALSE	20	AATGCTTCCCCAGCAGTCTC	11	TRUE	NA	NA	AATAAA	-26	1	0	0	1	0
PB.1744.1	chr1	+	2537	10	full-splice_match	CADM3	ENST00000368124.8	2546	10	6	3	0	-3	multi-exon	FALSE	canonical	1	15307	junction_1	143129	NA	NA	NA	TRUE	NA	NA	NA	C	coding	432	1299	152	1450	159171766	159200922	FALSE	10	GCAGTGAGCTGTTTCCTGCC	0	TRUE	NA	NA	ACTAAA	-13	0	0	0	0	0
PB.1744.2	chr1	+	2437	9	full-splice_match	CADM3	ENST00000368125.9	3739	9	0	1302	0	-1	multi-exon	FALSE	canonical	1	123374	junction_1	86892.7	NA	NA	NA	TRUE	NA	NA	NA	C	coding	398	1197	152	1348	159171766	159200922	FALSE	15	AGTGAGCTGTTTCCTGCCCA	0	TRUE	NA	NA	ACTAAA	-15	2	2	2	13	5
PB.1746.1	chr1	+	2274	2	full-splice_match	ACKR1	ENST00000368122.4	1146	2	-1130	2	438	0	multi-exon	FALSE	canonical	1	173190	junction_1	0	NA	NA	NA	TRUE	NA	NA	NA	A	coding	336	1011	1216	2226	159204960	159206450	FALSE	15	AAGCGGGTGGTTTCTTATTT	-1724	FALSE	NA	NA	ATTAAA	-19	1	0	0	0	0
PB.1748.1	chr1	+	684	3	full-splice_match	DUSP23	ENST00000368108.7	694	3	9	1	9	-1	multi-exon	FALSE	canonical	1	64907	junction_1	195951	NA	NA	NA	TRUE	NA	NA	NA	C	coding	150	453	28	480	159781101	159782338	FALSE	15	GGCACGTTGCATGGTACTTT	0	TRUE	NA	NA	AATAAA	-18	0	4	3	2	0
PB.1748.2	chr1	+	776	2	full-splice_match	DUSP23	ENST00000368107.1	756	2	-23	3	20	-3	multi-exon	FALSE	canonical	1	456809	junction_1	0	NA	NA	NA	TRUE	NA	NA	NA	C	coding	150	453	122	574	159781101	159782338	FALSE	20	AGGGCACGTTGCATGGTACT	11	TRUE	NA	NA	AATAAA	-16	0	1	0	1	2
PB.175.1	chr1	+	1159	5	full-splice_match	AGTRAP	ENST00000314340.10	1130	5	-30	1	-11	-1	multi-exon	FALSE	canonical	1	411419	junction_2	206501	NA	NA	NA	TRUE	NA	NA	NA	A	coding	159	480	104	583	11736209	11750192	FALSE	20	AGATGGGCTGTGTTTTGAAC	-1429	FALSE	NA	NA	ATTAAA	-17	2	2	0	0	0
PB.1750.1	chr1	-	2224	5	incomplete-splice_match	AL590560.1	ENST00000368102.5	2501	6	428	-2	428	2	5prime_fragment	FALSE	canonical	1	4309	junction_2	5143.26	NA	NA	NA	TRUE	NA	NA	NA	B	coding	51	156	384	539	159840756	159837918	TRUE	10	CCTGGCTTCCACTTTCTTAT	-3	TRUE	NA	NA	NA	NA	0	0	0	1	1
PB.1750.2	chr1	-	2162	5	novel_not_in_catalog	AL590560.1	novel	2501	6	NA	NA	430	0	intron_retention	FALSE	canonical	1	1388	junction_2	6169.25	NA	NA	NA	TRUE	NA	NA	NA	B	coding	136	411	1	411	159854917	159837986	TRUE	5	TTCCTGGCTTCCACTTTCTT	-1	TRUE	NA	NA	NA	NA	1	0	0	0	0
PB.1750.3	chr1	-	1938	3	full-splice_match	SNHG28	ENST00000491974.1	1064	3	-1	-873	-1	18	multi-exon	FALSE	canonical	1	903	junction_2	8953	NA	NA	NA	TRUE	NA	NA	NA	A	coding	159	480	847	1326	159835568	159835089	FALSE	5	GTTTTCCTGGCTTCCACTTT	12	TRUE	NA	NA	NA	NA	0	0	1	0	0
PB.1750.5	chr1	-	2045	4	novel_in_catalog	AL590560.1	novel	2501	6	NA	NA	443	-6	intron_retention	FALSE	canonical	1	5373	junction_2	5512.74	NA	NA	NA	TRUE	NA	NA	NA	B	coding	159	480	957	1436	159835568	159835089	FALSE	5	GCTGTTTTCCTGGCTTCCAC	12	TRUE	NA	NA	NA	NA	0	2	0	2	1
PB.1751.2	chr1	-	1373	5	full-splice_match	TAGLN2	ENST00000368097.8	1604	5	225	6	-16	-6	multi-exon	FALSE	canonical	1	1722525	junction_2	584058	NA	NA	NA	TRUE	NA	NA	NA	C	coding	199	600	87	686	159920509	159918800	FALSE	15	AATGGACTCTGGCTGTGTCT	-1	TRUE	NA	NA	AATAAA	-17	12	4	4	0	2
PB.1752.1	chr1	-	4054	21	full-splice_match	IGSF9	ENST00000368094.6	4059	21	0	5	0	-4	multi-exon	TRUE	canonical	1	26438	junction_20	19214	NA	NA	NA	TRUE	NA	NA	NA	A	coding	1179	3540	216	3755	159943454	159927345	FALSE	25	AAAGATGTTTCTGTGTGTTA	-1	TRUE	NA	NA	AATAAA	-10	0	0	0	0	0
PB.1753.4	chr1	-	1746	1	full-splice_match	PIGM	ENST00000368090.4	7039	1	21	5272	21	-5272	mono-exon	FALSE	NA	NA	NA	NA	NA	NA	NA	NA	NA	NA	NA	NA	C	coding	423	1272	232	1503	160031739	160030468	NA	50	AAAATGGAAAGGCTGATGAA	-1	TRUE	NA	NA	AATAAA	-14	0	0	0	0	1
PB.1754.1	chr1	-	5227	2	full-splice_match	KCNJ10	ENST00000644903.1	5205	2	-25	3	-25	-3	multi-exon	FALSE	canonical	1	53681	junction_1	0	NA	NA	NA	TRUE	NA	NA	NA	C	coding	379	1140	165	1304	160042532	160041393	FALSE	25	TCACTCTAGCTTCTTTTAAA	5	TRUE	NA	NA	AATAAA	-20	0	0	0	1	1
PB.1755.1	chr1	+	1497	2	incomplete-splice_match	KCNJ9	ENST00000368088.4	4202	3	0	5310	0	-5310	3prime_fragment	FALSE	canonical	1	9942	junction_1	0	NA	NA	NA	TRUE	NA	NA	NA	B	coding	326	981	275	1255	160084031	160085011	FALSE	15	TAACTTCTTGTTATTGTGCT	0	TRUE	NA	NA	NA	NA	0	0	1	0	2
PB.1758.10	chr1	-	2195	8	novel_in_catalog	IGSF8	novel	2191	8	NA	NA	-37	2	combination_of_known_junctions	FALSE	canonical	1	6149	junction_7	218526	NA	NA	NA	TRUE	NA	NA	NA	C	coding	613	1842	78	1919	160098472	160091823	TRUE	30	AAAAAGCAGGCTTGGCTGTG	5	TRUE	NA	NA	AATAAA	-11	1	1	26	9	39
PB.1758.11	chr1	-	2277	9	novel_not_in_catalog	IGSF8	novel	2191	8	NA	NA	-35	2	at_least_one_novel_splicesite	FALSE	canonical	1	803	junction_7	269289	NA	NA	NA	TRUE	NA	NA	NA	C	coding	591	1776	226	2001	160095244	160091823	TRUE	30	AAAAAGCAGGCTTGGCTGTG	7	TRUE	NA	NA	AATAAA	-11	0	0	0	0	1
PB.1758.12	chr1	-	2224	8	novel_in_catalog	IGSF8	novel	2191	8	NA	NA	-43	2	combination_of_known_junctions	FALSE	canonical	1	6149	junction_7	212176	NA	NA	NA	TRUE	NA	NA	NA	C	coding	613	1842	84	1925	160098472	160091823	TRUE	30	AAAAAGCAGGCTTGGCTGTG	-1	TRUE	NA	NA	AATAAA	-11	0	0	1	0	1
PB.1758.2	chr1	-	3532	4	novel_in_catalog	IGSF8	novel	2270	7	NA	NA	36	2	intron_retention	FALSE	canonical	1	202935	junction_3	213223	NA	NA	NA	TRUE	NA	NA	NA	C	coding	188	567	112	678	160098472	160094744	TRUE	30	AAAAAGCAGGCTTGGCTGTG	-8	TRUE	NA	NA	AATAAA	-11	0	0	0	2	1
PB.1758.20	chr1	-	2398	8	novel_not_in_catalog	IGSF8	novel	2191	8	NA	NA	-508	1	at_least_one_novel_splicesite	FALSE	canonical	1	2053	junction_7	219613	NA	NA	NA	TRUE	NA	NA	NA	C	coding	613	1842	282	2123	160098472	160091823	TRUE	30	TAAAAAGCAGGCTTGGCTGT	-581	FALSE	NA	NA	AATAAA	-10	0	0	2	3	1
PB.1758.3	chr1	-	3208	5	novel_in_catalog	IGSF8	novel	2270	7	NA	NA	-18	2	intron_retention	FALSE	canonical	1	202935	junction_4	185200	NA	NA	NA	TRUE	NA	NA	NA	C	coding	311	936	1382	2317	160094094	160092781	TRUE	30	AAAAAGCAGGCTTGGCTGTG	233	FALSE	NA	NA	AATAAA	-11	0	1	6	4	10
PB.1758.4	chr1	-	3203	7	novel_not_in_catalog	IGSF8	novel	2191	8	NA	NA	-1	2	intron_retention	FALSE	canonical	1	354	junction_6	304633	NA	NA	NA	TRUE	NA	NA	NA	C	coding	311	936	1377	2312	160094094	160092781	TRUE	30	AAAAAGCAGGCTTGGCTGTG	41	FALSE	NA	NA	AATAAA	-11	0	0	0	1	0
PB.1758.5	chr1	-	3200	5	novel_in_catalog	IGSF8	novel	2366	7	NA	NA	13	2	intron_retention	FALSE	canonical	1	45639	junction_1	217667	NA	NA	NA	TRUE	NA	NA	NA	C	coding	311	936	1351	2286	160094094	160092781	TRUE	30	AAAAAGCAGGCTTGGCTGTG	12	TRUE	NA	NA	AATAAA	-11	0	0	0	0	1
PB.1758.6	chr1	-	3120	6	novel_in_catalog	IGSF8	novel	2191	8	NA	NA	-37	2	intron_retention	FALSE	canonical	1	6149	junction_5	257951	NA	NA	NA	TRUE	NA	NA	NA	C	coding	311	936	1294	2229	160094094	160092781	TRUE	30	AAAAAGCAGGCTTGGCTGTG	5	TRUE	NA	NA	AATAAA	-11	0	0	3	0	1
PB.1758.7	chr1	-	2423	7	novel_in_catalog	IGSF8	novel	2191	8	NA	NA	-37	2	intron_retention	FALSE	canonical	1	6149	junction_6	235822	NA	NA	NA	TRUE	NA	NA	NA	C	coding	484	1455	78	1532	160098472	160092781	TRUE	30	AAAAAGCAGGCTTGGCTGTG	5	TRUE	NA	NA	AATAAA	-11	0	0	3	0	5
PB.1758.9	chr1	-	2458	7	full-splice_match	IGSF8	ENST00000314485.12	2270	7	-193	5	16	2	multi-exon	FALSE	canonical	1	202935	junction_6	154346	NA	NA	NA	TRUE	NA	NA	NA	C	coding	591	1776	407	2182	160095244	160091823	TRUE	30	AAAAAGCAGGCTTGGCTGTG	58	FALSE	NA	NA	AATAAA	-11	0	1	33	10	53
PB.1759.1	chr1	+	5425	23	full-splice_match	ATP1A2	ENST00000361216.7	5421	23	-13	9	1	-9	multi-exon	TRUE	canonical	1	199225	junction_1	82495.8	NA	NA	NA	TRUE	NA	NA	NA	C	coding	1020	3063	103	3165	160115862	160141322	FALSE	60	AAAAAAAAAGAAATCTCTTC	1	TRUE	NA	NA	NA	NA	1	0	1	5	0
PB.1760.1	chr1	+	1575	10	incomplete-splice_match	CASQ1	ENST00000368078.8	1878	11	2072	2	9	-2	5prime_fragment	FALSE	canonical	1	347938	junction_9	61137.4	NA	NA	NA	TRUE	NA	NA	NA	B	coding	268	807	261	1067	160193767	160201376	FALSE	35	AACAAGTGTATTTTGGTGAA	-8866	FALSE	NA	NA	AATAAA	-19	1	2	0	1	6
PB.1760.2	chr1	+	1761	9	novel_in_catalog	CASQ1	novel	1878	11	NA	NA	185	-2	intron_retention	FALSE	canonical	1	347938	junction_8	64712.8	NA	NA	NA	TRUE	NA	NA	NA	B	coding	161	486	768	1253	160195951	160201376	FALSE	35	AACAAGTGTATTTTGGTGAA	4	TRUE	NA	NA	AATAAA	-19	1	0	0	0	0
PB.1761.10	chr1	+	2352	4	full-splice_match	PEA15	ENST00000368077.5	1021	4	4	-1335	4	-6	multi-exon	FALSE	canonical	1	62178	junction_2	1.41636e+06	NA	NA	NA	TRUE	NA	NA	NA	C	coding	108	327	142	468	160211545	160213486	FALSE	45	AACTAACTGATTTTAAAATT	0	TRUE	NA	NA	AATAAA	-19	0	1	0	0	0
PB.1761.18	chr1	+	2565	3	incomplete-splice_match	PEA15	ENST00000360472.8	2471	4	59	3	16	-3	intron_retention	FALSE	canonical	1	1933448	junction_1	419023	NA	NA	NA	TRUE	NA	NA	NA	C	coding	115	348	130	477	160211545	160213285	FALSE	35	TAACTGATTTTAAAATTTCT	12	TRUE	NA	NA	AATAAA	-22	0	0	0	0	0
PB.1761.21	chr1	+	2217	2	incomplete-splice_match	PEA15	ENST00000488858.1	654	4	1715	-1657	1715	-2	5prime_fragment	FALSE	canonical	1	3527862	junction_1	0	NA	NA	NA	TRUE	NA	NA	NA	C	non_coding	NA	NA	NA	NA	NA	NA	NA	35	AACTGATTTTAAAATTTCTG	-2268	FALSE	NA	NA	AATAAA	-23	1	1	0	1	4
PB.1761.4	chr1	+	2728	6	full-splice_match	PEA15	ENST00000368076.1	2694	6	-40	6	1	-6	multi-exon	FALSE	canonical	1	14853	junction_1	1.5503e+06	NA	NA	NA	TRUE	NA	NA	NA	C	coding	151	456	389	844	160208605	160213486	FALSE	45	AACTAACTGATTTTAAAATT	-3	TRUE	NA	NA	AATAAA	-19	0	0	0	0	0
PB.1761.5	chr1	+	2418	4	full-splice_match	PEA15	ENST00000360472.8	2471	4	47	6	4	-6	multi-exon	FALSE	canonical	1	1933448	junction_1	651201	NA	NA	NA	TRUE	NA	NA	NA	C	coding	130	393	142	534	160211545	160213486	FALSE	45	AACTAACTGATTTTAAAATT	0	TRUE	NA	NA	AATAAA	-19	11	6	18	44	222
PB.1761.6	chr1	+	2526	5	novel_not_in_catalog	PEA15	novel	2694	6	NA	NA	4	-6	at_least_one_novel_splicesite	FALSE	canonical	1	14898	junction_1	1.58562e+06	NA	NA	NA	TRUE	NA	NA	NA	C	coding	130	393	250	642	160211545	160213486	FALSE	45	AACTAACTGATTTTAAAATT	0	TRUE	NA	NA	AATAAA	-19	0	0	0	0	3
PB.1763.1	chr1	-	3524	3	full-splice_match	DCAF8	ENST00000476033.5	945	3	-945	-1634	-120	2	multi-exon	FALSE	canonical	1	979337	junction_1	11217	NA	NA	NA	TRUE	NA	NA	NA	C	non_coding	NA	NA	NA	NA	NA	NA	NA	10	TCTGTGTGGTATGTGGTCCA	1556	FALSE	NA	NA	AGTAAA	-24	0	1	2	0	4
PB.1763.12	chr1	-	3001	14	full-splice_match	DCAF8	ENST00000326837.6	3972	14	25	946	0	-108	multi-exon	FALSE	canonical	1	74463	junction_13	235643	NA	NA	NA	TRUE	NA	NA	NA	C	coding	597	1794	277	2070	160244008	160217592	FALSE	40	AACAAGAGTAATGGTGTGGA	-1	TRUE	NA	NA	AATAAA	-15	0	0	3	3	4
PB.1763.13	chr1	-	2790	13	novel_in_catalog	DCAF8	novel	3824	14	NA	NA	-11	-108	intron_retention	FALSE	canonical	1	127849	junction_12	219647	NA	NA	NA	TRUE	NA	NA	NA	C	coding	597	1794	66	1859	160244008	160217592	FALSE	40	AACAAGAGTAATGGTGTGGA	61	FALSE	NA	NA	AATAAA	-15	0	2	0	1	2
PB.1763.18	chr1	-	3914	13	incomplete-splice_match	DCAF8	ENST00000368073.7	4106	14	3	947	0	-109	intron_retention	FALSE	canonical	1	359602	junction_12	177870	NA	NA	NA	TRUE	NA	NA	NA	C	coding	597	1794	1191	2984	160244008	160217592	FALSE	35	GAACAAGAGTAATGGTGTGG	2	TRUE	NA	NA	AATAAA	-14	0	0	0	0	1
PB.1763.19	chr1	-	3055	13	novel_in_catalog	DCAF8	novel	4106	14	NA	NA	-8	-172	intron_retention	FALSE	canonical	1	76406	junction_12	230313	NA	NA	NA	TRUE	NA	NA	NA	C	coding	597	1794	395	2188	160244008	160217592	FALSE	45	AAAATTATTGTCAAAGTTTA	64	FALSE	NA	NA	ATTAAA	-30	0	0	0	1	0
PB.1763.2	chr1	-	4125	14	full-splice_match	DCAF8	ENST00000368073.7	4106	14	-23	4	2	-4	multi-exon	TRUE	canonical	1	125357	junction_13	226519	NA	NA	NA	TRUE	NA	NA	NA	C	coding	597	1794	459	2252	160244008	160217592	FALSE	5	TGCTGCTCTGTGTGGTATGT	-24	TRUE	NA	NA	AGTAAA	-18	0	0	0	2	1
PB.1763.4	chr1	-	3729	13	novel_in_catalog	DCAF8	novel	3824	14	NA	NA	-11	-6	intron_retention	FALSE	canonical	1	49053	junction_11	288472	NA	NA	NA	TRUE	NA	NA	NA	C	coding	572	1719	140	1858	160240344	160217592	FALSE	10	ACTGCTGCTCTGTGTGGTAT	61	FALSE	NA	NA	AGTAAA	-16	0	0	0	1	0
PB.1763.9	chr1	-	3875	14	full-splice_match	DCAF8	ENST00000368074.5	3824	14	-59	8	-29	-8	multi-exon	FALSE	canonical	1	58706	junction_13	238554	NA	NA	NA	TRUE	NA	NA	NA	C	coding	597	1794	213	2006	160244008	160217592	FALSE	5	CGACTGCTGCTCTGTGTGGT	-12	TRUE	NA	NA	AGTAAA	-14	0	0	0	1	0
PB.1764.1	chr1	-	3542	7	full-splice_match	PEX19	ENST00000472750.5	3504	7	21	-59	0	4	multi-exon	FALSE	canonical	1	111009	junction_6	219930	NA	NA	NA	TRUE	NA	NA	NA	C	coding	209	630	170	799	160283019	160279551	FALSE	15	ACATTTTCCTGTGACTCTGG	-1	TRUE	NA	NA	AATACA	-19	0	0	0	4	1
PB.1764.2	chr1	-	3653	8	full-splice_match	PEX19	ENST00000368072.9	3661	8	11	-3	-2	3	multi-exon	FALSE	canonical	1	459830	junction_6	108257	NA	NA	NA	TRUE	NA	NA	NA	C	coding	299	900	12	911	160285124	160279551	FALSE	15	GACATTTTCCTGTGACTCTG	-3	TRUE	NA	NA	AATACA	-18	1	0	0	8	4
PB.1764.9	chr1	-	2585	5	novel_in_catalog	PEX19	novel	3661	8	NA	NA	0	815	intron_retention	FALSE	canonical	1	459830	junction_3	67578.5	NA	NA	NA	TRUE	NA	NA	NA	C	coding	148	447	10	456	160285124	160282402	TRUE	10	AGTGTGGTCTTTTTCTGATC	-1	TRUE	NA	NA	AATAAA	-15	0	0	0	0	0
PB.1765.1	chr1	-	4813	33	full-splice_match	COPA	ENST00000368069.7	4664	33	-29	-120	-4	48	multi-exon	TRUE	canonical	1	63048	junction_17	380322	NA	NA	NA	TRUE	NA	NA	NA	C	coding	1233	3702	108	3809	160343170	160290157	FALSE	80	AAAAAAAAAAAAAAAGCTAG	-31	TRUE	NA	NA	AATAAA	-14	0	0	0	2	1
PB.1765.21	chr1	-	3347	20	incomplete-splice_match	COPA	ENST00000648501.1	3524	27	25296	-504	-1332	-4	5prime_fragment	FALSE	canonical	1	1088911	junction_16	226489	NA	NA	NA	TRUE	NA	NA	NA	C	coding	793	2382	86	2467	160307171	160290157	FALSE	15	TTGACTTGGCCATTTATTTC	NA	FALSE	NA	NA	AATAAA	-17	0	0	0	0	0
PB.1765.5	chr1	-	4735	33	full-splice_match	COPA	ENST00000241704.8	5318	33	3	580	0	27	multi-exon	FALSE	canonical	1	688780	junction_25	317028	NA	NA	NA	TRUE	NA	NA	NA	C	coding	1224	3675	78	3752	160343170	160290157	FALSE	50	AAAATAAACATCCACTATTG	-1	TRUE	NA	NA	NA	NA	0	0	0	1	0
PB.1765.8	chr1	-	4572	32	novel_in_catalog	COPA	novel	5318	33	NA	NA	-2	-1	combination_of_known_junctions	FALSE	canonical	1	1479	junction_28	377191	NA	NA	NA	TRUE	NA	NA	NA	C	coding	1008	3027	663	3689	160323488	160290157	FALSE	15	ACTTGGCCATTTATTTCTTG	-15	TRUE	NA	NA	AATAAA	-20	0	0	0	0	0
PB.1766.1	chr1	+	2816	17	full-splice_match	NCSTN	ENST00000294785.10	2822	17	3	3	0	-3	multi-exon	FALSE	canonical	1	646165	junction_4	211839	NA	NA	NA	TRUE	NA	NA	NA	C	coding	709	2130	12	2141	160343397	160358271	FALSE	25	ACACGACTTGTACTGCTAGT	0	TRUE	NA	NA	ATTAAA	-13	0	0	11	7	16
PB.1767.1	chr1	+	2556	2	full-splice_match	NHLH1	ENST00000302101.6	2557	2	0	1	0	-1	multi-exon	FALSE	canonical	1	8278	junction_1	0	NA	NA	NA	TRUE	NA	NA	NA	C	coding	133	402	443	844	160370732	160371133	FALSE	15	AGGTATGGTTGTGGCTCATT	0	TRUE	NA	NA	AATAAA	-21	0	0	0	0	0
PB.1768.1	chr1	+	4631	5	incomplete-splice_match	VANGL2	ENST00000368061.3	5354	8	18473	0	-456	0	5prime_fragment	FALSE	canonical	1	87112	junction_1	11056.7	NA	NA	NA	TRUE	NA	NA	NA	B	coding	427	1284	56	1339	160419092	160425378	FALSE	5	TGGGGGCATTCTGTTGCTTT	-8971	FALSE	NA	NA	AATAAA	-16	0	0	0	0	0
PB.1768.2	chr1	+	5468	2	incomplete-splice_match	VANGL2	ENST00000368061.3	5354	8	21805	0	2876	0	5prime_fragment	FALSE	canonical	1	116976	junction_1	0	NA	NA	NA	TRUE	NA	NA	NA	B	coding	137	414	1763	2176	160424131	160425378	FALSE	5	TGGGGGCATTCTGTTGCTTT	-5639	FALSE	NA	NA	AATAAA	-16	0	0	0	0	0
PB.1770.2	chr1	-	3640	10	full-splice_match	F11R	ENST00000368026.11	4639	10	9	990	0	-990	multi-exon	FALSE	canonical	1	701344	junction_9	67502.3	NA	NA	NA	TRUE	NA	NA	NA	C	coding	299	900	71	970	161021073	160998871	FALSE	30	ACATTGAGTTTGTTTAAATC	-1	TRUE	NA	NA	AATAAA	-12	0	0	0	1	0
PB.1772.1	chr1	-	488	4	novel_not_in_catalog	TSTD1	novel	574	4	NA	NA	-6	2	at_least_one_novel_splicesite	FALSE	canonical	1	56572	junction_3	347964	NA	NA	NA	TRUE	NA	NA	NA	C	coding	102	309	34	342	161038889	161037775	FALSE	30	ATTGGAAGCACTTAATGTGT	30	TRUE	NA	NA	AATAAA	-18	0	1	0	1	0
PB.1772.3	chr1	-	558	4	full-splice_match	TSTD1	ENST00000423014.3	567	4	6	3	6	-3	multi-exon	FALSE	canonical	1	482328	junction_3	185743	NA	NA	NA	TRUE	NA	NA	NA	C	coding	115	348	70	417	161038889	161037775	FALSE	45	AAAGTATTGGAAGCACTTAA	-6	TRUE	NA	NA	AATAAA	-13	0	2	2	4	0
PB.1772.4	chr1	-	464	3	full-splice_match	TSTD1	ENST00000368024.5	457	3	-10	3	-10	-3	multi-exon	FALSE	canonical	1	164662	junction_2	370324	NA	NA	NA	TRUE	NA	NA	NA	C	coding	96	291	33	323	161038955	161037775	FALSE	45	AAAGTATTGGAAGCACTTAA	-35	TRUE	NA	NA	AATAAA	-13	0	1	1	0	0
PB.1773.2	chr1	-	1798	11	full-splice_match	USF1	ENST00000368021.7	1807	11	8	1	-7	-1	multi-exon	FALSE	canonical	1	348042	junction_2	158927	NA	NA	NA	TRUE	NA	NA	NA	C	coding	310	933	198	1130	161043275	161039920	FALSE	10	ACAGTTGTCTGTTTTTCTTC	7	TRUE	NA	NA	GATAAA	-14	3	2	1	0	0
PB.1773.3	chr1	-	1775	11	full-splice_match	USF1	ENST00000473969.6	1092	11	-15	-668	0	-1	multi-exon	FALSE	canonical	1	140303	junction_7	199863	NA	NA	NA	TRUE	NA	NA	NA	C	coding	251	756	352	1107	161042214	161039920	FALSE	10	ACAGTTGTCTGTTTTTCTTC	-1	TRUE	NA	NA	GATAAA	-14	1	0	0	0	2
PB.1774.1	chr1	+	1935	2	novel_in_catalog	KLHDC9	novel	1347	4	NA	NA	-45	-1	intron_retention	FALSE	canonical	1	59676	junction_1	0	NA	NA	NA	TRUE	NA	NA	NA	C	coding	263	792	221	1012	161098536	161099327	TRUE	30	TCAAGATTTGTCTCTGAAAT	-2507	FALSE	NA	NA	ATTAAA	-15	0	1	1	1	0
PB.1774.2	chr1	+	1348	4	incomplete-splice_match	KLHDC9	ENST00000490724.6	1038	5	0	-46	0	1	intron_retention	FALSE	canonical	1	27939	junction_1	14961.9	NA	NA	NA	TRUE	NA	NA	NA	C	non_coding	NA	NA	NA	NA	NA	NA	NA	30	AAGATTTGTCTCTGAAATTT	0	TRUE	NA	NA	ATTAAA	-17	0	2	0	1	0
PB.1774.3	chr1	+	1084	5	full-splice_match	KLHDC9	ENST00000490724.6	1038	5	0	-46	0	1	multi-exon	FALSE	canonical	1	27939	junction_1	26624.8	NA	NA	NA	TRUE	NA	NA	NA	C	coding	111	336	629	964	161099625	161100224	FALSE	30	AAGATTTGTCTCTGAAATTT	0	TRUE	NA	NA	ATTAAA	-17	3	7	2	2	2
PB.1774.4	chr1	+	1718	2	full-splice_match	KLHDC9	ENST00000471613.1	776	2	-16	-926	3	1	multi-exon	FALSE	canonical	1	27939	junction_1	0	NA	NA	NA	TRUE	NA	NA	NA	C	non_coding	NA	NA	NA	NA	NA	NA	NA	30	AAGATTTGTCTCTGAAATTT	5	TRUE	NA	NA	ATTAAA	-17	0	0	0	0	1
PB.1774.5	chr1	+	909	4	full-splice_match	KLHDC9	ENST00000469647.5	921	4	14	-2	-5	-1	multi-exon	FALSE	canonical	1	3467	junction_2	42261.9	NA	NA	NA	TRUE	NA	NA	NA	C	coding	111	336	453	788	161099625	161100224	FALSE	25	AGATTTGTCTCTGAAATTTT	16	TRUE	NA	NA	ATTAAA	-18	0	0	1	1	0
PB.1774.6	chr1	+	1336	4	full-splice_match	KLHDC9	ENST00000392192.6	1333	4	-10	7	2	-4	multi-exon	FALSE	canonical	1	7124	junction_2	39128	NA	NA	NA	TRUE	NA	NA	NA	C	coding	288	867	153	1019	161098536	161099758	TRUE	25	GACTCAAGATTTGTCTCTGA	-2439	FALSE	NA	NA	ATTAAA	-12	0	0	1	1	0
PB.1774.7	chr1	+	1152	3	novel_in_catalog	KLHDC9	novel	1347	4	NA	NA	0	1	intron_retention	FALSE	canonical	1	3467	junction_1	49673	NA	NA	NA	TRUE	NA	NA	NA	C	coding	111	336	697	1032	161099625	161100224	FALSE	30	AAGATTTGTCTCTGAAATTT	-4	TRUE	NA	NA	ATTAAA	-17	0	1	0	1	0
PB.1774.8	chr1	+	1309	4	full-splice_match	KLHDC9	ENST00000368011.9	1347	4	34	4	1	-1	multi-exon	FALSE	canonical	1	59676	junction_2	20334	NA	NA	NA	TRUE	NA	NA	NA	C	coding	349	1050	142	1191	161098536	161100224	FALSE	30	TCAAGATTTGTCTCTGAAAT	-3	TRUE	NA	NA	ATTAAA	-15	1	1	2	3	2
PB.1775.3	chr1	-	408	2	full-splice_match	PFDN2	ENST00000468311.1	408	2	-7	7	-7	-2	multi-exon	FALSE	canonical	1	56423	junction_1	0	NA	NA	NA	TRUE	NA	NA	NA	C	non_coding	NA	NA	NA	NA	NA	NA	NA	30	AATCTTAGCTGTAGCCTGAA	-26	TRUE	NA	NA	NA	NA	1	1	0	0	0
PB.1775.4	chr1	-	603	4	full-splice_match	PFDN2	ENST00000368010.4	598	4	-8	3	-8	-3	multi-exon	FALSE	canonical	1	2104205	junction_3	147406	NA	NA	NA	TRUE	NA	NA	NA	C	coding	154	465	20	484	161118026	161100683	FALSE	25	GAATCTTAGCTGTAGCCTGA	-9	TRUE	NA	NA	NA	NA	5	10	1	4	1
PB.1776.1	chr1	+	1386	7	full-splice_match	NIT1	ENST00000368009.7	1485	7	-30	129	-11	-128	multi-exon	FALSE	canonical	1	262503	junction_1	94058.7	NA	NA	NA	TRUE	NA	NA	NA	C	coding	327	984	103	1086	161118177	161120765	FALSE	10	TCTGTGTCTGGACATCGCCT	-500	FALSE	NA	NA	CATAAA	-2	4	2	4	5	2
PB.1776.2	chr1	+	1959	6	full-splice_match	NIT1	ENST00000496861.5	1351	6	-117	-491	-2	-134	multi-exon	FALSE	canonical	1	366013	junction_2	63871.9	NA	NA	NA	TRUE	NA	NA	NA	C	coding	291	876	790	1665	161119144	161120765	FALSE	30	ATAAAGTCTGTGTCTGGACA	-2	TRUE	NA	NA	AATATA	-7	1	0	1	1	2
PB.1777.1	chr1	-	2320	6	full-splice_match	DEDD	ENST00000368006.8	2344	6	23	1	23	-1	multi-exon	FALSE	canonical	1	177943	junction_5	121720	NA	NA	NA	TRUE	NA	NA	NA	C	coding	318	957	192	1148	161124462	161122147	FALSE	25	CCACCTTTCTGAAACTGCAG	22	TRUE	NA	NA	AATAAA	-19	0	0	1	0	2
PB.1777.2	chr1	-	2326	6	full-splice_match	DEDD	ENST00000458050.6	2300	6	-26	0	-16	0	multi-exon	FALSE	canonical	1	48852	junction_5	167887	NA	NA	NA	TRUE	NA	NA	NA	C	coding	318	957	200	1156	161124462	161122147	FALSE	20	TTCCACCTTTCTGAAACTGC	288	FALSE	NA	NA	AATAAA	-17	0	1	0	0	0
PB.1777.5	chr1	-	1959	5	full-splice_match	DEDD	ENST00000545495.5	2329	5	13	357	-8	-357	multi-exon	FALSE	canonical	1	10919	junction_4	203160	NA	NA	NA	TRUE	NA	NA	NA	C	coding	318	957	190	1146	161124462	161122147	FALSE	5	GCAGCCCTTTTCCCCTTTGC	-9	TRUE	NA	NA	AATAAA	-12	0	0	1	0	0
PB.1778.1	chr1	+	1106	6	full-splice_match	UFC1	ENST00000368003.6	888	6	-219	1	-219	-1	multi-exon	FALSE	canonical	1	1413337	junction_1	274808	NA	NA	NA	TRUE	NA	NA	NA	C	coding	167	504	240	743	161153998	161158492	FALSE	10	AGCCTGTGGTTCTCATTGGG	0	TRUE	NA	NA	AATAAA	-17	3	2	2	8	6
PB.1779.2	chr1	+	2172	13	full-splice_match	USP21	ENST00000289865.12	2195	13	14	9	-7	-9	multi-exon	FALSE	non_canonical	0	0	junction_10	89563.3	NA	NA	NA	TRUE	NA	NA	NA	C	coding	565	1698	208	1905	161160641	161165447	FALSE	50	AAGAAAAAATGATGTGCTTA	-7	TRUE	NA	NA	AATAAA	-7	1	0	3	4	6
PB.1779.3	chr1	+	2312	14	full-splice_match	USP21	ENST00000368002.8	2315	14	-6	9	-6	-9	multi-exon	FALSE	non_canonical	0	0	junction_11	95925.1	NA	NA	NA	TRUE	NA	NA	NA	C	coding	565	1698	348	2045	161160641	161165447	FALSE	50	AAGAAAAAATGATGTGCTTA	-6	TRUE	NA	NA	AATAAA	-7	0	0	0	2	1
PB.178.2	chr1	+	5538	23	full-splice_match	CLCN6	ENST00000346436.11	5589	23	50	1	10	-1	multi-exon	FALSE	canonical	1	82689	junction_11	30656.1	NA	NA	NA	TRUE	NA	NA	NA	C	coding	869	2610	23	2632	11806263	11840223	FALSE	5	CCTCTGTCTCCTTTAGCCTT	0	TRUE	NA	NA	AATAAA	-14	0	0	0	5	1
PB.1780.2	chr1	+	1835	12	novel_in_catalog	PPOX	novel	1733	13	NA	NA	4	2	intron_retention	FALSE	canonical	1	125577	junction_1	40207.6	NA	NA	NA	TRUE	NA	NA	NA	C	coding	423	1272	524	1795	161167311	161171176	FALSE	0	TGGCTTGGTCTGGCTGTTCT	-26	TRUE	NA	NA	AATAAA	-14	0	0	0	0	0
PB.1780.3	chr1	+	1701	13	full-splice_match	PPOX	ENST00000367999.9	1733	13	30	2	4	0	multi-exon	FALSE	canonical	1	90448	junction_3	46436.8	NA	NA	NA	TRUE	NA	NA	NA	C	coding	477	1434	226	1659	161166848	161171176	FALSE	5	GCTTGGTCTGGCTGTTCTAT	-26	TRUE	NA	NA	AATAAA	-16	0	0	1	0	0
PB.1780.4	chr1	+	1841	12	novel_in_catalog	PPOX	novel	1667	13	NA	NA	1	0	intron_retention	FALSE	canonical	1	18563	junction_4	61440.2	NA	NA	NA	TRUE	NA	NA	NA	C	coding	315	948	852	1799	161168447	161171176	FALSE	5	GCTTGGTCTGGCTGTTCTAT	-11	TRUE	NA	NA	AATAAA	-16	0	1	0	0	0
PB.1780.5	chr1	+	801	6	full-splice_match	PPOX	ENST00000544598.5	813	6	7	5	-3	1	multi-exon	FALSE	canonical	1	9598	junction_3	88805.1	NA	NA	NA	TRUE	NA	NA	NA	C	coding	185	558	205	762	161166848	161171176	FALSE	0	TTGGCTTGGTCTGGCTGTTC	-5	TRUE	NA	NA	AATAAA	-13	1	0	0	0	0
PB.1781.1	chr1	-	2409	6	novel_in_catalog	B4GALT3	novel	2414	8	NA	NA	0	0	intron_retention	FALSE	canonical	1	375320	junction_5	85455.1	NA	NA	NA	TRUE	NA	NA	NA	C	coding	227	684	592	1275	161176060	161173855	TRUE	10	ATCTGCTCCTGCTTTCTGCA	-1	TRUE	NA	NA	AATAAA	-15	0	0	0	0	1
PB.1781.2	chr1	-	2100	9	novel_in_catalog	B4GALT3	novel	2414	8	NA	NA	9	0	combination_of_known_junctions	FALSE	canonical	1	16167	junction_8	235150	NA	NA	NA	TRUE	NA	NA	NA	C	coding	393	1182	414	1595	161176060	161171816	FALSE	10	ATCTGCTCCTGCTTTCTGCA	34	FALSE	NA	NA	AATAAA	-15	0	0	0	0	0
PB.1781.3	chr1	-	1941	8	full-splice_match	B4GALT3	ENST00000622395.4	2414	8	473	0	-1	0	multi-exon	FALSE	canonical	1	173152	junction_6	140464	NA	NA	NA	TRUE	NA	NA	NA	C	coding	393	1182	255	1436	161176060	161171816	FALSE	10	ATCTGCTCCTGCTTTCTGCA	-2	TRUE	NA	NA	AATAAA	-15	2	3	1	1	4
PB.1781.4	chr1	-	1920	8	full-splice_match	B4GALT3	ENST00000319769.10	1933	8	12	1	-1	0	multi-exon	FALSE	canonical	1	302320	junction_6	105803	NA	NA	NA	TRUE	NA	NA	NA	C	coding	393	1182	234	1415	161176060	161171816	FALSE	10	ATCTGCTCCTGCTTTCTGCA	-2	TRUE	NA	NA	AATAAA	-15	1	1	1	2	4
PB.1781.5	chr1	-	1915	8	novel_not_in_catalog	B4GALT3	novel	2414	8	NA	NA	0	0	at_least_one_novel_splicesite	FALSE	canonical	1	41422	junction_1	181140	NA	NA	NA	TRUE	NA	NA	NA	C	coding	310	933	254	1186	161176060	161172040	FALSE	10	ATCTGCTCCTGCTTTCTGCA	-1	TRUE	NA	NA	AATAAA	-15	0	0	0	0	0
PB.1781.6	chr1	-	1894	8	novel_not_in_catalog	B4GALT3	novel	1933	8	NA	NA	0	0	at_least_one_novel_splicesite	FALSE	canonical	1	41422	junction_1	165619	NA	NA	NA	TRUE	NA	NA	NA	C	coding	310	933	233	1165	161176060	161172040	FALSE	10	ATCTGCTCCTGCTTTCTGCA	-1	TRUE	NA	NA	AATAAA	-15	0	1	1	0	0
PB.1782.3	chr1	-	4327	9	full-splice_match	ADAMTS4	ENST00000367996.6	9777	9	1	5449	0	4411	multi-exon	FALSE	canonical	1	47939	junction_4	20134.7	NA	NA	NA	TRUE	NA	NA	NA	C	coding	837	2514	427	2940	161198627	161191138	FALSE	25	TCAGCATCTAGTAAGTGCTC	-2	TRUE	NA	NA	NA	NA	0	0	0	1	0
PB.1783.1	chr1	+	2495	8	novel_in_catalog	NDUFS2	novel	2064	13	NA	NA	-7	0	intron_retention	FALSE	canonical	1	29353	junction_1	621474	NA	NA	NA	TRUE	NA	NA	NA	C	coding	166	501	1544	2044	161210598	161213941	FALSE	25	AAACTTCTGGTATCTTAGTG	-2	TRUE	NA	NA	AATAAA	-27	0	0	0	0	1
PB.1783.11	chr1	+	2361	10	novel_in_catalog	NDUFS2	novel	2042	15	NA	NA	0	0	intron_retention	FALSE	canonical	1	1001715	junction_1	280508	NA	NA	NA	TRUE	NA	NA	NA	C	coding	234	705	15	719	161202386	161209673	TRUE	25	AAACTTCTGGTATCTTAGTG	5	TRUE	NA	NA	AATAAA	-27	0	0	0	0	0
PB.1783.12	chr1	+	2334	10	novel_in_catalog	NDUFS2	novel	2064	13	NA	NA	0	0	intron_retention	FALSE	canonical	1	1001715	junction_1	282880	NA	NA	NA	TRUE	NA	NA	NA	C	coding	273	822	15	836	161202386	161210051	TRUE	25	AAACTTCTGGTATCTTAGTG	5	TRUE	NA	NA	AATAAA	-27	0	0	0	0	0
PB.1783.13	chr1	+	2279	11	novel_in_catalog	NDUFS2	novel	2064	13	NA	NA	0	0	intron_retention	FALSE	canonical	1	1001715	junction_1	292600	NA	NA	NA	TRUE	NA	NA	NA	C	coding	234	705	15	719	161202386	161209673	TRUE	25	AAACTTCTGGTATCTTAGTG	5	TRUE	NA	NA	AATAAA	-27	0	0	1	0	1
PB.1783.14	chr1	+	2048	10	novel_in_catalog	NDUFS2	novel	2064	13	NA	NA	0	0	intron_retention	FALSE	canonical	1	29353	junction_1	552657	NA	NA	NA	TRUE	NA	NA	NA	C	coding	166	501	1097	1597	161210598	161213941	FALSE	25	AAACTTCTGGTATCTTAGTG	5	TRUE	NA	NA	AATAAA	-27	0	0	0	1	0
PB.1783.15	chr1	+	1732	12	novel_in_catalog	NDUFS2	novel	2064	13	NA	NA	0	0	intron_retention	FALSE	canonical	1	29353	junction_1	520794	NA	NA	NA	TRUE	NA	NA	NA	C	coding	353	1062	220	1281	161206517	161213941	FALSE	25	AAACTTCTGGTATCTTAGTG	5	TRUE	NA	NA	AATAAA	-27	3	2	0	0	2
PB.1783.16	chr1	+	1497	13	novel_in_catalog	NDUFS2	novel	2042	15	NA	NA	0	-1	combination_of_known_splicesites	FALSE	canonical	1	29353	junction_1	498643	NA	NA	NA	TRUE	NA	NA	NA	C	coding	359	1080	220	1299	161206517	161214193	FALSE	25	TAAACTTCTGGTATCTTAGT	5	TRUE	NA	NA	AATAAA	-26	0	0	1	0	1
PB.1783.17	chr1	+	2555	7	novel_in_catalog	NDUFS2	novel	2064	13	NA	NA	60	0	intron_retention	FALSE	canonical	1	29353	junction_1	664963	NA	NA	NA	TRUE	NA	NA	NA	C	coding	175	528	1473	2000	161210598	161213837	FALSE	25	AAACTTCTGGTATCTTAGTG	69	FALSE	NA	NA	AATAAA	-27	0	0	0	0	0
PB.1783.2	chr1	+	2178	10	novel_in_catalog	NDUFS2	novel	2064	13	NA	NA	-7	-1	intron_retention	FALSE	canonical	1	29353	junction_1	574016	NA	NA	NA	TRUE	NA	NA	NA	C	coding	217	654	1075	1728	161210129	161213941	FALSE	25	TAAACTTCTGGTATCTTAGT	-2	TRUE	NA	NA	AATAAA	-26	0	0	0	0	1
PB.1783.3	chr1	+	2592	9	novel_in_catalog	NDUFS2	novel	2064	13	NA	NA	-5	-8	intron_retention	FALSE	canonical	1	1001715	junction_1	297514	NA	NA	NA	TRUE	NA	NA	NA	C	coding	234	705	20	724	161202386	161209673	TRUE	25	CTAGGCCTAAACTTCTGGTA	0	TRUE	NA	NA	AATAAA	-19	0	0	0	0	1
PB.1783.4	chr1	+	2160	11	novel_in_catalog	NDUFS2	novel	2064	13	NA	NA	-5	0	intron_retention	FALSE	canonical	1	1001715	junction_1	268961	NA	NA	NA	TRUE	NA	NA	NA	C	coding	262	789	20	808	161202386	161210197	TRUE	25	AAACTTCTGGTATCTTAGTG	0	TRUE	NA	NA	AATAAA	-27	0	1	1	0	2
PB.1783.5	chr1	+	1844	13	full-splice_match	NDUFS2	ENST00000392179.4	2064	13	220	0	-5	0	multi-exon	FALSE	canonical	1	1001715	junction_1	269328	NA	NA	NA	TRUE	NA	NA	NA	C	coding	457	1374	20	1393	161202386	161213941	FALSE	25	AAACTTCTGGTATCTTAGTG	0	TRUE	NA	NA	AATAAA	-27	1	9	4	1	0
PB.1783.6	chr1	+	1714	12	novel_in_catalog	NDUFS2	novel	2064	13	NA	NA	-5	0	intron_retention	FALSE	canonical	1	5766	junction_9	530028	NA	NA	NA	TRUE	NA	NA	NA	C	coding	334	1005	20	1024	161202386	161213398	TRUE	25	AAACTTCTGGTATCTTAGTG	0	TRUE	NA	NA	AATAAA	-27	0	0	0	0	0
PB.1783.7	chr1	+	1644	14	novel_not_in_catalog	NDUFS2	novel	2042	15	NA	NA	-5	0	at_least_one_novel_splicesite	FALSE	canonical	1	2438	junction_1	488901	NA	NA	NA	TRUE	NA	NA	NA	C	coding	412	1239	207	1445	161203495	161214193	FALSE	25	AAACTTCTGGTATCTTAGTG	0	TRUE	NA	NA	AATAAA	-27	1	2	0	0	0
PB.1783.9	chr1	+	1608	14	incomplete-splice_match	NDUFS2	ENST00000367993.7	2042	15	3055	2	-2	1	5prime_fragment	FALSE	canonical	1	1001715	junction_1	259075	NA	NA	NA	TRUE	NA	NA	NA	C	coding	463	1392	17	1408	161202386	161214193	FALSE	20	AACTTCTGGTATCTTAGTGT	3	TRUE	NA	NA	AATAAA	-28	19	8	31	26	29
PB.1784.1	chr1	+	584	5	full-splice_match	FCER1G	ENST00000289902.2	590	5	3	3	3	-3	multi-exon	FALSE	canonical	1	933054	junction_2	93168.7	NA	NA	NA	TRUE	NA	NA	NA	A	non_coding	NA	NA	NA	NA	NA	NA	NA	25	GGACTCTATTCATTCATTCA	3	TRUE	NA	NA	AATAAA	-14	2	0	0	1	1
PB.1785.1	chr1	+	2628	10	full-splice_match	TOMM40L	ENST00000367988.8	2790	10	0	162	0	-31	multi-exon	FALSE	canonical	1	23972	junction_1	59559.9	NA	NA	NA	TRUE	NA	NA	NA	C	coding	299	900	240	1139	161226517	161229095	FALSE	70	AATAAAAAAAAAATCTGGAA	0	TRUE	NA	NA	NA	NA	0	0	3	1	8
PB.1785.2	chr1	+	2525	10	novel_not_in_catalog	TOMM40L	novel	2790	10	NA	NA	0	-31	at_least_one_novel_splicesite	FALSE	canonical	1	3471	junction_1	64594.7	NA	NA	NA	TRUE	NA	NA	NA	C	coding	299	900	137	1036	161226517	161229095	FALSE	70	AATAAAAAAAAAATCTGGAA	3	TRUE	NA	NA	NA	NA	0	0	1	0	2
PB.1785.3	chr1	+	2464	8	novel_in_catalog	TOMM40L	novel	2807	9	NA	NA	1	-21	combination_of_known_splicesites	FALSE	canonical	1	6023	junction_2	96379.9	NA	NA	NA	TRUE	NA	NA	NA	C	coding	207	624	342	965	161227276	161229095	FALSE	50	AAATCTGGAAAAAGTGAGAT	4	TRUE	NA	NA	NA	NA	0	0	0	0	2
PB.1786.1	chr1	+	1404	3	full-splice_match	PCP4L1	ENST00000504449.2	1406	3	0	2	0	-2	multi-exon	FALSE	canonical	1	88495	junction_1	15272	NA	NA	NA	TRUE	NA	NA	NA	A	coding	68	207	231	437	161258975	161284481	FALSE	15	TACTAATGTTTTTTTCTTGG	0	TRUE	NA	NA	AATAAA	-30	1	1	3	4	1
PB.1787.1	chr1	+	1294	6	full-splice_match	SDHC	ENST00000367975.6	13566	6	124	12148	0	3	multi-exon	FALSE	canonical	1	93650	junction_4	260619	NA	NA	NA	TRUE	NA	NA	NA	C	coding	169	510	26	535	161314406	161362433	FALSE	30	GACTCTCCTTGAAATCTAGA	0	TRUE	NA	NA	ATTAAA	-17	13	2	1	12	4
PB.1787.2	chr1	+	1193	5	full-splice_match	SDHC	ENST00000432287.6	460	5	-1	-732	0	4	multi-exon	FALSE	canonical	1	86	junction_2	243609	NA	NA	NA	TRUE	NA	NA	NA	C	coding	135	408	26	433	161314406	161362433	FALSE	30	ACTCTCCTTGAAATCTAGAG	0	TRUE	NA	NA	ATTAAA	-18	1	0	0	1	1
PB.1787.3	chr1	+	1125	4	full-splice_match	SDHC	ENST00000392169.6	369	4	3	-759	0	3	multi-exon	FALSE	canonical	1	15106	junction_1	57573	NA	NA	NA	TRUE	NA	NA	NA	C	coding	116	351	16	366	161314406	161362433	FALSE	30	GACTCTCCTTGAAATCTAGA	10	FALSE	NA	NA	ATTAAA	-17	2	0	1	2	0
PB.1789.1	chr1	+	2547	1	full-splice_match	HSPA6	ENST00000309758.6	2355	1	-294	102	-294	-102	mono-exon	FALSE	NA	NA	NA	NA	NA	NA	NA	NA	NA	NA	NA	NA	A	coding	643	1932	414	2345	161524659	161526590	NA	30	AAAACTTGTGTGGCACTTTA	-294	FALSE	NA	NA	AATAAA	-17	1	0	1	0	1
PB.179.1	chr1	-	2803	3	full-splice_match	KIAA2013	ENST00000376572.8	2819	3	14	2	-10	-2	multi-exon	FALSE	canonical	1	116450	junction_1	127202	NA	NA	NA	TRUE	NA	NA	NA	C	coding	634	1905	177	2081	11926237	11920315	FALSE	10	CACGACCGGTTTGTGTGTGG	13	TRUE	NA	NA	AATAAA	-16	0	2	7	0	6
PB.179.4	chr1	-	2505	2	full-splice_match	KIAA2013	ENST00000376576.3	2539	2	1	33	0	-33	multi-exon	FALSE	canonical	1	370854	junction_1	0	NA	NA	NA	TRUE	NA	NA	NA	C	coding	667	2004	191	2194	11926237	11922519	FALSE	85	AAAAAAGCAAAAAACAAAAA	-1	TRUE	NA	NA	NA	NA	1	0	2	2	1
PB.1790.1	chr1	+	1805	2	full-splice_match	FCRLB	ENST00000495397.1	1989	2	142	42	142	-42	multi-exon	FALSE	canonical	1	24019	junction_1	0	NA	NA	NA	TRUE	NA	NA	NA	A	coding	225	678	690	1367	161726732	161727662	FALSE	25	ACTGATGAGTTTACATCTTC	145	FALSE	NA	NA	ATTAAA	-19	1	0	0	0	1
PB.1791.1	chr1	+	1266	6	novel_in_catalog	DUSP12	novel	1270	6	NA	NA	6	-1	combination_of_known_junctions	FALSE	canonical	1	111599	junction_1	127612	NA	NA	NA	TRUE	NA	NA	NA	C	coding	137	414	17	430	161749802	161751724	TRUE	20	ATACTGTCTGTGTTTCATAT	-18	TRUE	NA	NA	ATTAAA	-16	2	0	0	1	0
PB.1791.4	chr1	+	1227	6	full-splice_match	DUSP12	ENST00000367943.4	1270	6	40	3	5	-3	multi-exon	FALSE	canonical	1	177907	junction_1	101478	NA	NA	NA	TRUE	NA	NA	NA	C	coding	314	945	71	1015	161749880	161756947	FALSE	20	AGATACTGTCTGTGTTTCAT	6	TRUE	NA	NA	ATTAAA	-14	1	0	3	1	2
PB.1793.2	chr1	+	2479	16	full-splice_match	ATF6	ENST00000367942.4	7470	16	0	4991	0	-4991	multi-exon	FALSE	canonical	1	313565	junction_1	52259.7	NA	NA	NA	TRUE	NA	NA	NA	C	coding	670	2013	42	2054	161766361	161958654	FALSE	25	CAAATGGTTTCCACTGATTC	0	TRUE	NA	NA	CATAAA	-38	1	0	0	2	2
PB.1796.1	chr1	-	2945	8	full-splice_match	OLFML2B	ENST00000294794.7	3160	8	214	1	0	0	multi-exon	FALSE	canonical	1	50256	junction_4	17853.8	NA	NA	NA	TRUE	NA	NA	NA	A	coding	750	2253	211	2463	162023430	161983675	FALSE	15	ATCCCCCAGTGCACTTTTGT	-1	TRUE	NA	NA	AATAAA	-17	0	0	1	1	0
PB.1797.1	chr1	+	2990	10	full-splice_match	NOS1AP	ENST00000361897.10	5016	10	-11	2037	-11	-13	multi-exon	FALSE	canonical	1	20939	junction_3	10641.3	NA	NA	NA	TRUE	NA	NA	NA	C	coding	506	1521	499	2019	162070178	162367467	FALSE	95	AAAAAAAAAAAAAGAAAAAA	-60	TRUE	NA	NA	NA	NA	0	0	1	2	2
PB.1797.2	chr1	+	2933	10	full-splice_match	NOS1AP	ENST00000530878.5	2894	10	-52	13	31	-13	multi-exon	FALSE	canonical	1	38824	junction_3	6527.68	NA	NA	NA	TRUE	NA	NA	NA	C	coding	501	1506	457	1962	162070178	162367467	FALSE	95	AAAAAAAAAAAAAGAAAAAA	-18	TRUE	NA	NA	NA	NA	0	0	5	1	7
PB.1797.4	chr1	+	2971	11	novel_not_in_catalog	NOS1AP	novel	1732	11	NA	NA	-32	-12	at_least_one_novel_splicesite	FALSE	canonical	1	338	junction_8	20132.7	NA	NA	NA	TRUE	NA	NA	NA	C	coding	520	1563	437	1999	162070178	162367467	FALSE	90	AAAAAAAAAAAAGAAAAAAG	2	TRUE	NA	NA	NA	NA	0	0	0	0	1
PB.1797.5	chr1	+	2910	11	novel_not_in_catalog	NOS1AP	novel	1732	11	NA	NA	13	-13	at_least_one_novel_splicesite	FALSE	canonical	1	338	junction_8	19247.5	NA	NA	NA	TRUE	NA	NA	NA	C	coding	515	1548	392	1939	162070178	162367467	FALSE	95	AAAAAAAAAAAAAGAAAAAA	7	TRUE	NA	NA	NA	NA	0	0	0	0	2
PB.1797.7	chr1	+	3291	3	full-splice_match	NOS1AP	ENST00000464284.1	724	3	-1350	-1217	-1350	-13	multi-exon	FALSE	canonical	1	7165	junction_1	25677	NA	NA	NA	TRUE	NA	NA	NA	C	coding	162	489	1832	2320	162365497	162367467	FALSE	95	AAAAAAAAAAAAAGAAAAAA	-8154	FALSE	NA	NA	NA	NA	0	0	0	1	1
PB.18.1	chr1	-	3180	1	full-splice_match	LINC00115	ENST00000473798.1	1317	1	16	-1879	16	1879	mono-exon	FALSE	NA	NA	NA	NA	NA	NA	NA	NA	NA	NA	NA	NA	C	coding	27	84	405	488	827102	827019	NA	50	ACATATATGTAAAATGAATT	15	TRUE	NA	NA	AATAAA	-17	0	1	1	0	0
PB.180.1	chr1	+	3003	19	full-splice_match	PLOD1	ENST00000196061.5	2976	19	-28	1	-5	0	multi-exon	FALSE	canonical	1	694532	junction_1	256047	NA	NA	NA	TRUE	NA	NA	NA	C	coding	727	2184	92	2275	11934780	11974808	FALSE	35	ACTGAAGGGAAGATGCTCAG	-36	TRUE	NA	NA	ATTAAA	-14	0	1	4	7	17
PB.1800.1	chr1	+	2858	7	full-splice_match	UHMK1	ENST00000538489.5	8446	7	13	5575	0	0	multi-exon	FALSE	canonical	1	3243	junction_6	180083	NA	NA	NA	TRUE	NA	NA	NA	C	coding	344	1035	184	1218	162498001	162522414	FALSE	70	AAAAAAAAAAGACAAGTTAT	-28	TRUE	NA	NA	TATAAA	-35	0	0	0	0	2
PB.1800.6	chr1	+	8459	8	full-splice_match	UHMK1	ENST00000489294.2	8524	8	41	24	41	-22	multi-exon	FALSE	canonical	1	279935	junction_1	89999.4	NA	NA	NA	TRUE	NA	NA	NA	C	coding	419	1260	143	1402	162498001	162522550	FALSE	30	AAAGGAGTTGCTTTTTAATT	13	TRUE	NA	NA	AATAAA	-12	0	0	0	1	0
PB.1801.1	chr1	+	2374	11	novel_not_in_catalog	UAP1	novel	2377	11	NA	NA	19	0	at_least_one_novel_splicesite	FALSE	canonical	1	2373	junction_3	226576	NA	NA	NA	TRUE	NA	NA	NA	C	coding	382	1149	758	1906	162576866	162599363	FALSE	15	TCTGGAGTGTCATTTGTACT	-29	TRUE	NA	NA	AATAAA	-15	0	0	0	1	1
PB.1801.2	chr1	+	2267	10	full-splice_match	UAP1	ENST00000367926.8	2294	10	25	2	25	-2	multi-exon	FALSE	canonical	1	217392	junction_8	141998	NA	NA	NA	TRUE	NA	NA	NA	C	coding	505	1518	278	1795	162566069	162599363	FALSE	25	GAGTGTCATTTGTACTTGAA	-23	TRUE	NA	NA	AATAAA	-19	0	2	8	2	6
PB.1802.1	chr1	+	3127	18	full-splice_match	DDR2	ENST00000367921.8	10086	18	1	6958	0	37	multi-exon	TRUE	canonical	1	71871	junction_1	37348.6	NA	NA	NA	TRUE	NA	NA	NA	C	coding	855	2568	359	2926	162719064	162780246	FALSE	80	AAAAAAGGAAAAAAAAAAGC	1	TRUE	NA	NA	ATTAAA	-6	1	1	2	0	0
PB.1804.3	chr1	+	1484	9	full-splice_match	HSD17B7	ENST00000254521.7	1190	9	-7	-287	6	-1	multi-exon	FALSE	canonical	1	33999	junction_8	46511.8	NA	NA	NA	TRUE	NA	NA	NA	C	coding	341	1026	63	1088	162790801	162812420	FALSE	5	GACTGTCTCTTTTCCTTCCT	-6553	FALSE	NA	NA	AATAAA	-12	1	0	2	1	1
PB.1806.1	chr1	+	3251	6	full-splice_match	RGS4	ENST00000421743.6	3311	6	52	8	52	-8	multi-exon	FALSE	canonical	1	9920	junction_1	198832	NA	NA	NA	TRUE	NA	NA	NA	C	coding	302	909	109	1017	163068935	163074560	FALSE	35	TGAAACTATTTGCTTGGAAA	-7088	FALSE	NA	NA	AATAAA	-10	0	0	0	1	1
PB.1806.6	chr1	+	3903	5	full-splice_match	RGS4	ENST00000367909.10	3200	5	217	-920	1	920	multi-exon	FALSE	canonical	1	322336	junction_1	89568.3	NA	NA	NA	TRUE	NA	NA	NA	C	coding	205	618	124	741	163069485	163074560	FALSE	25	TGACCGTTTTTCTGAAGATA	0	TRUE	NA	NA	AATAAA	-14	0	0	1	4	1
PB.1807.3	chr1	-	5662	5	full-splice_match	RGS5	ENST00000313961.10	5670	5	0	8	0	-8	multi-exon	FALSE	canonical	1	439359	junction_2	88224.8	NA	NA	NA	TRUE	NA	NA	NA	C	coding	181	546	82	627	163202835	163147342	FALSE	30	TAACAGCCTCATATGAGTCC	-5	TRUE	NA	NA	NA	NA	0	0	0	2	0
PB.1808.1	chr1	+	1849	14	full-splice_match	NUF2	ENST00000367900.7	1842	14	-15	8	-15	-3	multi-exon	FALSE	canonical	1	42758	junction_1	74609.6	NA	NA	NA	TRUE	NA	NA	NA	C	coding	464	1395	168	1562	163326052	163355469	FALSE	15	TACTATCATGGCTGTTGTTT	-119	FALSE	NA	NA	AGTAAA	-42	0	0	0	0	0
PB.1808.2	chr1	+	1984	14	full-splice_match	NUF2	ENST00000271452.8	1964	14	-19	-1	0	1	multi-exon	FALSE	canonical	1	159951	junction_1	48401.4	NA	NA	NA	TRUE	NA	NA	NA	C	coding	464	1395	299	1693	163326052	163355469	FALSE	10	ATCATGGCTGTTGTTTTGTT	0	TRUE	NA	NA	AATATA	-20	0	0	1	0	0
PB.181.1	chr1	+	4652	19	full-splice_match	MFN2	ENST00000235329.9	4539	19	-113	0	18	0	multi-exon	FALSE	canonical	1	336710	junction_1	141043	NA	NA	NA	TRUE	NA	NA	NA	C	coding	757	2274	436	2709	11989169	12011565	FALSE	10	TTTGTGAGATCTGTCTTTTT	-4569	FALSE	NA	NA	AATAAA	-17	1	3	1	28	11
PB.181.19	chr1	+	2218	2	incomplete-splice_match	MFN2	ENST00000235329.9	4539	19	29210	0	27530	0	5prime_fragment	FALSE	canonical	1	720343	junction_1	0	NA	NA	NA	TRUE	NA	NA	NA	C	non_coding	NA	NA	NA	NA	NA	NA	NA	10	TTTGTGAGATCTGTCTTTTT	-9979	FALSE	NA	NA	AATAAA	-17	1	0	0	0	1
PB.181.2	chr1	+	4683	20	novel_in_catalog	MFN2	novel	4539	19	NA	NA	55	0	combination_of_known_junctions	FALSE	canonical	1	44128	junction_3	239162	NA	NA	NA	TRUE	NA	NA	NA	C	coding	757	2274	467	2740	11989169	12011565	FALSE	10	TTTGTGAGATCTGTCTTTTT	-4532	FALSE	NA	NA	AATAAA	-17	0	1	0	6	1
PB.181.3	chr1	+	4470	18	full-splice_match	MFN2	ENST00000444836.5	4531	18	55	6	55	0	multi-exon	FALSE	canonical	1	53521	junction_1	191016	NA	NA	NA	TRUE	NA	NA	NA	C	coding	757	2274	254	2527	11989169	12011565	FALSE	10	TTTGTGAGATCTGTCTTTTT	-4532	FALSE	NA	NA	AATAAA	-17	0	0	0	10	3
PB.181.4	chr1	+	4567	19	novel_in_catalog	MFN2	novel	4539	19	NA	NA	9	0	intron_retention	FALSE	canonical	1	28479	junction_1	191730	NA	NA	NA	TRUE	NA	NA	NA	C	coding	757	2274	351	2624	11989169	12011565	FALSE	10	TTTGTGAGATCTGTCTTTTT	-2	TRUE	NA	NA	AATAAA	-17	0	0	0	1	1
PB.1811.1	chr1	+	3782	1	full-splice_match	PBX1	ENST00000605467.1	438	1	-829	-2515	-16	-1050	mono-exon	FALSE	NA	NA	NA	NA	NA	NA	NA	NA	NA	NA	NA	NA	C	coding	106	321	3451	3771	164562634	164562954	NA	75	AAAAAAAAAAAAAAACCCTT	0	TRUE	NA	NA	ATTAAA	-7	0	0	1	0	2
PB.182.1	chr1	+	1742	10	novel_in_catalog	MIIP	novel	1541	10	NA	NA	8	2	combination_of_known_junctions	FALSE	canonical	1	17959	junction_9	143018	NA	NA	NA	TRUE	NA	NA	NA	C	coding	366	1101	162	1262	12021727	12031561	FALSE	15	TCAAGTCCCACGTGTGCTGG	-27	TRUE	NA	NA	AATAAA	-18	0	0	0	0	0
PB.182.2	chr1	+	1681	9	novel_in_catalog	MIIP	novel	1541	10	NA	NA	-9	0	intron_retention	FALSE	canonical	1	200977	junction_1	105471	NA	NA	NA	TRUE	NA	NA	NA	C	coding	282	849	147	995	12021727	12029898	TRUE	15	AAGTCCCACGTGTGCTGGTT	-12	TRUE	NA	NA	AATAAA	-20	0	1	0	0	0
PB.182.3	chr1	+	1624	9	novel_in_catalog	MIIP	novel	1541	10	NA	NA	-9	-1	intron_retention	FALSE	canonical	1	200977	junction_1	106425	NA	NA	NA	TRUE	NA	NA	NA	C	coding	219	660	147	806	12021727	12029145	TRUE	20	AGCTCAAGTCCCACGTGTGC	-12	TRUE	NA	NA	AATAAA	-15	0	0	0	0	0
PB.182.4	chr1	+	2152	8	novel_in_catalog	MIIP	novel	1541	10	NA	NA	-2	-1	intron_retention	FALSE	canonical	1	200977	junction_1	108762	NA	NA	NA	TRUE	NA	NA	NA	C	coding	277	834	140	973	12021727	12029400	TRUE	20	AGCTCAAGTCCCACGTGTGC	-5	TRUE	NA	NA	AATAAA	-15	0	0	2	0	2
PB.182.5	chr1	+	2022	9	novel_in_catalog	MIIP	novel	1541	10	NA	NA	-2	2	intron_retention	FALSE	canonical	1	200977	junction_1	104141	NA	NA	NA	TRUE	NA	NA	NA	C	coding	277	834	140	973	12021727	12029400	TRUE	15	TCAAGTCCCACGTGTGCTGG	-5	TRUE	NA	NA	AATAAA	-18	0	2	0	0	2
PB.182.6	chr1	+	1536	10	full-splice_match	MIIP	ENST00000235332.6	1541	10	-2	7	-2	-1	multi-exon	FALSE	canonical	1	200977	junction_1	102400	NA	NA	NA	TRUE	NA	NA	NA	C	coding	388	1167	140	1306	12021727	12031808	FALSE	20	AGCTCAAGTCCCACGTGTGC	-5	TRUE	NA	NA	AATAAA	-15	8	5	1	1	2
PB.182.7	chr1	+	1979	3	novel_in_catalog	MIIP	novel	1392	6	NA	NA	-115	0	intron_retention	FALSE	canonical	1	423607	junction_1	64724.5	NA	NA	NA	TRUE	NA	NA	NA	C	non_coding	NA	NA	NA	NA	NA	NA	NA	15	AAGTCCCACGTGTGCTGGTT	9105	FALSE	NA	NA	AATAAA	-20	0	1	0	0	0
PB.1825.2	chr1	+	3619	1	full-splice_match	AL391001.1	ENST00000602747.1	715	1	-1107	-1797	-1107	1797	mono-exon	FALSE	NA	NA	NA	NA	NA	NA	NA	NA	NA	NA	NA	NA	C	non_coding	NA	NA	NA	NA	NA	NA	NA	80	AAAAAAAAAAAAGAGAAACT	-4789	FALSE	NA	NA	CATAAA	-18	0	0	0	0	0
PB.1827.1	chr1	+	2612	8	novel_not_in_catalog	PBX1	novel	6175	7	NA	NA	48641	-13253	at_least_one_novel_splicesite	FALSE	canonical	1	1226	junction_1	147174	NA	NA	NA	TRUE	NA	NA	NA	C	coding	301	906	226	1131	164792544	164884562	FALSE	20	TGAATTTTTTGTGAGTGTAG	-7394	FALSE	NA	NA	NA	NA	0	0	1	0	1
PB.1827.20	chr1	+	4694	7	full-splice_match	PBX1	ENST00000540236.3	6175	7	0	1481	0	-17	multi-exon	FALSE	canonical	1	170155	junction_4	88874.6	NA	NA	NA	TRUE	NA	NA	NA	C	coding	325	978	53	1030	164792544	164846676	FALSE	85	AAAAAAAAAAAAAAAAAGGT	NA	FALSE	NA	NA	TTTAAA	-27	0	0	0	0	0
PB.1829.1	chr1	-	2117	10	full-splice_match	RXRG	ENST00000359842.10	1966	10	-153	2	76	-1	multi-exon	FALSE	canonical	1	21558	junction_9	4044.6	NA	NA	NA	TRUE	NA	NA	NA	C	coding	463	1392	387	1778	165444893	165401263	FALSE	15	CACTGCTGGAGCATGGGGTG	-51	FALSE	NA	NA	AATAAA	-20	0	0	2	1	0
PB.183.1	chr1	+	3692	10	full-splice_match	TNFRSF1B	ENST00000376259.7	3687	10	-6	1	-6	-1	multi-exon	FALSE	canonical	1	190458	junction_1	102961	NA	NA	NA	TRUE	NA	NA	NA	C	coding	461	1386	108	1493	12167092	12207020	FALSE	15	ACACGTCGACCCCTGGCTCT	-6	TRUE	NA	NA	AATAAA	-13	0	0	0	3	1
PB.1830.1	chr1	+	644	6	full-splice_match	MGST3	ENST00000367889.8	1158	6	-6	520	2	-1	multi-exon	FALSE	canonical	1	2017537	junction_1	320407	NA	NA	NA	TRUE	NA	NA	NA	C	coding	152	459	74	532	165649848	165655504	FALSE	35	AAAACTCCTGACTCTTACCA	-35	TRUE	NA	NA	AATAAA	-28	10	10	8	35	14
PB.1830.2	chr1	+	2110	2	full-splice_match	MGST3	ENST00000461308.1	1002	2	8	-1116	0	-2	multi-exon	FALSE	canonical	1	2017537	junction_1	0	NA	NA	NA	TRUE	NA	NA	NA	C	non_coding	NA	NA	NA	NA	NA	NA	NA	90	TCAAAAAAAAAAAAAAAAAA	-29	TRUE	NA	NA	NA	NA	0	0	1	0	0
PB.1832.2	chr1	-	2449	11	full-splice_match	ALDH9A1	ENST00000354775.4	2696	11	247	0	-76	0	multi-exon	FALSE	canonical	1	390244	junction_10	218186	NA	NA	NA	TRUE	NA	NA	NA	C	coding	518	1557	59	1615	165698558	165663050	FALSE	20	TTCCTATCGTGTTTTGAAAC	-35	FALSE	NA	NA	AATAAA	-18	4	4	2	0	11
PB.1833.1	chr1	-	1909	7	full-splice_match	TMCO1	ENST00000392129.10	1946	7	33	4	7	-4	multi-exon	FALSE	canonical	1	1301367	junction_4	116281	NA	NA	NA	TRUE	NA	NA	NA	C	coding	188	567	119	685	165768751	165728023	FALSE	50	AAAACTAAGAGAGTTGAATT	-2	TRUE	NA	NA	NA	NA	1	0	0	0	0
PB.1833.4	chr1	-	1339	7	full-splice_match	TMCO1	ENST00000464650.5	1100	7	-7	-232	5	0	multi-exon	FALSE	canonical	1	131484	junction_6	506861	NA	NA	NA	TRUE	NA	NA	NA	C	coding	104	315	308	622	165754230	165728023	FALSE	75	AAAAAAAATTAAATATAAAT	-16	TRUE	NA	NA	TTTAAA	-34	0	1	0	1	0
PB.1835.1	chr1	+	4936	7	full-splice_match	UCK2	ENST00000367879.9	4801	7	-134	-1	-134	1	multi-exon	FALSE	canonical	1	592800	junction_1	100721	NA	NA	NA	TRUE	NA	NA	NA	C	coding	261	786	355	1140	165827834	165907823	FALSE	5	CTCGCCTTCTGTGTGATGCT	-344	FALSE	NA	NA	AATAAA	-17	0	0	0	2	1
PB.1843.1	chr1	+	2330	3	full-splice_match	AL596087.2	ENST00000653824.1	473	3	-55	-1802	-55	1802	multi-exon	FALSE	canonical	1	2441	junction_1	404	NA	NA	NA	TRUE	NA	NA	NA	A	coding	94	285	31	315	166165886	166335443	TRUE	45	AGTAAAAATTGCTGAGTCAA	-21	FALSE	NA	NA	NA	NA	0	0	1	0	0
PB.1846.1	chr1	+	3613	4	novel_in_catalog	POGK	novel	5754	6	NA	NA	36	-8	combination_of_known_splicesites	FALSE	canonical	1	24947	junction_2	112837	NA	NA	NA	TRUE	NA	NA	NA	C	coding	491	1476	243	1718	166841085	166850409	TRUE	35	AGACAATAGGCTATGGTGAT	14	TRUE	NA	NA	AATAAA	-13	0	0	0	1	0
PB.1846.12	chr1	+	3816	6	novel_in_catalog	POGK	novel	954	5	NA	NA	224	-8	combination_of_known_junctions	FALSE	canonical	1	26014	junction_1	112467	NA	NA	NA	TRUE	NA	NA	NA	C	coding	609	1830	92	1921	166840957	166850409	TRUE	35	AGACAATAGGCTATGGTGAT	202	FALSE	NA	NA	AATAAA	-13	0	0	0	0	0
PB.1846.4	chr1	+	3794	6	novel_not_in_catalog	POGK	novel	5754	6	NA	NA	49	-13	at_least_one_novel_splicesite	FALSE	canonical	1	3584	junction_2	132853	NA	NA	NA	TRUE	NA	NA	NA	C	coding	600	1803	102	1904	166840957	166850409	TRUE	50	AATAAAGACAATAGGCTATG	27	TRUE	NA	NA	AATAAA	-8	0	0	0	1	0
PB.1846.6	chr1	+	3819	6	full-splice_match	POGK	ENST00000367876.8	5754	6	51	1884	51	-13	multi-exon	FALSE	canonical	1	99964	junction_1	84091.5	NA	NA	NA	TRUE	NA	NA	NA	C	coding	609	1830	100	1929	166840957	166850409	TRUE	50	AATAAAGACAATAGGCTATG	29	TRUE	NA	NA	AATAAA	-8	0	0	1	3	2
PB.1847.1	chr1	-	2192	8	full-splice_match	TADA1	ENST00000367874.5	2096	8	-100	4	-100	-4	multi-exon	FALSE	canonical	1	90944	junction_3	34274.6	NA	NA	NA	TRUE	NA	NA	NA	C	coding	335	1008	132	1139	166876233	166857567	FALSE	35	AAAACTTTGTTGTTTATTAA	-78	FALSE	NA	NA	AATAAA	-12	2	0	8	6	17
PB.1850.1	chr1	+	1861	13	full-splice_match	MAEL	ENST00000622874.4	1700	13	-165	4	-165	-1	multi-exon	FALSE	canonical	1	812	junction_1	15948.6	NA	NA	NA	TRUE	NA	NA	NA	A	coding	378	1137	371	1507	166989773	167021855	FALSE	35	TAAAATAGTGTTAATCTGTT	NA	FALSE	NA	NA	AATAAA	-29	0	0	0	2	0
PB.1852.1	chr1	+	2593	16	full-splice_match	POU2F1	ENST00000367866.7	13843	16	-10	11260	0	172	multi-exon	FALSE	canonical	1	67949	junction_1	19611.3	NA	NA	NA	TRUE	NA	NA	NA	C	coding	766	2301	23	2323	167220898	167415810	FALSE	90	AAAAATTAAAAAAAAAAAAA	-15	TRUE	NA	NA	AAAACA	-45	0	0	2	0	1
PB.1852.3	chr1	+	2667	17	full-splice_match	POU2F1	ENST00000541643.7	13937	17	5	11265	5	172	multi-exon	FALSE	canonical	1	8514	junction_1	35231.4	NA	NA	NA	TRUE	NA	NA	NA	C	coding	743	2232	166	2397	167332478	167415810	FALSE	90	AAAAATTAAAAAAAAAAAAA	12	TRUE	NA	NA	AAAACA	-45	0	0	0	0	1
PB.1852.8	chr1	+	2744	16	full-splice_match	POU2F1	ENST00000367862.9	14038	16	29	11265	29	172	multi-exon	FALSE	canonical	1	8937	junction_1	29292	NA	NA	NA	TRUE	NA	NA	NA	C	coding	755	2268	207	2474	167329279	167415810	FALSE	90	AAAAATTAAAAAAAAAAAAA	0	TRUE	NA	NA	AAAACA	-45	0	0	0	0	1
PB.1854.1	chr1	-	1956	9	novel_not_in_catalog	CD247	novel	1678	8	NA	NA	-16012	-1	intron_retention	FALSE	canonical	1	43	junction_8	94381.4	NA	NA	NA	TRUE	NA	NA	NA	A	coding	168	507	1429	1935	167431168	167430662	FALSE	25	AGCTTTACTAAGCTTTATTT	278	FALSE	NA	NA	AATAAA	-18	0	1	0	0	1
PB.1855.3	chr1	-	2004	4	full-splice_match	CREG1	ENST00000370509.5	1969	4	-38	3	5	-3	multi-exon	FALSE	canonical	1	766268	junction_3	217304	NA	NA	NA	TRUE	NA	NA	NA	C	coding	220	663	60	722	167553741	167542298	FALSE	20	AAATGTGTTGGATTCGTTTT	4	TRUE	NA	NA	ATTAAA	-16	2	0	9	6	25
PB.1857.1	chr1	+	2978	7	full-splice_match	RCSD1	ENST00000367854.8	5443	7	9	2456	-8	-8	multi-exon	FALSE	canonical	1	233895	junction_2	40721	NA	NA	NA	TRUE	NA	NA	NA	A	coding	416	1251	184	1434	167630424	167704696	FALSE	20	AATTTGGGAGATGTGTGTGT	-4151	FALSE	NA	NA	GATAAA	-17	0	0	0	0	2
PB.1859.2	chr1	+	1316	4	full-splice_match	MPZL1	ENST00000465787.5	1305	4	-28	17	15	-17	multi-exon	FALSE	canonical	1	191137	junction_2	45346.7	NA	NA	NA	TRUE	NA	NA	NA	C	coding	202	609	188	796	167722152	167773372	FALSE	85	TTAAAAAAAAAAAAAAAGAA	-17	TRUE	NA	NA	NA	NA	0	0	0	0	0
PB.1859.3	chr1	+	3433	3	full-splice_match	MPZL1	ENST00000392121.7	3421	3	-10	-2	-3	2	multi-exon	FALSE	canonical	1	25829	junction_2	107154	NA	NA	NA	TRUE	NA	NA	NA	C	coding	119	360	174	533	167722152	167787921	FALSE	15	AATTGTGTTGTGTGCTCATT	-3	TRUE	NA	NA	AATACA	-17	0	0	0	0	0
PB.1859.4	chr1	+	3774	5	full-splice_match	MPZL1	ENST00000474859.5	630	5	-168	-2976	0	1	multi-exon	FALSE	canonical	1	149442	junction_4	56863.1	NA	NA	NA	TRUE	NA	NA	NA	C	coding	209	630	169	798	167722152	167787844	FALSE	15	GAATTGTGTTGTGTGCTCAT	2	TRUE	NA	NA	AATACA	-16	1	0	1	3	0
PB.1859.6	chr1	+	2041	3	incomplete-splice_match	MPZL1	ENST00000465787.5	1305	4	-4	15	0	-15	intron_retention	FALSE	canonical	1	191137	junction_2	24500	NA	NA	NA	TRUE	NA	NA	NA	C	coding	224	675	164	838	167722152	167772691	FALSE	90	AAAAAAAAAAAAAAAGAAAG	7	TRUE	NA	NA	NA	NA	0	0	0	0	0
PB.1859.7	chr1	+	3872	6	full-splice_match	MPZL1	ENST00000359523.7	4978	6	8	1098	1	2	multi-exon	FALSE	canonical	1	191137	junction_2	43579.7	NA	NA	NA	TRUE	NA	NA	NA	C	coding	269	810	163	972	167722152	167787921	FALSE	15	AATTGTGTTGTGTGCTCATT	8	TRUE	NA	NA	AATACA	-17	0	0	0	1	1
PB.1861.1	chr1	-	2291	5	full-splice_match	MPC2	ENST00000367846.8	2177	5	-62	-52	-62	-2	multi-exon	FALSE	canonical	1	1323724	junction_3	250587	NA	NA	NA	TRUE	NA	NA	NA	C	coding	127	384	262	645	167935841	167918323	FALSE	25	AAGCCCCTCTTGTCAGTCAA	1	TRUE	NA	NA	ATTAAA	-24	1	0	20	11	15
PB.1862.11	chr1	+	2386	13	novel_in_catalog	DCAF6	novel	3186	19	NA	NA	-12	-6	combination_of_known_splicesites	FALSE	canonical	1	29	junction_1	254844	NA	NA	NA	TRUE	NA	NA	NA	C	coding	516	1551	443	1993	168003905	168075435	FALSE	35	TTAAGATACCCTGAATTTGA	0	TRUE	NA	NA	ATTAAA	-14	0	0	0	2	0
PB.1862.22	chr1	+	1658	9	incomplete-splice_match	DCAF6	ENST00000312263.10	3186	19	101606	3	-4416	-3	5prime_fragment	FALSE	canonical	1	623034	junction_1	63509.5	NA	NA	NA	TRUE	NA	NA	NA	C	coding	165	498	765	1262	168063679	168075435	FALSE	30	AGATACCCTGAATTTGACTT	NA	FALSE	NA	NA	ATTAAA	-17	1	1	1	0	1
PB.1862.6	chr1	+	3208	19	full-splice_match	DCAF6	ENST00000312263.10	3186	19	-25	3	10	-3	multi-exon	FALSE	canonical	1	142654	junction_7	260672	NA	NA	NA	TRUE	NA	NA	NA	C	coding	860	2583	230	2812	167936912	168075435	FALSE	30	AGATACCCTGAATTTGACTT	-13	TRUE	NA	NA	ATTAAA	-17	1	0	12	35	24
PB.1862.7	chr1	+	2962	17	novel_in_catalog	DCAF6	novel	3186	19	NA	NA	10	-3	combination_of_known_splicesites	FALSE	canonical	1	8612	junction_15	252163	NA	NA	NA	TRUE	NA	NA	NA	C	coding	778	2337	230	2566	167936912	168075435	FALSE	30	AGATACCCTGAATTTGACTT	-13	TRUE	NA	NA	ATTAAA	-17	0	0	2	6	0
PB.1862.9	chr1	+	3263	20	full-splice_match	DCAF6	ENST00000367843.7	3302	20	27	12	15	-3	multi-exon	FALSE	canonical	1	102380	junction_10	266251	NA	NA	NA	TRUE	NA	NA	NA	C	coding	880	2643	225	2867	167936912	168075435	FALSE	30	AGATACCCTGAATTTGACTT	-8	TRUE	NA	NA	ATTAAA	-17	1	0	2	11	6
PB.1864.10	chr1	-	2144	7	novel_not_in_catalog	GPR161	novel	2400	7	NA	NA	-194	0	at_least_one_novel_splicesite	FALSE	canonical	1	5391	junction_6	35682.9	NA	NA	NA	TRUE	NA	NA	NA	C	coding	529	1590	302	1891	168104850	168085531	FALSE	90	AAAAAAAAAACCAAAAAAAA	1	TRUE	NA	NA	NA	NA	0	0	0	0	0
PB.1864.11	chr1	-	2101	6	novel_not_in_catalog	GPR161	novel	2400	7	NA	NA	-245	0	at_least_one_novel_splicesite	FALSE	canonical	1	10677	junction_5	32663.7	NA	NA	NA	TRUE	NA	NA	NA	C	coding	529	1590	259	1848	168104850	168085531	FALSE	90	AAAAAAAAAACCAAAAAAAA	-23	TRUE	NA	NA	NA	NA	0	0	0	0	0
PB.1864.12	chr1	-	2046	6	full-splice_match	GPR161	ENST00000271357.9	7806	6	25	5735	25	0	multi-exon	FALSE	canonical	1	2691	junction_5	35677.6	NA	NA	NA	TRUE	NA	NA	NA	C	coding	529	1590	204	1793	168104850	168085531	FALSE	90	AAAAAAAAAACCAAAAAAAA	-115	FALSE	NA	NA	NA	NA	0	0	0	0	0
PB.1864.2	chr1	-	2714	8	novel_in_catalog	GPR161	novel	2400	7	NA	NA	96	0	combination_of_known_splicesites	FALSE	canonical	1	3943	junction_7	39159.9	NA	NA	NA	TRUE	NA	NA	NA	C	coding	529	1590	872	2461	168104850	168085531	FALSE	90	AAAAAAAAAACCAAAAAAAA	822	FALSE	NA	NA	NA	NA	0	0	0	0	0
PB.1864.3	chr1	-	2443	7	full-splice_match	GPR161	ENST00000367835.1	2400	7	-43	0	41	0	multi-exon	FALSE	canonical	1	756	junction_6	36960.4	NA	NA	NA	TRUE	NA	NA	NA	C	coding	529	1590	601	2190	168104850	168085531	FALSE	90	AAAAAAAAAACCAAAAAAAA	-193	FALSE	NA	NA	NA	NA	0	0	0	0	1
PB.1864.4	chr1	-	2362	6	novel_in_catalog	GPR161	novel	2400	7	NA	NA	-98	0	combination_of_known_splicesites	FALSE	canonical	1	2416	junction_5	35781.9	NA	NA	NA	TRUE	NA	NA	NA	C	coding	529	1590	520	2109	168104850	168085531	FALSE	90	AAAAAAAAAACCAAAAAAAA	949	FALSE	NA	NA	NA	NA	0	0	0	0	0
PB.1864.5	chr1	-	2367	8	novel_not_in_catalog	GPR161	novel	2400	7	NA	NA	-286	0	at_least_one_novel_splicesite	FALSE	canonical	1	3252	junction_7	39289	NA	NA	NA	TRUE	NA	NA	NA	C	coding	529	1590	525	2114	168104850	168085531	FALSE	90	AAAAAAAAAACCAAAAAAAA	440	FALSE	NA	NA	NA	NA	0	0	1	0	0
PB.1864.6	chr1	-	2255	7	novel_in_catalog	GPR161	novel	2400	7	NA	NA	4	0	combination_of_known_splicesites	FALSE	canonical	1	1248	junction_6	36823	NA	NA	NA	TRUE	NA	NA	NA	C	coding	529	1590	413	2002	168104850	168085531	FALSE	90	AAAAAAAAAACCAAAAAAAA	-230	FALSE	NA	NA	NA	NA	0	0	0	0	0
PB.1864.7	chr1	-	2325	8	novel_in_catalog	GPR161	novel	2400	7	NA	NA	196	0	combination_of_known_splicesites	FALSE	canonical	1	619	junction_7	39790.4	NA	NA	NA	TRUE	NA	NA	NA	C	coding	529	1590	483	2072	168104850	168085531	FALSE	90	AAAAAAAAAACCAAAAAAAA	56	FALSE	NA	NA	NA	NA	0	1	0	1	0
PB.1864.8	chr1	-	2273	7	novel_not_in_catalog	GPR161	novel	8256	7	NA	NA	-286	0	at_least_one_novel_splicesite	FALSE	canonical	1	3252	junction_6	40449.4	NA	NA	NA	TRUE	NA	NA	NA	C	coding	549	1650	371	2020	168134921	168085531	FALSE	90	AAAAAAAAAACCAAAAAAAA	440	FALSE	NA	NA	NA	NA	0	0	0	0	1
PB.1864.9	chr1	-	2338	6	novel_in_catalog	GPR161	novel	2400	7	NA	NA	-32	0	combination_of_known_splicesites	FALSE	canonical	1	1567	junction_5	36104.3	NA	NA	NA	TRUE	NA	NA	NA	C	coding	529	1590	496	2085	168104850	168085531	FALSE	90	AAAAAAAAAACCAAAAAAAA	-182	FALSE	NA	NA	NA	NA	0	0	0	0	0
PB.1865.4	chr1	+	3007	7	full-splice_match	TIPRL	ENST00000367833.7	2998	7	-10	1	-10	-1	multi-exon	FALSE	canonical	1	537375	junction_1	183469	NA	NA	NA	TRUE	NA	NA	NA	C	coding	271	816	130	945	168179081	168200046	FALSE	35	ATCAAAGTTTTACTATTTCA	-10	TRUE	NA	NA	AATAAA	-17	0	1	3	5	1
PB.1868.1	chr1	+	2575	6	full-splice_match	ATP1B1	ENST00000367815.8	1883	6	8	-700	8	-3	multi-exon	FALSE	canonical	1	754063	junction_1	483918	NA	NA	NA	TRUE	NA	NA	NA	C	coding	303	912	500	1411	169106830	169131555	FALSE	10	TTCCTCGTGTGTGATTCACT	7	TRUE	NA	NA	AATAAA	-13	29	3	125	77	156
PB.1868.11	chr1	+	2150	6	novel_not_in_catalog	ATP1B1	novel	718	4	NA	NA	36	0	at_least_one_novel_splicesite	FALSE	canonical	1	1259	junction_1	778589	NA	NA	NA	TRUE	NA	NA	NA	C	coding	247	744	240	983	169111441	169131555	FALSE	10	CTCGTGTGTGATTCACTCTT	-5	TRUE	NA	NA	AATAAA	-16	1	0	0	1	0
PB.1868.12	chr1	+	1237	6	novel_in_catalog	ATP1B1	novel	718	4	NA	NA	41	-258	combination_of_known_junctions	FALSE	canonical	1	3135	junction_1	777848	NA	NA	NA	TRUE	NA	NA	NA	C	coding	247	744	288	1031	169111441	169131555	FALSE	75	AAAAGAAAAAGAAAAATTGA	0	TRUE	NA	NA	ATTAAA	-43	1	0	1	0	0
PB.1868.6	chr1	+	1131	5	novel_in_catalog	ATP1B1	novel	1883	6	NA	NA	365	-258	combination_of_known_splicesites	FALSE	canonical	1	4062	junction_1	863594	NA	NA	NA	TRUE	NA	NA	NA	C	coding	183	552	374	925	169125018	169131555	FALSE	75	AAAAGAAAAAGAAAAATTGA	-2	TRUE	NA	NA	ATTAAA	-43	0	0	0	2	0
PB.1868.8	chr1	+	1631	2	incomplete-splice_match	ATP1B1	ENST00000367815.8	1883	6	367	19256	367	-14636	3prime_fragment	FALSE	canonical	1	754063	junction_1	0	NA	NA	NA	TRUE	NA	NA	NA	C	coding	113	342	141	482	169106830	169111614	FALSE	65	AAAAAAAAAATCACGTAAGT	0	TRUE	NA	NA	GATAAA	-28	0	1	0	1	0
PB.1869.1	chr1	-	1636	12	full-splice_match	NME7	ENST00000367811.8	1472	12	-170	6	-19	0	multi-exon	TRUE	canonical	1	146159	junction_9	27177.3	NA	NA	NA	TRUE	NA	NA	NA	C	coding	376	1131	258	1388	169367710	169132785	FALSE	35	AAACAAGTGACTTTGGTTTA	-22	FALSE	NA	NA	AATAAA	-12	1	0	1	1	0
PB.187.1	chr1	+	3772	17	novel_not_in_catalog	VPS13D	novel	2024	14	NA	NA	5499	1	at_least_one_novel_splicesite	FALSE	canonical	1	74	junction_1	67290.4	NA	NA	NA	TRUE	NA	NA	NA	B	coding	739	2220	215	2434	12378458	12509024	FALSE	25	CAACCTTGTCACATGTAGCT	NA	FALSE	NA	NA	AATAAA	-16	0	0	0	1	1
PB.1870.1	chr1	+	3872	6	novel_in_catalog	BLZF1	novel	2524	7	NA	NA	0	-2	intron_retention	FALSE	canonical	1	172669	junction_4	33995.5	NA	NA	NA	TRUE	NA	NA	NA	C	coding	174	525	199	723	169369523	169377036	TRUE	15	TATTGCGACTATTCCTTTTT	0	TRUE	NA	NA	AATAAA	-16	0	0	0	1	0
PB.1870.2	chr1	+	2838	8	full-splice_match	BLZF1	ENST00000329281.6	2300	8	226	-764	1	764	multi-exon	FALSE	canonical	1	13577	junction_7	74699.7	NA	NA	NA	TRUE	NA	NA	NA	C	coding	400	1203	198	1400	169369523	169387182	TRUE	0	TTCTTCTGTCTGTCTTTCTT	1	TRUE	NA	NA	AATAAA	-21	0	0	0	1	1
PB.1870.3	chr1	+	2515	7	full-splice_match	BLZF1	ENST00000367808.8	2524	7	6	3	6	-3	multi-exon	FALSE	canonical	1	172669	junction_5	31137.3	NA	NA	NA	TRUE	NA	NA	NA	C	coding	400	1203	193	1395	169369523	169387182	FALSE	15	TTATTGCGACTATTCCTTTT	6	TRUE	NA	NA	AATAAA	-15	1	0	4	6	8
PB.1872.1	chr1	-	1819	6	novel_in_catalog	CCDC181	novel	1860	6	NA	NA	18	-3	combination_of_known_junctions	FALSE	canonical	1	4466	junction_5	12734.7	NA	NA	NA	TRUE	NA	NA	NA	C	coding	509	1530	116	1645	169424927	169395047	FALSE	15	TAATGTGTTGTGCCATCTCT	62	FALSE	NA	NA	AATAAA	-20	0	0	1	1	0
PB.1872.2	chr1	-	1900	6	full-splice_match	CCDC181	ENST00000367806.7	1860	6	-45	5	0	-5	multi-exon	TRUE	canonical	1	14380	junction_5	9648.66	NA	NA	NA	TRUE	NA	NA	NA	C	coding	509	1530	199	1728	169424927	169395047	FALSE	15	TGTAATGTGTTGTGCCATCT	-1	TRUE	NA	NA	AATAAA	-18	0	2	0	1	3
PB.1873.1	chr1	-	6115	4	novel_in_catalog	SLC19A2	novel	3612	6	NA	NA	0	-1	intron_retention	FALSE	canonical	1	99013	junction_2	20932	NA	NA	NA	TRUE	NA	NA	NA	C	coding	423	1272	179	1450	169485766	169468595	FALSE	30	ATTTTCTCTTTTTAATCAAA	-1	TRUE	NA	NA	AATAAA	-14	0	0	0	0	0
PB.1873.2	chr1	-	3950	5	novel_in_catalog	SLC19A2	novel	3612	6	NA	NA	19	-1	intron_retention	FALSE	canonical	1	99013	junction_3	25253.8	NA	NA	NA	TRUE	NA	NA	NA	C	coding	423	1272	147	1418	169485766	169468595	TRUE	30	ATTTTCTCTTTTTAATCAAA	31	FALSE	NA	NA	AATAAA	-14	0	0	0	1	0
PB.1873.3	chr1	-	3588	6	full-splice_match	SLC19A2	ENST00000236137.10	3612	6	0	24	0	-1	multi-exon	FALSE	canonical	1	99013	junction_4	37769.9	NA	NA	NA	TRUE	NA	NA	NA	C	coding	497	1494	179	1672	169485766	169465849	FALSE	20	TATATTTTCTCTTTTTAATC	-1	TRUE	NA	NA	AATAAA	-11	0	0	0	1	5
PB.1875.1	chr1	-	2013	2	novel_not_in_catalog	METTL18	novel	1426	2	NA	NA	-27	4	at_least_one_novel_splicesite	FALSE	canonical	1	1683	junction_1	0	NA	NA	NA	TRUE	NA	NA	NA	C	coding	372	1119	843	1961	169793695	169792577	FALSE	10	AGTGTTTGATTTCTGTTTTG	190	FALSE	NA	NA	AATAAA	-20	0	1	0	0	0
PB.1875.2	chr1	-	1447	2	full-splice_match	METTL18	ENST00000310392.5	1462	2	10	5	10	-5	multi-exon	FALSE	canonical	1	91488	junction_1	0	NA	NA	NA	TRUE	NA	NA	NA	C	coding	372	1119	286	1404	169793695	169792577	FALSE	35	AAAAATTTGAGTGTTTGATT	9	TRUE	NA	NA	AATAAA	-11	2	1	4	1	3
PB.1879.3	chr1	-	2862	13	full-splice_match	SCYL3	ENST00000367771.11	6308	13	-13	3459	-13	-16	multi-exon	FALSE	canonical	1	64921	junction_11	21373.6	NA	NA	NA	TRUE	NA	NA	NA	C	coding	688	2067	173	2239	169888840	169853713	FALSE	40	ATTCAACTTTACAAAATTTG	-14	TRUE	NA	NA	AATAAA	-16	0	0	1	0	0
PB.188.1	chr1	-	2025	6	full-splice_match	DHRS3	ENST00000616661.5	2201	6	177	-1	177	1	multi-exon	FALSE	canonical	1	448154	junction_5	151579	NA	NA	NA	TRUE	NA	NA	NA	C	coding	302	909	686	1594	12617348	12568340	FALSE	15	TTCCTTTGTTCAAATCTTCC	-5	TRUE	NA	NA	AATAAA	-20	1	4	1	0	2
PB.188.2	chr1	-	668	2	incomplete-splice_match	DHRS3	ENST00000464917.5	539	4	43914	-481	23427	-1	5prime_fragment	FALSE	canonical	1	835084	junction_1	0	NA	NA	NA	TRUE	NA	NA	NA	C	coding	131	396	255	650	12568324	12567929	FALSE	20	ATTTCCTTTGTTCAAATCTT	7786	FALSE	NA	NA	AATAAA	-18	0	1	1	0	0
PB.1880.1	chr1	-	3126	20	full-splice_match	KIFAP3	ENST00000361580.7	2954	20	0	-172	0	169	multi-exon	TRUE	canonical	1	245365	junction_13	64568.8	NA	NA	NA	TRUE	NA	NA	NA	C	coding	792	2379	229	2607	170074467	169921676	FALSE	25	CATGCCATGTGCCTGAAAGT	-44	TRUE	NA	NA	TATAAA	-22	0	0	0	0	0
PB.1880.23	chr1	-	6938	20	novel_not_in_catalog	KIFAP3	novel	2954	20	NA	NA	-26	-7	at_least_one_novel_splicesite	FALSE	canonical	1	114701	junction_1	80233.6	NA	NA	NA	TRUE	NA	NA	NA	C	coding	772	2319	148	2466	170074467	169925810	FALSE	55	GAAAATGAATAAGTGAAAGT	37	TRUE	NA	NA	ATTAAA	-12	0	0	0	1	0
PB.1880.33	chr1	-	1815	6	novel_in_catalog	KIFAP3	novel	3159	21	NA	NA	-5	1020	intron_retention	FALSE	canonical	1	249243	junction_4	23630.7	NA	NA	NA	TRUE	NA	NA	NA	C	coding	206	621	234	854	170074467	170035450	FALSE	30	AATTTCATGGACTTATTACT	-49	TRUE	NA	NA	ATTAAA	-24	0	0	0	0	1
PB.1880.4	chr1	-	2972	21	novel_not_in_catalog	KIFAP3	novel	3159	21	NA	NA	43	-6	at_least_one_novel_splicesite	FALSE	canonical	1	99232	junction_1	91762.3	NA	NA	NA	TRUE	NA	NA	NA	C	coding	772	2319	186	2504	170074467	169925810	TRUE	55	AAAATGAATAAGTGAAAGTC	-1	TRUE	NA	NA	ATTAAA	-13	0	0	28	67	34
PB.1880.6	chr1	-	2921	21	novel_not_in_catalog	KIFAP3	novel	3159	21	NA	NA	270	-6	at_least_one_novel_splicesite	FALSE	canonical	1	691	junction_20	113534	NA	NA	NA	TRUE	NA	NA	NA	C	coding	779	2340	114	2453	170074205	169925810	TRUE	55	AAAATGAATAAGTGAAAGTC	463	FALSE	NA	NA	ATTAAA	-13	0	0	0	2	0
PB.1880.7	chr1	-	2814	19	full-splice_match	KIFAP3	ENST00000367767.5	2718	19	-107	11	0	-6	multi-exon	FALSE	canonical	1	5544	junction_18	97656.8	NA	NA	NA	TRUE	NA	NA	NA	C	coding	748	2247	229	2475	170074467	169921676	FALSE	55	AAAATGAATAAGTGAAAGTC	-44	TRUE	NA	NA	ATTAAA	-13	0	0	0	0	0
PB.1881.1	chr1	+	2372	6	novel_in_catalog	GORAB	novel	2467	7	NA	NA	0	-3	combination_of_known_splicesites	FALSE	canonical	1	9740	junction_2	52939.8	NA	NA	NA	TRUE	NA	NA	NA	C	coding	214	645	747	1391	170542537	170552462	FALSE	40	AAAGTCTGTGAATATCACAT	-303	FALSE	NA	NA	AATAAA	-18	0	0	0	0	0
PB.1881.3	chr1	+	2529	5	full-splice_match	GORAB	ENST00000367763.7	2189	5	47	-387	25	387	multi-exon	FALSE	canonical	1	55791	junction_2	35490.9	NA	NA	NA	TRUE	NA	NA	NA	C	coding	369	1110	49	1158	170532224	170552462	FALSE	20	ACTTATAGTGTCTTTCATTT	10	TRUE	NA	NA	AATAAA	-13	0	0	0	1	1
PB.1881.4	chr1	+	2433	6	novel_not_in_catalog	GORAB	novel	2467	7	NA	NA	42	-3	at_least_one_novel_splicesite	FALSE	canonical	1	73	junction_1	56981.9	NA	NA	NA	TRUE	NA	NA	NA	C	coding	214	645	808	1452	170542537	170552462	FALSE	40	AAAGTCTGTGAATATCACAT	-2	TRUE	NA	NA	AATAAA	-18	0	0	0	0	0
PB.1883.1	chr1	+	1306	1	full-splice_match	Z97200.1	ENST00000606154.1	2045	1	739	0	739	0	mono-exon	FALSE	NA	NA	NA	NA	NA	NA	NA	NA	NA	NA	NA	NA	A	non_coding	NA	NA	NA	NA	NA	NA	NA	100	AAAAAAAAAAAAAAAAAAAA	3793	FALSE	NA	NA	AATAAA	-45	1	1	0	0	0
PB.1886.1	chr1	+	1934	12	incomplete-splice_match	PRRC2C	ENST00000367742.7	10366	34	-18	60749	-18	-13	3prime_fragment	FALSE	canonical	1	473026	junction_1	168131	NA	NA	NA	TRUE	NA	NA	NA	C	coding	558	1674	261	1934	171512089	171532762	FALSE	75	AAAGAAAGAAAGCAAGAAAA	-17	TRUE	NA	NA	AAAACA	-14	3	18	7	1	8
PB.1886.2	chr1	+	1953	12	full-splice_match	PRRC2C	ENST00000476522.5	1931	12	-10	-12	-10	12	multi-exon	FALSE	canonical	1	73256	junction_4	235174	NA	NA	NA	TRUE	NA	NA	NA	C	coding	567	1701	253	1953	171512089	171532804	FALSE	70	AAAGAAAAGGAAAAAGAACT	-9	TRUE	NA	NA	AAAAAG	-21	1	6	2	1	0
PB.1887.1	chr1	+	2536	6	incomplete-splice_match	PRRC2C	ENST00000495585.1	5566	17	42304	1	-2939	-1	5prime_fragment	FALSE	canonical	1	368210	junction_5	276393	NA	NA	NA	TRUE	NA	NA	NA	C	coding	170	513	361	873	171587201	171591847	FALSE	30	ATTCTTGGAGCTTATAATCA	-8588	FALSE	NA	NA	AATAAA	-18	0	0	0	0	2
PB.1887.2	chr1	+	2231	3	incomplete-splice_match	PRRC2C	ENST00000647382.1	4931	17	30898	-4	774	-1	5prime_fragment	FALSE	canonical	1	46405	junction_2	14228	NA	NA	NA	TRUE	NA	NA	NA	C	coding	177	534	35	568	171588470	171591847	FALSE	30	ATTCTTGGAGCTTATAATCA	-4286	FALSE	NA	NA	AATAAA	-18	0	0	0	1	0
PB.1888.1	chr1	-	5028	8	novel_not_in_catalog	VAMP4	novel	4977	8	NA	NA	0	-5	intron_retention	FALSE	canonical	1	10319	junction_3	59359.9	NA	NA	NA	TRUE	NA	NA	NA	C	coding	106	321	206	526	171738414	171709745	TRUE	40	AAAAATTAAGCACTTTGGCT	-1	TRUE	NA	NA	AATAAA	-17	0	0	0	0	0
PB.1888.2	chr1	-	4967	8	full-splice_match	VAMP4	ENST00000236192.12	4977	8	3	7	-2	-7	multi-exon	FALSE	canonical	1	107019	junction_5	35233.6	NA	NA	NA	TRUE	NA	NA	NA	C	coding	141	426	203	628	171738414	171704506	FALSE	45	ACAAAAATTAAGCACTTTGG	2	TRUE	NA	NA	AATAAA	-15	1	0	0	7	0
PB.1888.3	chr1	-	2652	9	full-splice_match	VAMP4	ENST00000474047.5	1738	9	11	-925	11	-7	multi-exon	FALSE	canonical	1	24765	junction_1	55761.1	NA	NA	NA	TRUE	NA	NA	NA	C	coding	141	426	190	615	171738414	171704506	TRUE	45	ACAAAAATTAAGCACTTTGG	15	TRUE	NA	NA	AATAAA	-15	0	0	2	0	2
PB.1888.8	chr1	-	1216	8	novel_not_in_catalog	VAMP4	novel	586	8	NA	NA	5	29	at_least_one_novel_splicesite	FALSE	canonical	1	2096	junction_3	61820.1	NA	NA	NA	TRUE	NA	NA	NA	C	non_coding	NA	NA	NA	NA	NA	NA	NA	40	AAGAGAATGTGTAGTAATTT	9	TRUE	NA	NA	AGTAAA	-18	1	0	0	0	0
PB.1889.1	chr1	+	2435	7	novel_in_catalog	EEF1AKNMT	novel	3368	8	NA	NA	6	55	intron_retention	FALSE	canonical	1	34477	junction_4	129327	NA	NA	NA	TRUE	NA	NA	NA	C	coding	644	1935	299	2233	171781968	171796756	FALSE	10	ACCACTTGGGTTGGTTTGTC	-4	TRUE	NA	NA	AATAAA	-30	0	0	0	0	2
PB.1889.2	chr1	+	3338	8	full-splice_match	EEF1AKNMT	ENST00000361735.4	3368	8	35	-5	-1	4	multi-exon	FALSE	canonical	1	238718	junction_2	67253.6	NA	NA	NA	TRUE	NA	NA	NA	C	coding	699	2100	274	2373	171781968	171796756	FALSE	20	TTGAATTTTGTCTTTCCTAA	21	TRUE	NA	NA	ATTAAA	-21	1	0	4	0	4
PB.1890.3	chr1	+	7626	21	full-splice_match	DNM3	ENST00000627582.3	7627	21	0	1	0	-1	multi-exon	FALSE	canonical	1	61	junction_17	25599.4	NA	NA	NA	TRUE	NA	NA	NA	C	coding	863	2592	160	2751	171841657	172407841	FALSE	10	ACCCCTTTTCCTCATTCTTG	0	TRUE	NA	NA	AATAAA	-17	0	0	0	3	0
PB.1890.4	chr1	+	7614	20	full-splice_match	DNM3	ENST00000367731.5	7613	20	-2	1	0	-1	multi-exon	FALSE	canonical	1	33930	junction_16	17282.9	NA	NA	NA	TRUE	NA	NA	NA	C	coding	859	2580	160	2739	171841657	172407841	FALSE	10	ACCCCTTTTCCTCATTCTTG	0	TRUE	NA	NA	AATAAA	-17	0	0	0	0	0
PB.1890.5	chr1	+	1865	15	novel_not_in_catalog	DNM3	novel	3280	21	NA	NA	0	-2103	at_least_one_novel_splicesite	FALSE	canonical	1	1178	junction_14	28543.5	NA	NA	NA	TRUE	NA	NA	NA	C	coding	564	1695	160	1854	171841657	172131278	FALSE	45	TAAGTCACAGAGAGTGATAA	0	TRUE	NA	NA	TATAAA	-11	0	0	1	1	0
PB.1890.8	chr1	+	1806	15	incomplete-splice_match	DNM3	ENST00000355305.9	3280	21	41	277065	12	-2103	3prime_fragment	FALSE	canonical	1	7061	junction_14	27656.2	NA	NA	NA	TRUE	NA	NA	NA	C	coding	563	1689	117	1805	171841657	172131288	FALSE	45	TAAGTCACAGAGAGTGATAA	0	TRUE	NA	NA	TATAAA	-11	0	4	0	0	0
PB.1892.1	chr1	-	1464	3	novel_in_catalog	PIGC	novel	1661	5	NA	NA	2	9	combination_of_known_splicesites	FALSE	canonical	1	3621	junction_2	39051	NA	NA	NA	TRUE	NA	NA	NA	C	non_coding	NA	NA	NA	NA	NA	NA	NA	45	ATAAATTACTGAAAATGTGG	1	TRUE	NA	NA	AATAAA	-24	0	0	0	1	1
PB.1892.3	chr1	-	2607	1	full-splice_match	PIGC	ENST00000367728.1	2630	1	23	0	6	0	mono-exon	FALSE	NA	NA	NA	NA	NA	NA	NA	NA	NA	NA	NA	NA	C	coding	297	894	1442	2335	172442622	172441729	NA	20	TCAAGTTGTCTCATGATTTT	5	TRUE	NA	NA	ATTAAA	-16	0	0	0	1	1
PB.1892.5	chr1	-	1428	2	full-splice_match	PIGC	ENST00000344529.5	1456	2	10	18	10	-18	multi-exon	FALSE	canonical	1	188583	junction_1	0	NA	NA	NA	TRUE	NA	NA	NA	C	coding	297	894	281	1174	172442622	172441729	FALSE	60	AAAAAAATAACACATCCATC	9	TRUE	NA	NA	NA	NA	3	0	2	2	0
PB.1893.1	chr1	+	5503	21	novel_in_catalog	SUCO	novel	5495	22	NA	NA	-121	-2	combination_of_known_junctions	FALSE	canonical	1	17154	junction_14	73266.4	NA	NA	NA	TRUE	NA	NA	NA	C	coding	691	2076	1858	3933	172588791	172610259	FALSE	15	TTAATTACTGGCTCTTCTGT	-631	FALSE	NA	NA	AATAAA	-19	0	0	0	0	0
PB.1893.3	chr1	+	5639	24	full-splice_match	SUCO	ENST00000263688.4	5625	24	-16	2	16	0	multi-exon	FALSE	canonical	1	97531	junction_3	54550.1	NA	NA	NA	TRUE	NA	NA	NA	C	coding	1254	3765	303	4067	172533436	172610259	FALSE	15	AATTACTGGCTCTTCTGTCT	-16	TRUE	NA	NA	AATAAA	-21	0	0	0	0	0
PB.1893.4	chr1	+	5520	23	novel_in_catalog	SUCO	novel	5625	24	NA	NA	-9	-1	combination_of_known_junctions	FALSE	canonical	1	41456	junction_2	58851	NA	NA	NA	TRUE	NA	NA	NA	C	coding	1217	3654	296	3949	172533436	172610259	FALSE	15	TAATTACTGGCTCTTCTGTC	-9	TRUE	NA	NA	AATAAA	-20	0	0	0	0	0
PB.1897.3	chr1	+	1677	5	full-splice_match	PRDX6	ENST00000340385.6	1690	5	2	11	2	-11	multi-exon	FALSE	canonical	1	1964214	junction_1	849047	NA	NA	NA	TRUE	NA	NA	NA	C	coding	224	675	62	736	173477398	173487863	FALSE	20	GGGTCAGAGAATTCTGTTGT	2	TRUE	NA	NA	AATAAA	-17	28	7	7	2	4
PB.1897.4	chr1	+	1584	5	novel_not_in_catalog	PRDX6	novel	1690	5	NA	NA	2	11483	at_least_one_novel_splicesite	FALSE	canonical	1	17783	junction_4	1.57077e+06	NA	NA	NA	TRUE	NA	NA	NA	C	coding	209	630	62	691	173477398	173499405	FALSE	25	ACTGGGACTCACCTTGAATT	2	TRUE	NA	NA	NA	NA	0	1	0	0	0
PB.1899.1	chr1	-	1810	2	full-splice_match	ANKRD45	ENST00000367712.2	1824	2	-7	21	-7	-21	multi-exon	FALSE	canonical	1	3969	junction_1	0	NA	NA	NA	TRUE	NA	NA	NA	A	coding	121	366	39	404	173659418	173659053	FALSE	90	TGAAAAAAAAAAAAAAAAAA	11	TRUE	NA	NA	NA	NA	0	0	0	0	0
PB.1900.11	chr1	+	1832	7	incomplete-splice_match	KLHL20	ENST00000209884.5	3414	12	40348	1186	-26584	-7	5prime_fragment	FALSE	canonical	1	171548	junction_5	14724.1	NA	NA	NA	TRUE	NA	NA	NA	C	coding	307	924	650	1573	173755978	173785247	FALSE	85	AAAAAAAGAAAAGAAGAAAA	-3073	FALSE	NA	NA	NA	NA	0	0	0	0	0
PB.1900.4	chr1	+	2390	13	novel_in_catalog	KLHL20	novel	3414	12	NA	NA	10	-7	combination_of_known_junctions	FALSE	canonical	1	23930	junction_1	58456	NA	NA	NA	TRUE	NA	NA	NA	C	coding	609	1830	302	2131	173716044	173785247	FALSE	85	AAAAAAAGAAAAGAAGAAAA	-30	TRUE	NA	NA	NA	NA	0	0	0	0	1
PB.1900.7	chr1	+	3551	12	full-splice_match	KLHL20	ENST00000209884.5	3414	12	-11	-126	-11	126	multi-exon	FALSE	canonical	1	76332	junction_1	42319.8	NA	NA	NA	TRUE	NA	NA	NA	C	coding	609	1830	151	1980	173716044	173785247	FALSE	45	AGAATTAATAGGAATTTTCA	-11	TRUE	NA	NA	AATAAA	-14	0	0	0	0	0
PB.1901.1	chr1	-	2219	6	novel_in_catalog	CENPL	novel	1771	6	NA	NA	-69	-8	combination_of_known_junctions	FALSE	canonical	1	65536	junction_5	17969.1	NA	NA	NA	TRUE	NA	NA	NA	A	coding	344	1035	295	1329	173811299	173800448	FALSE	45	AAAATGAAGCAATGTGTTTA	-1	TRUE	NA	NA	ATTAAA	-11	0	0	0	0	0
PB.1902.1	chr1	+	3224	17	full-splice_match	DARS2	ENST00000649689.2	3336	17	-20	132	0	14	multi-exon	FALSE	canonical	1	198591	junction_7	42916.4	NA	NA	NA	TRUE	NA	NA	NA	C	coding	645	1938	578	2515	173825230	173857705	FALSE	55	AAAAACTATAAAGCATTCCA	-20	TRUE	NA	NA	NA	NA	0	0	0	1	0
PB.1904.1	chr1	-	2669	4	novel_in_catalog	GAS5	novel	897	5	NA	NA	0	0	intron_retention	FALSE	canonical	1	189239	junction_3	1.457e+06	NA	NA	NA	TRUE	NA	NA	NA	C	non_coding	NA	NA	NA	NA	NA	NA	NA	15	ATCTGGAGTGTGTAGTGTTT	-1	TRUE	NA	NA	AATAAA	-13	0	0	0	0	0
PB.1904.2	chr1	-	2476	5	novel_in_catalog	GAS5	novel	632	8	NA	NA	0	0	intron_retention	FALSE	canonical	1	189239	junction_4	1.26625e+06	NA	NA	NA	TRUE	NA	NA	NA	C	non_coding	NA	NA	NA	NA	NA	NA	NA	15	ATCTGGAGTGTGTAGTGTTT	-1	TRUE	NA	NA	AATAAA	-13	0	0	0	0	0
PB.1904.3	chr1	-	1691	8	novel_in_catalog	GAS5	novel	979	10	NA	NA	0	0	intron_retention	FALSE	canonical	1	189239	junction_7	1.07998e+06	NA	NA	NA	TRUE	NA	NA	NA	C	coding	106	321	1355	1675	173864419	173863918	FALSE	15	ATCTGGAGTGTGTAGTGTTT	0	TRUE	NA	NA	AATAAA	-13	0	0	0	0	0
PB.1904.4	chr1	-	1508	9	novel_not_in_catalog	GAS5	novel	979	10	NA	NA	0	0	intron_retention	FALSE	canonical	1	56749	junction_1	1.12417e+06	NA	NA	NA	TRUE	NA	NA	NA	C	non_coding	NA	NA	NA	NA	NA	NA	NA	15	ATCTGGAGTGTGTAGTGTTT	-1	TRUE	NA	NA	AATAAA	-13	0	0	0	0	0
PB.1904.5	chr1	-	633	12	full-splice_match	GAS5	ENST00000450589.5	632	12	-2	1	0	0	multi-exon	FALSE	canonical	1	189239	junction_11	1.0225e+06	NA	NA	NA	TRUE	NA	NA	NA	C	non_coding	NA	NA	NA	NA	NA	NA	NA	15	ATCTGGAGTGTGTAGTGTTT	-1	TRUE	NA	NA	AATAAA	-13	1	2	0	5	0
PB.1904.6	chr1	-	594	12	novel_in_catalog	GAS5	novel	1007	12	NA	NA	0	0	combination_of_known_junctions	FALSE	canonical	1	189239	junction_11	1.1861e+06	NA	NA	NA	TRUE	NA	NA	NA	C	non_coding	NA	NA	NA	NA	NA	NA	NA	15	ATCTGGAGTGTGTAGTGTTT	-1	TRUE	NA	NA	AATAAA	-13	0	0	0	1	0
PB.1904.7	chr1	-	571	11	novel_in_catalog	GAS5	novel	822	11	NA	NA	0	0	combination_of_known_junctions	FALSE	canonical	1	189239	junction_10	1.20914e+06	NA	NA	NA	TRUE	NA	NA	NA	C	non_coding	NA	NA	NA	NA	NA	NA	NA	15	ATCTGGAGTGTGTAGTGTTT	-1	TRUE	NA	NA	AATAAA	-13	1	0	0	0	0
PB.1916.1	chr1	+	2567	14	novel_not_in_catalog	RABGAP1L	novel	1006	5	NA	NA	80690	-10	at_least_one_novel_splicesite	FALSE	canonical	1	200	junction_1	73716.9	NA	NA	NA	TRUE	NA	NA	NA	C	coding	496	1491	679	2169	174446598	174990001	FALSE	70	AAAAAAAAAATTGAAACCTA	-2066	FALSE	NA	NA	NA	NA	0	0	1	0	1
PB.1916.10	chr1	+	3488	9	full-splice_match	RABGAP1L	ENST00000489615.5	6821	9	-19	3352	-19	1363	multi-exon	FALSE	canonical	1	55139	junction_1	74176.7	NA	NA	NA	TRUE	NA	NA	NA	C	coding	370	1113	421	1533	174800333	174990001	FALSE	30	AATTTCATAGTTCTGTACAG	33	TRUE	NA	NA	ATTAAA	-20	1	0	0	0	0
PB.1916.11	chr1	+	1697	8	novel_in_catalog	RABGAP1L	novel	6821	9	NA	NA	17	-10	combination_of_known_splicesites	FALSE	canonical	1	30057	junction_7	92117.4	NA	NA	NA	TRUE	NA	NA	NA	C	coding	304	915	385	1299	174800333	174990001	FALSE	70	AAAAAAAAAATTGAAACCTA	-360	FALSE	NA	NA	NA	NA	1	0	1	0	1
PB.1916.12	chr1	+	2253	7	incomplete-splice_match	RABGAP1L	ENST00000489615.5	6821	9	59	11254	59	1154	3prime_fragment	FALSE	canonical	1	55139	junction_1	82320.5	NA	NA	NA	TRUE	NA	NA	NA	C	coding	261	786	343	1128	174800333	174982929	FALSE	95	AACAAAAAAAAAAAAAAAAA	-39	TRUE	NA	NA	CATAAA	-43	0	0	1	0	1
PB.1916.13	chr1	+	1255	8	novel_not_in_catalog	RABGAP1L	novel	477	4	NA	NA	1243	-10	at_least_one_novel_splicesite	FALSE	canonical	0	0	junction_1	74195.7	NA	NA	NA	TRUE	NA	NA	NA	C	coding	256	771	87	857	174957502	174990001	FALSE	70	AAAAAAAAAATTGAAACCTA	866	FALSE	NA	NA	NA	NA	0	1	1	0	0
PB.1916.19	chr1	+	1332	8	full-splice_match	RABGAP1L	ENST00000392064.6	6282	8	48	4902	48	-10	multi-exon	FALSE	canonical	1	81717	junction_1	55236.3	NA	NA	NA	TRUE	NA	NA	NA	C	coding	308	927	8	934	174877495	174990001	FALSE	70	AAAAAAAAAATTGAAACCTA	-1464	FALSE	NA	NA	NA	NA	0	2	0	0	0
PB.1919.5	chr1	+	2488	6	full-splice_match	CACYBP	ENST00000367679.6	2766	6	283	-5	61	0	multi-exon	FALSE	canonical	1	783	junction_2	169895	NA	NA	NA	TRUE	NA	NA	NA	C	coding	228	687	166	852	175000181	175010079	FALSE	75	AAAAAGAAGTATAAAAACAA	-35	TRUE	NA	NA	NA	NA	0	0	1	0	0
PB.1920.1	chr1	-	3715	3	full-splice_match	MRPS14	ENST00000476371.1	2115	3	8	-1608	-2	-561	multi-exon	FALSE	canonical	1	654418	junction_2	59639	NA	NA	NA	TRUE	NA	NA	NA	C	coding	128	387	10	396	175023408	175014669	FALSE	30	ACTTTTACCATATTCTGTAA	7	TRUE	NA	NA	ATTAAA	-17	0	0	0	2	2
PB.1920.4	chr1	-	2200	3	full-splice_match	MRPS14	ENST00000367677.3	910	3	-5	-1285	5	-2	multi-exon	FALSE	canonical	1	35295	junction_2	369200	NA	NA	NA	TRUE	NA	NA	NA	C	coding	113	342	150	491	175018576	175014669	FALSE	30	AATGCGTTGGTATTATTAAG	4	TRUE	NA	NA	NA	NA	0	2	0	0	1
PB.1930.11	chr1	-	2447	16	novel_in_catalog	COP1	novel	2826	20	NA	NA	12	-2	combination_of_known_splicesites	FALSE	canonical	1	851	junction_14	127123	NA	NA	NA	TRUE	NA	NA	NA	C	coding	433	1302	827	2128	176135083	175945153	FALSE	30	ACAGTTGAGCTTGGAAAGTT	-31	TRUE	NA	NA	AATAAA	-35	0	0	1	0	0
PB.1930.3	chr1	-	3000	20	full-splice_match	COP1	ENST00000367669.8	2826	20	-171	-3	-171	3	multi-exon	FALSE	canonical	1	99678	junction_13	105336	NA	NA	NA	TRUE	NA	NA	NA	C	coding	731	2196	480	2675	176206978	175945153	FALSE	20	GAGCTTGGAAAGTTTTTGTC	52	FALSE	NA	NA	AATAAA	-41	0	0	4	4	5
PB.1930.4	chr1	-	2792	20	novel_in_catalog	COP1	novel	2826	20	NA	NA	21	0	combination_of_known_junctions	FALSE	canonical	1	99678	junction_13	108668	NA	NA	NA	TRUE	NA	NA	NA	C	coding	727	2184	288	2471	176206978	175945153	FALSE	25	AGTTGAGCTTGGAAAGTTTT	-22	TRUE	NA	NA	AATAAA	-37	0	0	1	1	1
PB.1930.5	chr1	-	2714	19	novel_in_catalog	COP1	novel	2826	20	NA	NA	51	0	combination_of_known_junctions	FALSE	canonical	1	78940	junction_13	105303	NA	NA	NA	TRUE	NA	NA	NA	C	coding	711	2136	258	2393	176206978	175945153	FALSE	25	AGTTGAGCTTGGAAAGTTTT	8	TRUE	NA	NA	AATAAA	-37	0	0	0	0	0
PB.1930.6	chr1	-	2696	19	novel_in_catalog	COP1	novel	2826	20	NA	NA	31	0	combination_of_known_junctions	FALSE	canonical	1	14124	junction_17	121852	NA	NA	NA	TRUE	NA	NA	NA	C	coding	491	1476	900	2375	176162910	175945153	FALSE	25	AGTTGAGCTTGGAAAGTTTT	-12	TRUE	NA	NA	AATAAA	-37	0	0	1	0	0
PB.1930.7	chr1	-	2654	19	novel_in_catalog	COP1	novel	2826	20	NA	NA	51	0	combination_of_known_splicesites	FALSE	canonical	1	1084	junction_15	120730	NA	NA	NA	TRUE	NA	NA	NA	C	coding	691	2076	258	2333	176206978	175945153	FALSE	25	AGTTGAGCTTGGAAAGTTTT	8	TRUE	NA	NA	AATAAA	-37	0	0	0	0	0
PB.1930.8	chr1	-	2504	17	novel_in_catalog	COP1	novel	2826	20	NA	NA	26	0	combination_of_known_splicesites	FALSE	canonical	1	14253	junction_15	125917	NA	NA	NA	TRUE	NA	NA	NA	C	coding	433	1302	882	2183	176135083	175945153	FALSE	25	AGTTGAGCTTGGAAAGTTTT	-17	TRUE	NA	NA	AATAAA	-37	0	0	0	0	2
PB.1932.14	chr1	-	3706	22	full-splice_match	ASTN1	ENST00000424564.2	3685	22	-24	3	5	-3	multi-exon	FALSE	canonical	1	27278	junction_20	9539.54	NA	NA	NA	TRUE	NA	NA	NA	C	coding	1216	3651	32	3682	177164676	176868840	FALSE	35	AAAGACTTCTTGAAATTTTG	-1	TRUE	NA	NA	AATAAA	-17	0	0	1	1	0
PB.1932.15	chr1	-	2354	2	incomplete-splice_match	ASTN1	ENST00000424564.2	3685	22	278414	13759	146281	-13759	internal_fragment	FALSE	canonical	1	62614	junction_1	0	NA	NA	NA	TRUE	NA	NA	NA	C	non_coding	NA	NA	NA	NA	NA	NA	NA	80	AAAAGCAAAAAATGAAAAAA	NA	FALSE	NA	NA	AATAAA	-10	0	0	0	0	0
PB.1932.6	chr1	-	7298	23	full-splice_match	ASTN1	ENST00000361833.7	7138	23	-161	1	-6	-1	multi-exon	FALSE	canonical	1	27278	junction_21	9331.64	NA	NA	NA	TRUE	NA	NA	NA	C	coding	1294	3885	198	4082	177164676	176864284	FALSE	15	ATTGGGTATGTGGATGTTGT	-7	TRUE	NA	NA	AATAAA	-19	0	0	0	2	0
PB.1933.1	chr1	+	4260	9	novel_not_in_catalog	BRINP2	novel	4097	8	NA	NA	-68	-3	at_least_one_novel_splicesite	FALSE	canonical	1	551	junction_6	11338.7	NA	NA	NA	TRUE	NA	NA	NA	C	coding	533	1602	1768	3369	177275156	177281528	FALSE	30	ATATTTTTGGAAAAGGCCTT	-2312	FALSE	NA	NA	AGTAAA	-18	0	0	0	1	0
PB.1933.3	chr1	+	4110	8	full-splice_match	BRINP2	ENST00000361539.5	4097	8	-15	2	-15	-2	multi-exon	FALSE	canonical	1	19538	junction_2	5080.76	NA	NA	NA	TRUE	NA	NA	NA	C	coding	783	2352	867	3218	177229877	177281528	FALSE	25	TATTTTTGGAAAAGGCCTTT	13	TRUE	NA	NA	AGTAAA	-19	0	0	0	6	2
PB.1934.1	chr1	-	2543	13	novel_in_catalog	SEC16B	novel	3277	25	NA	NA	757	354	combination_of_known_splicesites	FALSE	canonical	1	1601	junction_11	14446.4	NA	NA	NA	TRUE	NA	NA	NA	A	coding	234	705	773	1477	177937238	177929858	FALSE	15	CAAATGCTTGTCTCTGGCTG	NA	FALSE	NA	NA	ATTAAA	-18	1	0	1	0	0
PB.1936.1	chr1	-	1602	7	novel_not_in_catalog	CRYZL2P	novel	2556	2	NA	NA	-16	10361	at_least_one_novel_splicesite	FALSE	canonical	1	1101	junction_4	17451.2	NA	NA	NA	TRUE	NA	NA	NA	B	non_coding	NA	NA	NA	NA	NA	NA	NA	15	TTCCTGCTTCCTAAGTTCAT	9	TRUE	NA	NA	ATTAAA	-16	0	1	1	0	0
PB.1936.2	chr1	-	1658	8	novel_not_in_catalog	CRYZL2P	novel	2556	2	NA	NA	-16	10358	at_least_one_novel_splicesite	FALSE	canonical	1	13584	junction_1	13295.1	NA	NA	NA	TRUE	NA	NA	NA	B	non_coding	NA	NA	NA	NA	NA	NA	NA	15	TTATTCCTGCTTCCTAAGTT	9	TRUE	NA	NA	ATTAAA	-13	0	2	0	0	0
PB.194.1	chr1	+	2772	6	full-splice_match	PDPN	ENST00000376057.8	2801	6	27	2	27	2	multi-exon	FALSE	canonical	1	132834	junction_5	64563.5	NA	NA	NA	TRUE	NA	NA	NA	C	coding	236	711	18	728	13583806	13615911	FALSE	35	AACAATGAGTCAGACTTTTG	-43	TRUE	NA	NA	AATAAA	-17	0	0	0	2	1
PB.1946.1	chr1	-	2307	5	full-splice_match	ANGPTL1	ENST00000367629.1	2289	5	-20	2	-20	-2	multi-exon	FALSE	canonical	1	10065	junction_4	15970.3	NA	NA	NA	TRUE	NA	NA	NA	A	coding	491	1476	329	1804	178865776	178851129	FALSE	20	AATTTGTGCCTTTCACACGT	-1	TRUE	NA	NA	AATAAA	-16	0	0	0	0	0
PB.1948.1	chr1	+	1905	8	novel_in_catalog	FAM20B	novel	603	3	NA	NA	9	-3927	combination_of_known_junctions	FALSE	canonical	1	2771	junction_1	101670	NA	NA	NA	TRUE	NA	NA	NA	C	coding	409	1230	180	1409	179043848	179072144	FALSE	40	AGCCAAAATAGCACACTCTG	-146	FALSE	NA	NA	AATAAA	-17	0	0	0	0	1
PB.1948.4	chr1	+	5882	8	full-splice_match	FAM20B	ENST00000263733.5	5991	8	107	2	107	-2	multi-exon	FALSE	canonical	1	56486	junction_1	83885	NA	NA	NA	TRUE	NA	NA	NA	C	coding	409	1230	232	1461	179043848	179072144	FALSE	15	GATATCTGATCTTTTCCTCT	42	FALSE	NA	NA	AATAAA	-17	0	0	0	0	0
PB.1949.1	chr1	+	2576	5	novel_in_catalog	TOR3A	novel	2031	6	NA	NA	0	-7	intron_retention	FALSE	canonical	1	269824	junction_1	165795	NA	NA	NA	TRUE	NA	NA	NA	C	coding	219	660	1146	1805	179085789	179095218	FALSE	25	CCTAAAATCCTTGGCGTACT	0	TRUE	NA	NA	ATTAAA	-13	0	0	0	1	0
PB.1949.2	chr1	+	2182	6	novel_not_in_catalog	TOR3A	novel	2031	6	NA	NA	0	-4	at_least_one_novel_splicesite	FALSE	canonical	1	1626	junction_1	234431	NA	NA	NA	TRUE	NA	NA	NA	C	coding	219	660	749	1408	179085789	179095218	FALSE	25	AAAATCCTTGGCGTACTTTC	0	TRUE	NA	NA	ATTAAA	-16	0	0	0	0	0
PB.1949.3	chr1	+	2027	6	full-splice_match	TOR3A	ENST00000367627.8	2031	6	0	4	0	-4	multi-exon	FALSE	canonical	1	269824	junction_2	152720	NA	NA	NA	TRUE	NA	NA	NA	C	coding	397	1194	60	1253	179082129	179095218	FALSE	25	AAAATCCTTGGCGTACTTTC	0	TRUE	NA	NA	ATTAAA	-16	0	1	4	5	2
PB.1949.4	chr1	+	1760	5	novel_in_catalog	TOR3A	novel	2031	6	NA	NA	0	-5	combination_of_known_junctions	FALSE	canonical	1	48484	junction_2	238814	NA	NA	NA	TRUE	NA	NA	NA	C	coding	146	441	60	500	179082129	179087978	TRUE	25	TAAAATCCTTGGCGTACTTT	0	TRUE	NA	NA	ATTAAA	-15	0	0	0	2	0
PB.195.1	chr1	+	2670	7	novel_in_catalog	PRDM2	novel	2688	8	NA	NA	-4	-4	combination_of_known_splicesites	FALSE	canonical	1	2965	junction_1	27160.1	NA	NA	NA	TRUE	NA	NA	NA	C	coding	152	459	321	779	13732874	13823184	FALSE	30	ACAAGCCTGGGAGTGATCAT	6	TRUE	NA	NA	AATAAA	-24	0	0	0	0	1
PB.195.13	chr1	+	2448	2	incomplete-splice_match	PRDM2	ENST00000413440.5	6175	4	32541	5	10218	-5	5prime_fragment	FALSE	canonical	1	158299	junction_1	0	NA	NA	NA	TRUE	NA	NA	NA	C	coding	286	861	41	901	13781984	13786527	FALSE	40	AAACATCTGTGAAAGGACTG	-515	FALSE	NA	NA	AATAAA	-10	0	0	1	0	0
PB.195.4	chr1	+	4153	4	full-splice_match	PRDM2	ENST00000407521.7	513	4	-19	-3621	2	3621	multi-exon	FALSE	canonical	1	2501	junction_1	84075.2	NA	NA	NA	TRUE	NA	NA	NA	C	coding	1285	3855	299	4153	13773170	13782253	FALSE	50	AAAAAAAAAGTTTCTCATTC	-20	TRUE	NA	NA	AATAAA	-43	0	0	1	1	0
PB.195.6	chr1	+	4002	3	incomplete-splice_match	PRDM2	ENST00000413440.5	6175	4	30	5826	-2	3621	3prime_fragment	FALSE	canonical	1	170330	junction_1	10781.5	NA	NA	NA	TRUE	NA	NA	NA	C	coding	1285	3855	148	4002	13773170	13782253	FALSE	50	AAAAAAAAAGTTTCTCATTC	-4	TRUE	NA	NA	AATAAA	-43	0	0	1	0	2
PB.195.8	chr1	+	4826	3	incomplete-splice_match	PRDM2	ENST00000235372.11	7957	10	75215	1	8344	-1	5prime_fragment	FALSE	canonical	1	55241	junction_1	13223	NA	NA	NA	TRUE	NA	NA	NA	C	coding	914	2745	139	2883	13780208	13816547	TRUE	20	AGCCTGGGAGTGATCATTCT	-2389	FALSE	NA	NA	AATAAA	-27	0	0	0	0	2
PB.1950.9	chr1	-	3997	13	novel_not_in_catalog	ABL2	novel	3240	13	NA	NA	-231	-3	intron_retention	FALSE	canonical	1	22	junction_12	53159.3	NA	NA	NA	TRUE	NA	NA	NA	C	coding	1274	3825	57	3881	179229859	179107718	FALSE	30	GAAGTACCTCAGATCCCTGA	-239	FALSE	NA	NA	AATGAA	-27	0	0	0	1	0
PB.1951.1	chr1	+	2838	16	full-splice_match	SOAT1	ENST00000367619.8	6840	16	-26	4028	-26	-4025	multi-exon	FALSE	canonical	1	221616	junction_1	69227.8	NA	NA	NA	TRUE	NA	NA	NA	A	coding	550	1653	175	1827	179302685	179353641	FALSE	20	AGAAGCTGGCTTCTGCATTT	-31	TRUE	NA	NA	ATTAAA	-18	0	0	0	0	0
PB.1956.2	chr1	+	3789	10	full-splice_match	TOR1AIP1	ENST00000435319.8	3397	10	-399	7	0	-7	multi-exon	FALSE	canonical	1	424085	junction_5	76054.6	NA	NA	NA	TRUE	NA	NA	NA	C	coding	583	1752	207	1958	179882503	179918239	FALSE	30	ACTCTCTATGTGTTATAAAC	0	TRUE	NA	NA	AATAAA	-19	1	0	2	6	3
PB.1957.1	chr1	-	885	1	full-splice_match	AL353708.3	ENST00000610272.1	989	1	103	1	103	-1	mono-exon	FALSE	NA	NA	NA	NA	NA	NA	NA	NA	NA	NA	NA	NA	A	non_coding	NA	NA	NA	NA	NA	NA	NA	20	AGTTGTGATCCATTATTTTT	-9	TRUE	NA	NA	ATTAAA	-19	0	0	1	0	1
PB.1960.1	chr1	+	3616	5	incomplete-splice_match	CEP350	ENST00000417046.1	2724	6	349	0	349	0	intron_retention	FALSE	canonical	1	191518	junction_2	18888.7	NA	NA	NA	TRUE	NA	NA	NA	C	coding	285	858	540	1397	180094602	180111161	FALSE	85	AAAAAGAAAAAAAAAATACA	-9161	FALSE	NA	NA	AAGAAA	-36	0	0	1	0	1
PB.1960.2	chr1	+	2142	6	full-splice_match	CEP350	ENST00000417046.1	2724	6	581	1	581	-1	multi-exon	FALSE	canonical	1	23493	junction_5	80170.3	NA	NA	NA	TRUE	NA	NA	NA	C	coding	285	858	308	1165	180094602	180111161	TRUE	80	GAAAAAGAAAAAAAAAATAC	-8929	FALSE	NA	NA	AAGAAA	-35	0	0	1	0	0
PB.1961.1	chr1	+	5582	12	full-splice_match	QSOX1	ENST00000367602.8	9276	12	-42	3736	-42	2260	multi-exon	TRUE	canonical	1	788820	junction_3	230013	NA	NA	NA	TRUE	NA	NA	NA	C	coding	747	2244	82	2325	180154908	180197037	FALSE	5	ATGTCGTGTCGTCTCCTGTC	-42	FALSE	NA	NA	NA	NA	0	0	0	2	0
PB.1961.3	chr1	+	2543	13	full-splice_match	QSOX1	ENST00000367600.5	2519	13	-28	4	0	-4	multi-exon	FALSE	canonical	1	611423	junction_12	288607	NA	NA	NA	TRUE	NA	NA	NA	C	coding	604	1815	40	1854	180154908	180197341	FALSE	15	GCAAGCATTGGTGTGTTCTT	0	TRUE	NA	NA	AATAAA	-15	0	0	2	0	1
PB.1961.4	chr1	+	2821	13	novel_in_catalog	QSOX1	novel	2519	13	NA	NA	-13	-2	combination_of_known_junctions	FALSE	canonical	1	93235	junction_12	396533	NA	NA	NA	TRUE	NA	NA	NA	C	coding	701	2106	25	2130	180154908	180197341	FALSE	20	AAGCATTGGTGTGTTCTTTA	15	TRUE	NA	NA	AATAAA	-17	0	0	0	1	1
PB.1964.2	chr1	-	1658	8	full-splice_match	ACBD6	ENST00000367595.4	1293	8	-355	-10	22	10	multi-exon	FALSE	canonical	1	506801	junction_7	93331.8	NA	NA	NA	TRUE	NA	NA	NA	C	coding	282	849	667	1515	180502266	180288363	FALSE	20	TCAGCAATTCATTCTTCTTG	-93	FALSE	NA	NA	AATAAA	-32	0	2	4	1	1
PB.1965.3	chr1	+	8458	15	full-splice_match	XPR1	ENST00000367590.8	8474	15	12	4	12	-4	multi-exon	FALSE	canonical	1	188467	junction_7	36179.7	NA	NA	NA	TRUE	NA	NA	NA	C	coding	696	2091	187	2277	180632202	180884066	FALSE	20	AACAGTTTGCTGACTCCTTT	-6	TRUE	NA	NA	ACTAAA	-42	0	0	0	0	0
PB.1970.1	chr1	-	4858	8	full-splice_match	STX6	ENST00000258301.6	4810	8	-55	7	-55	-7	multi-exon	FALSE	canonical	1	284881	junction_2	32878.8	NA	NA	NA	TRUE	NA	NA	NA	C	coding	255	768	253	1020	181022673	180976570	FALSE	60	AAAAGAATTCAACTTGAAAA	-57	TRUE	NA	NA	AATAAA	-9	0	0	0	1	0
PB.1971.1	chr1	+	2142	1	full-splice_match	IER5	ENST00000367577.6	4188	1	-12	2058	-12	-2058	mono-exon	FALSE	NA	NA	NA	NA	NA	NA	NA	NA	NA	NA	NA	NA	C	coding	327	984	204	1187	181088903	181089886	NA	20	AACTGCCTGCTTGTCTGTAA	0	TRUE	NA	NA	ATTAAA	-17	0	0	7	1	5
PB.1988.1	chr1	-	4211	7	full-splice_match	GLUL	ENST00000331872.10	4364	7	416	-263	0	263	multi-exon	FALSE	canonical	1	1720479	junction_6	1.48641e+06	NA	NA	NA	TRUE	NA	NA	NA	C	coding	373	1122	126	1247	182388737	182384405	FALSE	30	TCAACCTTAAGGAGTCAGGC	-1	TRUE	NA	NA	ATTAAA	-20	0	0	1	0	1
PB.1988.11	chr1	-	3936	7	full-splice_match	GLUL	ENST00000339526.8	3942	7	2	4	0	-4	multi-exon	FALSE	canonical	1	41450	junction_6	1.84357e+06	NA	NA	NA	TRUE	NA	NA	NA	C	coding	373	1122	1308	2429	182388737	182384405	FALSE	20	AAGATCTCTCTGATGTGTTT	-1	TRUE	NA	NA	TATAAA	-13	0	0	0	0	1
PB.1988.12	chr1	-	3482	6	novel_in_catalog	GLUL	novel	4364	7	NA	NA	0	-4	intron_retention	FALSE	canonical	1	1720479	junction_5	1.54944e+06	NA	NA	NA	TRUE	NA	NA	NA	C	coding	253	762	1214	1975	182386370	182384405	FALSE	20	AAGATCTCTCTGATGTGTTT	-1	TRUE	NA	NA	TATAAA	-13	0	1	0	0	0
PB.1988.13	chr1	-	3260	7	full-splice_match	GLUL	ENST00000417584.6	4065	7	-388	1193	0	-4	multi-exon	FALSE	canonical	1	132546	junction_6	1.82047e+06	NA	NA	NA	TRUE	NA	NA	NA	C	coding	373	1122	632	1753	182388737	182384405	FALSE	20	AAGATCTCTCTGATGTGTTT	-3	TRUE	NA	NA	TATAAA	-13	2	1	4	4	9
PB.1988.15	chr1	-	2957	6	novel_in_catalog	GLUL	novel	4364	7	NA	NA	0	-4	intron_retention	FALSE	canonical	1	1720479	junction_5	1.61726e+06	NA	NA	NA	TRUE	NA	NA	NA	C	coding	209	630	126	755	182388737	182385733	TRUE	20	AAGATCTCTCTGATGTGTTT	-1	TRUE	NA	NA	TATAAA	-13	0	0	0	0	0
PB.1988.16	chr1	-	2820	7	novel_not_in_catalog	GLUL	novel	4364	7	NA	NA	-14	-4	at_least_one_novel_splicesite	FALSE	canonical	1	1526	junction_6	1.85379e+06	NA	NA	NA	TRUE	NA	NA	NA	C	coding	373	1122	192	1313	182388737	182384405	FALSE	20	AAGATCTCTCTGATGTGTTT	-1	TRUE	NA	NA	TATAAA	-13	0	0	0	2	0
PB.1988.19	chr1	-	2520	6	novel_in_catalog	GLUL	novel	4364	7	NA	NA	0	-4	combination_of_known_splicesites	FALSE	canonical	1	3225	junction_2	2.00947e+06	NA	NA	NA	TRUE	NA	NA	NA	C	coding	295	888	126	1013	182388737	182384405	FALSE	20	AAGATCTCTCTGATGTGTTT	-1	TRUE	NA	NA	TATAAA	-13	0	0	0	0	1
PB.1988.26	chr1	-	3109	8	full-splice_match	GLUL	ENST00000311223.9	4719	8	416	1194	0	-5	multi-exon	FALSE	canonical	1	16604	junction_7	1.97672e+06	NA	NA	NA	TRUE	NA	NA	NA	C	coding	373	1122	482	1603	182388737	182384405	FALSE	20	TAAGATCTCTCTGATGTGTT	-1	TRUE	NA	NA	TATAAA	-12	1	1	1	1	5
PB.1988.6	chr1	-	6254	4	novel_in_catalog	GLUL	novel	3942	7	NA	NA	0	-3	intron_retention	FALSE	canonical	1	2053959	junction_3	1.89721e+06	NA	NA	NA	TRUE	NA	NA	NA	C	coding	172	519	3054	3572	182388737	182386212	TRUE	15	AGATCTCTCTGATGTGTTTG	-1	TRUE	NA	NA	TATAAA	-14	0	0	0	0	0
PB.1988.9	chr1	-	5682	6	incomplete-splice_match	GLUL	ENST00000339526.8	3942	7	2	4	0	-4	intron_retention	FALSE	canonical	1	2053959	junction_5	1.47093e+06	NA	NA	NA	TRUE	NA	NA	NA	C	coding	373	1122	3054	4175	182388737	182384405	FALSE	20	AAGATCTCTCTGATGTGTTT	-1	TRUE	NA	NA	TATAAA	-13	0	0	0	1	0
PB.1989.1	chr1	-	4233	7	full-splice_match	RNASEL	ENST00000367559.7	4238	7	3	2	3	-2	multi-exon	FALSE	canonical	1	48964	junction_6	11244.8	NA	NA	NA	TRUE	NA	NA	NA	C	coding	741	2226	252	2477	182586806	182575392	FALSE	15	TATTTAGTCTGATTTTCTTT	-1	TRUE	NA	NA	AATAAA	-15	0	0	0	7	2
PB.1990.1	chr1	-	2407	5	full-splice_match	RGS16	ENST00000367558.6	2408	5	0	1	0	-1	multi-exon	FALSE	canonical	1	165031	junction_4	22539.9	NA	NA	NA	TRUE	NA	NA	NA	C	coding	202	609	131	739	182604259	182600292	FALSE	20	ACATCCTGTCTTCAAGTGCT	-1	TRUE	NA	NA	AATAAA	-18	0	0	0	0	1
PB.1993.1	chr1	+	1663	13	full-splice_match	NPL	ENST00000488424.5	2144	13	480	1	0	-1	multi-exon	FALSE	canonical	1	7293	junction_12	36176.6	NA	NA	NA	TRUE	NA	NA	NA	C	coding	284	855	105	959	182794372	182829679	FALSE	15	ATTTTTGCTTTTGTGAAGTC	0	TRUE	NA	NA	AATAAA	-18	0	0	1	0	1
PB.1994.1	chr1	+	4426	28	full-splice_match	DHX9	ENST00000367549.4	4493	28	-12	79	-12	-79	multi-exon	FALSE	canonical	1	212284	junction_25	280980	NA	NA	NA	TRUE	NA	NA	NA	C	coding	1270	3813	145	3957	182842567	182887434	FALSE	30	AATTGTTACCTTTTGAAGTA	-383	FALSE	NA	NA	AATAAA	-15	0	0	0	1	0
PB.1997.1	chr1	-	1177	11	novel_not_in_catalog	NMNAT2	novel	1573	5	NA	NA	50	3664	at_least_one_novel_splicesite	FALSE	canonical	1	1086	junction_1	30220.2	NA	NA	NA	TRUE	NA	NA	NA	C	coding	316	951	64	1014	183418267	183244736	FALSE	45	ACAAACAAAGTTTGTAAGTT	19	TRUE	NA	NA	AATAAA	-12	0	0	0	0	0
PB.1997.3	chr1	-	5799	11	full-splice_match	NMNAT2	ENST00000287713.7	5441	11	-19	-339	-19	339	multi-exon	FALSE	canonical	1	71204	junction_6	15603.1	NA	NA	NA	TRUE	NA	NA	NA	C	coding	307	924	133	1056	183418267	183252641	FALSE	65	AAAATGAAAAACTTGAACAA	-20	TRUE	NA	NA	AATAAA	-13	0	0	0	5	2
PB.1998.1	chr1	+	2763	17	novel_not_in_catalog	SMG7	novel	5788	22	NA	NA	-88	2	at_least_one_novel_splicesite	FALSE	canonical	1	6910	junction_1	110899	NA	NA	NA	TRUE	NA	NA	NA	C	coding	827	2481	282	2762	183512862	183546130	FALSE	55	AAAAAAAAATGAAGCCTTTT	-13	TRUE	NA	NA	NA	NA	0	0	2	1	0
PB.1998.2	chr1	+	5666	22	full-splice_match	SMG7	ENST00000515829.6	5629	22	-35	-2	-8	-1	multi-exon	FALSE	canonical	1	129392	junction_1	99709.8	NA	NA	NA	TRUE	NA	NA	NA	C	coding	1091	3276	130	3405	183472621	183551931	FALSE	15	ATCTGTGTATCGATTCTTTC	-15	TRUE	NA	NA	ATTAAA	-20	0	0	0	1	0
PB.1998.3	chr1	+	6081	24	novel_in_catalog	SMG7	novel	5970	24	NA	NA	-2	0	combination_of_known_junctions	FALSE	canonical	1	6339	junction_1	148243	NA	NA	NA	TRUE	NA	NA	NA	C	coding	1195	3588	239	3826	183502339	183551931	FALSE	30	AACCAGATCTGTGTATCGAT	-9	TRUE	NA	NA	ATTAAA	-14	0	0	1	0	0
PB.1998.4	chr1	+	5944	24	full-splice_match	SMG7	ENST00000367537.7	5970	24	23	3	1	0	multi-exon	FALSE	canonical	1	6339	junction_1	146619	NA	NA	NA	TRUE	NA	NA	NA	C	coding	1149	3450	236	3685	183502339	183551931	FALSE	20	AGATCTGTGTATCGATTCTT	-6	TRUE	NA	NA	ATTAAA	-18	0	0	0	2	0
PB.1998.5	chr1	+	5799	23	novel_in_catalog	SMG7	novel	5970	24	NA	NA	4	0	combination_of_known_junctions	FALSE	canonical	1	79212	junction_18	125679	NA	NA	NA	TRUE	NA	NA	NA	C	coding	1141	3426	115	3540	183472621	183551931	FALSE	20	AGATCTGTGTATCGATTCTT	0	TRUE	NA	NA	ATTAAA	-18	0	0	1	0	0
PB.1999.1	chr1	-	1578	2	incomplete-splice_match	ARPC5	ENST00000462965.1	2455	3	3320	1	2671	-1	5prime_fragment	FALSE	canonical	1	1986640	junction_1	0	NA	NA	NA	TRUE	NA	NA	NA	B	non_coding	NA	NA	NA	NA	NA	NA	NA	20	TATTTTTCTCTGACTTTAAC	5262	FALSE	NA	NA	AATAAA	-20	0	0	2	1	0
PB.2000.12	chr1	+	4708	18	full-splice_match	RGL1	ENST00000360851.3	4724	18	16	0	16	0	multi-exon	FALSE	canonical	1	88831	junction_2	21613.2	NA	NA	NA	TRUE	NA	NA	NA	C	coding	768	2307	163	2469	183805298	183926292	FALSE	30	ATTGTATCTGGATTATTAAC	16	TRUE	NA	NA	AATAAA	-44	0	0	0	2	1
PB.2000.2	chr1	+	5091	19	full-splice_match	RGL1	ENST00000304685.8	5100	19	9	0	9	0	multi-exon	FALSE	canonical	1	15359	junction_2	41234.8	NA	NA	NA	TRUE	NA	NA	NA	C	coding	803	2412	441	2852	183742158	183926292	FALSE	30	ATTGTATCTGGATTATTAAC	-15	TRUE	NA	NA	AATAAA	-44	0	0	1	1	2
PB.2000.4	chr1	+	4969	18	novel_in_catalog	RGL1	novel	5100	19	NA	NA	14	-6	combination_of_known_splicesites	FALSE	canonical	1	15953	junction_2	41385.1	NA	NA	NA	TRUE	NA	NA	NA	C	coding	766	2301	436	2736	183742158	183926292	FALSE	30	AAAGGGATTGTATCTGGATT	-10	TRUE	NA	NA	AATAAA	-38	0	0	0	4	0
PB.2002.1	chr1	-	2438	12	full-splice_match	COLGALT2	ENST00000649786.1	2412	12	-29	3	-29	-3	multi-exon	FALSE	canonical	1	2941	junction_1	18116.3	NA	NA	NA	TRUE	NA	NA	NA	C	coding	554	1665	402	2066	184037357	183930229	FALSE	20	AAATTTCTTGGTTTGTTACT	-32	TRUE	NA	NA	NA	NA	0	0	0	0	2
PB.2002.2	chr1	-	5214	12	full-splice_match	COLGALT2	ENST00000361927.9	5179	12	-38	3	-37	0	multi-exon	FALSE	canonical	1	22562	junction_11	11453.8	NA	NA	NA	TRUE	NA	NA	NA	C	coding	626	1881	410	2290	184037357	183938761	FALSE	40	AAAGATATGATTGTCAATTG	-40	TRUE	NA	NA	ATTAAA	-15	0	0	0	3	0
PB.2002.3	chr1	-	4728	12	novel_not_in_catalog	COLGALT2	novel	5179	12	NA	NA	-37	0	at_least_one_novel_splicesite	FALSE	canonical	1	5800	junction_11	15729.8	NA	NA	NA	TRUE	NA	NA	NA	C	coding	506	1521	284	1804	183978423	183938761	FALSE	40	AAAGATATGATTGTCAATTG	-40	TRUE	NA	NA	ATTAAA	-15	0	0	1	1	0
PB.2002.9	chr1	-	2273	11	novel_not_in_catalog	COLGALT2	novel	5179	12	NA	NA	-35	-248	at_least_one_novel_splicesite	FALSE	canonical	1	4187	junction_5	20810.8	NA	NA	NA	TRUE	NA	NA	NA	C	coding	234	705	1021	1725	183945524	183938761	FALSE	65	TTTAAAAAAAAAAAATCTTA	-38	TRUE	NA	NA	TTTAAA	-36	0	0	1	0	1
PB.2003.1	chr1	+	558	4	full-splice_match	TSEN15	ENST00000643231.1	2219	4	21	1640	-5	0	multi-exon	FALSE	canonical	1	156412	junction_3	132035	NA	NA	NA	TRUE	NA	NA	NA	C	coding	155	468	50	517	184051756	184095804	FALSE	10	ACCTGGTCTGTGGTATTTTG	-26	TRUE	NA	NA	NA	NA	1	0	1	1	0
PB.2003.2	chr1	+	1897	5	full-splice_match	TSEN15	ENST00000645668.1	1986	5	79	10	0	-4	multi-exon	FALSE	canonical	1	49605	junction_4	177287	NA	NA	NA	TRUE	NA	NA	NA	C	coding	171	516	27	542	184051756	184072847	FALSE	45	AAAATTAAAAGGTGTCTTGA	-3	TRUE	NA	NA	AATAAA	-9	1	0	3	2	2
PB.2003.3	chr1	+	1755	4	full-splice_match	TSEN15	ENST00000423085.7	1844	4	79	10	0	-4	multi-exon	FALSE	canonical	1	91047	junction_3	162039	NA	NA	NA	TRUE	NA	NA	NA	C	coding	129	390	27	416	184051756	184072863	FALSE	45	AAAATTAAAAGGTGTCTTGA	-3	TRUE	NA	NA	AATAAA	-9	2	0	3	0	1
PB.2005.5	chr1	+	3236	6	full-splice_match	C1orf21	ENST00000235307.7	10293	6	65	6992	65	53	multi-exon	FALSE	canonical	1	258703	junction_1	112068	NA	NA	NA	TRUE	NA	NA	NA	C	coding	121	366	400	765	184477510	184619556	FALSE	15	TGATTCGTGTTTGTACTTTA	-53	FALSE	NA	NA	CATAAA	-10	0	0	1	2	1
PB.2007.2	chr1	-	6610	21	full-splice_match	EDEM3	ENST00000367512.7	6678	21	57	11	8	-1	multi-exon	FALSE	canonical	1	3811	junction_1	74104.8	NA	NA	NA	TRUE	NA	NA	NA	C	coding	948	2847	205	3051	184754646	184694063	FALSE	30	AGTTTAGTTTTAATTTGAAT	7	TRUE	NA	NA	AATAAA	-16	0	0	0	0	0
PB.2007.3	chr1	-	6569	21	novel_not_in_catalog	EDEM3	novel	6678	21	NA	NA	13	-1	intron_retention	FALSE	canonical	1	119	junction_1	75085.4	NA	NA	NA	TRUE	NA	NA	NA	C	coding	936	2811	200	3010	184754646	184694063	FALSE	30	AGTTTAGTTTTAATTTGAAT	12	TRUE	NA	NA	AATAAA	-16	0	0	0	0	0
PB.2008.1	chr1	+	3256	7	full-splice_match	RNF2	ENST00000367510.8	3407	7	-230	381	-198	-381	multi-exon	FALSE	canonical	1	78096	junction_5	82980.3	NA	NA	NA	TRUE	NA	NA	NA	C	coding	275	828	508	1335	185091675	185100301	FALSE	25	ATAGGGTATTGAGTGTATTT	0	TRUE	NA	NA	AATATA	-15	0	0	2	2	2
PB.2009.1	chr1	-	4353	15	full-splice_match	TRMT1L	ENST00000367506.10	4361	15	0	8	0	-8	multi-exon	TRUE	canonical	1	100917	junction_14	35147.5	NA	NA	NA	TRUE	NA	NA	NA	C	coding	730	2193	251	2443	185156703	185120019	FALSE	60	AAACAAAAGAACGAGTTAAG	-1	TRUE	NA	NA	ATTAAA	-8	0	0	0	1	0
PB.2010.2	chr1	+	3054	5	novel_not_in_catalog	SWT1	novel	3838	19	NA	NA	63	-2091	at_least_one_novel_splicesite	FALSE	canonical	1	12284	junction_1	15338.6	NA	NA	NA	TRUE	NA	NA	NA	C	coding	75	228	95	322	185160842	185169803	FALSE	10	TTTTTCATGTGTGATTTTCT	-9149	FALSE	NA	NA	NA	NA	0	0	0	0	0
PB.2010.5	chr1	+	3615	19	full-splice_match	SWT1	ENST00000367500.9	3838	19	127	96	127	-96	multi-exon	FALSE	canonical	1	12284	junction_1	12936.9	NA	NA	NA	TRUE	NA	NA	NA	C	coding	900	2703	31	2733	185160842	185290803	FALSE	20	TAAGATTTGGCTTTTTACTT	22	TRUE	NA	NA	AATAAA	-15	0	0	0	1	1
PB.2011.14	chr1	-	4349	14	novel_in_catalog	IVNS1ABP	novel	3657	16	NA	NA	-12	237	intron_retention	FALSE	canonical	1	480060	junction_13	335930	NA	NA	NA	TRUE	NA	NA	NA	C	coding	302	909	2940	3848	185301071	185298035	FALSE	35	AATATTTAATCTTTTATGAT	597	FALSE	NA	NA	ATTAAA	-21	0	0	1	0	0
PB.2011.16	chr1	-	8113	13	novel_in_catalog	IVNS1ABP	novel	3657	16	NA	NA	0	11	intron_retention	FALSE	canonical	1	480060	junction_12	349521	NA	NA	NA	TRUE	NA	NA	NA	C	coding	302	909	6930	7838	185301071	185298035	FALSE	20	AGAAGTCCCCTCTCCTCCAC	-1	TRUE	NA	NA	AATAAA	-29	0	0	0	0	0
[truncated: 31,357 more rows]
[truncated: 5 more columns]

## Sheet: AdultCTX
isoform	chrom	strand	length	exons	structural_category	associated_gene	associated_transcript	ref_length	ref_exons	diff_to_TSS	diff_to_TTS	diff_to_gene_TSS	diff_to_gene_TTS	subcategory	RTS_stage	all_canonical	min_sample_cov	min_cov	min_cov_pos	sd_cov	FL	n_indels	n_indels_junc	bite	iso_exp	gene_exp	ratio_exp	FSM_class	coding	ORF_length	CDS_length	CDS_start	CDS_end	CDS_genomic_start	CDS_genomic_end	predicted_NMD	perc_A_downstream_TTS	seq_A_downstream_TTS	dist_to_cage_peak	within_cage_peak	dist_to_polya_site	within_polya_site	polyA_motif	polyA_dist	FL.AdultCTX1	FL.AdultCTX2	FL.AdultCTX3	FL.AdultCTX4	FL.AdultCTX5
[truncated: 22,048 more rows]

[truncated: 4 more sheets: FetalCTX, FetalSTR, FetalHIP, MouseCTX]
