# Supplementary material for: Full-length transcript sequencing of human and mouse cerebral cortex identifies widespread isoform diversity and alternative splicing
Source: Cell Rep. 2021 Nov 16;37(7):110022. doi: 10.1016/j.celrep.2021.110022 (PMC8609283; doi:10.1016/j.celrep.2021.110022)
Supplement: Table S4. Enrichment of GO categories among gene sets, related to Figures 1, 3 and 5 — Three GO analyses were performed on human and mouse cortex Iso-Seq data: i) analysis of the 500 most abundantly expressed genes (ranked by TPM), finding most significant enrichment in ‘prefrontal cortex’ from Human Gene Atlas database and ‘cerebral cortex’ from Mouse Gene Atlas database, ii) analysis of the 100 most isoformic genes, finding most significant enrichment in ‘pre-mRNA binding’ for molecular function for human cortex, and enrichment in relevant GWAS datasets for Alzheimer’s disease, autism, and schizophrenia, iii) analysis of genes with IR-transcripts, finding most significant enrichment in ‘mRNA splicing’ in human cortex and mouse cortex. [file mmc3.xlsx]

## Sheet: Contents
GO_Expression_Human	Gene Ontology Results for 500 most abundantly expressed genes of Human Cortex in Human Gene Atlas database
GO_Expression_Mouse	Gene Ontology Results for 500 most abundantly expressed genes of Mouse Cortex in Mouse Gene Atlas database
GO_Expression_Adult	Gene Ontology Results for 500 most abundantly expressed genes of Human Adult Cortex in Human Gene Atlas database
GO_Expression_Fetal	Gene Ontology Results for 500 most abundantly expressed genes of Human Fetal Cortex in Human Gene Atlas database
GO_IsoformDiversity_Human	Gene Ontology Results for 100 most isoformic genes of Human Cortex in molecular function
GO_IsoformDiversity_Mouse	Gene Ontology Results for 100 most isoformic genes of Mouse Cortex in molecular function
GO_IR_Human	Gene Ontology Results for IR genes in human cortex in GO Biological Process 2018
GO_IR_Mouse	Gene Ontology Results for IR genes in mouse cortex in GO Biological Process 2018
GO_IsoformDiversity_GWAS_Human	Gene Ontology Results for 100 most isoformic genes of Human Cortex in GWAS Catalog
GO_IsoformDiversity_GWAS_Mouse	Gene Ontology Results for 100 most isoformic genes of Mouse Cortex in GWAS Catalog

## Sheet: GO_Expression_Human
	Human_Gene_Atlas.Term	Human_Gene_Atlas.Overlap	Human_Gene_Atlas.P.value	Human_Gene_Atlas.Adjusted.P.value	Human_Gene_Atlas.Old.P.value	Human_Gene_Atlas.Old.Adjusted.P.value	Human_Gene_Atlas.Odds.Ratio	Human_Gene_Atlas.Combined.Score	Human_Gene_Atlas.Genes
1	PrefrontalCortex	63/521	1.32974e-25	9.17522e-24	0	0	5.99385	343.326	YWHAE;RAB3A;GDI1;COX4I1;CELF2;LDB2;ACTR1A;PALM;NPTN;SH3GL2;TSPYL2;MAP1S;LMO3;ENTPD6;ATP1B1;DGKZ;RUNDC3A;SYN1;DNM1;SEPT2;DKK3;MAPK8IP1;CLIP3;OLFM2;GAP43;PRKAR1B;KIFC2;MAP7D1;EEF1A2;FKBP8;SPARCL1;ARHGEF4;MAPRE3;IGSF8;WBP2;DCTN1;STXBP1;CEND1;SLC1A3;THY1;AK5;CABP1;DTX3;NDRG2;PHYHIP;SNN;SYNGR1;KLC2;DEAF1;NCDN;WASF1;PAK3;GPM6B;CA11;KLHDC3;CBX6;SYT1;NAP1L3;BLCAP;MT3;GRIN1;CALM3;TCF4
2	Amygdala	43/345	3.14054e-18	1.08349e-16	0	0	5.98138	241.062	BEX4;GPM6A;IGSF8;RTN1;THRA;TTYH1;AK5;KLC1;RTN4;PCMT1;SNN;YWHAQ;CAMK2N1;PALM;CLPTM1;NPTN;NEFL;WASF1;SLC25A22;CACNG3;GPM6B;YWHAH;PRNP;MOAP1;SYT1;LMO3;NAP1L3;FBXL16;SYNGR3;SYN1;MAPK8IP1;DKK3;GRIN1;TMEFF1;KIFC2;FSCN1;CHST1;ARHGEF4;CPE;MAPRE3;ATP6V0C;TSPYL4;CDK5R1
3	Wholebrain	27/240	7.41316e-11	1.70503e-09	0	0	5.16878	120.563	THY1;AK5;CABP1;COX6A1;CYP46A1;NDRG2;SNN;CAMK2N1;SULT4A1;CACNG3;CA11;ACOT7;WSB2;ENTPD6;TBR1;TUBG2;DYNLL1;RUNDC3A;MT3;OLFM1;C1ORF216;PRKAR1B;ARHGEF4;MAPRE3;STX1A;CDK5R2;RNF220
4	Fetalbrain	25/325	7.39083e-07	1.27492e-05	0	0	3.36842	47.5549	RTN1;SMARCD3;FAM57B;STMN2;CRMP1;TRO;NEUROD2;CAMKV;TUBB3;DYNC1I1;AASDHPPT;WSB2;LMO3;PJA1;MLLT11;DNAJA1;NELL2;TMEFF1;TUBB2B;GAP43;MPPED1;FXYD6;TCF4;INA;CDK5R1
5	Spinalcord	13/105	2.19086e-06	3.02339e-05	0	0	5.63128	73.3825	PAQR6;MARCKSL1;XRCC5;FBXO2;PLEKHB1;GFAP;MAG;TF;FEZ1;PEA15;BAALC;ARL8A;GPM6B
6	Caudatenucleus	1969-08-01	0.000316635	0.0036413	0	0	5.18166	41.7526	THRA;CAMKV;PPP1R1B;NCDN;CYP46A1;CPLX2;CPLX1;RAP1GAP
7	pineal day	28/694	0.00917534	0.0904426	0	0	1.67758	7.86994	NDRG3;ARL6IP1;PODXL2;ATP1A3;CABP1;ENO2;SLC17A7;MAP4;ATP6V0E2;P4HTM;ATP6V0A1;GRIPAP1;SYT4;RHBDD2;APLP2;SYP;ATP1B2;RUNDC3A;OLFM2;TF;NECAP1;BIN1;PPP2R2B;GIPC1;REEP2;TERF2IP;SERPINI1;GRINA
8	CerebellumPeduncles	8/137	0.0219407	0.189239	0	0	2.44167	9.32575	YWHAE;CAMK2B;NEUROD2;SNAP25;CCNI;HPCAL1;NDRG2;SLC25A23
9	Lymphoma burkitts(Raji)	15/355	0.0342832	0.240237	0	0	1.74287	5.87889	TRAP1;MARCKSL1;HMGA1;MIF;EEF2;NAP1L4;PFKL;RPS18;DEAF1;DDIT4;RPS2;TKT;CCT7;NDUFV1;AARS
10	Hypothalamus	1997-06-01	0.0348169	0.240237	0	0	2.59051	8.69805	KIAA0930;PAQR6;UCHL1;MRFAP1;SEPT4;SYNGR3
11	SmoothMuscle	15/363	0.0403823	0.253307	0	0	1.7021	5.46265	ARF4;NPM1;TPM4;PLK2;APLP2;TMEM132A;PDIA6;SEPT2;HSP90B1;FKBP1A;LDHA;GUK1;NFIB;TMSB10;CD200
12	Pituitary	1984-05-01	0.059342	0.341217	0	0	2.48319	7.01361	PCSK1N;NNAT;GNAS;PLD3;CHGB
13	pineal night	23/674	0.0826197	0.43852	0	0	1.3961	3.48119	NAPA;GRIPAP1;SYT4;GABARAPL1;NDRG3;PODXL2;APLP2;SYP;ATP1B2;ENO2;NECAP1;GIPC1;CHST1;TERF2IP;SLC17A7;HNRNPH2;MAPRE3;MAP4;ATP6V0E2;P4HTM;DYNC1I1;ZSCAN18;ATP6V0A1
14	Prostate	9/249	0.173084	0.853056	0	0	1.47098	2.58006	NPDC1;PYGB;CAPZB;NFIB;IDH1;MAGED2;MIF;NBL1;HERPUD1
15	CingulateCortex	1933-02-01	0.199331	0.91692	0	0	2.52222	4.06781	MEG3;PAK3
16	OccipitalLobe	1935-02-01	0.217731	0.938966	0	0	2.36911	3.6117	PRNP;SYT1
17	Thyroid	12/388	0.266393	0.999989	0	0	1.2507	1.6544	MTCH1;DPP7;GPX3;FHL1;ATP6AP2;NUCB1;PEBP1;ATP1A1;PDIA6;RAP1GAP;HSP90B1;RAB11B
18	SubthalamicNucleus	1977-03-01	0.302706	0.999989	0	0	1.58459	1.89357	PSD;TPI1;SLC25A23
19	Thalamus	1979-03-01	0.316428	0.999989	0	0	1.54273	1.77516	ACTR1A;RAB3A;ACOT7
20	CD71+ EarlyErythroid	15/553	0.410469	0.999989	0	0	1.09006	0.970651	NAPA;BNIP3L;CMAS;AKAP8L;PPP2R5B;RAD23A;HK1;PRDX2;ACTR1A;H1F0;GUK1;PPME1;BSG;MKRN1;SNCA
21	Heart	11/415	0.464814	0.999989	0	0	1.06327	0.814592	PRDX2;GOT1;EXOC7;PPP2R1A;COX4I1;UQCRC1;CRIP2;ACO2;ALDOA;COX5B;SEPT4
22	Lung	8/299	0.473078	0.999989	0	0	1.07334	0.803388	RASD1;H2AFY;TSC22D3;ZBTB16;DDIT4;HPCAL1;CTSD;LY6E
23	Pons	2027-01-01	0.495421	0.999989	0	0	1.501	1.05423	GRIN1
24	Cerebellum	3/108	0.508999	0.999989	0	0	1.11498	0.752953	ALDOC;NDRG2;ATP6V0A1
25	CardiacMyocytes	7/273	0.526344	0.999989	0	0	1.02669	0.65893	RPL10;TPM4;NFIB;PLK2;ENO1;RPL7;RAB7A
26	CD4+ Tcells	13/533	0.575838	0.999989	0	0	0.974333	0.537763	RPL10;MAX;TSC22D3;SPSB3;HNRNPM;DNAJB1;RHOT2;NCOR1;ULK3;ANAPC5;HNRNPA1;CDK5RAP3;SF1
27	TemporalLobe	1934-01-01	0.577482	0.999989	0	0	1.18218	0.64911	CBX6
28	CD34+	15/645	0.649669	0.999989	0	0	0.926362	0.399532	KHDRBS1;RPL3;TPI1;H2AFY;CELF2;DDX1;AKAP8L;HNRNPR;ATXN7L3B;SYNGR1;EWSR1;ANAPC5;RNPS1;HNRNPA1;PTMA
29	Kidney	3/142	0.692843	0.999989	0	0	0.840771	0.308523	GATM;GPX3;PCBP2
30	BDCA4+ DendriticCells	11/495	0.696688	0.999989	0	0	0.883807	0.319423	RHOT2;CBX6;H3F3B;ANAPC5;TCF4;YPEL5;SEPT2;ADD1;HSP90B1;ITM2C;HERPUD1
31	Bonemarrow	1952-01-01	0.73239	0.999989	0	0	0.764234	0.238015	MKRN1
32	Colorectaladenocarcinoma	6/292	0.741319	0.999989	0	0	0.815974	0.244241	PPME1;ARHGDIA;NONO;HMGA1;TAF6;PTTG1IP
33	CD8+ Tcells	13/602	0.743502	0.999989	0	0	0.857065	0.25402	SLC38A1;NDUFB8;RPL3;RPL10;MAX;CELF2;SPSB3;NELL2;DNAJB1;RHOT2;NCOR1;HNRNPA1;CDK5RAP3
34	AdrenalCortex	2/106	0.746837	0.999989	0	0	0.748996	0.218638	MEG3;DHCR24
35	721 B lymphoblasts	35/1543	0.751664	0.999989	0	0	0.898035	0.256359	KHDRBS1;SF3B2;HSP90AB1;GPS1;INSIG1;HNRNPR;ENO1;ACTB;LDHA;ACTR1A;ARHGDIA;CCT8;CCT7;NDUFV1;CCT3;CCT2;XRCC6;NPM1;TPM4;STARD7;XRCC5;NCBP2;NONO;GOT2;HMGA1;PFKL;PRPF6;EWSR1;NCL;FSCN1;VDAC3;NDUFS2;VDAC1;FARSA;PTMA
36	Skin	2/111	0.769352	0.999989	0	0	0.714454	0.187334	MEG3;TPI1
37	GlobusPallidus	1959-01-01	0.775963	0.999989	0	0	0.671757	0.170392	TBR1
38	Leukemia promyelocytic-HL-60	1962-01-01	0.792397	0.999989	0	0	0.638622	0.148603	KHDRBS1
39	Leukemialymphoblastic(MOLT-4)	2/118	0.797936	0.999989	0	0	0.671098	0.151485	INSIG1;CBX1
40	Adrenalgland	1965-01-01	0.807628	0.999989	0	0	0.608592	0.130028	DHCR24
41	FetalThyroid	1966-01-01	0.812453	0.999989	0	0	0.599198	0.124452	COX5B
42	PancreaticIslet	2/123	0.816389	0.999989	0	0	0.643201	0.130482	GNAS;PAK3
43	Thymus	1968-01-01	0.821743	0.999989	0	0	0.581252	0.114115	PCBP2
44	WholeBlood	10/514	0.830848	0.999989	0	0	0.769193	0.142538	CAP1;SDCBP;PAK1;MAX;GNB2;ZYX;EFHD2;FLOT2;MBP;PAK3
45	Adipocyte	3/181	0.834003	0.999989	0	0	0.655235	0.118937	CYB5R3;TPM4;INSIG1
46	Trachea	1972-01-01	0.838969	0.999989	0	0	0.548393	0.0962875	PAK3
47	CD14+ Monocytes	7/383	0.846597	0.999989	0	0	0.722174	0.120264	CAMK2B;PAK1;H2AFY;PPT1;EFHD2;TKT;ARL8A
48	SkeletalMuscle	8/441	0.864497	0.999989	0	0	0.71601	0.104257	TRO;BIN1;TPM3;FHL1;RAD23A;DTX3;LDB2;ALDOA
49	Lymphoma burkitts(Daudi)	2/139	0.865709	0.999989	0	0	0.567614	0.0818537	NPM1;RPS3A
50	TrigeminalGanglion	3/196	0.871188	0.999989	0	0	0.603841	0.0832681	FKBP1A;MAX;AKAP8L
51	CD33+ Myeloid	13/679	0.871192	0.999989	0	0	0.754888	0.104094	CAP1;CAMK2B;H2AFY;APLP2;ZFAND5;REEP5;PCBP2;PPT1;GRB2;TKT;YPEL5;SF1;AP1M1
52	retina	3/218	0.912426	0.999989	0	0	0.541435	0.0496215	RNPS1;PTGDS;RAB7A
53	BronchialEpithelialCells	4/280	0.922285	0.999989	0	0	0.561711	0.0454429	FKBP1A;PYGB;SARS;HSP90B1
54	Tongue	1/115	0.946064	0.999989	0	0	0.340787	0.018895	FHL1
55	Leukemia chronicMyelogenousK-562	1/124	0.957113	0.999989	0	0	0.315705	0.0138386	COX5B
56	Fetalliver	1/126	0.959243	0.999989	0	0	0.310621	0.0129251	XRCC5
57	Appendix	1/127	0.960269	0.999989	0	0	0.30814	0.0124926	MEG3
58	Liver	9/618	0.97363	0.999989	0	0	0.568589	0.015195	TF;ALDH2;TOLLIP;NUCB1;P4HB;APOE;CTSF;FTL;SH3GL1
59	small intestine	2/220	0.975229	0.999989	0	0	0.355219	0.00891007	CBR1;OAT
60	Placenta	5/405	0.975406	0.999989	0	0	0.482323	0.0120103	C1ORF115;REEP5;EZR;PRKCZ;CD200
61	CD56+ NKCells	11/752	0.98246	0.999989	0	0	0.569476	0.0100775	SPSB3;TPI1;GNG2;DNAJB6;CTBP1;HP1BP3;EFHD2;ATXN7L3B;MBP;ADD1;OTUB1
62	CD105+ Endothelial	4/370	0.983905	0.999989	0	0	0.421602	0.00684102	PRDX2;SYNGR1;VDAC3;GAS2L1
63	Uterus	1/201	0.993991	0.999989	0	0	0.193387	0.00116566	RNPS1
64	CD19+ BCells(neg. sel.)	3/412	0.998153	0.999989	0	0	0.281754	0.000520895	H3F3B;COX4I1;EZR
65	colon	1/258	0.998602	0.999989	0	0	0.150051	0.000209881	DSTN
66	CiliaryGanglion	1/278	0.999162	0.999989	0	0	0.139072	0.00011656	CLU
67	Testis	2/384	0.999395	0.999989	0	0	0.200992	0.00012163	FKBP1A;FBXW5
68	SuperiorCervicalGanglion	3/602	0.999969	0.999989	0	0	0.190468	5.90351e-06	THRA;SCD5;CCT8
69	TestisIntersitial	2/568	0.999989	0.999989	0	0	0.134347	1.49308e-06	EGLN2;CALM3

## Sheet: GO_Expression_Mouse
	Mouse_Gene_Atlas.Term	Mouse_Gene_Atlas.Overlap	Mouse_Gene_Atlas.P.value	Mouse_Gene_Atlas.Adjusted.P.value	Mouse_Gene_Atlas.Old.P.value	Mouse_Gene_Atlas.Old.Adjusted.P.value	Mouse_Gene_Atlas.Odds.Ratio	Mouse_Gene_Atlas.Combined.Score	Mouse_Gene_Atlas.Genes
1	cerebral cortex	44/349	8.00521e-19	6.80443e-17	0	0	6.07262	253.04	CYFIP2;PTPRS;NRSN1;SCHIP1;CLSTN1;STMN4;CX3CL1;STRN4;NCALD;SEPT8;TRIM9;PAK1;SEPT7;KIF5C;ADORA1;CAMTA2;PIP5K1C;APBB1;ZFP365;RAB6B;GALNT9;EGR1;ATP6V1G2;ARPP21;SYT1;SYP;DNM1;GRIN1;NELL2;TOM1L2;OLFM1;ARC;PRKAR1B;MPPED1;VSNL1;KIFC2;GLRB;PPP2R2C;CSPG5;TRIM37;CALM1;STX1A;VAMP2;RAPGEF4
2	cerebral cortex prefrontal	42/344	1.68827e-17	7.17516e-16	0	0	5.82952	225.137	CYFIP2;TMEM151B;CCNI;CLSTN1;CAMK2A;CYP46A1;PHYHIP;CX3CL1;NCALD;RPH3A;SEPT8;PAK1;TSPAN5;SPOCK1;PIP5K1C;APBB1;WASF1;ZFP365;SLC25A22;GALNT9;PRRT1;SYT5;GABBR1;ARPP21;SYT1;CCK;SYP;HPCAL4;SYN2;RUNDC3A;OXR1;DNM1;NELL2;OLFM1;PRKAR1B;MPPED1;VSNL1;KIFC2;PPP2R2C;TRIM37;STX1A;RAPGEF4
3	spinal cord	37/353	1.88272e-13	5.33436e-12	0	0	4.85146	142.152	CNP;PLEKHB1;HDAC11;TECR;RAP1GDS1;CEND1;AATK;RTN4;RPH3A;SEPT8;GJA1;KLC2;SEPT7;HABP4;SCD2;ADORA1;NEFL;MBP;PRKACA;YWHAG;CADM4;FBXO2;OLIG1;GPR37L1;MAPK8IP3;DYNLL2;RUNDC3A;EML2;MAPK8IP1;GFAP;STX1B;BCAN;PSMC5;PNKD;GLRB;FEZ1;FGFR3
4	nucleus accumbens	36/383	1.00299e-11	2.13136e-10	0	0	4.28245	108.455	CAMK2B;THRA;PDXP;ABAT;PNMAL2;SLC6A1;CYP46A1;PHYHIP;CX3CL1;RAP1GAP;JPH4;NCDN;DLGAP3;RAB6B;CALN1;CDK17;PSD;SYT5;ARPP21;WFS1;PDE2A;MINK1;FBXL16;HPCAL4;GRIN1;CALY;KIFC2;NSG2;PPP2R2C;SST;CSPG5;CTXN1;PTPN5;NGEF;C2CD2L;SSBP4
5	olfactory bulb	33/414	5.13592e-09	8.73106e-08	0	0	3.54599	67.6823	HDAC5;NRSN1;RAP1GDS1;SLC1A3;CRMP1;CX3CL1;RTN4;LDHB;TRIM9;PPP1CC;PPP2R1A;SV2A;PALM;NRIP3;PIP5K1C;CKB;NCDN;IP6K1;SLC25A23;PTGDS;ARPP21;SYT1;GAD1;ATP1B1;SNAP91;GRIN1;BCAN;STX1B;GPRC5B;CACNB3;CSDC2;CSPG5;VAMP2
6	hypothalamus	27/296	7.84663e-09	1.11161e-07	0	0	4.08086	76.1619	HDAC11;RASGRF1;MLC1;SLC1A3;ABAT;PNMAL2;NDN;WDR6;PTGDS;NTSR2;NDFIP1;SLC12A5;MAGEE1;GAA;USP22;SYNGR3;TMEM130;ZWINT;NAP1L5;BCAN;PREPL;IMPACT;CALY;PITPNM1;FXYD6;HAP1;LY6H
7	dorsal root ganglia	35/541	3.19668e-07	3.88168e-06	0	0	2.82541	42.2567	PYGB;DCTN1;STMN2;STMN3;CEND1;KLC1;RTN4;MAP1LC3B;ACTR1A;UCHL1;TUBA1A;MAP1LC3A;TUBB3;KIF5C;NEFL;FLOT2;RAB6B;SULT4A1;YWHAG;YWHAH;MAPK3;ACOT7;ANKRD46;HMGCS1;FBXO2;PPP2R5B;KCNAB2;SYNGR3;DGKZ;TOM1L2;CACNB3;REEP5;FEZ1;RGS7BP;MAPRE2
8	hippocampus	15/176	3.77933e-05	0.000401554	0	0	3.71499	37.8312	NSF;GABBR1;HPCA;RASGRF1;CAMK2A;STMN4;KCNAB2;NELL2;OLFM1;PPP3R1;PTK2B;CAMTA2;CALM3;SLC17A7;NCDN
9	heart	29/568	0.000243636	0.00230101	0	0	2.16596	18.0204	PYGB;NDUFB8;NDUFB10;ATP5A1;ATP5K;ATP5C1;ATP5J;CRIP2;ATP5H;ATP5O;TRAK1;LDHB;NDUFV1;TRP53INP2;IDH3A;NDUFA8;PDHA1;GOT2;CHCHD10;COX6C;SDHA;ATP5F1;ATP5J2;CS;TMEM59;PNKD;UQCRQ;OGDH;ACO2
10	cerebellum	22/428	0.00122138	0.0103817	0	0	2.16454	14.5192	PRRT1;SLC12A5;TMEM151B;NDRG3;CLSTN3;SCHIP1;DIRAS2;SLC1A3;GPR37L1;DGKZ;MAPK8IP1;CLIP3;STX1B;PAK1;PITPNM1;KIF5C;DNER;TAGLN3;MAPRE2;GPM6B;SH3GL2;CALN1
11	amygdala	17/308	0.00203697	0.0157402	0	0	2.32334	14.3961	NSF;GPM6A;THRA;HSBP1;2900097C17RIK;HPCAL4;SYN2;RUNDC3A;NCALD;PRKAR1B;CALY;SST;FXYD6;SLC17A7;HAP1;LY6H;UBQLN2
12	B-cells GL7 positive Alum	7/142	0.0660438	0.439076	0	0	2.03674	5.5347	COX8A;MAP1LC3B;PUF60;UQCRQ;HDAC11;EIF4H;TRP53INP2
13	adipose brown	17/456	0.0671528	0.439076	0	0	1.52821	4.12736	NDUFB8;PDHA1;GPX4;CLSTN3;MMD;APLP2;SLC1A3;SDHA;ATP5J2;CS;PTP4A1;PNKD;UQCRQ;OGDH;ACO2;NDUFV1;IDH3A
14	dorsal striatum	17/477	0.0919476	0.558253	0	0	1.45684	3.47679	CDK17;ARPP21;CCNI;PDE2A;HPCA;FBXL16;SLC6A1;CYP46A1;PPP3R1;NSG2;RGS7BP;DLGAP3;ZFP365;PTPN5;NGEF;GPM6B;CALN1
15	B-cells GL7 negative KLH	8/212	0.162928	0.923258	0	0	1.53802	2.79066	COX8A;NSF;LASP1;UQCRQ;HDAC11;RPL35;IP6K1;TMSB10
16	min6	10/361	0.415916	0.999996	0	0	1.11338	0.976737	RAB3A;MAGED1;PTPRN;RASGRF1;NNAT;MRFAP1;SCG5;TSPAN5;CCK;ATP6V0A1
17	neuro2a	11/425	0.496434	0.999996	0	0	1.03705	0.72625	NUDC;GGT7;H1F0;PRKAR1A;GOT2;SCD2;CRMP1;CCT7;SYN2;RNF187;UBQLN2
18	pituitary	7/294	0.604841	0.999996	0	0	0.950527	0.477915	TOM1L2;NNAT;SCG5;WDR6;LY6H;CHGB;MAPK8IP1
19	B-cells GL7negative Alum	9/379	0.609141	0.999996	0	0	0.947707	0.469783	COX8A;NSF;RNF10;GABBR1;RPS9;IMPACT;PUF60;EIF4H;TRP53INP2
20	RAW 264 7	5/222	0.654559	0.999996	0	0	0.897593	0.380394	CAP1;RPS18;ATPIF1;ATP6V1B2;H2-D1
21	lymph nodes	1990-02-01	0.661863	0.999996	0	0	0.885907	0.365611	FSCN1;DGKZ
22	3T3-L1	4/181	0.666287	0.999996	0	0	0.880399	0.357472	PTPRS;GNB1;FSCN1;OTUB1
23	dendritic cells lymphoid CD8a+	3/142	0.692843	0.999996	0	0	0.840771	0.308523	TSC22D1;MAPRE2;RTN4
24	spleen	2/100	0.717356	0.999996	0	0	0.795099	0.264118	H2-D1;LY6E
25	adipose white	4/199	0.73638	0.999996	0	0	0.798387	0.244314	MID1IP1;CLU;ENPP5;NTSR2
26	adrenal gland	5/245	0.736447	0.999996	0	0	0.810606	0.247979	NISCH;FADS2;ADORA1;FADS1;CHGB
27	ovary	3/153	0.739909	0.999996	0	0	0.778672	0.234558	GJA1;TSC22D1;CDK16
28	mammary gland non-lactating	4/201	0.743437	0.999996	0	0	0.7902	0.234272	ALDOA;NDRG2;PFKM;SCN1B
29	B-cells GL7 positive KLH	4/207	0.763745	0.999996	0	0	0.766606	0.206617	PREPL;PUF60;UQCRQ;RPL35
30	iris	2/133	0.848833	0.999996	0	0	0.593795	0.0973184	TMEM59;ERI3
31	skeletal muscle	14/710	0.852123	0.999996	0	0	0.778274	0.124543	CHCHD10;PARK7;ATP5O;TRAK1;SDHA;NDRG2;LDHA;UBC;VDAC1;ALDOA;PFKM;TRP53INP2;SCN1B;IDH3A
32	T-cells CD4+	3/191	0.859697	0.999996	0	0	0.620061	0.0937379	KLF13;NSG2;SDHA
33	mast cells IgE+antigen 6hr	2/146	0.883205	0.999996	0	0	0.539826	0.0670454	PRKCB;EIF4H
34	macrophage peri LPS thio 1hrs	11/598	0.885817	0.999996	0	0	0.72478	0.0878755	EGR1;RAB7;PAK1;PLK2;ATP6V1B2;CPE;MFGE8;JUNB;H2-D1;UBQLN2;ATP6V0A1
35	mast cells	9/515	0.900318	0.999996	0	0	0.688061	0.072251	EGR1;PRNP;PADI2;MT1;IP6K1;JUNB;PLA2G7;SYN2;ITM2C
36	C3H 10T1 2	2/155	0.902606	0.999996	0	0	0.507835	0.0520377	HMGCS1;SLC1A3
37	T-cells CD8+	2/166	0.922234	0.999996	0	0	0.473504	0.038333	NSG2;RPS18
38	C2C12	2/167	0.923821	0.999996	0	0	0.47061	0.0372897	CAP1;TIMP2
39	mammary gland lact	1/104	0.928633	0.999996	0	0	0.377396	0.027943	TRF
40	macrophage peri LPS thio 0hrs	5/353	0.942629	0.999996	0	0	0.555904	0.032844	ATP6V1A;RAB7;MFGE8;CTSD;ATP6V0A1
41	MEF	4/300	0.944327	0.999996	0	0	0.523213	0.0299713	DDB1;STX1B;PTPRS;UBE2I
42	stem cells HSC	2/186	0.94874	0.999996	0	0	0.421599	0.0221848	TMEM59;SAE1
43	nih 3T3	3/252	0.953072	0.999996	0	0	0.46668	0.0224309	RPS18;GNB1;SAE1
44	bladder	2/195	0.957627	0.999996	0	0	0.401752	0.0173948	GSTM1;CSRP1
45	ciliary bodies	4/317	0.958404	0.999996	0	0	0.494357	0.0210033	TRIM9;GJA1;PLEKHB2;SPOCK1
46	mast cells IgE+antigen 1hr	3/265	0.96331	0.999996	0	0	0.443224	0.0165675	SEPT7;HMGCS1;CAMK2A
47	thymocyte SP CD4+	2/203	0.964271	0.999996	0	0	0.385602	0.0140292	RNF10;SDHA
48	Baf3	6/440	0.965589	0.999996	0	0	0.533573	0.0186841	RPS18;RPN1;RPL37;SAE1;H2-D1;IDH3A
49	pancreas	10/667	0.972568	0.999996	0	0	0.585314	0.0162809	XBP1;GABBR1;REEP5;GOT2;PDE2A;NDN;MT1;RAP1GAP;CDK16;PTMS
50	thymocyte DP CD4+CD8+	5/410	0.977399	0.999996	0	0	0.476244	0.0108872	CYFIP2;CDK17;ARPP21;ERI3;SDHA
51	bone marrow	5/413	0.978521	0.999996	0	0	0.472668	0.0102631	RNF10;ATPIF1;MKRN1;ARF5;SNCA
52	lens	15/947	0.980521	0.999996	0	0	0.616167	0.0121206	PARK7;SYP;ATP1B1;MAPK8IP3;TRIM9;GPRC5B;PPP2R2C;UQCRQ;HABP4;ATP6V1B2;CALM3;RAC1;PRKACA;SAE1;FGFR3
53	bone	1/157	0.981511	0.999996	0	0	0.248497	0.00463753	SNCA
54	macrophage bone marrow 2hr LPS	4/365	0.982354	0.999996	0	0	0.427553	0.00761175	MARCKSL1;EFHD2;2900097C17RIK;TRPC4AP
55	cornea	5/427	0.983102	0.999996	0	0	0.456652	0.00778222	ACTR1A;ACTR1B;RASGRF1;MKRN1;MBP
56	kidney	7/554	0.986303	0.999996	0	0	0.491974	0.00678501	LDHB;PRDX5;ALDH6A1;ACOX1;TMBIM6;ATP1A1;SLC25A5
57	granulocytes mac1+gr1+	7/557	0.986941	0.999996	0	0	0.489213	0.00643094	TMEM59;RNF10;LASP1;UBQLN1;CALM3;MIF;ATP1A1
58	osteoblast day5	1/175	0.988322	0.999996	0	0	0.222583	0.0026146	YWHAG
59	macrophage bone marrow 0hr	1/180	0.989722	0.999996	0	0	0.21631	0.00223471	EFHD2
60	osteoblast day21	2/264	0.990595	0.999996	0	0	0.294889	0.00278657	TIMP2;GTF2I
61	dendritic cells myeloid CD8a-	1/188	0.991622	0.999996	0	0	0.20697	0.0017413	TSC22D1
62	mast cells IgE	7/598	0.993289	0.999996	0	0	0.454289	0.00305909	ACTR1A;LASP1;KLF13;TSC22D1;PRKCB;NRIP3;ATP1B1
63	macrophage bone marrow 24h LPS	6/551	0.994509	0.999996	0	0	0.422427	0.00232585	NISCH;PRDX5;PSMD2;SDC3;SIRPA;PTK2B
64	NK cells	8/669	0.994624	0.999996	0	0	0.463427	0.00249803	CYFIP2;PCNP;ACTR1A;KLF13;KIF5C;EFHD2;ATP1B1;MAPRE2
65	dendritic plasmacytoid B220+	1/214	0.99569	0.999996	0	0	0.181462	0.000783758	MAP1LC3B
66	mIMCD-3	2/300	0.995817	0.999996	0	0	0.25878	0.00108487	FADS2;ZWINT
67	intestine large	3/374	0.995882	0.999996	0	0	0.311231	0.00128439	CKMT1;TRAK1;ST6GALNAC6
68	osteoblast day14	2/301	0.99591	0.999996	0	0	0.257901	0.00105688	TIMP2;GTF2I
69	retinal pigment epithelium	4/473	0.997784	0.999996	0	0	0.327241	0.000726067	PITPNM1;GNB1;TSPAN5;ZWINT
70	prostate	2/329	0.997842	0.999996	0	0	0.235474	0.000508789	RAB15;TSPAN7
71	macrophage bone marrow 6hr LPS	8/730	0.99804	0.999996	0	0	0.422899	0.000829488	MARCKSL1;GABBR1;RAB31;PPP2R2C;PSMD2;SDC3;2900097C17RIK;IP6K1
72	salivary gland	4/480	0.998073	0.999996	0	0	0.32231	0.000621641	XBP1;REEP5;TEF;NCALD
73	eyecup	9/828	0.998984	0.999996	0	0	0.418097	0.000425188	MAP1LC3B;HNRNPK;PTPRS;ACTR1B;SERPINE2;CALM3;ATP1B1;OAZ2;ZWINT
74	retina	6/664	0.999296	0.999996	0	0	0.347797	0.00024499	TRIM9;RAB3A;PITPNM1;PRKAR1A;GNB1;SNAP91
75	B-cells marginal zone	2/380	0.999336	0.999996	0	0	0.203162	0.000134936	NSF;CCNI
76	intestine small	3/466	0.999423	0.999996	0	0	0.248189	0.000143252	CKMT1;OGDH;CALM1
77	lacrimal gland	7/749	0.999524	0.999996	0	0	0.35895	0.00017094	XBP1;PAK1;KIF5C;CAMK2A;UBQLN1;TMBIM6;CDK16
78	macrophage peri LPS thio 7hrs	6/707	0.999688	0.999996	0	0	0.325717	0.000101488	IGSF8;ATP6V0B;PLK2;NDN;ATP1A1;ARL8A
79	liver	9/928	0.999819	0.999996	0	0	0.370608	6.71494e-05	FADS2;ARF1;PGRMC1;ACOX1;GSTP1;FKBP8;TRF;APOE;C2CD2L
80	lung	1/354	0.999879	0.999996	0	0	0.108699	1.31866e-05	S1PR1
81	mega erythrocyte progenitor	3/562	0.999929	0.999996	0	0	0.20453	1.45821e-05	KLF13;SLC25A5;TRPC4AP
82	follicular B-cells	3/603	0.99997	0.999996	0	0	0.190141	5.77678e-06	SMAP2;TRPC4AP;LY6E
83	testis	19/3059	0.999994	0.999996	0	0	0.213877	1.29398e-06	FTO;GPX4;HSBP1;RRP1;PEBP1;MIF;DYNLL2;PPP1CC;ACTR1A;ARL2BP;MKRN1;HABP4;TRIM37;CALM3;IP6K1;ALDOA;AAMP;GSTM5;GTF2I
84	embryonic stem line Bruce4 p13	4/876	0.999995	0.999996	0	0	0.172277	8.02404e-07	NUDC;MKRN1;VDAC1;SAE1
85	embryonic stem line V26 2 p16	2/728	0.999996	0.999996	0	0	0.103853	4.37232e-07	MKRN1;YWHAG

## Sheet: GO_Expression_Adult
	Human_Gene_Atlas.Term	Human_Gene_Atlas.Overlap	Human_Gene_Atlas.P.value	Human_Gene_Atlas.Adjusted.P.value	Human_Gene_Atlas.Old.P.value	Human_Gene_Atlas.Old.Adjusted.P.value	Human_Gene_Atlas.Odds.Ratio	Human_Gene_Atlas.Combined.Score	Human_Gene_Atlas.Genes
1	PrefrontalCortex	69/521	1.89784e-30	1.27155e-28	0	0	6.74657	461.714	YWHAE;RAB3A;GDI1;COX4I1;LDB2;NRGN;ACTR1A;PALM;NPTN;CCDC92;SH3GL2;TSPYL2;MAP1S;ENTPD6;ATP1B1;DGKZ;RUNDC3A;SYN1;DNM1;SEPT2;DKK3;MAPK8IP1;CLIP3;OLFM2;PREPL;GAP43;KIFC2;MAP7D1;EEF1A2;FKBP8;SPARCL1;ARHGEF4;MAPRE3;CAMK1G;IGSF8;WBP2;DCTN1;STXBP1;SLC1A2;CEND1;SLC1A3;THY1;AK5;CABP1;DTX3;NDRG2;PHYHIP;SNN;SYNGR1;KLC2;DEAF1;NCDN;WASF1;PAK3;CAMK2G;GPM6B;CA11;KLHDC3;CBX6;SYT1;NAP1L3;PNMA2;BLCAP;MT3;GRIN1;DBNDD…
2	Amygdala	48/345	2.7077e-22	9.07078e-21	0	0	6.86618	340.98	CYFIP2;BEX4;GPM6A;IGSF8;RTN1;THRA;CPNE6;AK5;KLC1;RTN4;PCMT1;SNN;YWHAQ;CAMK2N1;CCDC85B;ENC1;PALM;CLPTM1;NPTN;NEFL;CCDC92;WASF1;SLC25A22;CACNG3;GPM6B;YWHAH;PRNP;SYT1;NAP1L3;FBXL16;SYNGR3;TMEM130;SYN1;MAPK8IP1;DKK3;GRIN1;GLUD1;KIFC2;PRKAR1A;FSCN1;CHST1;ARHGEF4;CPE;MAPRE3;LY6H;ATP6V0C;VAMP2;RAPGEF4
3	Wholebrain	39/240	9.53649e-21	2.12982e-19	0	0	8.12274	374.451	ABHD8;SLC1A2;THY1;AK5;CABP1;COX6A1;CYP46A1;NDRG2;SNN;GNG3;CAMK2N1;ENC1;CRYM;SULT4A1;CACNG3;CAMK2G;CA11;MAP2K1;ACOT7;SPRYD3;WSB2;ENTPD6;TUBG2;PNMA2;DYNLL1;RUNDC3A;MT3;OLFM1;C1ORF216;ARC;TYRO3;TCEA2;ARHGEF4;MAPRE3;AMPH;STX1A;CDK5R2;CAMK1G;RNF220
4	Spinalcord	14/105	3.55923e-07	5.96171e-06	0	0	6.14403	91.23	TSC22D4;PAQR6;MARCKSL1;FBXO2;PLEKHB1;GFAP;SEPT8;MAG;TF;FEZ1;PEA15;BAALC;ARL8A;GPM6B
5	Caudatenucleus	1969-09-01	5.31062e-05	0.000711624	0	0	5.9389	58.4579	SPRYD3;THRA;CAMKV;PPP1R1B;NCDN;CYP46A1;CPLX2;CPLX1;RAP1GAP
6	pineal day	34/694	0.000159071	0.0017763	0	0	2.08272	18.2158	BEX1;NDRG3;ARL6IP1;PODXL2;PTPRN;ATP1A3;COPS7A;CABP1;ENO2;MAP1LC3A;SLC17A7;CKB;TSPAN3;MAP4;ATP6V0E2;P4HTM;ATP6V0A1;GRIPAP1;RHBDD2;APLP2;SYP;ATP1B2;RUNDC3A;OLFM2;TF;PREPL;NECAP1;BIN1;GIPC1;REEP2;TERF2IP;SERPINI1;VAMP2;GRINA
7	CerebellumPeduncles	11/137	0.000666761	0.00638185	0	0	3.45886	25.2949	YWHAE;CAMK2B;SNAP25;KCNC1;LPCAT4;HPCAL1;NDRG2;CXXC5;SLC25A23;GABRD;CAMKK2
8	Fetalbrain	17/325	0.00353774	0.0296286	0	0	2.19317	12.3788	RTN1;WSB2;FAM57B;CRMP1;MLLT11;DNAJA1;NELL2;PPP3CB;GAP43;TUBA1A;CAMKV;TUBB3;FXYD6;TCF4;KIFAP3;INA;DYNC1I1
9	Hypothalamus	1997-07-01	0.0108983	0.0759634	0	0	3.0622	13.8386	KIAA0930;PAQR6;UCHL1;MAOB;MRFAP1;SEPT4;SYNGR3
10	pineal night	27/674	0.0113378	0.0759634	0	0	1.66333	7.45108	NAPA;BEX1;NDRG3;PODXL2;PTPRN;ENO2;SLC17A7;TSPAN3;MAP4;ATP6V0E2;P4HTM;DYNC1I1;ZSCAN18;ATP6V0A1;GRIPAP1;GABARAPL1;APLP2;SYP;ATP1B2;PREPL;NECAP1;GIPC1;CHST1;TERF2IP;HNRNPH2;MAPRE3;VAMP2
11	Lymphoma burkitts(Raji)	16/355	0.0174249	0.104815	0	0	1.8685	7.56715	TRAP1;CD74;MARCKSL1;MAP2K2;EEF2;NAP1L4;PNKD;PFKL;DEAF1;DDIT4;RPS2;TKT;CCT7;NDUFV1;AARS;SLC25A6
12	Cerebellum	7/108	0.0187728	0.104815	0	0	2.72715	10.8414	KCNC1;TYRO3;ALDOC;NDRG2;GABRD;ATP6V0A1;CAMKK2
13	SubthalamicNucleus	1977-04-01	0.126852	0.653774	0	0	2.14616	4.43125	PSD;TPI1;ENC1;SLC25A23
14	Pituitary	1984-04-01	0.158809	0.760014	0	0	1.95766	3.6022	PCSK1N;GNAS;PLD3;CHGB
15	CingulateCortex	1933-02-01	0.199331	0.890343	0	0	2.52222	4.06781	MEG3;PAK3
16	OccipitalLobe	1935-02-01	0.217731	0.91175	0	0	2.36911	3.6117	PRNP;SYT1
17	Thyroid	12/388	0.266393	0.99997	0	0	1.2507	1.6544	MTCH1;PRDX5;DPP7;FHL1;ATP6AP2;NUCB1;MAL2;PEBP1;ATP1A1;RAP1GAP;HSP90B1;RAB11B
18	AdrenalCortex	4/106	0.273704	0.99997	0	0	1.53368	1.9872	MEG3;ARC;DHCR24;HSPD1
19	Thalamus	1979-03-01	0.316428	0.99997	0	0	1.54273	1.77516	ACTR1A;RAB3A;ACOT7
20	Heart	12/415	0.344817	0.99997	0	0	1.16526	1.2407	PRDX2;GOT1;PPP2R1A;COX4I1;UQCRC1;CRIP2;ACO2;CYC1;ALDOA;COX5B;SEPT4;SNTA1
21	ParietalLobe	2026-01-01	0.482465	0.99997	0	0	1.56112	1.13782	CNP
22	Adrenalgland	1965-02-01	0.485954	0.99997	0	0	1.23905	0.89415	EPHX1;DHCR24
23	FetalThyroid	1966-02-01	0.494006	0.99997	0	0	1.21963	0.860091	COX5B;SQSTM1
24	Pons	2027-01-01	0.495421	0.99997	0	0	1.501	1.05423	GRIN1
25	SmoothMuscle	9/363	0.55724	0.99997	0	0	0.99137	0.579713	FKBP1A;LDHA;NPM1;GUK1;APLP2;TMEM132A;TMSB10;SEPT2;HSP90B1
26	TemporalLobe	1934-01-01	0.577482	0.99997	0	0	1.18218	0.64911	CBX6
27	CD71+ EarlyErythroid	13/553	0.62902	0.99997	0	0	0.937258	0.434506	NAPA;RAD23A;NUDT4;HK1;PRDX2;ACTR1A;H1F0;PQLC1;GUK1;PPME1;BSG;NDEL1;SNCA
28	Liver	14/618	0.68469	0.99997	0	0	0.901207	0.341367	ECHS1;EPHX1;SOD1;DBNDD1;TF;PQLC1;ALDH2;TOLLIP;NUCB1;P4HB;APOE;CTSF;FTL;SH3GL1
29	BronchialEpithelialCells	6/280	0.70432	0.99997	0	0	0.852241	0.29873	FKBP1A;PYGB;PSMB5;SARS;SQSTM1;HSP90B1
30	Prostate	5/249	0.749134	0.99997	0	0	0.797152	0.230247	NPDC1;PYGB;CAPZB;MAGED2;NBL1
31	Lung	6/299	0.761316	0.99997	0	0	0.796189	0.217126	RASD1;TSC22D3;ZBTB16;DDIT4;HPCAL1;CTSD
32	Skin	2/111	0.769352	0.99997	0	0	0.714454	0.187334	MEG3;TPI1
33	GlobusPallidus	1959-01-01	0.775963	0.99997	0	0	0.671757	0.170392	SQSTM1
34	retina	4/218	0.797699	0.99997	0	0	0.726786	0.164271	SEPT8;RNPS1;PTGDS;RAB7A
35	PancreaticIslet	2/123	0.816389	0.99997	0	0	0.643201	0.130482	GNAS;PAK3
36	WholeBlood	10/514	0.830848	0.99997	0	0	0.769193	0.142538	SDCBP;PAK1;GNB2;EFHD2;FLOT2;CHI3L1;SNX10;MBP;PAK3;NDEL1
37	Trachea	1972-01-01	0.838969	0.99997	0	0	0.548393	0.0962875	PAK3
38	BDCA4+ DendriticCells	9/495	0.874329	0.99997	0	0	0.717131	0.0963094	RHOT2;CBX6;TCF4;YPEL5;SEPT2;ADD1;HSP90B1;IDH3A;ITM2C
39	CardiacMyocytes	4/273	0.912887	0.99997	0	0	0.576538	0.0525473	RPL10;ENO1;RPL7;RAB7A
40	UterusCorpus	1998-01-01	0.916861	0.99997	0	0	0.400864	0.0347947	CHI3L1
41	CD14+ Monocytes	6/383	0.919714	0.99997	0	0	0.616083	0.0515617	CAMK2B;PAK1;PPT1;EFHD2;TKT;ARL8A
42	SkeletalMuscle	7/441	0.927185	0.99997	0	0	0.623765	0.047158	BIN1;FHL1;RAD23A;DTX3;LDB2;ALDOA;EIF4G2
43	Colorectaladenocarcinoma	4/292	0.9363	0.99997	0	0	0.53797	0.035409	PPME1;ARHGDIA;TAF6;PTTG1IP
44	Tongue	1/115	0.946064	0.99997	0	0	0.340787	0.018895	FHL1
45	Leukemia chronicMyelogenousK-562	1/124	0.957113	0.99997	0	0	0.315705	0.0138386	COX5B
46	Fetalliver	1/126	0.959243	0.99997	0	0	0.310621	0.0129251	GLUD1
47	Appendix	1/127	0.960269	0.99997	0	0	0.30814	0.0124926	MEG3
48	CD8+ Tcells	9/602	0.967132	0.99997	0	0	0.584425	0.0195316	NELL2;DNAJB1;RHOT2;NDUFB8;RPL3;NCOR1;RPL10;EVL;HNRNPA1
49	Lymphoma burkitts(Daudi)	1/139	0.970738	0.99997	0	0	0.281171	0.00835043	NPM1
50	Kidney	1/142	0.972893	0.99997	0	0	0.275146	0.00756142	GATM
51	small intestine	2/220	0.975229	0.99997	0	0	0.355219	0.00891007	CBR1;OAT
52	Placenta	5/405	0.975406	0.99997	0	0	0.482323	0.0120103	C1ORF115;REEP5;HTRA1;PRKCZ;SQSTM1
53	CD4+ Tcells	7/533	0.980964	0.99997	0	0	0.512182	0.00984395	DNAJB1;RHOT2;NCOR1;RPL10;TSC22D3;EVL;HNRNPA1
54	CD34+	9/645	0.982002	0.99997	0	0	0.543673	0.0098743	SYNGR1;RPL3;TPI1;RPL31;EWSR1;ATXN7L3B;RNPS1;HNRNPA1;PTMA
55	CD105+ Endothelial	4/370	0.983905	0.99997	0	0	0.421602	0.00684102	PRDX2;SYNGR1;MAP2K2;GAS2L1
56	Testis	4/384	0.987588	0.99997	0	0	0.405772	0.00506802	FKBP1A;PPP3CB;FBXW5;PRKAR1A
57	Adipocyte	1/181	0.989981	0.99997	0	0	0.215097	0.00216585	CYB5R3
58	721 B lymphoblasts	26/1543	0.990007	0.99997	0	0	0.650237	0.0065307	SF3B2;HSP90AB1;ENO1;ACTB;HSPD1;SEPT8;LDHA;ACTR1A;ARHGDIA;CCT7;NDUFV1;IDH3A;CCT3;NPM1;USP5;STARD7;GOT2;PFKL;PRPF6;EWSR1;NCL;FSCN1;NDUFS2;VDAC1;FARSA;PTMA
59	TrigeminalGanglion	1/196	0.993171	0.99997	0	0	0.198397	0.00135947	FKBP1A
60	Uterus	1/201	0.993991	0.99997	0	0	0.193387	0.00116566	RNPS1
61	CD33+ Myeloid	8/679	0.995428	0.99997	0	0	0.456278	0.00209067	CAMK2B;REEP5;FTH1;APLP2;ZFAND5;PPT1;TKT;YPEL5
62	CD56+ NKCells	9/752	0.996461	0.99997	0	0	0.462738	0.00164058	TPI1;DNAJB6;CTBP1;EFHD2;MATK;ATXN7L3B;MBP;ADD1;OTUB1
63	colon	1/258	0.998602	0.99997	0	0	0.150051	0.000209881	DSTN
64	CiliaryGanglion	1/278	0.999162	0.99997	0	0	0.139072	0.00011656	CLU
65	TestisIntersitial	3/568	0.999937	0.99997	0	0	0.202293	1.26881e-05	EGLN2;GPX4;CALM3
66	SuperiorCervicalGanglion	3/602	0.999969	0.99997	0	0	0.190468	5.90351e-06	THRA;SCD5;CHI3L1
67	CD19+ BCells(neg. sel.)	1/412	0.99997	0.99997	0	0	0.0930767	2.77133e-06	COX4I1

## Sheet: GO_Expression_Fetal
	Human_Gene_Atlas.Term	Human_Gene_Atlas.Overlap	Human_Gene_Atlas.P.value	Human_Gene_Atlas.Adjusted.P.value	Human_Gene_Atlas.Old.P.value	Human_Gene_Atlas.Old.Adjusted.P.value	Human_Gene_Atlas.Odds.Ratio	Human_Gene_Atlas.Combined.Score	Human_Gene_Atlas.Genes
1	Fetalbrain	46/325	1.02318e-21	6.753e-20	0	0	6.98029	337.367	WDR47;DLX2;RTN1;SMARCD3;FAM57B;NCAN;STMN2;SEZ6;AKAP7;PSIP1;CRMP1;FNBP1L;NUDT11;TRO;CDC42;NEUROD2;CAMKV;TUBB3;DPYSL3;STMN1;DYNC1I1;AASDHPPT;PAIP1;RUNX1T1;MEF2C;LMO3;L1CAM;PJA1;MLLT11;DNAJA1;NELL2;TMEFF1;ZEB2;TUBB2B;GAP43;TUBB2A;MPPED1;DOK4;DOK5;PKIA;DCX;FXYD6;TCF4;INA;DBN1;CDK5R1
2	Amygdala	35/345	2.23105e-12	7.36248e-11	0	0	4.65938	125.004	GPM6A;IGSF8;WDR47;RTN1;THRA;NCAN;SRI;KLC1;ACTR3B;GNAI1;RTN4;PCMT1;PGRMC1;SNN;YWHAQ;PALM;CLPTM1;G3BP2;NPTN;WASF1;GPM6B;DLGAP4;YWHAH;LMO3;NAP1L3;L1CAM;TMEFF1;UFM1;TUBB2A;PKIA;FSCN1;CPE;MAPRE3;TSPYL4;CDK5R1
3	PrefrontalCortex	42/521	2.68974e-11	5.91744e-10	0	0	3.64151	88.6307	ARF3;YWHAE;IGSF8;WDR47;RAB3A;GDI1;WBP2;DCTN1;CELF2;SLC1A3;DTX3;LDB2;NDRG2;ELAVL3;SNN;ACTR1A;DEAF1;CHST10;PALM;NPTN;NCDN;WASF1;GLUL;GPM6B;DLGAP4;PAIP1;KLHDC3;TSC22D1;MAP1S;LMO3;NAP1L3;BLCAP;SEPT2;CLIP3;OLFM2;GAP43;PRKAR1B;MAP7D1;FKBP8;CALM3;MAPRE3;TCF4
4	721 B lymphoblasts	60/1543	0.000422608	0.00697303	0	0	1.65668	12.8709	HSP90AB1;GDI2;PSIP1;HNRNPR;ENO1;ACTB;FADS2;ACTR1A;CCND2;ARHGDIA;UBAP2L;CCT3;CCT2;TPM4;STARD7;PRMT1;NCBP2;SAFB;NIPSNAP1;PRPF6;EWSR1;FSCN1;NDUFS2;MAPRE1;PTMA;KHDRBS1;IDI1;SF3B2;SET;SF3B3;USP10;INSIG1;PRCC;SRI;STIP1;SNX4;LDHA;RAD21;G3BP1;POLD2;CCT8;BUB3;CCT7;XRCC6;NPM1;FUS;XRCC5;NONO;GOT2;HMGA1;SSRP1;BTBD10;REC8;SQLE;PFKL;APEX1;MARS;FARSA;RBMX;CBLN2
5	Lymphoma burkitts(Raji)	17/355	0.00835728	0.110316	0	0	1.99538	9.54715	TRAP1;MARCKSL1;PRMT1;HMGA1;EEF2;NIPSNAP1;NAP1L4;PFKL;DEAF1;CASP3;DDIT4;POLD2;RPS2;TKT;CCT7;DLGAP4;SLC25A6
6	CardiacMyocytes	13/273	0.0203943	0.197738	0	0	1.97536	7.68909	CNTFR;CLIC4;RPL10;TPM4;SEMA3C;PLK2;ENO1;RPL7;NFIB;DPYSL3;BRWD1;MPZL1;RAB7A
7	SmoothMuscle	16/363	0.0209722	0.197738	0	0	1.82466	7.05151	ARF4;CLIC4;NPM1;TPM4;PLK2;PDIA6;RND3;SEPT2;HSP90B1;FKBP1A;LDHA;ARL2BP;NFIB;CD200;DBN1;MPZL1
8	Spinalcord	6/105	0.0481769	0.39746	0	0	2.3802	7.21884	DYNC1I2;MARCKSL1;XRCC5;FEZ1;PEA15;GPM6B
9	Wholebrain	10/240	0.0800692	0.5826	0	0	1.70985	4.31714	ARF3;C1ORF216;SNN;PRKAR1B;CHST10;MAPRE3;TBR1;NDRG2;ACTR3B;STX1A
10	BronchialEpithelialCells	11/280	0.0943217	0.5826	0	0	1.60818	3.79697	FKBP1A;SQLE;IDI1;KLF7;HMGCS1;SEMA3C;SARS;BZW1;RND3;FDFT1;HSP90B1
11	pineal day	23/694	0.104473	0.5826	0	0	1.35305	3.05631	SYT4;ARL6IP1;PODXL2;CELF3;ATP1A3;ATP1B2;ENO2;ACLY;OLFM2;NECAP1;OS9;DNAJB5;MAP2;PPP2R2B;REEP2;UBA3;TERF2IP;CKB;TSPAN3;MAP4;ATP6V0E2;ATP6V0A1;GRINA
12	Thyroid	14/388	0.109741	0.5826	0	0	1.47314	3.2551	MTCH1;PPP1R14C;GPX3;CITED2;GPAA1;FHL1;ATP6AP2;PEBP1;ATP1A1;PDIA6;HSP90B1;RAB11B;SNX4;PAIP1
13	BDCA4+ DendriticCells	17/495	0.117331	0.5826	0	0	1.40065	3.00125	ACTR2;H3F3B;USP10;GDI2;SEPT2;ADD1;HSP90B1;CORO1C;HERPUD1;RHOT2;SLC39A6;G3BP2;ANAPC5;TCF4;CNOT8;PAIP1;ITM2C
14	CerebellumPeduncles	6/137	0.129367	0.5826	0	0	1.79581	3.67262	YWHAE;NEUROD2;SNAP25;CCNI;NDRG2;ELAVL3
15	CD34+	21/645	0.132409	0.5826	0	0	1.3262	2.68139	NOP56;KHDRBS1;ZNF692;RPL3;SET;SF3B3;H2AFY;CELF2;DDX1;AKAP8L;HNRNPR;ATXN7L3B;ZNF22;EWSR1;DPF2;ANAPC5;RNPS1;HNRNPA1;PTMA;CTNNBL1;SOX4
16	pineal night	21/674	0.177894	0.711505	0	0	1.26536	2.18472	SYT4;PODXL2;MMD;ATP1B2;ENO2;ITFG1;ACLY;NECAP1;OS9;DNAJB5;MAP2;TERF2IP;HNRNPH2;MAPRE3;TSPAN3;MAP4;ATP6V0E2;DYNC1I1;ZSCAN18;PAFAH1B1;ATP6V0A1
17	CD4+ Tcells	17/533	0.183267	0.711505	0	0	1.29491	2.19722	ZNF692;RPL10;MAX;FUS;SPSB3;HNRNPM;DNAJB1;RHOT2;NCOR1;G3BP2;ULK3;ANAPC5;CNOT8;HNRNPA1;CHMP7;CDK5RAP3;SF1
18	Thymus	1968-03-01	0.241603	0.862534	0	0	1.80483	2.56369	PCBP2;RALY;SOX4
19	Caudatenucleus	1969-03-01	0.248305	0.862534	0	0	1.77739	2.47608	THRA;CAMKV;NCDN
20	Adipocyte	6/181	0.299903	0.989679	0	0	1.34124	1.61525	ACLY;CLIC4;CYB5R3;TPM4;INSIG1;GLUL
21	CD33+ Myeloid	19/679	0.33989	0.999887	0	0	1.12758	1.2168	CAP1;ACTR2;H2AFY;DUSP1;CITED2;ZFAND5;SLA;CDC42;KLF7;OS9;NKIRAS2;PCBP2;PPT1;SPIN1;COTL1;GRB2;TKT;SF1;AP1M1
22	Leukemialymphoblastic(MOLT-4)	4/118	0.341361	0.999887	0	0	1.37139	1.47399	INSIG1;CBX1;RALY;SOX4
23	Pituitary	1984-03-01	0.350741	0.999887	0	0	1.44713	1.51617	NNAT;HTATSF1;PLD3
24	TrigeminalGanglion	6/196	0.366154	0.999887	0	0	1.23439	1.2402	FKBP1A;MAX;MARS;G3BP1;AKAP8L;MPZL1
25	Prostate	7/249	0.430438	0.999887	0	0	1.12992	0.952466	CAPZB;NFIB;IDH1;SLC39A6;SMS;MAGED2;HERPUD1
26	Hypothalamus	1997-03-01	0.43846	0.999887	0	0	1.24616	1.02744	SCOC;UCHL1;SNRPN
27	Colorectaladenocarcinoma	8/292	0.446752	0.999887	0	0	1.10019	0.886483	PPP1R14C;PPME1;MDK;ARHGDIA;NONO;HMGA1;TAF6;PTTG1IP
28	Lymphoma burkitts(Daudi)	4/139	0.459606	0.999887	0	0	1.15681	0.899288	NPM1;SET;RPS3A;SSRP1
29	Leukemia promyelocytic-HL-60	1962-02-01	0.461328	0.999887	0	0	1.3012	1.00667	KHDRBS1;NIPSNAP1
30	Cerebellum	3/108	0.508999	0.999887	0	0	1.11498	0.752953	SEZ6;NDRG2;ATP6V0A1
31	CD71+ EarlyErythroid	14/553	0.519233	0.999887	0	0	1.01336	0.66416	CENPT;BNIP3L;CMAS;ABCC5;AKAP8L;NCOA4;RAD23A;DCK;HK1;ACTR1A;H1F0;PPME1;BSG;MKRN1
32	WholeBlood	13/514	0.522719	0.999887	0	0	1.0123	0.656688	CAP1;PPP1R12A;MAX;USP10;NCOA4;SLA;SDCBP;GNB2;CAPZA2;ZYX;COTL1;FLOT2;CNOT8
33	CD8+ Tcells	15/602	0.54244	0.999887	0	0	0.996487	0.609529	SLC38A1;RPL3;SNRPN;RPL10;MAX;CELF2;SPSB3;NELL2;CLK1;DNAJB1;RHOT2;NCOR1;HNRNPA1;CHMP7;CDK5RAP3
34	CingulateCortex	1933-01-01	0.56663	0.999887	0	0	1.21919	0.692558	MEG3
35	OccipitalLobe	1935-01-01	0.588063	0.999887	0	0	1.14735	0.609154	PAFAH1B1
36	Thalamus	1979-02-01	0.591089	0.999887	0	0	1.01304	0.532645	ACTR1A;RAB3A
37	Leukemia chronicMyelogenousK-562	3/124	0.602584	0.999887	0	0	0.966743	0.489682	SQLE;HMGCS1;MARS
38	Bonemarrow	1952-01-01	0.73239	0.999887	0	0	0.764234	0.238015	MKRN1
39	AdrenalCortex	2/106	0.746837	0.999887	0	0	0.748996	0.218638	MEG3;DHCR24
40	Skin	2/111	0.769352	0.999887	0	0	0.714454	0.187334	MEG3;G3BP1
41	GlobusPallidus	1959-01-01	0.775963	0.999887	0	0	0.671757	0.170392	TBR1
42	CD56+ NKCells	16/752	0.780112	0.999887	0	0	0.842796	0.209281	ACTR2;PPP1R12A;HP1BP3;SLA;ATXN7L3B;VPS37B;NRBP1;ADD1;SPSB3;CDC42;GNG2;DNAJB6;GOLGA7;CGGBP1;IP6K2;OTUB1
43	retina	4/218	0.797699	0.999887	0	0	0.726786	0.164271	KIAA1191;ABCC5;RNPS1;RAB7A
44	Adrenalgland	1965-01-01	0.807628	0.999887	0	0	0.608592	0.130028	DHCR24
45	FetalThyroid	1966-01-01	0.812453	0.999887	0	0	0.599198	0.124452	PPP1R14C
46	SubthalamicNucleus	1977-01-01	0.858184	0.999887	0	0	0.512182	0.0783316	ELAVL3
47	Kidney	2/142	0.873483	0.999887	0	0	0.555364	0.0751223	GPX3;PCBP2
48	CD19+ BCells(neg. sel.)	7/412	0.893138	0.999887	0	0	0.669446	0.0756566	PPP1R12A;H3F3B;SEZ6;TAF7;ZNF22;EZR;CHMP7
49	CD14+ Monocytes	6/383	0.919714	0.999887	0	0	0.616083	0.0515617	H2AFY;NKIRAS2;CAPZA2;PPT1;COTL1;TKT
50	SkeletalMuscle	7/441	0.927185	0.999887	0	0	0.623765	0.047158	TRO;TPM3;FHL1;RAD23A;DTX3;LDB2;ALDOA
51	Placenta	6/405	0.941583	0.999887	0	0	0.581443	0.0349985	TM9SF2;SIAH1;RALY;BZW2;EZR;CD200
52	Lung	4/299	0.943376	0.999887	0	0	0.525014	0.030603	H2AFY;DUSP1;DDIT4;SPIN1
53	Tongue	1/115	0.946064	0.999887	0	0	0.340787	0.018895	FHL1
54	Heart	6/415	0.94964	0.999887	0	0	0.56693	0.0292948	EXOC7;PPP2R1A;UQCRC1;CRIP2;ALDOA;POMGNT1
55	Fetalliver	1/126	0.959243	0.999887	0	0	0.310621	0.0129251	XRCC5
56	Appendix	1/127	0.960269	0.999887	0	0	0.30814	0.0124926	MEG3
57	Uterus	2/201	0.962711	0.999887	0	0	0.389518	0.0148026	CLIC4;RNPS1
58	small intestine	1/220	0.996303	0.999887	0	0	0.176435	0.000653419	CYP51A1
59	Testis	3/384	0.99666	0.999887	0	0	0.302904	0.00101345	FKBP1A;FBXW5;PAFAH1B1
60	TestisGermCell	2/314	0.996958	0.999887	0	0	0.246988	0.000752528	NUDT11;ZNF711
61	SuperiorCervicalGanglion	6/602	0.997785	0.999887	0	0	0.38524	0.000854214	ARL2BP;THRA;FUS;SCD5;CCT8;RUNX1T1
62	colon	1/258	0.998602	0.999887	0	0	0.150051	0.000209881	AP1AR
63	TestisIntersitial	5/568	0.998732	0.999887	0	0	0.339756	0.000431131	EGLN2;CYP51A1;CUL1;CALM3;PAFAH1B1
64	CiliaryGanglion	1/278	0.999162	0.999887	0	0	0.139072	0.00011656	CLU
65	CD105+ Endothelial	2/370	0.999162	0.999887	0	0	0.208792	0.000174962	UBAP2L;SRI
66	Liver	4/618	0.999887	0.999887	0	0	0.248056	2.7998e-05	P4HB;RUNX1T1;FTL;SH3GL1

## Sheet: GO_IsoformDiversity_Human
	GO_Molecular_Function_2018.Term	GO_Molecular_Function_2018.Overlap	GO_Molecular_Function_2018.P.value	GO_Molecular_Function_2018.Adjusted.P.value	GO_Molecular_Function_2018.Old.P.value	GO_Molecular_Function_2018.Old.Adjusted.P.value	GO_Molecular_Function_2018.Odds.Ratio	GO_Molecular_Function_2018.Combined.Score	GO_Molecular_Function_2018.Genes
1	pre-mRNA binding (GO:0036002)	1930-04-01	1.45902e-05	0.00239279	0	0	31.8494	354.648	DDX5;CELF1;CELF2;CELF4
2	RNA binding (GO:0003723)	18/1387	0.000161938	0.0132789	0	0	2.97135	25.9348	EIF4A2;DDX5;SNRPN;CELF1;STAU2;CELF2;AKAP8L;CIRBP;CELF4;DNM1;ADD1;HNRNPK;ARL6IP4;LUC7L;MATR3;SRSF5;MAP4;SF1
3	calmodulin-dependent protein kinase activity (GO:0004683)	2027-03-01	0.000325124	0.0177735	0	0	25.6134	205.709	CAMK2B;CAMKV;CAMK2G
4	microtubule binding (GO:0008017)	6/195	0.000443503	0.0181836	0	0	6.65687	51.3964	DST;KIFC2;MAP4;ARHGEF2;DNM1;CLASP2
5	tau protein binding (GO:0048156)	2021-08-02	0.000679555	0.0222894	0	0	67.6667	493.566	BIN1;CLU
6	nucleoside-triphosphatase activity (GO:0017111)	8/424	0.00129893	0.035504	0	0	4.07274	27.0683	EIF4A2;RHOT2;KIFC2;ATP13A2;KLC1;SEPT4;RAP1GAP;DNM1
7	microtubule plus-end binding (GO:0051010)	2021-12-02	0.00158105	0.0370416	0	0	40.5918	261.804	DST;CLASP2
8	guanylate kinase activity (GO:0004385)	2013-02-01	0.00186243	0.0381798	0	0	36.8998	231.948	DLG2;GUK1
9	spectrin binding (GO:0030507)	2019-02-01	0.00400405	0.0729626	0	0	23.8691	131.768	ANK2;ADD1
10	nucleotide kinase activity (GO:0019201)	2023-02-01	0.00584762	0.095901	0	0	19.3188	99.3316	DLG2;GUK1
11	GTPase activator activity (GO:0005096)	5/249	0.00829751	0.123708	0	0	4.23986	20.3166	ACAP3;SGSM3;RGS11;KALRN;RAP1GAP
12	tubulin binding (GO:0015631)	5/255	0.00914004	0.124914	0	0	4.13684	19.4228	KIFC2;MAP4;ARHGEF2;DNM1;CLASP2
13	protein serine/threonine kinase activity (GO:0004674)	6/368	0.0104413	0.128253	0	0	3.44505	15.7163	CAMK2B;CAMKV;FASTK;ULK3;PAK3;CAMK2G
14	GTPase regulator activity (GO:0030695)	5/275	0.0123731	0.128253	0	0	3.82651	16.8069	ACAP3;SGSM3;RGS11;KALRN;RAP1GAP
15	mRNA binding (GO:0003729)	4/179	0.0125026	0.128253	0	0	4.69643	20.5789	DDX5;CELF1;CIRBP;LUC7L
16	helicase activity (GO:0004386)	1934-02-01	0.0125125	0.128253	0	0	12.6709	55.5117	EIF4A2;DDX5
17	protein kinase activity (GO:0004672)	7/513	0.0145002	0.139884	0	0	2.88491	12.2135	CAMK2B;CAMKV;FASTK;NTRK3;ULK3;PAK3;CAMK2G
18	hormone receptor binding (GO:0051427)	1940-02-01	0.0170632	0.152784	0	0	10.667	43.4237	SMARCD3;NCOR1
19	phosphotransferase activity, phosphate group as acceptor (GO:0016776)	1941-02-01	0.0178805	0.152784	0	0	10.393	41.8219	DLG2;GUK1
20	androgen receptor binding (GO:0050681)	1942-02-01	0.0187141	0.152784	0	0	10.1327	40.3126	DDX5;FOXP1
21	Rac GTPase binding (GO:0048365)	1943-02-01	0.0195638	0.152784	0	0	9.88502	38.8884	ARHGEF2;PAK3
22	RNA polymerase II activating transcription factor binding (GO:0001102)	1947-02-01	0.0231206	0.172353	0	0	9.00454	33.9204	NCOR1;TAF6
23	GTPase activity (GO:0003924)	4/222	0.0253459	0.180728	0	0	3.76185	13.8253	RHOT2;SEPT4;RAP1GAP;DNM1
24	sphingosine N-acyltransferase activity (GO:0050291)	2021-06-01	0.029631	0.182209	0	0	40.1919	141.433	CERS5
25	nuclear hormone receptor binding (GO:0035257)	1956-02-01	0.0319994	0.182209	0	0	7.50038	25.8166	NCOR1;SMARCD3
26	primary miRNA binding (GO:0070878)	2021-07-01	0.0344842	0.182209	0	0	33.4916	112.775	DDX5
27	DEAD/H-box RNA helicase binding (GO:0017151)	2021-07-01	0.0344842	0.182209	0	0	33.4916	112.775	AKAP8L
28	small ribosomal subunit rRNA binding (GO:0070181)	2021-07-01	0.0344842	0.182209	0	0	33.4916	112.775	CIRBP
29	calcium-dependent protein serine/threonine phosphatase activity (GO:0004723)	2021-07-01	0.0344842	0.182209	0	0	33.4916	112.775	CAMK2G
30	Rho guanyl-nucleotide exchange factor activity (GO:0005089)	1959-02-01	0.0352126	0.182209	0	0	7.10455	23.7743	ARHGEF2;KALRN
31	protein tyrosine phosphatase activity (GO:0004725)	1962-02-01	0.0385452	0.182209	0	0	6.7483	21.9719	PTPRA;PTPN5
32	aryl hydrocarbon receptor binding (GO:0017162)	2021-08-01	0.0393135	0.182209	0	0	28.7056	92.8968	TAF6
33	dipeptidyl-peptidase activity (GO:0008239)	2021-08-01	0.0393135	0.182209	0	0	28.7056	92.8968	DPP7
34	mRNA 3'-UTR binding (GO:0003730)	1963-02-01	0.0396819	0.182209	0	0	6.63734	21.4178	DDX5;CIRBP
35	small GTPase binding (GO:0031267)	1963-02-01	0.0396819	0.182209	0	0	6.63734	21.4178	ACAP3;RAP1GAP
36	RNA polymerase II core promoter proximal region sequence-specific DNA binding (GO:0000978)	4/262	0.0425482	0.182209	0	0	3.17216	10.0149	ZNF692;HNRNPK;NFIB;TCF4
37	neurotrophin binding (GO:0043121)	2021-09-01	0.0441188	0.182209	0	0	25.1162	78.3842	NTRK3
38	RNA helicase activity (GO:0003724)	1967-02-01	0.0443538	0.182209	0	0	6.22763	19.4025	EIF4A2;DDX5
39	ATP-dependent RNA helicase activity (GO:0004004)	1967-02-01	0.0443538	0.182209	0	0	6.22763	19.4025	EIF4A2;DDX5
40	RNA-dependent ATPase activity (GO:0008186)	1968-02-01	0.0455523	0.182209	0	0	6.13296	18.9441	EIF4A2;DDX5
41	activating transcription factor binding (GO:0033613)	1968-02-01	0.0455523	0.182209	0	0	6.13296	18.9441	NCOR1;TAF6
42	diacylglycerol kinase activity (GO:0004143)	2021-10-01	0.0489004	0.187233	0	0	22.3244	67.3742	DGKZ
43	Rho GTPase binding (GO:0017048)	1972-02-01	0.0504638	0.187233	0	0	5.78134	17.266	ARHGEF2;PAK3
44	core promoter proximal region sequence-specific DNA binding (GO:0000987)	4/278	0.0508982	0.187233	0	0	2.98449	8.88759	ZNF692;HNRNPK;NFIB;TCF4
45	transcription factor activity, RNA polymerase II core promoter proximal region sequence-specific binding (GO:0000982)	4/280	0.052001	0.187233	0	0	2.96256	8.75879	ZNF692;HNRNPK;NFIB;TCF4
46	NADH dehydrogenase activity (GO:0003954)	2021-11-01	0.0536583	0.187233	0	0	20.0909	58.7683	NDUFS2
47	nitric-oxide synthase binding (GO:0050998)	2021-11-01	0.0536583	0.187233	0	0	20.0909	58.7683	DNM1
48	steroid hormone receptor binding (GO:0035258)	1976-02-01	0.0555566	0.188614	0	0	5.46773	15.8037	DDX5;FOXP1
49	transcriptional activator activity, RNA polymerase II core promoter proximal region sequence-specific binding (GO:0001077)	3/175	0.0575615	0.188614	0	0	3.54735	10.1273	HNRNPK;NFIB;TCF4
50	RNA polymerase II basal transcription factor binding (GO:0001091)	2021-12-01	0.0583926	0.188614	0	0	18.2635	51.8788	TCF4
51	nucleoside-diphosphatase activity (GO:0017110)	2013-01-01	0.0631034	0.188614	0	0	16.7407	46.2543	ENTPD6
52	ionotropic glutamate receptor binding (GO:0035255)	2013-01-01	0.0631034	0.188614	0	0	16.7407	46.2543	DLG2
53	Ras GTPase binding (GO:0017016)	3/184	0.0648871	0.188614	0	0	3.36943	9.21573	SGSM3;ARHGEF2;RAP1GAP
54	ATP-dependent helicase activity (GO:0008026)	1985-02-01	0.0676322	0.188614	0	0	4.87263	13.1253	EIF4A2;DDX5
55	histone deacetylase binding (GO:0042826)	1985-02-01	0.0676322	0.188614	0	0	4.87263	13.1253	NCOR1;AKAP8L
56	motor activity (GO:0003774)	1985-02-01	0.0676322	0.188614	0	0	4.87263	13.1253	KIFC2;KLC1
57	calcium-transporting ATPase activity (GO:0005388)	2014-01-01	0.0677909	0.188614	0	0	15.4522	41.587	ATP13A2
58	Rac guanyl-nucleotide exchange factor activity (GO:0030676)	2014-01-01	0.0677909	0.188614	0	0	15.4522	41.587	ARHGEF2
59	transmembrane receptor protein tyrosine phosphatase activity (GO:0005001)	2015-01-01	0.0724552	0.188614	0	0	14.3478	37.6598	PTPRA
60	acyl-CoA dehydrogenase activity (GO:0003995)	2015-01-01	0.0724552	0.188614	0	0	14.3478	37.6598	ACADVL
61	transmembrane receptor protein phosphatase activity (GO:0019198)	2015-01-01	0.0724552	0.188614	0	0	14.3478	37.6598	PTPRA
62	syntaxin-1 binding (GO:0017075)	2015-01-01	0.0724552	0.188614	0	0	14.3478	37.6598	SNAP25
63	adrenergic receptor binding (GO:0031690)	2015-01-01	0.0724552	0.188614	0	0	14.3478	37.6598	APLP1
64	phosphatidic acid binding (GO:0070300)	2016-01-01	0.0770964	0.19756	0	0	13.3906	34.316	ATP13A2
65	transcription corepressor activity (GO:0003714)	3/203	0.0816744	0.200018	0	0	3.04639	7.63126	NCOR1;SF1;RUNX1T1
66	ATPase activity (GO:0016887)	3/203	0.0816744	0.200018	0	0	3.04639	7.63126	EIF4A2;KIFC2;ATP13A2
67	ligand-dependent nuclear receptor binding (GO:0016922)	2017-01-01	0.0817146	0.200018	0	0	12.553	31.4393	NCOR1
68	hyaluronic acid binding (GO:0005540)	2018-01-01	0.08631	0.205143	0	0	11.814	28.9421	HAPLN2
69	protein kinase A regulatory subunit binding (GO:0034237)	2018-01-01	0.08631	0.205143	0	0	11.814	28.9421	AKAP8L
70	RNA polymerase binding (GO:0070063)	2019-01-01	0.0908825	0.209926	0	0	11.1571	26.7569	BIN1
71	R-SMAD binding (GO:0070412)	2019-01-01	0.0908825	0.209926	0	0	11.1571	26.7569	DDX5
72	glutamate receptor binding (GO:0035254)	2020-01-01	0.0954324	0.214396	0	0	10.5694	24.831	DLG2
73	low-density lipoprotein particle receptor binding (GO:0050750)	2020-01-01	0.0954324	0.214396	0	0	10.5694	24.831	CLU
74	phosphatidylinositol-3,5-bisphosphate binding (GO:0080025)	2021-01-01	0.0999598	0.221532	0	0	10.0404	23.1229	ATP13A2
75	ATPase activity, coupled to transmembrane movement of ions, phosphorylative mechanism (GO:0015662)	2022-01-01	0.104465	0.225424	0	0	9.56181	21.5992	ATP13A2
76	bHLH transcription factor binding (GO:0043425)	2022-01-01	0.104465	0.225424	0	0	9.56181	21.5992	TCF4
77	miRNA binding (GO:0035198)	2024-01-01	0.113408	0.238447	0	0	8.72947	19.002	MATR3
78	ATPase coupled ion transmembrane transporter activity (GO:0042625)	2024-01-01	0.113408	0.238447	0	0	8.72947	19.002	ATP13A2
79	protein homodimerization activity (GO:0042803)	6/664	0.115549	0.238602	0	0	1.86658	4.0282	CAMK2B;TCF4;SEPT4;CAMK2G;RAP1GAP;ADD1
80	lipoprotein particle receptor binding (GO:0070325)	2025-01-01	0.117846	0.238602	0	0	8.36532	17.8882	CLU
81	N-acyltransferase activity (GO:0016410)	2025-01-01	0.117846	0.238602	0	0	8.36532	17.8882	CERS5
82	thyroid hormone receptor binding (GO:0046966)	2026-01-01	0.122262	0.239788	0	0	8.0303	16.8764	NCOR1
83	carboxy-lyase activity (GO:0016831)	2026-01-01	0.122262	0.239788	0	0	8.0303	16.8764	PISD
84	RNA polymerase II transcription factor binding (GO:0001085)	2/121	0.122818	0.239788	0	0	3.39239	7.114	NCOR1;TAF6
85	cyclin-dependent protein serine/threonine kinase regulator activity (GO:0016538)	2027-01-01	0.126657	0.244373	0	0	7.72106	15.9538	CCNL2
86	inorganic anion exchanger activity (GO:0005452)	2028-01-01	0.131029	0.246693	0	0	7.43472	15.1098	SLC22A17
87	actin filament binding (GO:0051015)	2/127	0.132847	0.246693	0	0	3.22857	6.51707	BIN1;ADD1
88	phosphotyrosine residue binding (GO:0001784)	2029-01-01	0.13538	0.246693	0	0	7.16883	14.3353	PTPN5
89	ubiquitin conjugating enzyme binding (GO:0031624)	2029-01-01	0.13538	0.246693	0	0	7.16883	14.3353	ARIH2
90	cation-transporting ATPase activity (GO:0019829)	2029-01-01	0.13538	0.246693	0	0	7.16883	14.3353	ATP13A2
91	phosphoprotein phosphatase activity (GO:0004721)	2/136	0.14822	0.265788	0	0	3.01036	5.74694	PTPRA;PTPN5
92	sodium-independent organic anion transmembrane transporter activity (GO:0015347)	1933-01-01	0.152569	0.265788	0	0	6.27146	11.7912	SLC22A17
93	aminopeptidase activity (GO:0004177)	1934-01-01	0.156813	0.265788	0	0	6.08111	11.2665	DPP7
94	carboxylic acid binding (GO:0031406)	1934-01-01	0.156813	0.265788	0	0	6.08111	11.2665	HAPLN2
95	E-box binding (GO:0070888)	1934-01-01	0.156813	0.265788	0	0	6.08111	11.2665	TCF4
96	protein phosphorylated amino acid binding (GO:0045309)	1934-01-01	0.156813	0.265788	0	0	6.08111	11.2665	PTPN5
97	kinase binding (GO:0019900)	4/418	0.157204	0.265788	0	0	1.96115	3.62855	FBXW5;DLG2;ANK2;DNM1
98	ubiquitin-like protein conjugating enzyme binding (GO:0044390)	1935-01-01	0.161037	0.266768	0	0	5.90196	10.7777	ARIH2
99	manganese ion binding (GO:0030145)	1935-01-01	0.161037	0.266768	0	0	5.90196	10.7777	ATP13A2
100	GTP binding (GO:0005525)	2/147	0.167468	0.273286	0	0	2.78044	4.96854	RHOT2;SEPT4
101	ubiquitin protein ligase binding (GO:0031625)	3/284	0.169971	0.273286	0	0	2.15934	3.82662	NDUFS2;CKB;CLU
102	transcriptional activator activity, RNA polymerase II transcription regulatory region sequence-specific binding (GO:0001228)	3/284	0.169971	0.273286	0	0	2.15934	3.82662	HNRNPK;NFIB;TCF4
103	copper ion binding (GO:0005507)	1941-01-01	0.185939	0.28935	0	0	5.01515	8.43717	ATP13A2
104	pyrophosphatase activity (GO:0016462)	1941-01-01	0.185939	0.28935	0	0	5.01515	8.43717	ENTPD6
105	ubiquitin-like protein ligase binding (GO:0044389)	3/297	0.186091	0.28935	0	0	2.06249	3.46811	NDUFS2;CKB;CLU
106	purine ribonucleoside binding (GO:0032550)	2/159	0.188921	0.28935	0	0	2.56636	4.27665	RHOT2;SEPT4
107	zinc ion binding (GO:0008270)	3/302	0.192397	0.28935	0	0	2.02748	3.34168	ARIH2;ATP13A2;ARHGEF2
108	NADH dehydrogenase (quinone) activity (GO:0050136)	1943-01-01	0.194076	0.28935	0	0	4.77585	7.83004	NDUFS2
109	NADH dehydrogenase (ubiquinone) activity (GO:0008137)	1943-01-01	0.194076	0.28935	0	0	4.77585	7.83004	NDUFS2
110	rRNA binding (GO:0019843)	1943-01-01	0.194076	0.28935	0	0	4.77585	7.83004	CIRBP
111	RNA polymerase II regulatory region sequence-specific DNA binding (GO:0000977)	4/460	0.198605	0.293434	0	0	1.77668	2.8719	ZNF692;HNRNPK;NFIB;TCF4
112	cadherin binding (GO:0045296)	3/313	0.206457	0.302311	0	0	1.95444	3.08345	SH3GLB2;HNRNPK;ADD1
113	guanyl ribonucleotide binding (GO:0032561)	2/170	0.2089	0.303183	0	0	2.39699	3.75344	RHOT2;SEPT4
114	inorganic anion transmembrane transporter activity (GO:0015103)	1948-01-01	0.214068	0.307958	0	0	4.26671	6.57696	SLC22A17
115	amyloid-beta binding (GO:0001540)	1949-01-01	0.218007	0.310897	0	0	4.17761	6.36345	CLU
116	protein kinase binding (GO:0019901)	4/495	0.235375	0.332772	0	0	1.64706	2.3826	FBXW5;NTRK3;ANK2;DNM1
117	transferase activity, transferring acyl groups other than amino-acyl groups (GO:0016747)	1956-01-01	0.245039	0.343474	0	0	3.64463	5.12558	CERS5
118	double-stranded RNA binding (GO:0003725)	1959-01-01	0.256339	0.353753	0	0	3.45559	4.70394	STAU2
119	microtubule motor activity (GO:0003777)	1960-01-01	0.260068	0.353753	0	0	3.39685	4.57491	KIFC2
120	protein serine/threonine phosphatase activity (GO:0004722)	1961-01-01	0.263779	0.353753	0	0	3.34007	4.45112	CAMK2G
121	transmembrane receptor protein tyrosine kinase activity (GO:0004714)	1961-01-01	0.263779	0.353753	0	0	3.34007	4.45112	NTRK3
122	ubiquitin binding (GO:0043130)	1962-01-01	0.267472	0.353753	0	0	3.28515	4.33226	AUP1
123	transmembrane receptor protein kinase activity (GO:0019199)	1962-01-01	0.267472	0.353753	0	0	3.28515	4.33226	NTRK3
124	anion transmembrane transporter activity (GO:0008509)	1962-01-01	0.267472	0.353753	0	0	3.28515	4.33226	SLC22A17
125	ATPase binding (GO:0051117)	1963-01-01	0.271146	0.355743	0	0	3.232	4.21808	ANK2
126	mitogen-activated protein kinase kinase binding (GO:0031434)	1965-01-01	0.278439	0.359559	0	0	3.13068	4.00275	NTRK3
127	cysteine-type peptidase activity (GO:0008234)	1965-01-01	0.278439	0.359559	0	0	3.13068	4.00275	USP11
128	secondary active transmembrane transporter activity (GO:0015291)	1966-01-01	0.282059	0.361387	0	0	3.08236	3.90116	SLC22A17
129	DNA binding (GO:0003677)	6/893	0.288714	0.367047	0	0	1.3682	1.69975	HNRNPK;NFIB;HP1BP3;TCF4;TAF6;HMGN1
130	organic anion transmembrane transporter activity (GO:0008514)	1970-01-01	0.296358	0.373867	0	0	2.90309	3.5307	SLC22A17
131	ubiquitin-like protein-specific protease activity (GO:0019783)	1974-01-01	0.310375	0.387993	0	0	2.74346	3.20978	USP11
132	GTPase binding (GO:0051020)	1976-01-01	0.31728	0.387993	0	0	2.67003	3.06512	ACAP3
133	thiol-dependent ubiquitin-specific protease activity (GO:0004843)	1976-01-01	0.31728	0.387993	0	0	2.67003	3.06512	USP11
134	syntaxin binding (GO:0019905)	1977-01-01	0.320707	0.387993	0	0	2.63477	2.99634	SNAP25
135	calcium ion transmembrane transporter activity (GO:0015085)	1977-01-01	0.320707	0.387993	0	0	2.63477	2.99634	ATP13A2
136	transition metal ion binding (GO:0046914)	3/399	0.321929	0.387993	0	0	1.52327	1.72652	ARIH2;ATP13A2;ARHGEF2
137	MAP kinase kinase kinase activity (GO:0004709)	1978-01-01	0.324116	0.387993	0	0	2.60042	2.92977	NTRK3
138	cysteine-type endopeptidase activity (GO:0004197)	1981-01-01	0.334244	0.397217	0	0	2.50253	2.74248	USP11
139	ubiquitin-protein transferase activity (GO:0004842)	3/417	0.346593	0.40893	0	0	1.4557	1.54246	FBXW5;ARIH2;FBXO44
140	single-stranded DNA binding (GO:0003697)	1987-01-01	0.35405	0.411803	0	0	2.32723	2.4164	HNRNPK
141	phosphatidylinositol bisphosphate binding (GO:1902936)	1987-01-01	0.35405	0.411803	0	0	2.32723	2.4164	ATP13A2
142	actin binding (GO:0003779)	2/254	0.363356	0.419651	0	0	1.59119	1.61087	BIN1;ADD1
143	thiol-dependent ubiquitinyl hydrolase activity (GO:0036459)	1992-01-01	0.370109	0.42446	0	0	2.1988	2.18552	USP11
144	integrin binding (GO:0005178)	1994-01-01	0.376421	0.428702	0	0	2.1513	2.10192	DST
145	protein heterodimerization activity (GO:0046982)	2/265	0.383046	0.430385	0	0	1.52378	1.46222	TCF4;ADD1
146	cation transmembrane transporter activity (GO:0008324)	1997-01-01	0.385772	0.430385	0	0	2.08375	1.98479	ATP13A2
147	transcriptional repressor activity, RNA polymerase II core promoter proximal region sequence-specific binding (GO:0001078)	1997-01-01	0.385772	0.430385	0	0	2.08375	1.98479	ZNF692
148	kinase activity (GO:0016301)	2/280	0.409475	0.453743	0	0	1.44046	1.28616	CKB;DGKZ
149	protein kinase regulator activity (GO:0019887)	1/107	0.415951	0.457826	0	0	1.88622	1.65457	CCNL2
150	protease binding (GO:0002020)	1/118	0.447455	0.489217	0	0	1.70793	1.37349	BIN1
151	magnesium ion binding (GO:0000287)	1/127	0.471974	0.512608	0	0	1.58522	1.19023	2004-09-01
152	Rab GTPase binding (GO:0017137)	1/130	0.479906	0.517793	0	0	1.54812	1.13657	SGSM3
153	protein tyrosine kinase activity (GO:0004713)	1/147	0.522672	0.56025	0	0	1.36668	0.886704	NTRK3
154	transcriptional repressor activity, RNA polymerase II transcription regulatory region sequence-specific binding (GO:0001227)	1/159	0.550745	0.586508	0	0	1.26211	0.75283	ZNF692
155	transcription regulatory region DNA binding (GO:0044212)	2/374	0.560652	0.593206	0	0	1.07132	0.619924	NCOR1;TCF4
156	purine ribonucleoside triphosphate binding (GO:0035639)	2/396	0.591896	0.62225	0	0	1.01036	0.529857	RHOT2;SEPT4
157	ubiquitin-like protein ligase activity (GO:0061659)	1/186	0.608073	0.635185	0	0	1.07644	0.535486	ARIH2
158	ubiquitin protein ligase activity (GO:0061630)	1/192	0.619794	0.643331	0	0	1.04231	0.498607	ARIH2
159	metal ion binding (GO:0046872)	2/442	0.651865	0.672364	0	0	0.902597	0.386238	ASPH;SEPT4
160	regulatory region DNA binding (GO:0000975)	1/224	0.676685	0.693602	0	0	0.89129	0.348092	NCOR1
161	phosphotransferase activity, alcohol group as acceptor (GO:0016773)	1/254	0.722331	0.73579	0	0	0.784405	0.255145	DGKZ
162	calcium ion binding (GO:0005509)	1/284	0.761587	0.770989	0	0	0.700182	0.190695	ASPH
163	transcription coactivator activity (GO:0003713)	1/291	0.769925	0.774649	0	0	0.683037	0.178588	SMARCD3
164	endopeptidase activity (GO:0004175)	1/354	0.833093	0.833093	0	0	0.559333	0.10214	USP11

## Sheet: Mouse_GOmolecularfunction_100to
	GO_Molecular_Function_2018.Term	GO_Molecular_Function_2018.Overlap	GO_Molecular_Function_2018.P.value	GO_Molecular_Function_2018.Adjusted.P.value	GO_Molecular_Function_2018.Old.P.value	GO_Molecular_Function_2018.Old.Adjusted.P.value	GO_Molecular_Function_2018.Odds.Ratio	GO_Molecular_Function_2018.Combined.Score	GO_Molecular_Function_2018.Genes
1	tubulin binding (GO:0015631)	9/255	5.35729e-06	0.000669832	0	0	7.90163	95.9026	KIFC2;MAP2;DCTN1;MAP4;KIF1A;ARHGEF2;DNM1;NCALD;CLASP2
2	microtubule binding (GO:0008017)	8/195	6.11719e-06	0.000669832	0	0	9.16671	110.041	KIFC2;MAP2;DCTN1;MAP4;KIF1A;ARHGEF2;DNM1;CLASP2
3	protein kinase binding (GO:0019901)	10/495	0.000186161	0.0118721	0	0	4.44788	38.2024	EPHA5;HDAC5;DLG1;DCTN1;ANK2;CALM1;SRCIN1;SNAP91;PTK2;DNM1
4	Rho guanyl-nucleotide exchange factor activity (GO:0005089)	1959-04-01	0.000216843	0.0118721	0	0	15.0341	126.833	MCF2L;ARHGEF4;ARHGEF2;KALRN
5	ligand-gated channel activity (GO:0022834)	1931-03-01	0.000492444	0.021569	0	0	21.9499	167.174	DLG1;CALM1;NCALD
6	kinase binding (GO:0019900)	8/418	0.00118648	0.0433065	0	0	4.13362	27.8472	DLG1;DCTN1;ANK2;CALM1;SRCIN1;SNAP91;PTK2;DNM1
7	RNA binding (GO:0003723)	16/1387	0.00138543	0.0433441	0	0	2.57428	16.9432	RBFOX1;SNRPN;CELF2;AKAP8L;CELF4;DNM1;ADD1;ATXN2L;DHX30;HNRNPK;PCBP2;HNRNPA2B1;UBAP2L;MAP4;EIF4G3;R3HDM2
8	Rac guanyl-nucleotide exchange factor activity (GO:0030676)	2014-02-01	0.00216577	0.0592878	0	0	33.8231	207.504	ARHGEF4;ARHGEF2
9	spectrin binding (GO:0030507)	2019-02-01	0.00400405	0.0974318	0	0	23.8691	131.768	ANK2;ADD1
10	ligand-gated ion channel activity (GO:0015276)	1968-03-01	0.00480405	0.105209	0	0	9.43775	50.3815	DLG1;CALM1;NCALD
11	calcium channel regulator activity (GO:0005246)	2026-02-01	0.00743899	0.146148	0	0	16.9014	82.8339	NRXN2;CALM1
12	calmodulin-dependent protein kinase activity (GO:0004683)	2027-02-01	0.00800811	0.146148	0	0	16.2245	78.3205	CAMK2B;CAMK2G
13	actin binding (GO:0003779)	5/254	0.00899568	0.151543	0	0	4.15367	19.568	ABLIM2;SORBS1;PTK2;NCALD;ADD1
14	pre-mRNA binding (GO:0036002)	1930-02-01	0.00982858	0.153747	0	0	14.484	66.9516	CELF2;CELF4
15	ion channel activity (GO:0005216)	1993-03-01	0.0113729	0.166045	0	0	6.80756	30.4742	DLG1;CALM1;NCALD
16	phosphatidylinositol binding (GO:0035091)	3/100	0.0138218	0.189185	0	0	6.31406	27.0337	PITPNM1;MCF2L;RUNDC3A
17	ribosome binding (GO:0043022)	1938-02-01	0.0154783	0.199397	0	0	11.2608	46.9384	BAG6;GTPBP6
18	cadherin binding (GO:0045296)	5/313	0.0204963	0.203373	0	0	3.34792	13.0151	ATXN2L;SH3GLB2;DLG1;HNRNPK;ADD1
19	amyloid-beta binding (GO:0001540)	1949-02-01	0.0249912	0.203373	0	0	8.6205	31.803	GRIA2;APBA2
20	phosphatidylinositol phosphate phosphatase activity (GO:0052866)	2021-06-01	0.029631	0.203373	0	0	40.1919	141.433	SYNJ1
21	JUN kinase binding (GO:0008432)	2021-06-01	0.029631	0.203373	0	0	40.1919	141.433	PTK2
22	inositol trisphosphate kinase activity (GO:0051766)	2021-06-01	0.029631	0.203373	0	0	40.1919	141.433	CALM1
23	protein kinase activator activity (GO:0030295)	1955-02-01	0.0309557	0.203373	0	0	7.64228	26.5584	MADD;CALM1
24	DEAD/H-box RNA helicase binding (GO:0017151)	2021-07-01	0.0344842	0.203373	0	0	33.4916	112.775	AKAP8L
25	N6-methyladenosine-containing RNA binding (GO:1990247)	2021-07-01	0.0344842	0.203373	0	0	33.4916	112.775	HNRNPA2B1
26	calcium-dependent protein serine/threonine phosphatase activity (GO:0004723)	2021-07-01	0.0344842	0.203373	0	0	33.4916	112.775	CAMK2G
27	fatty acid transporter activity (GO:0015245)	2021-07-01	0.0344842	0.203373	0	0	33.4916	112.775	SLC27A1
28	phosphatidylinositol phosphate 4-phosphatase activity (GO:0034596)	2021-07-01	0.0344842	0.203373	0	0	33.4916	112.775	SYNJ1
29	inositol-1,3,4,5-tetrakisphosphate 5-phosphatase activity (GO:0052659)	2021-07-01	0.0344842	0.203373	0	0	33.4916	112.775	SYNJ1
30	microtubule motor activity (GO:0003777)	1960-02-01	0.0363104	0.203373	0	0	6.9817	23.1489	KIFC2;KIF1A
31	aryl hydrocarbon receptor binding (GO:0017162)	2021-08-01	0.0393135	0.203373	0	0	28.7056	92.8968	ARNT2
32	phosphatidylinositol-4,5-bisphosphate 5-phosphatase activity (GO:0004439)	2021-08-01	0.0393135	0.203373	0	0	28.7056	92.8968	SYNJ1
33	phosphatidylinositol transporter activity (GO:0008526)	2021-08-01	0.0393135	0.203373	0	0	28.7056	92.8968	PITPNM1
34	protein phosphatase activator activity (GO:0072542)	2021-08-01	0.0393135	0.203373	0	0	28.7056	92.8968	CALM1
35	phosphatidylinositol-4,5-bisphosphate phosphatase activity (GO:0106019)	2021-08-01	0.0393135	0.203373	0	0	28.7056	92.8968	SYNJ1
36	ATPase binding (GO:0051117)	1963-02-01	0.0396819	0.203373	0	0	6.63734	21.4178	ANK2;ATP6V0A1
37	mitogen-activated protein kinase kinase binding (GO:0031434)	1965-02-01	0.0419931	0.203373	0	0	6.42598	20.372	EPHA5;DLG1
38	GABA receptor binding (GO:0050811)	2021-09-01	0.0441188	0.203373	0	0	25.1162	78.3842	TRAK1
39	phosphatase activator activity (GO:0019211)	2021-09-01	0.0441188	0.203373	0	0	25.1162	78.3842	CALM1
40	retinoid X receptor binding (GO:0046965)	2021-09-01	0.0441188	0.203373	0	0	25.1162	78.3842	MED25
41	inositol tetrakisphosphate phosphatase activity (GO:0052743)	2021-09-01	0.0441188	0.203373	0	0	25.1162	78.3842	SYNJ1
42	histone demethylase activity (H3-K36 specific) (GO:0051864)	2021-09-01	0.0441188	0.203373	0	0	25.1162	78.3842	KDM4B
43	protein homodimerization activity (GO:0042803)	7/664	0.048828	0.203373	0	0	2.20456	6.65657	CAMK2B;TRIM9;PDE2A;TCF4;CAMK2G;RAP1GAP;ADD1
44	cGMP binding (GO:0030553)	2021-10-01	0.0489004	0.203373	0	0	22.3244	67.3742	PDE2A
45	cyclic-nucleotide phosphodiesterase activity (GO:0004112)	2021-10-01	0.0489004	0.203373	0	0	22.3244	67.3742	PDE2A
46	death receptor binding (GO:0005123)	2021-10-01	0.0489004	0.203373	0	0	22.3244	67.3742	MADD
47	adenylate cyclase binding (GO:0008179)	2021-10-01	0.0489004	0.203373	0	0	22.3244	67.3742	CALM1
48	G-rich strand telomeric DNA binding (GO:0098505)	2021-10-01	0.0489004	0.203373	0	0	22.3244	67.3742	HNRNPA2B1
49	calcium channel inhibitor activity (GO:0019855)	2021-10-01	0.0489004	0.203373	0	0	22.3244	67.3742	CALM1
50	inositol trisphosphate phosphatase activity (GO:0046030)	2021-10-01	0.0489004	0.203373	0	0	22.3244	67.3742	SYNJ1
51	transcription factor activity, RNA polymerase II core promoter proximal region sequence-specific binding (GO:0000982)	4/280	0.052001	0.203373	0	0	2.96256	8.75879	HNRNPK;MYT1L;CAMTA1;TCF4
52	nitric-oxide synthase binding (GO:0050998)	2021-11-01	0.0536583	0.203373	0	0	20.0909	58.7683	DNM1
53	3',5'-cyclic-GMP phosphodiesterase activity (GO:0047555)	2021-11-01	0.0536583	0.203373	0	0	20.0909	58.7683	PDE2A
54	calcium ion transmembrane transporter activity (GO:0015085)	1977-02-01	0.0568571	0.203373	0	0	5.39456	15.4674	PDE2A;ATP2B2
55	transcriptional activator activity, RNA polymerase II core promoter proximal region sequence-specific binding (GO:0001077)	3/175	0.0575615	0.203373	0	0	3.54735	10.1273	HNRNPK;CAMTA1;TCF4
56	microtubule plus-end binding (GO:0051010)	2021-12-01	0.0583926	0.203373	0	0	18.2635	51.8788	CLASP2
57	fibroblast growth factor receptor binding (GO:0005104)	2021-12-01	0.0583926	0.203373	0	0	18.2635	51.8788	NPTN
58	single-stranded telomeric DNA binding (GO:0043047)	2021-12-01	0.0583926	0.203373	0	0	18.2635	51.8788	HNRNPA2B1
59	RNA polymerase II basal transcription factor binding (GO:0001091)	2021-12-01	0.0583926	0.203373	0	0	18.2635	51.8788	TCF4
60	phosphatidylinositol-3,5-bisphosphate 3-phosphatase activity (GO:0052629)	2021-12-01	0.0583926	0.203373	0	0	18.2635	51.8788	SYNJ1
61	cAMP binding (GO:0030552)	2021-12-01	0.0583926	0.203373	0	0	18.2635	51.8788	PDE2A
62	voltage-gated chloride channel activity (GO:0005247)	2021-12-01	0.0583926	0.203373	0	0	18.2635	51.8788	CLCN4
63	nucleoside-triphosphatase activity (GO:0017111)	5/424	0.0616171	0.203373	0	0	2.44705	6.81949	KIFC2;KIF1A;SEPT5;RAP1GAP;DNM1
64	guanylate kinase activity (GO:0004385)	2013-01-01	0.0631034	0.203373	0	0	16.7407	46.2543	DLG1
65	ionotropic glutamate receptor binding (GO:0035255)	2013-01-01	0.0631034	0.203373	0	0	16.7407	46.2543	DLG1
66	histone demethylase activity (H3-K9 specific) (GO:0032454)	2013-01-01	0.0631034	0.203373	0	0	16.7407	46.2543	KDM4B
67	phosphatidylinositol phosphate 5-phosphatase activity (GO:0034595)	2013-01-01	0.0631034	0.203373	0	0	16.7407	46.2543	SYNJ1
68	motor activity (GO:0003774)	1985-02-01	0.0676322	0.203373	0	0	4.87263	13.1253	KIFC2;KIF1A
69	histone deacetylase binding (GO:0042826)	1985-02-01	0.0676322	0.203373	0	0	4.87263	13.1253	HDAC5;AKAP8L
70	calcium-transporting ATPase activity (GO:0005388)	2014-01-01	0.0677909	0.203373	0	0	15.4522	41.587	ATP2B2
71	titin binding (GO:0031432)	2014-01-01	0.0677909	0.203373	0	0	15.4522	41.587	CALM1
72	phosphatidylinositol monophosphate phosphatase activity (GO:0052744)	2014-01-01	0.0677909	0.203373	0	0	15.4522	41.587	SYNJ1
73	phosphatidylinositol-3-phosphatase activity (GO:0004438)	2014-01-01	0.0677909	0.203373	0	0	15.4522	41.587	SYNJ1
74	phosphatidylinositol-3,5-bisphosphate phosphatase activity (GO:0106018)	2015-01-01	0.0724552	0.211051	0	0	14.3478	37.6598	SYNJ1
75	3',5'-cyclic-AMP phosphodiesterase activity (GO:0004115)	2015-01-01	0.0724552	0.211051	0	0	14.3478	37.6598	PDE2A
76	retinoic acid receptor binding (GO:0042974)	2016-01-01	0.0770964	0.211051	0	0	13.3906	34.316	MED25
77	proton-transporting ATPase activity, rotational mechanism (GO:0046961)	2016-01-01	0.0770964	0.211051	0	0	13.3906	34.316	ATP6V0A1
78	ubiquitin-specific protease binding (GO:1990381)	2016-01-01	0.0770964	0.211051	0	0	13.3906	34.316	BAG6
79	phosphatidic acid binding (GO:0070300)	2016-01-01	0.0770964	0.211051	0	0	13.3906	34.316	PITPNM1
80	ionotropic glutamate receptor activity (GO:0004970)	2016-01-01	0.0770964	0.211051	0	0	13.3906	34.316	GRIA2
81	ephrin receptor activity (GO:0005003)	2017-01-01	0.0817146	0.215608	0	0	12.553	31.4393	EPHA5
82	antiporter activity (GO:0015297)	2017-01-01	0.0817146	0.215608	0	0	12.553	31.4393	CLCN4
83	transmembrane-ephrin receptor activity (GO:0005005)	2017-01-01	0.0817146	0.215608	0	0	12.553	31.4393	EPHA5
84	ankyrin binding (GO:0030506)	2018-01-01	0.08631	0.217263	0	0	11.814	28.9421	NRCAM
85	hyaluronic acid binding (GO:0005540)	2018-01-01	0.08631	0.217263	0	0	11.814	28.9421	BCAN
86	voltage-gated anion channel activity (GO:0008308)	2018-01-01	0.08631	0.217263	0	0	11.814	28.9421	CLCN4
87	protein kinase A regulatory subunit binding (GO:0034237)	2018-01-01	0.08631	0.217263	0	0	11.814	28.9421	AKAP8L
88	insulin receptor binding (GO:0005158)	2019-01-01	0.0908825	0.221147	0	0	11.1571	26.7569	SORBS1
89	ephrin receptor binding (GO:0046875)	2019-01-01	0.0908825	0.221147	0	0	11.1571	26.7569	ANKS1B
90	RNA polymerase II transcription factor activity, sequence-specific transcription regulatory region DNA binding (GO:0001133)	2019-01-01	0.0908825	0.221147	0	0	11.1571	26.7569	THRA
91	3',5'-cyclic-nucleotide phosphodiesterase activity (GO:0004114)	2020-01-01	0.0954324	0.221507	0	0	10.5694	24.831	PDE2A
92	glutamate receptor activity (GO:0008066)	2020-01-01	0.0954324	0.221507	0	0	10.5694	24.831	GRIA2
93	glutamate receptor binding (GO:0035254)	2020-01-01	0.0954324	0.221507	0	0	10.5694	24.831	DLG1
94	proteasome binding (GO:0070628)	2020-01-01	0.0954324	0.221507	0	0	10.5694	24.831	BAG6
95	TBP-class protein binding (GO:0017025)	2021-01-01	0.0999598	0.221507	0	0	10.0404	23.1229	THRA
96	neurotransmitter receptor activity involved in regulation of postsynaptic membrane potential (GO:0099529)	2021-01-01	0.0999598	0.221507	0	0	10.0404	23.1229	GRIA2
97	hydrogen-exporting ATPase activity (GO:0036442)	2021-01-01	0.0999598	0.221507	0	0	10.0404	23.1229	ATP6V0A1
98	cyclic nucleotide binding (GO:0030551)	2021-01-01	0.0999598	0.221507	0	0	10.0404	23.1229	PDE2A
99	GTPase activity (GO:0003924)	3/222	0.100133	0.221507	0	0	2.77941	6.39612	SEPT5;RAP1GAP;DNM1
100	ATPase activity, coupled to transmembrane movement of ions, phosphorylative mechanism (GO:0015662)	2022-01-01	0.104465	0.226513	0	0	9.56181	21.5992	ATP2B2
101	bHLH transcription factor binding (GO:0043425)	2022-01-01	0.104465	0.226513	0	0	9.56181	21.5992	TCF4
102	disordered domain specific binding (GO:0097718)	2023-01-01	0.108947	0.231645	0	0	9.12672	20.2329	CALM1
103	nucleotide kinase activity (GO:0019201)	2023-01-01	0.108947	0.231645	0	0	9.12672	20.2329	DLG1
104	miRNA binding (GO:0035198)	2024-01-01	0.113408	0.234305	0	0	8.72947	19.002	HNRNPA2B1
105	kinase activator activity (GO:0019209)	2024-01-01	0.113408	0.234305	0	0	8.72947	19.002	MADD
106	ATPase coupled ion transmembrane transporter activity (GO:0042625)	2024-01-01	0.113408	0.234305	0	0	8.72947	19.002	ATP2B2
107	protein kinase activity (GO:0004672)	5/513	0.114562	0.234478	0	0	2.00912	4.35303	EPHA5;CAMK2B;FASTK;CAMK2G;PTK2
108	ATPase activity, coupled to transmembrane movement of ions, rotational mechanism (GO:0044769)	2025-01-01	0.117846	0.238965	0	0	8.36532	17.8882	ATP6V0A1
109	tumor necrosis factor receptor superfamily binding (GO:0032813)	2026-01-01	0.122262	0.243413	0	0	8.0303	16.8764	MADD
110	SH2 domain binding (GO:0042169)	2026-01-01	0.122262	0.243413	0	0	8.0303	16.8764	PTK2
111	actin filament binding (GO:0051015)	2/127	0.132847	0.260072	0	0	3.22857	6.51707	ABLIM2;ADD1
112	ubiquitin conjugating enzyme binding (GO:0031624)	2029-01-01	0.13538	0.260072	0	0	7.16883	14.3353	RNF14
113	excitatory extracellular ligand-gated ion channel activity (GO:0005231)	2029-01-01	0.13538	0.260072	0	0	7.16883	14.3353	GRIA2
114	cation-transporting ATPase activity (GO:0019829)	2029-01-01	0.13538	0.260072	0	0	7.16883	14.3353	ATP2B2
115	protein serine/threonine kinase activator activity (GO:0043539)	1931-01-01	0.144017	0.269571	0	0	6.69024	12.9645	CALM1
116	oxidoreductase activity, acting on paired donors, with incorporation or reduction of molecular oxygen, 2-oxoglutarate as one donor, and incorporation of one atom each of oxygen into both donors (GO:0016706)	1931-01-01	0.144017	0.269571	0	0	6.69024	12.9645	KDM4B
117	ATP-dependent microtubule motor activity, plus-end-directed (GO:0008574)	1931-01-01	0.144017	0.269571	0	0	6.69024	12.9645	KIF1A
118	protein heterodimerization activity (GO:0046982)	3/265	0.14722	0.272929	0	0	2.31817	4.44122	ARNT2;TCF4;ADD1
119	telomeric DNA binding (GO:0042162)	1932-01-01	0.148304	0.272929	0	0	6.4741	12.3558	HNRNPA2B1
120	phosphoric diester hydrolase activity (GO:0008081)	1933-01-01	0.152569	0.273874	0	0	6.27146	11.7912	PDE2A
121	transmitter-gated ion channel activity (GO:0022824)	1933-01-01	0.152569	0.273874	0	0	6.27146	11.7912	GRIA2
122	ion channel inhibitor activity (GO:0008200)	1933-01-01	0.152569	0.273874	0	0	6.27146	11.7912	CALM1
123	ubiquitin-protein transferase activity (GO:0004842)	4/417	0.156261	0.274737	0	0	1.966	3.64934	TRIM9;RNF14;TTC3;MIB2
124	carboxylic acid binding (GO:0031406)	1934-01-01	0.156813	0.274737	0	0	6.08111	11.2665	BCAN
125	E-box binding (GO:0070888)	1934-01-01	0.156813	0.274737	0	0	6.08111	11.2665	TCF4
126	GTPase regulator activity (GO:0030695)	3/275	0.159066	0.276471	0	0	2.23181	4.10304	RUNDC3A;KALRN;RAP1GAP
127	ubiquitin-like protein conjugating enzyme binding (GO:0044390)	1935-01-01	0.161037	0.277693	0	0	5.90196	10.7777	RNF14
128	transmitter-gated ion channel activity involved in regulation of postsynaptic membrane potential (GO:1904315)	1936-01-01	0.165239	0.282713	0	0	5.73304	10.3216	GRIA2
129	protein tyrosine kinase activity (GO:0004713)	2/147	0.167468	0.284149	0	0	2.78044	4.96854	EPHA5;PTK2
130	transcriptional activator activity, RNA polymerase II transcription regulatory region sequence-specific binding (GO:0001228)	3/284	0.169971	0.284149	0	0	2.15934	3.82662	HNRNPK;CAMTA1;TCF4
131	calcium ion binding (GO:0005509)	3/284	0.169971	0.284149	0	0	2.15934	3.82662	ASPH;PITPNM1;CALM1
132	receptor tyrosine kinase binding (GO:0030971)	1939-01-01	0.177721	0.294855	0	0	5.27964	9.1208	PITPNM1
133	protein kinase C binding (GO:0005080)	1940-01-01	0.18184	0.297186	0	0	5.144	8.76861	HDAC5
134	histone deacetylase activity (GO:0004407)	1940-01-01	0.18184	0.297186	0	0	5.144	8.76861	HDAC5
135	phosphotransferase activity, phosphate group as acceptor (GO:0016776)	1941-01-01	0.185939	0.299315	0	0	5.01515	8.43717	DLG1
136	androgen receptor binding (GO:0050681)	1942-01-01	0.190018	0.299315	0	0	4.89258	8.12481	RNF14
137	protein deacetylase activity (GO:0033558)	1942-01-01	0.190018	0.299315	0	0	4.89258	8.12481	HDAC5
138	zinc ion binding (GO:0008270)	3/302	0.192397	0.299315	0	0	2.02748	3.34168	RNF112;ARHGEF2;ZMYND11
139	potassium channel regulator activity (GO:0015459)	1943-01-01	0.194076	0.299315	0	0	4.77585	7.83004	DLG1
140	polyubiquitin modification-dependent protein binding (GO:0031593)	1943-01-01	0.194076	0.299315	0	0	4.77585	7.83004	BAG6
141	non-membrane spanning protein tyrosine kinase activity (GO:0004715)	1943-01-01	0.194076	0.299315	0	0	4.77585	7.83004	PTK2
142	Rac GTPase binding (GO:0048365)	1943-01-01	0.194076	0.299315	0	0	4.77585	7.83004	ARHGEF2
143	RNA polymerase II regulatory region sequence-specific DNA binding (GO:0000977)	4/460	0.198605	0.304157	0	0	1.77668	2.8719	HNRNPK;THRA;TCF4;ZMYND11
144	myosin binding (GO:0017022)	1946-01-01	0.206131	0.313491	0	0	4.45679	7.03836	TRAK1
145	protein phosphatase regulator activity (GO:0019888)	1947-01-01	0.210109	0.316763	0	0	4.35968	6.80166	CALM1
146	phospholipid transporter activity (GO:0005548)	1948-01-01	0.214068	0.316763	0	0	4.26671	6.57696	PITPNM1
147	ATP-dependent microtubule motor activity (GO:1990939)	1948-01-01	0.214068	0.316763	0	0	4.26671	6.57696	KIF1A
148	protein tyrosine kinase binding (GO:1990782)	1948-01-01	0.214068	0.316763	0	0	4.26671	6.57696	PITPNM1
149	mRNA binding (GO:0003729)	2/179	0.225406	0.325369	0	0	2.27407	3.38802	RBFOX1;HNRNPA2B1
150	Rab guanyl-nucleotide exchange factor activity (GO:0017112)	1951-01-01	0.225827	0.325369	0	0	4.0101	5.96697	MADD
151	SH3/SH2 adaptor activity (GO:0005070)	1951-01-01	0.225827	0.325369	0	0	4.0101	5.96697	SORBS1
152	hydrogen ion transmembrane transporter activity (GO:0015078)	1951-01-01	0.225827	0.325369	0	0	4.0101	5.96697	ATP6V0A1
153	methylation-dependent protein binding (GO:0140034)	1952-01-01	0.229708	0.326662	0	0	3.93127	5.7827	ZMYND11
154	extracellular ligand-gated ion channel activity (GO:0005230)	1952-01-01	0.229708	0.326662	0	0	3.93127	5.7827	GRIA2
155	repressing transcription factor binding (GO:0070491)	1953-01-01	0.233569	0.329372	0	0	3.85548	5.60693	HDAC5
156	Ras GTPase binding (GO:0017016)	2/184	0.234621	0.329372	0	0	2.21103	3.20552	ARHGEF2;RAP1GAP
157	methylated histone binding (GO:0035064)	1955-01-01	0.241235	0.3365	0	0	3.71231	5.27884	ZMYND11
158	chloride transmembrane transporter activity (GO:0015108)	1956-01-01	0.245039	0.337507	0	0	3.64463	5.12558	CLCN4
159	nuclear hormone receptor binding (GO:0035257)	1956-01-01	0.245039	0.337507	0	0	3.64463	5.12558	MED25
160	double-stranded RNA binding (GO:0003725)	1959-01-01	0.256339	0.349299	0	0	3.45559	4.70394	DHX30
161	ligand-gated cation channel activity (GO:0099094)	1960-01-01	0.260068	0.349299	0	0	3.39685	4.57491	GRIA2
162	protein serine/threonine phosphatase activity (GO:0004722)	1961-01-01	0.263779	0.349299	0	0	3.34007	4.45112	CAMK2G
163	transmembrane receptor protein tyrosine kinase activity (GO:0004714)	1961-01-01	0.263779	0.349299	0	0	3.34007	4.45112	EPHA5
164	chloride channel activity (GO:0005254)	1961-01-01	0.263779	0.349299	0	0	3.34007	4.45112	CLCN4
165	RNA polymerase II regulatory region DNA binding (GO:0001012)	2/201	0.266081	0.349299	0	0	2.02041	2.67493	THRA;ZMYND11
166	transmembrane receptor protein kinase activity (GO:0019199)	1962-01-01	0.267472	0.349299	0	0	3.28515	4.33226	EPHA5
167	PDZ domain binding (GO:0030165)	1962-01-01	0.267472	0.349299	0	0	3.28515	4.33226	ATP2B2
168	ATPase activity (GO:0016887)	2/203	0.269787	0.349299	0	0	2.0001	2.62038	KIFC2;KIF1A
169	small GTPase binding (GO:0031267)	1963-01-01	0.271146	0.349299	0	0	3.232	4.21808	RAP1GAP
170	mRNA 3'-UTR binding (GO:0003730)	1963-01-01	0.271146	0.349299	0	0	3.232	4.21808	HNRNPA2B1
171	ligand-dependent nuclear receptor transcription coactivator activity (GO:0030374)	1965-01-01	0.278439	0.353444	0	0	3.13068	4.00275	THRA
172	protein serine/threonine kinase activity (GO:0004674)	3/368	0.27958	0.353444	0	0	1.65527	2.10959	CAMK2B;FASTK;CAMK2G
173	anion channel activity (GO:0005253)	1966-01-01	0.282059	0.353444	0	0	3.08236	3.90116	CLCN4
174	secondary active transmembrane transporter activity (GO:0015291)	1966-01-01	0.282059	0.353444	0	0	3.08236	3.90116	CLCN4
175	translation factor activity, RNA binding (GO:0008135)	1967-01-01	0.28566	0.353444	0	0	3.03551	3.80335	EIF4G3
176	RNA helicase activity (GO:0003724)	1967-01-01	0.28566	0.353444	0	0	3.03551	3.80335	DHX30
177	ATP-dependent RNA helicase activity (GO:0004004)	1967-01-01	0.28566	0.353444	0	0	3.03551	3.80335	DHX30
178	transcription regulatory region DNA binding (GO:0044212)	3/374	0.287744	0.353879	0	0	1.628	2.02798	HDAC5;THRA;TCF4
179	RNA-dependent ATPase activity (GO:0008186)	1968-01-01	0.289244	0.353879	0	0	2.99005	3.70911	DHX30
180	Rho GTPase binding (GO:0017048)	1972-01-01	0.303401	0.369138	0	0	2.82103	3.36463	ARHGEF2
181	regulatory region DNA binding (GO:0000975)	2/224	0.30863	0.373425	0	0	1.80897	2.12665	HDAC5;THRA
182	hydrolase activity, acting on carbon-nitrogen (but not peptide) bonds, in linear amides (GO:0016811)	1975-01-01	0.313836	0.377638	0	0	2.70625	3.13623	HDAC5
183	steroid hormone receptor binding (GO:0035258)	1976-01-01	0.31728	0.379696	0	0	2.67003	3.06512	RNF14
184	transition metal ion binding (GO:0046914)	3/399	0.321929	0.383165	0	0	1.52327	1.72652	RNF112;ARHGEF2;ZMYND11
185	MAP kinase kinase kinase activity (GO:0004709)	1978-01-01	0.324116	0.383683	0	0	2.60042	2.92977	EPHA5
186	ATP-dependent helicase activity (GO:0008026)	1985-01-01	0.347513	0.409169	0	0	2.38288	2.51859	DHX30
187	single-stranded DNA binding (GO:0003697)	1987-01-01	0.35405	0.412757	0	0	2.32723	2.4164	HNRNPK
188	GTPase activator activity (GO:0005096)	2/249	0.35433	0.412757	0	0	1.62381	1.68475	KALRN;RAP1GAP
189	calcium channel activity (GO:0005262)	1993-01-01	0.373273	0.432522	0	0	2.17479	2.14314	PDE2A
190	RNA polymerase II core promoter proximal region sequence-specific DNA binding (GO:0000978)	2/262	0.3777	0.435349	0	0	1.5416	1.50099	HNRNPK;TCF4
191	metal ion binding (GO:0046872)	3/442	0.380715	0.435485	0	0	1.37104	1.32402	ASPH;PITPNM1;CALM1
192	core promoter binding (GO:0001047)	1997-01-01	0.385772	0.435485	0	0	2.08375	1.98479	HDAC5
193	transcriptional repressor activity, RNA polymerase II core promoter proximal region sequence-specific binding (GO:0001078)	1997-01-01	0.385772	0.435485	0	0	2.08375	1.98479	MYT1L
194	cation transmembrane transporter activity (GO:0008324)	1997-01-01	0.385772	0.435485	0	0	2.08375	1.98479	ATP2B2
195	double-stranded DNA binding (GO:0003690)	1999-01-01	0.391929	0.440166	0	0	2.04102	1.91177	ZMYND11
196	phosphatase binding (GO:0019902)	1/102	0.40105	0.448112	0	0	1.9801	1.80916	DLG1
197	core promoter proximal region sequence-specific DNA binding (GO:0000987)	2/278	0.405982	0.450228	0	0	1.45105	1.30805	HNRNPK;TCF4
198	phosphatase activity (GO:0016791)	1/104	0.407055	0.450228	0	0	1.94145	1.74499	DLG1
199	protein kinase regulator activity (GO:0019887)	1/107	0.415951	0.455994	0	0	1.88622	1.65457	MADD
200	ubiquitin protein ligase binding (GO:0031625)	2/284	0.416433	0.455994	0	0	1.41974	1.24374	BAG6;PCBP2
201	transcription coactivator activity (GO:0003713)	2/291	0.428511	0.464416	0	0	1.38486	1.17359	THRA;RNF14
202	transcription regulatory region sequence-specific DNA binding (GO:0000976)	2/292	0.430226	0.464416	0	0	1.38001	1.16397	THRA;ZMYND11
203	sequence-specific double-stranded DNA binding (GO:1990837)	1/112	0.430486	0.464416	0	0	1.8008	1.51779	THRA
204	ubiquitin-like protein ligase binding (GO:0044389)	2/297	0.43876	0.471022	0	0	1.35628	1.11731	BAG6;PCBP2
205	protease binding (GO:0002020)	1/118	0.447455	0.478013	0	0	1.70793	1.37349	BAG6
206	RNA polymerase II transcription factor binding (GO:0001085)	1/121	0.455751	0.484512	0	0	1.66498	1.30836	HDAC5
207	DNA binding (GO:0003677)	5/893	0.46346	0.490327	0	0	1.12684	0.866578	HNRNPK;CAMTA1;TCF4;ZMYND11;GTF2I
208	phosphoprotein phosphatase activity (GO:0004721)	1/136	0.495416	0.521616	0	0	1.47886	1.03869	DLG1
209	cation channel activity (GO:0005261)	1/146	0.520256	0.545148	0	0	1.37618	0.899241	PDE2A
210	transcriptional repressor activity, RNA polymerase II transcription regulatory region sequence-specific binding (GO:0001227)	1/159	0.550745	0.574349	0	0	1.26211	0.75283	MYT1L
211	guanyl ribonucleotide binding (GO:0032561)	1/170	0.57504	0.596842	0	0	1.17931	0.65253	PDE2A
212	ubiquitin-like protein ligase activity (GO:0061659)	1/186	0.608073	0.628151	0	0	1.07644	0.535486	RNF14
213	ubiquitin protein ligase activity (GO:0061630)	1/192	0.619794	0.637253	0	0	1.04231	0.498607	RNF14
214	transcription corepressor activity (GO:0003714)	1/203	0.640388	0.655351	0	0	0.984998	0.438995	ZMYND11
215	phosphotransferase activity, alcohol group as acceptor (GO:0016773)	1/254	0.722331	0.735769	0	0	0.784405	0.255145	PTK2
216	G-protein coupled receptor activity (GO:0004930)	1/267	0.740071	0.75035	0	0	0.745576	0.224425	ADGRB1
217	adenyl ribonucleotide binding (GO:0032559)	1/279	0.755449	0.76016	0	0	0.712957	0.199944	PDE2A
218	kinase activity (GO:0016301)	1/280	0.756689	0.76016	0	0	0.710365	0.198052	PTK2
219	sequence-specific DNA binding (GO:0043565)	1/394	0.863938	0.863938	0	0	0.501375	0.0733283	CAMTA1

## Sheet: GO_IR_Human
	GO_Biological_Process_2018.Term	GO_Biological_Process_2018.Overlap	GO_Biological_Process_2018.P.value	GO_Biological_Process_2018.Adjusted.P.value	GO_Biological_Process_2018.Old.P.value	GO_Biological_Process_2018.Old.Adjusted.P.value	GO_Biological_Process_2018.Odds.Ratio	GO_Biological_Process_2018.Combined.Score	GO_Biological_Process_2018.Genes
1	mRNA splicing, via spliceosome (GO:0000398)	83/261	7.89442e-16	3.27776e-12	0	0	3.24057	112.692	DDX42;PPWD1;CASC3;DDX41;YBX1;USP39;EFTUD2;PTBP1;SART3;RAVER1;SNRNP70;DHX15;RBM5;DDX17;PRMT5;RBM17;METTL3;PRPF40B;PLRG1;SRRM1;DDX39A;PRPF6;HNRNPUL1;HNRNPH1;GEMIN4;SRSF2;CD2BP2;STRAP;SRSF3;PPIE;PABPC1;HNRNPH3;SRSF5;SNRNP25;DNAJC8;SNRNP200;SLU7;SRSF7;SF1;SRSF9;RBM22;SF3B2;DDX5;RBM8A;DDX1;SRSF1;DDX20;RNPC3;PABPN1;POLR2A;FIP1L1;PUF60;PCBP2;DHX38;POLR2F;POLR2I;HNRNPA1;SF3B1;SRSF10;POLR2J;SRSF11;SRPK2;S…
2	mRNA processing (GO:0006397)	86/283	4.80896e-15	8.13737e-12	0	0	3.03419	100.032	CELF1;AKAP8L;DDX42;PPWD1;CASC3;DDX41;YBX1;USP39;EFTUD2;PTBP1;SART3;RAVER1;SNRNP70;DHX15;CMTR1;RBM5;RBM17;METTL3;PRPF40B;THOC2;PLRG1;SRRM1;THOC6;DDX39A;PRPF6;HNRNPUL1;HNRNPH1;SRSF2;CD2BP2;SRSF3;PPIE;PABPC1;HNRNPH3;SRSF5;SNRNP25;DNAJC8;AURKAIP1;SNRNP200;SLU7;SRSF7;SF1;SRSF9;RBM22;SF3B2;DDX5;RBM8A;SRSF1;RNPC3;TBRG4;PABPN1;POLR2A;FIP1L1;PUF60;PCBP2;DHX38;POLR2F;POLR2I;HNRNPA1;SF3B1;SRSF10;POLR2J;SRSF…
3	gene expression (GO:0010467)	111/411	5.87961e-15	8.13737e-12	0	0	2.58231	84.6154	RPL4;RPL5;ISCA2;RPL3;CASC3;RPL9;RPL7;RPS14;RPS11;MEF2A;DDX17;RPL23;RPL22;RPS6;SARS;THOC2;ILF2;THOC6;SRRM1;EEF1A1;DDX39A;HNRNPUL1;EEF1A2;SRSF2;RPL24;SRSF3;RPL26;SRSF5;SRSF7;SRSF9;RBM8A;BAZ2B;AAAS;NUP160;DHX30;DHX34;DHX38;CPSF4;RPL41;CHTOP;CPSF1;MRPL27;HARS2;HNRNPD;MPHOSPH10;MMS19;RNPS1;FARSB;RPS23;CREBZF;HBS1L;SMG1;CALCOCO1;MRPS15;RPLP1;CELF2;RPLP0;AKR1B1;MRPL37;MRPL32;SMG5;MRPL4;RBM3;RPL7A;RBM4;N…
4	RNA splicing, via transesterification reactions with bulged adenosine as nucleophile (GO:0000377)	75/236	2.02096e-14	2.09775e-11	0	0	3.2302	101.857	DDX42;PPWD1;CASC3;DDX41;YBX1;USP39;EFTUD2;PTBP1;SART3;RAVER1;SNRNP70;DHX15;RBM5;RBM17;METTL3;PRPF40B;PLRG1;SRRM1;DDX39A;PRPF6;HNRNPUL1;HNRNPH1;SRSF2;CD2BP2;SRSF3;PPIE;PABPC1;HNRNPH3;SRSF5;SNRNP25;DNAJC8;SNRNP200;SLU7;SRSF7;SF1;SRSF9;RBM22;SF3B2;DDX5;RBM8A;SRSF1;RNPC3;PABPN1;POLR2A;FIP1L1;PUF60;PCBP2;DHX38;POLR2F;POLR2I;HNRNPA1;SF3B1;SRSF10;POLR2J;SRSF11;SF3A3;ZRSR2;CPSF4;HSPA8;CPSF7;HNRNPA3;SF3A2…
5	RNA processing (GO:0006396)	62/193	2.13736e-12	1.77487e-09	0	0	3.27045	87.8817	MAPKBP1;CELF1;DDX47;CELF2;CELF3;AKAP8L;TSEN2;USP39;DCAF4;TSEN54;CCAR2;EFTUD2;RBM3;PTBP1;RBM4;PPP2R1A;SNRNP70;KHSRP;DHX15;RBM5;DDX17;PABPC4;METTL3;SRRM1;PRPF6;HNRNPUL1;HNRNPH1;SRSF2;LUC7L3;HNRNPH3;PPIG;SRSF5;SNRNP25;AURKAIP1;SLU7;SRSF7;SRSF9;TSEN34;SF3B2;SRSF1;DDX20;RNPC3;DHX30;PABPN1;DHX34;DHX38;SRSF11;SRPK2;SF3A3;IVNS1ABP;ZRSR2;RBM39;SF3A2;CPSF6;NONO;MTERF4;SON;HNRNPA2B1;HNRNPD;MPHOSPH10;RNPS1;H…
6	translation (GO:0006412)	65/232	4.77922e-10	3.30722e-07	0	0	2.6872	57.6716	RPL4;CARS;RPL5;HBS1L;MRPS15;RPL3;VARS;RPLP1;RPLP0;MRPL37;RPL9;MRPL32;RPL7;EFTUD2;EEF1B2;NARS;MRPL4;RPS14;RPL7A;MRPL9;RPS11;RPL23;PABPC4;RPL22;RPS6;DHPS;MRPS2;SARS;RPS3A;GTPBP2;MRPS7;FTSJ1;MRPS5;TUFM;EEF1A1;EEF1D;RPL7L1;EEF1A2;RPL24;RPL26;MRRF;RPL10;MRPL55;LARS;RPL13;HARS;RPS2;RPL18;RPL17;ZC3H15;YARS;PTCD3;RPL41;MTERF4;MRPL27;HARS2;RSL1D1;QARS;MARS;RPS6KB2;IARS;FARSA;FARSB;RPS23;AARS
7	ribosome biogenesis (GO:0042254)	63/226	1.09902e-09	6.51875e-07	0	0	2.66692	55.0154	LTV1;RPL4;RPL5;RPL3;NVL;DDX47;RPLP1;RPP30;RRP1;RPLP0;RPL9;RPL7;RPS14;RPL7A;XPO1;NOB1;RPS11;PELP1;RRP7BP;DIS3;PIH1D1;RPL23;RPL22;RPS6;DDX56;WDR74;GTF3A;IMP4;RPS3A;CSNK1E;GNL2;GNL3;EBNA1BP2;SBDS;RPL24;RPL26;DDX27;RPL10;RRP7A;EXOSC10;EXOSC9;EXOSC8;RPL13;RPS2;ZNF622;RPL18;RPL17;AAMP;NOP56;RPL41;NPM1;UTP6;KRR1;WDR18;MTERF4;WDR55;BOP1;TBL3;LAS1L;MPHOSPH10;NOL11;RAN;RPS23
8	ncRNA processing (GO:0034470)	63/227	1.33332e-09	6.91994e-07	0	0	2.6505	54.1646	LTV1;RPL4;INTS11;RPL5;INTS12;RPL3;DDX47;RPLP1;RPP30;RRP1;RPLP0;ADAR;RPL9;RPL7;RPS14;RPL7A;NOB1;DGCR8;RPS11;PELP1;RRP7BP;DIS3;PIH1D1;RPL23;RPL22;METTL3;RPS6;DDX56;SARS;IMP4;RPS3A;CSNK1E;EBNA1BP2;SBDS;RPL24;RPL26;DDX27;RPL10;RRP7A;EXOSC10;EXOSC9;EXOSC8;RPL13;RPS2;RPL18;RPL17;NOP56;RPL41;UTP6;SSB;KRR1;WDR18;ADAT1;WDR55;BOP1;TBL3;LAS1L;HNRNPA2B1;MPHOSPH10;INTS6;NOL11;RPS23;AARS
9	RNA splicing (GO:0008380)	36/106	1.67287e-08	7.25888e-06	0	0	3.52967	63.2027	MAPKBP1;SF3B2;DDX47;CELF3;RNPC3;USP39;DCAF4;CCAR2;EFTUD2;PTBP1;PPP2R1A;SNRNP70;KHSRP;DHX15;SF3B1;SRSF10;SRSF11;IVNS1ABP;SRPK2;SF3A3;ZRSR2;SF3A2;NONO;MTERF4;SRRM1;PRPF6;SRSF2;MPHOSPH10;LUC7L3;RNPS1;PPIG;SNRNP25;HNRNPC;HNRNPH3;SRSF7;SLU7
10	viral process (GO:0016032)	59/220	1.74829e-08	7.25888e-06	0	0	2.52487	45.0994	RPL4;RPL5;LRSAM1;RPL3;CALCOCO2;RPLP1;RPLP0;RPL9;RPL7;RPS14;PTBP1;RPL7A;XPO1;NUP62;RPS11;B2M;AP2M1;PDCD6IP;IST1;RPL23;RPL22;RPS6;RPS3A;VPS37B;HCFC2;TBC1D20;RPL24;NUP54;RPL26;CHMP7;VPS28;CHMP5;VCP;RPL10;RAB1B;VPS4A;AAAS;NUP160;PCBP2;UBC;RPL13;FYN;APOE;RPS2;RPL18;RPL17;AP1M1;RANBP2;RANBP1;RPL41;SSB;VTA1;DEK;PI4KA;EIF3G;CD247;RAN;RPS23;EIF3B
11	rRNA metabolic process (GO:0016072)	55/200	2.06048e-08	7.77739e-06	0	0	2.61167	46.2206	LTV1;RPL4;RPL5;RPL3;DDX47;RPLP1;RPP30;RRP1;RPLP0;RPL9;RPL7;RPS14;RPL7A;NOB1;RPS11;PELP1;RRP7BP;DIS3;PIH1D1;RPL23;RPL22;RPS6;DDX56;GTF3A;IMP4;RPS3A;CSNK1E;SIRT7;EBNA1BP2;SBDS;RPL24;RPL26;DDX27;RPL10;RRP7A;EXOSC10;EXOSC9;EXOSC8;RPL13;RPS2;RPL18;RPL17;NOP56;RPL41;UTP6;KRR1;WDR18;WDR55;BOP1;TBL3;LAS1L;MARS;MPHOSPH10;NOL11;RPS23
12	ribonucleoprotein complex assembly (GO:0022618)	46/156	2.92036e-08	1.01045e-05	0	0	2.87483	49.8754	RPL5;RPL3;HSP90AB1;RPL10;CELF1;DDX1;CELF2;SRSF1;PPAN;DDX20;C9ORF72;RRP7A;RPS14;SART3;LUC7L;BRIX1;SF3B1;SRSF10;RBM5;ABT1;SRPK2;SRPK3;ZRSR2;PRMT5;NPM1;RRP7BP;SF3A2;WDR18;MTERF4;CIRBP;ERAL1;MRPS7;ATXN2L;BOP1;XAB2;PRPF6;GEMIN4;RPL24;LUC7L3;STRAP;SRSF5;SNRNP200;SRSF9;SF1;RPS23;RBM22
13	cellular macromolecule biosynthetic process (GO:0034645)	83/367	1.30295e-07	4.16142e-05	0	0	2.01859	32.0016	RPL4;CREBZF;RPL5;ACHE;HBS1L;MRPS15;CALCOCO1;RPL3;MCM7;RPLP1;RPLP0;AKR1B1;MRPL37;RPL9;MRPL32;RPL7;PTMS;EFTUD2;EEF1B2;MRPL4;RPS14;RPL7A;NUP62;MRPL9;RPS11;MEF2A;RFC5;RBM14;RPL23;PABPC4;RPL22;RPS6;DHPS;MRPS2;SARS;RPS3A;GTPBP2;MRPS7;ILF2;MRPS5;TUFM;EEF1A1;EEF1D;EEF1A2;KCTD13;RPL24;RPL26;PTMA;MRRF;SMARCD3;RPL10;GTF3C5;BAZ2B;MRPL55;ORC6;POLR2A;ORC3;POLD2;E2F1;RPL13;POLR2F;HARS;RPS2;RPL18;POLR2I;ATRIP;RP…
14	spliceosomal complex assembly (GO:0000245)	19/41	1.55149e-07	4.60128e-05	0	0	5.90406	92.569	SRPK2;SRPK3;ZRSR2;SF3A2;CELF1;CELF2;DDX1;SRSF1;SART3;PRPF6;LUC7L;LUC7L3;SRSF5;SNRNP200;SF3B1;SRSF10;RBM5;SF1;SRSF9
15	mRNA splice site selection (GO:0006376)	14/24	1.75643e-07	4.77061e-05	0	0	9.55862	148.683	SF3A3;SF3A2;CELF1;CELF2;SRSF1;PSIP1;PRPF39;LUC7L3;LUC7L;SRSF5;SLU7;SRSF10;SF1;SRSF9
16	RNA metabolic process (GO:0016070)	51/191	1.83838e-07	4.77061e-05	0	0	2.50495	38.8498	EIF4A2;DDX3Y;EIF4A1;DDX47;CELF2;DDX42;CASC3;DDX41;RBM3;PTBP1;RBM4;DHX15;RBM5;DDX17;DIS3;PARP2;DDX55;PABPC4;METTL3;DDX56;DDX50;DDX39A;HNRNPUL1;HNRNPH1;HNRNPH3;SIDT2;DDX5;DDX27;DDX24;DDX1;DDX20;TBRG4;DHX30;PABPN1;POLR2A;DHX34;PCBP2;DHX38;POLR2F;POLR2I;HNRNPA1;POLR2J;RBM39;HNRNPA3;WTAP;HNRNPM;HNRNPA2B1;HNRNPD;MPHOSPH10;HNRNPC;RBMX
17	rRNA processing (GO:0006364)	53/202	1.97022e-07	4.81198e-05	0	0	2.44662	37.7757	LTV1;RPL4;RPL5;RPL3;DDX47;RPLP1;RPP30;RRP1;RPLP0;RPL9;RPL7;RPS14;RPL7A;NOB1;RPS11;PELP1;RRP7BP;DIS3;PIH1D1;RPL23;RPL22;RPS6;DDX56;IMP4;RPS3A;CSNK1E;EBNA1BP2;SBDS;RPL24;RPL26;DDX27;RPL10;RRP7A;EXOSC10;EXOSC9;EXOSC8;RPL13;RPS2;RPL18;RPL17;NOP56;RPL41;UTP6;KRR1;WDR18;WDR55;RSL1D1;BOP1;TBL3;LAS1L;MPHOSPH10;NOL11;RPS23
18	peptide biosynthetic process (GO:0043043)	47/174	3.80271e-07	8.77158e-05	0	0	2.54266	37.5865	RPL4;RPL5;HBS1L;MRPS15;RPL3;RPL10;RPLP1;RPLP0;MRPL37;RPL9;MRPL32;RPL7;MRPL55;MRPL4;RPS14;RPL7A;CARNS1;RPL13;MRPL9;HARS;RPS2;RPS11;RPL18;RPL17;GGT7;RPL41;RPL23;PABPC4;RPL22;RPS6;DHPS;MRPL27;SARS;MRPS2;RPS3A;MRPS7;HARS2;MRPS5;EEF1A1;RSL1D1;EEF1A2;RPS6KB2;RPL24;RPL26;MRRF;FARSB;RPS23
19	proteasome-mediated ubiquitin-dependent protein catabolic process (GO:0043161)	68/291	4.95262e-07	0.000108228	0	0	2.10096	30.5021	UBXN1;UBE3A;AUP1;ARRB2;PSMD6;UCHL1;CDC23;MAEA;PSMD2;UBXN4;SKP1;FBXO9;RNF44;FBXW5;FBXW7;FBXO2;UBE2E1;KCTD2;SIRT2;PSMA3;PSMA4;PSMA1;KCTD13;PSME2;ANAPC4;ANAPC5;MAN1B1;KCTD17;BIRC2;ANAPC2;VCP;ANAPC15;PSMD11;RNF4;PSMA7;HSP90B1;RMND5B;PSMB7;PSMB4;SHARPIN;OS9;PCBP2;TMEM129;UBC;BUB3;ANKZF1;CRBN;HSPA5;SIAH1;PLK1;SGTA;SYVN1;FBXL15;UBE2G2;BTBD6;SPSB3;ABTB1;SPSB2;UBXN11;PSMC1;CDC16;PSMC2;DNAJC10;CDK1;STUB1;S…
20	mRNA 3'-end processing (GO:0031124)	26/74	7.49376e-07	0.00015557	0	0	3.70764	52.2927	AHCYL1;RBM8A;ZC3H3;SRSF1;CASC3;PABPN1;FIP1L1;DHX38;SRSF11;CPSF4;CPSF7;CHTOP;CPSF6;CPSF1;THOC2;SRRM1;THOC6;DDX39A;SRSF2;SRSF3;RNPS1;PABPC1;SRSF5;SLU7;SRSF7;SRSF9
21	RNA export from nucleus (GO:0006405)	35/119	1.35358e-06	0.000267622	0	0	2.85625	38.5958	SMG1;RBM8A;SRSF1;CASC3;AAAS;NUP160;SMG5;FIP1L1;NUP62;DHX38;HNRNPA1;SRSF10;SRSF11;RANBP2;CPSF4;RANBP1;CHTOP;NPM1;SSB;CPSF1;THOC2;SRRM1;THOC6;DDX39A;XPOT;HNRNPA2B1;SRSF2;SRSF3;RNPS1;NUP54;SRSF5;SRSF7;SLU7;RAN;SRSF9
22	negative regulation of ubiquitin protein ligase activity (GO:1904667)	26/77	1.78609e-06	0.000337084	0	0	3.48895	46.1779	RPL5;PSMD11;ANAPC15;PSMA7;PSMB7;PSMD6;PSMB4;CDC23;PSMD2;UBC;FBXO5;BUB3;RPL23;UBE2E1;MAD2L2;PSMA3;PSMA4;PSMA1;PSMC1;PSMC2;CDC16;CDK1;ANAPC4;PSME2;ANAPC5;ANAPC2
23	mRNA metabolic process (GO:0016071)	30/97	2.40913e-06	0.0004349	0	0	3.06635	39.6671	DDX5;SF3B2;CELF1;AKAP8L;SRSF1;USP39;TBRG4;EFTUD2;PTBP1;SNRNP70;PCBP2;HSF1;DHX15;NUDT16;SRSF11;SF3A3;CPSF6;SSB;SF3A2;CPSF1;DIS3;NONO;METTL3;SON;HNRNPA2B1;SRSF2;SRSF5;AURKAIP1;SRSF7;SRSF9
24	RNA 3'-end processing (GO:0031123)	22/61	3.18693e-06	0.00055134	0	0	3.85714	48.8177	CPSF4;CPSF7;CHTOP;RBM8A;CPSF1;SRSF1;CASC3;THOC2;SRRM1;THOC6;DDX39A;PABPN1;FIP1L1;SRSF2;SRSF3;DHX38;RNPS1;SRSF5;SLU7;SRSF7;SRSF11;SRSF9
25	regulation of cholesterol metabolic process (GO:0090181)	17/41	4.66952e-06	0.000750304	0	0	4.83801	59.3839	IDI1;FDPS;SREBF1;ACADVL;HMGCS1;GGPS1;CYP51A1;LSS;TM7SF2;SQLE;GPAM;DGKQ;APOE;DHCR7;LDLRAP1;KPNB1;RAN
26	positive regulation of ubiquitin-protein ligase activity involved in regulation of mitotic cell cycle transition (GO:0051437)	25/76	4.79544e-06	0.000750304	0	0	3.35344	41.0724	PSMD11;ANAPC15;PSMA7;PSMB7;PSMD6;PSMB4;CDC23;PSMD2;UBC;FBXO5;BUB3;SKP1;PLK1;UBE2E1;PSMA3;PSMA4;PSMA1;PSMC1;PSMC2;CDC16;CDK1;ANAPC4;PSME2;ANAPC5;ANAPC2
27	mRNA export from nucleus (GO:0006406)	31/105	4.87914e-06	0.000750304	0	0	2.86881	35.0871	SMG1;RBM8A;ZC3H3;SRSF1;CASC3;AAAS;NUP160;SMG5;PABPN1;FIP1L1;NUP62;DHX38;SRSF10;SRSF11;RANBP2;CPSF4;CHTOP;CPSF1;THOC2;SRRM1;THOC6;DDX39A;HNRNPA2B1;SRSF2;SRSF3;RNPS1;NUP54;SRSF5;SRSF7;SLU7;SRSF9
28	regulation of ubiquitin-protein ligase activity involved in mitotic cell cycle (GO:0051439)	24/72	5.69522e-06	0.00084452	0	0	3.41975	41.2965	PSMD11;ANAPC15;PLK1;UBE2E1;PSMA7;PSMB7;PSMD6;PSMA3;PSMB4;CDC23;PSMA4;PSMA1;PSMD2;PSMC1;UBC;PSMC2;CDC16;CDK1;ANAPC4;PSME2;ANAPC5;FBXO5;BUB3;ANAPC2
29	positive regulation of protein ubiquitination involved in ubiquitin-dependent protein catabolic process (GO:2000060)	27/87	7.03548e-06	0.000992897	0	0	3.07928	36.5343	PSMD11;ANAPC15;CLU;PSMA7;PSMB7;PSMD6;PSMB4;CDC23;PSMD2;UBC;FBXO5;BUB3;SKP1;FBXW7;PLK1;UBE2E1;PSMA3;PSMA4;PSMA1;PSMC1;PSMC2;CDC16;CDK1;ANAPC4;PSME2;ANAPC5;ANAPC2
30	nuclear export (GO:0051168)	28/92	7.28164e-06	0.000992897	0	0	2.99424	35.4223	RBM8A;SRSF1;CASC3;PKD1;XPO1;NUP62;DHX38;HNRNPA1;SRSF11;RANBP2;RANBP1;CHTOP;STRADA;STRADB;XPO7;THOC2;SRRM1;THOC6;DDX39A;SRSF2;SRSF3;RNPS1;SRSF5;CALR;SLU7;SRSF7;RAN;SRSF9
31	nuclear-transcribed mRNA catabolic process, nonsense-mediated decay (GO:0000184)	32/112	7.41324e-06	0.000992897	0	0	2.73938	32.3583	RPL4;RPL5;SMG1;RPL3;RBM8A;RPL10;RPLP1;RPLP0;SMG9;CASC3;RPL9;SMG5;RPL7;RPS14;CTIF;RPL7A;PPP2R1A;RPL13;RPS2;RPS11;RPL18;RPL17;RPL41;RPL23;RPL22;RPS6;RPS3A;RPL24;RNPS1;RPL26;PABPC1;RPS23
32	ubiquitin-dependent protein catabolic process (GO:0006511)	72/341	1.1554e-05	0.00149913	0	0	1.84216	20.9426	UBXN1;UBE2D2;USP33;UBE3A;ARRB2;FBXO21;PSMD6;UCHL1;CDC23;MAEA;PSMD2;ENC1;ARIH2;UFD1;SKP1;RNF44;FBXW5;ARRDC1;UBE2E1;KCTD2;TRPC4AP;SIRT2;RNF40;PSMA3;PSMA4;PSMA1;KCTD13;PSME2;ANAPC4;ANAPC5;KCTD17;SQSTM1;VPS28;BIRC2;ANAPC2;VCP;ANAPC15;PSMD11;UBA6;CUL2;VPS4A;UBR4;RNF4;PSMA7;RMND5B;PSMB7;PSMB4;SHARPIN;OS9;PCBP2;UBC;BUB3;RANBP2;RANBP1;CRBN;SIAH1;ADRM1;SYVN1;KLHL3;UBE2G2;BTBD6;SPSB3;ABTB1;SPSB2;UBXN11;PSM…
33	nucleic acid metabolic process (GO:0090304)	25/80	1.32834e-05	0.00162213	0	0	3.10883	34.9091	DDX24;DDX1;CASC3;PTBP1;POLR2A;ERI2;ERI3;PCBP2;POLR2F;POLR2I;HNRNPA1;POLR2J;HNRNPA3;WTAP;METTL3;HNRNPM;RAD50;HNRNPH1;HNRNPA2B1;HNRNPD;MMS19;HNRNPC;RBMX;RAN;DNASE1L1
34	RNA transport (GO:0050658)	25/80	1.32834e-05	0.00162213	0	0	3.10883	34.9091	RBM8A;SRSF1;CASC3;NUP62;FLOT1;DHX38;HNRNPA1;SRSF11;RANBP2;RANBP1;CHTOP;RFTN1;THOC2;SRRM1;THOC6;DDX39A;HNRNPA2B1;SRSF2;SRSF3;RNPS1;SRSF5;SLU7;SRSF7;SIDT2;SRSF9
35	mRNA-containing ribonucleoprotein complex export from nucleus (GO:0071427)	29/100	1.42661e-05	0.00169237	0	0	2.7954	31.19	SMG1;RBM8A;SRSF1;CASC3;AAAS;NUP160;SMG5;FIP1L1;NUP62;DHX38;SRSF10;SRSF11;RANBP2;CPSF4;CHTOP;CPSF1;THOC2;SRRM1;THOC6;DDX39A;HNRNPA2B1;SRSF2;SRSF3;RNPS1;NUP54;SRSF5;SRSF7;SLU7;SRSF9
36	negative regulation of ubiquitin-protein ligase activity involved in mitotic cell cycle (GO:0051436)	23/71	1.51083e-05	0.00174249	0	0	3.27597	36.3641	PSMD11;ANAPC15;UBE2E1;PSMA7;PSMB7;PSMD6;PSMA3;PSMB4;CDC23;PSMA4;PSMA1;PSMD2;PSMC1;UBC;CDC16;PSMC2;CDK1;ANAPC4;PSME2;ANAPC5;FBXO5;BUB3;ANAPC2
37	neuronal ion channel clustering (GO:0045161)	2021-09-07	1.61324e-05	0.00181032	0	0	23.8421	263.09	MTCH1;SPTBN4;KCNIP2;PICK1;CNTN2;NRCAM;AGRN
38	regulation of cell cycle (GO:0051726)	50/215	1.75543e-05	0.00189466	0	0	2.0799	22.7754	PPP1R13B;FOXM1;MAEA;CHMP1A;RACK1;NEK1;PIM3;FBXO5;TRIM21;CDK5RAP3;TMEM8B;MEN1;TSPYL2;MAP2K2;STRADA;STRADB;METTL3;TSC2;RAD23A;SIRT2;RBL2;RNF167;BIRC2;ANKRD17;BEX2;TP53I13;LIN37;UHRF2;RBBP4;PAK6;USP51;E4F1;PAK3;SRPK2;MBD4;ZBTB17;PLK1;YY1AP1;BOP1;NR4A1;SON;TAOK3;CCPG1;STK25;TAOK1;ID4;CDK1;CDK10;TAF6;CALR
39	cellular protein localization (GO:0034613)	69/327	1.77966e-05	0.00189466	0	0	1.83964	20.1192	CNTNAP1;WDR45;HID1;SEPT8;SEPT9;SH3PXD2B;ARFIP2;EVI5L;TMED4;CEP68;MIOS;ATG9B;STX7;TMEM250;SEPT4;ATG13;SEPT5;SEPT2;SEPT3;PACS2;CTTN;HGS;RAB34;PICK1;TBC1D25;ARHGEF2;EZR;SLU7;STX1A;GAS8;NAPA;WDR45B;RAB1B;VPS26A;VPS26B;HDAC6;STX10;GGA2;GGA3;WNT11;RAB40C;RAB26;RAB24;MFN2;FLNA;STX5;STX4;RAB6A;TBC1D17;SEC31B;BBS2;ACD;NPM1;RAB4B;RABL2A;RABL2B;TRAPPC8;TBCK;TBC1D3L;SNX17;RAB15;ABHD17A;SGSM3;CROCC;SNX15;RAB1…
40	mitotic sister chromatid segregation (GO:0000070)	25/82	2.13681e-05	0.00214378	0	0	2.99941	32.2545	BECN1;PHF23;AKAP8L;VPS4A;PDS5A;CDC23;CHTF8;POGZ;NUP62;CHMP1A;NUSAP1;SPDL1;SPAG5;BOD1;PLK1;KIF22;TUBG2;KNSTRN;ZWINT;WAPL;PSRC1;CHMP7;KPNB1;RAN;CHMP5
41	positive regulation of ubiquitin protein ligase activity (GO:1904668)	25/82	2.13681e-05	0.00214378	0	0	2.99941	32.2545	PSMD11;ANAPC15;PSMA7;PSMB7;PSMD6;PSMB4;CDC23;PSMD2;UBC;FBXO5;BUB3;SKP1;PLK1;UBE2E1;PSMA3;PSMA4;PSMA1;PSMC1;PSMC2;CDC16;CDK1;ANAPC4;PSME2;ANAPC5;ANAPC2
42	regulation of mRNA stability (GO:0043488)	34/128	2.16856e-05	0.00214378	0	0	2.47706	26.6008	PSMD11;ANP32A;YWHAB;FASTKD3;PSMA7;TBRG4;FXR1;PSMB7;PSMD6;PSMB4;XPO1;KHSRP;PSMD2;EXOSC9;UBC;EXOSC8;E2F1;HSPA8;NPM1;DIS3;METTL3;TNFSF13;CIRBP;SAMD4B;CARHSP1;PSMA3;PSMA4;PSMA1;PSMC1;APEX1;PSMC2;HNRNPD;PSME2;PABPC1
43	oligodendrocyte development (GO:0014003)	2021-12-08	2.22353e-05	0.002147	0	0	13.6278	146.006	PRDM8;EIF2B5;EIF2B4;CNTNAP1;EIF2B2;PLP1;EIF2B1;ZNF488
44	termination of RNA polymerase II transcription (GO:0006369)	22/68	2.35271e-05	0.0022201	0	0	3.26887	34.8375	CPSF4;CPSF7;CHTOP;RBM8A;CPSF1;SRSF1;CASC3;THOC2;SRRM1;THOC6;DDX39A;PABPN1;FIP1L1;SRSF2;SRSF3;DHX38;RNPS1;SRSF5;SLU7;SRSF7;SRSF11;SRSF9
45	viral transcription (GO:0019083)	31/113	2.4837e-05	0.00229163	0	0	2.58773	27.4382	RPL4;RPL5;CCNT2;RPL3;RPL10;RPLP1;RPLP0;AAAS;RPL9;NUP160;RPL7;RPS14;RPL7A;NUP62;RPL13;RPS2;RPS11;RPL18;RPL17;RANBP2;RPL41;RPL23;RPL22;RPS6;RPS3A;USF2;RPL24;NUP54;RPL26;RPS23;MON1B
46	regulation of mitotic cell cycle phase transition (GO:1901990)	44/184	2.66091e-05	0.00240176	0	0	2.15514	22.7028	YWHAE;ANAPC15;PSMD11;DCTN1;DCTN3;PSMA7;PSMB7;PSMD6;ACTR1A;PSMB4;CDC23;TUBA1A;PPP2R1A;HAUS7;PSMD2;UBC;E2F1;FBXO5;BUB3;PCNT;SKP1;OFD1;NPM2;ODF2;PLK1;UBE2E1;HAUS4;HAUS3;CSNK1E;HAUS5;SIRT2;PSMA3;PSMA4;PSMA1;ERCC3;PSMC1;CDC16;PSMC2;CDK1;PSME2;ANAPC4;ANAPC5;ANAPC2;PAFAH1B1
47	nuclear-transcribed mRNA catabolic process (GO:0000956)	42/174	3.17022e-05	0.00278371	0	0	2.18113	22.5946	RPL4;EIF4A2;RPL5;EIF4A1;DDX5;SMG1;RPL3;RBM8A;RPL10;RPLP1;RPLP0;SMG9;CASC3;RPL9;SMG5;RPL7;RPS14;CTIF;RPL7A;EXOSC10;PPP2R1A;DHX34;EXOSC9;EXOSC8;RPL13;RPS2;RPS11;RPL18;RPL17;RPL41;RPL23;RPL22;RPS6;SAMD4B;RPS3A;CNOT11;RPL24;RNPS1;RPL26;PABPC1;CNOT9;RPS23
48	mRNA transport (GO:0051028)	29/104	3.21817e-05	0.00278371	0	0	2.6457	27.3674	SMG1;RBM8A;SRSF1;CASC3;AAAS;NUP160;SMG5;FIP1L1;NUP62;DHX38;SRSF10;SRSF11;RANBP2;CPSF4;CHTOP;CPSF1;THOC2;SRRM1;THOC6;DDX39A;HNRNPA2B1;SRSF2;SRSF3;RNPS1;NUP54;SRSF5;SRSF7;SLU7;SRSF9
49	regulation of mRNA splicing, via spliceosome (GO:0048024)	20/60	3.35907e-05	0.0028463	0	0	3.41595	35.1886	DDX17;SRPK2;DDX5;MBNL2;RBM8A;WTAP;CELF3;CELF5;JMJD6;PTBP1;RBM4;SON;SRSF3;RNPS1;HNRNPA1;SRSF7;SRSF10;RBMX;RBM5;SRSF9
50	DNA-templated transcription, termination (GO:0006353)	29/106	4.72745e-05	0.00392567	0	0	2.57669	25.6626	RBM8A;SRSF1;CASC3;PABPN1;POLR2A;FIP1L1;TAF1C;DHX38;POLR2F;SRSF11;CPSF4;PRMT5;CPSF7;CHTOP;TBP;CPSF1;THOC2;SRRM1;THOC6;DDX39A;ERCC3;POLR1C;SRSF2;SRSF3;RNPS1;SRSF5;SRSF7;SLU7;SRSF9
51	regulation of intracellular steroid hormone receptor signaling pathway (GO:0033143)	2027-12-01	5.20526e-05	0.00423769	0	0	5.45623	53.8161	DDX5;UFM1;KDM5D;PRMT2;GPAM;DDRGK1;UBA5;CARM1;SAFB2;ARRB2;CALR;HDAC6
52	organelle assembly (GO:0070925)	75/376	5.84658e-05	0.00466827	0	0	1.71378	16.7043	NCF1;FNBP1L;WDR45;SEPT8;SEPT9;MAP1LC3A;SH3PXD2B;CHMP1A;POGZ;NUP62;TEKT2;NEK1;IFT57;SNAP29;OFD1;RBM14;DBNL;PDCD6IP;IST1;ATG9B;STX7;CIRBP;HAUS4;HAUS3;IFT80;TUBG2;VPS37B;HAUS5;WDR34;TMEM250;SEPT4;ATG13;SEPT5;SEPT2;SEPT3;ATXN2L;NCOR1;IFT43;PACS2;HGS;ULK3;ATG4B;ATP6V0D1;CHMP7;VPS28;GOLGA8A;CHMP5;BECN1;HDAC3;WDR45B;RAB1B;VPS4A;C9ORF72;CORO1A;HDAC6;HAUS7;FLNA;E2F4;PCNT;BBS2;CENPT;NPM1;CENPW;VTA1;DNAH14;…
53	proteasomal protein catabolic process (GO:0010498)	52/237	6.38299e-05	0.00500041	0	0	1.92855	18.6284	UBXN1;UBE3A;ARRB2;PSMD6;UCHL1;CDC23;MAEA;PSMD2;ENC1;SKP1;RNF44;FBXW5;UBE2E1;KCTD2;SIRT2;PSMA3;PSMA4;PSMA1;KCTD13;PSME2;ANAPC4;ANAPC5;KCTD17;BIRC2;ANAPC2;VCP;ANAPC15;PSMD11;RNF4;FBXO44;PSMA7;RMND5B;PSMB7;PSMB4;SHARPIN;PCBP2;UBC;BUB3;CRBN;SIAH1;SYVN1;BTBD6;SPSB3;ABTB1;SPSB2;UBXN11;PSMC1;CDC16;PSMC2;CDK1;STUB1;RNF185
54	ribosomal large subunit biogenesis (GO:0042273)	20/63	7.37644e-05	0.00567166	0	0	3.17708	30.2287	RPL5;NPM1;RPL3;RPL10;WDR18;PPAN;WDR74;GTF3A;RPL7;WDR55;RPL7A;BOP1;RSL1D1;EBNA1BP2;LAS1L;RPL24;BRIX1;RPL26;ZNF622;AAMP
55	regulation of mRNA processing (GO:0050684)	2028-12-01	8.04852e-05	0.0060759	0	0	5.11492	48.2206	SRPK2;SRPK3;CPSF4;AHCYL1;SON;PABPN1;SLTM;SAFB2;SRSF3;SAFB;SRSF10;JMJD6
56	anaphase-promoting complex-dependent catabolic process (GO:0031145)	23/79	9.95597e-05	0.00738164	0	0	2.80668	25.8629	PSMD11;ANAPC15;PLK1;UBE2E1;PSMA7;PSMB7;PSMD6;PSMA3;PSMB4;CDC23;PSMA4;PSMA1;PSMD2;PSMC1;UBC;PSMC2;CDC16;CDK1;ANAPC4;PSME2;ANAPC5;BUB3;ANAPC2
57	regulation of RNA splicing (GO:0043484)	18/55	0.000107415	0.00782432	0	0	3.32159	30.3554	SRPK2;MBNL2;CELF1;CLK4;CLK3;JMJD6;CLK2;CLK1;PTBP1;SON;POLR2A;SNRNP70;HNRNPH1;FASTK;SRSF3;ZNF326;SRSF10;RBM22
58	RNA secondary structure unwinding (GO:0010501)	16/46	0.000113755	0.00814327	0	0	3.64005	33.057	EIF4A2;DDX3Y;DDX17;EIF4A1;DDX5;DDX27;DDX24;DDX47;DDX1;DDX55;DDX56;DDX20;DDX42;DDX41;DDX50;DDX39A
59	protein localization to pre-autophagosomal structure (GO:0034497)	2021-11-07	0.00011676	0.00821675	0	0	11.9197	107.937	PACS2;WDR45B;ATG9B;MFN2;TRAPPC8;WDR45;ATG13
60	vesicle-mediated transport (GO:0016192)	79/410	0.000125487	0.00868369	0	0	1.64133	14.7446	DOC2A;SNAP23;CPNE6;MLC1;FNBP1L;WASH2P;ACTR1A;AP1G2;CHMP1A;KIF5A;TOM1;CPNE1;SNAP29;WASHC1;VPS39;PLEKHJ1;APLP2;STX7;ZFYVE21;TSC2;CSNK1E;ARFGAP1;DNM1;MAPK8IP1;ACAP3;ACAP2;BIN1;KXD1;VAMP4;SFT2D1;CHMP7;VAMP2;CSNK1G2;STX1A;CHMP5;NAPA;LRPAP1;BECN1;SPTBN4;DCTN1;VPS4A;VPS26A;AGAP4;SNX32;VPS26B;C9ORF72;NCALD;STX10;CLN5;ARFRP1;SNX2;VPS51;VPS50;VPS52;VPS11;STX5;STX4;RAB6A;TBC1D17;VPS16;SPAG9;SYT5;GIT2;SYT4;H…
61	positive regulation of cellular protein localization (GO:1903829)	20/66	0.00015184	0.0103351	0	0	2.96936	26.1087	CDT1;PLK3;HSP90AB1;NUMA1;PLK1;OAZ1;RTN4;OAZ2;GNL3;CCDC88A;DDRGK1;SYT11;CROCC;NUP62;CDK1;STX4;FYN;PCNT;CDK5RAP3;VAMP2
62	cellular protein metabolic process (GO:0044267)	90/484	0.00016459	0.0109448	0	0	1.57205	13.6957	RPL4;RPL5;HBS1L;MRPS15;RPL3;PRKCSH;RPLP1;UBE2D2;SPPL2B;RPLP0;ARAF;MRPL37;RPL9;MRPL32;RPL7;MRPL4;RPL7A;RPS14;PPP4R2;AKT2;MRPL9;RPS11;B2M;MEN1;RPL23;FBXO2;PABPC4;APLP2;RPL22;RPS6;DHPS;SHISA5;SARS;MRPS2;ADAM10;RPS3A;RABGGTB;MRPS7;PHKA2;MRPS5;EEF1A1;VCAN;VGF;EEF1A2;MXRA8;RPL24;YME1L1;RPL26;MRRF;STOML2;RPN2;RPL10;PSEN2;MRPL55;HSP90B1;CLN5;GGA2;CST3;GGA3;UBC;RPL13;ABL2;D2HGDH;HARS;RPS2;APOE;RPL18;ST3GA…
63	regulation of alcohol biosynthetic process (GO:1902930)	13/34	0.00016607	0.0109448	0	0	4.22228	36.7469	IDI1;FDPS;SREBF1;HMGCS1;GGPS1;CYP51A1;LSS;TM7SF2;SQLE;GPAM;DHCR7;KPNB1;RAN
64	IRE1-mediated unfolded protein response (GO:0036498)	18/57	0.00017965	0.0116548	0	0	3.15089	27.1748	TSPYL2;KLHDC3;ZBTB17;ACADVL;HSPA5;DCTN1;PPP2R5B;CXXC1;SYVN1;ARFGAP1;ADD1;ASNA1;LMNA;PREB;HYOU1;HDGF;SEC62;ATP6V0D1
65	tRNA processing (GO:0008033)	19/62	0.000186992	0.0119445	0	0	3.01704	25.8996	TSEN34;POP5;CPSF4;SSB;CPSF1;RPP30;ELAC2;DDX1;ADAT1;SARS;TRMT1;TRNT1;TSEN2;FTSJ1;TSEN54;QTRT1;CTU2;TRMT61A;AARS
66	ubiquitin-dependent ERAD pathway (GO:0030433)	18/58	0.000229574	0.0144423	0	0	3.07194	25.7406	VCP;HSPA5;SGTA;SYVN1;AUP1;UBE2G2;HSP90B1;OS9;PSMC1;TMEM129;PSMC2;DNAJC10;MAN1B1;STT3B;UBXN4;RNF185;ANKZF1;DZIP3
67	viral gene expression (GO:0019080)	28/110	0.000243632	0.0150979	0	0	2.33454	19.4231	RPL4;RPL5;RPL3;RPL10;RPLP1;RPLP0;AAAS;RPL9;NUP160;RPL7;RPS14;RPL7A;NUP62;RPL13;RPS2;RPS11;RPL18;RPL17;RANBP2;RPL41;RPL23;RPL22;RPS6;RPS3A;RPL24;NUP54;RPL26;RPS23
68	polyamine metabolic process (GO:0006595)	2021-12-07	0.000249096	0.0152095	0	0	9.53521	79.12	SMOX;DHPS;SAT2;SAT1;OAZ1;OAZ2;SRM
69	SRP-dependent cotranslational protein targeting to membrane (GO:0006614)	24/89	0.000260996	0.0154872	0	0	2.52288	20.8163	RPL4;RPL5;RPL41;RPL3;RPL10;RPLP1;RPL23;ZFAND2B;RPLP0;RPL22;RPS6;RPS3A;RPL9;RPL7;RPL7A;RPS14;RPL24;RPL13;RPL26;RPS2;RPS11;RPL18;RPL17;RPS23
70	translational elongation (GO:0006414)	27/105	0.000261104	0.0154872	0	0	2.36623	19.5228	MRPS15;MRPL38;MRPL39;MRPL37;MRPL32;MRPL55;EFTUD2;EEF1B2;MRPL4;RACK1;MRPL9;PTCD3;MRPS26;MRPS27;MRPL27;MRPS2;ERAL1;GTPBP2;MRPS7;MRPL46;MRPS5;TUFM;EEF1A1;EEF1D;EEF1A2;AURKAIP1;ZNF598
71	tRNA aminoacylation (GO:0043039)	14/40	0.000279644	0.0161261	0	0	3.67302	30.0526	CARS;YARS;VARS;SARS;HARS2;NARS;QARS;LARS;MARS;HARS;IARS;FARSA;FARSB;AARS
72	regulation of cholesterol biosynthetic process (GO:0045540)	14/40	0.000279644	0.0161261	0	0	3.67302	30.0526	IDI1;FDPS;SREBF1;HMGCS1;GGPS1;CYP51A1;LSS;TM7SF2;SQLE;GPAM;APOE;DHCR7;KPNB1;RAN
73	protein transport (GO:0015031)	64/326	0.000310586	0.0174	0	0	1.67653	13.5414	LRSAM1;TFRC;VLDLR;CLU;HID1;TOM1;ARFIP2;EVI5L;ATP6V1E2;TMED4;ATP6V0B;ATP6AP1;ARRDC1;STX7;RUFY1;CLIP3;CTTN;RAB34;ATP6V1B2;PICK1;TBC1D25;ARHGEF2;ATP6V0D1;SLU7;STX1A;BLZF1;VAMP2;NAPA;RAB1B;VPS26A;VPS26B;HDAC6;STX10;HSP90B1;GGA2;ARFRP1;GGA3;RAB40C;RAB26;RAB24;STX5;STX4;APOE;RAB6A;TBC1D17;SEC31B;BBS2;ACD;NPM1;PEX19;RAB4B;RABL2A;RABL2B;MCOLN1;TBCK;TF;TBC1D3L;SNX17;RAB15;SGSM3;SNX15;RAB18;IFT27;VIPAS39
74	protein ubiquitination (GO:0016567)	92/506	0.000312165	0.0174	0	0	1.52879	12.3403	RNF10;LRSAM1;UBE2D2;UBE3A;ARRB2;FBXO21;PSMD6;MAEA;RUSC1;PSMD2;ENC1;RACK1;ARIH2;TRIM21;FBXO9;SKP1;RNF44;WSB1;FBXW5;USP5;FBXW7;ARRDC1;FBXO2;FBXW9;UBE2E1;NOSIP;RNF208;UCHL3;TRPC4AP;RC3H2;RNF40;PJA1;RNF167;PSMA3;PSMA4;PSMA1;PEX5;KCTD13;PSME2;ZNF598;BIRC2;ANAPC2;VCP;PSMD11;UHRF2;UBA6;CUL2;UBR4;WDR61;RNF4;FBXO44;PSMA7;DCAF15;RMND5B;PSMB7;PSMB4;OS9;HLTF;TMEM129;UBC;UBL4A;PHC1;PPIL2;CRBN;FANCL;PLK1;SIAH1…
75	histone deacetylation (GO:0016575)	13/36	0.000322688	0.0174	0	0	3.85468	30.9871	RBM14;HDAC10;HDAC1;SIRT7;HDAC6;SIRT2;MORF4L1;BRMS1;SIN3B;MIER2;MORF4L2;SMARCAD1;SUDS3
76	regulation of ubiquitin protein ligase activity (GO:1904666)	13/36	0.000322688	0.0174	0	0	3.85468	30.9871	RPL5;ANAPC15;RPL23;PLK1;UBE2E1;MAD2L2;CDC23;CDC16;CDK1;ANAPC4;ANAPC5;FBXO5;ANAPC2
77	secondary alcohol biosynthetic process (GO:1902653)	13/36	0.000322688	0.0174	0	0	3.85468	30.9871	IDI1;FDPS;HMGCS1;GGPS1;CNBP;CYP51A1;LSS;ACAT1;TM7SF2;SQLE;APOE;DHCR7;LBR
78	protein deacetylation (GO:0006476)	1932-12-01	0.000364552	0.0194054	0	0	4.09099	32.3878	MORF4L1;RBM14;HDAC3;BRMS1;HDAC10;SIN3B;HDAC1;MIER2;MORF4L2;SUDS3;HDAC6;SIRT2
79	tRNA aminoacylation for protein translation (GO:0006418)	15/46	0.000413609	0.021738	0	0	3.30098	25.7166	CARS;YARS;VARS;MRPL39;SARS;HARS2;NARS;QARS;LARS;MARS;HARS;IARS;FARSA;FARSB;AARS
80	ERAD pathway (GO:0036503)	21/77	0.000523661	0.0271082	0	0	2.56061	19.3445	VCP;HSPA5;POMT1;SGTA;SYVN1;AUP1;UBE2G2;HSP90B1;OS9;PSMC1;TMEM129;PSMC2;DNAJC10;UFD1;MAN1B1;STT3B;UBXN4;RNF185;ANKZF1;DZIP3;GET4
81	cotranslational protein targeting to membrane (GO:0006613)	24/93	0.000528845	0.0271082	0	0	2.37608	17.9271	RPL4;RPL5;RPL41;RPL3;RPL10;RPLP1;RPL23;RPLP0;RPL22;RPS6;RPS3A;RPL9;RPL7;RPL7A;RPS14;RPL24;RPL13;RPL26;RPS2;SEC62;RPS11;RPL18;RPL17;RPS23
82	regulation of organelle assembly (GO:1902115)	15/47	0.000536196	0.0271498	0	0	3.19764	24.0815	NPM1;PDCD6IP;RAB1B;NPRL2;PLK2;NPRL3;SPICE1;STAM;RNF4;C9ORF72;DYNC2LI1;ATXN2L;IFT20;VPS11;EZR
83	negative regulation of G2/M transition of mitotic cell cycle (GO:0010972)	18/62	0.000569586	0.0282533	0	0	2.79203	20.8581	PSMD11;FHL1;VPS4A;PSMA7;PSMB7;PSMD6;PSMA3;PSMB4;PSMA4;PSMA1;PSMD2;ZFYVE19;PSMC1;UBC;PSMC2;PSME2;CDK5RAP3;SKP1
84	protein polyubiquitination (GO:0000209)	56/283	0.000582972	0.0282533	0	0	1.69119	12.595	LRSAM1;UBE2D2;UBE3A;FBXO21;PSMD6;CDC23;RUSC1;PSMD2;ARIH2;TRIM21;SKP1;FBXO9;WSB1;FBXW5;FBXW7;FBXO2;FBXW9;UBE2E1;RC3H2;RNF167;PSMA3;PSMA4;PSMA1;PSME2;ANAPC4;ANAPC5;BIRC2;ANAPC2;PSMD11;RNF4;FBXO44;PSMA7;PSMB7;PSMB4;SHARPIN;TMEM129;UBC;PPIL2;SIAH1;SYVN1;MIB2;KLHL3;FBXL15;UBE2G2;FBXL16;MARCH5;ZNF738;PSMC1;UBE2T;CDC16;PSMC2;UBE2N;UBE2O;TRIP12;STUB1;DZIP3
85	ESCRT complex disassembly (GO:1904896)	2021-10-06	0.000586447	0.0282533	0	0	10.2129	75.9985	IST1;VTA1;VPS4A;CHMP1A;CHMP7;CHMP5
86	ESCRT III complex disassembly (GO:1904903)	2021-10-06	0.000586447	0.0282533	0	0	10.2129	75.9985	IST1;VTA1;VPS4A;CHMP1A;CHMP7;CHMP5
87	virion assembly (GO:0019068)	2017-08-01	0.00060091	0.0282533	0	0	6.05508	44.9109	LRSAM1;PDCD6IP;TBC1D20;RAB1B;VTA1;UBC;APOE;CHMP5
88	septin ring organization (GO:0031106)	2017-08-01	0.00060091	0.0282533	0	0	6.05508	44.9109	SEPT8;SEPT9;RTKN;TMEM250;SEPT4;SEPT5;SEPT2;SEPT3
89	canonical glycolysis (GO:0061621)	2025-10-01	0.000619232	0.0282533	0	0	4.5433	33.5615	PFKL;TPI1;PKM;PGK1;ALDOC;ENO1;ENO2;ALDOA;PFKM;GAPDH
90	glycolytic process through glucose-6-phosphate (GO:0061620)	2025-10-01	0.000619232	0.0282533	0	0	4.5433	33.5615	PFKL;TPI1;PKM;PGK1;ALDOC;ENO1;ENO2;ALDOA;PFKM;GAPDH
91	glucose catabolic process to pyruvate (GO:0061718)	2025-10-01	0.000619232	0.0282533	0	0	4.5433	33.5615	PFKL;TPI1;PKM;PGK1;ALDOC;ENO1;ENO2;ALDOA;PFKM;GAPDH
92	substantia nigra development (GO:0021762)	14/43	0.000650372	0.0293516	0	0	3.29248	24.1601	YWHAE;HSPA5;CCDC14;NDRG2;ACTB;SIRT2;YWHAQ;NDUFS3;PLP1;MBP;CALM3;SUDS3;CKB;ZNF148
93	regulation of alternative mRNA splicing, via spliceosome (GO:0000381)	13/39	0.000782575	0.0349382	0	0	3.40932	24.3866	DDX17;DDX5;MBNL2;RBM8A;WTAP;CELF3;CELF5;PTBP1;RBM4;RNPS1;HNRNPA1;RBMX;RBM5
94	multivesicular body assembly (GO:0036258)	1930-11-01	0.00079635	0.0351749	0	0	3.94613	28.1575	PDCD6IP;IST1;HGS;VTA1;VPS4A;CHMP1A;STAM;VPS37B;CHMP7;VPS28;CHMP5
95	hexose biosynthetic process (GO:0019319)	14/44	0.000842533	0.0364396	0	0	3.18255	22.5296	SLC25A1;TPI1;GOT1;MDH1;AKR1B1;ENO1;ENO2;PGK1;CRY1;ALDOC;SLC37A4;ALDOA;SLC25A11;GAPDH
96	regulation of steroid biosynthetic process (GO:0050810)	14/44	0.000842533	0.0364396	0	0	3.18255	22.5296	IDI1;FDPS;SREBF1;HMGCS1;GGPS1;CYP51A1;LSS;TM7SF2;SQLE;GPAM;DGKQ;DHCR7;KPNB1;RAN
97	cytoplasmic translation (GO:0002181)	16/54	0.000887478	0.0379877	0	0	2.8724	20.1848	RPL4;RPL41;RPLP1;RPLP0;RPL22;RPS3A;RPL9;FTSJ1;RPL7;RPL7L1;RPL24;RPL26;RPL18;RPL17;ZC3H15;RPS23
98	cholesterol biosynthetic process (GO:0006695)	1935-12-01	0.000931583	0.0394687	0	0	3.55677	24.8214	IDI1;FDPS;SQLE;HMGCS1;GGPS1;CNBP;CYP51A1;APOE;DHCR7;LBR;LSS;TM7SF2
99	cytoskeleton-dependent cytokinesis (GO:0061640)	19/70	0.00100859	0.0419761	0	0	2.54261	17.542	RTKN;PDCD6IP;IST1;VPS4A;DCTN3;PLK1;TMEM250;SEPT4;SEPT5;SEPT2;SEPT3;SEPT8;SEPT9;SON;NUSAP1;JTB;SPIRE1;MITD1;STAMBP
100	protein targeting to ER (GO:0045047)	24/97	0.00101098	0.0419761	0	0	2.24537	15.4859	RPL4;RPL5;RPL41;RPL3;RPL10;RPL23;RPLP1;RPL22;RPS6;RPLP0;RPS3A;RPL9;RPL7;RPS14;RPL7A;RPL24;RPL13;RPL26;RPS2;SEC62;RPS11;RPL18;RPL17;RPS23
101	sterol biosynthetic process (GO:0016126)	13/40	0.00102473	0.0421255	0	0	3.28286	22.597	IDI1;FDPS;HMGCS1;GGPS1;CNBP;CYP51A1;LSS;ACAT1;TM7SF2;SQLE;APOE;DHCR7;LBR
102	peptidyl-asparagine modification (GO:0018196)	14/45	0.0010804	0.0439786	0	0	3.07971	21.0357	VCP;ST6GAL2;RPN2;SYVN1;UBE2G2;DPM1;DPM2;FUT8;OSTC;ST3GAL5;HIF1AN;STT3B;ST3GAL1;ST6GALNAC6
103	multivesicular body organization (GO:0036257)	1931-11-01	0.00109259	0.044043	0	0	3.74861	25.5625	PDCD6IP;IST1;HGS;VTA1;VPS4A;CHMP1A;STAM;VPS37B;CHMP7;VPS28;CHMP5
104	gluconeogenesis (GO:0006094)	13/41	0.00132641	0.0529546	0	0	3.16544	20.9719	SLC25A1;TPI1;GOT1;MDH1;ENO1;ENO2;PGK1;CRY1;ALDOC;SLC37A4;ALDOA;SLC25A11;GAPDH
105	ribosome assembly (GO:0042255)	16/56	0.00136488	0.0532618	0	0	2.72847	17.9989	RPL5;NPM1;RPL3;RRP7BP;RPL10;WDR18;MTERF4;PPAN;ERAL1;MRPS7;RRP7A;RPS14;BOP1;SBDS;RPL24;BRIX1
106	depyrimidination (GO:0045008)	2021-08-05	0.00138454	0.0532618	0	0	11.3439	74.6698	SMUG1;MBD4;OGG1;TDG;NEIL1
107	regulation of chaperone-mediated autophagy (GO:1904714)	2021-08-05	0.00138454	0.0532618	0	0	11.3439	74.6698	EEF1A1;PLK3;SNRNP70;EEF1A2;GFAP
108	viral budding (GO:0046755)	2023-09-01	0.00139479	0.0532618	0	0	4.37957	28.7958	LRSAM1;PDCD6IP;VTA1;VPS4A;CHMP1A;VPS37B;CHMP7;VPS28;CHMP5
109	phosphatidylethanolamine biosynthetic process (GO:0006646)	2015-07-01	0.00142391	0.0532618	0	0	5.95848	39.054	SLC27A1;PCYT2;CHKB;CHKA;CEPT1;PISD;ETNPPL
110	negative regulation of mRNA processing (GO:0050686)	2015-07-01	0.00142391	0.0532618	0	0	5.95848	39.054	PTBP1;RNPS1;TMBIM6;RBMX;SRSF7;SRSF10;SRSF9
111	septin ring assembly (GO:0000921)	2015-07-01	0.00142391	0.0532618	0	0	5.95848	39.054	SEPT8;SEPT9;TMEM250;SEPT4;SEPT5;SEPT2;SEPT3
112	SCF-dependent proteasomal ubiquitin-dependent protein catabolic process (GO:0031146)	19/72	0.00145414	0.0536826	0	0	2.44638	15.983	FBXW5;PSMD11;FBXW7;FBXO2;FBXL15;PSMA7;PSMB7;PSMD6;PSMA3;PSMB4;PSMA4;PSMA1;PSMD2;PSMC1;UBC;PSMC2;PSME2;FBXO9;SKP1
113	protein exit from endoplasmic reticulum (GO:0032527)	2019-08-01	0.0014736	0.0536826	0	0	4.95359	32.2976	VCP;OS9;TMEM129;SYVN1;UFD1;PREB;AUP1;HSP90B1
114	phosphatidylcholine biosynthetic process (GO:0006656)	1932-11-01	0.00147394	0.0536826	0	0	3.5699	23.2751	ACHE;SLC27A1;CHKB;SLC44A1;CSNK2A1;CHKA;SLC44A2;GPAT4;STARD7;STARD10;CEPT1
115	axon guidance (GO:0007411)	34/158	0.00155415	0.055694	0	0	1.87452	12.1222	CYFIP2;SPTBN4;ROBO3;USP33;PTPRO;SEMA3B;PTPRM;PIK3CD;VLDLR;RAP1GAP;MAPK7;GPC1;KIF5A;SLIT1;FYN;PLCG1;SPTAN1;PDLIM7;MAPK3;LYPLA2;UNC5A;SIAH1;L1CAM;MLF2;VEGFA;NELL2;EFNA3;DOK4;PTPRA;FEZ1;PLXNB1;EVL;EZR;CDK5R1
116	glycerophospholipid biosynthetic process (GO:0046474)	35/164	0.001556	0.055694	0	0	1.85506	11.9941	ACHE;SLC27A1;MTMR2;SLC44A1;SLC44A2;CPNE6;PIK3CD;MTMR4;AGPAT4;PTDSS2;GPAT4;ACP6;INPP5E;CPNE1;INPP5J;INPP5K;PIP4K2C;CEPT1;CDIPT;PCYT2;CHKB;CSNK2A1;CHKA;PLEKHA1;STARD7;STARD10;PISD;ETNPPL;RUFY1;INPP4A;GPAM;LPCAT4;DGKQ;PI4KA;PI4KB
117	regulation of translational initiation (GO:0006446)	17/62	0.00161366	0.056942	0	0	2.57716	16.5692	EIF4A2;EIF2B5;KHDRBS1;CDC123;YTHDF1;NPM1;EIF2B2;DDX1;EIF1;RBM4;CTIF;EIF5;RPS6KB2;EIF3H;EIF4G2;NCK1;EIF3B
118	regulation of transcription from RNA polymerase II promoter in response to hypoxia (GO:0061418)	20/78	0.00161829	0.056942	0	0	2.35339	15.1238	PSMD11;EGLN2;UBE2D2;CUL2;RBPJ;SIRT2;PSMA7;VEGFA;PSMB7;PSMD6;PSMA3;PSMB4;PSMA4;PSMA1;PSMD2;PSMC1;UBC;PSMC2;PSME2;HIF1AN
119	intracellular protein transport (GO:0006886)	64/347	0.00166004	0.0577996	0	0	1.55023	9.92287	PKD1;HID1;XPO1;AKT2;NUP62;ARFIP2;EVI5L;TNPO2;TMED4;PDIA3;STRADA;STRADB;STX7;TSC2;CTTN;CDC37;RAB34;PICK1;TBC1D25;PREB;ARHGEF2;SLU7;STX1A;VPS28;KPNB1;RBM22;NAPA;RAB1B;KATNB1;VPS26A;VPS26B;HDAC6;STX10;GGA2;GGA3;RAB40C;RAB26;RAB24;STX5;STX4;RAB6A;TBC1D17;SEC31B;RANBP2;RANBP1;ACD;NPM1;RAB4B;RABL2A;XPO7;RABL2B;AP4B1;SORL1;TBCK;TBC1D3L;SNX17;RAB15;SGSM3;SNX15;RAB18;IFT27;VIPAS39;CALR;RAN
120	cellular protein modification process (GO:0006464)	160/1001	0.00167051	0.0577996	0	0	1.31206	8.39013	PGAP1;UBE2D2;MPI;ARAF;DCAF8;FBXO21;DCAF5;DCAF4;RPS6KA4;NRBP2;PPP1CC;PSMD6;STK11;PPP4R2;PPP2R1A;AKT2;PSMD2;MACROD1;NEK1;PIM3;FBXO9;MEN1;SKP1;PRKCG;ARSA;FBXW5;WSB1;CSNK2A1;FBXW7;FBXO2;APLP2;FBXW9;UBE2E1;SHISA5;ADAM10;CSNK1E;PASK;PRKAB1;PHKA2;NRBP1;ILF3;MXRA8;PGP;PSME2;RAF1;PHPT1;OBSL1;CSNK1G2;BRSK1;MTMR2;PSMD11;RPN2;CUL2;COPS7A;MTMR4;NLK;FBXO44;FUT1;HSP90B1;PORCN;IRAK1;MAN2A2;STK38L;ABL2;NAE1;APOE;…
121	regulation of Ras protein signal transduction (GO:0046578)	22/90	0.00189806	0.06513	0	0	2.2085	13.8405	GIT2;DENND4B;APLP2;AGAP4;MYO9B;FOXM1;ARFGAP1;ARHGAP44;EPS8;ACAP3;ACAP2;SH3BP1;RASA4;ARHGDIA;SGSM3;NUP62;MFN2;ARHGEF2;STAMBP;RAF1;SMAP2;SQSTM1
122	regulation of chromosome organization (GO:0033044)	2024-09-01	0.00197997	0.0673839	0	0	4.08737	25.4425	CDT1;SETD5;CENPV;SMG1;XRCC5;HNRNPD;TERF2IP;WAPL;SMG5
123	alternative mRNA splicing, via spliceosome (GO:0000380)	2021-12-06	0.00205106	0.0686773	0	0	6.80781	42.1363	DDX17;RBM17;HNRNPM;DDX5;SRSF1;SLU7
124	spliceosomal tri-snRNP complex assembly (GO:0000244)	2021-12-06	0.00205106	0.0686773	0	0	6.80781	42.1363	PRPF6;SART3;DDX20;CD2BP2;PRPF31;SRSF10
125	mitotic metaphase plate congression (GO:0007080)	13/43	0.00215252	0.0702297	0	0	2.95407	18.1413	BECN1;CDT1;BOD1;VPS4A;KIF22;CDC23;PSRC1;NUP62;CHMP1A;SPDL1;CHMP7;KPNB1;CHMP5
126	regulation of G2/M transition of mitotic cell cycle (GO:0010389)	32/149	0.00216864	0.0702297	0	0	1.86909	11.4643	YWHAE;PSMD11;DCTN1;FHL1;DCTN3;PSMA7;PSMB7;PSMD6;ACTR1A;PSMB4;TUBA1A;PPP2R1A;HAUS7;PSMD2;UBC;PCNT;SKP1;OFD1;ODF2;PLK1;HAUS4;HAUS3;CSNK1E;HAUS5;PSMA3;PSMA4;PSMA1;PSMC1;PSMC2;CDK1;PSME2;PAFAH1B1
127	phosphatidylethanolamine metabolic process (GO:0046337)	2020-08-01	0.00218199	0.0702297	0	0	4.54053	27.8222	SLC27A1;PCYT2;CHKB;CHKA;NAPEPLD;CEPT1;PISD;ETNPPL
128	glial cell development (GO:0021782)	2020-08-01	0.00218199	0.0702297	0	0	4.54053	27.8222	PRDM8;EIF2B5;EIF2B4;EIF2B2;MXRA8;PICK1;EIF2B1;ZNF488
129	autophagy of nucleus (GO:0044804)	2020-08-01	0.00218199	0.0702297	0	0	4.54053	27.8222	BECN1;WDR45B;ATG9B;ATG2A;ATG4B;TRAPPC8;WDR45;ATG13
130	regulation of protein catabolic process (GO:0042176)	22/91	0.00220561	0.0704438	0	0	2.17636	13.3123	PRKCG;NDUFA13;VCP;EGLN2;CSNK2A1;PLK2;AZIN2;OAZ1;SORL1;SIRT2;OAZ2;GFAP;EEF1A1;MAD2L2;HGS;EEF1A2;ADGRB1;FLNA;STX5;PIN1;VPS28;ANAPC2
131	protein localization to chromatin (GO:0071168)	2016-07-01	0.00225269	0.0708572	0	0	5.29612	32.2832	MAU2;PIH1D1;RUVBL2;PLK1;LRWD1;CHMP7;WAPL
132	endoplasmic reticulum to cytosol transport (GO:1903513)	2016-07-01	0.00225269	0.0708572	0	0	5.29612	32.2832	VCP;OS9;TMEM129;SYVN1;UFD1;AUP1;HSP90B1
133	cellular response to hypoxia (GO:0071456)	29/132	0.00239128	0.074651	0	0	1.92337	11.6094	PSMD11;UBE2D2;SUV39H1;CUL2;HP1BP3;NDRG1;PSMA7;PSMB7;PSMD6;PSMB4;PSMD2;UBC;LMNA;PGK1;HIF1AN;PLK3;EGLN2;SIRT2;VEGFA;PSMA3;TBL2;PSMA4;PSMA1;PSMC1;PSMC2;PSME2;HYOU1;STUB1;P4HB
134	mitotic cytokinesis (GO:0000281)	16/59	0.00247379	0.0766505	0	0	2.53767	15.2311	RTKN;PDCD6IP;PLK1;TMEM250;SEPT4;SEPT5;SEPT2;SEPT3;SEPT8;SEPT9;SON;NUSAP1;JTB;MITD1;STAMBP;CNTROB
135	glycosphingolipid metabolic process (GO:0006687)	15/54	0.0025848	0.0794969	0	0	2.62265	15.626	ARSA;B3GALNT1;HEXB;HEXA;GBA;GBA2;SMPD3;SMPD2;CLN3;PSAP;ST3GAL5;B4GALNT1;ESYT2;GLA;ST6GALNAC6
136	protein catabolic process (GO:0030163)	20/81	0.00262866	0.0802447	0	0	2.23726	13.2922	HSPA8;LRSAM1;VCP;FBXO2;SIAH1;UBE2G2;UCHL3;USE1;FBXO44;CLPX;PSMA7;CLN5;PSMB7;CLN3;PSMA3;PSMB4;PSMA4;PSMA1;APOE;STT3B
137	regulation of RNA metabolic process (GO:0051252)	1939-12-01	0.00267515	0.0802447	0	0	3.02915	17.9439	CLK1;MBD4;MBNL2;SON;CELF1;SNRNP70;HNRNPH1;FASTK;ZNF326;CLK4;CLK3;CLK2
138	protein N-linked glycosylation via asparagine (GO:0018279)	13/44	0.00270187	0.0802447	0	0	2.85861	16.9053	VCP;ST6GAL2;RPN2;SYVN1;UBE2G2;DPM1;DPM2;FUT8;OSTC;ST3GAL5;STT3B;ST3GAL1;ST6GALNAC6
139	metaphase plate congression (GO:0051310)	13/44	0.00270187	0.0802447	0	0	2.85861	16.9053	BECN1;BOD1;VPS4A;SPICE1;KIF22;CDC23;PSRC1;NUP62;CHMP1A;SPDL1;CHMP7;KPNB1;CHMP5
140	regulation of primary metabolic process (GO:0080090)	30/139	0.00270575	0.0802447	0	0	1.88026	11.1168	SLC27A1;PSMD11;SMARCD3;HDAC3;CHD9;ADIPOR1;OAZ1;OAZ2;PSMA7;PSMB7;PSMD6;PSMB4;SIN3B;PSMD2;PSAP;APOE;ACADM;MBD4;HMGCS1;TXNRD1;EDF1;PSMA3;NCOR1;PSMA4;PSMA1;PSMC1;CARM1;PSMC2;PSME2;ANGPTL4
141	misfolded or incompletely synthesized protein catabolic process (GO:0006515)	2025-09-01	0.00274539	0.0808429	0	0	3.83169	22.5987	VCP;POMT1;LONP1;UFD1;YME1L1;STUB1;RNF185;HDAC6;ANKZF1
142	maintenance of protein localization in endoplasmic reticulum (GO:0035437)	2021-09-05	0.00278616	0.0814659	0	0	8.50742	50.0499	PDIA3;PDIA2;HSPA5;OS9;GPAA1
143	regulation of translation (GO:0006417)	42/213	0.00282684	0.0820773	0	0	1.67989	9.85858	CYFIP2;EIF4A2;RPL5;CDC123;RPL10;DDX1;RBM4B;AAAS;NUP160;FXR1;RBM3;CTIF;RBM4;POLR2A;ENC1;NUP62;RACK1;POLR2F;POLR2I;POLR2J;RANBP2;EIF2B4;YTHDF1;NPM1;EIF2B2;CIRBP;SAMD4B;PASK;EIF1;ILF3;EIF5;HNRNPD;EIF3H;NUP54;RPL26;CALR;ZNF598;CNOT9;GAPDH;EIF4G2;RAN;EIF3B
144	chromatin remodeling (GO:0006338)	26/116	0.00292188	0.0836664	0	0	1.97263	11.5114	SMARCD1;ELOF1;SMARCD3;ANP32A;HDAC1;HMGB1;ACTB;RBBP4;RUVBL2;SMARCAD1;HMG20B;TNRC18;KDM6B;NPM1;SMARCC2;NPM2;ACTL6B;PIH1D1;ATRX;DEK;SSRP1;MORF4L1;TAF6L;MORF4L2;RIOX2;HNRNPC
145	regulation of macroautophagy (GO:0016241)	26/116	0.00292188	0.0836664	0	0	1.97263	11.5114	GPSM1;NPRL2;RAB1B;NPRL3;GBA;VPS26A;SNX32;VPS26B;C9ORF72;HDAC6;NRBP2;UCHL1;MLST8;IKBKG;ATP6V1E2;ATP6V0B;EXOC7;TSC2;PRKAB1;ATG13;IFT20;ATP6V1B2;TBC1D25;ATP6V0D1;GAPDH;CDK5R1
146	regulation of transcription from RNA polymerase II promoter in response to stress (GO:0043618)	22/93	0.00294847	0.0838498	0	0	2.11481	12.3219	PSMD11;EGLN2;UBE2D2;CUL2;PSMA7;VEGFA;PSMB7;PSMD6;PSMA3;PSMB4;PSMA4;MAPK7;PSMA1;PSMD2;PSMC1;HSF1;UBC;PSMC2;HSF4;PSME2;ANKRD2;HIF1AN
147	nuclear envelope organization (GO:0006998)	1930-10-01	0.00311088	0.0878664	0	0	3.40649	19.6652	SUN2;SUN1;TMEM43;DMPK;DCTN1;REEP4;VPS4A;AKAP8L;PLK1;CHMP7
148	regulation of protein binding (GO:0043393)	25/111	0.00324872	0.0892885	0	0	1.98466	11.3711	LRPAP1;KDM1A;USP33;NMD3;PKD1;ACTB;ADD1;DNAJB2;HSF1;FLOT1;LDLRAP1;B2M;MEN1;CTNNBIP1;PLK1;HIP1R;CSNK1E;SORL1;PPP1CA;CAPRIN2;PIN1;TMBIM6;MITD1;GAS8;RAN
149	mRNA 3'-splice site recognition (GO:0000389)	2021-06-04	0.00326894	0.0892885	0	0	13.6081	77.8832	SF3A3;SF3A2;SLU7;SF1
150	ribosomal small subunit export from nucleus (GO:0000056)	2021-06-04	0.00326894	0.0892885	0	0	13.6081	77.8832	LTV1;NPM1;XPO1;RAN
151	NADH metabolic process (GO:0006734)	2021-06-04	0.00326894	0.0892885	0	0	13.6081	77.8832	VCP;MDH1;NAXE;NUDT12
152	protein retention in ER lumen (GO:0006621)	2021-06-04	0.00326894	0.0892885	0	0	13.6081	77.8832	PDIA3;PDIA2;OS9;GPAA1
153	post-translational protein modification (GO:0043687)	64/357	0.003335	0.0892885	0	0	1.49645	8.53466	PRKCSH;DCAF8;DCAF5;FBXO21;DCAF4;PSMD6;PSMD2;SKP1;FBXO9;MEN1;ARSA;WSB1;FBXW5;FBXW7;FBXO2;APLP2;FBXW9;SHISA5;ADAM10;UCHL3;RABGGTB;SUMF2;LRRC41;PTP4A2;PSMA3;VCAN;PSMA4;PSMA1;VGF;MXRA8;PSME2;OBSL1;PSMD11;GPS1;RAB1B;CUL2;COPS7A;FBXO44;PSMA7;HSP90B1;CST3;PSMB7;PSMB4;APOE;NAE1;RBBP7;WDTC1;TMEM132A;KLHL3;FBXL15;BTBD6;FBXL16;SPSB3;SPSB2;TF;COPS6;PSMC1;PSMC2;UBA3;ASB6;NUCB1;MELTF;STT3B;P4HB
154	nucleus organization (GO:0006997)	13/45	0.00336059	0.0892885	0	0	2.76912	15.7719	SUN2;SUN1;NUMA1;DMPK;VPS4A;WDR73;SYNE1;REEP4;BIN1;CHMP1A;NUP54;CHMP7;CHMP5
155	chondroitin sulfate catabolic process (GO:0030207)	2013-06-01	0.00339778	0.0892885	0	0	5.83493	33.1695	VCAN;IDUA;NCAN;HEXB;HEXA;IDS
156	amyloid precursor protein metabolic process (GO:0042982)	2013-06-01	0.00339778	0.0892885	0	0	5.83493	33.1695	ACHE;CLN3;PSEN2;NSG1;APOE;LDLRAP1
157	tRNA splicing, via endonucleolytic cleavage and ligation (GO:0006388)	2013-06-01	0.00339778	0.0892885	0	0	5.83493	33.1695	TSEN34;CPSF4;CPSF1;DDX1;TSEN2;TSEN54
158	negative regulation of mRNA splicing, via spliceosome (GO:0048025)	2013-06-01	0.00339778	0.0892885	0	0	5.83493	33.1695	PTBP1;RNPS1;RBMX;SRSF7;SRSF10;SRSF9
159	regulation of autophagy (GO:0010506)	40/203	0.00354996	0.0927008	0	0	1.67786	9.46452	NPRL2;USP33;GBA;VPS26A;SNX32;ZDHHC8;VPS26B;HMGB1;C9ORF72;HDAC6;UCHL1;STK11;LARS;PSAP;MLST8;ABL2;WDR6;PIP4K2C;ATP6V1E2;TRIM21;WASHC1;SREBF1;ZBTB17;ATP6V0B;EXOC7;FBXW7;PLK2;PRKAB1;ATG13;SIRT2;GFAP;EEF1A1;HAX1;EEF1A2;ULK3;ATP6V1B2;ATP6V0D1;GAPDH;EIF4G2;CDK5R1
160	interleukin-1-mediated signaling pathway (GO:0070498)	22/95	0.0038912	0.100977	0	0	2.05664	11.4124	PSMD11;PSMA7;RPS6KA4;NFKBIA;PSMB7;PSMD6;PSMA3;PSMB4;PSMA4;PSMA1;IRAK1;PSMD2;PSMC1;UBC;PSMC2;UBE2N;PSME2;IKBKG;SQSTM1;MYD88;SKP1;MAPK3
161	negative regulation of protein binding (GO:0032091)	17/67	0.00393965	0.101581	0	0	2.31878	12.8383	LRPAP1;KDM1A;HSPA5;USP33;CTNNBIP1;ARRB2;CSNK1E;SORL1;PTPRF;ACTB;PPP1CA;DNAJB2;ADAM15;PIN1;TMBIM6;MITD1;B2M
162	regulation of cellular amine metabolic process (GO:0033238)	14/51	0.00398787	0.101581	0	0	2.57941	14.2499	PSMD11;OAZ1;OAZ2;PSMA7;PSMB7;PSMD6;PSMA3;PSMB4;PSMA4;PSMA1;PSMD2;PSMC1;PSMC2;PSME2
163	regulation of cellular amino acid metabolic process (GO:0006521)	14/51	0.00398787	0.101581	0	0	2.57941	14.2499	PSMD11;OAZ1;OAZ2;PSMA7;PSMB7;PSMD6;PSMA3;PSMB4;PSMA4;PSMA1;PSMD2;PSMC1;PSMC2;PSME2
164	viral life cycle (GO:0019058)	24/107	0.00410022	0.103806	0	0	1.9737	10.8489	RANBP2;VCP;HSP90AB1;PDCD6IP;IST1;VTA1;RAB1B;VPS4A;VPS37B;DEK;AAAS;NUP160;XPO1;TBC1D20;UBC;NUP62;NUP54;APOE;CHMP7;VPS28;KPNB1;RAN;KPNA1;CHMP5
165	regulation of DNA metabolic process (GO:0051052)	13/46	0.00414393	0.104276	0	0	2.68505	14.7305	ANKRD17;SMG1;UHRF2;XRCC5;SMG5;CDK9;CCDC88A;PPP2R1A;HNRNPD;UBE2N;SMARCAD1;TERF2IP;KPNA1
166	centromere complex assembly (GO:0034508)	1936-11-01	0.00422338	0.105635	0	0	2.99803	16.3906	CENPT;CENPV;NPM1;CENPW;MIS18A;RBBP4;CENPX;NASP;POGZ;RBBP7;CENPO
167	protein N-linked glycosylation (GO:0006487)	18/73	0.00426092	0.105936	0	0	2.23221	12.184	DPAGT1;B3GALNT1;ALG8;VCP;ST6GAL2;RPN2;SYVN1;ALG12;UBE2G2;DPM1;DPM2;FUT8;TMEM258;OSTC;ST3GAL5;STT3B;ST3GAL1;ST6GALNAC6
168	branched-chain amino acid metabolic process (GO:0009081)	2022-08-01	0.00437527	0.108132	0	0	3.89143	21.1374	ACAD8;BCKDK;STAT5B;MCCC1;PPM1K;ACADSB;DLD;ACAT1
169	cellular protein complex assembly (GO:0043623)	30/144	0.00467794	0.114928	0	0	1.79728	9.64221	PSMD11;HSP90AB1;CLU;RTN4;HSPD1;SEPT8;SEPT9;POGZ;LONP1;SKP1;NCK1;CENPT;CCT2;CENPW;GPX4;COG4;ADRM1;TBCD;HIP1R;NSG1;TMEM250;SEPT4;SEPT5;SEPT2;SEPT3;CALY;NDUFAF7;TCP1;CASQ1;VAMP4
170	cytoskeleton organization (GO:0007010)	27/126	0.00474442	0.11565	0	0	1.86204	9.9634	SPTBN4;CNTNAP1;RTKN;MAST1;THY1;SYNE1;NCKIPSD;ZMYM2;MICAL1;ZMYM5;PAK6;PTK2B;APOE;SUN2;SUN1;DMTN;JUP;TPM1;MICAL2;CDC42BPB;FMNL2;BIN1;PHIP;QRICH1;EZR;BRWD1;OBSL1
171	positive regulation of cellular protein metabolic process (GO:0032270)	21/91	0.00493367	0.11565	0	0	2.04684	10.8721	CYFIP2;RPL5;YTHDF1;NPM1;IST1;UQCC2;NR1H2;PLK1;CIRBP;ASPSCR1;NR1H3;PASK;RBM3;FXR1;NFKBIA;ASPH;VPS11;HNRNPD;RPL26;EZR;AURKAIP1
172	protein localization to chromosome (GO:0034502)	2027-09-01	0.00496318	0.11565	0	0	3.40555	18.0689	ACD;XRCC5;BOD1;PLK1;ATRX;TERF2IP;CTCF;CHMP7;WAPL
173	establishment of mitotic spindle localization (GO:0040001)	2018-07-01	0.00496703	0.11565	0	0	4.33269	22.9847	NUMA1;DYNLT1;DCTN1;NUSAP1;SPDL1;KPNB1;PAFAH1B1
174	negative regulation of RNA splicing (GO:0033119)	2018-07-01	0.00496703	0.11565	0	0	4.33269	22.9847	PTBP1;RNPS1;TMBIM6;RBMX;SRSF7;SRSF10;SRSF9
175	retrograde protein transport, ER to cytosol (GO:0030970)	2018-07-01	0.00496703	0.11565	0	0	4.33269	22.9847	VCP;OS9;TMEM129;SYVN1;UFD1;AUP1;HSP90B1
176	glyceraldehyde-3-phosphate metabolic process (GO:0019682)	2018-07-01	0.00496703	0.11565	0	0	4.33269	22.9847	RPIA;TPI1;TKFC;TALDO1;PGM2;KHK;DERA
177	regulation of gene expression, epigenetic (GO:0040029)	18/74	0.00496947	0.11565	0	0	2.19222	11.6285	CREBZF;TBP;EED;WBP2;CTCF;DEK;ACTB;HDAC6;RBBP4;MYBBP1A;TAF1C;TDG;MTF2;POLR1C;POLR2F;RBBP7;SF3B1;EZH2
178	galactose metabolic process (GO:0006012)	2021-10-05	0.00498589	0.11565	0	0	6.80554	36.0772	GALE;GALT;CHST1;PGM2;GALK1
179	base-excision repair, AP site formation (GO:0006285)	2021-10-05	0.00498589	0.11565	0	0	6.80554	36.0772	SMUG1;MBD4;OGG1;TDG;NEIL1
180	GPI anchor biosynthetic process (GO:0006506)	1932-10-01	0.00525289	0.120383	0	0	3.09646	16.2532	DPM1;DPM2;PGAP1;PIGO;PGAP3;GPAA1;PIGQ;PIGL;PIGV;PIGF
181	chromatin remodeling at centromere (GO:0031055)	1932-10-01	0.00525289	0.120383	0	0	3.09646	16.2532	CENPT;NPM1;CENPV;CENPW;MIS18A;RBBP4;CENPX;NASP;RBBP7;CENPO
182	oligodendrocyte differentiation (GO:0048709)	2014-06-01	0.00530591	0.120383	0	0	5.10527	26.7462	PRDM8;EIF2B5;EIF2B4;EIF2B2;EIF2B1;ZNF488
183	RNA splicing, via endonucleolytic cleavage and ligation (GO:0000394)	2014-06-01	0.00530591	0.120383	0	0	5.10527	26.7462	TSEN34;CPSF4;CPSF1;DDX1;TSEN2;TSEN54
184	autophagosome assembly (GO:0000045)	15/58	0.00541732	0.121954	0	0	2.37814	12.4095	BECN1;WDR45B;ATG9B;RAB1B;TRAPPC8;WDR45;ATG13;MAP1LC3A;PACS2;ATG16L2;ATG16L1;ULK3;ATG2A;ATG4B;MFN2
185	negative regulation of cell cycle G2/M phase transition (GO:1902750)	17/69	0.00543389	0.121954	0	0	2.22934	11.6262	PSMD11;FHL1;PLK1;PSMA7;BABAM1;PSMB7;PSMD6;PSMA3;PSMB4;PSMA4;PSMA1;PSMD2;PSMC1;UBC;PSMC2;PSME2;SKP1
186	histone modification (GO:0016570)	22/98	0.00576691	0.128151	0	0	1.97511	10.1829	RBM14;PHC1;HDAC10;PRMT2;HDAC1;SIRT2;HDAC6;RPS6KA4;MORF4L1;BRMS1;MRGBP;SIN3B;KAT6B;RUVBL2;MORF4L2;MIER2;CARM1;UBE2N;USP51;SUDS3;EZH2;MAP3K12
187	antigen processing and presentation of exogenous peptide antigen via MHC class I, TAP-dependent (GO:0002479)	18/75	0.00577173	0.128151	0	0	2.15364	11.1015	PDIA3;PSMD11;NCF1;SNAP23;PSMA7;PSMB7;PSMD6;PSMA3;PSMB4;PSMA4;PSMA1;PSMD2;PSMC1;PSMC2;PSME2;IKBKG;CALR;B2M
188	NADH dehydrogenase complex assembly (GO:0010257)	16/64	0.00592023	0.128695	0	0	2.27268	11.6574	NDUFA13;TIMMDC1;NDUFB10;DMAC2;NDUFB5;NDUFA10;TIMM21;TAZ;BCS1L;OXA1L;NDUFAF8;NDUFS8;NDUFAF7;NDUFS3;NDUFS2;NDUFV1
189	mitochondrial respiratory chain complex I biogenesis (GO:0097031)	16/64	0.00592023	0.128695	0	0	2.27268	11.6574	NDUFA13;TIMMDC1;NDUFB10;DMAC2;NDUFB5;NDUFA10;TIMM21;TAZ;BCS1L;OXA1L;NDUFAF8;NDUFS8;NDUFAF7;NDUFS3;NDUFS2;NDUFV1
190	mitochondrial respiratory chain complex I assembly (GO:0032981)	16/64	0.00592023	0.128695	0	0	2.27268	11.6574	NDUFA13;TIMMDC1;NDUFB10;DMAC2;NDUFB5;NDUFA10;TIMM21;TAZ;BCS1L;OXA1L;NDUFAF8;NDUFS8;NDUFAF7;NDUFS3;NDUFS2;NDUFV1
191	glucose metabolic process (GO:0006006)	16/64	0.00592023	0.128695	0	0	2.27268	11.6574	SLC25A1;TPI1;GOT1;MDH1;DCXR;BRAT1;AKR1A1;ENO1;ENO2;CRY1;PGK1;ALDOC;SLC37A4;ALDOA;SLC25A11;GAPDH
192	positive regulation of binding (GO:0051099)	19/81	0.00604496	0.130722	0	0	2.09018	10.6777	GPSM1;CDT1;USP33;HIP1R;EDF1;NMD3;HMGB1;PKD1;SIRT2;ADD1;CLN5;MED25;HMBOX1;CAPRIN2;FLOT1;APOE;B2M;RAN;MEN1
193	regulation of cell cycle arrest (GO:0071156)	13/48	0.00615044	0.132314	0	0	2.53133	12.8876	ZBTB17;HSP90AB1;UHRF2;RPL23;FOXM1;RRP8;CDK9;MLXIPL;MED25;MYBBP1A;BIN1;AKT2;CALR
194	proteolysis involved in cellular protein catabolic process (GO:0051603)	21/93	0.00642169	0.136532	0	0	1.98975	10.0444	UBL4A;VCP;PDCD6IP;VPS4A;NRDC;FBXO44;CLPX;PSMA7;HDAC6;SCPEP1;PSMB7;PSMA3;PSMB4;PSMA4;PSMA1;UBC;LONP1;YME1L1;STUB1;CTSF;CTSB
195	response to unfolded protein (GO:0006986)	1943-12-01	0.00644516	0.136532	0	0	2.63768	13.3056	DNAJB2;HSPA9;DNAJA1;HSPA8;HSP90AB1;HSPH1;HSPA5;HSF1;DNAJC4;HYOU1;STT3B;HSPD1
196	negative regulation of protein metabolic process (GO:0051248)	1943-12-01	0.00644516	0.136532	0	0	2.63768	13.3056	PRKCG;MAD2L2;EDN1;ADGRB1;FLNA;AZIN2;PIN1;PTX3;APBB1;APOE;CLU;SIRT2
197	mitochondrial transport (GO:0006839)	28/135	0.00653302	0.137691	0	0	1.78651	8.98774	SLC25A1;SLC25A3;STOML2;COX5B;HSPD1;SLC25A27;SLC25A29;SLC25A28;PITRM1;TSPO;MFN2;SLC25A45;SLC25A23;SLC25A22;TOMM70;STARD3;MTX2;AIP;TIMM21;GDAP1;SLC25A18;SLC25A39;KIF1BP;SLC25A51;SLC25A5;SLC25A4;SLC25A11;SLC25A14
198	axonogenesis (GO:0007409)	42/223	0.00657279	0.137829	0	0	1.58616	7.97015	CYFIP2;NLGN3;SPTBN4;ROBO3;BRSK1;USP33;PTPRO;SEMA3B;PIK3CD;VLDLR;C9ORF72;RTN4;RAP1GAP;MAPK7;GPC1;KIF5A;SLIT1;NRCAM;FYN;PLCG1;APBB1;PAK3;SPTAN1;PDLIM7;MAPK3;LYPLA2;UNC5A;MAP1S;SIAH1;L1CAM;MLF2;NELL2;EFNA3;LRFN4;DOK4;PTPRA;FEZ1;ADGRB1;PLXNB1;EVL;EZR;CDK5R1
199	nucleic acid-templated transcription (GO:0097659)	18/76	0.00667646	0.138793	0	0	2.11639	10.6013	CREBZF;MEF2A;CALCOCO1;SMARCD3;GTF3C5;AKR1B1;BAZ2B;ILF2;XAB2;POLR2A;NUP62;E2F1;POLR2F;RNPS1;MMS19;POLR2I;PTMA;POLR2J
200	regulation of DNA recombination (GO:0000018)	1933-10-01	0.0066856	0.138793	0	0	2.96166	14.8314	RAD50;PPP4C;KDM1A;PPP4R2;MSH2;SMARCAD1;TERF2IP;USP51;SPIDR;KPNA1
201	negative regulation of protein kinase activity by regulation of protein phosphorylation (GO:0044387)	2021-07-04	0.00685319	0.14017	0	0	9.07156	45.2039	NPM1;ADAR;CDK5RAP3;CORO1C
202	regulation by virus of viral protein levels in host cell (GO:0046719)	2021-07-04	0.00685319	0.14017	0	0	9.07156	45.2039	STAU1;TBC1D20;DYNLT1;HACD3
203	spermidine metabolic process (GO:0008216)	2021-07-04	0.00685319	0.14017	0	0	9.07156	45.2039	DHPS;SAT2;SAT1;SRM
204	glycolipid metabolic process (GO:0006664)	16/65	0.00693873	0.140632	0	0	2.22617	11.0655	ARSA;B3GALNT1;POGLUT1;PGAP1;PGAP3;HEXB;HEXA;GBA;GBA2;SMPD3;SMPD2;PSAP;B4GALNT1;ESYT2;GLA;ST6GALNAC6
205	positive regulation of cell cycle arrest (GO:0071158)	19/82	0.00694353	0.140632	0	0	2.05688	10.2226	ZBTB17;PLK3;NPM1;UHRF2;RPL23;PLK2;RRP8;RBL2;PIDD1;MED25;MYBBP1A;CNOT11;CARM1;UBC;E2F1;CDK1;RPL26;E2F4;CNOT9
206	Wnt signaling pathway, planar cell polarity pathway (GO:0060071)	20/88	0.00714661	0.144042	0	0	2.00615	9.9126	PSMD11;ARRB2;CELSR2;CELSR3;PSMA7;PSMB7;PSMD6;PSMA3;PSMB4;PSMA4;WNT11;PSMA1;PSMD2;PSMC1;UBC;PSMC2;DVL2;PSME2;DVL3;AP2M1
207	neutrophil degranulation (GO:0043312)	80/479	0.00774819	0.1544	0	0	1.37391	6.67761	ARHGAP9;HSP90AB1;SLC44A2;HEXB;SNAP23;SLC2A3;HMGB1;ALAD;PSMD6;ACTR1B;PSMD2;FTH1;TOM1;CPNE1;COTL1;PGM2;ACAA1;GUSB;SNAP29;B2M;SPTAN1;CTSB;CAP1;ARSA;CCT2;DBNL;DGAT1;DYNLT1;IST1;COMMD3;ADAM10;ILF2;APRT;EEF1A1;DYNC1LI1;PKM;PPIE;CHI3L1;ALDOC;ALDOA;KPNB1;FTL;DNASE1L1;GRN;VCP;CANT1;PSMD11;GSTP1;COPB1;UBR4;CST3;PSMB7;SYNGR1;CYB5R3;COMMD9;DPP7;PSAP;RAB24;CCT8;RAB6A;AP1M1;HSPA8;RAB4B;TRAPPC1;JUP;GCA;XRCC5;PT…
208	positive regulation of intracellular transport (GO:0032388)	1944-12-01	0.0078489	0.1544	0	0	2.55511	12.3856	PLK3;NUMA1;SPAG5;TBC1D20;CAPN10;HIP1R;MLC1;PCNT;OAZ1;SORL1;OAZ2;VAMP2
209	positive regulation of transport (GO:0051050)	1944-12-01	0.0078489	0.1544	0	0	2.55511	12.3856	CLIP3;CD151;NUMA1;SPAG5;CALY;CAPN10;AKT2;FLOT1;MLC1;INPP5K;SGK3;APOE
210	carboxylic acid biosynthetic process (GO:0046394)	1944-12-01	0.0078489	0.1544	0	0	2.55511	12.3856	DPAGT1;UGP2;GOT1;GLS2;ABCC5;UROS;CARNS1;AKR1A1;PYCR1;PYCR2;GLUL;RIMKLB
211	positive regulation of viral process (GO:0048524)	1944-12-01	0.0078489	0.1544	0	0	2.55511	12.3856	CDK9;STAU1;POLR2A;TBC1D20;VPS4A;POLR2F;NELFCD;APOE;HACD3;POLR2I;TMEM250;POLR2J
212	mitotic sister chromatid cohesion (GO:0007064)	2015-06-01	0.00789392	0.1544	0	0	4.53776	21.9703	MAU2;CHTF8;BOD1;POGZ;PDS5A;WAPL
213	Golgi vesicle transport (GO:0048193)	49/271	0.00792082	0.1544	0	0	1.50935	7.30265	PGAP1;SNAP23;USE1;NRBP2;ACTR1A;TFG;KIF5A;KIFAP3;SPTAN1;TMED4;SCYL1;COG4;COG1;KIF22;AP3B2;NRBP1;ARFGAP1;DYNC1LI1;DYNC1LI2;TBC1D20;PICK1;PREB;ERGIC2;VAMP2;ARF5;NAPA;SPTBN4;DCTN1;COPB1;RAB1B;DCTN4;DCTN3;TEX261;KLC1;SNX2;KLC2;VPS51;STX5;STX4;RAB6A;SEC31B;DYNC1I1;TRAPPC3;TRAPPC1;TRAPPC8;SORL1;YIF1B;HYOU1;COPG1
214	regulation of establishment of planar polarity (GO:0090175)	20/89	0.00813325	0.157158	0	0	1.97696	9.51271	PSMD11;ARRB2;CELSR2;CELSR3;PSMA7;PSMB7;PSMD6;PSMA3;PSMB4;PSMA4;WNT11;PSMA1;PSMD2;PSMC1;UBC;PSMC2;DVL2;PSME2;DVL3;AP2M1
215	glycerol metabolic process (GO:0006071)	2021-11-05	0.00818241	0.157158	0	0	5.67096	27.2533	COQ3;TPI1;TKFC;GOT1;PGP
216	negative regulation of protein catabolic process (GO:0042177)	1939-11-01	0.00820116	0.157158	0	0	2.67635	12.8558	CST3;PRKCG;MAD2L2;SNRNP70;ADGRB1;FLNA;AZIN2;PIN1;ATRAID;CDK5RAP3;SIRT2
217	neutrophil mediated immunity (GO:0002446)	81/487	0.00821843	0.157158	0	0	1.36709	6.5639	ARHGAP9;HSP90AB1;SLC44A2;HEXB;SNAP23;SLC2A3;HMGB1;ALAD;PSMD6;ACTR1B;PSMD2;FTH1;TOM1;CPNE1;COTL1;PGM2;ACAA1;GUSB;SNAP29;B2M;SPTAN1;CTSB;CAP1;ARSA;CCT2;DBNL;DGAT1;DYNLT1;IST1;COMMD3;ADAM10;ILF2;APRT;EEF1A1;DYNC1LI1;PKM;PPIE;CHI3L1;ALDOC;ALDOA;KPNB1;FTL;DNASE1L1;KMT2E;GRN;VCP;CANT1;PSMD11;GSTP1;COPB1;UBR4;CST3;PSMB7;SYNGR1;CYB5R3;COMMD9;DPP7;PSAP;RAB24;CCT8;RAB6A;AP1M1;HSPA8;RAB4B;TRAPPC1;JUP;GCA;XR…
218	regulation of apoptotic process (GO:0042981)	128/815	0.00825153	0.157158	0	0	1.27984	6.13986	EPHB6;MTCH1;TNFRSF6B;RTKN;PDCD5;ARAF;FAIM2;CLU;CCAR2;MAEA;AKT2;ARHGDIA;NEK1;PIM3;MAP2K2;ACTN1;RPS6;WDR73;ATAD3A;THOC6;CLIP3;BRMS1;BIN1;YME1L1;PHIP;NSMF;RAF1;SQSTM1;NGEF;BEX3;VCP;BEX2;ANP32A;MAGED1;PSEN2;NDRG1;RTN4;HSP90B1;PRDX2;IRAK1;DDRGK1;UBC;ABL2;NAE1;SUDS3;IP6K2;HSPA9;WNT10B;PLK3;HSPA5;API5;PLK2;PLK1;SIAH1;NFKBIA;GDF9;SON;STK25;CDK1;RNPS1;CALR;MYD88;PPP1R13B;DDX42;HMGB1;PIDD1;MCF2L;NUP62;RACK…
219	mitochondrial translation (GO:0032543)	23/107	0.0083589	0.157873	0	0	1.86811	8.93782	PTCD3;MRPS15;MRPS26;MRPS27;MTERF4;MRPL27;MRPL38;MRPL39;MRPS2;ERAL1;MRPL37;MRPS7;HARS2;MRPL46;MRPL32;MRPS5;TUFM;MRPL55;MRPL4;MRPL9;HARS;AURKAIP1;MRRF
220	positive regulation of histone modification (GO:0031058)	2029-09-01	0.00836514	0.157873	0	0	3.06465	14.6603	RPS6KA4;CDK9;CHTOP;SART3;KDM1A;RUVBL2;AKAP8L;UBE2N;MAPK3
221	regulation of double-strand break repair (GO:2000779)	1934-10-01	0.0084034	0.157878	0	0	2.83809	13.5636	PPP4C;KDM1A;PPP4R2;TERF2IP;USP51;TRIP12;NUDT16;DEK;FOXM1;SPIDR
222	antigen processing and presentation of exogenous peptide antigen via MHC class I (GO:0042590)	18/78	0.00883039	0.164389	0	0	2.0456	9.6748	PDIA3;PSMD11;NCF1;SNAP23;PSMA7;PSMB7;PSMD6;PSMA3;PSMB4;PSMA4;PSMA1;PSMD2;PSMC1;PSMC2;PSME2;IKBKG;CALR;B2M
223	regulation of cellular ketone metabolic process (GO:0010565)	15/61	0.00887326	0.164389	0	0	2.22266	10.5014	PSMD11;OAZ1;OAZ2;PSMA7;PSMB7;PSMD6;PSMA3;PSMB4;PSMA4;PSMA1;PSMD2;PSMC1;PSMC2;PSME2;PDK2
224	negative regulation of MAP kinase activity (GO:0043407)	15/61	0.00887326	0.164389	0	0	2.22266	10.5014	PTPN1;RGS14;DUSP1;GPS1;GSTP1;GBA;GPS2;SORL1;DNAJA1;UCHL1;RGS3;PPP2R1A;INPP5K;APOE;CDK5RAP3
225	T cell receptor signaling pathway (GO:0050852)	32/163	0.00890839	0.164389	0	0	1.66799	7.87418	STOML2;PSMD11;UBE2D2;PIK3CD;THY1;PSMA7;PSMB7;PSMD6;PSMB4;PSMD2;UBC;FYN;PLCG1;IKBKG;EIF2B1;PAK3;SKP1;CD276;NCK1;EIF2B5;EIF2B4;EIF2B2;RFTN1;NFKBIA;PSMA3;PSMA4;PSMA1;PSMC1;PSMC2;UBE2N;PSME2;CD247
226	regulation of cell cycle process (GO:0010564)	20/90	0.00922729	0.169521	0	0	1.9486	9.13035	PRMT5;BECN1;PLK3;NUMA1;CSNK2A1;SPAG5;PLK1;FOXM1;KNSTRN;BIN1;AKT2;CDC16;PIN1;E4F1;USP51;CALM3;FBXO5;NUDT16;FSD1;OBSL1
227	neutrophil activation involved in immune response (GO:0002283)	80/483	0.00950006	0.173763	0	0	1.35995	6.33256	ARHGAP9;HSP90AB1;SLC44A2;HEXB;SNAP23;SLC2A3;HMGB1;ALAD;PSMD6;ACTR1B;PSMD2;FTH1;TOM1;CPNE1;COTL1;PGM2;ACAA1;GUSB;SNAP29;B2M;SPTAN1;CTSB;CAP1;ARSA;CCT2;DBNL;DGAT1;DYNLT1;IST1;COMMD3;ADAM10;ILF2;APRT;EEF1A1;DYNC1LI1;PKM;PPIE;CHI3L1;ALDOC;ALDOA;KPNB1;FTL;DNASE1L1;GRN;VCP;CANT1;PSMD11;GSTP1;COPB1;UBR4;CST3;PSMB7;SYNGR1;CYB5R3;COMMD9;DPP7;PSAP;RAB24;CCT8;RAB6A;AP1M1;HSPA8;RAB4B;TRAPPC1;JUP;GCA;XRCC5;PT…
228	autophagosome organization (GO:1905037)	14/56	0.00969053	0.17647	0	0	2.27168	10.5329	BECN1;WDR45B;ATG9B;RAB1B;TRAPPC8;WDR45;ATG13;MAP1LC3A;PACS2;ATG16L2;ATG16L1;ULK3;ATG2A;ATG4B
229	DNA metabolic process (GO:0006259)	55/314	0.00982532	0.178143	0	0	1.45249	6.71456	MUS81;ACHE;TOP2B;SMG1;MCM7;HMGB1;RBPJ;PTMS;TRIM28;LONP1;SMARCAD1;POLI;MEN1;TOP3B;RFC5;RBM14;ENDOG;PARP2;ATRX;CSNK1E;MSH2;KCTD13;TERF2IP;SLX1A;DNASE1L1;VCP;UHRF2;HDAC1;PDS5A;ORC6;CBS;ERI2;ORC3;TDG;ERI3;UBC;POLD2;ATRIP;MBD4;ACD;NPM1;XRCC5;FANCL;NAP1L1;LRWD1;HINFP;RAD50;NASP;ERCC3;APEX1;UBE2T;UBE2N;CDK1;MMS19;RAN
230	cell cycle G2/M phase transition (GO:0044839)	26/127	0.0101236	0.182752	0	0	1.75668	8.06823	YWHAE;KHDRBS1;DCTN1;KDM8;AKAP8L;DCTN3;FOXM1;ACTR1A;TUBA1A;PPP2R1A;HAUS7;UBC;PCNT;SKP1;OFD1;PLK3;PPP1R12A;ODF2;PLK1;HAUS4;HAUS3;FBXL15;CSNK1E;HAUS5;CDK1;PAFAH1B1
231	endosomal transport (GO:0016197)	42/229	0.0103881	0.183673	0	0	1.53473	7.00926	BECN1;DCTN1;VPS4A;VPS26A;VPS26B;C9ORF72;WASH2P;STX10;CLN5;ARFRP1;SNX2;VPS51;VPS50;UBC;VPS52;VPS11;TOM1;STX5;RAB6A;TBC1D17;WASHC1;VPS39;VPS16;PLEKHJ1;SPAG9;VTA1;M6PR;ZFYVE21;STAM;NSG1;VPS37B;FAM160A2;CALY;BIN1;SNX17;HGS;UBE2O;VIPAS39;SQSTM1;CHMP7;VPS28;CHMP5
232	regulation of telomere maintenance (GO:0032204)	2025-08-01	0.01041	0.183673	0	0	3.20416	14.6269	SMG1;RAD50;XRCC5;ATRX;HNRNPD;TERF2IP;SMG5;GNL3
233	lamellipodium organization (GO:0097581)	2025-08-01	0.01041	0.183673	0	0	3.20416	14.6269	CCDC88A;ABLIM2;SNX2;DMTN;CTTN;PTPRO;ARFIP2;ARHGEF4
234	RNA splicing, via transesterification reactions (GO:0000375)	2025-08-01	0.01041	0.183673	0	0	3.20416	14.6269	SF3A3;PRPF6;KHSRP;MPHOSPH10;SF3B1;SRSF10;SLU7;SRRM1
235	positive regulation of telomerase activity (GO:0051973)	1935-10-01	0.0104405	0.183673	0	0	2.72441	12.4289	CCT2;HMBOX1;ACD;HSP90AB1;NVL;XRCC5;TCP1;HNRNPA2B1;HNRNPD;MAPK3
236	CENP-A containing nucleosome assembly (GO:0034080)	1930-09-01	0.010617	0.183673	0	0	2.91854	13.2657	CENPT;NPM1;CENPW;MIS18A;RBBP4;CENPX;NASP;RBBP7;CENPO
237	CENP-A containing chromatin organization (GO:0061641)	1930-09-01	0.010617	0.183673	0	0	2.91854	13.2657	CENPT;NPM1;CENPW;MIS18A;RBBP4;CENPX;NASP;RBBP7;CENPO
238	chondroitin sulfate metabolic process (GO:0030204)	1930-09-01	0.010617	0.183673	0	0	2.91854	13.2657	VCAN;IDUA;CHPF2;NCAN;HEXB;B3GAT2;HEXA;B3GAT1;IDS
239	ribosomal large subunit assembly (GO:0000027)	1930-09-01	0.010617	0.183673	0	0	2.91854	13.2657	RPL5;DHX30;BOP1;RPL3;RPL10;WDR18;PPAN;RPL24;BRIX1
240	negative regulation of stress-activated MAPK cascade (GO:0032873)	1930-09-01	0.010617	0.183673	0	0	2.91854	13.2657	HDAC3;NCOR1;QARS;TAOK3;GSTP1;GPS2;FOXM1;EZR;MEN1
241	cholesterol metabolic process (GO:0008203)	16/68	0.0108608	0.187112	0	0	2.09738	9.48558	STARD3;IDI1;FDPS;HMGCS1;GGPS1;OSBPL5;CNBP;CYP51A1;LSS;TM7SF2;SQLE;SNX17;APOE;DHCR7;LDLRAP1;LBR
242	protein deacylation (GO:0035601)	2016-06-01	0.0112787	0.193386	0	0	4.08375	18.315	LYPLA2;HDAC3;HDAC10;HDAC1;HDAC6;SIRT2
243	pyruvate metabolic process (GO:0006090)	1946-12-01	0.0113647	0.193386	0	0	2.40453	10.7657	SRR;PFKL;TPI1;PDHA1;PKM;BSG;PGK1;HAGH;ENO2;ALDOA;PFKM;DLD
244	nuclear envelope disassembly (GO:0051081)	1946-12-01	0.0113647	0.193386	0	0	2.40453	10.7657	RANBP2;DCTN1;CNEP1R1;AKAP8L;LMNA;NUP62;PLK1;CDK1;NUP54;AAAS;EMD;NUP160
245	NIK/NF-kappaB signaling (GO:0038061)	18/80	0.0115085	0.194794	0	0	1.97939	8.83732	PSMD11;PSMA7;PSMB7;PSMD6;PSMA3;PSMB4;PSMA4;PSMA1;IRAK1;PSMD2;PSMC1;UBC;PSMC2;UBA3;CHI3L1;PSME2;BIRC2;SKP1
246	sphingolipid metabolic process (GO:0006665)	24/116	0.0115413	0.194794	0	0	1.7797	7.94071	ARSA;B3GALNT1;CERS4;ELOVL1;CERS6;SPHK2;HEXB;HEXA;GBA;TEX2;HACD3;GBA2;SMPD3;SMPD2;CLN3;PPP2R1A;PSAP;B4GALNT1;DEGS1;ESYT2;GLA;CSNK1G2;ST6GALNAC6;CERS2
247	phosphatidylinositol biosynthetic process (GO:0006661)	21/98	0.0117907	0.197979	0	0	1.86001	8.25927	SLC27A1;MTMR2;PIGO;PLEKHA1;PGAP3;PIK3CD;MTMR4;PIGV;DPM1;RUFY1;INPP4A;DPM2;INPP5E;INPP5J;PI4KA;INPP5K;PIP4K2C;PI4KB;PIGL;CDIPT;PIGF
248	modification-dependent protein catabolic process (GO:0019941)	28/141	0.0118253	0.197979	0	0	1.69107	7.50413	PSMD11;UBA6;UBE2D2;USP33;UBR4;FBXO21;CDC23;OS9;UBC;LONP1;ARIH2;UFD1;UBL4A;RANBP2;RANBP1;ARRDC1;SIAH1;ADRM1;UBE2E1;SYVN1;KLHL3;UBE2G2;TRPC4AP;RNF40;PSMC2;TRIP12;STUB1;SQSTM1
249	ribosomal large subunit export from nucleus (GO:0000055)	2021-08-04	0.0123219	0.201379	0	0	6.80328	29.9098	NPM1;XPO1;NMD3;RAN
250	galactose catabolic process (GO:0019388)	2021-08-04	0.0123219	0.201379	0	0	6.80328	29.9098	GALE;GALT;PGM2;GALK1
251	peptidyl-lysine hydroxylation (GO:0017185)	2021-08-04	0.0123219	0.201379	0	0	6.80328	29.9098	VIPAS39;P3H4;P3H3;JMJD6
252	regulation of lipid transport (GO:0032368)	2021-08-04	0.0123219	0.201379	0	0	6.80328	29.9098	DISP3;NCOR1;NR1H2;NR1H3
253	regulation of endocytosis (GO:0030100)	16/69	0.0124991	0.201379	0	0	2.05768	9.01697	LRPAP1;PTPN1;LRSAM1;MTMR2;CD151;RAB4B;HIP1R;TSC2;ARFGAP1;RUFY1;CLIP3;CALY;SNX17;FLOT1;ABL2;APOE
254	lysine metabolic process (GO:0006553)	2021-12-05	0.012562	0.201379	0	0	4.86055	21.275	GCDH;AADAT;OGDH;CRYM;DLD
255	ribosomal subunit export from nucleus (GO:0000054)	2021-12-05	0.012562	0.201379	0	0	4.86055	21.275	LTV1;NPM1;XPO1;NMD3;RAN
256	pyrimidine deoxyribonucleotide catabolic process (GO:0009223)	2021-12-05	0.012562	0.201379	0	0	4.86055	21.275	SMUG1;MBD4;OGG1;TDG;NEIL1
257	iron ion transport (GO:0006826)	2021-12-05	0.012562	0.201379	0	0	4.86055	21.275	SLC25A28;TFRC;TTYH1;SLC11A2;MELTF
258	lysine catabolic process (GO:0006554)	2021-12-05	0.012562	0.201379	0	0	4.86055	21.275	GCDH;AADAT;OGDH;CRYM;DLD
259	pre-mRNA cleavage required for polyadenylation (GO:0098789)	2021-12-05	0.012562	0.201379	0	0	4.86055	21.275	CPSF4;CPSF7;CPSF6;CPSF1;FIP1L1
260	branched-chain amino acid catabolic process (GO:0009083)	2021-07-01	0.0128366	0.20499	0	0	3.40367	14.8246	ACAD8;BCKDK;MCCC1;PPM1K;ACADSB;DLD;ACAT1
261	negative regulation of cell cycle process (GO:0010948)	18/81	0.0130695	0.207911	0	0	1.94786	8.44878	CDT1;HSP90AB1;L3MBTL2;PHC1;FBXW7;EED;RPL23;VPS4A;CDK9;MLXIPL;RBBP4;ZFYVE19;E2F1;FBXO5;RBBP7;CALR;AURKAIP1;EZH2
262	mitochondrial translational elongation (GO:0070125)	19/87	0.0131946	0.209099	0	0	1.90509	8.24513	PTCD3;MRPS15;MRPS26;MRPS27;MRPL38;MRPL27;MRPL39;MRPS2;MRPL37;ERAL1;MRPS7;MRPL46;MRPL32;MRPS5;TUFM;MRPL55;MRPL4;MRPL9;AURKAIP1
263	organelle transport along microtubule (GO:0072384)	1931-09-01	0.0132945	0.209881	0	0	2.78572	12.0355	ARHGAP21;CLN3;RHOT2;MAP1S;BICDL1;COPG1;RAB6A;DYNC1I1;PAFAH1B1
264	GPI anchor metabolic process (GO:0006505)	2026-08-01	0.0133802	0.210435	0	0	3.02598	13.054	DPM1;DPM2;PGAP1;PIGO;PGAP3;PIGL;PIGV;PIGF
265	positive regulation of cell cycle (GO:0045787)	18/82	0.0147925	0.230031	0	0	1.91731	8.07886	ANKRD17;SRPK2;CCNT2;HSP90AB1;RPL23;CCNC;RAD23A;CDK9;MLXIPL;PSRC1;CCPG1;HSF1;MAPRE3;CCNL2;NUDT16;CALR;CCNL1;TRIM21
266	retrograde transport, endosome to Golgi (GO:0042147)	18/82	0.0147925	0.230031	0	0	1.91731	8.07886	SPAG9;DCTN1;ZFYVE21;VPS26A;VPS26B;WASH2P;STX10;CLN5;ARFRP1;SNX2;VPS51;VPS52;STX5;UBE2O;TBC1D17;RAB6A;WASHC1;PLEKHJ1
267	negative regulation of binding (GO:0051100)	18/82	0.0147925	0.230031	0	0	1.91731	8.07886	LRPAP1;PEX19;KDM1A;USP33;CTNNBIP1;CSNK1E;SORL1;ACTB;WAPL;PPP1CA;DNAJB2;NFKBIA;CPNE1;E2F1;ID4;PIN1;TMBIM6;MITD1
268	protein modification by small protein removal (GO:0070646)	46/261	0.015327	0.237454	0	0	1.46193	6.10815	OTUD5;BECN1;VCP;PSMD11;GPS1;USP33;USP11;AKR1B1;COPS7A;ARRB2;ACTB;PSMA7;BABAM1;PSMB7;PSMD6;UCHL1;PSMB4;PSMD2;UBC;UFD1;USP51;IKBKG;SUDS3;USP30;USP5;USP20;MCRS1;ACTR5;ADRM1;RAD23A;STAM;JOSD2;UCHL3;RAD23B;NFKBIA;PSMA3;COPS6;PSMA4;PSMA1;HGS;PSMC1;PSMC2;CDK1;PSME2;STAMBP;BIRC2
269	mRNA cis splicing, via spliceosome (GO:0045292)	2017-06-01	0.0155713	0.23919	0	0	3.71229	15.4518	PRPF39;SRSF1;PSIP1;CWC15;SNRNP200;RBM22
270	N-glycan processing (GO:0006491)	2017-06-01	0.0155713	0.23919	0	0	3.71229	15.4518	EDEM3;FUT8;MAN2A2;MGAT4B;MAN1A1;MAN1B1
271	spliceosomal snRNP assembly (GO:0000387)	1937-10-01	0.0156118	0.23919	0	0	2.52231	10.4921	PRMT5;SART3;PRPF6;DDX20;GEMIN4;CD2BP2;STRAP;PRPF31;SRSF10;RBM22
272	ceramide biosynthetic process (GO:0046513)	1932-09-01	0.0164412	0.25097	0	0	2.66445	10.9455	SMPD2;CERS4;CERS6;GBA;ST3GAL5;B4GALNT1;DEGS1;ST6GALNAC6;CERS2
273	mitochondrial translational termination (GO:0070126)	19/89	0.0166858	0.252508	0	0	1.85045	7.57423	PTCD3;MRPS15;MRPS26;MRPS27;MRPL38;MRPL27;MRPL39;MRPS2;MRPL37;ERAL1;MRPS7;MRPL46;MRPL32;MRPS5;MRPL55;MRPL4;MRPL9;AURKAIP1;MRRF
274	protein maturation (GO:0051604)	18/83	0.016688	0.252508	0	0	1.88771	7.72651	RHBDF1;ISCA2;POP5;GLRX3;PSEN2;SORL1;LMF2;HSPD1;CLN3;ADAMTS13;UQCRC1;PMPCA;CPXM1;STUB1;MMS19;UQCRC2;ISCU;RHBDL1
275	protein modification by small protein conjugation (GO:0032446)	66/398	0.0167522	0.252508	0	0	1.35992	5.56102	TOP2B;UBE2D2;UBE3A;ARRB2;TRIM28;ENC1;NUP62;RACK1;ARIH2;TRIM21;CDK5RAP3;FBXO9;SKP1;PIAS3;RNF44;FBXW5;USP5;FBXW7;ARRDC1;FBXO2;UBE2E1;NOSIP;RANGAP1;UCHL3;TRPC4AP;RNF40;PJA1;PEX5;KCTD13;NUP54;ZNF598;BIRC2;VCP;L3MBTL2;UHRF2;UBA6;UBA5;CUL2;WDR61;AAAS;RNF4;NUP160;DCAF15;OS9;HLTF;TMEM129;UBC;NAE1;UBL4A;RANBP2;CRBN;PLK1;SYVN1;MIB2;FBXL15;KLHL3;UBE2G2;UFM1;KLHDC8A;UBE2T;TSPAN17;KBTBD2;UBE2N;UBA3;STUB1;TRIP…
276	nuclear transport (GO:0051169)	2022-07-01	0.0167852	0.252508	0	0	3.17658	12.9835	NPM1;XPO1;RGS14;ANP32A;MYBBP1A;PSIP1;AAAS
277	G2/M transition of mitotic cell cycle (GO:0000086)	25/126	0.0168515	0.25259	0	0	1.68845	6.89447	YWHAE;KHDRBS1;DCTN1;KDM8;DCTN3;FOXM1;ACTR1A;TUBA1A;PPP2R1A;HAUS7;UBC;PCNT;SKP1;OFD1;PLK3;PPP1R12A;ODF2;PLK1;HAUS4;HAUS3;FBXL15;CSNK1E;HAUS5;CDK1;PAFAH1B1
278	cellular response to topologically incorrect protein (GO:0035967)	2027-08-01	0.0169243	0.252768	0	0	2.86655	11.6927	HSPA9;HSPA8;HSPH1;HSPA5;HSF1;HYOU1;STUB1;HDAC6
279	RNA modification (GO:0009451)	13/54	0.0170167	0.253237	0	0	2.16015	8.79949	NOP56;NSUN5P1;SSB;NSUN5P2;METTL3;ADAR;TRMT1;FTSJ1;QTRT1;CTU2;HENMT1;TRMT61A;AARS
280	regulation of cell aging (GO:0090342)	2013-05-01	0.0182896	0.267709	0	0	4.25273	17.017	RSL1D1;LMNA;VASH1;FOXM1;MARCH5
281	regulation of triglyceride biosynthetic process (GO:0010866)	2013-05-01	0.0182896	0.267709	0	0	4.25273	17.017	SREBF1;FBXW7;NR1H2;CNEP1R1;NR1H3
282	viral translation (GO:0019081)	2013-05-01	0.0182896	0.267709	0	0	4.25273	17.017	PTBP1;SSB;PCBP2;EIF3G;EIF3B
283	mRNA cleavage involved in mRNA processing (GO:0098787)	2013-05-01	0.0182896	0.267709	0	0	4.25273	17.017	CPSF4;CPSF7;CPSF6;CPSF1;FIP1L1
284	phosphorylation (GO:0016310)	64/386	0.0183115	0.267709	0	0	1.35937	5.43779	MAST1;PIK3CD;ILK;RPS6KA4;NRBP2;STK11;FASTK;NEK1;PIM3;JAK1;PRKCG;CSNK2A1;ADAM10;CSNK1E;PASK;PRKAB1;PHKA2;DGKZ;NRBP1;ILF3;DGKQ;UQCRC1;PICK1;SGK3;UQCRC2;RAF1;CSNK1G2;CAMK2B;BRSK1;NLK;TKFC;WNT11;IRAK1;PHKG2;MKNK2;PGK1;STK38L;PTK2B;FYN;NADK;MAPK3;CDK17;SRPK2;CDK18;DMPK;PLK2;TNK2;PLK1;CDC42BPB;CLK3;CLK2;CDK9;BCKDK;GNPTG;TAOK3;STK25;TAOK1;WNK2;RPS6KB2;CDK1;PI4KA;CDK10;CDK16;MAP3K12
285	protein autoubiquitination (GO:0051865)	1949-12-01	0.0187614	0.272197	0	0	2.20919	8.78363	RNF10;LRSAM1;UHRF2;UBE2D2;UBE2T;RNF208;UBE3A;STUB1;RNF4;TRIM21;MARCH5;RNF185
286	regulation of cell cycle G2/M phase transition (GO:1902749)	18/84	0.0187668	0.272197	0	0	1.859	7.39076	YWHAE;OFD1;NPM1;DCTN1;ODF2;DCTN3;PLK1;HAUS4;HAUS3;HAUS5;CSNK1E;ACTR1A;TUBA1A;PPP2R1A;HAUS7;CDK1;PCNT;PAFAH1B1
287	mitochondrion disassembly (GO:0061726)	1938-10-01	0.0188152	0.272197	0	0	2.43209	9.66293	BECN1;MAP1LC3A;WDR45B;ATG9B;ATG2A;ATG4B;USP30;WDR45;ATG13;SQSTM1
288	regulation of skeletal muscle cell differentiation (GO:2001014)	2021-09-04	0.0199504	0.277967	0	0	5.44231	21.3039	DDX17;DDX5;UQCC2;GPC1
289	positive regulation of phosphorylation of RNA polymerase II C-terminal domain (GO:1901409)	2021-09-04	0.0199504	0.277967	0	0	5.44231	21.3039	CCNT2;CCNC;CCNL2;CCNL1
290	mitochondrial protein processing (GO:0034982)	2021-09-04	0.0199504	0.277967	0	0	5.44231	21.3039	STOML2;YME1L1;PMPCA;UQCRC2
291	hexose catabolic process (GO:0019320)	2021-09-04	0.0199504	0.277967	0	0	5.44231	21.3039	GALE;GALT;PGM2;GALK1
292	mRNA methylation (GO:0080009)	2021-09-04	0.0199504	0.277967	0	0	5.44231	21.3039	WTAP;METTL3;TRMT61A;CMTR1
293	negative regulation of lipid localization (GO:1905953)	2021-09-04	0.0199504	0.277967	0	0	5.44231	21.3039	NFKBIA;NR1H2;NR1H3;PTPN2
294	negative regulation of amyloid-beta formation (GO:1902430)	2021-09-04	0.0199504	0.277967	0	0	5.44231	21.3039	BIN1;APOE;CLU;SORL1
295	DNA topological change (GO:0006265)	2021-09-04	0.0199504	0.277967	0	0	5.44231	21.3039	TOP3B;TOP2B;ERCC3;HMGB1
296	Golgi inheritance (GO:0048313)	2021-09-04	0.0199504	0.277967	0	0	5.44231	21.3039	PLK3;STK25;CDK1;STX5
297	positive regulation of triglyceride biosynthetic process (GO:0010867)	2021-09-04	0.0199504	0.277967	0	0	5.44231	21.3039	SREBF1;CNEP1R1;NR1H2;NR1H3
298	ionotropic glutamate receptor signaling pathway (GO:0035235)	2021-09-04	0.0199504	0.277967	0	0	5.44231	21.3039	GRIA2;CLN3;PTK2B;CDK5R1
299	regulation of autophagosome assembly (GO:2000785)	1933-09-01	0.0200995	0.279063	0	0	2.55329	9.97584	IFT20;LRSAM1;RAB1B;NPRL2;PHF23;FEZ1;NPRL3;PIP4K2C;C9ORF72
300	transcription from RNA polymerase II promoter (GO:0006366)	78/485	0.0201635	0.279063	0	0	1.31156	5.12017	INTS11;INTS12;CCNT2;AKR1B1;CCNC;CASC3;ARRB2;YBX1;RBPJ;MED16;MED15;TRIM28;MED10;NELFCD;GTF2I;SUPT16H;TBP;MED8;PAX6;THOC2;NRBP1;THOC6;SRRM1;TAF6L;MED25;DDX39A;NCOR1;SRSF2;SRSF3;SRSF5;SRSF7;SLU7;IRF9;SRSF9;DDX5;ELOF1;RBM8A;SRSF1;WDR61;MLLT1;NR2C1;RXRB;POLR2A;FIP1L1;PABPN1;TAF1C;DVL2;POLR2F;DHX38;RPRD1A;ZNF148;POLR2I;POLR2J;SRSF11;MBD4;CPSF4;CHTOP;CPSF7;CPSF1;NR1H2;ADRM1;TAF11;NR1H3;DEK;SSRP1;POU2F2;…
301	positive regulation of cellular amide metabolic process (GO:0034250)	14/61	0.0204143	0.281596	0	0	2.02943	7.89757	RPL5;PLK3;YTHDF1;NPM1;CIRBP;PASK;CLU;SMPD3;RBM3;FXR1;SMPD2;RACK1;HNRNPD;RPL26
302	protein localization to organelle (GO:0033365)	20/97	0.0205907	0.282236	0	0	1.77074	6.87565	BBS2;CEP68;SSB;DDX1;TULP3;YBX1;MARCH5;SORL1;IFT20;DNAJA1;ARFRP1;ACAP2;CNEP1R1;CROCC;LMNA;TSPAN17;CALR;RAB6A;OBSL1;GET4
303	ribosomal small subunit biogenesis (GO:0042274)	1944-11-01	0.0205967	0.282236	0	0	2.27019	8.81429	LTV1;RRP7A;RPS14;NPM1;RRP7BP;NOB1;RPS6;MPHOSPH10;ERAL1;NOL11;MRPS7
304	regulation of spindle organization (GO:0090224)	2018-06-01	0.0208734	0.282301	0	0	3.40273	13.1661	PSRC1;NUMA1;DCTN1;NUP62;FSD1;RNF4
305	nuclear envelope reassembly (GO:0031468)	2018-06-01	0.0208734	0.282301	0	0	3.40273	13.1661	PPP2R1A;REEP4;VPS4A;LMNA;EMD;CHMP7
306	porphyrin-containing compound biosynthetic process (GO:0006779)	2018-06-01	0.0208734	0.282301	0	0	3.40273	13.1661	ALAD;ABCB6;UROD;UROS;HMBS;TSPO
307	iron-sulfur cluster assembly (GO:0016226)	2018-06-01	0.0208734	0.282301	0	0	3.40273	13.1661	HSPA9;ISCA2;GLRX3;MMS19;ISCU;CIAO1
308	protein export from nucleus (GO:0006611)	2028-08-01	0.021096	0.282744	0	0	2.72306	10.5074	XPO1;STRADA;STRADB;NUP62;XPO7;CALR;PKD1;RAN
309	negative regulation of mitotic cell cycle phase transition (GO:1901991)	17/79	0.0211153	0.282744	0	0	1.86869	7.20895	PSMD11;PRMT2;FHL1;PSMA7;RBL2;PSMB7;PSMD6;PSMA3;PSMB4;PSMA4;PSMA1;PSMD2;PSMC1;UBC;PSMC2;PSME2;SKP1
310	regulation of canonical Wnt signaling pathway (GO:0060828)	38/213	0.0214912	0.282744	0	0	1.48246	5.69283	AMER2;VCP;PSMD11;HDAC1;CTNND2;PTPRO;CTNND1;ILK;CCAR2;PSMA7;PSMB7;PSMD6;PSMB4;WNT11;PSMD2;RUVBL2;UBC;DVL2;ANKRD10;DVL3;APOE;EMD;TLE2;JUP;PPP1CA;MAD2L2;GPRC5B;PSMA3;PSMA4;PSMA1;WNK2;PSMC1;PSMC2;CAPRIN2;PSME2;PIN1;PFDN5;ANAPC2
311	positive regulation of ERBB signaling pathway (GO:1901186)	2023-07-01	0.0215191	0.282744	0	0	2.97787	11.4315	SHKBP1;UBC;NUP62;HIP1R;RBPJ;CNOT9;RTN4
312	glycolytic process (GO:0006096)	2023-07-01	0.0215191	0.282744	0	0	2.97787	11.4315	PFKL;TPI1;PKM;PGK1;ENO2;ALDOA;PFKM
313	cellular amino acid catabolic process (GO:0009063)	2023-07-01	0.0215191	0.282744	0	0	2.97787	11.4315	ACAD8;BCKDK;MCCC1;PPM1K;ACADSB;DLD;ACAT1
314	lamellipodium assembly (GO:0030032)	2023-07-01	0.0215191	0.282744	0	0	2.97787	11.4315	CCDC88A;DMTN;ABLIM2;PTPRO;ARHGEF4;ARFIP2;SRGAP2
315	regulation of dendritic spine morphogenesis (GO:0061001)	2023-07-01	0.0215191	0.282744	0	0	2.97787	11.4315	CAMK2B;ARHGAP44;SIPA1L1;CAPRIN2;NGEF;CDK5R1;LZTS3
316	regulation of androgen receptor signaling pathway (GO:0060765)	2023-07-01	0.0215191	0.282744	0	0	2.97787	11.4315	DDX5;KDM5D;PRMT2;HDAC1;SAFB2;ARRB2;HDAC6
317	fatty acid beta-oxidation (GO:0006635)	1950-12-01	0.0218875	0.285777	0	0	2.15093	8.2205	GCDH;ACADVL;ECHS1;ECI2;HSD17B4;ECHDC2;ACADM;ACAD11;ACAA1;ACADS;CRAT;ACAT1
318	regulation of cellular protein metabolic process (GO:0032268)	1950-12-01	0.0218875	0.285777	0	0	2.15093	8.2205	CYFIP2;RBM3;NFKBIA;EIF2B4;EDN1;CDC123;RPL10;NR1H2;GBA;RBM4B;NR1H3;APOE
319	negative regulation of Wnt signaling pathway (GO:0030178)	32/174	0.0221233	0.287949	0	0	1.5378	5.86075	AMER2;PSMD11;HDAC1;CTNND1;PTPRO;NLK;PSMA7;PSMB7;PSMD6;PSMB4;WNT11;WIF1;RUVBL2;PSMD2;UBC;DVL2;RACK1;DVL3;APOE;TLE2;CTNNBIP1;TSC2;MAD2L2;PSMA3;PSMA4;PSMA1;PSMC1;PSMC2;PSME2;TAX1BP3;PFDN5;ANAPC2
320	regulation of proteasomal protein catabolic process (GO:0061136)	1939-10-01	0.0224752	0.289804	0	0	2.34809	8.91182	ALAD;PRKCG;RHBDF1;DDRGK1;FBXW7;ARAF;PSME2;RAD23A;PKD1;RAD23B
321	purine ribonucleoside monophosphate metabolic process (GO:0009167)	1939-10-01	0.0224752	0.289804	0	0	2.34809	8.91182	HSPA8;IMPDH1;NDUFAF7;GMPR2;IMPDH2;OLA1;CTNS;NT5C2;NADK;CLPX
322	DNA replication-independent nucleosome assembly (GO:0006336)	1939-10-01	0.0224752	0.289804	0	0	2.34809	8.91182	CENPT;NPM1;CENPW;MIS18A;RBBP4;CENPX;NASP;ATRX;RBBP7;CENPO
323	organonitrogen compound biosynthetic process (GO:1901566)	33/181	0.0229144	0.294553	0	0	1.52164	5.74569	DPAGT1;ACHE;SLC27A1;SLC44A1;SLC44A2;GLS2;GSTP1;HACD3;GPHN;GPAT4;CEPT1;GLUL;RIMKLB;GSTK1;CERS4;ELOVL1;ARG2;CHKB;CERS6;CSNK2A1;GOT1;CHKA;STARD7;SPHK2;STARD10;AKR1A1;PYCR1;PYCR2;NMRAL1;GSTA4;DEGS1;CSNK1G2;CERS2
324	mitotic cell cycle phase transition (GO:0044772)	39/221	0.0235489	0.301775	0	0	1.46294	5.4841	YWHAE;KHDRBS1;MCM7;DCTN1;KDM8;CUL2;DCTN3;FOXM1;EPS8;ACTR1A;CDC23;TUBA1A;ORC6;PPP2R1A;HAUS7;ORC3;UBC;PCNT;SKP1;OFD1;RANBP2;PLK3;CDT1;RANBP1;PPP1R12A;ODF2;PLK2;PLK1;HAUS4;HAUS3;FBXL15;CSNK1E;HAUS5;HINFP;NASP;PPP2R2D;CDK1;CHMP7;PAFAH1B1
325	negative regulation of MAPK cascade (GO:0043409)	17/80	0.0237076	0.301776	0	0	1.83892	6.88117	PTPN1;RGS14;DUSP1;LMO3;GSTP1;GBA;FOXM1;SORL1;UCHL1;QARS;WNK2;INPP5K;PIN1;APOE;EZR;CDK5RAP3;PTPN2
326	retrograde vesicle-mediated transport, Golgi to ER (GO:0006890)	17/80	0.0237076	0.301776	0	0	1.83892	6.88117	NAPA;COG4;RAB1B;COPB1;KIF22;KLC1;USE1;ARFGAP1;KLC2;KIF5A;PICK1;COPG1;KIFAP3;RAB6A;ERGIC2;ARF5;SCYL1
327	mitotic nuclear division (GO:0140014)	16/74	0.0237671	0.301776	0	0	1.87976	7.02926	SPAG5;PLK1;SPICE1;TUBG2;KNSTRN;ZWINT;EPS8;NUP62;PPP2R2D;NUSAP1;FLNA;TUBGCP6;CHMP7;KPNB1;BIRC2;RAN
328	hexose metabolic process (GO:0019318)	1945-11-01	0.0241929	0.306247	0	0	2.20329	8.19998	GALT;MAN2A2;BRAT1;DCXR;AKR1A1;CHST1;ALDOC;MAN2C1;SLC37A4;ALDOA;GALK1
329	positive regulation of telomere maintenance via telomere lengthening (GO:1904358)	1934-09-01	0.0243101	0.306795	0	0	2.45101	9.11008	CCT2;HMBOX1;ACD;XRCC5;TCP1;HNRNPA2B1;CCT8;HNRNPA1;MAPK3
330	quinone biosynthetic process (GO:1901663)	2014-05-01	0.0255028	0.316082	0	0	3.77999	13.8687	COQ3;COQ8B;COQ9;COQ10A;COQ6
331	metallo-sulfur cluster assembly (GO:0031163)	2014-05-01	0.0255028	0.316082	0	0	3.77999	13.8687	HSPA9;ISCA2;MMS19;ISCU;CIAO1
332	DNA modification (GO:0006304)	2014-05-01	0.0255028	0.316082	0	0	3.77999	13.8687	SMUG1;MBD4;OGG1;TDG;NEIL1
333	positive regulation of heart rate (GO:0010460)	2014-05-01	0.0255028	0.316082	0	0	3.77999	13.8687	RYR2;EDN1;TPM1;ATP2A2;SCN3B
334	ubiquinone metabolic process (GO:0006743)	2014-05-01	0.0255028	0.316082	0	0	3.77999	13.8687	COQ3;COQ8B;COQ9;COQ10A;COQ6
335	establishment of mitotic spindle orientation (GO:0000132)	2014-05-01	0.0255028	0.316082	0	0	3.77999	13.8687	NUMA1;DYNLT1;DCTN1;SPDL1;PAFAH1B1
336	positive regulation of protein catabolic process (GO:0045732)	17/81	0.0265334	0.32541	0	0	1.81008	6.56943	PLK3;NDUFA13;VCP;EGLN2;CSNK2A1;UQCC2;PLK2;NRDC;OAZ1;SORL1;OAZ2;VPS11;STX5;APOE;EZR;VPS28;ANAPC2
337	iron ion homeostasis (GO:0055072)	14/63	0.0265883	0.32541	0	0	1.94637	7.06004	TFRC;ATP6AP1;ABCB6;SLC11A2;TF;SLC25A28;SLC22A17;FTH1;UBC;ATP6V0D1;B2M;ISCU;SKP1;FTL
338	autophagy of mitochondrion (GO:0000422)	1940-10-01	0.0266239	0.32541	0	0	2.26969	8.22978	BECN1;MAP1LC3A;WDR45B;ATG9B;ATG2A;ATG4B;USP30;WDR45;ATG13;SQSTM1
339	peptidyl-serine modification (GO:0018209)	31/170	0.0267327	0.32541	0	0	1.52156	5.51089	CAMK2B;SMG1;POGLUT1;PNCK;MAST1;PKD1;STK11;CAMKV;AKT2;MKNK2;PHKG2;STK38L;CAMK2G;GALNT9;PRKCG;GALNT7;DMPK;NAA10;PARP2;GALNT2;PLK2;PLK1;CSNK1E;MAPK13;DGKQ;CDK1;SGK3;CSNK1G2;CAMK1G;MAP3K12;CDK5R1
340	proteasomal ubiquitin-independent protein catabolic process (GO:0010499)	2024-07-01	0.0271034	0.32541	0	0	2.80254	10.1118	PSMB7;PSMA3;PSMB4;PSMA4;PSMA1;ENC1;PSMA7
341	regulation of neuronal synaptic plasticity (GO:0048168)	2024-07-01	0.0271034	0.32541	0	0	2.80254	10.1118	CAMK2B;SYNGR1;NSMF;APOE;SHISA8;DBN1;PPFIA3
342	protein alpha-1,2-demannosylation (GO:0036508)	2024-07-01	0.0271034	0.32541	0	0	2.80254	10.1118	EDEM3;OS9;UBC;SYVN1;MAN1A1;MAN1B1;RNF185
343	ATP generation from ADP (GO:0006757)	2024-07-01	0.0271034	0.32541	0	0	2.80254	10.1118	PFKL;TPI1;PKM;PGK1;ENO2;ALDOA;PFKM
344	protein targeting to lysosome (GO:0006622)	2019-06-01	0.0272743	0.32541	0	0	3.14081	11.3126	HSPA8;HGS;LARS;VPS4A;CLU;SORL1
345	ribosomal small subunit assembly (GO:0000028)	2019-06-01	0.0272743	0.32541	0	0	3.14081	11.3126	ABT1;RRP7A;RPS14;RRP7BP;ERAL1;MRPS7
346	macromolecule biosynthetic process (GO:0009059)	2019-06-01	0.0272743	0.32541	0	0	3.14081	11.3126	GALNT2;GLT8D1;P3H4;P3H3;EIF4G2;RPS23
347	aspartate family amino acid catabolic process (GO:0009068)	2019-06-01	0.0272743	0.32541	0	0	3.14081	11.3126	GCDH;GOT1;AADAT;OGDH;CRYM;DLD
348	NADP metabolic process (GO:0006739)	2019-06-01	0.0272743	0.32541	0	0	3.14081	11.3126	RPIA;NAXE;TALDO1;PGM2;DERA;NUDT12
349	regulation of signal transduction by p53 class mediator (GO:1901796)	26/138	0.0277225	0.32981	0	0	1.58314	5.67637	RPL5;PPP1R13B;MEAF6;HDAC1;STK11;RBBP4;UBC;RBBP7;ATRIP;CDK5RAP3;RFC5;PLK3;PRMT5;SUPT16H;TBP;CSNK2A1;RPL23;TAF11;SSRP1;PRKAB1;MAPK11;BOP1;RAD50;PIN1;TAF6;CDK5R1
350	protein oligomerization (GO:0051259)	38/217	0.028019	0.332385	0	0	1.449	5.17999	DPAGT1;KHDRBS1;TOR2A;STOML2;PEX11B;MLC1;AKR1B1;ALAD;SEPT9;SNX2;TRIM28;IRAK1;MAT2A;ZNHIT6;HSF1;LONP1;ANXA6;FLOT1;SMARCAD1;FSD1;TRIM21;VSTM5;CAMK2G;NPM1;CPSF7;TRAPPC2L;CPSF6;PDCD6IP;TMEM120A;MCCC1;SEPT4;OXA1L;P2RX6;PFKL;ATG16L1;YME1L1;PFKM;RBMX
351	protein methylation (GO:0006479)	1946-11-01	0.0282246	0.332923	0	0	2.14022	7.63536	EEF1A1;HSPA8;PRMT5;METTL22;VCP;PRMT2;CARM1;VCPKMT;RPS2;RAB6A;EZH2
352	negative regulation of protein modification by small protein conjugation or removal (GO:1903321)	1946-11-01	0.0282246	0.332923	0	0	2.14022	7.63536	PRKCG;DNAJA1;RPL5;PIAS3;UBXN1;ADGRB1;CRY1;ARRB2;RNF4;TRIM21;VPS28
353	vesicle fusion (GO:0006906)	19/94	0.0285603	0.335055	0	0	1.72659	6.13929	SYT5;SYT4;DOC2A;SNAP23;STX7;VPS4A;STX10;SYT11;RAB34;VPS8;VPS11;STX5;STX4;CALR;VAMP4;SNAP29;VPS39;STX1A;VAMP2
354	peptidyl-serine phosphorylation (GO:0018105)	27/145	0.0289665	0.335055	0	0	1.56051	5.52673	CAMK2B;SMG1;PNCK;MAST1;NLK;PKD1;STK11;CAMKV;AKT2;MKNK2;PHKG2;STK38L;CAMK2G;PRKCG;MAP2K2;DMPK;PLK2;PLK1;CSNK1E;MAPK13;DGKQ;CDK1;SGK3;CSNK1G2;CAMK1G;MAP3K12;CDK5R1
355	carbohydrate catabolic process (GO:0016052)	1935-09-01	0.0291111	0.335055	0	0	2.35661	8.33446	PFKL;TPI1;PKM;PGK1;MAN2C1;ENO2;ALDOA;PFKM;DERA
356	lipid phosphorylation (GO:0046834)	1935-09-01	0.0291111	0.335055	0	0	2.35661	8.33446	SMG1;DGKQ;PI4KAP2;PI4KA;PIK3CD;ZFYVE21;PI4KB;DGKZ;IP6K2
357	positive regulation of cytoplasmic transport (GO:1903651)	2021-10-04	0.0299268	0.335055	0	0	4.535	15.9133	MTMR2;VPS11;EZR;SORL1
358	mitotic nuclear envelope reassembly (GO:0007084)	2021-10-04	0.0299268	0.335055	0	0	4.535	15.9133	REEP4;PPP2R1A;LMNA;EMD
359	creatine metabolic process (GO:0006600)	2021-10-04	0.0299268	0.335055	0	0	4.535	15.9133	CKMT2;STAT5B;CKMT1A;CKB
360	regulation of histone phosphorylation (GO:0033127)	2021-10-04	0.0299268	0.335055	0	0	4.535	15.9133	CDK9;RPS6KA4;AKAP8L;MAPK3
361	endosomal vesicle fusion (GO:0034058)	2021-10-04	0.0299268	0.335055	0	0	4.535	15.9133	VPS4A;VPS8;VPS11;VPS39
362	IRES-dependent viral translational initiation (GO:0075522)	2021-10-04	0.0299268	0.335055	0	0	4.535	15.9133	PTBP1;SSB;PCBP2;EIF3B
363	chaperone-mediated protein transport (GO:0072321)	2021-10-04	0.0299268	0.335055	0	0	4.535	15.9133	CLIP3;HSPA8;PEX19;CLU
364	negative regulation of endoplasmic reticulum unfolded protein response (GO:1900102)	2021-10-04	0.0299268	0.335055	0	0	4.535	15.9133	PTPN1;HSPA5;RACK1;NCK1
365	N-acetylneuraminate metabolic process (GO:0006054)	2021-10-04	0.0299268	0.335055	0	0	4.535	15.9133	NAGK;AMDHD2;ST3GAL1;GNE
366	stress-activated protein kinase signaling cascade (GO:0031098)	15/70	0.0301545	0.335055	0	0	1.85799	6.5056	MAP2K2;STRADA;STRADB;MAPK13;MAPK11;TAOK3;STK25;TAOK1;UBC;NEK1;PAK6;IKBKG;PAK3;SKP1;MAPK3
367	regulation of protein ubiquitination (GO:0031396)	20/101	0.0307585	0.335055	0	0	1.68291	5.8592	PRKCG;UBXN1;HSP90AB1;CENPX;FBXW7;PHF23;UBE3A;ARRB2;SEPT4;HSPBP1;DNAJB2;DNAJA1;ADGRB1;UBE2N;CRY1;PTK2B;STUB1;WASHC1;CDK5RAP3;VPS28
368	nuclear polyadenylation-dependent ncRNA catabolic process (GO:0071046)	2021-06-03	0.0312299	0.335055	0	0	6.80101	23.5749	EXOSC10;EXOSC9;EXOSC8
369	regulation of extent of cell growth (GO:0061387)	2021-06-03	0.0312299	0.335055	0	0	6.80101	23.5749	CTTN;NRCAM;APOE
370	negative regulation of stress-activated protein kinase signaling cascade (GO:0070303)	2021-06-03	0.0312299	0.335055	0	0	6.80101	23.5749	QARS;GSTP1;FOXM1
371	negative regulation of necroptotic process (GO:0060546)	2021-06-03	0.0312299	0.335055	0	0	6.80101	23.5749	ARHGEF2;SLC25A4;BIRC2
372	astral microtubule organization (GO:0030953)	2021-06-03	0.0312299	0.335055	0	0	6.80101	23.5749	NUMA1;EZR;KPNB1
373	nuclear polyadenylation-dependent rRNA catabolic process (GO:0071035)	2021-06-03	0.0312299	0.335055	0	0	6.80101	23.5749	EXOSC10;EXOSC9;EXOSC8
374	negative regulation of protein targeting to membrane (GO:0090315)	2021-06-03	0.0312299	0.335055	0	0	6.80101	23.5749	DMTN;GDI1;INPP5K
375	iron ion import (GO:0097286)	2021-06-03	0.0312299	0.335055	0	0	6.80101	23.5749	TFRC;SLC11A2;MELTF
376	nucleus localization (GO:0051647)	2021-06-03	0.0312299	0.335055	0	0	6.80101	23.5749	SUN2;DCTN4;PAFAH1B1
377	negative regulation of interferon-gamma-mediated signaling pathway (GO:0060336)	2021-06-03	0.0312299	0.335055	0	0	6.80101	23.5749	NR1H2;NR1H3;PTPN2
378	negative regulation of response to interferon-gamma (GO:0060331)	2021-06-03	0.0312299	0.335055	0	0	6.80101	23.5749	NR1H2;NR1H3;PTPN2
379	Golgi disassembly (GO:0090166)	2021-06-03	0.0312299	0.335055	0	0	6.80101	23.5749	PLK3;CDK1;STX5
380	acetyl-CoA biosynthetic process (GO:0006085)	2021-06-03	0.0312299	0.335055	0	0	6.80101	23.5749	PDHA1;ACSS1;ACAT1
381	mRNA 5'-splice site recognition (GO:0000395)	2021-06-03	0.0312299	0.335055	0	0	6.80101	23.5749	PRPF39;SRSF1;PSIP1
382	positive regulation of histone phosphorylation (GO:0033129)	2021-06-03	0.0312299	0.335055	0	0	6.80101	23.5749	CDK9;RPS6KA4;MAPK3
383	GDP-mannose metabolic process (GO:0019673)	2021-06-03	0.0312299	0.335055	0	0	6.80101	23.5749	GMPPB;TSTA3;MPI
384	dendritic spine maintenance (GO:0097062)	2021-06-03	0.0312299	0.335055	0	0	6.80101	23.5749	MTMR2;PICK1;FYN
385	polyamine biosynthetic process (GO:0006596)	2021-06-03	0.0312299	0.335055	0	0	6.80101	23.5749	SMOX;SAT1;SRM
386	negative regulation of cellular response to hypoxia (GO:1900038)	2021-06-03	0.0312299	0.335055	0	0	6.80101	23.5749	HYOU1;TMBIM6;ENO1
387	positive regulation of mitochondrial membrane potential (GO:0010918)	2021-06-03	0.0312299	0.335055	0	0	6.80101	23.5749	STOML2;VCP;AKT2
388	negative regulation of cell morphogenesis involved in differentiation (GO:0010771)	1930-08-01	0.0315199	0.337296	0	0	2.47523	8.5572	KANK1;DMTN;GDI1;ARHGDIA;THY1;MELTF;RTN4;CORO1C
389	vesicle organization (GO:0016050)	24/127	0.0323636	0.345433	0	0	1.58863	5.45014	SYT5;SYT4;DOC2A;STX7;SNAP23;VPS4A;SNX32;FNBP1L;CORO1A;DNM1;STX10;FAM160A2;SNX2;SYT11;VPS11;STX5;STX4;VAMP4;SQSTM1;SNAP29;AP2M1;STX1A;VAMP2;PLEKHJ1
390	DNA-templated transcription, initiation (GO:0006352)	33/186	0.0326383	0.34653	0	0	1.47149	5.03582	RRN3;AKR1B1;CCNC;RBPJ;MED16;MED15;NR2C1;RXRB;TRIM28;POLR2A;TAF1C;MED10;POLR2F;POLR2I;POLR2J;GTF2I;MAPK3;MBD4;TBP;NR1H2;TAF11;MED8;NR1H3;POLRMT;NRBP1;CDK9;NR4A1;MED25;ERCC3;POLR1C;CDK1;TCF4;TAF6
391	positive regulation of gene expression, epigenetic (GO:0045815)	1947-11-01	0.0327167	0.34653	0	0	2.08065	7.11555	SMARCD1;ELOF1;TBP;MYBBP1A;WBP2;TAF1C;POLR1C;POLR2F;DEK;SF3B1;ACTB
392	cellular response to heat (GO:0034605)	1947-11-01	0.0327167	0.34653	0	0	2.08065	7.11555	YWHAE;HSPA9;HSPA8;HSPH1;HSPA5;HSF1;HSF4;HYOU1;STUB1;RBBP7;SLU7
393	regulation of centrosome duplication (GO:0010824)	2025-07-01	0.0335952	0.349984	0	0	2.64669	8.98121	NPM1;FBXW5;PDCD6IP;PLK2;CHMP1A;SPICE1;CHMP5
394	regulation of protein ubiquitination involved in ubiquitin-dependent protein catabolic process (GO:2000058)	2025-07-01	0.0335952	0.349984	0	0	2.64669	8.98121	RPL5;FBXW7;RPL23;SGTA;PTK2B;UBE3A;CLU
395	negative regulation of insulin receptor signaling pathway (GO:0046627)	2025-07-01	0.0335952	0.349984	0	0	2.64669	8.98121	KANK1;PTPN1;GRB14;INPP5K;TSC2;PTPN2;NCK1
396	peptidyl-tyrosine dephosphorylation (GO:0035335)	2025-07-01	0.0335952	0.349984	0	0	2.64669	8.98121	PTPN1;DUSP1;PTPRO;PGP;DUSP18;PTPRF;PTPN2
397	transcription initiation from RNA polymerase II promoter (GO:0006367)	29/160	0.0336195	0.349984	0	0	1.50983	5.12232	AKR1B1;CCNC;RBPJ;MED16;MED15;NR2C1;RXRB;TRIM28;POLR2A;MED10;POLR2F;POLR2I;POLR2J;GTF2I;MBD4;TBP;NR1H2;TAF11;MED8;NR1H3;NRBP1;CDK9;NR4A1;TAF6L;MED25;ERCC3;CDK1;TCF4;TAF6
398	regulation of mRNA metabolic process (GO:1903311)	2015-05-01	0.0343072	0.349984	0	0	3.4018	11.4722	SRPK2;SRPK3;SLTM;SAFB2;SAFB
399	ubiquinone biosynthetic process (GO:0006744)	2015-05-01	0.0343072	0.349984	0	0	3.4018	11.4722	COQ3;COQ8B;COQ9;COQ10A;COQ6
400	maintenance of protein location in nucleus (GO:0051457)	2015-05-01	0.0343072	0.349984	0	0	3.4018	11.4722	SUN2;SUN1;SUPT7L;SYNE1;SKP1
401	L-alpha-amino acid transmembrane transport (GO:1902475)	2015-05-01	0.0343072	0.349984	0	0	3.4018	11.4722	SLC25A18;SLC25A29;SLC1A2;SLC3A2;SLC25A22
402	regulation of centriole replication (GO:0046599)	2015-05-01	0.0343072	0.349984	0	0	3.4018	11.4722	NPM1;RBM14;PLK2;NUP62;SPICE1
403	pyrimidine-containing compound metabolic process (GO:0072527)	2015-05-01	0.0343072	0.349984	0	0	3.4018	11.4722	DCTD;NT5C3A;UCK1;UCKL1;SLC19A2
404	fatty acid beta-oxidation using acyl-CoA dehydrogenase (GO:0033539)	2015-05-01	0.0343072	0.349984	0	0	3.4018	11.4722	GCDH;ACADVL;ACADM;ACAD11;ACADS
405	positive regulation of exosomal secretion (GO:1903543)	2015-05-01	0.0343072	0.349984	0	0	3.4018	11.4722	SMPD3;PDCD6IP;HGS;VPS4A;STAM
406	cytoplasmic sequestering of protein (GO:0051220)	2015-05-01	0.0343072	0.349984	0	0	3.4018	11.4722	NFKBIA;YWHAB;FLNA;PKD1;GET4
407	negative regulation of peptidyl-threonine phosphorylation (GO:0010801)	2015-05-01	0.0343072	0.349984	0	0	3.4018	11.4722	DMTN;DGKQ;INPP5K;CALM3;SIRT2
408	histone exchange (GO:0043486)	1936-09-01	0.0345376	0.3502	0	0	2.2692	7.63745	CENPT;NPM1;CENPW;MIS18A;RBBP4;CENPX;NASP;RBBP7;CENPO
409	positive regulation of protein metabolic process (GO:0051247)	19/96	0.0347692	0.3502	0	0	1.68155	5.64835	NDUFA13;VCP;EGLN2;CSNK2A1;RAB1B;PLK2;NR1H2;GBA;NR1H3;CLU;OAZ1;SORL1;OAZ2;NFKBIA;MAPK7;STX5;APOE;VPS28;ANAPC2
410	translational termination (GO:0006415)	19/96	0.0347692	0.3502	0	0	1.68155	5.64835	PTCD3;MRPS15;MRPS26;MRPS27;MRPL38;MRPL27;MRPL39;MRPS2;MRPL37;ERAL1;MRPS7;MRPL46;MRPL32;MRPS5;MRPL55;MRPL4;MRPL9;AURKAIP1;MRRF
411	regulation of vacuole organization (GO:0044088)	2020-06-01	0.0348482	0.3502	0	0	2.91629	9.78929	IFT20;RAB1B;NPRL2;NPRL3;C9ORF72;VPS16
412	viral budding via host ESCRT complex (GO:0039702)	2020-06-01	0.0348482	0.3502	0	0	2.91629	9.78929	PDCD6IP;VPS4A;CHMP1A;VPS37B;CHMP7;VPS28
413	entrainment of circadian clock by photoperiod (GO:0043153)	2020-06-01	0.0348482	0.3502	0	0	2.91629	9.78929	PPP1CC;RBM4;CRY2;CRY1;RBM4B;PPP1CA
414	regulation of programmed cell death (GO:0043067)	45/268	0.0349188	0.3502	0	0	1.37766	4.62166	BEX2;VCP;TNFRSF6B;RTKN;PPP1R13B;ANP32A;MAGED1;GLS2;DDX42;CLU;NDRG1;RTN4;PRDX2;PIDD1;UBC;NUP62;PAK6;NEK1;ABL2;FYN;NAE1;PAK3;IFT57;CTSB;MAP2K2;STRADA;DUSP1;ACTN1;STRADB;RABGGTB;SEPT4;GDF9;RSL1D1;BRMS1;HAX1;TAOK3;STK25;APEX1;TAOK1;TMEM219;SGK3;CALR;RAF1;BIRC2;TPT1
415	positive regulation of protein localization to nucleus (GO:1900182)	1942-10-01	0.0365063	0.365239	0	0	2.12759	7.04291	CCT2;JUP;MCRS1;PLK1;TCP1;CDK1;NMD3;CCT8;CDK5RAP3;RBM22
416	positive regulation of translation (GO:0045727)	16/78	0.0372653	0.371937	0	0	1.75808	5.78353	EIF2B5;RPL5;KHDRBS1;CDC123;YTHDF1;NPM1;MRPS27;UQCC2;FASTKD3;CIRBP;PASK;RBM3;FXR1;RPS6KB2;HNRNPD;RPL26
417	glycoprotein metabolic process (GO:0009100)	1948-11-01	0.0376921	0.372577	0	0	2.0243	6.63627	EDEM3;FUT8;ADAMTS13;MAN2A2;FBXO2;MGAT4B;MAN1A1;MAN2C1;MAN1B1;STT3B;ST6GALNAC6
418	regulation of dendritic spine development (GO:0060998)	1931-08-01	0.0378593	0.372577	0	0	2.36747	7.75083	CAMK2B;FXR1;ARHGAP44;SIPA1L1;NEURL1;APOE;LZTS3;CDK5R1
419	alpha-amino acid metabolic process (GO:1901605)	1931-08-01	0.0378593	0.372577	0	0	2.36747	7.75083	CKMT2;STAT5B;SRR;MTRR;CBS;AADAT;CKMT1A;CKB
420	positive regulation of viral genome replication (GO:0045070)	1931-08-01	0.0378593	0.372577	0	0	2.36747	7.75083	SRPK2;STAU1;TBC1D20;PPIE;ADAR;RAD23A;PABPC1;HACD3
421	cofactor biosynthetic process (GO:0051188)	1931-08-01	0.0378593	0.372577	0	0	2.36747	7.75083	HSPA9;ISCA2;ABCB6;MMS19;GPHN;COASY;ISCU;CIAO1
422	lysosomal transport (GO:0007041)	15/72	0.0378679	0.372577	0	0	1.79259	5.86831	VPS4A;M6PR;USE1;C9ORF72;SORL1;FAM160A2;VPS51;HGS;BIN1;LARS;VPS52;VPS11;VIPAS39;VPS39;VPS16
423	intracellular transport of virus (GO:0075733)	1954-12-01	0.0382924	0.374977	0	0	1.94563	6.34763	RANBP2;XPO1;NUP62;UBC;NUP54;VPS37B;AAAS;VPS28;KPNB1;NUP160;RAN;KPNA1
424	transport of virus (GO:0046794)	1954-12-01	0.0382924	0.374977	0	0	1.94563	6.34763	RANBP2;XPO1;NUP62;UBC;NUP54;VPS37B;AAAS;VPS28;KPNB1;NUP160;RAN;KPNA1
425	macroautophagy (GO:0016236)	21/110	0.0391929	0.382892	0	0	1.60811	5.20909	TOMM70;BECN1;VCP;CSNK2A1;VTA1;VPS4A;STAM;VPS37B;PRKAB1;ATG13;CLN3;MAP1LC3A;HGS;ATG16L1;UBC;ATG4B;MFN2;SQSTM1;SNAP29;VPS28;VPS16
426	protein deubiquitination (GO:0016579)	43/257	0.0404556	0.393142	0	0	1.37142	4.3989	OTUD5;BECN1;VCP;PSMD11;USP33;USP11;AKR1B1;ARRB2;ACTB;PSMA7;BABAM1;PSMB7;PSMD6;UCHL1;PSMB4;PSMD2;UBC;UFD1;USP51;IKBKG;SUDS3;USP30;USP5;USP20;MCRS1;ACTR5;ADRM1;RAD23A;STAM;JOSD2;UCHL3;RAD23B;NFKBIA;PSMA3;PSMA4;PSMA1;HGS;PSMC1;PSMC2;CDK1;PSME2;STAMBP;BIRC2
427	regulation of cellular response to stress (GO:0080135)	20/104	0.0405604	0.393142	0	0	1.62253	5.20014	YWHAE;CAMK2B;RANBP2;HSPA8;SMG1;NPM1;HSP90AB1;VASH1;AAAS;CCAR2;NUP160;RSL1D1;HSPH1;NUP62;HSF1;MLST8;USP51;NUP54;CAMK2G;MAPK3
428	phospholipid biosynthetic process (GO:0008654)	1937-09-01	0.0406209	0.393142	0	0	2.18803	7.00929	DPAGT1;IDI1;FDPS;PCYT2;GPAM;SPHK2;CPNE6;CPNE1;AGPAT4
429	myelination (GO:0042552)	1937-09-01	0.0406209	0.393142	0	0	2.18803	7.00929	EIF2B5;EIF2B4;CNTNAP1;EIF2B2;GPC1;PLP1;MAL2;MBP;SIRT2
430	negative regulation of catalytic activity (GO:0043086)	2026-07-01	0.0410429	0.395383	0	0	2.50725	8.006	CLN3;OXA1L;PPP1R12A;NOSIP;PHPT1;HDAC6;CCAR2
431	negative regulation of cellular response to insulin stimulus (GO:1900077)	2026-07-01	0.0410429	0.395383	0	0	2.50725	8.006	KANK1;PTPN1;GRB14;INPP5K;TSC2;PTPN2;NCK1
432	regulation of protein complex assembly (GO:0043254)	15/73	0.0422151	0.397843	0	0	1.76158	5.57537	NAPA;CDT1;HSPA8;VCP;PIH1D1;RNF4;SPIDR;VEGFA;GFAP;VPS11;PREB;TPPP;RAF1;ANKRA2;VPS16
433	intracellular protein transmembrane transport (GO:0065002)	2021-11-04	0.0423522	0.397843	0	0	3.88692	12.2894	PEX6;AKT2;ZFAND2B;HYOU1
434	negative regulation of amyloid precursor protein catabolic process (GO:1902992)	2021-11-04	0.0423522	0.397843	0	0	3.88692	12.2894	BIN1;APOE;CLU;SORL1
435	regulation of phosphorylation of RNA polymerase II C-terminal domain (GO:1901407)	2021-11-04	0.0423522	0.397843	0	0	3.88692	12.2894	CCNT2;CCNC;CCNL2;CCNL1
436	stress granule assembly (GO:0034063)	2021-11-04	0.0423522	0.397843	0	0	3.88692	12.2894	ATXN2L;CIRBP;C9ORF72;RPS23
437	regulation of chromatin binding (GO:0035561)	2021-11-04	0.0423522	0.397843	0	0	3.88692	12.2894	CDT1;MED25;HMBOX1;WAPL
438	negative regulation of receptor binding (GO:1900121)	2021-11-04	0.0423522	0.397843	0	0	3.88692	12.2894	ADAM15;RUVBL2;B2M;PTPRF
439	regulation of receptor biosynthetic process (GO:0010869)	2021-11-04	0.0423522	0.397843	0	0	3.88692	12.2894	EDN1;HDAC1;NR1H3;HDAC6
440	RNA polymerase II transcriptional preinitiation complex assembly (GO:0051123)	2021-11-04	0.0423522	0.397843	0	0	3.88692	12.2894	TAF6L;TBP;TAF11;TAF6
441	positive regulation of protein localization to chromosome, telomeric region (GO:1904816)	2021-11-04	0.0423522	0.397843	0	0	3.88692	12.2894	CCT2;TCP1;CCT8;GNL3
442	positive regulation of receptor biosynthetic process (GO:0010870)	2021-11-04	0.0423522	0.397843	0	0	3.88692	12.2894	EDN1;HDAC1;NR1H3;HDAC6
443	RNA methylation (GO:0001510)	1949-11-01	0.043172	0.403667	0	0	1.97091	6.19372	NSUN5P1;NSUN5P2;HENMT1;WTAP;METTL3;MTERF4;THUMPD2;TRMT13;CMTR1;FTSJ1;TRMT61A
444	regulation of axonogenesis (GO:0050770)	1955-12-01	0.0434696	0.403667	0	0	1.90027	5.95868	SIPA1L1;GDI1;CTTN;ARHGDIA;ZSWIM8;NRCAM;PLXNB1;THY1;APOE;PAK3;SSH3;RTN4
445	histone lysine demethylation (GO:0070076)	2021-06-01	0.0436528	0.403667	0	0	2.72172	8.52303	KDM6B;KDM5C;KDM2A;KDM5D;KDM1A;KDM8
446	cellular response to misfolded protein (GO:0071218)	2021-06-01	0.0436528	0.403667	0	0	2.72172	8.52303	VCP;POMT1;UFD1;STUB1;RNF185;ANKZF1
447	mitochondrial calcium ion transmembrane transport (GO:0006851)	2021-06-01	0.0436528	0.403667	0	0	2.72172	8.52303	MCUR1;STOML2;YME1L1;PMPCA;MICU2;SLC25A23
448	photoperiodism (GO:0009648)	2021-06-01	0.0436528	0.403667	0	0	2.72172	8.52303	PPP1CC;RBM4;CRY2;CRY1;RBM4B;PPP1CA
449	establishment of spindle orientation (GO:0051294)	2021-06-01	0.0436528	0.403667	0	0	2.72172	8.52303	NUMA1;SPAG5;DYNLT1;DCTN1;SPDL1;PAFAH1B1
450	regulation of exosomal secretion (GO:1903541)	2016-05-01	0.0447747	0.409724	0	0	3.09236	9.60523	SMPD3;PDCD6IP;HGS;VPS4A;STAM
451	heme biosynthetic process (GO:0006783)	2016-05-01	0.0447747	0.409724	0	0	3.09236	9.60523	ALAD;UROD;UROS;HMBS;TSPO
452	negative regulation of lipid storage (GO:0010888)	2016-05-01	0.0447747	0.409724	0	0	3.09236	9.60523	NFKBIA;OSBPL8;NR1H2;NR1H3;PTPN2
453	histone H2A acetylation (GO:0043968)	2016-05-01	0.0447747	0.409724	0	0	3.09236	9.60523	MORF4L1;MEAF6;MORF4L2;RUVBL2;DMAP1
454	transcription, DNA-templated (GO:0006351)	57/356	0.0448176	0.409724	0	0	1.30193	4.04269	CREBZF;CALCOCO1;CCNT2;AKR1B1;YBX1;ARRB2;MED16;NUP62;NELFCD;GTF2I;MEF2A;PRMT5;SUPT16H;TBP;GTF3A;PAX6;POLRMT;ILF2;TAF6L;NCOR1;POLR1C;PTMA;IRF9;DDX5;SMARCD3;GTF3C5;WDR61;MLLT1;BAZ2B;POLR2A;TAF1C;HSF1;DVL2;E2F1;POLR2F;ZNF148;POLR2I;POLR2J;IVNS1ABP;POLR3GL;MTERF4;TAF11;DEK;SSRP1;POU2F2;USF2;CDK9;XAB2;ERCC3;FUBP1;TCEA2;RNPS1;MMS19;TCF4;TAF6;TRIP13;RBMX
455	positive regulation of telomere maintenance via telomerase (GO:0032212)	1932-08-01	0.0449986	0.409724	0	0	2.2687	7.03552	CCT2;HMBOX1;ACD;XRCC5;TCP1;CCT8;HNRNPA1;MAPK3
456	sister chromatid segregation (GO:0000819)	1932-08-01	0.0449986	0.409724	0	0	2.2687	7.03552	TOP2B;SPAG5;PLK1;NUSAP1;TUBG2;KNSTRN;ZWINT;RAN
457	phosphatidylinositol metabolic process (GO:0046488)	21/112	0.0464462	0.419542	0	0	1.57259	4.82699	SLC27A1;MTMR2;SMG1;PGAP1;PLEKHA1;PGAP3;MBOAT7;ZFYVE21;PIK3CD;MTMR4;RUFY1;INPP4A;PI4KAP2;INPP5E;INPP5J;PI4KA;INPP5K;PIP4K2C;PI4KB;CDIPT;IP6K2
458	regulation of cellular amide metabolic process (GO:0034248)	1938-09-01	0.0473882	0.419542	0	0	2.11246	6.44169	CYFIP2;RBM3;EEF1A1;EIF2B4;CDC123;RPL10;EEF1A2;RBM4B;GFAP
459	regulation of mitotic cell cycle (GO:0007346)	29/165	0.0477277	0.419542	0	0	1.4539	4.42312	NUMA1;DCTN1;MAEA;NUP62;HSF1;NEK1;PAK6;PIM3;FBXO5;FSD1;PAK3;CDK5RAP3;TMEM8B;PRMT5;MAP2K2;STRADA;STRADB;PLK1;RBL2;PSRC1;TAOK3;ERCC3;STK25;TAOK1;CDC16;CDK1;CDK10;PIN1;OBSL1
460	response to endoplasmic reticulum stress (GO:0034976)	20/106	0.0482505	0.419542	0	0	1.58461	4.80351	PDIA3;EIF2B5;PDIA2;VCP;HSPA5;UBA5;SYVN1;ATP2A2;HSP90B1;UFM1;OS9;TMEM259;TMX1;DDRGK1;DNAJC10;FLOT1;HYOU1;P4HB;RNF185;NCK1
461	DNA damage response, signal transduction by p53 class mediator resulting in cell cycle arrest (GO:0006977)	13/62	0.0486426	0.419542	0	0	1.80664	5.46193	PLK3;NPM1;PLK2;RBL2;PIDD1;CNOT11;CARM1;UBC;E2F1;CDK1;RPL26;E2F4;CNOT9
462	mitotic nuclear envelope disassembly (GO:0007077)	1944-10-01	0.0486744	0.419542	0	0	2.00221	6.05188	RANBP2;CNEP1R1;LMNA;NUP62;PLK1;CDK1;NUP54;AAAS;EMD;NUP160
463	positive regulation of viral life cycle (GO:1903902)	1944-10-01	0.0486744	0.419542	0	0	2.00221	6.05188	SRPK2;STAU1;VPS4A;PPIE;ADAR;RAD23A;VPS37B;P4HB;PABPC1;HACD3
464	cellular iron ion homeostasis (GO:0006879)	1956-12-01	0.0491123	0.419542	0	0	1.85698	5.59628	TF;TFRC;ATP6AP1;ABCB6;SLC22A17;FTH1;SLC11A2;UBC;ATP6V0D1;ISCU;SKP1;FTL
465	mRNA polyadenylation (GO:0006378)	2027-07-01	0.0494844	0.419542	0	0	2.38175	7.15978	CPSF4;AHCYL1;CPSF6;FIP1L1;CPSF1;ZC3H3;PABPC1
466	phosphatidylinositol phosphorylation (GO:0046854)	2027-07-01	0.0494844	0.419542	0	0	2.38175	7.15978	SMG1;PI4KAP2;PI4KA;PIK3CD;ZFYVE21;PI4KB;IP6K2
467	regulation of double-strand break repair via homologous recombination (GO:0010569)	2027-07-01	0.0494844	0.419542	0	0	2.38175	7.15978	PPP4C;KDM1A;PPP4R2;TERF2IP;USP51;MMS19;SPIDR
468	regulation of cilium assembly (GO:1902017)	2027-07-01	0.0494844	0.419542	0	0	2.38175	7.15978	DYNC2LI1;IFT20;CCDC88A;CROCC;CDK10;EVI5L;KCTD17
469	regulation of cyclic-nucleotide phosphodiesterase activity (GO:0051342)	2021-07-03	0.0495124	0.419542	0	0	5.10047	15.3296	MAPK7;RACK1;CALM3
470	response to misfolded protein (GO:0051788)	2021-07-03	0.0495124	0.419542	0	0	5.10047	15.3296	STUB1;CLU;HDAC6
471	tRNA 3'-end processing (GO:0042780)	2021-07-03	0.0495124	0.419542	0	0	5.10047	15.3296	SSB;ELAC2;TRNT1
472	box C/D snoRNP assembly (GO:0000492)	2021-07-03	0.0495124	0.419542	0	0	5.10047	15.3296	ZNHIT6;PIH1D1;RUVBL2
473	L-cysteine metabolic process (GO:0046439)	2021-07-03	0.0495124	0.419542	0	0	5.10047	15.3296	AHCYL1;MTRR;CBS
474	fructose metabolic process (GO:0006000)	2021-07-03	0.0495124	0.419542	0	0	5.10047	15.3296	AKR1B1;ALDOC;ALDOA
475	glycosylceramide metabolic process (GO:0006677)	2021-07-03	0.0495124	0.419542	0	0	5.10047	15.3296	CLN3;GLA;ST6GALNAC6
476	protein localization to cytoplasmic stress granule (GO:1903608)	2021-07-03	0.0495124	0.419542	0	0	5.10047	15.3296	SSB;DDX1;YBX1
477	regulation of meiotic nuclear division (GO:0040020)	2021-07-03	0.0495124	0.419542	0	0	5.10047	15.3296	NPM2;FBXO5;SIRT2
478	regulation of glucocorticoid receptor signaling pathway (GO:2000322)	2021-07-03	0.0495124	0.419542	0	0	5.10047	15.3296	LMO3;CRY2;CRY1
479	regulation of establishment of protein localization (GO:0070201)	2021-07-03	0.0495124	0.419542	0	0	5.10047	15.3296	DNAJA1;GAPVD1;SPIDR
480	positive regulation of ceramide biosynthetic process (GO:2000304)	2021-07-03	0.0495124	0.419542	0	0	5.10047	15.3296	SMPD3;SMPD2;RACK1
481	protein maturation by iron-sulfur cluster transfer (GO:0097428)	2021-07-03	0.0495124	0.419542	0	0	5.10047	15.3296	GLRX3;MMS19;ISCU
482	fructose 1,6-bisphosphate metabolic process (GO:0030388)	2021-07-03	0.0495124	0.419542	0	0	5.10047	15.3296	PFKL;ALDOC;ALDOA
483	negative regulation of necrotic cell death (GO:0060547)	2021-07-03	0.0495124	0.419542	0	0	5.10047	15.3296	ARHGEF2;SLC25A4;BIRC2
484	histone H3-K4 demethylation (GO:0034720)	2021-07-03	0.0495124	0.419542	0	0	5.10047	15.3296	KDM5C;KDM5D;KDM1A
485	exonucleolytic trimming to generate mature 3'-end of 5.8S rRNA from tricistronic rRNA transcript (SSU-rRNA, 5.8S rRNA, LSU-rRNA) (GO:0000467)	2021-07-03	0.0495124	0.419542	0	0	5.10047	15.3296	ERI2;EXOSC9;EXOSC8
486	positive regulation of sphingolipid biosynthetic process (GO:0090154)	2021-07-03	0.0495124	0.419542	0	0	5.10047	15.3296	SMPD3;SMPD2;RACK1
487	rRNA-containing ribonucleoprotein complex export from nucleus (GO:0071428)	2021-07-03	0.0495124	0.419542	0	0	5.10047	15.3296	NPM1;XPO1;RAN
488	exonucleolytic trimming involved in rRNA processing (GO:0000459)	2021-07-03	0.0495124	0.419542	0	0	5.10047	15.3296	ERI2;EXOSC9;EXOSC8
489	oxaloacetate metabolic process (GO:0006107)	2021-07-03	0.0495124	0.419542	0	0	5.10047	15.3296	STAT5B;MDH1;NIT2
490	ribosomal protein import into nucleus (GO:0006610)	2021-07-03	0.0495124	0.419542	0	0	5.10047	15.3296	RPL23;TNPO2;KPNB1
491	regulation of organelle organization (GO:0033043)	21/113	0.050415	0.425454	0	0	1.5554	4.64671	CDT1;CENPV;PDE4DIP;STMN4;TBCK;RHOT2;ZEB2;TBC1D3L;SYT11;SGSM3;TAOK1;VPS11;TBC1D25;STX5;PREB;PLXNB1;EVI5L;EZR;TBC1D17;SQSTM1;MAPK3
492	positive regulation of canonical Wnt signaling pathway (GO:0090263)	21/113	0.050415	0.425454	0	0	1.5554	4.64671	VCP;PSMD11;JUP;ILK;CCAR2;PSMA7;PSMB7;PSMD6;GPRC5B;PSMA3;PSMB4;PSMA4;PSMA1;PSMD2;WNK2;PSMC1;UBC;CAPRIN2;PSMC2;PSME2;PIN1
493	regulation of actin cytoskeleton organization (GO:0032956)	15/75	0.0519492	0.437511	0	0	1.70267	5.03561	DMTN;HIP1R;CORO1A;ARHGAP44;EPS8;CCDC88A;SH3BP1;ARHGDIA;TAOK1;MLST8;ABL2;PTK2B;CDK10;PHPT1;GPM6B
494	ER to Golgi vesicle-mediated transport (GO:0006888)	31/180	0.0528494	0.439477	0	0	1.41862	4.17119	NAPA;SPTBN4;PGAP1;DCTN1;COPB1;RAB1B;DCTN4;DCTN3;TEX261;NRBP2;ACTR1A;TFG;STX5;SPTAN1;SEC31B;DYNC1I1;TMED4;TRAPPC3;TRAPPC1;COG4;COG1;TRAPPC8;NRBP1;ARFGAP1;YIF1B;DYNC1LI1;DYNC1LI2;TBC1D20;PREB;HYOU1;COPG1
495	negative regulation of neurogenesis (GO:0050768)	1933-08-01	0.0529663	0.439477	0	0	2.17783	6.39867	MBD4;DISP3;DYNLT1;ID4;PAX6;CALR;SRGAP2;SORL1
496	tRNA-containing ribonucleoprotein complex export from nucleus (GO:0071431)	1933-08-01	0.0529663	0.439477	0	0	2.17783	6.39867	RANBP2;SSB;XPOT;NUP62;NUP54;AAAS;NUP160;RAN
497	tRNA export from nucleus (GO:0006409)	1933-08-01	0.0529663	0.439477	0	0	2.17783	6.39867	RANBP2;SSB;XPOT;NUP62;NUP54;AAAS;NUP160;RAN
498	cellular response to glucose starvation (GO:0042149)	1933-08-01	0.0529663	0.439477	0	0	2.17783	6.39867	BECN1;TBL2;HSPA5;MYBBP1A;PICK1;HNRNPA1;KPTN;RRP8
499	transcription initiation from RNA polymerase I promoter (GO:0006361)	1933-08-01	0.0529663	0.439477	0	0	2.17783	6.39867	RRN3;RRN3P1;TBP;ERCC3;TAF1C;POLR1C;POLR2F;MAPK3
500	positive regulation of Wnt signaling pathway (GO:0030177)	25/140	0.0533465	0.439477	0	0	1.4817	4.34278	KANK1;VCP;PSMD11;ILK;CCAR2;PSMA7;PSMB7;PSMD6;PSMB4;PSMD2;UBC;RSPO3;CSNK2A1;JUP;CSNK1E;GPRC5B;PSMA3;PSMA4;PSMA1;WNK2;PSMC1;CAPRIN2;PSMC2;PSME2;PIN1
501	negative regulation of response to endoplasmic reticulum stress (GO:1903573)	2022-06-01	0.0537282	0.439477	0	0	2.55146	7.46002	UBXN1;SYVN1;RACK1;TMBIM6;CLU;NCK1
502	DNA catabolic process, endonucleolytic (GO:0000737)	2022-06-01	0.0537282	0.439477	0	0	2.55146	7.46002	MUS81;ENDOG;HMGB1;KPNB1;DNASE1L1;KPNA1
503	protein complex localization (GO:0031503)	2022-06-01	0.0537282	0.439477	0	0	2.55146	7.46002	MIOS;RABL2B;IFT27;WDR34;IFT57;EZR
504	cellular response to unfolded protein (GO:0034620)	2022-06-01	0.0537282	0.439477	0	0	2.55146	7.46002	HSPA9;HSPA8;HSPH1;HSPA5;HSF1;HYOU1
505	maturation of LSU-rRNA (GO:0000470)	2022-06-01	0.0537282	0.439477	0	0	2.55146	7.46002	RSL1D1;BOP1;RPL7A;LAS1L;RPL7L1;RPL7
506	NLS-bearing protein import into nucleus (GO:0006607)	2022-06-01	0.0537282	0.439477	0	0	2.55146	7.46002	RANBP2;NCKIPSD;NUP54;TNPO2;KPNB1;KPNA1
507	regulation of interferon-gamma-mediated signaling pathway (GO:0060334)	2022-06-01	0.0537282	0.439477	0	0	2.55146	7.46002	HSP90AB1;NR1H2;CDC37;NR1H3;PTPN2;JAK1
508	regulation of proteasomal ubiquitin-dependent protein catabolic process (GO:0032434)	17/88	0.0537703	0.439477	0	0	1.63097	4.76737	VCP;UBXN1;HSP90AB1;USP5;PLK1;ARAF;RAD23A;CSNK1E;CLU;RAD23B;HSPBP1;CCAR2;SIRT2;DDRGK1;ARIH2;RACK1;STUB1
509	non-canonical Wnt signaling pathway (GO:0035567)	23/127	0.0541666	0.440961	0	0	1.50712	4.39428	PSMD11;ARRB2;NLK;CELSR2;CELSR3;PSMA7;PSMB7;PSMD6;PSMA3;PSMB4;PSMA4;WNT11;PSMA1;PSMD2;PSMC1;UBC;GNB1;PSMC2;DVL2;PSME2;DVL3;PLCB2;AP2M1
510	oligosaccharide metabolic process (GO:0009311)	13/63	0.0543767	0.440961	0	0	1.7704	5.15509	GALNT7;B3GALNT1;ST6GAL2;IDUA;GALNT2;FUT8;ST3GAL5;MAN2C1;MAN1B1;ST3GAL1;GLA;GALNT9;ST6GALNAC6
511	signal transduction involved in mitotic G1 DNA damage checkpoint (GO:0072431)	13/63	0.0543767	0.440961	0	0	1.7704	5.15509	PLK3;NPM1;PLK2;RBL2;PIDD1;CNOT11;CARM1;UBC;E2F1;CDK1;RPL26;E2F4;CNOT9
512	nuclear-transcribed mRNA catabolic process, deadenylation-dependent decay (GO:0000288)	13/63	0.0543767	0.440961	0	0	1.7704	5.15509	EIF4A2;HBS1L;EIF4A1;TTC37;DIS3;SAMD4B;WDR61;EDC4;CNOT11;EXOSC9;EXOSC8;PABPC1;CNOT9
513	DNA damage response, signal transduction by p53 class mediator (GO:0030330)	16/82	0.0555903	0.443454	0	0	1.65115	4.7714	PLK3;NPM1;PLK2;ATRX;FOXM1;NDRG1;RBL2;PIDD1;CNOT11;CARM1;UBC;E2F1;CDK1;RPL26;E2F4;CNOT9
514	nicotinamide nucleotide metabolic process (GO:0046496)	1945-10-01	0.0556692	0.443454	0	0	1.94489	5.61749	PFKL;TPI1;PKM;NAXE;PGK1;ENO2;ALDOA;PFKM;DLD;NADK
515	regulation of telomere maintenance via telomerase (GO:0032210)	1951-11-01	0.0557184	0.443454	0	0	1.87215	5.40574	CCT2;HMBOX1;ACD;EXOSC10;XRCC5;TCP1;CCT8;HNRNPC;HNRNPA1;SMG5;MAPK3
516	DNA-templated transcription, elongation (GO:0006354)	20/108	0.0569311	0.443454	0	0	1.54842	4.43763	SUPT16H;CCNT2;TBP;ELOF1;ADRM1;TAF11;WDR61;MLLT1;SSRP1;CDK9;POLR2A;ERCC3;TAF1C;POLR1C;TCEA2;POLR2F;TAF6;NELFCD;POLR2I;POLR2J
517	positive regulation of cellular protein catabolic process (GO:1903364)	2017-05-01	0.0569428	0.443454	0	0	2.8345	8.12286	UQCC2;GBA;VPS11;APOE;EZR
518	regulation of protein localization to membrane (GO:1905475)	2017-05-01	0.0569428	0.443454	0	0	2.8345	8.12286	VPS4A;STX7;AKR1B1;FYN;LDLRAP1
519	chaperone-mediated protein complex assembly (GO:0051131)	2017-05-01	0.0569428	0.443454	0	0	2.8345	8.12286	CCT2;HSP90AB1;LONP1;CLU;HSPD1
520	regulation of early endosome to late endosome transport (GO:2000641)	2017-05-01	0.0569428	0.443454	0	0	2.8345	8.12286	MTMR2;MAP2K2;VPS11;EZR;MAPK3
521	mitotic G2 DNA damage checkpoint (GO:0007095)	2017-05-01	0.0569428	0.443454	0	0	2.8345	8.12286	MUS81;BRSK1;TAOK3;TAOK1;CDK5RAP3
522	regulation of cellular protein catabolic process (GO:1903362)	2017-05-01	0.0569428	0.443454	0	0	2.8345	8.12286	UQCC2;VPS11;EZR;ATRAID;CDK5RAP3
523	2-oxoglutarate metabolic process (GO:0006103)	2017-05-01	0.0569428	0.443454	0	0	2.8345	8.12286	STAT5B;GOT1;AADAT;OGDH;D2HGDH
524	preassembly of GPI anchor in ER membrane (GO:0016254)	2017-05-01	0.0569428	0.443454	0	0	2.8345	8.12286	DPM2;PIGQ;PIGL;PIGV;PIGF
525	ribose phosphate metabolic process (GO:0019693)	2021-12-04	0.0572474	0.443454	0	0	3.40086	9.72772	RPIA;TALDO1;PGM2;DERA
526	viral RNA genome replication (GO:0039694)	2021-12-04	0.0572474	0.443454	0	0	3.40086	9.72772	ATG16L2;ATG16L1;PCBP2;PI4KA
527	cellular response to arsenic-containing substance (GO:0071243)	2021-12-04	0.0572474	0.443454	0	0	3.40086	9.72772	HSF1;MKNK2;HNRNPA1;MAPK13
528	negative regulation of substrate adhesion-dependent cell spreading (GO:1900025)	2021-12-04	0.0572474	0.443454	0	0	3.40086	9.72772	KANK1;DMTN;MELTF;CORO1C
529	exit from mitosis (GO:0010458)	2021-12-04	0.0572474	0.443454	0	0	3.40086	9.72772	EPS8;PPP2R2D;SIRT7;CHMP7
530	histone H3 deacetylation (GO:0070932)	2021-12-04	0.0572474	0.443454	0	0	3.40086	9.72772	HDAC1;SMARCAD1;SIRT7;SIRT2
531	regulation of protein localization to cell periphery (GO:1904375)	2021-12-04	0.0572474	0.443454	0	0	3.40086	9.72772	VPS4A;STX7;AKR1B1;LDLRAP1
532	regulation of skeletal muscle tissue development (GO:0048641)	2021-12-04	0.0572474	0.443454	0	0	3.40086	9.72772	DDX17;DDX5;UQCC2;FLOT1
533	kinetochore organization (GO:0051383)	2021-12-04	0.0572474	0.443454	0	0	3.40086	9.72772	CENPT;CDT1;CENPW;POGZ
534	protein hydroxylation (GO:0018126)	2021-12-04	0.0572474	0.443454	0	0	3.40086	9.72772	P3H4;VIPAS39;P3H3;HIF1AN
535	negative regulation of ERAD pathway (GO:1904293)	2021-12-04	0.0572474	0.443454	0	0	3.40086	9.72772	UBXN1;OS9;SGTA;UBE2G2
536	pentose-phosphate shunt (GO:0006098)	2021-12-04	0.0572474	0.443454	0	0	3.40086	9.72772	RPIA;TALDO1;PGM2;DERA
537	regulation of hematopoietic stem cell differentiation (GO:1902036)	15/76	0.0573568	0.443474	0	0	1.67466	4.78694	PSMD11;METTL3;N4BP2L2;PSMA7;PSMB7;PSMD6;PSMA3;PSMB4;PSMA4;PSMA1;PSMD2;PSMC1;UBC;PSMC2;PSME2
538	negative regulation of canonical Wnt signaling pathway (GO:0090090)	26/148	0.0585741	0.448063	0	0	1.45254	4.12152	AMER2;PSMD11;HDAC1;CTNND1;PTPRO;PSMA7;PSMB7;PSMD6;PSMB4;WNT11;RUVBL2;PSMD2;UBC;DVL2;DVL3;APOE;TLE2;MAD2L2;PSMA3;PSMA4;PSMA1;PSMC1;PSMC2;PSME2;PFDN5;ANAPC2
539	regulation of TORC1 signaling (GO:1903432)	2028-07-01	0.0589472	0.448063	0	0	2.2682	6.42154	STK11;LARS;PIH1D1;DGKQ;CASTOR1;KPTN;C9ORF72
540	cellular amino acid biosynthetic process (GO:0008652)	2028-07-01	0.0589472	0.448063	0	0	2.2682	6.42154	DPAGT1;GOT1;GLS2;PYCR1;PYCR2;GLUL;RIMKLB
541	protein K11-linked ubiquitination (GO:0070979)	2028-07-01	0.0589472	0.448063	0	0	2.2682	6.42154	CDC23;UBE2T;CDC16;ANAPC4;ANAPC5;RNF4;ANAPC2
542	negative regulation of JNK cascade (GO:0046329)	2028-07-01	0.0589472	0.448063	0	0	2.2682	6.42154	DNAJA1;HDAC3;NCOR1;TAOK3;GSTP1;GPS2;MEN1
543	RNA polyadenylation (GO:0043631)	2028-07-01	0.0589472	0.448063	0	0	2.2682	6.42154	CPSF4;AHCYL1;CPSF6;FIP1L1;CPSF1;ZC3H3;PABPC1
544	positive regulation of proteasomal ubiquitin-dependent protein catabolic process (GO:0032436)	14/70	0.0590295	0.448063	0	0	1.70239	4.81728	PLK3;VCP;USP5;PLK1;SGTA;RAD23A;CSNK1E;CLU;HSPBP1;SIRT2;DDRGK1;ARIH2;RACK1;STUB1
545	protein ubiquitination involved in ubiquitin-dependent protein catabolic process (GO:0042787)	14/70	0.0590295	0.448063	0	0	1.70239	4.81728	CUL2;UBR4;UBE3A;BTBD6;RMND5B;SPSB3;ABTB1;SPSB2;MAEA;ENC1;ARIH2;TRIP12;RNF185;ANAPC2
546	snRNA transcription (GO:0009301)	14/70	0.0590295	0.448063	0	0	1.70239	4.81728	INTS11;INTS12;CCNT2;TBP;TAF11;POU2F2;CDK9;POLR2A;POLR2F;TAF6;RPRD1A;INTS6;POLR2I;POLR2J
547	snRNA transcription from RNA polymerase II promoter (GO:0042795)	14/70	0.0590295	0.448063	0	0	1.70239	4.81728	INTS11;INTS12;CCNT2;TBP;TAF11;POU2F2;CDK9;POLR2A;POLR2F;TAF6;RPRD1A;INTS6;POLR2I;POLR2J
548	positive regulation of protein ubiquitination (GO:0031398)	16/83	0.0610015	0.462186	0	0	1.62641	4.54883	KDM1A;CENPX;FBXW7;PHF23;PLK1;UBE3A;ARRB2;SEPT4;CLU;HSPBP1;UBE2N;PIN1;STUB1;RPS2;CDK5RAP3;BIRC2
549	ciliary basal body-plasma membrane docking (GO:0097711)	18/96	0.0617484	0.466069	0	0	1.57191	4.37728	YWHAE;OFD1;DCTN1;ODF2;DCTN3;PLK1;RAB3IP;HAUS4;HAUS3;CSNK1E;HAUS5;ACTR1A;TUBA1A;PPP2R1A;HAUS7;CDK1;PCNT;PAFAH1B1
550	macromolecule catabolic process (GO:0009057)	1934-08-01	0.0617836	0.466069	0	0	2.09394	5.82978	BECN1;CLN3;LRSAM1;SIAH1;UCHL3;USE1;CLPX;CLN5
551	tRNA modification (GO:0006400)	1958-12-01	0.0618506	0.466069	0	0	1.77604	4.94277	QTRT1;CTU2;SSB;OSGEPL1;RPUSD1;THUMPD2;TRMT13;TRMT1;PUSL1;FTSJ1;TRMT61A;AARS
552	positive regulation of mitotic nuclear division (GO:0045840)	1940-09-01	0.0630603	0.470952	0	0	1.97594	5.46084	RANBP2;BECN1;RANBP1;EDN1;NUMA1;NUP62;NUSAP1;SMC5;PHIP
553	negative regulation of catabolic process (GO:0009895)	1940-09-01	0.0630603	0.470952	0	0	1.97594	5.46084	CST3;PRKCG;MAD2L2;BSCL2;ADGRB1;FLNA;AZIN2;PIN1;SIRT2
554	regulation of ATPase activity (GO:0043462)	1940-09-01	0.0630603	0.470952	0	0	1.97594	5.46084	DNAJB2;OXA1L;CHTOP;SNRNP70;TNNT2;TPM1;DNAJC10;VCPKMT;ATP1B2
555	intraciliary transport involved in cilium assembly (GO:0035735)	1940-09-01	0.0630603	0.470952	0	0	1.97594	5.46084	DYNC2LI1;IFT20;IFT43;WDR60;IFT27;IFT80;KIFAP3;IFT57;WDR34
556	intraciliary transport (GO:0042073)	1946-10-01	0.0632927	0.470952	0	0	1.89076	5.21847	DYNC2LI1;IFT20;IFT43;WDR60;RABL2B;IFT27;IFT80;KIFAP3;IFT57;WDR34
557	cellular response to interleukin-12 (GO:0071349)	1946-10-01	0.0632927	0.470952	0	0	1.89076	5.21847	HSPA9;HNRNPDL;RPLP0;TCP1;HNRNPA2B1;AIP;TALDO1;PSME2;P4HB;JAK1
558	interleukin-12-mediated signaling pathway (GO:0035722)	1946-10-01	0.0632927	0.470952	0	0	1.89076	5.21847	HSPA9;HNRNPDL;RPLP0;TCP1;HNRNPA2B1;AIP;TALDO1;PSME2;P4HB;JAK1
559	regulation of proteolysis involved in cellular protein catabolic process (GO:1903050)	2023-06-01	0.0650961	0.482641	0	0	2.40124	6.55993	RHBDF1;GBA;PTK2B;PSME2;UBE3A;PKD1
560	mitotic G2/M transition checkpoint (GO:0044818)	2023-06-01	0.0650961	0.482641	0	0	2.40124	6.55993	MUS81;BRSK1;TAOK3;TAOK1;NAE1;CDK5RAP3
561	phosphatidylcholine metabolic process (GO:0046470)	14/71	0.0652135	0.48265	0	0	1.67243	4.56588	ACHE;SLC27A1;CHKB;SLC44A1;CSNK2A1;ABHD4;CHKA;SLC44A2;STARD7;STARD10;DBI;GPAT4;LPCAT4;CEPT1
562	regulation of mitotic nuclear division (GO:0007088)	16/84	0.0667607	0.491309	0	0	1.6024	4.33712	PRMT5;EDN1;NPM2;PLK1;SIRT2;CDC23;NUP62;CHMP1A;CDC16;NUSAP1;PIN1;PHIP;FBXO5;AURKAIP1;OBSL1;CHMP5
563	mitochondrial respiratory chain complex assembly (GO:0033108)	18/97	0.0671087	0.491309	0	0	1.55192	4.19243	NDUFA13;TIMMDC1;NDUFB10;UQCC2;DMAC2;NDUFB5;FASTKD3;NDUFA10;TIMM21;BCS1L;TAZ;OXA1L;NDUFAF8;NDUFS8;NDUFAF7;NDUFS3;NDUFS2;NDUFV1
564	cilium assembly (GO:0060271)	46/288	0.0677087	0.491309	0	0	1.29679	3.49165	YWHAE;DCTN1;DCTN3;FNBP1L;HDAC6;DYNC2LI1;SEPT8;SEPT9;ACTR1A;TUBA1A;PPP2R1A;HAUS7;TEKT2;FLNA;NEK1;E2F4;KIFAP3;PCNT;IFT57;SNAP29;BBS2;OFD1;ODF2;DNAH14;PLK1;RAB3IP;HAUS4;RABL2B;HAUS3;IFT80;CSNK1E;HAUS5;WDR34;TMEM250;SEPT4;SEPT5;SEPT2;SEPT3;IFT20;IFT43;WDR60;CDK1;IFT27;BBOF1;ATP6V0D1;PAFAH1B1
565	DNA repair (GO:0006281)	46/288	0.0677087	0.491309	0	0	1.29679	3.49165	MUS81;SMG1;VCP;OGG1;DDX1;HMGB1;PDS5A;FAAP20;BABAM1;TRIM28;PAXX;TDG;UBC;POLD2;POLI;ATRIP;MEN1;RFC5;MBD4;NPM1;RBM14;CENPX;XRCC5;PARP2;FANCL;ASCC1;ACTR5;RAD23A;CSNK1E;RAD23B;REC8;HINFP;MAD2L2;SMUG1;RAD50;MSH2;ERCC3;TDP2;APEX1;UBE2T;UBE2N;CDK1;MMS19;SLX1A;TRIP13;NEIL1
566	regulation of cellular response to heat (GO:1900034)	15/78	0.0692967	0.491309	0	0	1.62131	4.32785	YWHAE;CAMK2B;RANBP2;HSPA8;HSP90AB1;AAAS;CCAR2;NUP160;HSPH1;NUP62;HSF1;MLST8;NUP54;CAMK2G;MAPK3
567	vacuolar transport (GO:0007034)	2029-07-01	0.0694477	0.491309	0	0	2.16498	5.77439	BECN1;CLN3;VPS51;VPS52;ATP6V0D1;USE1;CHMP7
568	protein alkylation (GO:0008213)	2029-07-01	0.0694477	0.491309	0	0	2.16498	5.77439	EEF1A1;HSPA8;METTL22;VCP;PRMT2;VCPKMT;RPS2
569	negative regulation of Notch signaling pathway (GO:0045746)	2029-07-01	0.0694477	0.491309	0	0	2.16498	5.77439	EGFL7;FBXW7;ARRDC1;UBC;METTL3;NEURL1;HIF1AN
570	lysosome localization (GO:0032418)	2029-07-01	0.0694477	0.491309	0	0	2.16498	5.77439	CHGA;RAB34;PIK3CD;MAP6;KXD1;DEF8;HDAC6
571	positive regulation of epidermal growth factor receptor signaling pathway (GO:0045742)	2029-07-01	0.0694477	0.491309	0	0	2.16498	5.77439	NCF1;FBXW7;SHKBP1;UBC;NUP62;HIP1R;CNOT9
572	semaphorin-plexin signaling pathway (GO:0071526)	2029-07-01	0.0694477	0.491309	0	0	2.16498	5.77439	NELL2;SEMA4A;SH3BP1;ARHGDIA;SEMA3B;FLNA;PLXNB1
573	regulation of telomerase RNA localization to Cajal body (GO:1904872)	2018-05-01	0.0708157	0.491309	0	0	2.61632	6.92715	CCT2;EXOSC10;RUVBL2;TCP1;CCT8
574	regulation of dephosphorylation (GO:0035303)	2018-05-01	0.0708157	0.491309	0	0	2.61632	6.92715	MTMR2;INPP5K;MTMR4;SMG5;CDK5RAP3
575	tRNA metabolic process (GO:0006399)	2018-05-01	0.0708157	0.491309	0	0	2.61632	6.92715	SSB;RPP30;ADAT1;SARS;AARS
576	negative regulation of peptidyl-serine phosphorylation (GO:0033137)	2018-05-01	0.0708157	0.491309	0	0	2.61632	6.92715	MLXIPL;DMTN;RACK1;INPP5K;NCK1
577	DNA conformation change (GO:0071103)	2018-05-01	0.0708157	0.491309	0	0	2.61632	6.92715	TOP3B;TOP2B;NAA10;ERCC3;HMGB1
578	DNA methylation (GO:0006306)	2018-05-01	0.0708157	0.491309	0	0	2.61632	6.92715	KMT2E;MTRR;ATRX;PICK1;DMAP1
579	regulation of mitotic spindle organization (GO:0060236)	1935-08-01	0.0714644	0.491309	0	0	2.01627	5.32005	PSRC1;NUMA1;DCTN1;NUP62;CHMP1A;PLK1;FSD1;CHMP5
580	tRNA transport (GO:0051031)	1935-08-01	0.0714644	0.491309	0	0	2.01627	5.32005	RANBP2;SSB;XPOT;NUP62;NUP54;AAAS;NUP160;RAN
581	positive regulation of ATPase activity (GO:0032781)	1935-08-01	0.0714644	0.491309	0	0	2.01627	5.32005	DNAJB2;RYR2;CHTOP;TNNT2;TPM1;DNAJC10;ATP1B2;DYNC1I1
582	sulfur compound catabolic process (GO:0044273)	1935-08-01	0.0714644	0.491309	0	0	2.01627	5.32005	VCAN;IDUA;NCAN;HEXB;GPC1;HEXA;IDS;ACAT1
583	positive regulation of organelle assembly (GO:1902117)	1947-10-01	0.0715564	0.491309	0	0	1.83955	4.85139	CCDC88A;LRSAM1;EDN1;PDCD6IP;NUMA1;SPAG5;CROCC;NUP62;PIP4K2C;KCTD17
584	regulation of establishment of protein localization to mitochondrion (GO:1903747)	2021-08-03	0.0718268	0.491309	0	0	4.08014	10.745	DNAJA1;SREBF1;HAX1
585	negative regulation of protein homooligomerization (GO:0032463)	2021-08-03	0.0718268	0.491309	0	0	4.08014	10.745	GBA;PEX5;CLU
586	cytoskeletal anchoring at nuclear membrane (GO:0090286)	2021-08-03	0.0718268	0.491309	0	0	4.08014	10.745	SUN2;SUN1;SYNE1
587	cardiolipin biosynthetic process (GO:0032049)	2021-08-03	0.0718268	0.491309	0	0	4.08014	10.745	SLC27A1;TAMM41;TAZ
588	positive regulation of early endosome to late endosome transport (GO:2000643)	2021-08-03	0.0718268	0.491309	0	0	4.08014	10.745	MTMR2;VPS11;EZR
589	central nervous system myelination (GO:0022010)	2021-08-03	0.0718268	0.491309	0	0	4.08014	10.745	CNTNAP1;PLP1;CLU
590	kinetochore assembly (GO:0051382)	2021-08-03	0.0718268	0.491309	0	0	4.08014	10.745	CENPT;CENPW;POGZ
591	histone H4 deacetylation (GO:0070933)	2021-08-03	0.0718268	0.491309	0	0	4.08014	10.745	HDAC1;SMARCAD1;SIRT2
592	regulation of aspartic-type endopeptidase activity involved in amyloid precursor protein catabolic process (GO:1902959)	2021-08-03	0.0718268	0.491309	0	0	4.08014	10.745	EFNA3;BIN1;SORL1
593	early endosome to Golgi transport (GO:0034498)	2021-08-03	0.0718268	0.491309	0	0	4.08014	10.745	SNX2;STX5;RAB6A
594	establishment of protein localization to chromatin (GO:0071169)	2021-08-03	0.0718268	0.491309	0	0	4.08014	10.745	PIH1D1;RUVBL2;LRWD1
595	peptidyl-diphthamide metabolic process (GO:0017182)	2021-08-03	0.0718268	0.491309	0	0	4.08014	10.745	DPH1;DPH2;DPH7
596	regulation of protein localization to Cajal body (GO:1904869)	2021-08-03	0.0718268	0.491309	0	0	4.08014	10.745	CCT2;TCP1;CCT8
597	peptidyl-diphthamide biosynthetic process from peptidyl-histidine (GO:0017183)	2021-08-03	0.0718268	0.491309	0	0	4.08014	10.745	DPH1;DPH2;DPH7
598	regulation of receptor binding (GO:1900120)	2021-08-03	0.0718268	0.491309	0	0	4.08014	10.745	ADAM15;B2M;PTPRF
599	succinate metabolic process (GO:0006105)	2021-08-03	0.0718268	0.491309	0	0	4.08014	10.745	STAT5B;GAD1;SUCLG1
600	regulation of stress-activated protein kinase signaling cascade (GO:0070302)	2021-08-03	0.0718268	0.491309	0	0	4.08014	10.745	MAP2K2;GSTP1;MAPK3
601	barbed-end actin filament capping (GO:0051016)	2021-08-03	0.0718268	0.491309	0	0	4.08014	10.745	EPS8;ADD1;TRIOBP
602	positive regulation of cell aging (GO:0090343)	2021-08-03	0.0718268	0.491309	0	0	4.08014	10.745	ARG2;LMNA;YPEL3
603	positive regulation of membrane potential (GO:0045838)	2021-08-03	0.0718268	0.491309	0	0	4.08014	10.745	STOML2;VCP;AKT2
604	positive regulation of protein localization to Cajal body (GO:1904871)	2021-08-03	0.0718268	0.491309	0	0	4.08014	10.745	CCT2;TCP1;CCT8
605	positive regulation of chromatin binding (GO:0035563)	2021-08-03	0.0718268	0.491309	0	0	4.08014	10.745	CDT1;MED25;HMBOX1
606	regulation of PERK-mediated unfolded protein response (GO:1903897)	2021-08-03	0.0718268	0.491309	0	0	4.08014	10.745	PTPN1;HSPA5;NCK1
607	establishment of Golgi localization (GO:0051683)	2021-08-03	0.0718268	0.491309	0	0	4.08014	10.745	ARHGAP21;STK25;COPG1
608	regulation of stress-activated MAPK cascade (GO:0032872)	1941-09-01	0.0719952	0.491652	0	0	1.91408	5.03625	MAP2K2;QARS;TAOK3;STK25;GSTP1;TAOK1;FOXM1;MAPK3;MAPK8IP1
609	positive regulation of hydrolase activity (GO:0051345)	29/172	0.0741573	0.498521	0	0	1.38217	3.59581	NDUFA13;VCP;DOCK9;THY1;RAP1GAP;DNAJB2;ARHGAP21;WNT11;FNTA;SH3BP1;LARS;RACK1;DVL3;EVI5L;SRGAP2;CHTOP;TPM1;ATP1B2;MSH2;TBC1D20;TNNT2;SGSM3;DNAJC10;PIN1;PKP4;PLXNB1;CALM3;AGRN;EZH2
610	intracellular steroid hormone receptor signaling pathway (GO:0030518)	13/66	0.0742689	0.498521	0	0	1.6699	4.34185	DDX17;MBD4;CALCOCO1;RBM14;DDX5;EGLN2;WBP2;AKR1B1;UBE3A;MED16;SAFB;RNF4;RAN
611	purine ribonucleotide metabolic process (GO:0009150)	13/66	0.0742689	0.498521	0	0	1.6699	4.34185	HSPA8;PODXL2;GMPR2;OLA1;CTNS;NT5C2;CLPX;ACAT1;SULT1A1;NDUFAF7;SULT4A1;NADK;RAN
612	DNA-templated transcriptional preinitiation complex assembly (GO:0070897)	2013-04-01	0.074562	0.498521	0	0	3.02281	7.8476	TAF6L;TBP;TAF11;TAF6
613	positive regulation of cholesterol efflux (GO:0010875)	2013-04-01	0.074562	0.498521	0	0	3.02281	7.8476	NFKBIA;NR1H2;NR1H3;APOE
614	glutamine family amino acid biosynthetic process (GO:0009084)	2013-04-01	0.074562	0.498521	0	0	3.02281	7.8476	GLS2;PYCR1;PYCR2;GLUL
615	alpha-linolenic acid metabolic process (GO:0036109)	2013-04-01	0.074562	0.498521	0	0	3.02281	7.8476	ELOVL1;FADS2;HSD17B4;ACAA1
616	ER-associated misfolded protein catabolic process (GO:0071712)	2013-04-01	0.074562	0.498521	0	0	3.02281	7.8476	VCP;POMT1;UFD1;RNF185
617	mRNA modification (GO:0016556)	2013-04-01	0.074562	0.498521	0	0	3.02281	7.8476	WTAP;METTL3;TRMT61A;CMTR1
618	nucleotide metabolic process (GO:0009117)	2013-04-01	0.074562	0.498521	0	0	3.02281	7.8476	DCTD;GUK1;SMARCAD1;REXO2
619	nucleotide-sugar metabolic process (GO:0009225)	2013-04-01	0.074562	0.498521	0	0	3.02281	7.8476	TSTA3;FUT8;GALT;UGP2
620	DNA replication-independent nucleosome organization (GO:0034724)	2013-04-01	0.074562	0.498521	0	0	3.02281	7.8476	SUPT16H;NASP;RBBP4;ATRX
621	endoplasmic reticulum tubular network organization (GO:0071786)	2013-04-01	0.074562	0.498521	0	0	3.02281	7.8476	RTN3;REEP2;RAB18;RTN4
622	protein dephosphorylation (GO:0006470)	22/125	0.0756789	0.505175	0	0	1.4551	3.75598	PTPN1;MTMR2;PPP1R12A;DUSP1;PTPRO;PTPRM;PPP2R5D;DUSP18;MTMR4;PTPRF;PPM1G;PPP1CA;PPP1CC;PPP4R2;PPP2R1A;PPP2R2D;PGP;RPRD1A;PHPT1;PTPN5;PTPN2;NCK1
623	steroid biosynthetic process (GO:0006694)	15/79	0.0758427	0.505456	0	0	1.59588	4.11593	STARD3;MBD4;DHRS11;OSBPL6;CYP51A1;OSBPL2;AKR1B1;HSD17B4;LSS;TM7SF2;SQLE;FDX2;TSPO;DHCR7;LBR
624	positive regulation of protein binding (GO:0032092)	1960-12-01	0.0765976	0.509669	0	0	1.70184	4.37235	TRAF4;USP33;CAPRIN2;FLOT1;HIP1R;NMD3;APOE;PKD1;B2M;ADD1;RAN;MEN1
625	positive regulation of microtubule polymerization or depolymerization (GO:0031112)	2024-06-01	0.0777604	0.51493	0	0	2.26771	5.79201	PSRC1;NUMA1;DCTN1;KATNB1;SLAIN2;CDK5R1
626	positive regulation of dephosphorylation (GO:0035306)	2024-06-01	0.0777604	0.51493	0	0	2.26771	5.79201	CNEP1R1;PPP1R7;GBA;PIN1;NSMF;CALM3
627	Golgi to plasma membrane protein transport (GO:0043001)	2024-06-01	0.0777604	0.51493	0	0	2.26771	5.79201	BBS2;ARFRP1;RAB26;RAB34;VAMP2;BLZF1
628	negative regulation of supramolecular fiber organization (GO:1902904)	1954-11-01	0.0787088	0.518755	0	0	1.74124	4.42623	CLIP3;KANK1;HSPA8;SPEF1;HIP1R;TBCD;KATNB1;ARHGEF2;CLU;CORO1A;ANAPC2
629	protein targeting to mitochondrion (GO:0006626)	1954-11-01	0.0787088	0.518755	0	0	1.74124	4.42623	TOMM70;NDUFA13;PITRM1;AIP;TSPO;MFN2;PMPCA;TIMM21;UQCRC2;GDAP1;HSPD1
630	transcription-coupled nucleotide-excision repair (GO:0006283)	14/73	0.0788377	0.518755	0	0	1.61555	4.10408	RFC5;GPS1;COPS7A;XAB2;COPS6;POLR2A;ERCC3;UBC;POLD2;PPIE;POLR2F;POLR2I;POLR2J;HMGN1
631	positive regulation of proteasomal protein catabolic process (GO:1901800)	14/73	0.0788377	0.518755	0	0	1.61555	4.10408	VCP;USP5;FBXW7;PLK1;RAD23A;CSNK1E;CLU;HSPBP1;SIRT2;TMEM259;DDRGK1;ARIH2;RACK1;STUB1
632	regulation of peptidyl-serine phosphorylation (GO:0033135)	16/86	0.0793472	0.521281	0	0	1.55644	3.94389	SPTBN4;DMTN;NTRK3;ARAF;HDAC6;VEGFA;MAD2L2;MLXIPL;HAX1;CAPRIN2;RACK1;TERF2IP;INPP5K;RAF1;CNOT9;NCK1
633	cytoplasmic microtubule organization (GO:0031122)	1948-10-01	0.0804681	0.525428	0	0	1.79104	4.51323	PLK3;CCDC88A;NUMA1;VPS4A;TUBGCP6;SLAIN2;FSD1;WDR73;EZR;KPNB1
634	regulation of mitochondrion organization (GO:0010821)	1948-10-01	0.0804681	0.525428	0	0	1.79104	4.51323	ZBTB17;SREBF1;RHOT2;HAX1;FBXW7;STAT2;ZDHHC8;MARCH5;SQSTM1;HDAC6
635	protein palmitoylation (GO:0018345)	1930-07-01	0.0809909	0.525428	0	0	2.07073	5.20461	CLIP3;ABHD17A;ZDHHC5;ZDHHC6;ZDHHC7;ZDHHC8;ZDHHC4
636	'de novo' posttranslational protein folding (GO:0051084)	1930-07-01	0.0809909	0.525428	0	0	2.07073	5.20461	HSPA9;CCT2;HSPA8;HSPH1;HSPA5;SELENOF;HYOU1
637	regulation of ARF protein signal transduction (GO:0032012)	1930-07-01	0.0809909	0.525428	0	0	2.07073	5.20461	GIT2;ACAP3;ACAP2;APLP2;AGAP4;SMAP2;ARFGAP1
638	regulation of intracellular estrogen receptor signaling pathway (GO:0033146)	1930-07-01	0.0809909	0.525428	0	0	2.07073	5.20461	UFM1;GPAM;WBP2;DDRGK1;UBA5;CARM1;CNOT9
639	ATP-dependent chromatin remodeling (GO:0043044)	1930-07-01	0.0809909	0.525428	0	0	2.07073	5.20461	SMARCC2;RBBP4;NASP;HDAC1;SMARCAD1;HNRNPC;ACTB
640	positive regulation of cyclin-dependent protein serine/threonine kinase activity (GO:0045737)	1930-07-01	0.0809909	0.525428	0	0	2.07073	5.20461	CCNT2;PSRC1;CCNC;MAPRE3;CCNL2;CCNL1;PKD1
641	positive regulation of cellular component organization (GO:0051130)	19/106	0.0811593	0.525503	0	0	1.48741	3.73539	NLGN3;CAMK2B;CDT1;VCP;CD151;CLSTN3;PIH1D1;GBA;AKR1B1;SPIDR;ADD1;VEGFA;CLIP3;CALY;NEURL1;FLOT1;APOE;TPPP;ANAPC2
642	MAPK cascade (GO:0000165)	44/278	0.0814137	0.525503	0	0	1.28239	3.21651	YWHAE;CAMK2B;SPTBN4;PSMD11;YWHAB;ARAF;PEBP1;ILK;PSMA7;PSMB7;PSMD6;PSMB4;PABPN1;PSMD2;PEA15;HSF1;UBC;MBP;FYN;IKBKG;SPTAN1;MARK3;CAMK2G;SKP1;JAK1;MEN1;MAPK3;MEF2A;MBD4;MAP2K2;MAPK13;FGF17;MAPK11;PSMA3;PSMA4;PSMA1;TAOK3;PTPRA;RASA4;PSMC1;PSMC2;PSME2;RAF1;MAP3K12
643	regulation of telomerase activity (GO:0051972)	1942-09-01	0.081674	0.525503	0	0	1.85597	4.64925	CCT2;HMBOX1;ACD;HSP90AB1;NVL;XRCC5;TCP1;MAPK3;MEN1
644	ceramide metabolic process (GO:0006672)	1942-09-01	0.081674	0.525503	0	0	1.85597	4.64925	CLN3;SMPD2;CERS4;CERS6;PPP2R1A;GBA;DEGS1;ST6GALNAC6;CERS2
645	regulation of receptor-mediated endocytosis (GO:0048259)	1936-08-01	0.0820149	0.525503	0	0	1.94415	4.86204	LRPAP1;TF;TNK2;FLOT1;HIP1R;LDLRAP1;CLU;B2M
646	ferric iron transport (GO:0015682)	1936-08-01	0.0820149	0.525503	0	0	1.94415	4.86204	ATP6V0B;TF;TFRC;ATP6AP1;ATP6V1B2;MCOLN1;ATP6V0D1;ATP6V1E2
647	regulation of muscle cell differentiation (GO:0051147)	1936-08-01	0.0820149	0.525503	0	0	1.94415	4.86204	MEF2A;SPAG9;CDK9;PTBP1;RBM4;MAPK11;CTNNA1;BNIP2
648	transferrin transport (GO:0033572)	1936-08-01	0.0820149	0.525503	0	0	1.94415	4.86204	ATP6V0B;TF;TFRC;ATP6AP1;ATP6V1B2;MCOLN1;ATP6V0D1;ATP6V1E2
649	regulation of small GTPase mediated signal transduction (GO:0051056)	24/140	0.0838409	0.53555	0	0	1.40953	3.494	ARHGAP9;PLEKHG2;GDI1;FAM13A;ARHGDIG;ARHGEF18;ARHGAP39;MYO9B;FOXM1;ARHGAP44;ARHGAP33;ARHGAP21;RHOT2;ARHGEF9;SH3BP1;ARHGDIA;MCF2L;NUP62;ARHGEF4;ARHGEF1;ARHGEF2;SRGAP2;SQSTM1;NGEF
650	regulation of cellular component organization (GO:0051128)	24/140	0.0838409	0.53555	0	0	1.40953	3.494	OGFR;HSPA8;PTPN1;RAB4B;EGLN2;HIP1R;TSC2;ARFGAP1;GFAP;RUFY1;MAD2L2;STRIP1;STK11;ZMYM2;FMNL2;SNX17;ZMYM5;STK38L;ABL2;PHIP;SGK3;QRICH1;ANKRA2;BLZF1
651	positive regulation of cellular component biogenesis (GO:0044089)	16/87	0.0861837	0.5425	0	0	1.53443	3.7613	NLGN3;CHGA;CDT1;VCP;PDCD6IP;CLSTN3;PIH1D1;VPS4A;STAM;SPIDR;VEGFA;SMPD3;HGS;FLOT1;SLX1A;TPPP
652	positive regulation of chromosome organization (GO:2001252)	2019-05-01	0.0863663	0.5425	0	0	2.4293	5.94973	BECN1;RAD50;NUMA1;ATRX;GNL3
653	endoplasmic reticulum mannose trimming (GO:1904380)	2019-05-01	0.0863663	0.5425	0	0	2.4293	5.94973	OS9;UBC;SYVN1;MAN1B1;RNF185
654	negative regulation of proteolysis involved in cellular protein catabolic process (GO:1903051)	2019-05-01	0.0863663	0.5425	0	0	2.4293	5.94973	PRKCG;ALAD;RPL5;RPL23;SGTA
655	maturation of 5.8S rRNA from tricistronic rRNA transcript (SSU-rRNA, 5.8S rRNA, LSU-rRNA) (GO:0000466)	2019-05-01	0.0863663	0.5425	0	0	2.4293	5.94973	ABT1;ERI2;EXOSC9;EXOSC8;KRI1
656	vesicle transport along microtubule (GO:0047496)	2019-05-01	0.0863663	0.5425	0	0	2.4293	5.94973	CLN3;BICDL1;KIFAP3;DYNC1I1;PAFAH1B1
657	regulation of transcription factor import into nucleus (GO:0042990)	2019-05-01	0.0863663	0.5425	0	0	2.4293	5.94973	NFKBIA;HDAC3;TRIM28;FLNA;DMAP1
658	intracellular estrogen receptor signaling pathway (GO:0030520)	2019-05-01	0.0863663	0.5425	0	0	2.4293	5.94973	DDX17;DDX5;RBM14;EGLN2;SAFB
659	nucleotide-sugar biosynthetic process (GO:0009226)	2019-05-01	0.0863663	0.5425	0	0	2.4293	5.94973	GMPPB;NAGK;UGP2;AMDHD2;MPI
660	regulation of gluconeogenesis (GO:0006111)	2019-05-01	0.0863663	0.5425	0	0	2.4293	5.94973	DGKQ;PGP;PTPN2;PDK2;CLK2
661	positive regulation of heart contraction (GO:0045823)	2019-05-01	0.0863663	0.5425	0	0	2.4293	5.94973	CHGA;RYR2;EDN1;ATP2A2;SCN3B
662	cellular response to DNA damage stimulus (GO:0006974)	51/329	0.086567	0.54294	0	0	1.25142	3.06202	MUS81;ATF2;SMG1;MCM7;SUV39H1;OGG1;SMC5;PIDD1;STK11;TRIM28;PAXX;MACROD1;NEK1;POLI;IKBKG;MEN1;RFC5;RBM14;PARP2;METTL3;CSNK1E;SPIDR;DDX39A;MSH2;CRY1;SLX1A;BRSK1;VCP;UBA6;BRAT1;PDS5A;FAAP20;POLD2;E2F1;APBB1;ATRIP;MAPK3;PLK3;MBD4;NPM1;FANCL;HINFP;RAD50;TAOK3;ERCC3;APEX1;TAOK1;UBE2T;CDK1;MMS19;TRIP12
663	cellular response to starvation (GO:0009267)	19/107	0.0873549	0.546231	0	0	1.47042	3.58455	HSPA8;SREBF1;BECN1;HSPA5;MIOS;NPRL2;USP33;NPRL3;RRP8;TBL2;MAP1LC3A;MYBBP1A;LARS;MARS;PICK1;GAS2L1;KPTN;HNRNPA1;MAPK3
664	positive regulation of cell cycle process (GO:0090068)	19/107	0.0873549	0.546231	0	0	1.47042	3.58455	ZBTB17;EDN1;CENPV;NPM2;NUMA1;UHRF2;SPAG5;RPL23;ATRX;RRP8;SIRT2;DYNC1LI1;MED25;MYBBP1A;NUP62;NUSAP1;PKP4;PHIP;NUDT16
665	positive regulation of DNA biosynthetic process (GO:2000573)	1955-11-01	0.0875186	0.546432	0	0	1.70157	4.14485	RFC5;CCT2;HMBOX1;ACD;HSP90AB1;NVL;XRCC5;TCP1;CCT8;HNRNPA1;MAPK3
666	protein complex assembly (GO:0006461)	31/189	0.0890246	0.555	0	0	1.33712	3.23428	DPAGT1;NAPA;KHDRBS1;CDC123;STOML2;NCF1;HDAC1;RAB1B;MLC1;AKR1B1;SNX2;TFG;TRIM28;IRAK1;ZNHIT6;SH3PXD2B;STX5;CAMK2G;MEN1;TRAPPC3;TLE2;NPM1;TRAPPC2L;TRAPPC1;DBNL;PYGO2;PFKL;TBC1D20;PREB;PFKM;RBMX
667	peptidyl-threonine phosphorylation (GO:0018107)	13/68	0.0898452	0.559276	0	0	1.60899	3.87714	CAMK2B;PNCK;CSNK2A1;NLK;STK11;CAMKV;PHKG2;CDK1;CDK10;CAMK2G;CAMK1G;CDK5R1;MAP3K12
668	stimulatory C-type lectin receptor signaling pathway (GO:0002223)	21/121	0.0910908	0.560663	0	0	1.43031	3.42688	PSMD11;UBE2D2;PSMA7;NFKBIA;PSMB7;PSMD6;PSMA3;PSMB4;PSMA4;PSMA1;PSMD2;PSMC1;UBC;PSMC2;UBE2N;PSME2;FYN;IKBKG;RAF1;PAK3;SKP1
669	regulation of spindle assembly (GO:0090169)	2025-06-01	0.0917073	0.560663	0	0	2.14823	5.13246	NUMA1;SPAG5;CHMP1A;PLK1;RNF4;CHMP5
670	negative regulation of gene expression, epigenetic (GO:0045814)	2025-06-01	0.0917073	0.560663	0	0	2.14823	5.13246	CREBZF;RBBP4;EED;MTF2;RBBP7;EZH2
671	in utero embryonic development (GO:0001701)	2025-06-01	0.0917073	0.560663	0	0	2.14823	5.13246	FUT8;CHD7;ADAM10;PKD1;HINFP;VEGFA
672	positive regulation of nuclear division (GO:0051785)	2025-06-01	0.0917073	0.560663	0	0	2.14823	5.13246	EDN1;NPM2;NUP62;NUSAP1;PHIP;SIRT2
673	cellular response to epidermal growth factor stimulus (GO:0071364)	2025-06-01	0.0917073	0.560663	0	0	2.14823	5.13246	EEF1A1;MBD4;STAT5B;MARS;INPP5K;PLCG1
674	protein depolymerization (GO:0051261)	2025-06-01	0.0917073	0.560663	0	0	2.14823	5.13246	MICAL1;CFL2;VPS4A;KATNB1;MICAL2;STMN4
675	regulation of cellular protein localization (GO:1903827)	2025-06-01	0.0917073	0.560663	0	0	2.14823	5.13246	PTPN1;KDM1A;DVL3;PIN1;CSNK1E;SPIDR
676	L-amino acid transport (GO:0015807)	2025-06-01	0.0917073	0.560663	0	0	2.14823	5.13246	SLC1A2;SLC38A7;CTNS;SLC3A2;SLC38A3;SLC25A22
677	negative regulation of intrinsic apoptotic signaling pathway (GO:2001243)	1962-12-01	0.0934065	0.560663	0	0	1.63358	3.87288	DNAJA1;NDUFA13;MAPK7;NDUFS3;SYVN1;TMBIM6;HYOU1;ENO1;ARHGEF2;CLU;CCAR2;TPT1
678	protein monoubiquitination (GO:0006513)	1937-08-01	0.0934339	0.560663	0	0	1.87701	4.44944	FANCL;UBE2T;NEURL1;UBE2E1;UBE2O;TRIM21;ZNF598;RNF40
679	response to steroid hormone (GO:0048545)	1937-08-01	0.0934339	0.560663	0	0	1.87701	4.44944	ABCA2;MBD4;PAQR6;WBP2;AKR1B1;NR1H3;UBE3A;ATP1A1
680	regulation of protein export from nucleus (GO:0046825)	1931-07-01	0.0935709	0.560663	0	0	1.98434	4.70096	YWHAE;XPO1;ZC3H3;AKAP8L;RANGAP1;EMD;RBM22
681	positive regulation of protein dephosphorylation (GO:0035307)	1931-07-01	0.0935709	0.560663	0	0	1.98434	4.70096	HSP90AB1;PPP1R7;CNEP1R1;GBA;PIN1;NSMF;CALM3
682	nucleotide-excision repair (GO:0006289)	19/108	0.0938499	0.560663	0	0	1.45381	3.43981	RFC5;OGG1;GPS1;COPS7A;RAD23A;RAD23B;XAB2;COPS6;POLR2A;ERCC3;UBC;POLD2;UBE2N;PPIE;POLR2F;MMS19;POLR2I;POLR2J;HMGN1
683	negative regulation of cellular amide metabolic process (GO:0034249)	14/75	0.0941698	0.560663	0	0	1.5624	3.69141	SAMD4B;CLU;SORL1;FXR1;RBM4;ILF3;SNRNP70;BIN1;ENC1;RACK1;APOE;CALR;GAPDH;CNOT9
684	regulation of Golgi organization (GO:1903358)	2014-04-01	0.0941857	0.560663	0	0	2.72037	6.42685	MAP2K2;PDE4DIP;STX5;MAPK3
685	retrograde transport, endosome to plasma membrane (GO:1990126)	2014-04-01	0.0941857	0.560663	0	0	2.72037	6.42685	SNX17;VPS26A;WASHC1;VPS39
686	purine-containing compound salvage (GO:0043101)	2014-04-01	0.0941857	0.560663	0	0	2.72037	6.42685	GMPR2;ADA;PRTFDC1;APRT
687	regulation of histone modification (GO:0031056)	2014-04-01	0.0941857	0.560663	0	0	2.72037	6.42685	CDK9;SETD5;AKAP8L;UBE2N
688	regulation of response to interferon-gamma (GO:0060330)	2014-04-01	0.0941857	0.560663	0	0	2.72037	6.42685	HSP90AB1;CDC37;PTPN2;JAK1
689	negative regulation of T cell receptor signaling pathway (GO:0050860)	2014-04-01	0.0941857	0.560663	0	0	2.72037	6.42685	THY1;PHPT1;EZR;PTPN2
690	establishment of protein localization to chromosome (GO:0070199)	2014-04-01	0.0941857	0.560663	0	0	2.72037	6.42685	ACD;PIH1D1;RUVBL2;LRWD1
691	regulation of mitotic cell cycle spindle assembly checkpoint (GO:0090266)	2014-04-01	0.0941857	0.560663	0	0	2.72037	6.42685	CDT1;DYNC1LI1;ANAPC15;DUSP1
692	regulation of nucleocytoplasmic transport (GO:0046822)	2014-04-01	0.0941857	0.560663	0	0	2.72037	6.42685	KHDRBS1;RBM4;XPO1;AAAS
693	transcription elongation from RNA polymerase II promoter (GO:0006368)	17/95	0.0961923	0.560663	0	0	1.484	3.47465	SUPT16H;CCNT2;TBP;ELOF1;ADRM1;TAF11;MLLT1;WDR61;SSRP1;CDK9;POLR2A;ERCC3;POLR2F;TAF6;NELFCD;POLR2I;POLR2J
694	chromosome organization (GO:0051276)	1956-11-01	0.0969067	0.560663	0	0	1.66366	3.88299	CENPT;TOP2B;CDT1;CENPV;COPS6;CENPW;MSH2;GPS1;UBC;COPS7A;RAD23B
695	organonitrogen compound catabolic process (GO:1901565)	1956-11-01	0.0969067	0.560663	0	0	1.66366	3.88299	BCKDK;SMPD2;CLN3;LRSAM1;ADAMTS13;SIAH1;NRDC;UCHL3;USE1;CLPX;CLN5
696	negative regulation of circadian rhythm (GO:0042754)	2021-09-03	0.0977649	0.560663	0	0	3.39992	7.90546	SUV39H1;CRY2;CRY1
697	alanine transport (GO:0032328)	2021-09-03	0.0977649	0.560663	0	0	3.39992	7.90546	SLC38A7;SLC7A10;SLC38A3
698	ATF6-mediated unfolded protein response (GO:0036500)	2021-09-03	0.0977649	0.560663	0	0	3.39992	7.90546	HSPA5;CALR;HSP90B1
699	neuron maturation (GO:0042551)	2021-09-03	0.0977649	0.560663	0	0	3.39992	7.90546	MTCH1;PICK1;CLN5
700	anoikis (GO:0043276)	2021-09-03	0.0977649	0.560663	0	0	3.39992	7.90546	STK11;TSC2;IKBKG
701	regulation of SNARE complex assembly (GO:0035542)	2021-09-03	0.0977649	0.560663	0	0	3.39992	7.90546	PRRT2;VPS11;VPS16
702	sphingomyelin metabolic process (GO:0006684)	2021-09-03	0.0977649	0.560663	0	0	3.39992	7.90546	SMPD3;CLN3;SMPD2
703	nuclear migration (GO:0007097)	2021-09-03	0.0977649	0.560663	0	0	3.39992	7.90546	SUN2;DCTN4;PAFAH1B1
704	small nucleolar ribonucleoprotein complex assembly (GO:0000491)	2021-09-03	0.0977649	0.560663	0	0	3.39992	7.90546	ZNHIT6;PIH1D1;RUVBL2
705	peptidyl-arginine omega-N-methylation (GO:0035247)	2021-09-03	0.0977649	0.560663	0	0	3.39992	7.90546	PRMT2;NDUFAF7;CARM1
706	ATP synthesis coupled electron transport (GO:0042773)	2021-09-03	0.0977649	0.560663	0	0	3.39992	7.90546	NDUFS2;TAZ;NDUFV1
707	L-ascorbic acid metabolic process (GO:0019852)	2021-09-03	0.0977649	0.560663	0	0	3.39992	7.90546	CYB5R3;AKR1A1;SLC2A3
708	maturation of LSU-rRNA from tricistronic rRNA transcript (SSU-rRNA, 5.8S rRNA, LSU-rRNA) (GO:0000463)	2021-09-03	0.0977649	0.560663	0	0	3.39992	7.90546	BOP1;RPL7L1;RPL7
709	mitochondrial calcium uptake (GO:0036444)	2021-09-03	0.0977649	0.560663	0	0	3.39992	7.90546	MCUR1;MICU2;SLC25A23
710	cellular response to oxygen levels (GO:0071453)	2021-09-03	0.0977649	0.560663	0	0	3.39992	7.90546	ATP6AP1;PICK1;ATP6V0D1
711	podosome assembly (GO:0071800)	2021-09-03	0.0977649	0.560663	0	0	3.39992	7.90546	DBNL;NCF1;SH3PXD2B
712	positive regulation of establishment of protein localization to telomere (GO:1904851)	2021-09-03	0.0977649	0.560663	0	0	3.39992	7.90546	CCT2;TCP1;CCT8
713	peptidyl-arginine methylation (GO:0018216)	2021-09-03	0.0977649	0.560663	0	0	3.39992	7.90546	PRMT5;PRMT2;CARM1
714	regulation of sequestering of calcium ion (GO:0051282)	2021-09-03	0.0977649	0.560663	0	0	3.39992	7.90546	RYR2;PTK2B;CASQ1
715	negative regulation of vascular endothelial growth factor receptor signaling pathway (GO:0030948)	2021-09-03	0.0977649	0.560663	0	0	3.39992	7.90546	PTPN1;HGS;EPN2
716	regulation of oxidative phosphorylation (GO:0002082)	2021-09-03	0.0977649	0.560663	0	0	3.39992	7.90546	MLXIPL;VCP;UQCC2
717	nuclear RNA surveillance (GO:0071027)	2021-09-03	0.0977649	0.560663	0	0	3.39992	7.90546	EXOSC10;EXOSC9;EXOSC8
718	lipoprotein biosynthetic process (GO:0042158)	2021-09-03	0.0977649	0.560663	0	0	3.39992	7.90546	PORCN;WDR45B;WDR45
719	cytoskeletal anchoring at plasma membrane (GO:0007016)	2021-09-03	0.0977649	0.560663	0	0	3.39992	7.90546	SPTBN4;JUP;EZR
720	positive regulation of transcription of nuclear large rRNA transcript from RNA polymerase I promoter (GO:1901838)	2021-09-03	0.0977649	0.560663	0	0	3.39992	7.90546	PIH1D1;MARS;NOL11
721	positive regulation of protein sumoylation (GO:0033235)	2021-09-03	0.0977649	0.560663	0	0	3.39992	7.90546	PIAS3;RWDD3;GNL3
722	regulation of muscle system process (GO:0090257)	2021-09-03	0.0977649	0.560663	0	0	3.39992	7.90546	MYL5;TPM1;SRI
723	positive regulation of mitochondrial translation (GO:0070131)	2021-09-03	0.0977649	0.560663	0	0	3.39992	7.90546	MRPS27;UQCC2;FASTKD3
724	positive regulation of synapse maturation (GO:0090129)	2021-09-03	0.0977649	0.560663	0	0	3.39992	7.90546	CAMK2B;NEURL1;ANAPC2
725	negative regulation of protein ubiquitination (GO:0031397)	1950-10-01	0.100245	0.573303	0	0	1.70129	3.9132	PRKCG;DNAJA1;RPL5;UBXN1;RPL23;ADGRB1;SGTA;CRY1;ARRB2;VPS28
726	fatty acid oxidation (GO:0019395)	1950-10-01	0.100245	0.573303	0	0	1.70129	3.9132	ACADVL;ECHS1;HSD17B4;ECHDC2;ACADM;ACAD11;ACAA1;ADIPOR1;ACADS;ACAT1
727	negative regulation of cellular protein metabolic process (GO:0032269)	16/89	0.100958	0.575792	0	0	1.49222	3.42173	EDN1;SAMD4B;ATRAID;HDAC6;FXR1;CST3;RBM4;CLN3;ILF3;ENC1;RACK1;APOE;CALR;GAPDH;CNOT9;CDK5RAP3
728	peptidyl-threonine modification (GO:0018210)	16/89	0.100958	0.575792	0	0	1.49222	3.42173	CAMK2B;GALNT7;PNCK;CSNK2A1;GALNT2;NLK;STK11;CAMKV;PHKG2;CDK1;CDK10;CAMK2G;GALNT9;CAMK1G;CDK5R1;MAP3K12
729	cellular response to interleukin-1 (GO:0071347)	25/150	0.101718	0.579335	0	0	1.36238	3.11378	PSMD11;PSMA7;RPS6KA4;PSMB7;PSMD6;PSMB4;IRAK1;PSMD2;UBC;IKBKG;SKP1;MAPK3;MAPK13;NFKBIA;MAPK11;PSMA3;PSMA4;PSMA1;PSMC1;PSMC2;UBE2N;PSME2;SQSTM1;RBMX;MYD88
730	negative regulation of protein modification process (GO:0031400)	1963-12-01	0.10259	0.581724	0	0	1.60146	3.64654	YWHAB;NTRK3;FXYD1;DNAJC10;FKBP8;TERF2IP;INPP5K;C9ORF72;CDK5RAP3;SNTA1;MEN1;CORO1C
731	vacuolar acidification (GO:0007035)	2020-05-01	0.103539	0.581724	0	0	2.26721	5.1416	CLN3;ATP6V0B;DMXL1;ATP6V0D1;CLN5
732	regulation of DNA-templated transcription, elongation (GO:0032784)	2020-05-01	0.103539	0.581724	0	0	2.26721	5.1416	SUPT16H;TCEA2;ZNF326;CCAR2;HMGN1
733	organelle disassembly (GO:1903008)	2020-05-01	0.103539	0.581724	0	0	2.26721	5.1416	PLK3;CDK1;STX5;KLC1;MRRF
734	inactivation of MAPK activity (GO:0000188)	2020-05-01	0.103539	0.581724	0	0	2.26721	5.1416	RGS3;DUSP1;PPP2R1A;GPS1;GPS2
735	vesicle cytoskeletal trafficking (GO:0099518)	2020-05-01	0.103539	0.581724	0	0	2.26721	5.1416	CLN3;BICDL1;FNBP1L;DYNC1I1;PAFAH1B1
736	negative regulation of plasma membrane bounded cell projection assembly (GO:0120033)	2020-05-01	0.103539	0.581724	0	0	2.26721	5.1416	KANK1;CDK10;EVL;EVI5L;RAP1GAP
737	negative regulation of intracellular protein transport (GO:0090317)	2020-05-01	0.103539	0.581724	0	0	2.26721	5.1416	DMTN;GDI1;INPP5K;CABP1;RANGAP1
738	regulation of cholesterol transport (GO:0032374)	2020-05-01	0.103539	0.581724	0	0	2.26721	5.1416	ABCA2;NR1H2;NR1H3;TSPO;APOE
739	axon extension (GO:0048675)	2020-05-01	0.103539	0.581724	0	0	2.26721	5.1416	NLGN3;NELL2;SLIT1;PLXNB1;C9ORF72
740	protein glycosylation (GO:0006486)	22/130	0.105127	0.589849	0	0	1.38733	3.12508	DPAGT1;B3GALNT2;GALNT7;B3GALNT1;PARP6;ALG8;POGLUT1;RPN2;PARP2;GALNT2;MPI;POMT1;ALG12;PARP16;FUT1;POMGNT1;SIRT2;DPM1;FUT8;TMEM258;ST3GAL1;GALNT9
741	positive regulation of DNA repair (GO:0045739)	1938-08-01	0.105713	0.592334	0	0	1.81433	4.07686	BABAM1;PRKCG;TRIM28;UBE2N;HMGB1;NUDT16;FOXM1;SPIDR
742	positive regulation of cyclin-dependent protein kinase activity (GO:1904031)	2026-06-01	0.106907	0.59404	0	0	2.0407	4.5626	CCNT2;PSRC1;CCNC;MAPRE3;CCNL2;CCNL1
743	protein trimerization (GO:0070206)	1932-07-01	0.107171	0.59404	0	0	1.90485	4.25416	HSF1;SIGMAR1;COL6A1;SLC1A2;CD247;TRIM21;ASIC1
744	purine ribonucleoside triphosphate metabolic process (GO:0009205)	1932-07-01	0.107171	0.59404	0	0	1.90485	4.25416	HSPA8;NDUFAF7;OLA1;CTNS;NADK;CLPX;RAN
745	G2 DNA damage checkpoint (GO:0031572)	1932-07-01	0.107171	0.59404	0	0	1.90485	4.25416	MUS81;BABAM1;BRSK1;TAOK3;TAOK1;PLK1;CDK5RAP3
746	positive regulation of telomere maintenance (GO:0032206)	1932-07-01	0.107171	0.59404	0	0	1.90485	4.25416	RAD50;ATRX;HNRNPA2B1;HNRNPD;SLX1A;MAPK3;GNL3
747	oxoacid metabolic process (GO:0043436)	1932-07-01	0.107171	0.59404	0	0	1.90485	4.25416	SULT1A1;PODXL2;B3GAT2;MARC1;B3GAT1;CHST1;SULT4A1
748	regulation of Notch signaling pathway (GO:0008593)	13/70	0.107305	0.59404	0	0	1.55236	3.46499	EGFL7;POGLUT1;FBXW7;ARRDC1;METTL3;RFNG;RBPJ;EPN2;UBC;NEURL1;TSPAN17;HIF1AN;CD46
749	phospholipid metabolic process (GO:0006644)	13/70	0.107305	0.59404	0	0	1.55236	3.46499	PCYT2;GPX4;PLPPR2;PLPPR3;AGPAT4;SMPD2;CLN3;PLPP5;GPAM;LPCAT4;ACP6;PGP;PLCB2
750	Rab protein signal transduction (GO:0032482)	13/70	0.107305	0.59404	0	0	1.55236	3.46499	RAB4B;GDI1;RAB1B;RABL2A;RABL2B;RAB40C;RAB26;RAB15;RAB34;RAB24;RAB18;IFT27;RAB6A
751	transmembrane transport (GO:0055085)	57/378	0.108634	0.600599	0	0	1.21114	2.68846	RYR2;SLC44A1;SLC44A2;ATP2A2;AQP4;ABCC12;PSMD6;SLC22A17;PSMD2;ANXA6;ATP6V1E2;ATP6V0B;ATP6AP1;ABCC8;ABCC5;ATP1B2;SLC5A6;PSMA3;PSMA4;PSMA1;ASPH;ATP6V1B2;PSME2;SGK3;CASQ1;ATP6V0D1;RAF1;VCP;PSMD11;ABCB6;TTYH1;SLC41A3;ATP1A1;ADD3;PSMA7;ADD1;PSMB7;PSMB4;OS9;UBC;ASIC3;SLC19A1;SLC19A2;ASIC1;ABCA2;GABRA1;PEX19;DMTN;ATP13A1;SLC33A1;CTNS;CLCN7;P2RX6;PSMC1;FXYD1;PSMC2;RNF185
752	innate immune response activating cell surface receptor signaling pathway (GO:0002220)	21/124	0.110674	0.610249	0	0	1.38841	3.05613	PSMD11;UBE2D2;PSMA7;NFKBIA;PSMB7;PSMD6;PSMA3;PSMB4;PSMA4;PSMA1;PSMD2;PSMC1;UBC;PSMC2;UBE2N;PSME2;FYN;IKBKG;RAF1;PAK3;SKP1
753	dephosphorylation (GO:0016311)	21/124	0.110674	0.610249	0	0	1.38841	3.05613	PTPN1;MTMR2;PPP1R12A;PLPPR2;DUSP1;PLPPR3;PTPRO;PTPRM;PPP2R5D;DUSP18;MTMR4;PPM1G;PPP1CA;PPP1CC;PLPP5;PPP4R2;PPP2R1A;PGP;INPP5K;PHPT1;PTPN5
754	regulation of hematopoietic progenitor cell differentiation (GO:1901532)	14/77	0.111226	0.611594	0	0	1.51263	3.32202	PSMD11;METTL3;PSMA7;PSMB7;PSMD6;PSMA3;PSMB4;PSMA4;PSMA1;PSMD2;PSMC1;UBC;PSMC2;PSME2
755	antigen processing and presentation of exogenous peptide antigen (GO:0002478)	17/97	0.11136	0.611594	0	0	1.44673	3.17557	DCTN1;DCTN4;DCTN3;KIF22;KLC1;DYNC1LI1;DYNC1LI2;ACTR1A;KLC2;ACTR1B;KIF5A;CTSF;KIFAP3;SH3GL2;AP2M1;DYNC1I1;AP1M1
756	antigen processing and presentation of exogenous peptide antigen via MHC class II (GO:0019886)	17/97	0.11136	0.611594	0	0	1.44673	3.17557	DCTN1;DCTN4;DCTN3;KIF22;KLC1;DYNC1LI1;DYNC1LI2;ACTR1A;KLC2;ACTR1B;KIF5A;CTSF;KIFAP3;SH3GL2;AP2M1;DYNC1I1;AP1M1
757	positive regulation of endocytosis (GO:0045807)	1964-12-01	0.112291	0.615081	0	0	1.57057	3.4343	CLIP3;TF;CD151;CALY;FLOT1;HIP1R;APOE;CALR;LDLRAP1;CLU;B2M;VPS28
758	cellular response to decreased oxygen levels (GO:0036294)	1964-12-01	0.112291	0.615081	0	0	1.57057	3.4343	TBL2;SUV39H1;HP1BP3;LMNA;PGK1;PICK1;HYOU1;STUB1;P4HB;NDRG1;SIRT2;VEGFA
759	regulation of vesicle-mediated transport (GO:0060627)	23/138	0.112686	0.61643	0	0	1.36209	2.97366	PTPN1;MAP2K2;RAB4B;HIP1R;TSC2;CPLX1;SEPT5;ARFGAP1;RUFY1;TBCK;TBC1D3L;RAB40C;RAB26;RAB15;SNX17;SGSM3;TBC1D25;ABL2;STX4;EVI5L;TBC1D17;VAMP2;MAPK3
760	protein stabilization (GO:0050821)	25/152	0.113989	0.618849	0	0	1.34077	2.91169	RPL5;HSP90AB1;USP33;NLK;CLU;RTN4;HSPD1;FLOT1;DVL3;FLNA;CCT8;WNT10B;CCT2;PEX19;FBXW7;RPL23;HIP1R;SYVN1;ATP1B2;CDC37;PEX6;TCP1;PIN1;CALR;GAPDH
761	protein modification process (GO:0036211)	15/84	0.11449	0.618849	0	0	1.47981	3.20715	UBL4A;SLC35A1;RPN2;UBE2D2;FBXO2;MCRS1;ARAF;RABGGTB;PHKA2;PPP4R2;AKT2;UBE2N;UBA3;ABL2;ST3GAL1
762	NAD biosynthesis via nicotinamide riboside salvage pathway (GO:0034356)	2015-04-01	0.11596	0.618849	0	0	2.47293	5.32795	NAXE;PARP16;NAXD;NUDT12
763	fatty acid beta-oxidation using acyl-CoA oxidase (GO:0033540)	2015-04-01	0.11596	0.618849	0	0	2.47293	5.32795	ECI2;HSD17B4;ACAA1;CRAT
764	apoptotic DNA fragmentation (GO:0006309)	2015-04-01	0.11596	0.618849	0	0	2.47293	5.32795	ENDOG;HMGB1;KPNB1;KPNA1
765	regulation of protein homooligomerization (GO:0032462)	2015-04-01	0.11596	0.618849	0	0	2.47293	5.32795	GBA;RACK1;APOE;CLU
766	positive regulation of transcription elongation from RNA polymerase II promoter (GO:0032968)	2015-04-01	0.11596	0.618849	0	0	2.47293	5.32795	CDK9;SUPT16H;WDR61;EAPP
767	positive regulation of telomerase RNA localization to Cajal body (GO:1904874)	2015-04-01	0.11596	0.618849	0	0	2.47293	5.32795	CCT2;RUVBL2;TCP1;CCT8
768	mitochondrion localization (GO:0051646)	2015-04-01	0.11596	0.618849	0	0	2.47293	5.32795	MEF2A;MSTO1;BRAT1;MFN2
769	mitotic chromosome condensation (GO:0007076)	2015-04-01	0.11596	0.618849	0	0	2.47293	5.32795	PHF23;AKAP8L;CHMP1A;NUSAP1
770	amide transport (GO:0042886)	2015-04-01	0.11596	0.618849	0	0	2.47293	5.32795	SLC5A6;SLC38A7;SLC38A3;SLC19A1
771	cofactor transport (GO:0051181)	2015-04-01	0.11596	0.618849	0	0	2.47293	5.32795	SLC5A6;SLC25A29;ABCB6;SLC19A1
772	filopodium assembly (GO:0046847)	2015-04-01	0.11596	0.618849	0	0	2.47293	5.32795	ARHGEF4;SRGAP2;EZR;VSTM5
773	positive regulation of double-strand break repair (GO:2000781)	2015-04-01	0.11596	0.618849	0	0	2.47293	5.32795	MMS19;NUDT16;FOXM1;SPIDR
774	regulation of RNA export from nucleus (GO:0046831)	2015-04-01	0.11596	0.618849	0	0	2.47293	5.32795	KHDRBS1;CPSF6;ZC3H3;AKAP8L
775	selective autophagy (GO:0061912)	2015-04-01	0.11596	0.618849	0	0	2.47293	5.32795	BECN1;CALCOCO2;LGALS8;SQSTM1
776	protein localization to chromosome, telomeric region (GO:0070198)	2015-04-01	0.11596	0.618849	0	0	2.47293	5.32795	ACD;XRCC5;ATRX;TERF2IP
777	transport along microtubule (GO:0010970)	2015-04-01	0.11596	0.618849	0	0	2.47293	5.32795	HSPA8;ARHGAP21;COPG1;DYNC1I1
778	protein localization to chromosome, centromeric region (GO:0071459)	2015-04-01	0.11596	0.618849	0	0	2.47293	5.32795	BOD1;CDK1;CTCF;SPDL1
779	cytosolic transport (GO:0016482)	20/118	0.11657	0.620616	0	0	1.38961	2.98665	SPAG9;BECN1;DCTN1;ZFYVE21;VPS26A;VPS26B;WASH2P;STX10;CLN5;ARFRP1;FAM160A2;SNX2;VPS51;VPS52;UBE2O;STX5;TBC1D17;RAB6A;WASHC1;PLEKHJ1
780	organelle membrane fusion (GO:0090174)	13/71	0.116739	0.620616	0	0	1.52551	3.27651	SYT5;SYT4;DOC2A;SNAP23;STX7;STX10;SYT11;STX5;STX4;VAMP4;SNAP29;STX1A;VAMP2
781	regulation of cell communication (GO:0010646)	13/71	0.116739	0.620616	0	0	1.52551	3.27651	TSPYL2;NLGN3;RYR2;MTCH1;GRIA2;PTPN1;RWDD3;SRI;NUP62;MGLL;BIRC2;GRIA3;CDC42SE2
782	signal transduction by p53 class mediator (GO:0072331)	1939-08-01	0.118836	0.630147	0	0	1.75571	3.73968	DDX5;STK11;PPP1R13B;MYBBP1A;ATRX;NDRG1;RRP8;PDK2
783	Golgi to plasma membrane transport (GO:0006893)	1939-08-01	0.118836	0.630147	0	0	1.75571	3.73968	BBS2;ARFRP1;OSBPL5;RAB26;RAB34;CCDC93;VAMP2;BLZF1
784	antigen processing and presentation of peptide antigen via MHC class II (GO:0002495)	17/98	0.119457	0.632637	0	0	1.42879	3.03589	DCTN1;DCTN4;DCTN3;KIF22;KLC1;DYNC1LI1;DYNC1LI2;ACTR1A;KLC2;ACTR1B;KIF5A;CTSF;KIFAP3;SH3GL2;AP2M1;DYNC1I1;AP1M1
785	intra-Golgi vesicle-mediated transport (GO:0006891)	1933-07-01	0.121765	0.635263	0	0	1.83148	3.85649	NAPA;TRAPPC3;COPB1;COG4;COG1;COPG1;RAB6A
786	positive regulation of catalytic activity (GO:0043085)	1933-07-01	0.121765	0.635263	0	0	1.83148	3.85649	YWHAB;XRCC5;PSEN2;ABL2;AZIN2;STX4;MAPK3
787	exonucleolytic nuclear-transcribed mRNA catabolic process involved in deadenylation-dependent decay (GO:0043928)	1933-07-01	0.121765	0.635263	0	0	1.83148	3.85649	EDC4;HBS1L;TTC37;DIS3;EXOSC9;EXOSC8;WDR61
788	transcription from RNA polymerase I promoter (GO:0006360)	1933-07-01	0.121765	0.635263	0	0	1.83148	3.85649	RRN3;TBP;ERCC3;TAF1C;POLR1C;POLR2F;MAPK3
789	regulation of intracellular protein transport (GO:0033157)	1933-07-01	0.121765	0.635263	0	0	1.83148	3.85649	PTPN1;PLK3;XPO1;PCNT;OAZ1;OAZ2;VAMP2
790	positive regulation of translational initiation (GO:0045948)	2021-05-01	0.122253	0.635263	0	0	2.12539	4.46685	EIF2B5;KHDRBS1;YTHDF1;CDC123;RPS6KB2
791	positive regulation of histone acetylation (GO:0035066)	2021-05-01	0.122253	0.635263	0	0	2.12539	4.46685	RPS6KA4;WBP2;PIH1D1;RUVBL2;MAPK3
792	vesicle docking (GO:0048278)	2021-05-01	0.122253	0.635263	0	0	2.12539	4.46685	STX7;STX5;STX4;STX1A;STX10
793	regulation of nuclear division (GO:0051783)	2021-05-01	0.122253	0.635263	0	0	2.12539	4.46685	PRMT5;CDC16;PIN1;FBXO5;OBSL1
794	protein-DNA complex disassembly (GO:0032986)	2021-05-01	0.122253	0.635263	0	0	2.12539	4.46685	SMARCD1;SUPT16H;SMARCD3;SMARCC2;RPL23
795	long-term synaptic potentiation (GO:0060291)	2021-05-01	0.122253	0.635263	0	0	2.12539	4.46685	RGS14;PLK2;PTK2B;STX4;VAMP2
796	negative regulation of cell cycle arrest (GO:0071157)	2021-05-01	0.122253	0.635263	0	0	2.12539	4.46685	CDK9;MLXIPL;HSP90AB1;RPL23;CALR
797	glutamate metabolic process (GO:0006536)	2021-05-01	0.122253	0.635263	0	0	2.12539	4.46685	GOT1;GLS2;AADAT;GAD1;GLUL
798	positive regulation of protein modification by small protein conjugation or removal (GO:1903322)	1965-12-01	0.122504	0.635263	0	0	1.54085	3.23517	PIAS3;RWDD3;CENPX;FBXW7;PHF23;UBE3A;STUB1;ARRB2;SEPT4;HSPBP1;CDK5RAP3;GNL3
799	regulation of DNA binding (GO:0051101)	1952-10-01	0.122603	0.635263	0	0	1.62009	3.40025	NFKBIA;CDT1;KDM1A;CPNE1;E2F1;ID4;EDF1;HMGB1;SIRT2;WAPL
800	negative regulation of synaptic transmission (GO:0050805)	2027-06-01	0.123313	0.635263	0	0	1.94342	4.06763	ACHE;MTMR2;PNKD;SYT11;PLK2;PICK1
801	regulation of neurotransmitter secretion (GO:0046928)	2027-06-01	0.123313	0.635263	0	0	1.94342	4.06763	PNKD;PREPL;SYT11;CPLX1;SEPT5;SYN1
802	regulation of autophagy of mitochondrion (GO:1903146)	2027-06-01	0.123313	0.635263	0	0	1.94342	4.06763	SREBF1;ZBTB17;HAX1;FBXW7;ZDHHC8;HDAC6
803	response to hexose (GO:0009746)	2027-06-01	0.123313	0.635263	0	0	1.94342	4.06763	EIF2B5;EIF2B4;PFKL;EIF2B2;EIF2B1;VAMP2
804	negative regulation of microtubule polymerization or depolymerization (GO:0031111)	2027-06-01	0.123313	0.635263	0	0	1.94342	4.06763	CLIP3;SPEF1;TBCD;KATNB1;ARHGEF2;ANAPC2
805	regulation of sequestering of zinc ion (GO:0061088)	2021-10-03	0.126838	0.635263	0	0	2.91405	6.01705	SLC30A3;SLC30A5;SLC30A4
806	regulation of Arp2/3 complex-mediated actin nucleation (GO:0034315)	2021-10-03	0.126838	0.635263	0	0	2.91405	6.01705	PICK1;ARFIP2;WASF1
807	establishment of spindle localization (GO:0051293)	2021-10-03	0.126838	0.635263	0	0	2.91405	6.01705	SPAG5;NUSAP1;KPNB1
808	glutamine metabolic process (GO:0006541)	2021-10-03	0.126838	0.635263	0	0	2.91405	6.01705	GLS2;GLUL;NIT2
809	regulation of amyloid-beta clearance (GO:1900221)	2021-10-03	0.126838	0.635263	0	0	2.91405	6.01705	LRPAP1;APOE;CLU
810	telomere maintenance in response to DNA damage (GO:0043247)	2021-10-03	0.126838	0.635263	0	0	2.91405	6.01705	ACD;APEX1;TERF2IP
811	glycerolipid metabolic process (GO:0046486)	2021-10-03	0.126838	0.635263	0	0	2.91405	6.01705	DGKQ;PGP;DGKZ
812	primary miRNA processing (GO:0031053)	2021-10-03	0.126838	0.635263	0	0	2.91405	6.01705	HNRNPA2B1;METTL3;DGCR8
813	actin filament depolymerization (GO:0030042)	2021-10-03	0.126838	0.635263	0	0	2.91405	6.01705	MICAL1;CFL2;MICAL2
814	regulation of establishment of protein localization to telomere (GO:0070203)	2021-10-03	0.126838	0.635263	0	0	2.91405	6.01705	CCT2;TCP1;CCT8
815	nuclear mRNA surveillance (GO:0071028)	2021-10-03	0.126838	0.635263	0	0	2.91405	6.01705	EXOSC10;EXOSC9;EXOSC8
816	actin filament capping (GO:0051693)	2021-10-03	0.126838	0.635263	0	0	2.91405	6.01705	EPS8;ADD1;TRIOBP
817	protein deneddylation (GO:0000338)	2021-10-03	0.126838	0.635263	0	0	2.91405	6.01705	COPS6;GPS1;COPS7A
818	neuron projection fasciculation (GO:0106030)	2021-10-03	0.126838	0.635263	0	0	2.91405	6.01705	NRCAM;RTN4;CDK5R1
819	negative regulation of transcription from RNA polymerase II promoter in response to stress (GO:0097201)	2021-10-03	0.126838	0.635263	0	0	2.91405	6.01705	HIF1AN;SIRT2;NCK1
820	ganglioside biosynthetic process (GO:0001574)	2021-10-03	0.126838	0.635263	0	0	2.91405	6.01705	ST3GAL5;B4GALNT1;ST6GALNAC6
821	regulation of synapse maturation (GO:0090128)	2021-10-03	0.126838	0.635263	0	0	2.91405	6.01705	CAMK2B;NEURL1;ANAPC2
822	peptidyl-serine dephosphorylation (GO:0070262)	2021-10-03	0.126838	0.635263	0	0	2.91405	6.01705	PPP2R2D;NCK1;PPP1CA
823	cellular response to thyroid hormone stimulus (GO:0097067)	2021-10-03	0.126838	0.635263	0	0	2.91405	6.01705	MBD4;GAS2L1;CTSB
824	regulation of attachment of spindle microtubules to kinetochore (GO:0051988)	2021-10-03	0.126838	0.635263	0	0	2.91405	6.01705	SPAG5;KNSTRN;SIRT2
825	regulation of cytoplasmic translational elongation (GO:1900247)	2021-10-03	0.126838	0.635263	0	0	2.91405	6.01705	DPH1;DPH2;DPH7
826	phosphatidylglycerol biosynthetic process (GO:0006655)	2021-10-03	0.126838	0.635263	0	0	2.91405	6.01705	SLC27A1;TAMM41;TAZ
827	cellular biogenic amine metabolic process (GO:0006576)	2021-10-03	0.126838	0.635263	0	0	2.91405	6.01705	OAZ1;OAZ2;SRM
828	L-glutamate transport (GO:0015813)	2021-10-03	0.126838	0.635263	0	0	2.91405	6.01705	SLC25A18;SLC1A2;SLC25A22
829	aspartate family amino acid metabolic process (GO:0009066)	2021-10-03	0.126838	0.635263	0	0	2.91405	6.01705	MTRR;GOT1;NIT2
830	protein complex disassembly (GO:0043241)	1946-09-01	0.127781	0.638442	0	0	1.65495	3.40496	CLN3;VCP;MAP1LC3A;VPS4A;DVL2;DVL3;SNAP29;VPS16;PPP1CA
831	nucleocytoplasmic transport (GO:0006913)	1946-09-01	0.127781	0.638442	0	0	1.65495	3.40496	NPM1;XPO1;RGS14;ANP32A;MYBBP1A;DDX20;GEMIN4;AAAS;HNRNPA1
832	dicarboxylic acid metabolic process (GO:0043648)	1959-11-01	0.128509	0.641311	0	0	1.55941	3.19952	STAT5B;ALDH1L1;MTRR;GOT1;MDH1;AADAT;OGDH;SUCLG1;D2HGDH;NIT2;SLC19A1
833	regulation of cellular localization (GO:0060341)	1940-08-01	0.132779	0.66024	0	0	1.70074	3.43391	KDM1A;NUMA1;SPAG5;DVL3;CSNK1E;CPLX1;SYN1;CDK16
834	negative regulation of ERK1 and ERK2 cascade (GO:0070373)	1940-08-01	0.132779	0.66024	0	0	1.70074	3.43391	PTPN1;RGS14;GSTP1;LMO3;WNK2;PIN1;EZR;PTPN2
835	regulation of protein dephosphorylation (GO:0035304)	1940-08-01	0.132779	0.66024	0	0	1.70074	3.43391	YWHAB;PPP1R7;CNEP1R1;GBA;PIN1;NSMF;CALM3;HSP90B1
836	phosphate-containing compound metabolic process (GO:0006796)	29/183	0.133465	0.662855	0	0	1.28263	2.5831	ISYNA1;PLPPR2;PLPPR3;SLC20A1;PIK3CD;DUSP18;ACP6;INPP5J;PGK1;INPP5K;PLCG1;NADK;IP6K2;MAPK3;PRKCG;GPX4;TNK2;PPP1CA;INPP4A;BCKDK;PLPP5;PFKL;LPCAT4;PGP;PI4KA;ALDOC;ALDOA;PLCB2;PFKM
837	regulation of lipid metabolic process (GO:0019216)	17/100	0.136672	0.675382	0	0	1.3942	2.7747	MBD4;SLC27A1;SMARCD3;HDAC3;HMGCS1;CHD9;TXNRD1;EDF1;ADIPOR1;RBL2;DISP3;NCOR1;SIN3B;CARM1;PSAP;ACADM;ANGPTL4
838	positive regulation of muscle cell differentiation (GO:0051149)	1934-07-01	0.137315	0.675382	0	0	1.76355	3.50148	MEF2A;SPAG9;RBM4;MAPK11;CTNNA1;BNIP2;HIF1AN
839	regulation of insulin receptor signaling pathway (GO:0046626)	1934-07-01	0.137315	0.675382	0	0	1.76355	3.50148	KANK1;PTPN1;GRB14;INPP5K;TSC2;PTPN2;NCK1
840	positive regulation of exocytosis (GO:0045921)	1934-07-01	0.137315	0.675382	0	0	1.76355	3.50148	SMPD3;PDCD6IP;ATP6AP1;HGS;RAB15;VPS4A;STAM
841	peptidyl-threonine dephosphorylation (GO:0035970)	2016-04-01	0.139688	0.675382	0	0	2.26672	4.46168	DUSP1;DUSP18;PPM1G;PPP1CA
842	protein transport along microtubule (GO:0098840)	2016-04-01	0.139688	0.675382	0	0	2.26672	4.46168	RABL2B;IFT27;WDR34;IFT57
843	sialylation (GO:0097503)	2016-04-01	0.139688	0.675382	0	0	2.26672	4.46168	ST6GAL2;ST3GAL5;ST3GAL1;ST6GALNAC6
844	glucose 6-phosphate metabolic process (GO:0051156)	2016-04-01	0.139688	0.675382	0	0	2.26672	4.46168	RPIA;TALDO1;PGM2;DERA
845	DNA methylation or demethylation (GO:0044728)	2016-04-01	0.139688	0.675382	0	0	2.26672	4.46168	KMT2E;MTRR;ATRX;DMAP1
846	neuron apoptotic process (GO:0051402)	2016-04-01	0.139688	0.675382	0	0	2.26672	4.46168	SIAH1;ATN1;NAE1;GAPDH
847	positive regulation of cilium assembly (GO:0045724)	2016-04-01	0.139688	0.675382	0	0	2.26672	4.46168	SEPT9;CCDC88A;CROCC;KCTD17
848	miRNA metabolic process (GO:0010586)	2016-04-01	0.139688	0.675382	0	0	2.26672	4.46168	DDX17;KHSRP;DGCR8;RAN
849	rRNA transcription (GO:0009303)	2016-04-01	0.139688	0.675382	0	0	2.26672	4.46168	GTF3C5;MARS;GTF3A;SIRT7
850	regulation of steroid metabolic process (GO:0019218)	2016-04-01	0.139688	0.675382	0	0	2.26672	4.46168	ACADVL;DGKQ;STUB1;APOE
851	positive regulation of triglyceride metabolic process (GO:0090208)	2016-04-01	0.139688	0.675382	0	0	2.26672	4.46168	SREBF1;NR1H2;CNEP1R1;NR1H3
852	regulation of necroptotic process (GO:0060544)	2016-04-01	0.139688	0.675382	0	0	2.26672	4.46168	UBC;ARHGEF2;SLC25A4;BIRC2
853	mitochondrial fusion (GO:0008053)	2016-04-01	0.139688	0.675382	0	0	2.26672	4.46168	STOML2;MFN2;USP30;GDAP1
854	ruffle organization (GO:0031529)	2016-04-01	0.139688	0.675382	0	0	2.26672	4.46168	PLEKHA1;TPM1;INPP5K;ARFIP2
855	myoblast differentiation (GO:0045445)	2016-04-01	0.139688	0.675382	0	0	2.26672	4.46168	DDX17;DDX5;ANKRD2;HINFP
856	postsynaptic membrane organization (GO:0001941)	2016-04-01	0.139688	0.675382	0	0	2.26672	4.46168	NLGN3;NRXN2;APOE;GPHN
857	C21-steroid hormone biosynthetic process (GO:0006700)	2016-04-01	0.139688	0.675382	0	0	2.26672	4.46168	STARD3;FDX2;AKR1B1;TSPO
858	DNA alkylation (GO:0006305)	2016-04-01	0.139688	0.675382	0	0	2.26672	4.46168	KMT2E;MTRR;ATRX;DMAP1
859	spindle assembly (GO:0051225)	14/80	0.14001	0.675382	0	0	1.44362	2.83822	HDAC3;NUMA1;SPICE1;HAUS4;HAUS3;HAUS5;TUBG2;NCOR1;HAUS7;FLNA;TUBGCP6;GOLGA8A;KPNB1;BIRC2
860	organelle fission (GO:0048285)	2028-06-01	0.140867	0.675382	0	0	1.85497	3.63563	PEX19;PEX11B;MTFR1L;TUBG2;GDAP1;DNM1
861	positive regulation of lipid biosynthetic process (GO:0046889)	2028-06-01	0.140867	0.675382	0	0	1.85497	3.63563	SREBF1;MLXIPL;NR1H2;CNEP1R1;NR1H3;APOE
862	regulation of cell morphogenesis (GO:0022604)	2028-06-01	0.140867	0.675382	0	0	1.85497	3.63563	STRIP1;ZMYM2;FMNL2;ZMYM5;PHIP;QRICH1
863	regulation of actin polymerization or depolymerization (GO:0008064)	2028-06-01	0.140867	0.675382	0	0	1.85497	3.63563	EPS8;PLEKHG2;HAX1;SH3BP1;PAK3;SSH3
864	neuron projection extension (GO:1990138)	2028-06-01	0.140867	0.675382	0	0	1.85497	3.63563	NLGN3;NELL2;CPNE1;PLXNB1;C9ORF72;SH3GL2
865	carboxylic acid catabolic process (GO:0046395)	2028-06-01	0.140867	0.675382	0	0	1.85497	3.63563	BCKDK;NAGK;HEXB;AMDHD2;HEXA;GUSB
866	regulation of receptor internalization (GO:0002090)	2028-06-01	0.140867	0.675382	0	0	1.85497	3.63563	LRPAP1;MTMR2;FLOT1;PICK1;ARRB2;VEGFA
867	cellular response to nerve growth factor stimulus (GO:1990090)	2022-05-01	0.142408	0.676529	0	0	2.00025	3.89861	ACAP2;KIDINS220;NTRK3;WASF1;SH3GL2
868	regulation of transcription from RNA polymerase III promoter (GO:0006359)	2022-05-01	0.142408	0.676529	0	0	2.00025	3.89861	NAB2;POLR3F;AKR1B1;ZNF76;MAF1
869	cytosolic calcium ion transport (GO:0060401)	2022-05-01	0.142408	0.676529	0	0	2.00025	3.89861	RYR2;MCUR1;ATP2A2;MICU2;SLC25A23
870	regulation of microtubule depolymerization (GO:0031114)	2022-05-01	0.142408	0.676529	0	0	2.00025	3.89861	SPEF1;MAP1S;KATNB1;ARHGEF2;ANAPC2
871	ncRNA catabolic process (GO:0034661)	2022-05-01	0.142408	0.676529	0	0	2.00025	3.89861	EXOSC10;DIS3;EXOSC9;EXOSC8;NUDT16
872	negative regulation of lyase activity (GO:0051350)	2022-05-01	0.142408	0.676529	0	0	2.00025	3.89861	GRM2;MTRR;HRH3;PHPT1;GNAI2
873	protein homotrimerization (GO:0070207)	2022-05-01	0.142408	0.676529	0	0	2.00025	3.89861	SIGMAR1;HSF1;SLC1A2;CD247;ASIC1
874	regulation of MAP kinase activity (GO:0043405)	15/87	0.14241	0.676529	0	0	1.41791	2.76357	PTPN1;EDN1;RGS14;DUSP1;GSTP1;GBA;SORL1;VEGFA;UCHL1;IRAK1;HGS;INPP5K;APOE;CDK5RAP3;EZH2
875	negative regulation of protein serine/threonine kinase activity (GO:0071901)	1967-12-01	0.144438	0.684597	0	0	1.48464	2.87265	PTPN1;UCHL1;RGS14;DUSP1;GSTP1;GBA;PLK1;INPP5K;APOE;SORL1;CDK5RAP3;MEN1
876	regulation of TOR signaling (GO:0032006)	1967-12-01	0.144438	0.684597	0	0	1.48464	2.87265	TBCK;HDAC3;MIOS;DGKQ;NPRL2;NPRL3;ARAF;MLST8;TSC2;C9ORF72;FBXO9;TTI1
877	membrane fusion (GO:0061025)	1954-10-01	0.147457	0.696794	0	0	1.54627	2.9599	NAPA;GCA;SNAP23;VASH2;MFN2;USP30;SNAP29;GDAP1;DNM1;VAMP2
878	regulation of protein localization (GO:0032880)	1941-08-01	0.147515	0.696794	0	0	1.64911	3.15611	RSL1D1;KDM1A;FBXW7;VPS4A;RACK1;DVL3;CSNK1E;STX10
879	positive regulation of receptor-mediated endocytosis (GO:0048260)	1941-08-01	0.147515	0.696794	0	0	1.64911	3.15611	TF;HIP1R;PICK1;ARRB2;LDLRAP1;CLU;B2M;VEGFA
880	regulation of G-protein coupled receptor protein signaling pathway (GO:0008277)	13/74	0.147801	0.697351	0	0	1.45023	2.77268	GIT2;EDN1;DYNLT1;USP20;YWHAB;USP33;TULP3;RGS3;FNTA;DGKQ;CRY1;RGS11;MGLL
881	regulation of macromolecule metabolic process (GO:0060255)	21/129	0.148676	0.700686	0	0	1.32375	2.52305	EIF4A2;SRPK2;DDX3Y;EIF4A1;SRPK3;MTMR2;MOK;MTMR4;NLK;ATRAID;HINFP;MAPK13;MAPK11;DDX39A;SART3;MAPK7;CDK1;FLOT1;CDK10;APOE;MAPK3
882	positive regulation of programmed cell death (GO:0043068)	39/257	0.149922	0.705757	0	0	1.21881	2.31286	MTCH1;PDCD5;PSEN2;DDX20;HMGB1;CCAR2;HDAC6;HSPD1;PIDD1;MCF2L;UBC;RACK1;E2F1;APBB1;SUDS3;ZNF622;RBM5;IP6K2;WNT10B;PLEKHG2;PRMT2;SIAH1;RPS6;HIP1R;ARHGEF18;PNMA3;SEPT4;CLIP3;DNAJA1;ARHGEF9;ERCC3;BIN1;NEURL1;ARHGEF4;RNPS1;ARHGEF1;ARHGEF2;SQSTM1;NGEF
883	glycosaminoglycan metabolic process (GO:0030203)	1961-11-01	0.152355	0.70815	0	0	1.49686	2.8164	NDST2;VCAN;IDUA;NCAN;GPC1;B3GAT2;HEXA;B3GAT1;IDS;GUSB;AGRN
884	regulation of stem cell differentiation (GO:2000736)	15/88	0.152483	0.70815	0	0	1.3984	2.62998	PSMD11;METTL3;PSMA7;PSMB7;PSMD6;PSMA3;PSMB4;PSMA4;PSMA1;PSMD2;PSMC1;UBC;PSMC2;OCIAD1;PSME2
885	nuclear-transcribed mRNA catabolic process, exonucleolytic (GO:0000291)	1935-07-01	0.153778	0.70815	0	0	1.70047	3.18369	EDC4;HBS1L;TTC37;DIS3;EXOSC9;EXOSC8;WDR61
886	negative regulation of cell-substrate adhesion (GO:0010812)	1935-07-01	0.153778	0.70815	0	0	1.70047	3.18369	KANK1;DMTN;ADAM15;PTPRO;TBCD;MELTF;CORO1C
887	regulation of microtubule polymerization (GO:0031113)	1935-07-01	0.153778	0.70815	0	0	1.70047	3.18369	CLIP3;PSRC1;NUMA1;DCTN1;TBCD;SLAIN2;CDK5R1
888	negative regulation of epithelial cell migration (GO:0010633)	1935-07-01	0.153778	0.70815	0	0	1.70047	3.18369	ADGRB1;PTPRM;STRAP;EVL;VASH1;ADIPOR1;CORO1C
889	maturation of SSU-rRNA from tricistronic rRNA transcript (SSU-rRNA, 5.8S rRNA, LSU-rRNA) (GO:0000462)	1935-07-01	0.153778	0.70815	0	0	1.70047	3.18369	ABT1;RPS14;UTP6;TBL3;KRR1;NGDN;KRI1
890	erythrocyte differentiation (GO:0030218)	1935-07-01	0.153778	0.70815	0	0	1.70047	3.18369	KMT2E;HSPA9;RPS14;MBD4;DMTN;PTPN2;VEGFA
891	regulation of cytoskeleton organization (GO:0051493)	16/95	0.154049	0.70815	0	0	1.37841	2.57828	PHLDB1;DMTN;HIP1R;STMN4;CORO1A;SORBS3;ARHGAP44;CCDC88A;SH3BP1;KATNBL1;TAOK1;MLST8;CDK10;PLXNB1;GPM6B;MAPK3
892	protein K48-linked ubiquitination (GO:0070936)	1948-09-01	0.155088	0.70815	0	0	1.5699	2.92592	UBE2D2;UBE2T;ARIH2;SYVN1;UBE2E1;UBE3A;KLHL3;UBE2G2;RNF4
893	interleukin-2-mediated signaling pathway (GO:0038110)	2021-11-03	0.158521	0.70815	0	0	2.54965	4.69612	STAT5B;PTK2B;JAK1
894	regulation of long-term neuronal synaptic plasticity (GO:0048169)	2021-11-03	0.158521	0.70815	0	0	2.54965	4.69612	CAMK2B;SYNGR1;NEURL1
895	positive regulation of protein deacetylation (GO:0090312)	2021-11-03	0.158521	0.70815	0	0	2.54965	4.69612	BRMS1;FNTA;AKAP8L
896	rRNA base methylation (GO:0070475)	2021-11-03	0.158521	0.70815	0	0	2.54965	4.69612	NSUN5P1;NSUN5P2;METTL15
897	positive regulation of chromosome segregation (GO:0051984)	2021-11-03	0.158521	0.70815	0	0	2.54965	4.69612	NUMA1;SMC5;SIRT2
898	regulation of short-term neuronal synaptic plasticity (GO:0048172)	2021-11-03	0.158521	0.70815	0	0	2.54965	4.69612	SYNGR1;SHISA8;PPFIA3
899	regulation of ceramide biosynthetic process (GO:2000303)	2021-11-03	0.158521	0.70815	0	0	2.54965	4.69612	SMPD3;SMPD2;RACK1
900	sphingolipid catabolic process (GO:0030149)	2021-11-03	0.158521	0.70815	0	0	2.54965	4.69612	SMPD3;SMPD2;GLA
901	negative regulation of cell division (GO:0051782)	2021-11-03	0.158521	0.70815	0	0	2.54965	4.69612	ORC6;ZFYVE19;VPS4A
902	cellular response to interleukin-2 (GO:0071352)	2021-11-03	0.158521	0.70815	0	0	2.54965	4.69612	STAT5B;PTK2B;JAK1
903	regulation of RNA polymerase II transcriptional preinitiation complex assembly (GO:0045898)	2021-11-03	0.158521	0.70815	0	0	2.54965	4.69612	PSMC1;PSMC2;HMGB1
904	positive regulation of fatty acid biosynthetic process (GO:0045723)	2021-11-03	0.158521	0.70815	0	0	2.54965	4.69612	MLXIPL;NR1H2;NR1H3
905	protein kinase C signaling (GO:0070528)	2021-11-03	0.158521	0.70815	0	0	2.54965	4.69612	ADAM15;DGKQ;FLOT1
906	regulation of synaptic vesicle cycle (GO:0098693)	2021-11-03	0.158521	0.70815	0	0	2.54965	4.69612	PREPL;SEPT5;SYN1
907	cyclooxygenase pathway (GO:0019371)	2021-11-03	0.158521	0.70815	0	0	2.54965	4.69612	CBR1;PTGES2;PTGDS
908	response to thyroid hormone (GO:0097066)	2021-11-03	0.158521	0.70815	0	0	2.54965	4.69612	MBD4;GAS2L1;CTSB
909	carbohydrate derivative catabolic process (GO:1901136)	2021-11-03	0.158521	0.70815	0	0	2.54965	4.69612	FBXO2;STT3B;DERA
910	regulation of autophagosome maturation (GO:1901096)	2021-11-03	0.158521	0.70815	0	0	2.54965	4.69612	CALCOCO2;PHF23;TBC1D25
911	regulation of mRNA polyadenylation (GO:1900363)	2021-11-03	0.158521	0.70815	0	0	2.54965	4.69612	CDK9;HSF1;RNF40
912	cardiac muscle cell membrane repolarization (GO:0099622)	2021-11-03	0.158521	0.70815	0	0	2.54965	4.69612	YWHAE;KCNIP2;ATP1A1
913	membrane repolarization during action potential (GO:0086011)	2021-11-03	0.158521	0.70815	0	0	2.54965	4.69612	YWHAE;KCNIP2;ATP1A1
914	negative regulation of protein ubiquitination involved in ubiquitin-dependent protein catabolic process (GO:2000059)	2021-11-03	0.158521	0.70815	0	0	2.54965	4.69612	RPL5;RPL23;SGTA
915	chromatin silencing at rDNA (GO:0000183)	2021-11-03	0.158521	0.70815	0	0	2.54965	4.69612	SUV39H1;RRP8;SIRT2
916	positive regulation of transcription from RNA polymerase II promoter in response to stress (GO:0036003)	2029-06-01	0.159498	0.70815	0	0	1.77422	3.25697	MAPK7;HSPA5;HSF1;HSF4;RBPJ;VEGFA
917	nuclear-transcribed mRNA poly(A) tail shortening (GO:0000289)	2029-06-01	0.159498	0.70815	0	0	1.77422	3.25697	EIF4A2;EIF4A1;CNOT11;SAMD4B;PABPC1;CNOT9
918	amino acid transmembrane transport (GO:0003333)	2029-06-01	0.159498	0.70815	0	0	1.77422	3.25697	SLC6A6;SLC6A7;SLC38A7;SLC3A2;SLC7A10;SLC38A3
919	regulation of gene silencing by RNA (GO:0060966)	1955-10-01	0.160777	0.70815	0	0	1.51182	2.76322	RANBP2;POLR2A;NUP62;POLR2F;NUP54;AAAS;POLR2I;POLR2J;NUP160;RAN
920	regulation of posttranscriptional gene silencing (GO:0060147)	1955-10-01	0.160777	0.70815	0	0	1.51182	2.76322	RANBP2;POLR2A;NUP62;POLR2F;NUP54;AAAS;POLR2I;POLR2J;NUP160;RAN
921	glycolipid biosynthetic process (GO:0009247)	1942-08-01	0.163007	0.70815	0	0	1.60052	2.90327	DPM1;DPM2;PIGO;PGAP3;ST3GAL5;PIGL;PIGV;PIGF
922	translesion synthesis (GO:0019985)	1942-08-01	0.163007	0.70815	0	0	1.60052	2.90327	RFC5;MAD2L2;VCP;UBC;POLD2;UFD1;POLI;FAAP20
923	zinc II ion transmembrane transport (GO:0071577)	2023-05-01	0.163883	0.70815	0	0	1.88902	3.41648	SLC30A3;SLC30A5;SLC30A4;SLC39A10;SLC39A13
924	nucleotide-excision repair, DNA damage recognition (GO:0000715)	2023-05-01	0.163883	0.70815	0	0	1.88902	3.41648	COPS6;GPS1;UBC;COPS7A;RAD23B
925	phospholipid dephosphorylation (GO:0046839)	2023-05-01	0.163883	0.70815	0	0	1.88902	3.41648	MTMR2;PLPP5;PLPPR2;PLPPR3;INPP5K
926	apoptotic nuclear changes (GO:0030262)	2023-05-01	0.163883	0.70815	0	0	1.88902	3.41648	ENDOG;HMGB1;KPNB1;CDK5RAP3;KPNA1
927	protein localization to Golgi apparatus (GO:0034067)	2023-05-01	0.163883	0.70815	0	0	1.88902	3.41648	IFT20;ARFRP1;RAB6A;SORL1;OBSL1
928	autophagosome maturation (GO:0097352)	2023-05-01	0.163883	0.70815	0	0	1.88902	3.41648	CLN3;VCP;MAP1LC3A;SNAP29;VPS16
929	NAD metabolic process (GO:0019674)	2023-05-01	0.163883	0.70815	0	0	1.88902	3.41648	VCP;MDH1;NAXE;NADK;NUDT12
930	regulation of ion homeostasis (GO:2000021)	2023-05-01	0.163883	0.70815	0	0	1.88902	3.41648	SLC30A3;SLC30A5;WNK2;SLC30A4;FHL1
931	cellular response to catecholamine stimulus (GO:0071870)	2023-05-01	0.163883	0.70815	0	0	1.88902	3.41648	RYR2;APLP1;GNB1;SIRT2;MAPK3
932	stress-activated MAPK cascade (GO:0051403)	1962-11-01	0.16507	0.70815	0	0	1.46743	2.6434	MAPK11;IRAK1;GPS1;UBC;UBE2N;GPS2;IKBKG;SKP1;MAPK3;MAPK13;MAP3K12
933	positive regulation of catabolic process (GO:0009896)	1962-11-01	0.16507	0.70815	0	0	1.46743	2.6434	NDUFA13;VCP;EGLN2;CSNK2A1;PLK2;STX5;OAZ1;SORL1;VPS28;OAZ2;ANAPC2
934	regulation of protein sumoylation (GO:0033233)	2017-04-01	0.165148	0.70815	0	0	2.09224	3.76793	PIAS3;RWDD3;RNF4;GNL3
935	positive regulation of cholesterol transport (GO:0032376)	2017-04-01	0.165148	0.70815	0	0	2.09224	3.76793	NFKBIA;NR1H2;NR1H3;APOE
936	negative regulation of antigen receptor-mediated signaling pathway (GO:0050858)	2017-04-01	0.165148	0.70815	0	0	2.09224	3.76793	THY1;PHPT1;EZR;PTPN2
937	cellular response to gamma radiation (GO:0071480)	2017-04-01	0.165148	0.70815	0	0	2.09224	3.76793	KDM1A;XRCC5;HSF1;RPL26
938	negative regulation of telomere maintenance (GO:0032205)	2017-04-01	0.165148	0.70815	0	0	2.09224	3.76793	RAD50;XRCC5;TERF2IP;SLX1A
939	protein mannosylation (GO:0035268)	2017-04-01	0.165148	0.70815	0	0	2.09224	3.76793	DPM1;DPM2;DPY19L2;DPY19L2P2
940	histone H2A monoubiquitination (GO:0035518)	2017-04-01	0.165148	0.70815	0	0	2.09224	3.76793	KDM2B;PCGF3;PCGF1;SKP1
941	negative regulation of cell development (GO:0010721)	2017-04-01	0.165148	0.70815	0	0	2.09224	3.76793	DYNLT1;FBXW7;PAX6;SORL1
942	spindle assembly checkpoint (GO:0071173)	2017-04-01	0.165148	0.70815	0	0	2.09224	3.76793	MAD2L2;PLK1;TRIP13;BUB3
943	rRNA catabolic process (GO:0016075)	2017-04-01	0.165148	0.70815	0	0	2.09224	3.76793	EXOSC10;DIS3;EXOSC9;EXOSC8
944	regulation of synaptic vesicle exocytosis (GO:2000300)	2017-04-01	0.165148	0.70815	0	0	2.09224	3.76793	NAPA;PREPL;SEPT5;SYN1
945	mitotic spindle assembly checkpoint (GO:0007094)	2017-04-01	0.165148	0.70815	0	0	2.09224	3.76793	MAD2L2;PLK1;TRIP13;BUB3
946	mitotic spindle checkpoint (GO:0071174)	2017-04-01	0.165148	0.70815	0	0	2.09224	3.76793	MAD2L2;PLK1;TRIP13;BUB3
947	DNA catabolic process (GO:0006308)	2017-04-01	0.165148	0.70815	0	0	2.09224	3.76793	MUS81;ENDOG;ERI2;DNASE1L1
948	protein heterooligomerization (GO:0051291)	1949-09-01	0.169726	0.70815	0	0	1.53056	2.71456	SEPT9;CPSF7;CPSF6;MAT2A;TMEM120A;MCCC1;COL6A1;FARSA;FARSB
949	central nervous system development (GO:0007417)	33/217	0.17005	0.70815	0	0	1.22138	2.16387	NDRG4;ABCB6;NCAN;GSTP1;ROGDI;CHD7;ATN1;SMG9;UBE3A;GBA2;HAPLN4;PKD1;HAPLN2;CLN5;FXR1;SRR;NRCAM;MBP;FYN;CDK5RAP3;SH3GL2;SH3GL1;EIF2B5;EIF2B2;MAP1S;CTNS;PAX6;THOC6;VCAN;QARS;DCX;RAB18;CDK5R1
950	carbohydrate biosynthetic process (GO:0016051)	1936-07-01	0.1711	0.70815	0	0	1.64174	2.8985	GALNT7;B3GALNT1;FUT8;GALNT2;GLT8D1;GALNT9;ST6GALNAC6
951	mRNA catabolic process (GO:0006402)	1936-07-01	0.1711	0.70815	0	0	1.64174	2.8985	DDX5;EXOSC10;DHX34;DIS3;EXOSC9;METTL3;NUDT16
952	regulation of blood circulation (GO:1903522)	1936-07-01	0.1711	0.70815	0	0	1.64174	2.8985	DMPK;KCNIP2;CELF2;TNNT2;TPM1;FXYD1;SRI
953	protein acylation (GO:0043543)	1936-07-01	0.1711	0.70815	0	0	1.64174	2.8985	PORCN;NAA10;ABHD17A;ZDHHC5;ZDHHC6;ZDHHC7;ZDHHC8
954	actin polymerization or depolymerization (GO:0008154)	1936-07-01	0.1711	0.70815	0	0	1.64174	2.8985	CAP1;MICAL1;CFL2;MICAL2;EVL;WASF1;TTC17
955	positive regulation of homeostatic process (GO:0032846)	14/83	0.172484	0.70815	0	0	1.38062	2.42636	RYR2;MBD4;STAT5B;ATP6AP1;PIH1D1;ATRX;PIK3CD;NR1H3;DEF8;GNL3;RAD50;INPP5K;ANKRD54;STX4
956	regulation of protein localization to early endosome (GO:1902965)	2021-06-02	0.173797	0.70815	0	0	3.39899	5.94778	EZR;SORL1
957	negative regulation of cholesterol storage (GO:0010887)	2021-06-02	0.173797	0.70815	0	0	3.39899	5.94778	NR1H2;NR1H3
958	regulation of oxidative stress-induced neuron intrinsic apoptotic signaling pathway (GO:1903376)	2021-06-02	0.173797	0.70815	0	0	3.39899	5.94778	FBXW7;NONO
959	galactosylceramide metabolic process (GO:0006681)	2021-06-02	0.173797	0.70815	0	0	3.39899	5.94778	B4GALT3;CLN3
960	cellular response to iron ion (GO:0071281)	2021-06-02	0.173797	0.70815	0	0	3.39899	5.94778	TF;B2M
961	viral release from host cell (GO:0019076)	2021-06-02	0.173797	0.70815	0	0	3.39899	5.94778	IST1;VPS4A
962	cellular hyperosmotic response (GO:0071474)	2021-06-02	0.173797	0.70815	0	0	3.39899	5.94778	AKR1B1;ARHGEF2
963	positive regulation of ATP biosynthetic process (GO:2001171)	2021-06-02	0.173797	0.70815	0	0	3.39899	5.94778	VCP;ENO1
964	N-acetylneuraminate catabolic process (GO:0019262)	2021-06-02	0.173797	0.70815	0	0	3.39899	5.94778	NAGK;AMDHD2
965	negative regulation of meiotic cell cycle (GO:0051447)	2021-06-02	0.173797	0.70815	0	0	3.39899	5.94778	DUSP1;FBXO5
966	negative regulation of cytokinesis (GO:0032466)	2021-06-02	0.173797	0.70815	0	0	3.39899	5.94778	ZFYVE19;VPS4A
967	muscle tissue development (GO:0060537)	2021-06-02	0.173797	0.70815	0	0	3.39899	5.94778	SRPK3;POGLUT1
968	vesicle fusion with endoplasmic reticulum-Golgi intermediate compartment (ERGIC) membrane (GO:1990668)	2021-06-02	0.173797	0.70815	0	0	3.39899	5.94778	STX4;CALR
969	amino sugar catabolic process (GO:0046348)	2021-06-02	0.173797	0.70815	0	0	3.39899	5.94778	NAGK;AMDHD2
970	negative regulation of neural precursor cell proliferation (GO:2000178)	2021-06-02	0.173797	0.70815	0	0	3.39899	5.94778	KDM2B;SIRT2
971	negative regulation of phospholipid metabolic process (GO:1903726)	2021-06-02	0.173797	0.70815	0	0	3.39899	5.94778	SLC27A1;WASHC1
972	peroxisomal membrane transport (GO:0015919)	2021-06-02	0.173797	0.70815	0	0	3.39899	5.94778	PEX19;PEX5
973	exit from host cell (GO:0035891)	2021-06-02	0.173797	0.70815	0	0	3.39899	5.94778	IST1;VPS4A
974	azole transport (GO:0045117)	2021-06-02	0.173797	0.70815	0	0	3.39899	5.94778	SLC38A3;SLC19A2
975	spermine metabolic process (GO:0008215)	2021-06-02	0.173797	0.70815	0	0	3.39899	5.94778	SAT2;SAT1
976	regulation of ribonucleoprotein complex localization (GO:2000197)	2021-06-02	0.173797	0.70815	0	0	3.39899	5.94778	ZC3H3;AKAP8L
977	membrane raft assembly (GO:0001765)	2021-06-02	0.173797	0.70815	0	0	3.39899	5.94778	RFTN1;FLOT1
978	rescue of stalled ribosome (GO:0072344)	2021-06-02	0.173797	0.70815	0	0	3.39899	5.94778	RACK1;ZNF598
979	aromatic compound catabolic process (GO:0019439)	2021-06-02	0.173797	0.70815	0	0	3.39899	5.94778	PON2;ACAA1
980	regulation of protein localization to cell cortex (GO:1904776)	2021-06-02	0.173797	0.70815	0	0	3.39899	5.94778	NUMA1;EPB41L2
981	positive regulation of RNA export from nucleus (GO:0046833)	2021-06-02	0.173797	0.70815	0	0	3.39899	5.94778	KHDRBS1;CPSF6
982	positive regulation of axon guidance (GO:1902669)	2021-06-02	0.173797	0.70815	0	0	3.39899	5.94778	TUBB2B;VEGFA
983	corticosteroid receptor signaling pathway (GO:0031958)	2021-06-02	0.173797	0.70815	0	0	3.39899	5.94778	RBM14;CALR
984	positive regulation of mitophagy in response to mitochondrial depolarization (GO:0098779)	2021-06-02	0.173797	0.70815	0	0	3.39899	5.94778	MFN2;HDAC6
985	positive regulation of helicase activity (GO:0051096)	2021-06-02	0.173797	0.70815	0	0	3.39899	5.94778	CHTOP;MSH2
986	regulation of mitotic spindle checkpoint (GO:1903504)	2021-06-02	0.173797	0.70815	0	0	3.39899	5.94778	ANAPC15;DUSP1
987	protein geranylgeranylation (GO:0018344)	2021-06-02	0.173797	0.70815	0	0	3.39899	5.94778	FNTA;RABGGTB
988	positive regulation of protein localization to endosome (GO:1905668)	2021-06-02	0.173797	0.70815	0	0	3.39899	5.94778	EZR;SORL1
989	positive regulation of transcription from RNA polymerase II promoter in response to heat stress (GO:0061408)	2021-06-02	0.173797	0.70815	0	0	3.39899	5.94778	HSF1;HSF4
990	glycosyl compound catabolic process (GO:1901658)	2021-06-02	0.173797	0.70815	0	0	3.39899	5.94778	GBA2;GLA
991	lipoprotein catabolic process (GO:0042159)	2021-06-02	0.173797	0.70815	0	0	3.39899	5.94778	LYPLA2;APOE
992	regulation of inositol phosphate biosynthetic process (GO:0010919)	2021-06-02	0.173797	0.70815	0	0	3.39899	5.94778	PTK2B;PTH1R
993	positive regulation of centrosome cycle (GO:0046607)	2021-06-02	0.173797	0.70815	0	0	3.39899	5.94778	RANBP2;RANBP1
994	regulation of extracellular exosome assembly (GO:1903551)	2021-06-02	0.173797	0.70815	0	0	3.39899	5.94778	PDCD6IP;STAM
995	tRNA catabolic process (GO:0016078)	2021-06-02	0.173797	0.70815	0	0	3.39899	5.94778	EXOSC9;EXOSC8
996	long term synaptic depression (GO:0060292)	2021-06-02	0.173797	0.70815	0	0	3.39899	5.94778	PLK2;PICK1
997	regulation of mRNA export from nucleus (GO:0010793)	2021-06-02	0.173797	0.70815	0	0	3.39899	5.94778	ZC3H3;AKAP8L
998	peptidyl-proline hydroxylation (GO:0019511)	2021-06-02	0.173797	0.70815	0	0	3.39899	5.94778	EGLN2;P4HB
999	glutamate catabolic process (GO:0006538)	2021-06-02	0.173797	0.70815	0	0	3.39899	5.94778	GAD1;GLUL
1000	regulation of t-circle formation (GO:1904429)	2021-06-02	0.173797	0.70815	0	0	3.39899	5.94778	XRCC5;SLX1A
1001	glucocorticoid receptor signaling pathway (GO:0042921)	2021-06-02	0.173797	0.70815	0	0	3.39899	5.94778	RBM14;CALR
1002	regulation of osteoclast development (GO:2001204)	2021-06-02	0.173797	0.70815	0	0	3.39899	5.94778	ATP6AP1;FBXW7
1003	negative regulation of glycogen biosynthetic process (GO:0045719)	2021-06-02	0.173797	0.70815	0	0	3.39899	5.94778	INPP5K;PASK
1004	fructose 6-phosphate metabolic process (GO:0006002)	2021-06-02	0.173797	0.70815	0	0	3.39899	5.94778	PFKL;PFKM
1005	positive regulation of nucleobase-containing compound transport (GO:0032241)	2021-06-02	0.173797	0.70815	0	0	3.39899	5.94778	KHDRBS1;CPSF6
1006	succinyl-CoA metabolic process (GO:0006104)	2021-06-02	0.173797	0.70815	0	0	3.39899	5.94778	OGDH;SUCLG1
1007	negative regulation of mRNA catabolic process (GO:1902373)	2021-06-02	0.173797	0.70815	0	0	3.39899	5.94778	DHX34;PABPC1
1008	protein localization to nuclear envelope (GO:0090435)	2021-06-02	0.173797	0.70815	0	0	3.39899	5.94778	PLK1;NUP54
1009	regulation of protein depolymerization (GO:1901879)	2021-06-02	0.173797	0.70815	0	0	3.39899	5.94778	SH3BP1;MAP1S
1010	positive regulation of deacetylase activity (GO:0090045)	2021-06-02	0.173797	0.70815	0	0	3.39899	5.94778	FNTA;VEGFA
1011	regulation of hydrogen peroxide metabolic process (GO:0010310)	2021-06-02	0.173797	0.70815	0	0	3.39899	5.94778	NOXA1;HDAC6
1012	mitochondrial ribosome assembly (GO:0061668)	2021-06-02	0.173797	0.70815	0	0	3.39899	5.94778	DHX30;MTERF4
1013	positive regulation of protein localization to early endosome (GO:1902966)	2021-06-02	0.173797	0.70815	0	0	3.39899	5.94778	EZR;SORL1
1014	establishment of mitochondrion localization, microtubule-mediated (GO:0034643)	2021-06-02	0.173797	0.70815	0	0	3.39899	5.94778	RHOT2;MAP1S
1015	negative regulation of catecholamine secretion (GO:0033604)	2021-06-02	0.173797	0.70815	0	0	3.39899	5.94778	CHGA;SYT4
1016	negative regulation of glucocorticoid receptor signaling pathway (GO:2000323)	2021-06-02	0.173797	0.70815	0	0	3.39899	5.94778	CRY2;CRY1
1017	nucleobase metabolic process (GO:0009112)	2021-06-02	0.173797	0.70815	0	0	3.39899	5.94778	UCK1;UCKL1
1018	collagen biosynthetic process (GO:0032964)	2021-06-02	0.173797	0.70815	0	0	3.39899	5.94778	P3H4;P3H3
1019	regulation of protein targeting (GO:1903533)	2021-06-02	0.173797	0.70815	0	0	3.39899	5.94778	SREBF1;HAX1
1020	regulation of tumor necrosis factor-mediated signaling pathway (GO:0010803)	1956-10-01	0.174661	0.710975	0	0	1.47887	2.5805	CLIP3;SHARPIN;SPPL2B;GSTP1;UBC;CPNE1;RACK1;IKBKG;BIRC2;PTPN2
1021	negative regulation of programmed cell death (GO:0043069)	59/408	0.177891	0.72341	0	0	1.15209	1.98919	EPHB6;TNFRSF6B;ARAF;FAIM2;PIDD1;MAEA;AKT2;ARHGDIA;NUP62;PIM3;SPHK2;RPS3A;WDR73;ATAD3A;THOC6;HAX1;TMBIM4;YME1L1;PHIP;TMBIM6;ANGPTL4;ARHGEF2;RAF1;SQSTM1;SLC25A4;BIRC2;HDAC3;RPL10;HDAC1;GSTP1;PSEN2;HSP90B1;HSPD1;PRDX2;CLN3;WNT11;IRAK1;DDRGK1;UBC;FLNA;BNIP2;PTK2B;HSPA9;PLK3;MBD4;NPM1;HSPA5;API5;PLK2;NTRK3;PLK1;VEGFA;DNAJA1;NFKBIA;UFM1;SON;CDK1;MYD88;TPT1
1022	carbohydrate homeostasis (GO:0033500)	1963-11-01	0.178287	0.724312	0	0	1.43912	2.48157	MLXIPL;STK11;VGF;RPS6;CRY2;CRY1;INPP5K;PAX6;ADIPOR1;PDK2;PTPN2
1023	regulation of actin cytoskeleton reorganization (GO:2000249)	1930-06-01	0.179125	0.725589	0	0	1.7002	2.92377	HAX1;ARHGDIA;NTRK3;ABL2;PTK2B;PHPT1
1024	negative regulation of secretion by cell (GO:1903531)	1930-06-01	0.179125	0.725589	0	0	1.7002	2.92377	RHBDF1;CHGA;SYT4;PNKD;HRH3;SYT11
1025	aminoglycan metabolic process (GO:0006022)	1930-06-01	0.179125	0.725589	0	0	1.7002	2.92377	VCAN;NCAN;GPC1;B3GAT2;B3GAT1;AGRN
1026	vascular endothelial growth factor receptor signaling pathway (GO:0048010)	1970-12-01	0.180925	0.732164	0	0	1.40761	2.40655	CYFIP2;NELL2;MAPK11;NCF1;PTK2B;FYN;WASF2;ACTB;ACTG1;NCK1;MAPK13;VEGFA
1027	regulation of neuron differentiation (GO:0045664)	14/84	0.184083	0.74422	0	0	1.36082	2.303	MBD4;NREP;DISP3;CCDC88A;GPRC5B;BIN1;CPNE1;ID4;NRCAM;TCF4;ARHGEF2;CALR;CDK5RAP3;CDK5R1
1028	dendritic spine organization (GO:0097061)	2024-05-01	0.186547	0.746113	0	0	1.78949	3.00469	MTMR2;CTNND2;PICK1;FYN;PAK3
1029	receptor clustering (GO:0043113)	2024-05-01	0.186547	0.746113	0	0	1.78949	3.00469	NRXN2;PICK1;FLNA;THY1;AGRN
1030	cellular modified amino acid biosynthetic process (GO:0042398)	2024-05-01	0.186547	0.746113	0	0	1.78949	3.00469	PTDSS2;SLC27A1;GSS;CARNS1;HAGH
1031	positive regulation of DNA-templated transcription, elongation (GO:0032786)	2024-05-01	0.186547	0.746113	0	0	1.78949	3.00469	CDK9;SUPT16H;WDR61;EAPP;HMGN1
1032	macromolecule modification (GO:0043412)	2024-05-01	0.186547	0.746113	0	0	1.78949	3.00469	SETD5;ST6GAL2;ST3GAL5;ST3GAL1;ST6GALNAC6
1033	chaperone mediated protein folding requiring cofactor (GO:0051085)	2024-05-01	0.186547	0.746113	0	0	1.78949	3.00469	HSPA9;HSPA8;HSPH1;HSPA5;HYOU1
1034	positive regulation of microtubule polymerization (GO:0031116)	2024-05-01	0.186547	0.746113	0	0	1.78949	3.00469	PSRC1;NUMA1;DCTN1;SLAIN2;CDK5R1
1035	histone monoubiquitination (GO:0010390)	2024-05-01	0.186547	0.746113	0	0	1.78949	3.00469	KDM2B;UBE2E1;PCGF1;RNF40;SKP1
1036	cellular respiration (GO:0045333)	1957-10-01	0.189085	0.746113	0	0	1.44732	2.41061	OXA1L;FASTKD3;NDUFS3;UQCRC1;D2HGDH;MTFR1L;UQCRC2;COQ10A;SLC25A14;TBRG4
1037	regulation of peptidyl-threonine phosphorylation (GO:0010799)	1937-07-01	0.189223	0.746113	0	0	1.58692	2.64196	DMTN;DGKQ;PLK1;INPP5K;CHI3L1;CALM3;SIRT2
1038	negative regulation of G0 to G1 transition (GO:0070317)	1937-07-01	0.189223	0.746113	0	0	1.58692	2.64196	L3MBTL2;PHC1;RBBP4;EED;E2F1;RBBP7;EZH2
1039	protein peptidyl-prolyl isomerization (GO:0000413)	1937-07-01	0.189223	0.746113	0	0	1.58692	2.64196	PPIL2;FKBP8;PPWD1;PPIE;PIN1;PPIG;NKTR
1040	glycerophospholipid metabolic process (GO:0006650)	1964-11-01	0.191984	0.746113	0	0	1.41189	2.3301	DPM2;PIGQ;ACP6;CPNE6;CPNE1;PGP;PIGL;GPCPD1;PIGV;PIGF;PAFAH1B1
1041	organelle fusion (GO:0048284)	2018-04-01	0.1921	0.746113	0	0	1.94268	3.20491	MFN2;STX4;USP30;GDAP1
1042	regulation of amyloid-beta formation (GO:1902003)	2018-04-01	0.1921	0.746113	0	0	1.94268	3.20491	BIN1;APOE;CLU;SORL1
1043	negative regulation of fibroblast proliferation (GO:0048147)	2018-04-01	0.1921	0.746113	0	0	1.94268	3.20491	MED25;GSTP1;FTH1;EMD
1044	negative regulation of protein dephosphorylation (GO:0035308)	2018-04-01	0.1921	0.746113	0	0	1.94268	3.20491	YWHAE;YWHAB;BOD1;CRY2
1045	prostaglandin biosynthetic process (GO:0001516)	2018-04-01	0.1921	0.746113	0	0	1.94268	3.20491	CBR1;EDN1;PTGES2;PTGDS
1046	negative regulation of microtubule depolymerization (GO:0007026)	2018-04-01	0.1921	0.746113	0	0	1.94268	3.20491	SPEF1;KATNB1;ARHGEF2;ANAPC2
1047	regulation of cholesterol efflux (GO:0010874)	2018-04-01	0.1921	0.746113	0	0	1.94268	3.20491	NFKBIA;NR1H2;NR1H3;APOE
1048	regulation of peptidase activity (GO:0052547)	2018-04-01	0.1921	0.746113	0	0	1.94268	3.20491	CST3;NDUFA13;PSMA3;NRDC
1049	DNA ligation (GO:0006266)	2018-04-01	0.1921	0.746113	0	0	1.94268	3.20491	PAXX;PARP2;POLD2;HMGB1
1050	membrane protein ectodomain proteolysis (GO:0006509)	2018-04-01	0.1921	0.746113	0	0	1.94268	3.20491	SPPL2B;PSEN2;ADAM10;RBMX
1051	axonal fasciculation (GO:0007413)	2021-12-03	0.192279	0.746113	0	0	2.26622	3.73657	NRCAM;RTN4;CDK5R1
1052	fatty acid elongation (GO:0030497)	2021-12-03	0.192279	0.746113	0	0	2.26622	3.73657	ELOVL1;TECR;HACD3
1053	positive regulation of establishment of protein localization (GO:1904951)	2021-12-03	0.192279	0.746113	0	0	2.26622	3.73657	CCT2;TCP1;CCT8
1054	negative regulation of metabolic process (GO:0009892)	2021-12-03	0.192279	0.746113	0	0	2.26622	3.73657	OXA1L;GSTP1;HDAC6
1055	positive regulation of keratinocyte differentiation (GO:0045618)	2021-12-03	0.192279	0.746113	0	0	2.26622	3.73657	MBD4;NUMA1;TRIM16
1056	DNA ligation involved in DNA repair (GO:0051103)	2021-12-03	0.192279	0.746113	0	0	2.26622	3.73657	PAXX;PARP2;HMGB1
1057	tRNA 5'-leader removal (GO:0001682)	2021-12-03	0.192279	0.746113	0	0	2.26622	3.73657	POP5;SSB;RPP30
1058	cargo loading into COPII-coated vesicle (GO:0090110)	2021-12-03	0.192279	0.746113	0	0	2.26622	3.73657	SAR1A;TBC1D20;SEC31B
1059	positive regulation of peptidase activity (GO:0010952)	2021-12-03	0.192279	0.746113	0	0	2.26622	3.73657	NDUFA13;DDRGK1;PSME2
1060	collagen metabolic process (GO:0032963)	2021-12-03	0.192279	0.746113	0	0	2.26622	3.73657	P3H4;VIPAS39;P3H3
1061	positive regulation of DNA-dependent DNA replication (GO:2000105)	2021-12-03	0.192279	0.746113	0	0	2.26622	3.73657	CDT1;STOML2;ATRX
1062	rRNA 3'-end processing (GO:0031125)	2021-12-03	0.192279	0.746113	0	0	2.26622	3.73657	ERI2;EXOSC9;EXOSC8
1063	regulation of mesenchymal cell proliferation (GO:0010464)	2021-12-03	0.192279	0.746113	0	0	2.26622	3.73657	CTNNBIP1;CHRD;VEGFA
1064	regulation of transcription of nuclear large rRNA transcript from RNA polymerase I promoter (GO:1901836)	2021-12-03	0.192279	0.746113	0	0	2.26622	3.73657	PIH1D1;MARS;NOL11
1065	negative regulation of protein oligomerization (GO:0032460)	2021-12-03	0.192279	0.746113	0	0	2.26622	3.73657	GBA;CLU;SORL1
1066	negative regulation of ATPase activity (GO:0032780)	2021-12-03	0.192279	0.746113	0	0	2.26622	3.73657	OXA1L;TNNT2;VCPKMT
1067	protein localization to kinetochore (GO:0034501)	2021-12-03	0.192279	0.746113	0	0	2.26622	3.73657	CENPT;CDK1;SPDL1
1068	carbohydrate derivative transport (GO:1901264)	2021-12-03	0.192279	0.746113	0	0	2.26622	3.73657	VLDLR;SLC29A1;SLC29A2
1069	Golgi localization (GO:0051645)	2021-12-03	0.192279	0.746113	0	0	2.26622	3.73657	ARHGAP21;STK25;COPG1
1070	histone arginine methylation (GO:0034969)	2021-12-03	0.192279	0.746113	0	0	2.26622	3.73657	PRMT5;PRMT2;CARM1
1071	protein lipidation (GO:0006497)	20/127	0.194091	0.752444	0	0	1.27207	2.08547	PIGO;PGAP3;WDR45B;NTM;ZDHHC5;ZDHHC6;ZDHHC7;ZDHHC8;THY1;WDR45;PIGV;DPM1;DPM2;PORCN;ABHD17A;ATG4B;MELTF;PIGL;LY6H;PIGF
1072	fibroblast growth factor receptor signaling pathway (GO:0008543)	13/78	0.195283	0.755265	0	0	1.36067	2.2224	FGF17;PTBP1;HNRNPM;FIBP;FLRT2;POLR2A;HNRNPH1;UBC;POLR2F;POLR2I;HNRNPA1;POLR2J;MAPK3
1073	regulation of type I interferon production (GO:0032479)	14/85	0.196048	0.755265	0	0	1.34157	2.18595	OTUD5;POLR3GL;XRCC5;DDX41;IRAK1;POLR1C;UBC;PCBP2;POLR3F;UFD1;POLR2F;PIN1;TRIM21;MYD88
1074	amide biosynthetic process (GO:0043604)	1944-08-01	0.196092	0.755265	0	0	1.51142	2.46237	SMPD2;CERS4;ARG2;CERS6;GBA;DEGS1;NMRAL1;CERS2
1075	unsaturated fatty acid metabolic process (GO:0033559)	1944-08-01	0.196092	0.755265	0	0	1.51142	2.46237	FADS3;FADS2;ELOVL1;GSTP1;HSD17B4;DEGS1;ACAA1;MGLL
1076	regulation of dendrite morphogenesis (GO:0048814)	1944-08-01	0.196092	0.755265	0	0	1.51142	2.46237	FXR1;ARHGAP44;SIPA1L1;CAPRIN2;NSMF;OBSL1;LZTS3;CDK5R1
1077	microtubule cytoskeleton organization involved in mitosis (GO:1902850)	1944-08-01	0.196092	0.755265	0	0	1.51142	2.46237	SUN2;PLK2;NUSAP1;SBDS;TUBG2;PCNT;KPNB1;RAN
1078	posttranscriptional regulation of gene expression (GO:0010608)	1944-08-01	0.196092	0.755265	0	0	1.51142	2.46237	CYFIP2;RBM3;EIF2B4;CDC123;RPL10;RBM4B;MATR3;SPOUT1
1079	positive regulation of ubiquitin-protein transferase activity (GO:0051443)	1931-06-01	0.199658	0.767575	0	0	1.63209	2.62954	FBXW7;PLK1;UBE2N;PIN1;FBXO5;RPS2
1080	vesicle-mediated transport to the plasma membrane (GO:0098876)	1931-06-01	0.199658	0.767575	0	0	1.63209	2.62954	OSBPL5;SNX17;VPS26A;CCDC93;WASHC1;VPS39
1081	negative regulation of neuron projection development (GO:0010977)	1951-09-01	0.200808	0.77128	0	0	1.45751	2.3399	KANK1;GDI1;ARHGDIA;PTPRO;CRMP1;THY1;APOE;RTN4;ITM2C
1082	regulation of epidermal growth factor receptor signaling pathway (GO:0042058)	1958-10-01	0.204017	0.782883	0	0	1.41709	2.25254	RHBDF1;HGS;SHKBP1;NUP62;UBC;HIP1R;STAM;CNOT9;SH3GL2;PTPN2
1083	regulation of neuron death (GO:1901214)	1972-12-01	0.207448	0.782935	0	0	1.36053	2.13995	CHGA;EGLN2;SIGMAR1;GBA;FAIM2;NSMF;FYN;IKBKG;NAE1;APOE;CLU;SORL1
1084	response to metal ion (GO:0010038)	1972-12-01	0.207448	0.782935	0	0	1.36053	2.13995	AHCYL1;SLC30A3;SLC30A5;TNNT2;SLC30A4;SLC11A2;D2HGDH;CALM3;SNCB;NDRG1;GPHN;PPP1CA
1085	chemical homeostasis (GO:0048878)	1938-07-01	0.20808	0.782935	0	0	1.53564	2.4107	ABHD4;VGF;FBXW7;NR1H2;NR1H3;KLHL3;USF2
1086	cellular transition metal ion homeostasis (GO:0046916)	15/93	0.208209	0.782935	0	0	1.30839	2.05314	TFRC;ATP6AP1;ABCB6;SLC30A5;SLC11A2;SLC39A10;SLC39A13;TF;SLC22A17;FTH1;UBC;ATP6V0D1;ISCU;SKP1;FTL
1087	regulation of gene expression (GO:0010468)	142/1037	0.209016	0.782935	0	0	1.08253	1.69454	EIF4A2;ATF2;EIF4A1;RPL5;HDAC10;PDCD5;NAB2;CELSR2;CLU;RPS6KA4;PPP2R1A;ZNF84;CPNE1;ZNF326;ZFPL1;ZNF565;HES6;ZNF285;MBNL2;MAP2K2;RPL23;PRKAB1;DDX39A;KAT6B;HGS;DGKQ;ZNF836;ZSCAN21;ZNF317;PPIE;ZSCAN26;MATR3;EZR;ZNF274;MAGED1;BAZ2B;ZNF23;NLK;DDRGK1;ZNF429;HLTF;SAFB2;ZNF426;ZNF148;ZNF302;ZNF300;SRPK2;SRPK3;NONO;CLK4;CLK3;CLK2;CLK1;MLXIPL;SON;GON4L;ZNF419;FUBP1;HNRNPD;CDK1;CDK10;GTF2IRD1;CALR;MYD88;EZH2;…
1088	chondroitin sulfate proteoglycan biosynthetic process (GO:0050650)	2025-05-01	0.210257	0.782935	0	0	1.69992	2.6509	VCAN;CHPF2;NCAN;B3GAT2;B3GAT1
1089	regulation of glucose metabolic process (GO:0010906)	2025-05-01	0.210257	0.782935	0	0	1.69992	2.6509	AKT2;DGKQ;ADIPOR1;PASK;PDK2
1090	neutral amino acid transport (GO:0015804)	2025-05-01	0.210257	0.782935	0	0	1.69992	2.6509	SLC6A7;SLC43A2;SLC38A7;SLC7A10;SLC38A3
1091	positive regulation of protein kinase activity (GO:0045860)	26/172	0.212746	0.782935	0	0	1.21208	1.87589	RPLP1;NAB2;CLU;STK11;NEK1;PAK6;PTK2B;PAK3;PTPN1;MAP2K2;XRCC5;STRADA;PIH1D1;STRADB;PARP16;ATG13;VEGFA;GPRC5B;TRAF4;TAOK3;STK25;TAOK1;JTB;CALM3;MAPRE3;EZH2
1092	regulation of cellular macromolecule biosynthetic process (GO:2000112)	88/631	0.212803	0.782935	0	0	1.10468	1.70937	CYFIP2;ATF2;ZNF131;ZNF251;HDAC10;OGG1;NAB2;HP1BP3;CHD7;HMGB1;YBX1;CELSR2;RPS6KA4;RBM3;GLI4;PPP2R1A;ZNF84;MLX;HMG20B;ZFPL1;ZNF565;HES6;PRMT5;ZNF285;PRMT2;ATRX;EDF1;MLF2;KAT6B;ZNF836;ZSCAN21;ZNF879;ZNF317;PPIE;TERF2IP;ZSCAN26;ZNF358;PFDN5;ANKRD17;ZNF274;CDC123;RPL10;MAGED1;CXXC1;TULP3;RBM4B;BAZ2B;ZNF23;ZNF3;NLK;ZFP14;POLR2A;ZNF429;HLTF;E2F1;HSF4;PCGF1;ZNF426;ZNF624;PAK6;APBB1;ZNF302;SRSF10;APBB3;ZN…
1093	regulation of intracellular signal transduction (GO:1902531)	60/422	0.213333	0.782935	0	0	1.12914	1.7444	ARHGAP9;RPL5;PPP1R13B;GDI1;FAM13A;ARAF;ARHGDIG;ARHGAP39;ARHGAP44;STK11;ARHGDIA;MCF2L;CPNE1;PIP4K2C;IKBKG;FBXO9;RFC5;PRMT5;SUPT16H;PLEKHG2;TBP;CSNK2A1;PPP2R5B;ARHGEF18;PRKAB1;TTI1;ARHGEF9;TMBIM4;ARHGEF4;ARHGEF1;ARHGEF2;SQSTM1;NGEF;BIRC2;MEAF6;HDAC1;ARHGAP21;RHOT2;RBBP4;UBC;ANKRD54;PAK6;RBBP7;SRGAP2;PAK3;ATRIP;MAPK3;PLK3;TAF11;MYO9B;SSRP1;ARHGAP33;GDF9;BOP1;TBCK;MAPK11;RAD50;PIN1;TAF6;CDK5R1
1094	mitochondrial gene expression (GO:0140053)	1945-08-01	0.213591	0.782935	0	0	1.47049	2.26999	PTCD3;MRPS15;MTERF4;MRPS2;HARS;POLRMT;MRPS7;HARS2
1095	Ras protein signal transduction (GO:0007265)	33/223	0.213955	0.782935	0	0	1.1824	1.82324	RTKN;GDI1;RAB1B;ARHGDIG;HACD3;EPS8;RHOT2;TRIM28;RAB40C;RAB26;RAB24;G3BP2;PAK6;PAK3;RAB6A;WASF1;DBNL;RAB4B;PLK2;RABL2A;RABL2B;MYO9B;MAPK11;RAB15;SGSM3;RAB34;GNB1;RAB18;IFT27;TAX1BP3;ARHGEF1;RGL2;KPNB1
1096	negative regulation of cell growth (GO:0030308)	18/115	0.217045	0.782935	0	0	1.26263	1.92885	TSPYL2;NDUFA13;FHL1;ENO1;CCAR2;RTN4;DNAJB2;STK11;PSRC1;WNT11;ADAM15;PPP2R1A;CAPRIN2;RACK1;NDUFS3;APBB1;RBBP7;IP6K2
1097	positive regulation of proteolysis (GO:0045862)	1952-09-01	0.217176	0.782935	0	0	1.42353	2.1738	CYFIP2;NDUFA13;ASPH;IST1;GBA;PLK1;NRDC;APOE;AURKAIP1
1098	negative regulation of hydrolase activity (GO:0051346)	17/108	0.218313	0.782935	0	0	1.27105	1.93431	PPP1R37;PPP1R26;GPSM1;FARP1;CSRNP2;PPP1R12A;PCIF1;CST3;OXA1L;MAPK7;RASA4;TNNT2;CD2BP2;MPHOSPH10;VCPKMT;PTX3;NEIL1
1099	sterol metabolic process (GO:0016125)	1959-10-01	0.219427	0.782935	0	0	1.38809	2.10537	STARD3;SQLE;OSBPL5;CYP51A1;FDX2;APOE;DHCR7;LDLRAP1;LBR;TM7SF2
1100	protein ADP-ribosylation (GO:0006471)	2019-04-01	0.220296	0.782935	0	0	1.81306	2.74277	PARP6;PARP2;PARP16;SIRT2
1101	error-free translesion synthesis (GO:0070987)	2019-04-01	0.220296	0.782935	0	0	1.81306	2.74277	RFC5;VCP;UBC;UFD1
1102	sulfur compound transport (GO:0072348)	2019-04-01	0.220296	0.782935	0	0	1.81306	2.74277	SLC5A6;SLC35B2;SLC6A6;SLC19A2
1103	negative regulation of response to biotic stimulus (GO:0002832)	2019-04-01	0.220296	0.782935	0	0	1.81306	2.74277	MAPKBP1;PCBP2;FAM3A;SIRT2
1104	Rac protein signal transduction (GO:0016601)	2019-04-01	0.220296	0.782935	0	0	1.81306	2.74277	EPS8;DBNL;HACD3;WASF1
1105	nucleosome disassembly (GO:0006337)	2019-04-01	0.220296	0.782935	0	0	1.81306	2.74277	SMARCD1;SUPT16H;SMARCD3;SMARCC2
1106	chromatin disassembly (GO:0031498)	2019-04-01	0.220296	0.782935	0	0	1.81306	2.74277	SMARCD1;SUPT16H;SMARCD3;SMARCC2
1107	DNA double-strand break processing (GO:0000729)	2019-04-01	0.220296	0.782935	0	0	1.81306	2.74277	RAD50;UBE2N;SMARCAD1;SLX1A
1108	protein heterotetramerization (GO:0051290)	2019-04-01	0.220296	0.782935	0	0	1.81306	2.74277	CPSF7;CPSF6;FARSA;FARSB
1109	histone methylation (GO:0016571)	2019-04-01	0.220296	0.782935	0	0	1.81306	2.74277	PRMT5;PRMT2;CARM1;EZH2
1110	regulation of heterotypic cell-cell adhesion (GO:0034114)	2019-04-01	0.220296	0.782935	0	0	1.81306	2.74277	MAPK7;FLOT1;MBP;THY1
1111	JNK cascade (GO:0007254)	1966-11-01	0.22072	0.782935	0	0	1.36039	2.05536	SPAG9;DBNL;IRAK1;GPS1;TAOK1;UBC;UBE2N;GPS2;IKBKG;HACD3;MAP3K12
1112	sphingolipid biosynthetic process (GO:0030148)	1966-11-01	0.22072	0.782935	0	0	1.36039	2.05536	SMPD2;ELOVL1;CERS4;CERS6;SPHK2;GBA;ST3GAL5;DEGS1;HACD3;CSNK1G2;CERS2
1113	dendrite morphogenesis (GO:0048813)	1932-06-01	0.221002	0.782935	0	0	1.56923	2.36889	MEF2A;FARP1;CTNND2;MAP6;PAK3;CELSR2
1114	7-methylguanosine RNA capping (GO:0009452)	1932-06-01	0.221002	0.782935	0	0	1.56923	2.36889	POLR2A;ERCC3;POLR2F;POLR2I;POLR2J;CMTR1
1115	phagosome maturation (GO:0090382)	1932-06-01	0.221002	0.782935	0	0	1.56923	2.36889	ATP6V0B;RAB34;ATP6V1B2;ATP6V0D1;CORO1A;ATP6V1E2
1116	aminoglycan catabolic process (GO:0006026)	1932-06-01	0.221002	0.782935	0	0	1.56923	2.36889	IDUA;GPC1;IDS;CHI3L1;GUSB;AGRN
1117	7-methylguanosine mRNA capping (GO:0006370)	1932-06-01	0.221002	0.782935	0	0	1.56923	2.36889	POLR2A;ERCC3;POLR2F;POLR2I;POLR2J;CMTR1
1118	nucleic acid phosphodiester bond hydrolysis (GO:0090305)	1973-12-01	0.221308	0.782935	0	0	1.33815	2.0182	MUS81;EDC4;RFC5;RAD50;ENDOG;ERCC3;OGG1;DDX1;ERI2;UBC;POLD2;DNASE1L1
1119	phosphate ion transmembrane transport (GO:0035435)	2021-07-02	0.223511	0.782935	0	0	2.71903	4.07392	SLC20A1;SLC37A4
1120	modulation by symbiont of host cellular process (GO:0044068)	2021-07-02	0.223511	0.782935	0	0	2.71903	4.07392	KPNB1;KPNA1
1121	tRNA pseudouridine synthesis (GO:0031119)	2021-07-02	0.223511	0.782935	0	0	2.71903	4.07392	RPUSD1;PUSL1
1122	protein C-linked glycosylation via tryptophan (GO:0018317)	2021-07-02	0.223511	0.782935	0	0	2.71903	4.07392	DPY19L2;DPY19L2P2
1123	positive regulation of transmembrane transport (GO:0034764)	2021-07-02	0.223511	0.782935	0	0	2.71903	4.07392	PDCD5;AZIN2
1124	regulation of ER to Golgi vesicle-mediated transport (GO:0060628)	2021-07-02	0.223511	0.782935	0	0	2.71903	4.07392	TBC1D20;SORL1
1125	ribonucleoside bisphosphate biosynthetic process (GO:0034030)	2021-07-02	0.223511	0.782935	0	0	2.71903	4.07392	COASY;ACAT1
1126	sulfur amino acid biosynthetic process (GO:0000097)	2021-07-02	0.223511	0.782935	0	0	2.71903	4.07392	MTRR;CBS
1127	positive regulation of protein kinase C signaling (GO:0090037)	2021-07-02	0.223511	0.782935	0	0	2.71903	4.07392	WNT11;VEGFA
1128	cytoplasmic sequestering of NF-kappaB (GO:0007253)	2021-07-02	0.223511	0.782935	0	0	2.71903	4.07392	NFKBIA;G3BP2
1129	translational readthrough (GO:0006451)	2021-07-02	0.223511	0.782935	0	0	2.71903	4.07392	SECISBP2;TRNAU1AP
1130	negative regulation of synapse organization (GO:1905809)	2021-07-02	0.223511	0.782935	0	0	2.71903	4.07392	SLIT1;APOE
1131	L-alanine transport (GO:0015808)	2021-07-02	0.223511	0.782935	0	0	2.71903	4.07392	SLC38A7;SLC38A3
1132	regulation of sterol transport (GO:0032371)	2021-07-02	0.223511	0.782935	0	0	2.71903	4.07392	TSPO;APOE
1133	positive regulation of protein deubiquitination (GO:1903003)	2021-07-02	0.223511	0.782935	0	0	2.71903	4.07392	VCP;SART3
1134	chromatin-mediated maintenance of transcription (GO:0048096)	2021-07-02	0.223511	0.782935	0	0	2.71903	4.07392	SMARCD1;ELOF1
1135	establishment of protein localization to peroxisome (GO:0072663)	2021-07-02	0.223511	0.782935	0	0	2.71903	4.07392	PEX19;PEX6
1136	adenine nucleotide transport (GO:0051503)	2021-07-02	0.223511	0.782935	0	0	2.71903	4.07392	SLC35B2;SLC25A4
1137	protein C-linked glycosylation via 2'-alpha-mannosyl-L-tryptophan (GO:0018406)	2021-07-02	0.223511	0.782935	0	0	2.71903	4.07392	DPY19L2;DPY19L2P2
1138	attachment of GPI anchor to protein (GO:0016255)	2021-07-02	0.223511	0.782935	0	0	2.71903	4.07392	PGAP1;GPAA1
1139	cellular response to hydroxyurea (GO:0072711)	2021-07-02	0.223511	0.782935	0	0	2.71903	4.07392	ATRX;SPIDR
1140	lysosomal lumen acidification (GO:0007042)	2021-07-02	0.223511	0.782935	0	0	2.71903	4.07392	CLN3;CLN5
1141	negative regulation of nitric oxide metabolic process (GO:1904406)	2021-07-02	0.223511	0.782935	0	0	2.71903	4.07392	KHSRP;GLA
1142	peptidyl-lysine deacetylation (GO:0034983)	2021-07-02	0.223511	0.782935	0	0	2.71903	4.07392	HDAC6;SIRT2
1143	regulation of RNA biosynthetic process (GO:2001141)	2021-07-02	0.223511	0.782935	0	0	2.71903	4.07392	MBD4;NMD3
1144	negative regulation of receptor internalization (GO:0002091)	2021-07-02	0.223511	0.782935	0	0	2.71903	4.07392	LRPAP1;MTMR2
1145	regulation of pinocytosis (GO:0048548)	2021-07-02	0.223511	0.782935	0	0	2.71903	4.07392	NR1H2;NR1H3
1146	protection from non-homologous end joining at telomere (GO:0031848)	2021-07-02	0.223511	0.782935	0	0	2.71903	4.07392	ACD;TERF2IP
1147	positive regulation of neuroblast proliferation (GO:0002052)	2021-07-02	0.223511	0.782935	0	0	2.71903	4.07392	SMARCD3;VEGFA
1148	purine ribonucleotide transport (GO:0015868)	2021-07-02	0.223511	0.782935	0	0	2.71903	4.07392	SLC35B2;SLC25A4
1149	endonucleolytic cleavage in ITS1 to separate SSU-rRNA from 5.8S rRNA and LSU-rRNA from tricistronic rRNA transcript (SSU-rRNA, 5.8S rRNA, LSU-rRNA) (GO:0000447)	2021-07-02	0.223511	0.782935	0	0	2.71903	4.07392	ABT1;KRI1
1150	activation of signaling protein activity involved in unfolded protein response (GO:0006987)	2021-07-02	0.223511	0.782935	0	0	2.71903	4.07392	PTPN1;PARP16
1151	regulation of norepinephrine secretion (GO:0014061)	2021-07-02	0.223511	0.782935	0	0	2.71903	4.07392	HRH3;STX1A
1152	mannose metabolic process (GO:0006013)	2021-07-02	0.223511	0.782935	0	0	2.71903	4.07392	MAN2A2;MAN2C1
1153	negative regulation of glycogen metabolic process (GO:0070874)	2021-07-02	0.223511	0.782935	0	0	2.71903	4.07392	INPP5K;PASK
1154	pentose metabolic process (GO:0019321)	2021-07-02	0.223511	0.782935	0	0	2.71903	4.07392	RPIA;DCXR
1155	proline metabolic process (GO:0006560)	2021-07-02	0.223511	0.782935	0	0	2.71903	4.07392	PYCR1;PYCR2
1156	negative regulation of nitric oxide biosynthetic process (GO:0045019)	2021-07-02	0.223511	0.782935	0	0	2.71903	4.07392	KHSRP;GLA
1157	purine nucleoside bisphosphate biosynthetic process (GO:0034033)	2021-07-02	0.223511	0.782935	0	0	2.71903	4.07392	COASY;ACAT1
1158	response to increased oxygen levels (GO:0036296)	2021-07-02	0.223511	0.782935	0	0	2.71903	4.07392	ATP6AP1;ATP6V0D1
1159	negative regulation of retinoic acid receptor signaling pathway (GO:0048387)	2021-07-02	0.223511	0.782935	0	0	2.71903	4.07392	CALR;EZH2
1160	negative regulation of heart rate (GO:0010459)	2021-07-02	0.223511	0.782935	0	0	2.71903	4.07392	SPTBN4;SRI
1161	membrane invagination (GO:0010324)	2021-07-02	0.223511	0.782935	0	0	2.71903	4.07392	HGS;FNBP1L
1162	selenocysteine incorporation (GO:0001514)	2021-07-02	0.223511	0.782935	0	0	2.71903	4.07392	SECISBP2;TRNAU1AP
1163	cAMP catabolic process (GO:0006198)	2021-07-02	0.223511	0.782935	0	0	2.71903	4.07392	PDE2A;PDE4A
1164	chondroitin sulfate proteoglycan metabolic process (GO:0050654)	2021-07-02	0.223511	0.782935	0	0	2.71903	4.07392	B3GAT2;B3GAT1
1165	regulation of cyclic nucleotide metabolic process (GO:0030799)	2021-07-02	0.223511	0.782935	0	0	2.71903	4.07392	CALM3;VEGFA
1166	positive regulation of dendritic spine morphogenesis (GO:0061003)	2021-07-02	0.223511	0.782935	0	0	2.71903	4.07392	CAMK2B;CAPRIN2
1167	coenzyme A biosynthetic process (GO:0015937)	2021-07-02	0.223511	0.782935	0	0	2.71903	4.07392	COASY;ACAT1
1168	erythrocyte development (GO:0048821)	2021-07-02	0.223511	0.782935	0	0	2.71903	4.07392	MBD4;DMTN
1169	progesterone receptor signaling pathway (GO:0050847)	2021-07-02	0.223511	0.782935	0	0	2.71903	4.07392	WBP2;UBE3A
1170	regulation of dendritic spine maintenance (GO:1902950)	2021-07-02	0.223511	0.782935	0	0	2.71903	4.07392	FYN;APOE
1171	regulation of MDA-5 signaling pathway (GO:0039533)	2021-07-02	0.223511	0.782935	0	0	2.71903	4.07392	ANKRD17;TKFC
1172	regulation of cardiac muscle cell membrane potential (GO:0086036)	2021-07-02	0.223511	0.782935	0	0	2.71903	4.07392	FXYD1;ATP2A2
1173	glycoside catabolic process (GO:0016139)	2021-07-02	0.223511	0.782935	0	0	2.71903	4.07392	GBA2;GLA
1174	positive regulation of cellular senescence (GO:2000774)	2021-07-02	0.223511	0.782935	0	0	2.71903	4.07392	ARG2;YPEL3
1175	protein localization to ciliary membrane (GO:1903441)	2021-07-02	0.223511	0.782935	0	0	2.71903	4.07392	BBS2;TULP3
1176	posttranslational protein targeting to endoplasmic reticulum membrane (GO:0006620)	2021-07-02	0.223511	0.782935	0	0	2.71903	4.07392	HYOU1;SEC62
1177	nucleic acid transport (GO:0050657)	2021-07-02	0.223511	0.782935	0	0	2.71903	4.07392	HNRNPA2B1;SIDT2
1178	negative regulation of osteoblast proliferation (GO:0033689)	2021-07-02	0.223511	0.782935	0	0	2.71903	4.07392	PLXNB1;ATRAID
1179	negative regulation of signal transduction (GO:0009968)	41/283	0.223681	0.782935	0	0	1.15354	1.72747	EPHB6;LRRC14;LRPAP1;KANK1;MTMR2;NDRG4;YWHAB;GBA;ARAF;TULP3;NLK;GRB14;WIF1;GPC1;UBC;RACK1;INPP5K;HIF1AN;NCK1;PTPN1;EGFL7;ARRDC1;FBXW7;NTRK3;METTL3;CTNNBIP1;PTCH2;TSC2;EPN2;QARS;HGS;NEURL1;ULK3;CRY1;TAX1BP3;TMBIM6;CALR;RAF1;ZNF653;PTPN2;EZH2
1180	positive regulation of cellular biosynthetic process (GO:0031328)	24/159	0.226164	0.782935	0	0	1.20983	1.7984	RPL5;SREBF1;EDN1;YTHDF1;NPM1;HSP90AB1;NPM2;NR1H2;CIRBP;NR1H3;NMD3;PTH1R;PASK;CLU;FXR1;RBM3;MLXIPL;ZEB2;AKT2;CNEP1R1;HNRNPD;RPL26;CALR;PTPN2
1181	tumor necrosis factor-mediated signaling pathway (GO:0033209)	19/123	0.226378	0.782935	0	0	1.24305	1.84662	TNFRSF6B;PSMD11;TNFSF13;ILK;PSMA7;NFKBIA;PSMB7;PSMD6;PSMA3;PSMB4;PSMA4;PSMA1;PSMD2;PSMC1;UBC;PSMC2;PSME2;PTK2B;BIRC2
1182	dermatan sulfate metabolic process (GO:0030205)	2013-03-01	0.227593	0.782935	0	0	2.03948	3.01883	VCAN;IDUA;NCAN
1183	regulation of acyl-CoA biosynthetic process (GO:0050812)	2013-03-01	0.227593	0.782935	0	0	2.03948	3.01883	PDHA1;DLD;PDK2
1184	mitochondrial genome maintenance (GO:0000002)	2013-03-01	0.227593	0.782935	0	0	2.03948	3.01883	MEF2A;LONP1;SLC25A4
1185	cellular response to nitrogen starvation (GO:0006995)	2013-03-01	0.227593	0.782935	0	0	2.03948	3.01883	BECN1;MAP1LC3A;NPRL2
1186	very long-chain fatty acid biosynthetic process (GO:0042761)	2013-03-01	0.227593	0.782935	0	0	2.03948	3.01883	ELOVL1;TECR;HACD3
1187	regulation of acetyl-CoA biosynthetic process from pyruvate (GO:0010510)	2013-03-01	0.227593	0.782935	0	0	2.03948	3.01883	PDHA1;DLD;PDK2
1188	regulation of production of miRNAs involved in gene silencing by miRNA (GO:1903798)	2013-03-01	0.227593	0.782935	0	0	2.03948	3.01883	DDX5;MAP2K2;NCOR1
1189	cardiolipin metabolic process (GO:0032048)	2013-03-01	0.227593	0.782935	0	0	2.03948	3.01883	SLC27A1;TAMM41;TAZ
1190	poly(A)+ mRNA export from nucleus (GO:0016973)	2013-03-01	0.227593	0.782935	0	0	2.03948	3.01883	PABPN1;ZC3H3;THOC2
1191	membrane repolarization (GO:0086009)	2013-03-01	0.227593	0.782935	0	0	2.03948	3.01883	KCNIP2;ATP1A1;ATP1B2
1192	dicarboxylic acid catabolic process (GO:0043649)	2013-03-01	0.227593	0.782935	0	0	2.03948	3.01883	GOT1;GAD1;GLUL
1193	regulation of oxidoreductase activity (GO:0051341)	2013-03-01	0.227593	0.782935	0	0	2.03948	3.01883	OXA1L;ABL2;HDAC6
1194	diacylglycerol metabolic process (GO:0046339)	2013-03-01	0.227593	0.782935	0	0	2.03948	3.01883	DGAT1;DGKQ;DGKZ
1195	regulation of retinoic acid receptor signaling pathway (GO:0048385)	2013-03-01	0.227593	0.782935	0	0	2.03948	3.01883	TRIM16;CALR;EZH2
1196	negative regulation of ubiquitin-protein transferase activity (GO:0051444)	2013-03-01	0.227593	0.782935	0	0	2.03948	3.01883	MAD2L2;RPL5;RPL23
1197	regulation of synaptic vesicle transport (GO:1902803)	2013-03-01	0.227593	0.782935	0	0	2.03948	3.01883	PREPL;SEPT5;SYN1
1198	cellular response to nitrogen levels (GO:0043562)	2013-03-01	0.227593	0.782935	0	0	2.03948	3.01883	BECN1;MAP1LC3A;NPRL2
1199	detection of calcium ion (GO:0005513)	2013-03-01	0.227593	0.782935	0	0	2.03948	3.01883	RYR2;KCNIP2;CALM3
1200	regulation of cellular carbohydrate metabolic process (GO:0010675)	2013-03-01	0.227593	0.782935	0	0	2.03948	3.01883	ADIPOR1;PASK;PDK2
1201	response to iron ion (GO:0010039)	2013-03-01	0.227593	0.782935	0	0	2.03948	3.01883	TF;SLC11A2;B2M
1202	negative regulation of macrophage derived foam cell differentiation (GO:0010745)	2013-03-01	0.227593	0.782935	0	0	2.03948	3.01883	NFKBIA;NR1H2;NR1H3
1203	Notch receptor processing, ligand-dependent (GO:0035333)	2013-03-01	0.227593	0.782935	0	0	2.03948	3.01883	PSEN2;ADAM10;YBX1
1204	regulation of DNA-templated transcription in response to stress (GO:0043620)	2013-03-01	0.227593	0.782935	0	0	2.03948	3.01883	RGS14;HSF1;HSF4
1205	regulation of axon guidance (GO:1902667)	2013-03-01	0.227593	0.782935	0	0	2.03948	3.01883	TUBB2B;ZSWIM8;VEGFA
1206	regulation of G0 to G1 transition (GO:0070316)	1939-07-01	0.227602	0.782935	0	0	1.48757	2.20184	L3MBTL2;PHC1;RBBP4;EED;E2F1;RBBP7;EZH2
1207	mitotic DNA damage checkpoint (GO:0044773)	1939-07-01	0.227602	0.782935	0	0	1.48757	2.20184	MUS81;ATF2;BRSK1;MSH2;TAOK3;TAOK1;CDK5RAP3
1208	positive regulation of intracellular protein transport (GO:0090316)	23/152	0.228422	0.785106	0	0	1.21329	1.79149	YWHAE;ZBTB17;PLK3;JUP;FBXW7;STARD7;GLS2;ZDHHC8;ATG13;OAZ1;SORL1;OAZ2;PSMB7;MIS18A;AKT2;VPS11;ARIH2;FYN;KCNN3;PCNT;EMD;VAMP2;RBM22
1209	nervous system development (GO:0007399)	64/455	0.231323	0.793593	0	0	1.11497	1.63224	ACHE;DOC2A;NCAN;NAB2;CPNE6;ROGDI;CHD7;ATN1;VLDLR;GBA2;HAPLN4;PKD1;NRGN;HAPLN2;STK11;DPYSL4;MDK;TRIM3;DPF1;ENC1;NRCAM;SH3GL2;SH3GL1;DBNL;MAP1S;APLP1;PAX6;PPP2R5D;THOC6;ZEB2;VCAN;FEZ1;ADGRB1;DCX;EVL;ZNF358;LY6H;NLGN3;IGSF8;DCTN1;GSTP1;NRXN2;CRMP1;PCDH17;CLN5;FXR1;MBP;FYN;CAMK2G;GPM6B;FARP1;EIF2B2;GSS;SIAH1;BTBD6;L1CAM;CHERP;VEGFA;FGF17;TAOK3;FABP7;TAOK1;NEURL1;LRCH4
1210	protein phosphorylation (GO:0006468)	66/470	0.231626	0.793593	0	0	1.11285	1.62769	SMG1;MAST1;PIK3CD;ILK;PKD1;RPS6KA4;NRBP2;STK11;CAMKV;AKT2;FASTK;NEK1;PIM3;JAK1;PRKCG;CSNK2A1;ADAM10;CSNK1E;PASK;PRKAB1;PHKA2;NRBP1;ILF3;DGKQ;ULK3;CRY1;PICK1;SGK3;RAF1;CSNK1G2;CAMK1G;CAMK2B;BRSK1;PNCK;NLK;WNT11;IRAK1;PHKG2;MKNK2;ABL2;STK38L;PTK2B;FYN;CAMK2G;MAPK3;CDK17;SRPK2;CDK18;DMPK;PLK2;PLK1;CDC42BPB;CLK3;CLK2;MAPK13;CDK9;TAOK3;STK25;TAOK1;WNK2;RPS6KB2;CDK1;CDK10;CDK16;MAP3K12;CDK5R1
1211	maturation of SSU-rRNA (GO:0030490)	1946-08-01	0.231656	0.793593	0	0	1.43171	2.09388	RPS14;UTP6;TBL3;NOB1;KRR1;NGDN;MPHOSPH10;NOL11
1212	mitochondrial electron transport, NADH to ubiquinone (GO:0006120)	1946-08-01	0.231656	0.793593	0	0	1.43171	2.09388	NDUFA13;NDUFS8;NDUFB10;NDUFB5;NDUFA10;NDUFS3;NDUFS2;NDUFV1
1213	regulation of heart contraction (GO:0008016)	15/95	0.232772	0.79676	0	0	1.27553	1.85933	RYR2;AHCYL1;DMPK;KCNIP2;CELF2;TPM1;ATP2A2;ATP1B2;ATP1A1;SRI;ASPH;TNNT2;FXYD1;CALM3;CASQ1
1214	response to growth factor (GO:0070848)	2026-05-01	0.234865	0.797851	0	0	1.61888	2.34535	STAT5B;MAPK7;RACK1;EMD;HDAC6
1215	response to gamma radiation (GO:0010332)	2026-05-01	0.234865	0.797851	0	0	1.61888	2.34535	KDM1A;XRCC5;HSF1;RPL26;MEN1
1216	tRNA methylation (GO:0030488)	2026-05-01	0.234865	0.797851	0	0	1.61888	2.34535	THUMPD2;TRMT13;TRMT1;FTSJ1;TRMT61A
1217	internal peptidyl-lysine acetylation (GO:0018393)	2026-05-01	0.234865	0.797851	0	0	1.61888	2.34535	MORF4L1;MRGBP;KAT6B;RUVBL2;MORF4L2
1218	RNA biosynthetic process (GO:0032774)	2026-05-01	0.234865	0.797851	0	0	1.61888	2.34535	PRMT5;POLR2A;TCEA2;TAF6;TCF4
1219	negative regulation of telomere maintenance via telomere lengthening (GO:1904357)	2026-05-01	0.234865	0.797851	0	0	1.61888	2.34535	ACD;EXOSC10;SLX1A;HNRNPC;HNRNPA1
1220	cytoskeleton-dependent intracellular transport (GO:0030705)	2026-05-01	0.234865	0.797851	0	0	1.61888	2.34535	TUBA1C;CCDC88A;TUBA1A;KIF5A;DYNC1I1
1221	lipid modification (GO:0030258)	2026-05-01	0.234865	0.797851	0	0	1.61888	2.34535	PLPP5;PLPPR2;PLPPR3;DGKQ;DGKZ
1222	regulation of centrosome cycle (GO:0046605)	2026-05-01	0.234865	0.797851	0	0	1.61888	2.34535	NPM1;FBXW5;PDCD6IP;CHMP1A;CHMP5
1223	regulation of signal transduction (GO:0009966)	34/233	0.235012	0.797851	0	0	1.16298	1.68414	EPHB6;MTCH1;USP33;ARAF;ILK;TULP3;RFNG;CLU;HDAC6;ANKMY2;RGS3;SHARPIN;IRAK1;PPP2R1A;NUP62;RSPO3;ANKRD54;NCK1;TSPYL2;GIT2;PTPN1;RWDD3;DYNLT1;USP20;NTRK3;TSC2;DGKQ;RGS11;CD46;RAF1;MGLL;BIRC2;PTPN2;CDC42SE2
1224	regulation of cyclin-dependent protein serine/threonine kinase activity (GO:0000079)	1967-11-01	0.235704	0.798242	0	0	1.33602	1.93079	CCNT2;PSRC1;CDC37;PLK1;CCNC;MAPRE3;CCNL2;CCNL1;CDK5RAP3;MEN1;CDK5R1
1225	regulation of cardiac conduction (GO:1903779)	1967-11-01	0.235704	0.798242	0	0	1.33602	1.93079	RYR2;AHCYL1;ASPH;DMPK;FXYD1;ATP2A2;CALM3;ATP1B2;CASQ1;ATP1A1;SRI
1226	regulation of gene silencing by miRNA (GO:0060964)	1967-11-01	0.235704	0.798242	0	0	1.33602	1.93079	FXR1;RANBP2;POLR2A;NUP62;POLR2F;NUP54;AAAS;POLR2I;POLR2J;NUP160;RAN
1227	positive regulation of apoptotic process (GO:0043065)	44/307	0.236517	0.800343	0	0	1.13906	1.64222	MTCH1;NDUFA13;PDCD5;PSEN2;DDX20;HMGB1;CCAR2;HSPD1;PIDD1;MCF2L;UBC;RACK1;E2F1;APBB1;SUDS3;ZNF622;RBM5;IP6K2;SRPK2;WNT10B;PLEKHG2;PRMT2;SIAH1;RPS6;HIP1R;ARHGEF18;PNMA3;SEPT4;SIRT2;CLIP3;DNAJA1;ARHGEF9;BRMS1;MYBBP1A;ERCC3;BIN1;NEURL1;ARHGEF4;RNPS1;ARHGEF1;ARHGEF2;SQSTM1;NGEF;CDK5R1
1228	plasma membrane bounded cell projection assembly (GO:0120031)	35/241	0.240127	0.811897	0	0	1.15649	1.64984	PTPRO;FNBP1L;HDAC6;SEPT8;SEPT9;ABLIM2;TEKT2;ARFIP2;INPP5K;FLNA;NEK1;PCNT;SRGAP2;IFT57;VSTM5;SNAP29;BBS2;OFD1;DMTN;DNAH14;RABL2B;IFT80;WDR34;TMEM250;SEPT4;SEPT5;SEPT2;SEPT3;IFT20;CCDC88A;IFT43;WDR60;ARHGEF4;ATP6V0D1;EZR
1229	oligosaccharide biosynthetic process (GO:0009312)	1933-06-01	0.243054	0.819789	0	0	1.51102	2.1373	GALNT7;B3GALNT1;FUT8;GALNT2;GALNT9;ST6GALNAC6
1230	mRNA stabilization (GO:0048255)	1933-06-01	0.243054	0.819789	0	0	1.51102	2.1373	E2F1;CIRBP;YBX1;HNRNPC;PABPC1;MYD88
1231	positive regulation of nucleocytoplasmic transport (GO:0046824)	1933-06-01	0.243054	0.819789	0	0	1.51102	2.1373	YWHAE;KHDRBS1;CPSF6;JUP;EMD;RBM22
1232	epithelial cell differentiation (GO:0030855)	15/96	0.245482	0.827307	0	0	1.25971	1.7693	KDM6B;GSTK1;CBR1;ACADVL;HDAC1;PIH1D1;EDF1;VEGFA;AKT2;PGK1;CDK1;ALDOC;HNRNPH3;E2F4;CTSB
1233	regulation of neuron apoptotic process (GO:0043523)	14/89	0.247238	0.830788	0	0	1.26973	1.77433	PRKCG;SRPK2;EGLN2;KDM2B;SIGMAR1;FAIM2;NRBP2;CLN3;MSH2;PTK2B;NSMF;NAE1;APOE;CDK5R1
1234	peptidyl-proline modification (GO:0018208)	1940-07-01	0.247716	0.830788	0	0	1.44241	2.01284	PPIL2;FKBP8;PPWD1;PPIE;PIN1;PPIG;NKTR
1235	androgen receptor signaling pathway (GO:0030521)	1940-07-01	0.247716	0.830788	0	0	1.44241	2.01284	DDX17;MBD4;DDX5;AKR1B1;MED16;RNF4;RAN
1236	phosphatidic acid biosynthetic process (GO:0006654)	1940-07-01	0.247716	0.830788	0	0	1.44241	2.01284	SLC27A1;GPAM;GPAT4;LPCAT4;ACP6;DGKQ;AGPAT4
1237	regulation of intracellular transport (GO:0032386)	1940-07-01	0.247716	0.830788	0	0	1.44241	2.01284	RBM4;PTPN1;NUMA1;SPAG5;CAPN10;MLC1;AAAS
1238	regulation of viral transcription (GO:0046782)	1940-07-01	0.247716	0.830788	0	0	1.44241	2.01284	CDK9;POLR2A;POLR2F;NELFCD;POLR2I;POLR2J;TRIM21
1239	positive regulation of dendritic spine development (GO:0060999)	2020-04-01	0.249485	0.831351	0	0	1.69965	2.35972	CAMK2B;CAPRIN2;NEURL1;APOE
1240	negative regulation of ion transport (GO:0043271)	2020-04-01	0.249485	0.831351	0	0	1.69965	2.35972	HRH3;INPP5K;PTK2B;GPM6B
1241	negative regulation of protein depolymerization (GO:1901880)	2020-04-01	0.249485	0.831351	0	0	1.69965	2.35972	SPEF1;KATNB1;ARHGEF2;ANAPC2
1242	negative regulation of telomere maintenance via telomerase (GO:0032211)	2020-04-01	0.249485	0.831351	0	0	1.69965	2.35972	ACD;EXOSC10;HNRNPC;HNRNPA1
1243	telomere maintenance via telomerase (GO:0007004)	2020-04-01	0.249485	0.831351	0	0	1.69965	2.35972	RAD50;HSP90AB1;TERF2IP;SMG5
1244	mitochondrial RNA metabolic process (GO:0000959)	2020-04-01	0.249485	0.831351	0	0	1.69965	2.35972	ELAC2;MTERF4;POLRMT;TBRG4
1245	negative regulation of macromolecule biosynthetic process (GO:0010558)	2020-04-01	0.249485	0.831351	0	0	1.69965	2.35972	EDN1;GSTP1;AKR1B1;APBB1
1246	error-prone translesion synthesis (GO:0042276)	2020-04-01	0.249485	0.831351	0	0	1.69965	2.35972	RFC5;MAD2L2;UBC;POLI
1247	postreplication repair (GO:0006301)	1947-08-01	0.250232	0.832503	0	0	1.39492	1.93248	RFC5;VCP;MSH2;UBC;POLD2;UBE2N;POLI;FAAP20
1248	histone H4 acetylation (GO:0043967)	1947-08-01	0.250232	0.832503	0	0	1.39492	1.93248	MORF4L1;MEAF6;RUVBL2;MCRS1;MORF4L2;APBB1;DMAP1;TRIM16
1249	plasma membrane bounded cell projection organization (GO:0120036)	18/118	0.251049	0.83392	0	0	1.22454	1.69244	UNC5A;PLEKHA1;TPM1;PTPRM;BICDL1;STMN4;HMGB1;L1CAM;TTC17;CTTN;TBC1D24;PLP1;ARFIP2;NCDN;SH3GL2;GPM6B;CDK16;CDK5R1
1250	COPII-coated vesicle budding (GO:0090114)	1968-11-01	0.25106	0.83392	0	0	1.31251	1.81397	NAPA;TRAPPC3;TRAPPC2L;TRAPPC1;TFG;TBC1D20;SAR1A;RAB1B;STX5;PREB;SEC31B
1251	cell morphogenesis involved in neuron differentiation (GO:0048667)	15/97	0.258455	0.839194	0	0	1.24428	1.68355	MEF2A;BRSK1;SPTBN4;FARP1;MAP1S;TBCD;CELSR2;RTN4;LRFN4;ADGRB1;SLIT1;MAP6;NRCAM;APBB1;PAK3
1252	transcription from RNA polymerase III promoter (GO:0006383)	2027-05-01	0.260217	0.839194	0	0	1.54521	2.08022	IVNS1ABP;TBP;GTF3C5;POLR3GL;GTF3A
1253	regulation of protein transport (GO:0051223)	2027-05-01	0.260217	0.839194	0	0	1.54521	2.08022	RHBDF1;DNAJA1;PTPN1;HSPA8;GAPVD1
1254	phosphatidylserine metabolic process (GO:0006658)	2027-05-01	0.260217	0.839194	0	0	1.54521	2.08022	PTDSS2;OSBPL8;SLC27A1;OSBPL5;LPCAT4
1255	regulation of protein targeting to membrane (GO:0090313)	2027-05-01	0.260217	0.839194	0	0	1.54521	2.08022	DMTN;GDI1;AKT2;INPP5K;FYN
1256	negative regulation of organelle assembly (GO:1902116)	2027-05-01	0.260217	0.839194	0	0	1.54521	2.08022	RBM14;PHF23;FEZ1;CDK10;EVI5L
1257	telomere maintenance via telomere lengthening (GO:0010833)	2027-05-01	0.260217	0.839194	0	0	1.54521	2.08022	RAD50;HSP90AB1;TERF2IP;SLX1A;SMG5
1258	regulation of cytokine-mediated signaling pathway (GO:0001959)	14/90	0.260778	0.839194	0	0	1.25295	1.68407	PTPN1;HSP90AB1;SPPL2B;STAT2;CLIP3;SHARPIN;IRAK1;CDC37;UBC;RACK1;IKBKG;BIRC2;PTPN2;JAK1
1259	positive regulation of GTPase activity (GO:0043547)	28/192	0.261843	0.839194	0	0	1.16176	1.55676	DOCK9;THY1;RAP1GAP;CORO1C;ARHGAP21;SIPA1L1;WNT11;SH3BP1;LARS;RACK1;DVL3;EVI5L;TBC1D17;SRGAP2;NTRK3;RANGAP1;TBCK;TBC1D3L;TBC1D20;SGSM3;TBC1D25;PIN1;PKP4;PLXNB1;TAX1BP3;AGRN;ANAPC2;EZH2
1260	establishment of protein localization to membrane (GO:0090150)	13/83	0.262973	0.839194	0	0	1.26312	1.68715	BBS2;NCF1;RAB3IP;RFTN1;ZDHHC6;ZDHHC7;ZDHHC4;ARFRP1;RAB26;RAB34;ATG4B;VAMP2;BLZF1
1261	nucleoside salvage (GO:0043174)	2014-03-01	0.263977	0.839194	0	0	1.85397	2.46929	UCK1;PRTFDC1;UCKL1
1262	positive regulation of neural precursor cell proliferation (GO:2000179)	2014-03-01	0.263977	0.839194	0	0	1.85397	2.46929	DISP3;SMARCD3;VEGFA
1263	modified amino acid transport (GO:0072337)	2014-03-01	0.263977	0.839194	0	0	1.85397	2.46929	SLC5A6;CTNS;SLC19A1
1264	cell communication by electrical coupling involved in cardiac conduction (GO:0086064)	2014-03-01	0.263977	0.839194	0	0	1.85397	2.46929	RYR2;ATP1A1;ATP1B2
1265	oligosaccharide-lipid intermediate biosynthetic process (GO:0006490)	2014-03-01	0.263977	0.839194	0	0	1.85397	2.46929	DPAGT1;ALG8;ALG12
1266	fatty acid transport (GO:0015908)	2014-03-01	0.263977	0.839194	0	0	1.85397	2.46929	SLC27A1;LCN12;APOE
1267	regulation of gastrulation (GO:0010470)	2014-03-01	0.263977	0.839194	0	0	1.85397	2.46929	PHLDB1;POGLUT1;RACK1
1268	glycoside metabolic process (GO:0016137)	2014-03-01	0.263977	0.839194	0	0	1.85397	2.46929	AKR1B1;GBA2;GLA
1269	cellular response to nitrogen compound (GO:1901699)	2014-03-01	0.263977	0.839194	0	0	1.85397	2.46929	ATRX;HSF1;SPIDR
1270	regulation of protein modification by small protein conjugation or removal (GO:1903320)	2014-03-01	0.263977	0.839194	0	0	1.85397	2.46929	DNAJB2;HSP90AB1;WASHC1
1271	neuron cell-cell adhesion (GO:0007158)	2014-03-01	0.263977	0.839194	0	0	1.85397	2.46929	NLGN3;NRXN2;CDK5R1
1272	ncRNA transcription (GO:0098781)	2014-03-01	0.263977	0.839194	0	0	1.85397	2.46929	MARS;GTF3A;SIRT7
1273	clathrin coat assembly (GO:0048268)	2014-03-01	0.263977	0.839194	0	0	1.85397	2.46929	CALY;HIP1R;NSG1
1274	acetyl-CoA metabolic process (GO:0006084)	2014-03-01	0.263977	0.839194	0	0	1.85397	2.46929	HMGCS1;ACSS1;ACAT1
1275	regulation of phosphate metabolic process (GO:0019220)	2014-03-01	0.263977	0.839194	0	0	1.85397	2.46929	MCM7;SMG5;SIRT2
1276	acyl-CoA biosynthetic process (GO:0071616)	2014-03-01	0.263977	0.839194	0	0	1.85397	2.46929	SLC25A1;ACSS1;ACAT1
1277	positive regulation of I-kappaB kinase/NF-kappaB signaling (GO:0043123)	24/163	0.26553	0.839194	0	0	1.17474	1.55774	ANKRD17;SLC35B2;CANT1;SLC44A2;SLC20A1;PLK2;SHISA5;MIB2;GPRC5B;SHARPIN;TFG;IRAK1;DDRGK1;EEF1D;UBC;NUP62;UBE2N;TERF2IP;FLNA;IKBKG;MYD88;CC2D1A;BIRC2;TMED4
1278	negative regulation of DNA binding (GO:0043392)	1934-06-01	0.265712	0.839194	0	0	1.45698	1.93099	NFKBIA;MAD2L2;KDM1A;E2F1;CPNE1;ID4
1279	regulation of JUN kinase activity (GO:0043506)	1934-06-01	0.265712	0.839194	0	0	1.45698	1.93099	DNAJA1;EDN1;TAOK3;GSTP1;DVL2;DVL3
1280	negative regulation of endothelial cell migration (GO:0010596)	1934-06-01	0.265712	0.839194	0	0	1.45698	1.93099	JUP;ADGRB1;PTPRM;HMGB1;APOE;VASH1
1281	endoplasmic reticulum organization (GO:0007029)	1934-06-01	0.265712	0.839194	0	0	1.45698	1.93099	RTN3;REEP2;RAB18;RTN4;SEC31B;GET4
1282	negative regulation of cellular metabolic process (GO:0031324)	1934-06-01	0.265712	0.839194	0	0	1.45698	1.93099	LRPAP1;MTMR2;EDN1;PTX3;APOE;SIRT2
1283	ncRNA metabolic process (GO:0034660)	1934-06-01	0.265712	0.839194	0	0	1.45698	1.93099	TDRKH;DDX17;HENMT1;KHSRP;DGCR8;RAN
1284	regulation of actin filament-based process (GO:0032970)	1962-10-01	0.268168	0.839194	0	0	1.30778	1.72123	ARHGAP44;CCDC88A;DMTN;SH3BP1;TAOK1;MLST8;HIP1R;CDK10;CORO1A;GPM6B
1285	cellular amide metabolic process (GO:0043603)	1962-10-01	0.268168	0.839194	0	0	1.30778	1.72123	SLC5A6;SMPD2;NLN;CLN3;STAT5B;PPP2R1A;MCCC1;NAPEPLD;CPXM1;NIT2
1286	cellular protein catabolic process (GO:0044257)	1962-10-01	0.268168	0.839194	0	0	1.30778	1.72123	SCPEP1;NRDC;LONP1;YME1L1;VLDLR;CTSF;UBE2G2;AP2M1;CLPX;CTSB
1287	establishment of protein localization to organelle (GO:0072594)	1962-10-01	0.268168	0.839194	0	0	1.30778	1.72123	PDIA3;RANBP2;RYR2;RANBP1;PEX19;NUP62;TSPAN17;TSC2;KPNB1;RAN
1288	positive regulation of type I interferon production (GO:0032481)	1962-10-01	0.268168	0.839194	0	0	1.30778	1.72123	IRAK1;POLR3GL;XRCC5;POLR1C;FLOT1;POLR3F;POLR2F;DDX41;MYD88;HSPD1
1289	regulation of substrate adhesion-dependent cell spreading (GO:1900024)	1941-07-01	0.268345	0.839194	0	0	1.3999	1.84155	KANK1;DMTN;FLNA;MELTF;CALR;TRIOBP;CORO1C
1290	positive regulation of viral transcription (GO:0050434)	1941-07-01	0.268345	0.839194	0	0	1.3999	1.84155	CDK9;POLR2A;TAF11;POLR2F;NELFCD;POLR2I;POLR2J
1291	phosphatidic acid metabolic process (GO:0046473)	1941-07-01	0.268345	0.839194	0	0	1.3999	1.84155	SLC27A1;GPAM;GPAT4;LPCAT4;ACP6;DGKQ;AGPAT4
1292	interstrand cross-link repair (GO:0036297)	1948-08-01	0.269261	0.839194	0	0	1.35997	1.78438	MUS81;CENPX;FANCL;UBE2T;UBC;SLX1A;FAAP20;ATRIP
1293	amino acid transport (GO:0006865)	1948-08-01	0.269261	0.839194	0	0	1.35997	1.78438	SLC6A6;SLC25A29;SLC43A2;SLC38A7;SLC3A2;SLC7A10;SLC6A1;SLC38A3
1294	endosome to lysosome transport (GO:0008333)	1948-08-01	0.269261	0.839194	0	0	1.35997	1.78438	VCP;FAM160A2;BIN1;VPS11;M6PR;VIPAS39;VPS39;VPS16
1295	mast cell activation involved in immune response (GO:0002279)	2021-08-02	0.274072	0.839194	0	0	2.26573	2.93268	CHGA;PIK3CD
1296	positive regulation of isotype switching (GO:0045830)	2021-08-02	0.274072	0.839194	0	0	2.26573	2.93268	TFRC;TNFSF13
1297	translocation of molecules into host (GO:0044417)	2021-08-02	0.274072	0.839194	0	0	2.26573	2.93268	THOC2;THOC6
1298	positive regulation of mitotic metaphase/anaphase transition (GO:0045842)	2021-08-02	0.274072	0.839194	0	0	2.26573	2.93268	CDT1;ANAPC5
1299	protein K6-linked ubiquitination (GO:0085020)	2021-08-02	0.274072	0.839194	0	0	2.26573	2.93268	UBE2T;RNF4
1300	negative regulation of protein complex disassembly (GO:0043242)	2021-08-02	0.274072	0.839194	0	0	2.26573	2.93268	PHF23;HDAC6
1301	regulation of ATP biosynthetic process (GO:2001169)	2021-08-02	0.274072	0.839194	0	0	2.26573	2.93268	VCP;ENO1
1302	phagolysosome assembly (GO:0001845)	2021-08-02	0.274072	0.839194	0	0	2.26573	2.93268	RAB34;CORO1A
1303	benzene-containing compound metabolic process (GO:0042537)	2021-08-02	0.274072	0.839194	0	0	2.26573	2.93268	AADAT;ACAA1
1304	glycerolipid biosynthetic process (GO:0045017)	2021-08-02	0.274072	0.839194	0	0	2.26573	2.93268	CPNE6;CPNE1
1305	regulation of cytoplasmic transport (GO:1903649)	2021-08-02	0.274072	0.839194	0	0	2.26573	2.93268	MAP2K2;MAPK3
1306	positive regulation of spindle checkpoint (GO:0090232)	2021-08-02	0.274072	0.839194	0	0	2.26573	2.93268	DYNC1LI1;NDRG1
1307	negative regulation of retrograde protein transport, ER to cytosol (GO:1904153)	2021-08-02	0.274072	0.839194	0	0	2.26573	2.93268	OS9;UBE2G2
1308	regulation of positive chemotaxis (GO:0050926)	2021-08-02	0.274072	0.839194	0	0	2.26573	2.93268	NTRK3;VEGFA
1309	TORC1 signaling (GO:0038202)	2021-08-02	0.274072	0.839194	0	0	2.26573	2.93268	NPRL3;MLST8
1310	positive regulation of protein localization to cell surface (GO:2000010)	2021-08-02	0.274072	0.839194	0	0	2.26573	2.93268	HSP90AB1;STX4
1311	response to hydroxyurea (GO:0072710)	2021-08-02	0.274072	0.839194	0	0	2.26573	2.93268	ATRX;SPIDR
1312	regulation of metaphase/anaphase transition of cell cycle (GO:1902099)	2021-08-02	0.274072	0.839194	0	0	2.26573	2.93268	CDC23;PLK1
1313	cellular response to epinephrine stimulus (GO:0071872)	2021-08-02	0.274072	0.839194	0	0	2.26573	2.93268	RYR2;SIRT2
1314	diol biosynthetic process (GO:0034312)	2021-08-02	0.274072	0.839194	0	0	2.26573	2.93268	SPHK2;GBA
1315	negative regulation of mRNA polyadenylation (GO:1900364)	2021-08-02	0.274072	0.839194	0	0	2.26573	2.93268	CDK9;RNF40
1316	amyloid precursor protein catabolic process (GO:0042987)	2021-08-02	0.274072	0.839194	0	0	2.26573	2.93268	CLN3;PSEN2
1317	B cell mediated immunity (GO:0019724)	2021-08-02	0.274072	0.839194	0	0	2.26573	2.93268	MSH2;HSPD1
1318	sphingosine biosynthetic process (GO:0046512)	2021-08-02	0.274072	0.839194	0	0	2.26573	2.93268	SPHK2;GBA
1319	heterochromatin assembly (GO:0031507)	2021-08-02	0.274072	0.839194	0	0	2.26573	2.93268	CENPV;TNRC18
1320	cardiac muscle hypertrophy (GO:0003300)	2021-08-02	0.274072	0.839194	0	0	2.26573	2.93268	RYR2;CAMTA2
1321	cGMP-mediated signaling (GO:0019934)	2021-08-02	0.274072	0.839194	0	0	2.26573	2.93268	PDE2A;APOE
1322	cellular biogenic amine catabolic process (GO:0042402)	2021-08-02	0.274072	0.839194	0	0	2.26573	2.93268	SLC44A1;SMOX
1323	peripheral nervous system axon ensheathment (GO:0032292)	2021-08-02	0.274072	0.839194	0	0	2.26573	2.93268	CNTNAP1;SIRT2
1324	pyrimidine nucleobase metabolic process (GO:0006206)	2021-08-02	0.274072	0.839194	0	0	2.26573	2.93268	UCK1;UCKL1
1325	negative regulation of neuron projection regeneration (GO:0070571)	2021-08-02	0.274072	0.839194	0	0	2.26573	2.93268	THY1;CERS2
1326	positive regulation of mitochondrial membrane permeability involved in apoptotic process (GO:1902110)	2021-08-02	0.274072	0.839194	0	0	2.26573	2.93268	ATF2;RHOT2
1327	peroxisomal transport (GO:0043574)	2021-08-02	0.274072	0.839194	0	0	2.26573	2.93268	PEX19;PEX6
1328	mast cell degranulation (GO:0043303)	2021-08-02	0.274072	0.839194	0	0	2.26573	2.93268	CHGA;PIK3CD
1329	negative regulation of cilium assembly (GO:1902018)	2021-08-02	0.274072	0.839194	0	0	2.26573	2.93268	CDK10;EVI5L
1330	regulation of ERAD pathway (GO:1904292)	2021-08-02	0.274072	0.839194	0	0	2.26573	2.93268	UBXN1;TMEM259
1331	positive regulation of production of miRNAs involved in gene silencing by miRNA (GO:1903800)	2021-08-02	0.274072	0.839194	0	0	2.26573	2.93268	DDX5;MAP2K2
1332	regulation of amyloid fibril formation (GO:1905906)	2021-08-02	0.274072	0.839194	0	0	2.26573	2.93268	APOE;CLU
1333	acylglycerol acyl-chain remodeling (GO:0036155)	2021-08-02	0.274072	0.839194	0	0	2.26573	2.93268	DGAT1;MGLL
1334	positive regulation of TORC1 signaling (GO:1904263)	2021-08-02	0.274072	0.839194	0	0	2.26573	2.93268	LARS;PIH1D1
1335	positive regulation of lipoprotein lipase activity (GO:0051006)	2021-08-02	0.274072	0.839194	0	0	2.26573	2.93268	NR1H2;NR1H3
1336	osteoblast development (GO:0002076)	2021-08-02	0.274072	0.839194	0	0	2.26573	2.93268	ACHE;MEN1
1337	U4 snRNA 3'-end processing (GO:0034475)	2021-08-02	0.274072	0.839194	0	0	2.26573	2.93268	EXOSC9;EXOSC8
1338	histone H3-K36 demethylation (GO:0070544)	2021-08-02	0.274072	0.839194	0	0	2.26573	2.93268	KDM2A;KDM8
1339	viral mRNA export from host cell nucleus (GO:0046784)	2021-08-02	0.274072	0.839194	0	0	2.26573	2.93268	THOC2;THOC6
1340	positive regulation of non-canonical Wnt signaling pathway (GO:2000052)	2021-08-02	0.274072	0.839194	0	0	2.26573	2.93268	RSPO3;CSNK1E
1341	neuron projection extension involved in neuron projection guidance (GO:1902284)	2021-08-02	0.274072	0.839194	0	0	2.26573	2.93268	NELL2;SLIT1
1342	histone H2A-K119 monoubiquitination (GO:0036353)	2021-08-02	0.274072	0.839194	0	0	2.26573	2.93268	PCGF3;PCGF1
1343	late endosome to vacuole transport (GO:0045324)	2021-08-02	0.274072	0.839194	0	0	2.26573	2.93268	BECN1;CHMP7
1344	4-hydroxyproline metabolic process (GO:0019471)	2021-08-02	0.274072	0.839194	0	0	2.26573	2.93268	EGLN2;P4HB
1345	sulfur amino acid catabolic process (GO:0000098)	2021-08-02	0.274072	0.839194	0	0	2.26573	2.93268	MTRR;CBS
1346	response to epinephrine (GO:0071871)	2021-08-02	0.274072	0.839194	0	0	2.26573	2.93268	RYR2;SIRT2
1347	establishment of integrated proviral latency (GO:0075713)	2021-08-02	0.274072	0.839194	0	0	2.26573	2.93268	XRCC5;PSIP1
1348	peptidyl-arginine methylation, to asymmetrical-dimethyl arginine (GO:0019919)	2021-08-02	0.274072	0.839194	0	0	2.26573	2.93268	PRMT2;CARM1
1349	positive regulation of DNA recombination (GO:0045911)	2021-08-02	0.274072	0.839194	0	0	2.26573	2.93268	TFRC;MMS19
1350	negative regulation of monooxygenase activity (GO:0032769)	2021-08-02	0.274072	0.839194	0	0	2.26573	2.93268	NOSIP;GLA
1351	regulation of protein deacetylation (GO:0090311)	2021-08-02	0.274072	0.839194	0	0	2.26573	2.93268	BRMS1;CCAR2
1352	positive regulation of RNA polymerase II transcriptional preinitiation complex assembly (GO:0045899)	2021-08-02	0.274072	0.839194	0	0	2.26573	2.93268	PSMC1;PSMC2
1353	DNA damage induced protein phosphorylation (GO:0006975)	2021-08-02	0.274072	0.839194	0	0	2.26573	2.93268	CRY1;MAPK3
1354	regulation of endodeoxyribonuclease activity (GO:0032071)	2021-08-02	0.274072	0.839194	0	0	2.26573	2.93268	NPM1;HMGB1
1355	axon extension involved in axon guidance (GO:0048846)	2021-08-02	0.274072	0.839194	0	0	2.26573	2.93268	NELL2;SLIT1
1356	Schwann cell development (GO:0014044)	2021-08-02	0.274072	0.839194	0	0	2.26573	2.93268	CNTNAP1;SIRT2
1357	negative regulation of growth (GO:0045926)	18/120	0.274813	0.840843	0	0	1.20039	1.5505	TSPYL2;NDUFA13;FHL1;ENO1;CCAR2;RTN4;DNAJB2;STK11;PSRC1;WNT11;ADAM15;PPP2R1A;CAPRIN2;RACK1;NDUFS3;APBB1;RBBP7;IP6K2
1358	regulation of cell growth (GO:0001558)	29/201	0.27694	0.846726	0	0	1.1472	1.47296	OGFR;NDUFA13;BRAT1;FHL1;ENO1;CCAR2;RTN4;DNAJB2;STK11;WNT11;PPP2R1A;EXOSC9;RACK1;APBB1;RBBP7;IP6K2;TSPYL2;EGLN2;CSNK2A1;ADAM10;MAD2L2;PSRC1;ADAM15;CAPRIN2;NDUFS3;SGK3;HDGFL2;BLZF1;EIF4G2
1359	positive regulation of supramolecular fiber organization (GO:1902905)	13/84	0.277417	0.846833	0	0	1.24526	1.59671	EDN1;NUMA1;DCTN1;KATNB1;SLAIN2;CLU;PSRC1;CTTN;CFL2;PTK2B;APOE;NCK1;CDK5R1
1360	hyaluronan metabolic process (GO:0030212)	2021-04-01	0.279422	0.846833	0	0	1.59958	2.03951	ABCC5;HEXB;HEXA;GUSB
1361	positive regulation of cellular component movement (GO:0051272)	2021-04-01	0.279422	0.846833	0	0	1.59958	2.03951	TUBB2B;AKT2;PHPT1;VEGFA
1362	GTP metabolic process (GO:0046039)	2021-04-01	0.279422	0.846833	0	0	1.59958	2.03951	IMPDH1;IMPDH2;GPHN;RAN
1363	positive regulation of T cell mediated immunity (GO:0002711)	2021-04-01	0.279422	0.846833	0	0	1.59958	2.03951	FAM49B;STX7;B2M;HSPD1
1364	zinc II ion transport (GO:0006829)	2021-04-01	0.279422	0.846833	0	0	1.59958	2.03951	SLC30A3;SLC30A5;SLC30A4;SLC39A13
1365	positive regulation of BMP signaling pathway (GO:0030513)	2021-04-01	0.279422	0.846833	0	0	1.59958	2.03951	NUMA1;UBE2O;FBXL15;RBPJ
1366	positive regulation of lipid metabolic process (GO:0045834)	2021-04-01	0.279422	0.846833	0	0	1.59958	2.03951	DISP3;MLXIPL;EEF1A2;APOE
1367	RNA-dependent DNA biosynthetic process (GO:0006278)	2021-04-01	0.279422	0.846833	0	0	1.59958	2.03951	RAD50;HSP90AB1;TERF2IP;SMG5
1368	regulation of ruffle assembly (GO:1900027)	2021-04-01	0.279422	0.846833	0	0	1.59958	2.03951	EPS8;KANK1;EVL;DEF8
1369	histone ubiquitination (GO:0016574)	2021-04-01	0.279422	0.846833	0	0	1.59958	2.03951	PHC1;UBE2E1;UBE2N;RNF40
1370	negative regulation of macroautophagy (GO:0016242)	2021-04-01	0.279422	0.846833	0	0	1.59958	2.03951	NRBP2;PHF23;FEZ1;TSC2
1371	regulation of proteolysis (GO:0030162)	1963-10-01	0.285127	0.8553	0	0	1.28303	1.60998	CYFIP2;CST3;CLN3;ABTB1;ASPH;IST1;PLK1;BTBD6;AURKAIP1;HDAC6
1372	negative regulation of dephosphorylation (GO:0035305)	1963-10-01	0.285127	0.8553	0	0	1.28303	1.60998	PPP1R37;PPP1R26;FARP1;CSRNP2;PPP1R12A;YWHAB;PCIF1;CD2BP2;INPP5K;MPHOSPH10
1373	negative regulation of endocytosis (GO:0045806)	2028-05-01	0.286163	0.8553	0	0	1.47794	1.84919	MTMR2;LRSAM1;NR1H2;RACK1;NR1H3
1374	negative regulation of intracellular steroid hormone receptor signaling pathway (GO:0033144)	2028-05-01	0.286163	0.8553	0	0	1.47794	1.84919	HDAC1;CRY2;CRY1;CALR;CNOT9
1375	cellular response to alcohol (GO:0097306)	2028-05-01	0.286163	0.8553	0	0	1.47794	1.84919	JUP;GNB1;CTNNA1;MLC1;SPIDR
1376	negative regulation of homeostatic process (GO:0032845)	2028-05-01	0.286163	0.8553	0	0	1.47794	1.84919	HSPA9;TSC22D4;TERF2IP;PIM3;TMBIM6
1377	regulation of NIK/NF-kappaB signaling (GO:1901222)	2028-05-01	0.286163	0.8553	0	0	1.47794	1.84919	C1QTNF4;CPNE1;ILK;TERF2IP;ADIPOR1
1378	positive regulation of cell communication (GO:0010647)	2028-05-01	0.286163	0.8553	0	0	1.47794	1.84919	EDN1;CLSTN3;KCTD13;ILK;HDAC6
1379	production of miRNAs involved in gene silencing by miRNA (GO:0035196)	2028-05-01	0.286163	0.8553	0	0	1.47794	1.84919	METTL3;HNRNPA2B1;DGCR8;ADAR;SPOUT1
1380	regulation of fatty acid biosynthetic process (GO:0042304)	2028-05-01	0.286163	0.8553	0	0	1.47794	1.84919	MLXIPL;ACADVL;NR1H2;NR1H3;ADIPOR1
1381	regulation of defense response to virus by virus (GO:0050690)	2028-05-01	0.286163	0.8553	0	0	1.47794	1.84919	FYN;CD247;B2M;AP2M1;AP1M1
1382	protein K63-linked deubiquitination (GO:0070536)	2028-05-01	0.286163	0.8553	0	0	1.47794	1.84919	BABAM1;OTUD5;USP20;USP33;STAMBP
1383	transcription elongation from RNA polymerase I promoter (GO:0006362)	2028-05-01	0.286163	0.8553	0	0	1.47794	1.84919	TBP;ERCC3;TAF1C;POLR1C;POLR2F
1384	cellular response to hydrogen peroxide (GO:0070301)	2028-05-01	0.286163	0.8553	0	0	1.47794	1.84919	MAPK7;PLEKHA1;HDAC6;ANKZF1;MAPK13
1385	negative regulation of proteasomal protein catabolic process (GO:1901799)	2028-05-01	0.286163	0.8553	0	0	1.47794	1.84919	ALAD;PRKCG;UBXN1;HSP90AB1;CCAR2
1386	aerobic respiration (GO:0009060)	2028-05-01	0.286163	0.8553	0	0	1.47794	1.84919	OXA1L;UQCRC1;MTFR1L;UQCRC2;SLC25A14
1387	Golgi organization (GO:0007030)	18/121	0.286985	0.8553	0	0	1.18867	1.48384	PLK3;PRMT5;COG4;TANGO2;COG1;TRAPPC8;SYNE1;ARHGAP21;TBC1D20;VPS51;STK25;CDK1;STX5;VAMP4;OBSL1;GOLGA8A;BLZF1;TMED4
1388	chordate embryonic development (GO:0043009)	1956-09-01	0.28716	0.8553	0	0	1.30208	1.62463	FUT8;WNT11;DEAF1;CHD7;ADAM10;ZNF358;PKD1;HINFP;VEGFA
1389	positive regulation of protein transport (GO:0051222)	1956-09-01	0.28716	0.8553	0	0	1.30208	1.62463	ACHE;PLK3;RACK1;EZR;PCNT;OAZ1;VPS28;VAMP2;OAZ2
1390	protein import (GO:0017038)	1956-09-01	0.28716	0.8553	0	0	1.30208	1.62463	PDIA3;RANBP2;RANBP1;NUP62;TSC2;APOE;CLU;KPNB1;RAN
1391	negative regulation of cellular catabolic process (GO:0031330)	1956-09-01	0.28716	0.8553	0	0	1.30208	1.62463	CST3;MTMR2;LARS;WDR6;ATRAID;WASHC1;CDK5RAP3;SIRT2;EIF4G2
1392	ATP metabolic process (GO:0046034)	1956-09-01	0.28716	0.8553	0	0	1.30208	1.62463	HSPA8;NDUFAF7;OLA1;UQCRC1;CTNS;UQCRC2;ALDOA;CLPX;NADK
1393	glycosaminoglycan catabolic process (GO:0006027)	1956-09-01	0.28716	0.8553	0	0	1.30208	1.62463	VCAN;IDUA;NCAN;HEXB;GPC1;HEXA;IDS;GUSB;AGRN
1394	regulation of secretion by cell (GO:1903530)	1956-09-01	0.28716	0.8553	0	0	1.30208	1.62463	RHBDF1;RAB40C;RAB26;RAB15;STX4;SEPT5;CPLX1;SYN1;VAMP2
1395	organic hydroxy compound biosynthetic process (GO:1901617)	1949-08-01	0.288682	0.855871	0	0	1.32672	1.64836	SQLE;OSBPL6;CYP51A1;OSBPL2;HSD17B4;DHCR7;LBR;TM7SF2
1396	glutathione metabolic process (GO:0006749)	1949-08-01	0.288682	0.855871	0	0	1.32672	1.64836	GSTK1;GSTA4;GSTP1;GSS;GDAP1L1;CTNS;HAGH;GDAP1
1397	establishment of protein localization to mitochondrion (GO:0072655)	1949-08-01	0.288682	0.855871	0	0	1.32672	1.64836	TOMM70;PITRM1;AIP;TSPO;MFN2;TIMM21;GDAP1;HSPD1
1398	negative regulation of protein kinase B signaling (GO:0051898)	1935-06-01	0.288871	0.855871	0	0	1.40665	1.74675	PLEKHA1;RACK1;PPP2R5B;INPP5K;TSC2;ARRB2
1399	anatomical structure homeostasis (GO:0060249)	1935-06-01	0.288871	0.855871	0	0	1.40665	1.74675	ACD;RAD50;XRCC5;APEX1;POLD2;TERF2IP
1400	regulation of sodium ion transport (GO:0002028)	1935-06-01	0.288871	0.855871	0	0	1.40665	1.74675	SPTBN4;NKAIN4;AHCYL1;ATP1A1;SCN3B;SNTA1
1401	regulation of phosphoprotein phosphatase activity (GO:0043666)	1935-06-01	0.288871	0.855871	0	0	1.40665	1.74675	HSP90AB1;PPP1R12A;BOD1;CRY2;CALM3;HSP90B1
1402	regulation of ion transmembrane transporter activity (GO:0032412)	1942-07-01	0.289413	0.855871	0	0	1.35983	1.68605	YWHAE;AHCYL1;KCNIP2;WNK2;FHL1;FXYD1;SCN3B
1403	cellular response to calcium ion (GO:0071277)	1942-07-01	0.289413	0.855871	0	0	1.35983	1.68605	MEF2A;DMTN;RASA4;HPCA;CPNE1;MCOLN1;ADD1
1404	regulation of protein modification process (GO:0031399)	1942-07-01	0.289413	0.855871	0	0	1.35983	1.68605	CDK9;CCDC88A;STAT2;ASPSCR1;PHIP;CCAR2;CORO1C
1405	mitochondrial ATP synthesis coupled electron transport (GO:0042775)	13/85	0.292109	0.863229	0	0	1.22789	1.51108	NDUFA13;NDUFB10;NDUFB5;COX4I1;NDUFA10;TAZ;COX5B;NDUFS8;NDUFS3;UQCRC1;NDUFS2;UQCRC2;NDUFV1
1406	histone acetylation (GO:0016573)	1971-11-01	0.299033	0.875124	0	0	1.24667	1.50498	MORF4L1;TAF6L;MRGBP;MEAF6;KAT6B;RUVBL2;MORF4L2;TRIM16;APBB1;DMAP1;SUPT7L
1407	sulfur compound biosynthetic process (GO:0044272)	18/122	0.299331	0.875124	0	0	1.17717	1.41991	SLC35B2;GSTK1;B4GALT3;GGT7;CHPF2;NCAN;GSTP1;B3GAT2;GSS;B3GAT1;AKR1A1;VCAN;MAT2A;GSTA4;CBS;CHST1;HAGH;ST3GAL1
1408	positive regulation of peptidyl-lysine acetylation (GO:2000758)	2015-03-01	0.300982	0.875124	0	0	1.69938	2.04045	RPS6KA4;RUVBL2;MAPK3
1409	negative regulation of platelet-derived growth factor receptor signaling pathway (GO:0010642)	2015-03-01	0.300982	0.875124	0	0	1.69938	2.04045	NDRG4;HGS;PTPN2
1410	negative regulation of TORC1 signaling (GO:1904262)	2015-03-01	0.300982	0.875124	0	0	1.69938	2.04045	STK11;CASTOR1;KPTN
1411	regulation of mitotic metaphase/anaphase transition (GO:0030071)	2015-03-01	0.300982	0.875124	0	0	1.69938	2.04045	CDC23;PLK1;ANAPC5
1412	ventricular cardiac muscle cell action potential (GO:0086005)	2015-03-01	0.300982	0.875124	0	0	1.69938	2.04045	RYR2;SCN3B;SNTA1
1413	regulation of establishment of cell polarity (GO:2000114)	2015-03-01	0.300982	0.875124	0	0	1.69938	2.04045	KANK1;RACK1;PTK2B
1414	intra-S DNA damage checkpoint (GO:0031573)	2015-03-01	0.300982	0.875124	0	0	1.69938	2.04045	MUS81;ATF2;MSH2
1415	positive regulation of phosphoprotein phosphatase activity (GO:0032516)	2015-03-01	0.300982	0.875124	0	0	1.69938	2.04045	PPP1R12A;HSP90AB1;CALM3
1416	cellular biogenic amine biosynthetic process (GO:0042401)	2015-03-01	0.300982	0.875124	0	0	1.69938	2.04045	SMOX;SAT1;SRM
1417	ganglioside metabolic process (GO:0001573)	2015-03-01	0.300982	0.875124	0	0	1.69938	2.04045	ST3GAL5;B4GALNT1;ST6GALNAC6
1418	regulation of exit from mitosis (GO:0007096)	2015-03-01	0.300982	0.875124	0	0	1.69938	2.04045	NPM2;CDC23;SIRT2
1419	regulation of mitochondrial translation (GO:0070129)	2015-03-01	0.300982	0.875124	0	0	1.69938	2.04045	MRPS27;UQCC2;FASTKD3
1420	negative regulation of RNA metabolic process (GO:0051253)	2015-03-01	0.300982	0.875124	0	0	1.69938	2.04045	PTBP1;NCOR1;NUDT16
1421	JAK-STAT cascade involved in growth hormone signaling pathway (GO:0060397)	2015-03-01	0.300982	0.875124	0	0	1.69938	2.04045	PTPN1;STAT5B;MAPK3
1422	regulation of protein complex disassembly (GO:0043244)	2015-03-01	0.300982	0.875124	0	0	1.69938	2.04045	GBA;TBC1D25;HDAC6
1423	protein targeting to peroxisome (GO:0006625)	2015-03-01	0.300982	0.875124	0	0	1.69938	2.04045	PEX19;PEX6;PEX5
1424	positive regulation of protein export from nucleus (GO:0046827)	2015-03-01	0.300982	0.875124	0	0	1.69938	2.04045	YWHAE;EMD;RBM22
1425	base conversion or substitution editing (GO:0016553)	2015-03-01	0.300982	0.875124	0	0	1.69938	2.04045	METTL3;ADAR;NUDT16
1426	membrane repolarization during cardiac muscle cell action potential (GO:0086013)	2015-03-01	0.300982	0.875124	0	0	1.69938	2.04045	YWHAE;KCNIP2;ATP1A1
1427	positive regulation of protein import (GO:1904591)	2015-03-01	0.300982	0.875124	0	0	1.69938	2.04045	JUP;PDCD5;RBM22
1428	positive regulation of stress-activated protein kinase signaling cascade (GO:0070304)	2015-03-01	0.300982	0.875124	0	0	1.69938	2.04045	TAOK3;STK25;TAOK1
1429	positive regulation of transferase activity (GO:0051347)	20/137	0.302769	0.87909	0	0	1.16268	1.38915	EPHB6;RFC5;CCT2;ACD;HSP90AB1;FBXW7;XRCC5;NVL;NTRK3;PLK1;SORL1;HMBOX1;RAD50;PABPN1;TCP1;UBE2N;PIN1;RPS2;ZNF622;MAPK3
1430	muscle contraction (GO:0006936)	20/137	0.302769	0.87909	0	0	1.16268	1.38915	TPM4;TPM3;KCNIP2;TPM1;TAZ;SORBS3;CKMT2;MYL5;P2RX6;MYL6;SMTN;ASPH;PABPN1;TNNT2;FXYD1;ANKRD2;ALDOA;OBSL1;EMD;SNTA1
1431	peptidyl-lysine modification (GO:0018205)	17/115	0.303631	0.880976	0	0	1.17978	1.40623	RANBP2;POP5;PIAS3;TOP2B;L3MBTL2;P3H4;P3H3;AAAS;RANGAP1;NUP160;SIRT2;HDAC6;TRIM28;NUP62;VCPKMT;NUP54;VIPAS39
1432	regulation of I-kappaB kinase/NF-kappaB signaling (GO:0043122)	29/204	0.305413	0.881608	0	0	1.12734	1.33713	ANKRD17;SLC35B2;MAPKBP1;CANT1;SLC44A2;SLC20A1;GSTP1;SHARPIN;TFG;IRAK1;UBC;NUP62;CPNE1;FLNA;IKBKG;TMED4;PLK2;MIB2;SHISA5;NFKBIA;GPRC5B;EEF1D;CARD19;UBE2N;TERF2IP;SQSTM1;CC2D1A;MYD88;BIRC2
1433	positive regulation of JUN kinase activity (GO:0043507)	1950-08-01	0.308436	0.881608	0	0	1.29506	1.5233	SPAG9;EDN1;DBNL;TAOK3;TAOK1;DVL2;DVL3;HACD3
1434	regulation of vascular endothelial growth factor receptor signaling pathway (GO:0030947)	2022-04-01	0.30987	0.881608	0	0	1.51063	1.76985	PTPN1;HGS;EPN2;VEGFA
1435	acylglycerol homeostasis (GO:0055090)	2022-04-01	0.30987	0.881608	0	0	1.51063	1.76985	MLXIPL;NR1H3;ANGPTL4;APOE
1436	NAD biosynthetic process (GO:0009435)	2022-04-01	0.30987	0.881608	0	0	1.51063	1.76985	NAXE;PARP16;NAXD;NUDT12
1437	glutathione derivative biosynthetic process (GO:1901687)	2022-04-01	0.30987	0.881608	0	0	1.51063	1.76985	GSTK1;GSTA4;GSTP1;AKR1A1
1438	regulation of catecholamine secretion (GO:0050433)	2022-04-01	0.30987	0.881608	0	0	1.51063	1.76985	CHGA;SYT4;HRH3;STX1A
1439	peptidyl-S-diacylglycerol-L-cysteine biosynthetic process from peptidyl-cysteine (GO:0018231)	2022-04-01	0.30987	0.881608	0	0	1.51063	1.76985	CLIP3;ZDHHC6;ZDHHC7;ZDHHC4
1440	peptidyl-L-cysteine S-palmitoylation (GO:0018230)	2022-04-01	0.30987	0.881608	0	0	1.51063	1.76985	CLIP3;ZDHHC6;ZDHHC7;ZDHHC4
1441	negative regulation of actin filament polymerization (GO:0030837)	2022-04-01	0.30987	0.881608	0	0	1.51063	1.76985	KANK1;TMSB15A;HIP1R;TMSB10
1442	STAT cascade (GO:0097696)	2022-04-01	0.30987	0.881608	0	0	1.51063	1.76985	STAT5B;STAT2;STAMBP;PKD1
1443	protein O-linked glycosylation via serine (GO:0018242)	2022-04-01	0.30987	0.881608	0	0	1.51063	1.76985	GALNT7;POGLUT1;GALNT2;GALNT9
1444	negative regulation of protein import into nucleus (GO:0042308)	2022-04-01	0.30987	0.881608	0	0	1.51063	1.76985	PDE2A;CABP1;EMD;ANAPC2
1445	C21-steroid hormone metabolic process (GO:0008207)	2022-04-01	0.30987	0.881608	0	0	1.51063	1.76985	STARD3;FDX2;AKR1B1;TSPO
1446	viral genome replication (GO:0019079)	2022-04-01	0.30987	0.881608	0	0	1.51063	1.76985	VCP;PCBP2;PI4KA;DEK
1447	negative regulation of nervous system development (GO:0051961)	2022-04-01	0.30987	0.881608	0	0	1.51063	1.76985	DYNLT1;SLIT1;PAX6;SORL1
1448	positive regulation of RNA splicing (GO:0033120)	2022-04-01	0.30987	0.881608	0	0	1.51063	1.76985	POLR2A;CELF3;RBMX;RBM22
1449	glutathione derivative metabolic process (GO:1901685)	2022-04-01	0.30987	0.881608	0	0	1.51063	1.76985	GSTK1;GSTA4;GSTP1;AKR1A1
1450	regulation of calcium ion transport into cytosol (GO:0010522)	2022-04-01	0.30987	0.881608	0	0	1.51063	1.76985	PTK2B;FYN;TMBIM6;CASQ1
1451	negative regulation of protein polymerization (GO:0032272)	2022-04-01	0.30987	0.881608	0	0	1.51063	1.76985	CLIP3;KANK1;TBCD;HIP1R
1452	positive regulation of proteolysis involved in cellular protein catabolic process (GO:1903052)	2022-04-01	0.30987	0.881608	0	0	1.51063	1.76985	FBXW7;DDRGK1;GBA;CLU
1453	intrinsic apoptotic signaling pathway by p53 class mediator (GO:0072332)	1943-07-01	0.31084	0.881608	0	0	1.32198	1.5447	DDX5;STK11;PPP1R13B;MSH2;MYBBP1A;RRP8;PDK2
1454	positive regulation of interleukin-6 production (GO:0032755)	1943-07-01	0.31084	0.881608	0	0	1.32198	1.5447	C1QTNF4;MBP;HMGB1;ARHGEF2;MYD88;HSPD1;MAPK13
1455	response to calcium ion (GO:0051592)	1979-12-01	0.311257	0.881608	0	0	1.2179	1.42145	MEF2A;RYR2;AHCYL1;DMTN;RASA4;KCNIP2;TNNT2;HPCA;CPNE1;CALM3;MCOLN1;ADD1
1456	protein localization to membrane (GO:0072657)	23/160	0.311905	0.881608	0	0	1.14191	1.33039	BBS2;SPTBN4;PPIL2;JUP;RFTN1;NRXN2;THY1;PACS2;RAB40C;HGS;RAB15;ABHD17A;RAB34;BSG;SH3PXD2B;FLOT1;INPP5K;PICK1;FLNA;NUP54;EZR;SCN3B;AGRN
1457	muscle cell differentiation (GO:0042692)	1936-06-01	0.312425	0.881608	0	0	1.35969	1.58185	DDX17;DDX5;KDM1A;ANKRD2;SYNE1;HINFP
1458	regulation of cell morphogenesis involved in differentiation (GO:0010769)	1936-06-01	0.312425	0.881608	0	0	1.35969	1.58185	FXR1;SIPA1L1;NSMF;PAK3;SSH3;CORO1C
1459	glutamate receptor signaling pathway (GO:0007215)	1936-06-01	0.312425	0.881608	0	0	1.35969	1.58185	GRIA2;GRM2;CLN3;PTK2B;GRIA3;CDK5R1
1460	superoxide metabolic process (GO:0006801)	2029-05-01	0.312551	0.881608	0	0	1.41628	1.64711	PRDX2;CCS;NCF1;SH3PXD2B;NOXA1
1461	regulation of embryonic development (GO:0045995)	2029-05-01	0.312551	0.881608	0	0	1.41628	1.64711	PHLDB1;POGLUT1;RBM19;CDK1;TRIP12
1462	regulation of chromosome segregation (GO:0051983)	2029-05-01	0.312551	0.881608	0	0	1.41628	1.64711	NUMA1;CSNK2A1;SPAG5;SMC5;KNSTRN
1463	very long-chain fatty acid metabolic process (GO:0000038)	2029-05-01	0.312551	0.881608	0	0	1.41628	1.64711	ELOVL1;ACADVL;TECR;HACD3;ACAA1
1464	negative regulation of cell cycle (GO:0045786)	1972-11-01	0.315548	0.881608	0	0	1.22616	1.41431	TSPYL2;RNF167;ZBTB17;NR4A1;PPP1R13B;TP53I13;DUSP1;CHMP1A;PLK1;TAF6;MEN1
1465	axon development (GO:0061564)	14/94	0.317298	0.881608	0	0	1.19003	1.36605	SPTBN4;BRSK1;MAP1S;NREP;L1CAM;RTN4;LRFN4;ADGRB1;SLIT1;PLP1;NRCAM;APBB1;PAK3;CDK5R1
1466	cellular response to fibroblast growth factor stimulus (GO:0044344)	14/94	0.317298	0.881608	0	0	1.19003	1.36605	FGF17;PTBP1;HNRNPM;FIBP;NR4A1;FLRT2;POLR2A;HNRNPH1;UBC;POLR2F;POLR2I;HNRNPA1;POLR2J;MAPK3
1467	negative regulation of apoptotic signaling pathway (GO:2001234)	1965-10-01	0.319874	0.881608	0	0	1.23624	1.4091	NDUFA13;QARS;PIH1D1;GSTP1;NDUFS3;AKR1B1;PHIP;TMBIM6;SLC25A5;CLU
1468	fatty acid catabolic process (GO:0009062)	1965-10-01	0.319874	0.881608	0	0	1.23624	1.4091	ACADVL;ECHS1;HSD17B4;ECHDC2;ACADM;ACAD11;ACAA1;AIG1;ACADS;ACAT1
1469	negative regulation of apoptotic process (GO:0043066)	66/485	0.321705	0.881608	0	0	1.07207	1.21585	EPHB6;YWHAE;TNFRSF6B;ARAF;FAIM2;NRBP2;PIDD1;MAEA;AKT2;ARHGDIA;NUP62;PIM3;PRKCG;CSNK2A1;KDM2B;SPHK2;RPS3A;WDR73;ATAD3A;THOC6;HAX1;MSH2;TMBIM4;YME1L1;PHIP;TMBIM6;ANGPTL4;RAF1;SQSTM1;BIRC2;BEX3;HDAC3;RPL10;HDAC1;GSTP1;PSEN2;HSP90B1;HSPD1;PRDX2;CLN3;WNT11;IRAK1;DDRGK1;UBC;FLNA;BNIP2;PTK2B;APOE;HSPA9;PLK3;MBD4;NPM1;HSPA5;API5;PLK2;NTRK3;PLK1;VEGFA;DNAJA1;NFKBIA;UFM1;SON;QARS;CDK1;MYD88;TPT1
1470	negative regulation of phagocytosis (GO:0050765)	2021-09-02	0.324445	0.881608	0	0	1.94194	2.18593	RACK1;HMGB1
1471	L-fucose metabolic process (GO:0042354)	2021-09-02	0.324445	0.881608	0	0	1.94194	2.18593	FUT8;FUT1
1472	regulation of macrophage cytokine production (GO:0010935)	2021-09-02	0.324445	0.881608	0	0	1.94194	2.18593	GPRC5B;CUEDC2
1473	lactation (GO:0007595)	2021-09-02	0.324445	0.881608	0	0	1.94194	2.18593	GPAT4;VEGFA
1474	epithelial cell apoptotic process (GO:1904019)	2021-09-02	0.324445	0.881608	0	0	1.94194	2.18593	RYR2;CAPN10
1475	regulation of amyloid precursor protein biosynthetic process (GO:0042984)	2021-09-02	0.324445	0.881608	0	0	1.94194	2.18593	NECAB3;ITM2C
1476	postsynaptic membrane assembly (GO:0097104)	2021-09-02	0.324445	0.881608	0	0	1.94194	2.18593	NLGN3;NRXN2
1477	sarcoplasmic reticulum calcium ion transport (GO:0070296)	2021-09-02	0.324445	0.881608	0	0	1.94194	2.18593	RYR2;ATP2A2
1478	negative regulation of catenin import into nucleus (GO:0035414)	2021-09-02	0.324445	0.881608	0	0	1.94194	2.18593	EMD;ANAPC2
1479	homocysteine metabolic process (GO:0050667)	2021-09-02	0.324445	0.881608	0	0	1.94194	2.18593	MTRR;CBS
1480	mitochondrial respiratory chain complex III assembly (GO:0034551)	2021-09-02	0.324445	0.881608	0	0	1.94194	2.18593	UQCC2;BCS1L
1481	negative regulation of tyrosine phosphorylation of STAT protein (GO:0042532)	2021-09-02	0.324445	0.881608	0	0	1.94194	2.18593	PPP2R1A;PTPN2
1482	regulation of platelet-derived growth factor receptor-beta signaling pathway (GO:2000586)	2021-09-02	0.324445	0.881608	0	0	1.94194	2.18593	HIP1R;PTPN2
1483	regulation of endoplasmic reticulum unfolded protein response (GO:1900101)	2021-09-02	0.324445	0.881608	0	0	1.94194	2.18593	HSPA5;RACK1
1484	negative regulation of gluconeogenesis (GO:0045721)	2021-09-02	0.324445	0.881608	0	0	1.94194	2.18593	PGP;CLK2
1485	sphingoid biosynthetic process (GO:0046520)	2021-09-02	0.324445	0.881608	0	0	1.94194	2.18593	SPHK2;GBA
1486	negative regulation of protein exit from endoplasmic reticulum (GO:0070862)	2021-09-02	0.324445	0.881608	0	0	1.94194	2.18593	OS9;UBE2G2
1487	establishment of viral latency (GO:0019043)	2021-09-02	0.324445	0.881608	0	0	1.94194	2.18593	XRCC5;PSIP1
1488	myelin assembly (GO:0032288)	2021-09-02	0.324445	0.881608	0	0	1.94194	2.18593	CNTNAP1;GPC1
1489	heterochromatin organization (GO:0070828)	2021-09-02	0.324445	0.881608	0	0	1.94194	2.18593	HP1BP3;TNRC18
1490	negative regulation of phosphatidylinositol 3-kinase signaling (GO:0014067)	2021-09-02	0.324445	0.881608	0	0	1.94194	2.18593	TSC2;STAMBP
1491	respiratory chain complex III assembly (GO:0017062)	2021-09-02	0.324445	0.881608	0	0	1.94194	2.18593	UQCC2;BCS1L
1492	positive regulation of autophagosome assembly (GO:2000786)	2021-09-02	0.324445	0.881608	0	0	1.94194	2.18593	LRSAM1;PIP4K2C
1493	receptor recycling (GO:0001881)	2021-09-02	0.324445	0.881608	0	0	1.94194	2.18593	NSG1;PLEKHJ1
1494	nuclear-transcribed mRNA catabolic process, exonucleolytic, 3'-5' (GO:0034427)	2021-09-02	0.324445	0.881608	0	0	1.94194	2.18593	EXOSC9;EXOSC8
1495	regulation of Rac protein signal transduction (GO:0035020)	2021-09-02	0.324445	0.881608	0	0	1.94194	2.18593	ARHGAP44;SH3BP1
1496	negative regulation of protein sumoylation (GO:0033234)	2021-09-02	0.324445	0.881608	0	0	1.94194	2.18593	PIAS3;RNF4
1497	negative regulation of heterotypic cell-cell adhesion (GO:0034115)	2021-09-02	0.324445	0.881608	0	0	1.94194	2.18593	MAPK7;MBP
1498	regulation of cell-cell adhesion involved in gastrulation (GO:0070587)	2021-09-02	0.324445	0.881608	0	0	1.94194	2.18593	MAPK7;MBP
1499	cellular response to superoxide (GO:0071451)	2021-09-02	0.324445	0.881608	0	0	1.94194	2.18593	PRDX2;CCS
1500	regulation of methylation-dependent chromatin silencing (GO:0090308)	2021-09-02	0.324445	0.881608	0	0	1.94194	2.18593	UHRF2;TRIM28
1501	endothelial cell chemotaxis (GO:0035767)	2021-09-02	0.324445	0.881608	0	0	1.94194	2.18593	NR4A1;VEGFA
1502	peroxisome fission (GO:0016559)	2021-09-02	0.324445	0.881608	0	0	1.94194	2.18593	PEX19;PEX11B
1503	regulation of cell-cell adhesion mediated by cadherin (GO:2000047)	2021-09-02	0.324445	0.881608	0	0	1.94194	2.18593	MAD2L2;FLOT1
1504	fucose catabolic process (GO:0019317)	2021-09-02	0.324445	0.881608	0	0	1.94194	2.18593	FUT8;FUT1
1505	glucose import (GO:0046323)	2021-09-02	0.324445	0.881608	0	0	1.94194	2.18593	RAB4B;SLC2A8
1506	protein hexamerization (GO:0034214)	2021-09-02	0.324445	0.881608	0	0	1.94194	2.18593	MAT2A;YME1L1
1507	cholesterol catabolic process (GO:0006707)	2021-09-02	0.324445	0.881608	0	0	1.94194	2.18593	SNX17;APOE
1508	regulation of helicase activity (GO:0051095)	2021-09-02	0.324445	0.881608	0	0	1.94194	2.18593	CHTOP;MSH2
1509	regulation of cell communication by electrical coupling involved in cardiac conduction (GO:1901844)	2021-09-02	0.324445	0.881608	0	0	1.94194	2.18593	CALM3;SRI
1510	mast cell mediated immunity (GO:0002448)	2021-09-02	0.324445	0.881608	0	0	1.94194	2.18593	CHGA;PIK3CD
1511	positive regulation of protein homooligomerization (GO:0032464)	2021-09-02	0.324445	0.881608	0	0	1.94194	2.18593	RACK1;CLU
1512	negative regulation of microtubule polymerization (GO:0031115)	2021-09-02	0.324445	0.881608	0	0	1.94194	2.18593	CLIP3;TBCD
1513	regulation of oxidative stress-induced cell death (GO:1903201)	2021-09-02	0.324445	0.881608	0	0	1.94194	2.18593	PDIA2;P4HB
1514	tRNA wobble uridine modification (GO:0002098)	2021-09-02	0.324445	0.881608	0	0	1.94194	2.18593	CTU2;TRMU
1515	fatty acid homeostasis (GO:0055089)	2021-09-02	0.324445	0.881608	0	0	1.94194	2.18593	MLXIPL;APOE
1516	sphingosine metabolic process (GO:0006670)	2021-09-02	0.324445	0.881608	0	0	1.94194	2.18593	SPHK2;GBA
1517	histone phosphorylation (GO:0016572)	2021-09-02	0.324445	0.881608	0	0	1.94194	2.18593	RPS6KA4;MAP3K12
1518	positive regulation of triglyceride lipase activity (GO:0061365)	2021-09-02	0.324445	0.881608	0	0	1.94194	2.18593	NR1H2;NR1H3
1519	vitamin transmembrane transport (GO:0035461)	2021-09-02	0.324445	0.881608	0	0	1.94194	2.18593	SLC5A6;SLC19A2
1520	cyclic nucleotide catabolic process (GO:0009214)	2021-09-02	0.324445	0.881608	0	0	1.94194	2.18593	PDE2A;PDE4A
1521	removal of superoxide radicals (GO:0019430)	2021-09-02	0.324445	0.881608	0	0	1.94194	2.18593	PRDX2;CCS
1522	negative regulation of NIK/NF-kappaB signaling (GO:1901223)	2021-09-02	0.324445	0.881608	0	0	1.94194	2.18593	CPNE1;ADIPOR1
1523	acidic amino acid transport (GO:0015800)	2021-09-02	0.324445	0.881608	0	0	1.94194	2.18593	SLC1A2;SLC25A22
1524	ornithine metabolic process (GO:0006591)	2021-09-02	0.324445	0.881608	0	0	1.94194	2.18593	ARG2;AZIN2
1525	actin crosslink formation (GO:0051764)	2021-09-02	0.324445	0.881608	0	0	1.94194	2.18593	EPS8;FLNA
1526	sterol catabolic process (GO:0016127)	2021-09-02	0.324445	0.881608	0	0	1.94194	2.18593	SNX17;APOE
1527	L-fucose catabolic process (GO:0042355)	2021-09-02	0.324445	0.881608	0	0	1.94194	2.18593	FUT8;FUT1
1528	negative regulation of mRNA 3'-end processing (GO:0031441)	2021-09-02	0.324445	0.881608	0	0	1.94194	2.18593	CDK9;RNF40
1529	regulation of protein serine/threonine kinase activity (GO:0071900)	1980-12-01	0.327121	0.888297	0	0	1.19992	1.34082	STK11;CCNT2;MAP2K2;HGS;PIH1D1;CDC37;PARP16;CALM3;THY1;CDK5RAP3;CDK5R1;EZH2
1530	telomere maintenance (GO:0000723)	1951-08-01	0.328459	0.890766	0	0	1.26487	1.40823	ACD;RAD50;XRCC5;APEX1;POLD2;TERF2IP;SMC5;SLX1A
1531	regulation of exocytosis (GO:0017157)	1951-08-01	0.328459	0.890766	0	0	1.26487	1.40823	ATP6AP1;RAB40C;RAB26;RAB15;STX4;SEPT5;CPLX1;VAMP2
1532	positive regulation of macroautophagy (GO:0016239)	1944-07-01	0.33255	0.899039	0	0	1.28618	1.41604	GPSM1;LRSAM1;CALCOCO2;TSC2;PIP4K2C;IKBKG;C9ORF72
1533	cilium organization (GO:0044782)	27/192	0.334844	0.899039	0	0	1.11297	1.21769	FNBP1L;HDAC6;SEPT8;SEPT9;TEKT2;NEK1;FLNA;IFT57;PCNT;SNAP29;BBS2;OFD1;DNAH14;RABL2B;IFT80;TMEM250;WDR34;SEPT4;SEPT5;SEPT2;SEPT3;TTC17;IFT20;IFT43;WDR60;IFT27;ATP6V0D1
1534	positive regulation of establishment of protein localization to mitochondrion (GO:1903749)	16/110	0.335121	0.899039	0	0	1.15745	1.26539	YWHAE;ZBTB17;PPP1R13B;FBXW7;STARD7;YWHAB;GLS2;ZDHHC8;ATG13;PSMB7;MIS18A;YWHAQ;VPS11;ARIH2;E2F1;KCNN3
1535	regulation of DNA repair (GO:0006282)	1937-06-01	0.336271	0.899039	0	0	1.31575	1.43396	BABAM1;CDK9;TRIM28;UBE2N;TRIP12;DEK
1536	protein K63-linked ubiquitination (GO:0070534)	1937-06-01	0.336271	0.899039	0	0	1.31575	1.43396	UBE2T;ARIH2;UBE2N;UBE2O;STUB1;RNF4
1537	negative regulation of Ras protein signal transduction (GO:0046580)	1937-06-01	0.336271	0.899039	0	0	1.31575	1.43396	ARHGAP44;KANK1;RASA4;KCTD13;MFN2;STAMBP
1538	regulation of metal ion transport (GO:0010959)	1937-06-01	0.336271	0.899039	0	0	1.31575	1.43396	CAMK2B;SPTBN4;NKAIN4;SRI;ATP1A1;CAMK2G
1539	organic cyclic compound biosynthetic process (GO:1901362)	1937-06-01	0.336271	0.899039	0	0	1.31575	1.43396	DHRS11;CYP51A1;PYCR1;PYCR2;LSS;GPHN
1540	positive regulation of mitochondrial outer membrane permeabilization involved in apoptotic signaling pathway (GO:1901030)	1937-06-01	0.336271	0.899039	0	0	1.31575	1.43396	YWHAE;PPP1R13B;YWHAQ;YWHAB;E2F1;HIP1R
1541	regulation of protein targeting to mitochondrion (GO:1903214)	13/88	0.337414	0.899039	0	0	1.17857	1.28045	SREBF1;ZBTB17;FBXW7;STARD7;GLS2;ZDHHC8;ATG13;PSMB7;HAX1;MIS18A;ARIH2;VPS11;KCNN3
1542	Notch receptor processing (GO:0007220)	2016-03-01	0.338203	0.899039	0	0	1.56856	1.70049	PSEN2;ADAM10;YBX1
1543	positive regulation of dendrite morphogenesis (GO:0050775)	2016-03-01	0.338203	0.899039	0	0	1.56856	1.70049	CAMK2B;CAPRIN2;OBSL1
1544	positive regulation of regulated secretory pathway (GO:1903307)	2016-03-01	0.338203	0.899039	0	0	1.56856	1.70049	SYT4;RAB15;STX1A
1545	regulation of RIG-I signaling pathway (GO:0039535)	2016-03-01	0.338203	0.899039	0	0	1.56856	1.70049	ANKRD17;UFD1;BIRC2
1546	regulation of cell cycle phase transition (GO:1901987)	2016-03-01	0.338203	0.899039	0	0	1.56856	1.70049	ERCC3;FBXW7;PLK1
1547	cytoplasmic sequestering of transcription factor (GO:0042994)	2016-03-01	0.338203	0.899039	0	0	1.56856	1.70049	NFKBIA;G3BP2;PKD1
1548	neuromuscular process (GO:0050905)	2016-03-01	0.338203	0.899039	0	0	1.56856	1.70049	CLN3;PRRT2;PAFAH1B1
1549	glutamine family amino acid catabolic process (GO:0009065)	2016-03-01	0.338203	0.899039	0	0	1.56856	1.70049	GLS2;GAD1;GLUL
1550	negative regulation of DNA replication (GO:0008156)	2016-03-01	0.338203	0.899039	0	0	1.56856	1.70049	TSPYL2;PDS5A;WAPL
1551	odontogenesis of dentin-containing tooth (GO:0042475)	2016-03-01	0.338203	0.899039	0	0	1.56856	1.70049	HDAC1;ANKRD11;ROGDI
1552	G-protein coupled acetylcholine receptor signaling pathway (GO:0007213)	2016-03-01	0.338203	0.899039	0	0	1.56856	1.70049	GNB1;AGRN;CDK5R1
1553	positive regulation of G1/S transition of mitotic cell cycle (GO:1900087)	2016-03-01	0.338203	0.899039	0	0	1.56856	1.70049	KMT2E;ANKRD17;CDK10
1554	linoleic acid metabolic process (GO:0043651)	2016-03-01	0.338203	0.899039	0	0	1.56856	1.70049	ELOVL1;FADS2;GSTP1
1555	regulation of intrinsic apoptotic signaling pathway in response to DNA damage (GO:1902229)	2016-03-01	0.338203	0.899039	0	0	1.56856	1.70049	CLU;CCAR2;TPT1
1556	regulation of actin nucleation (GO:0051125)	2016-03-01	0.338203	0.899039	0	0	1.56856	1.70049	PICK1;ARFIP2;CORO1A
1557	hyaluronan catabolic process (GO:0030214)	2016-03-01	0.338203	0.899039	0	0	1.56856	1.70049	HEXB;HEXA;GUSB
1558	negative regulation of DNA biosynthetic process (GO:2000279)	1930-05-01	0.339237	0.899039	0	0	1.35955	1.46975	ACD;EXOSC10;HNRNPC;HNRNPA1;MEN1
1559	fatty-acyl-CoA biosynthetic process (GO:0046949)	1930-05-01	0.339237	0.899039	0	0	1.35955	1.46975	SLC25A1;ELOVL1;TECR;HSD17B12;ACAT1
1560	protein localization to lysosome (GO:0061462)	1930-05-01	0.339237	0.899039	0	0	1.35955	1.46975	LARS;HGS;VPS4A;KPTN;SORL1
1561	positive regulation of protein insertion into mitochondrial membrane involved in apoptotic signaling pathway (GO:1900740)	1930-05-01	0.339237	0.899039	0	0	1.35955	1.46975	YWHAE;PPP1R13B;YWHAQ;YWHAB;E2F1
1562	regulation of protein polymerization (GO:0032271)	1930-05-01	0.339237	0.899039	0	0	1.35955	1.46975	EPS8;PLEKHG2;HAX1;TPPP;PAK3
1563	bile acid metabolic process (GO:0008206)	1930-05-01	0.339237	0.899039	0	0	1.35955	1.46975	OSBPL6;OSBPL2;HSD17B4;ACAA1;GBA2
1564	regulation of protein insertion into mitochondrial membrane involved in apoptotic signaling pathway (GO:1900739)	1930-05-01	0.339237	0.899039	0	0	1.35955	1.46975	YWHAE;PPP1R13B;YWHAQ;YWHAB;E2F1
1565	negative regulation of transferase activity (GO:0051348)	1930-05-01	0.339237	0.899039	0	0	1.35955	1.46975	EIF4A2;NPRL2;INPP5K;PHPT1;MEN1
1566	chromosome condensation (GO:0030261)	2023-04-01	0.340604	0.899039	0	0	1.43104	1.54128	PHF23;AKAP8L;CHMP1A;NUSAP1
1567	protein K48-linked deubiquitination (GO:0071108)	2023-04-01	0.340604	0.899039	0	0	1.43104	1.54128	OTUD5;USP5;USP20;USP33
1568	membrane assembly (GO:0071709)	2023-04-01	0.340604	0.899039	0	0	1.43104	1.54128	NLGN3;RFTN1;FLOT1;NRXN2
1569	rRNA methylation (GO:0031167)	2023-04-01	0.340604	0.899039	0	0	1.43104	1.54128	NSUN5P1;NSUN5P2;MTERF4;METTL15
1570	negative regulation of axonogenesis (GO:0050771)	2023-04-01	0.340604	0.899039	0	0	1.43104	1.54128	GDI1;ARHGDIA;THY1;RTN4
1571	regulation of release of sequestered calcium ion into cytosol by sarcoplasmic reticulum (GO:0010880)	2023-04-01	0.340604	0.899039	0	0	1.43104	1.54128	RYR2;CALM3;SRI;CASQ1
1572	regulation of transcription elongation from RNA polymerase II promoter (GO:0034243)	2023-04-01	0.340604	0.899039	0	0	1.43104	1.54128	CDK9;SUPT16H;WDR61;EAPP
1573	TOR signaling (GO:0031929)	2023-04-01	0.340604	0.899039	0	0	1.43104	1.54128	CCDC88A;RPS6;NPRL3;MLST8
1574	negative regulation of cell death (GO:0060548)	1981-12-01	0.343155	0.904623	0	0	1.18246	1.26473	CHGA;BECN1;LRPAP1;WNT11;NUP62;GBA;PARP16;IKBKG;APOE;CLU;SORL1;NCK1
1575	positive regulation of protein targeting to mitochondrion (GO:1903955)	1981-12-01	0.343155	0.904623	0	0	1.18246	1.26473	PSMB7;ZBTB17;MIS18A;FBXW7;STARD7;GLS2;PDCD5;ARIH2;VPS11;ZDHHC8;KCNN3;ATG13
1576	negative regulation of protein phosphorylation (GO:0001933)	25/178	0.345433	0.910048	0	0	1.11125	1.18121	GSTP1;LRTM2;THY1;C9ORF72;CORO1C;FLRT2;LRRTM4;RACK1;INPP5K;CDK5RAP3;MEN1;NCK1;DMTN;DUSP1;NTRK3;TSC2;SIRT2;MLXIPL;QARS;DGKQ;DNAJC10;FKBP8;TERF2IP;STRAP;CALM3
1577	negative regulation of cellular macromolecule biosynthetic process (GO:2000113)	69/512	0.348389	0.917254	0	0	1.05985	1.11755	CREBZF;NDUFA13;KDM5C;HDAC10;KDM1A;SUV39H1;ENO1;CTCF;LDB2;RBPJ;FOXM1;CCAR2;RBM4;TRIM28;YWHAQ;SCMH1;ENC1;CHMP1A;RACK1;MLX;MEN1;TSPYL2;TSC22D4;TLE2;SMARCC2;ZGPAT;PRMT2;EED;PASK;SIRT2;EID1;ILF3;BRMS1;KAT6B;CRY2;CRY1;GAPDH;PFDN5;KHDRBS1;HDAC3;HDAC1;PDS5A;HDAC6;FXR1;HMBOX1;WNT11;ZNF706;DEAF1;E2F1;INPP5K;SUDS3;DMAP1;ZNF148;HSPA8;XRCC5;NR1H2;NONO;SAMD4B;WAPL;HINFP;MLXIPL;QARS;MYBBP1A;RIOX2;ID4;CALR;CNOT9…
1578	plasma membrane bounded cell projection morphogenesis (GO:0120039)	1952-08-01	0.348693	0.917473	0	0	1.23605	1.30226	CNTNAP1;DBNL;SNX2;CTTN;MAP1S;STK25;PLXNB1;SRGAP2
1579	mitotic spindle organization (GO:0007052)	1974-11-01	0.349158	0.918115	0	0	1.1871	1.2491	SUN2;PLK2;SPICE1;SBDS;FLNA;TUBGCP6;TUBG2;PCNT;KPNB1;BIRC2;RAN
1580	negative regulation of nucleic acid-templated transcription (GO:1903507)	60/444	0.352556	0.919286	0	0	1.06307	1.1083	EIF4A2;CREBZF;NDUFA13;KDM5C;HDAC10;KDM1A;SUV39H1;ENO1;CTCF;LDB2;RBPJ;FOXM1;CCAR2;TRIM28;YWHAQ;SCMH1;CHMP1A;MLX;MEN1;TSC22D4;TLE2;SMARCC2;ZGPAT;PRMT2;EED;SIRT2;EID1;ILF3;BRMS1;KAT6B;CRY2;CRY1;PFDN5;KHDRBS1;HDAC3;HDAC1;HDAC6;HMBOX1;WNT11;ZNF706;DEAF1;E2F1;INPP5K;SUDS3;DMAP1;ZNF148;HSPA8;XRCC5;NR1H2;NONO;HINFP;MLXIPL;QARS;MYBBP1A;RIOX2;ID4;CALR;ZNF653;EZH2;CDK5R1
1581	positive regulation of synaptic transmission (GO:0050806)	1967-10-01	0.355452	0.919286	0	0	1.19272	1.23371	NLGN3;RGS14;CLSTN3;PLK2;FLOT1;KCTD13;PTK2B;STX4;SQSTM1;VAMP2
1582	regulation of anatomical structure morphogenesis (GO:0022603)	1982-12-01	0.359331	0.919286	0	0	1.1655	1.1929	STRIP1;PHLDB1;POGLUT1;ZMYM2;FMNL2;ZMYM5;STAT2;VASH2;PHIP;QRICH1;VASH1;MARCH5
1583	ephrin receptor signaling pathway (GO:0048013)	1982-12-01	0.359331	0.919286	0	0	1.1655	1.1929	EPHB6;EFNA3;SIPA1L1;PSEN2;FYN;PAK3;ACTB;AP2M1;DNM1;NGEF;ACTG1;CDK5R1
1584	response to reactive oxygen species (GO:0000302)	1960-09-01	0.362076	0.919286	0	0	1.19968	1.21876	PLK3;NCF1;STK25;GSTP1;TXNRD1;TPM1;APOE;PDK2;MAPK3
1585	muscle organ development (GO:0007517)	1960-09-01	0.362076	0.919286	0	0	1.19968	1.21876	MEF2A;ACHE;SMTN;FHL1;SPEG;ANKRD2;SRI;EMD;MEF2D
1586	positive regulation of macromolecule biosynthetic process (GO:0010557)	20/142	0.363144	0.919286	0	0	1.1147	1.12915	RPL5;EDN1;YTHDF1;NPM1;NPM2;HDAC1;GBA;CIRBP;AKR1B1;NR1H3;NMD3;PASK;HDAC6;FXR1;RBM3;HSPH1;AKT2;HNRNPD;RPL26;CALR
1587	regulation of ubiquitin-protein transferase activity (GO:0051438)	1931-05-01	0.366079	0.919286	0	0	1.30718	1.3136	FBXW7;PLK1;UBE2N;PIN1;RPS2
1588	secondary alcohol metabolic process (GO:1902652)	1931-05-01	0.366079	0.919286	0	0	1.30718	1.3136	STARD3;SQLE;OSBPL5;APOE;LDLRAP1
1589	termination of RNA polymerase I transcription (GO:0006363)	1931-05-01	0.366079	0.919286	0	0	1.30718	1.3136	TBP;ERCC3;TAF1C;POLR1C;POLR2F
1590	protein destabilization (GO:0031648)	1931-05-01	0.366079	0.919286	0	0	1.30718	1.3136	TMEM147;PLK1;RAD23A;TRIM21;NOMO2
1591	negative regulation of phosphorylation (GO:0042326)	1975-11-01	0.366183	0.919286	0	0	1.16848	1.17388	MLXIPL;NPRL2;NTRK3;DNAJC10;FKBP8;TERF2IP;INPP5K;C9ORF72;CDK5RAP3;MEN1;CORO1C
1592	regulation of nucleic acid-templated transcription (GO:1903506)	81/607	0.368456	0.919286	0	0	1.04777	1.04613	ATF2;ZNF131;ZNF251;HDAC10;OGG1;NAB2;HP1BP3;CHD7;HMGB1;YBX1;CELSR2;RPS6KA4;GLI4;PPP2R1A;ZNF84;MLX;HMG20B;ZFPL1;ZNF565;HES6;PRMT5;ZNF285;PRMT2;ATRX;EDF1;MLF2;KAT6B;ZNF836;ZSCAN21;ZNF879;ZNF317;PPIE;TERF2IP;ZSCAN26;ZNF358;PFDN5;ZNF274;MAGED1;CXXC1;TULP3;BAZ2B;ZNF23;ZNF3;NLK;ZFP14;POLR2A;ZNF429;HLTF;E2F1;HSF4;PCGF1;ZNF426;ZNF624;PAK6;APBB1;ZNF302;SRSF10;APBB3;ZNF300;ASCC1;CNBP;NONO;SSRP1;YY1AP1;HINFP…
1593	regulation of calcium ion-dependent exocytosis (GO:0017158)	1953-08-01	0.369075	0.919286	0	0	1.20851	1.20459	SYT5;SYT4;PREPL;DOC2A;SYT11;SEPT5;SYN1;STX1A
1594	negative regulation of protein localization to membrane (GO:1905476)	2024-04-01	0.371415	0.919286	0	0	1.35941	1.3464	DMTN;GDI1;INPP5K;AP2M1
1595	positive regulation of purine nucleotide biosynthetic process (GO:1900373)	2024-04-01	0.371415	0.919286	0	0	1.35941	1.3464	VCP;CALM3;ENO1;APOE
1596	negative regulation of G1/S transition of mitotic cell cycle (GO:2000134)	2024-04-01	0.371415	0.919286	0	0	1.35941	1.3464	RBL2;PLK3;PRMT2;FHL1
1597	positive regulation of endopeptidase activity (GO:0010950)	2024-04-01	0.371415	0.919286	0	0	1.35941	1.3464	EFNA3;PSME2;MBP;FYN
1598	DNA geometric change (GO:0032392)	2024-04-01	0.371415	0.919286	0	0	1.35941	1.3464	RAD50;DDX1;HNRNPA2B1;HMGB1
1599	regulation of cardiac muscle cell action potential (GO:0098901)	2024-04-01	0.371415	0.919286	0	0	1.35941	1.3464	RYR2;JUP;ATP2A2;FLNA
1600	transition metal ion homeostasis (GO:0055076)	2024-04-01	0.371415	0.919286	0	0	1.35941	1.3464	TF;SLC25A28;B2M;FTL
1601	negative regulation of proteasomal ubiquitin-dependent protein catabolic process (GO:0032435)	2024-04-01	0.371415	0.919286	0	0	1.35941	1.3464	UBXN1;HSP90AB1;SGTA;CCAR2
1602	negative regulation of intrinsic apoptotic signaling pathway in response to DNA damage (GO:1902230)	2024-04-01	0.371415	0.919286	0	0	1.35941	1.3464	KDM1A;CLU;CCAR2;TPT1
1603	cytoplasmic pattern recognition receptor signaling pathway (GO:0002753)	2024-04-01	0.371415	0.919286	0	0	1.35941	1.3464	IRAK1;UBC;UBE2N;IKBKG
1604	regulation of cell cycle G1/S phase transition (GO:1902806)	2024-04-01	0.371415	0.919286	0	0	1.35941	1.3464	FBXW7;DDRGK1;E2F1;PSME2
1605	regulation of cellular senescence (GO:2000772)	2024-04-01	0.371415	0.919286	0	0	1.35941	1.3464	RSL1D1;ARG2;VASH1;YPEL3
1606	membrane protein intracellular domain proteolysis (GO:0031293)	2024-04-01	0.371415	0.919286	0	0	1.35941	1.3464	SPPL2B;PSEN2;ADAM10;YBX1
1607	negative regulation of phosphatase activity (GO:0010923)	1968-10-01	0.373451	0.919286	0	0	1.17209	1.15447	PPP1R37;PPP1R26;FARP1;CSRNP2;PPP1R12A;BOD1;CRY2;PCIF1;CD2BP2;MPHOSPH10
1608	protein sumoylation (GO:0016925)	1968-10-01	0.373451	0.919286	0	0	1.17209	1.15447	RANBP2;TOP2B;PIAS3;L3MBTL2;TRIM28;NUP62;NUP54;RANGAP1;AAAS;NUP160
1609	negative regulation of viral-induced cytoplasmic pattern recognition receptor signaling pathway (GO:0039532)	2021-10-02	0.373847	0.919286	0	0	1.6991	1.67176	TKFC;UFD1
1610	regulation of chromatin organization (GO:1902275)	2021-10-02	0.373847	0.919286	0	0	1.6991	1.67176	CDK9;SETD5
1611	negative regulation of cellular protein catabolic process (GO:1903363)	2021-10-02	0.373847	0.919286	0	0	1.6991	1.67176	ATRAID;CDK5RAP3
1612	positive regulation of steroid metabolic process (GO:0045940)	2021-10-02	0.373847	0.919286	0	0	1.6991	1.67176	APOE;LDLRAP1
1613	negative regulation of oxidative stress-induced neuron death (GO:1903204)	2021-10-02	0.373847	0.919286	0	0	1.6991	1.67176	NONO;RACK1
1614	regulation of mammary gland epithelial cell proliferation (GO:0033599)	2021-10-02	0.373847	0.919286	0	0	1.6991	1.67176	DEAF1;RTN4
1615	regulation of platelet-derived growth factor receptor signaling pathway (GO:0010640)	2021-10-02	0.373847	0.919286	0	0	1.6991	1.67176	NDRG4;HGS
1616	positive regulation of bone remodeling (GO:0046852)	2021-10-02	0.373847	0.919286	0	0	1.6991	1.67176	ATP6AP1;DEF8
1617	hair cell differentiation (GO:0035315)	2021-10-02	0.373847	0.919286	0	0	1.6991	1.67176	ERCC3;PDZD7
1618	RNA phosphodiester bond hydrolysis, endonucleolytic (GO:0090502)	2021-10-02	0.373847	0.919286	0	0	1.6991	1.67176	LAS1L;RPP30
1619	neuroepithelial cell differentiation (GO:0060563)	2021-10-02	0.373847	0.919286	0	0	1.6991	1.67176	WNT11;PDZD7
1620	positive regulation of intracellular steroid hormone receptor signaling pathway (GO:0033145)	2021-10-02	0.373847	0.919286	0	0	1.6991	1.67176	WBP2;LMO3
1621	chylomicron assembly (GO:0034378)	2021-10-02	0.373847	0.919286	0	0	1.6991	1.67176	P4HB;APOE
1622	regulation of pH (GO:0006885)	2021-10-02	0.373847	0.919286	0	0	1.6991	1.67176	ATP6AP1;PDK2
1623	glycoprotein catabolic process (GO:0006516)	2021-10-02	0.373847	0.919286	0	0	1.6991	1.67176	FBXO2;STT3B
1624	negative regulation of autophagosome assembly (GO:1902902)	2021-10-02	0.373847	0.919286	0	0	1.6991	1.67176	FEZ1;PHF23
1625	negative regulation of reproductive process (GO:2000242)	2021-10-02	0.373847	0.919286	0	0	1.6991	1.67176	DUSP1;CALR
1626	Rap protein signal transduction (GO:0032486)	2021-10-02	0.373847	0.919286	0	0	1.6991	1.67176	PLK2;SGSM3
1627	nucleoside metabolic process (GO:0009116)	2021-10-02	0.373847	0.919286	0	0	1.6991	1.67176	NT5C3A;MACROD1
1628	central nervous system projection neuron axonogenesis (GO:0021952)	2021-10-02	0.373847	0.919286	0	0	1.6991	1.67176	SPTBN4;PAFAH1B1
1629	mitochondrial respiratory chain complex III biogenesis (GO:0097033)	2021-10-02	0.373847	0.919286	0	0	1.6991	1.67176	UQCC2;BCS1L
1630	DNA replication-dependent nucleosome assembly (GO:0006335)	2021-10-02	0.373847	0.919286	0	0	1.6991	1.67176	RBBP4;NASP
1631	cardiovascular system development (GO:0072358)	2021-10-02	0.373847	0.919286	0	0	1.6991	1.67176	STK11;FBXW7
1632	protein-cofactor linkage (GO:0018065)	2021-10-02	0.373847	0.919286	0	0	1.6991	1.67176	POP5;GAD1
1633	regulation of DNA damage checkpoint (GO:2000001)	2021-10-02	0.373847	0.919286	0	0	1.6991	1.67176	CRY1;CCAR2
1634	intraciliary retrograde transport (GO:0035721)	2021-10-02	0.373847	0.919286	0	0	1.6991	1.67176	DYNC2LI1;IFT43
1635	negative regulation of centrosome duplication (GO:0010826)	2021-10-02	0.373847	0.919286	0	0	1.6991	1.67176	NPM1;RBM14
1636	maintenance of apical/basal cell polarity (GO:0035090)	2021-10-02	0.373847	0.919286	0	0	1.6991	1.67176	PDCD6IP;LRCH4
1637	protein localization to mitochondrion (GO:0070585)	2021-10-02	0.373847	0.919286	0	0	1.6991	1.67176	DNAJA1;MARCH5
1638	positive regulation of bone resorption (GO:0045780)	2021-10-02	0.373847	0.919286	0	0	1.6991	1.67176	ATP6AP1;DEF8
1639	telomere maintenance via recombination (GO:0000722)	2021-10-02	0.373847	0.919286	0	0	1.6991	1.67176	RAD50;SMC5
1640	actin filament-based transport (GO:0099515)	2021-10-02	0.373847	0.919286	0	0	1.6991	1.67176	SUN2;FNBP1L
1641	coenzyme A metabolic process (GO:0015936)	2021-10-02	0.373847	0.919286	0	0	1.6991	1.67176	COASY;ACAT1
1642	cilium movement involved in cell motility (GO:0060294)	2021-10-02	0.373847	0.919286	0	0	1.6991	1.67176	TEKT2;GAS8
1643	stress fiber assembly (GO:0043149)	2021-10-02	0.373847	0.919286	0	0	1.6991	1.67176	ZYX;KCTD13
1644	DNA replication-dependent nucleosome organization (GO:0034723)	2021-10-02	0.373847	0.919286	0	0	1.6991	1.67176	RBBP4;NASP
1645	very-low-density lipoprotein particle assembly (GO:0034379)	2021-10-02	0.373847	0.919286	0	0	1.6991	1.67176	DGAT1;P4HB
1646	dicarboxylic acid biosynthetic process (GO:0043650)	2021-10-02	0.373847	0.919286	0	0	1.6991	1.67176	GOT1;GLS2
1647	regulation of neuroblast proliferation (GO:1902692)	2021-10-02	0.373847	0.919286	0	0	1.6991	1.67176	SMARCD3;VEGFA
1648	positive regulation of vacuole organization (GO:0044090)	2021-10-02	0.373847	0.919286	0	0	1.6991	1.67176	LRSAM1;PIP4K2C
1649	positive regulation of mRNA splicing, via spliceosome (GO:0048026)	2021-10-02	0.373847	0.919286	0	0	1.6991	1.67176	CELF3;RBMX
1650	sequestering of actin monomers (GO:0042989)	2021-10-02	0.373847	0.919286	0	0	1.6991	1.67176	TMSB15A;TMSB10
1651	regulation of lysosomal lumen pH (GO:0035751)	2021-10-02	0.373847	0.919286	0	0	1.6991	1.67176	CLN3;CLN5
1652	regulation of phospholipid metabolic process (GO:1903725)	2021-10-02	0.373847	0.919286	0	0	1.6991	1.67176	MTMR2;MTMR4
1653	regulation of plasminogen activation (GO:0010755)	2021-10-02	0.373847	0.919286	0	0	1.6991	1.67176	MELTF;ENO1
1654	histone H2B ubiquitination (GO:0033523)	2021-10-02	0.373847	0.919286	0	0	1.6991	1.67176	UBE2E1;RNF40
1655	maintenance of epithelial cell apical/basal polarity (GO:0045199)	2021-10-02	0.373847	0.919286	0	0	1.6991	1.67176	PDCD6IP;LRCH4
1656	positive regulation of nuclease activity (GO:0032075)	2021-10-02	0.373847	0.919286	0	0	1.6991	1.67176	PTPN1;PARP16
1657	protein prenylation (GO:0018342)	2021-10-02	0.373847	0.919286	0	0	1.6991	1.67176	FNTA;RABGGTB
1658	intracellular cholesterol transport (GO:0032367)	2021-10-02	0.373847	0.919286	0	0	1.6991	1.67176	VPS4A;LDLRAP1
1659	negative regulation of glucose transport (GO:0010829)	2021-10-02	0.373847	0.919286	0	0	1.6991	1.67176	PEA15;INPP5K
1660	positive regulation of epidermal growth factor-activated receptor activity (GO:0045741)	2021-10-02	0.373847	0.919286	0	0	1.6991	1.67176	NCF1;FBXW7
1661	low-density lipoprotein particle receptor catabolic process (GO:0032802)	2021-10-02	0.373847	0.919286	0	0	1.6991	1.67176	VLDLR;AP2M1
1662	protein deglycosylation (GO:0006517)	2021-10-02	0.373847	0.919286	0	0	1.6991	1.67176	MAN2A2;MAN2C1
1663	adrenal gland development (GO:0030325)	2021-10-02	0.373847	0.919286	0	0	1.6991	1.67176	WNT11;MDK
1664	membrane raft organization (GO:0031579)	2021-10-02	0.373847	0.919286	0	0	1.6991	1.67176	RFTN1;FLOT1
1665	endothelium development (GO:0003158)	2021-10-02	0.373847	0.919286	0	0	1.6991	1.67176	KDM6B;EDF1
1666	amino sugar metabolic process (GO:0006040)	2021-10-02	0.373847	0.919286	0	0	1.6991	1.67176	ST3GAL1;GNE
1667	glucosamine-containing compound catabolic process (GO:1901072)	2021-10-02	0.373847	0.919286	0	0	1.6991	1.67176	AMDHD2;CHI3L1
1668	neuron projection regeneration (GO:0031102)	2021-10-02	0.373847	0.919286	0	0	1.6991	1.67176	APOE;NREP
1669	regulation of actin filament length (GO:0030832)	2021-10-02	0.373847	0.919286	0	0	1.6991	1.67176	EPS8;SSH3
1670	contractile actin filament bundle assembly (GO:0030038)	2021-10-02	0.373847	0.919286	0	0	1.6991	1.67176	ZYX;KCTD13
1671	negative regulation of inclusion body assembly (GO:0090084)	2021-10-02	0.373847	0.919286	0	0	1.6991	1.67176	DNAJB2;SORL1
1672	positive regulation of epidermal cell differentiation (GO:0045606)	2017-03-01	0.375287	0.919286	0	0	1.45644	1.42741	MBD4;NUMA1;TRIM16
1673	positive regulation of fatty acid metabolic process (GO:0045923)	2017-03-01	0.375287	0.919286	0	0	1.45644	1.42741	MLXIPL;NR1H2;NR1H3
1674	RNA stabilization (GO:0043489)	2017-03-01	0.375287	0.919286	0	0	1.45644	1.42741	CIRBP;E2F1;PABPC1
1675	histone H2A ubiquitination (GO:0033522)	2017-03-01	0.375287	0.919286	0	0	1.45644	1.42741	KDM2B;PCGF1;SKP1
1676	negative regulation of lipid biosynthetic process (GO:0051055)	2017-03-01	0.375287	0.919286	0	0	1.45644	1.42741	SLC27A1;ACADVL;FBXW7
1677	regulation of myelination (GO:0031641)	2017-03-01	0.375287	0.919286	0	0	1.45644	1.42741	RNF10;LGI4;SIRT2
1678	positive regulation of stem cell proliferation (GO:2000648)	2017-03-01	0.375287	0.919286	0	0	1.45644	1.42741	SMARCD3;N4BP2L2;VEGFA
1679	peptidyl-lysine trimethylation (GO:0018023)	2017-03-01	0.375287	0.919286	0	0	1.45644	1.42741	SUV39H1;VCPKMT;WDR61
1680	response to purine-containing compound (GO:0014074)	2017-03-01	0.375287	0.919286	0	0	1.45644	1.42741	RYR2;VGF;DGKQ
1681	positive regulation of calcium ion transmembrane transporter activity (GO:1901021)	2017-03-01	0.375287	0.919286	0	0	1.45644	1.42741	RYR2;CALM3;CASQ1
1682	positive regulation of signal transduction by p53 class mediator (GO:1901798)	2017-03-01	0.375287	0.919286	0	0	1.45644	1.42741	DDX5;RPL23;CDK5RAP3
1683	regulation of transcription from RNA polymerase I promoter (GO:0006356)	2017-03-01	0.375287	0.919286	0	0	1.45644	1.42741	MBD4;TAF1C;FLNA
1684	heterocycle biosynthetic process (GO:0018130)	2017-03-01	0.375287	0.919286	0	0	1.45644	1.42741	PYCR1;PYCR2;GPHN
1685	nucleotide catabolic process (GO:0009166)	2017-03-01	0.375287	0.919286	0	0	1.45644	1.42741	VCP;NT5C2;DERA
1686	serine family amino acid metabolic process (GO:0009069)	2017-03-01	0.375287	0.919286	0	0	1.45644	1.42741	SRR;CBS;SARS
1687	positive chemotaxis (GO:0050918)	2017-03-01	0.375287	0.919286	0	0	1.45644	1.42741	TSC2;CORO1A;VEGFA
1688	regulation of establishment or maintenance of cell polarity (GO:0032878)	2017-03-01	0.375287	0.919286	0	0	1.45644	1.42741	KANK1;RACK1;PTK2B
1689	nucleobase-containing compound biosynthetic process (GO:0034654)	2017-03-01	0.375287	0.919286	0	0	1.45644	1.42741	GMPR2;ADA;APRT
1690	platelet-derived growth factor receptor signaling pathway (GO:0048008)	2017-03-01	0.375287	0.919286	0	0	1.45644	1.42741	PTPN1;RGS14;ABL2
1691	negative regulation of axon guidance (GO:1902668)	2017-03-01	0.375287	0.919286	0	0	1.45644	1.42741	SEMA4A;PTPRO;SEMA3B
1692	regulation of telomere maintenance via telomere lengthening (GO:1904356)	2017-03-01	0.375287	0.919286	0	0	1.45644	1.42741	HNRNPA2B1;SLX1A;SMG5
1693	microtubule nucleation (GO:0007020)	2017-03-01	0.375287	0.919286	0	0	1.45644	1.42741	TUBGCP6;SLAIN2;TUBG2
1694	glycosphingolipid biosynthetic process (GO:0006688)	2017-03-01	0.375287	0.919286	0	0	1.45644	1.42741	ST3GAL5;B4GALNT1;ST6GALNAC6
1695	positive regulation of interleukin-6 secretion (GO:2000778)	2017-03-01	0.375287	0.919286	0	0	1.45644	1.42741	C1QTNF4;MBP;HMGB1
1696	negative regulation of autophagy (GO:0010507)	1946-07-01	0.376505	0.921184	0	0	1.22008	1.1918	NRBP2;SNRNP70;LARS;WDR6;WASHC1;SIRT2;EIF4G2
1697	regulation of G1/S transition of mitotic cell cycle (GO:2000045)	1946-07-01	0.376505	0.921184	0	0	1.22008	1.1918	KMT2E;ANKRD17;RBL2;PRMT2;FHL1;E2F1;PSME2
1698	regulation of vesicle fusion (GO:0031338)	1961-09-01	0.381208	0.931591	0	0	1.17654	1.13467	TBCK;TBC1D3L;AKT2;SGSM3;VPS11;TBC1D25;EVI5L;TBC1D17;VPS16
1699	protein targeting to membrane (GO:0006612)	1961-09-01	0.381208	0.931591	0	0	1.17654	1.13467	PEX19;NCF1;PEX5;RAB3IP;ZDHHC6;ATG4B;ZDHHC7;SEC62;ZDHHC4
1700	alpha-amino acid catabolic process (GO:1901606)	1939-06-01	0.384435	0.937823	0	0	1.23587	1.18146	MTRR;CBS;AADAT;CARNS1;MCCC1;ACAT1
1701	cellular response to amino acid starvation (GO:0034198)	1939-06-01	0.384435	0.937823	0	0	1.23587	1.18146	MIOS;LARS;NPRL2;NPRL3;KPTN;MAPK3
1702	regulation of type I interferon-mediated signaling pathway (GO:0060338)	1939-06-01	0.384435	0.937823	0	0	1.23587	1.18146	PTPN1;HSP90AB1;STAT2;CDC37;PTPN2;JAK1
1703	neuron development (GO:0048666)	20/144	0.387938	0.945814	0	0	1.0966	1.03838	UNC5A;TBCD;PTPRM;BICDL1;STMN4;THOC2;HMGB1;L1CAM;GBA2;CLN5;FXR1;TDP2;TBC1D24;PLP1;NCDN;SH3GL2;GPM6B;PDZD7;CDK16;CDK5R1
1704	regulation of transcription, DNA-templated (GO:0006355)	209/1598	0.390269	0.950208	0	0	1.02429	0.963777	ATF2;HDAC10;ENO1;RBPJ;RRP8;CCAR2;RPS6KA4;TRIM28;PPP2R1A;FBXO5;ZFPL1;DDX17;HES6;ZNF285;SMARCC2;MED8;HCFC2;EID1;ZNF836;ZSCAN21;RFX5;ZSCAN26;ZNF711;TRIM16;ANKRA2;BLZF1;ZNF274;MAGED1;BAZ2B;ZNF23;NLK;CIAO1;ZNF706;HLTF;INPP5K;APOE;ZNF148;STAT5B;ABCA2;CDT1;XRCC5;QARS;HNRNPD;ID4;GTF2IRD1;MMS19;CALR;EZH2;ZNF131;ZNF251;SUV39H1;OGG1;KDM8;AKR1B1;CTCF;MED16;GLI4;ZMYM2;MED10;ZMYM5;CHMP1A;MLX;ANKRD2;SREBF1;TSC2…
1705	neuron projection development (GO:0031175)	23/167	0.391287	0.950208	0	0	1.08596	1.01897	CNTNAP1;DBNL;UNC5A;MAP1S;CTNND2;PTPRM;BICDL1;STMN4;HMGB1;L1CAM;CTTN;STK25;TBC1D24;PLP1;PLXNB1;APOE;NCDN;SRGAP2;PAK3;SH3GL2;GPM6B;CDK16;CDK5R1
1706	regulation of endothelial cell migration (GO:0010594)	1969-10-01	0.391535	0.950208	0	0	1.15216	1.08036	NELL2;EDN1;SH3BP1;ADGRB1;PTPRM;PTK2B;VASH1;CALR;AAMP;VEGFA
1707	positive regulation of neurogenesis (GO:0050769)	1969-10-01	0.391535	0.950208	0	0	1.15216	1.08036	GPRC5B;SMARCD3;RGS14;NEURL1;CPNE1;NRCAM;NSMF;TCF4;ARHGEF2;VEGFA
1708	negative regulation of angiogenesis (GO:0016525)	1969-10-01	0.391535	0.950208	0	0	1.15216	1.08036	ATF2;EFNA3;HGS;ADGRB1;PGK1;PTPRM;SARS;VASH1;GTF2I;EPN2
1709	positive regulation of plasma membrane bounded cell projection assembly (GO:0120034)	1969-10-01	0.391535	0.950208	0	0	1.15216	1.08036	EPS8;CCDC88A;CROCC;NEURL1;FNBP1L;KCTD17;DEF8;AGRN;WASHC1;WASF2
1710	activation of GTPase activity (GO:0090630)	1984-12-01	0.391983	0.950208	0	0	1.13299	1.06109	TBCK;SIPA1L1;TBC1D3L;NTRK3;SGSM3;TBC1D25;TAX1BP3;EVI5L;RANGAP1;TBC1D17;ANAPC2;CORO1C
1711	cellular response to amino acid stimulus (GO:0071230)	1932-05-01	0.392945	0.950208	0	0	1.2587	1.17573	LARS;NEURL1;FYN;CASTOR1;NSMF
1712	microtubule bundle formation (GO:0001578)	1932-05-01	0.392945	0.950208	0	0	1.2587	1.17573	PSRC1;NUMA1;MAP1S;PLK1;TPPP
1713	cyclic-nucleotide-mediated signaling (GO:0019935)	1932-05-01	0.392945	0.950208	0	0	1.2587	1.17573	MAPK7;DGKQ;PDE2A;ADCY3;APOE
1714	positive regulation of TOR signaling (GO:0032008)	1932-05-01	0.392945	0.950208	0	0	1.2587	1.17573	HDAC3;MIOS;LARS;PIH1D1;MLST8
1715	positive regulation of transcription factor import into nucleus (GO:0042993)	1932-05-01	0.392945	0.950208	0	0	1.2587	1.17573	HDAC3;TRIM28;FLNA;DMAP1;CHERP
1716	regulation of nitric oxide biosynthetic process (GO:0045428)	1932-05-01	0.392945	0.950208	0	0	1.2587	1.17573	EDN1;HSP90AB1;KHSRP;CLU;GLA
1717	positive regulation of dendrite development (GO:1900006)	1932-05-01	0.392945	0.950208	0	0	1.2587	1.17573	CAPRIN2;NEURL1;VLDLR;APOE;OBSL1
1718	regulation of intrinsic apoptotic signaling pathway (GO:2001242)	1947-07-01	0.398603	0.956001	0	0	1.18951	1.0941	PDIA2;NDUFA13;SIAH1;RACK1;NDUFS3;P4HB;SEPT4
1719	negative regulation of cellular biosynthetic process (GO:0031327)	1947-07-01	0.398603	0.956001	0	0	1.18951	1.0941	SLC27A1;ACADVL;FBXW7;KHSRP;PGP;GLA;CLK2
1720	negative regulation of JAK-STAT cascade (GO:0046426)	1947-07-01	0.398603	0.956001	0	0	1.18951	1.0941	FLRT2;PPP2R1A;LRRTM4;HGS;LRTM2;ADIPOR1;PTPN2
1721	response to glucose (GO:0009749)	1947-07-01	0.398603	0.956001	0	0	1.18951	1.0941	EIF2B5;EIF2B4;PFKL;EIF2B2;RACK1;EIF2B1;VAMP2
1722	positive regulation of cytoskeleton organization (GO:0051495)	1977-11-01	0.400499	0.956001	0	0	1.13294	1.03669	EDN1;HAX1;NUMA1;CTTN;SPAG5;KATNBL1;CFL2;NTRK3;PTK2B;SORBS3;NCK1
1723	organophosphate ester transport (GO:0015748)	2025-04-01	0.402112	0.956001	0	0	1.2946	1.17941	OSBPL8;OSBPL5;STARD7;STARD10
1724	protein import into nucleus, translocation (GO:0000060)	2025-04-01	0.402112	0.956001	0	0	1.2946	1.17941	TNPO2;KPNB1;RAN;RBM22
1725	glial cell differentiation (GO:0010001)	2025-04-01	0.402112	0.956001	0	0	1.2946	1.17941	EIF2B5;GPC1;PLP1;PICK1
1726	negative regulation of cellular protein localization (GO:1903828)	2025-04-01	0.402112	0.956001	0	0	1.2946	1.17941	DNAJA1;CDT1;TAX1BP3;GPM6B
1727	regulation of viral release from host cell (GO:1902186)	2025-04-01	0.402112	0.956001	0	0	1.2946	1.17941	TRIM28;VPS4A;VPS37B;TRIM21
1728	regulation of potassium ion transmembrane transporter activity (GO:1901016)	2025-04-01	0.402112	0.956001	0	0	1.2946	1.17941	YWHAE;FHL1;ATP1B2;VAMP2
1729	ncRNA 3'-end processing (GO:0043628)	2025-04-01	0.402112	0.956001	0	0	1.2946	1.17941	SSB;ELAC2;TRNT1;INTS6
1730	long-chain fatty-acyl-CoA metabolic process (GO:0035336)	2025-04-01	0.402112	0.956001	0	0	1.2946	1.17941	ELOVL1;DGAT1;TECR;HSD17B12
1731	3'-phosphoadenosine 5'-phosphosulfate metabolic process (GO:0050427)	2025-04-01	0.402112	0.956001	0	0	1.2946	1.17941	SULT1A1;SLC35B2;PODXL2;SULT4A1
1732	negative regulation of locomotion (GO:0040013)	2025-04-01	0.402112	0.956001	0	0	1.2946	1.17941	TRIM28;PIN1;TRIM21;PTPN2
1733	regulation of protein import into nucleus (GO:0042306)	2025-04-01	0.402112	0.956001	0	0	1.2946	1.17941	JUP;OGG1;CABP1;RBM22
1734	nucleotide-binding domain, leucine rich repeat containing receptor signaling pathway (GO:0035872)	2025-04-01	0.402112	0.956001	0	0	1.2946	1.17941	IRAK1;UBC;UBE2N;IKBKG
1735	prostaglandin metabolic process (GO:0006693)	2025-04-01	0.402112	0.956001	0	0	1.2946	1.17941	EDN1;PTGDS;PTGR2;CES2
1736	protein localization to plasma membrane (GO:0072659)	18/130	0.402605	0.956001	0	0	1.09258	0.994028	BBS2;SPTBN4;PPIL2;JUP;ARFRP1;PACS2;RAB40C;RAB26;RAB15;RAB34;BSG;FLOT1;INPP5K;FLNA;EZR;SCN3B;BLZF1;VAMP2
1737	negative regulation of TOR signaling (GO:0032007)	1940-06-01	0.408562	0.956001	0	0	1.19945	1.07364	STK11;NPRL2;NPRL3;TSC2;CASTOR1;KPTN
1738	negative regulation of epidermal growth factor receptor signaling pathway (GO:0042059)	1940-06-01	0.408562	0.956001	0	0	1.19945	1.07364	ZGPAT;HGS;UBC;STAM;SH3GL2;PTPN2
1739	response to cAMP (GO:0051591)	1940-06-01	0.408562	0.956001	0	0	1.19945	1.07364	DMTN;VGF;DGKQ;PDE2A;INPP5K;EZR
1740	response to peptide hormone (GO:0043434)	1940-06-01	0.408562	0.956001	0	0	1.19945	1.07364	EIF2B5;EIF2B4;EIF2B2;CRY1;TRIM16;EIF2B1
1741	neuron migration (GO:0001764)	1940-06-01	0.408562	0.956001	0	0	1.19945	1.07364	TUBB2B;DCX;NRCAM;VEGFA;PAFAH1B1;CDK5R1
1742	JAK-STAT cascade (GO:0007259)	1940-06-01	0.408562	0.956001	0	0	1.19945	1.07364	PTPN1;STAT5B;STAT2;STAMBP;PKD1;MAPK3
1743	regulation of cellular catabolic process (GO:0031329)	1955-08-01	0.410053	0.956001	0	0	1.15695	1.03139	USP33;PSAP;ULK3;ABL2;HMGB1;PIP4K2C;C9ORF72;HDAC6
1744	fat cell differentiation (GO:0045444)	1955-08-01	0.410053	0.956001	0	0	1.15695	1.03139	CLIP3;BSCL2;BBS2;MBD4;OSBPL8;NR4A1;AKT2;TMEM120A
1745	glucan catabolic process (GO:0009251)	2018-03-01	0.411924	0.956001	0	0	1.35927	1.20556	PHKG2;PGM2;PHKA2
1746	regulation of adherens junction organization (GO:1903391)	2018-03-01	0.411924	0.956001	0	0	1.35927	1.20556	ADD1;GPM6B;CORO1C
1747	long-chain fatty-acyl-CoA biosynthetic process (GO:0035338)	2018-03-01	0.411924	0.956001	0	0	1.35927	1.20556	ELOVL1;TECR;HSD17B12
1748	regulation of oxidative stress-induced intrinsic apoptotic signaling pathway (GO:1902175)	2018-03-01	0.411924	0.956001	0	0	1.35927	1.20556	PDIA2;MAPK7;P4HB
1749	dolichol-linked oligosaccharide biosynthetic process (GO:0006488)	2018-03-01	0.411924	0.956001	0	0	1.35927	1.20556	DPAGT1;ALG8;ALG12
1750	glycogen catabolic process (GO:0005980)	2018-03-01	0.411924	0.956001	0	0	1.35927	1.20556	PHKG2;PGM2;PHKA2
1751	glycogen biosynthetic process (GO:0005978)	2018-03-01	0.411924	0.956001	0	0	1.35927	1.20556	UGP2;UBC;PGM2
1752	cell-substrate adherens junction assembly (GO:0007045)	2018-03-01	0.411924	0.956001	0	0	1.35927	1.20556	CTTN;ACTN1;THY1
1753	snRNA metabolic process (GO:0016073)	2018-03-01	0.411924	0.956001	0	0	1.35927	1.20556	INTS11;INTS12;INTS6
1754	response to organophosphorus (GO:0046683)	2018-03-01	0.411924	0.956001	0	0	1.35927	1.20556	VGF;DGKQ;TRIM16
1755	focal adhesion assembly (GO:0048041)	2018-03-01	0.411924	0.956001	0	0	1.35927	1.20556	CTTN;ACTN1;THY1
1756	glucan biosynthetic process (GO:0009250)	2018-03-01	0.411924	0.956001	0	0	1.35927	1.20556	UGP2;UBC;PGM2
1757	maintenance of protein localization in organelle (GO:0072595)	2018-03-01	0.411924	0.956001	0	0	1.35927	1.20556	HSPA5;SUPT7L;SKP1
1758	COPII vesicle coating (GO:0048208)	1963-09-01	0.419615	0.956001	0	0	1.13284	0.983775	NAPA;TRAPPC3;TRAPPC2L;TRAPPC1;TFG;TBC1D20;RAB1B;STX5;PREB
1759	vesicle targeting, rough ER to cis-Golgi (GO:0048207)	1963-09-01	0.419615	0.956001	0	0	1.13284	0.983775	NAPA;TRAPPC3;TRAPPC2L;TRAPPC1;TFG;TBC1D20;RAB1B;STX5;PREB
1760	vesicle coating (GO:0006901)	1963-09-01	0.419615	0.956001	0	0	1.13284	0.983775	NAPA;TRAPPC3;TRAPPC2L;TRAPPC1;TFG;TBC1D20;RAB1B;STX5;PREB
1761	glycogen metabolic process (GO:0005977)	1933-05-01	0.419711	0.956001	0	0	1.21367	1.0537	UGP2;UBC;PHKG2;PGM2;PHKA2
1762	neural tube closure (GO:0001843)	1933-05-01	0.419711	0.956001	0	0	1.21367	1.0537	KDM2B;DEAF1;DVL2;DVL3;TSC2
1763	regulation of cell-substrate adhesion (GO:0010810)	1933-05-01	0.419711	0.956001	0	0	1.21367	1.0537	DMTN;PTPRO;TBCD;THY1;CORO1C
1764	platelet aggregation (GO:0070527)	1933-05-01	0.419711	0.956001	0	0	1.21367	1.0537	FIBP;ILK;FLNA;ACTB;ACTG1
1765	negative regulation of multi-organism process (GO:0043901)	1933-05-01	0.419711	0.956001	0	0	1.21367	1.0537	MAPKBP1;PCBP2;FAM3A;CALR;SIRT2
1766	positive regulation of locomotion (GO:0040017)	1933-05-01	0.419711	0.956001	0	0	1.21367	1.0537	AKT2;VPS4A;STX4;VPS37B;PHPT1
1767	intracellular pH reduction (GO:0051452)	1933-05-01	0.419711	0.956001	0	0	1.21367	1.0537	ATP6V0B;DMXL1;ATP6V1B2;ATP6V0D1;ATP6V1E2
1768	activation of MAPKK activity (GO:0000186)	1933-05-01	0.419711	0.956001	0	0	1.21367	1.0537	TAOK3;KIDINS220;TAOK1;PLCG1;RAF1
1769	cellular macromolecule catabolic process (GO:0044265)	1948-07-01	0.420686	0.956001	0	0	1.16043	1.00478	DIS3;FBXO2;PABPC4;HNRNPD;UBE2G2;STT3B;SIDT2
1770	regulation of epithelial cell migration (GO:0010632)	1948-07-01	0.420686	0.956001	0	0	1.16043	1.00478	STRAP;EVL;PLCG1;ADIPOR1;RTN4;HDAC6;CORO1C
1771	regulation of histone H3-K9 methylation (GO:0051570)	2021-11-02	0.421697	0.956001	0	0	1.51023	1.30403	ZNF274;ATRX
1772	positive regulation of cell cycle phase transition (GO:1901989)	2021-11-02	0.421697	0.956001	0	0	1.51023	1.30403	NPM1;DDRGK1
1773	negative regulation of ryanodine-sensitive calcium-release channel activity (GO:0060315)	2021-11-02	0.421697	0.956001	0	0	1.51023	1.30403	CALM3;SRI
1774	positive regulation by host of viral process (GO:0044794)	2021-11-02	0.421697	0.956001	0	0	1.51023	1.30403	TBC1D20;APOE
1775	negative regulation of JUN kinase activity (GO:0043508)	2021-11-02	0.421697	0.956001	0	0	1.51023	1.30403	DNAJA1;GSTP1
1776	modulation by host of viral process (GO:0044788)	2021-11-02	0.421697	0.956001	0	0	1.51023	1.30403	PTX3;APOE
1777	urea cycle (GO:0000050)	2021-11-02	0.421697	0.956001	0	0	1.51023	1.30403	ARG2;NMRAL1
1778	brain morphogenesis (GO:0048854)	2021-11-02	0.421697	0.956001	0	0	1.51023	1.30403	BBS2;PAFAH1B1
1779	endonucleolytic cleavage of tricistronic rRNA transcript (SSU-rRNA, 5.8S rRNA, LSU-rRNA) (GO:0000479)	2021-11-02	0.421697	0.956001	0	0	1.51023	1.30403	ABT1;KRI1
1780	regulation of actin filament depolymerization (GO:0030834)	2021-11-02	0.421697	0.956001	0	0	1.51023	1.30403	SH3BP1;CFL2
1781	regulation of mitotic centrosome separation (GO:0046602)	2021-11-02	0.421697	0.956001	0	0	1.51023	1.30403	RANBP2;RANBP1
1782	biotin metabolic process (GO:0006768)	2021-11-02	0.421697	0.956001	0	0	1.51023	1.30403	SLC5A6;MCCC1
1783	positive regulation of histone deacetylation (GO:0031065)	2021-11-02	0.421697	0.956001	0	0	1.51023	1.30403	AKAP8L;VEGFA
1784	relaxation of cardiac muscle (GO:0055119)	2021-11-02	0.421697	0.956001	0	0	1.51023	1.30403	CHGA;ATP1A1
1785	regulation of integrin-mediated signaling pathway (GO:2001044)	2021-11-02	0.421697	0.956001	0	0	1.51023	1.30403	DMTN;FLNA
1786	calcium ion regulated exocytosis (GO:0017156)	2021-11-02	0.421697	0.956001	0	0	1.51023	1.30403	SYT11;VAMP2
1787	phosphatidylinositol dephosphorylation (GO:0046856)	2021-11-02	0.421697	0.956001	0	0	1.51023	1.30403	MTMR2;INPP5K
1788	mitochondrion distribution (GO:0048311)	2021-11-02	0.421697	0.956001	0	0	1.51023	1.30403	MEF2A;MSTO1
1789	lymphocyte mediated immunity (GO:0002449)	2021-11-02	0.421697	0.956001	0	0	1.51023	1.30403	MSH2;CD46
1790	response to axon injury (GO:0048678)	2021-11-02	0.421697	0.956001	0	0	1.51023	1.30403	MORN4;NREP
1791	positive regulation of mesenchymal cell proliferation (GO:0002053)	2021-11-02	0.421697	0.956001	0	0	1.51023	1.30403	CHRD;VEGFA
1792	synaptonemal complex assembly (GO:0007130)	2021-11-02	0.421697	0.956001	0	0	1.51023	1.30403	P3H4;TRIP13
1793	negative regulation of protein localization to cell surface (GO:2000009)	2021-11-02	0.421697	0.956001	0	0	1.51023	1.30403	TAX1BP3;GPM6B
1794	negative regulation of nucleocytoplasmic transport (GO:0046823)	2021-11-02	0.421697	0.956001	0	0	1.51023	1.30403	CABP1;RANGAP1
1795	histone mRNA catabolic process (GO:0071044)	2021-11-02	0.421697	0.956001	0	0	1.51023	1.30403	SSB;EXOSC10
1796	cellular response to interferon-beta (GO:0035458)	2021-11-02	0.421697	0.956001	0	0	1.51023	1.30403	NDUFA13;UBE2G2
1797	methionine metabolic process (GO:0006555)	2021-11-02	0.421697	0.956001	0	0	1.51023	1.30403	AHCYL1;MTRR
1798	positive regulation of heterotypic cell-cell adhesion (GO:0034116)	2021-11-02	0.421697	0.956001	0	0	1.51023	1.30403	FLOT1;THY1
1799	camera-type eye morphogenesis (GO:0048593)	2021-11-02	0.421697	0.956001	0	0	1.51023	1.30403	KDM2B;VEGFA
1800	negative regulation of heart contraction (GO:0045822)	2021-11-02	0.421697	0.956001	0	0	1.51023	1.30403	SPTBN4;SRI
1801	negative regulation of cardiac muscle hypertrophy (GO:0010614)	2021-11-02	0.421697	0.956001	0	0	1.51023	1.30403	GLRX3;LMNA
1802	cellular response to increased oxygen levels (GO:0036295)	2021-11-02	0.421697	0.956001	0	0	1.51023	1.30403	ATP6AP1;ATP6V0D1
1803	carbohydrate phosphorylation (GO:0046835)	2021-11-02	0.421697	0.956001	0	0	1.51023	1.30403	GNPTG;TKFC
1804	low-density lipoprotein receptor particle metabolic process (GO:0032799)	2021-11-02	0.421697	0.956001	0	0	1.51023	1.30403	VLDLR;AP2M1
1805	positive regulation of glucose metabolic process (GO:0010907)	2021-11-02	0.421697	0.956001	0	0	1.51023	1.30403	AKT2;PTPN2
1806	negative regulation of release of sequestered calcium ion into cytosol (GO:0051280)	2021-11-02	0.421697	0.956001	0	0	1.51023	1.30403	CALM3;SRI
1807	oxidative phosphorylation (GO:0006119)	2021-11-02	0.421697	0.956001	0	0	1.51023	1.30403	UQCRC1;UQCRC2
1808	L-serine metabolic process (GO:0006563)	2021-11-02	0.421697	0.956001	0	0	1.51023	1.30403	SRR;CBS
1809	protein O-linked mannosylation (GO:0035269)	2021-11-02	0.421697	0.956001	0	0	1.51023	1.30403	DPM1;DPM2
1810	aspartate family amino acid biosynthetic process (GO:0009067)	2021-11-02	0.421697	0.956001	0	0	1.51023	1.30403	MTRR;GOT1
1811	glutathione biosynthetic process (GO:0006750)	2021-11-02	0.421697	0.956001	0	0	1.51023	1.30403	GSS;HAGH
1812	presynaptic membrane organization (GO:0097090)	2021-11-02	0.421697	0.956001	0	0	1.51023	1.30403	NLGN3;CNTN2
1813	synaptonemal complex organization (GO:0070193)	2021-11-02	0.421697	0.956001	0	0	1.51023	1.30403	P3H4;TRIP13
1814	alcohol catabolic process (GO:0046164)	2021-11-02	0.421697	0.956001	0	0	1.51023	1.30403	SNX17;APOE
1815	UDP-N-acetylglucosamine biosynthetic process (GO:0006048)	2021-11-02	0.421697	0.956001	0	0	1.51023	1.30403	NAGK;AMDHD2
1816	isotype switching (GO:0045190)	2021-11-02	0.421697	0.956001	0	0	1.51023	1.30403	MSH2;HSPD1
1817	negative regulation of blood vessel diameter (GO:0097756)	2021-11-02	0.421697	0.956001	0	0	1.51023	1.30403	CHGA;EDN1
1818	postsynapse assembly (GO:0099068)	2021-11-02	0.421697	0.956001	0	0	1.51023	1.30403	NLGN3;NRXN2
1819	regulation of lipid kinase activity (GO:0043550)	2021-11-02	0.421697	0.956001	0	0	1.51023	1.30403	RBL2;EEF1A2
1820	carnitine metabolic process (GO:0009437)	2021-11-02	0.421697	0.956001	0	0	1.51023	1.30403	ACADM;CRAT
1821	regulation of lamellipodium morphogenesis (GO:2000392)	2021-11-02	0.421697	0.956001	0	0	1.51023	1.30403	KANK1;CORO1C
1822	negative regulation of nuclear division (GO:0051784)	2021-11-02	0.421697	0.956001	0	0	1.51023	1.30403	FBXO5;AURKAIP1
1823	embryonic eye morphogenesis (GO:0048048)	2021-11-02	0.421697	0.956001	0	0	1.51023	1.30403	KDM2B;MFAP2
1824	Golgi ribbon formation (GO:0090161)	2021-11-02	0.421697	0.956001	0	0	1.51023	1.30403	PRMT5;VAMP4
1825	proteasome assembly (GO:0043248)	2021-11-02	0.421697	0.956001	0	0	1.51023	1.30403	PSMD11;ADRM1
1826	intrinsic apoptotic signaling pathway in response to oxidative stress (GO:0008631)	2021-11-02	0.421697	0.956001	0	0	1.51023	1.30403	STK25;ZNF622
1827	regulation of non-canonical Wnt signaling pathway (GO:2000050)	2021-11-02	0.421697	0.956001	0	0	1.51023	1.30403	RSPO3;CSNK1E
1828	regulation of ventricular cardiac muscle cell action potential (GO:0098911)	2021-11-02	0.421697	0.956001	0	0	1.51023	1.30403	RYR2;JUP
1829	attachment of mitotic spindle microtubules to kinetochore (GO:0051315)	2021-11-02	0.421697	0.956001	0	0	1.51023	1.30403	CDT1;BOD1
1830	regulation of protein kinase C signaling (GO:0090036)	2021-11-02	0.421697	0.956001	0	0	1.51023	1.30403	WNT11;VEGFA
1831	positive regulation of myoblast fusion (GO:1901741)	2021-11-02	0.421697	0.956001	0	0	1.51023	1.30403	ADGRB1;FLOT1
1832	protein processing (GO:0016485)	14/101	0.421819	0.956001	0	0	1.09384	0.944176	RHBDF1;STOML2;C1R;SPPL2B;PSEN2;CLN5;CLN3;ADAMTS13;UQCRC1;YME1L1;PMPCA;CPXM1;UQCRC2;RHBDL1
1833	toll-like receptor signaling pathway (GO:0002224)	1986-12-01	0.42484	0.962322	0	0	1.10225	0.943569	IRAK1;UBE2D2;UBC;RFTN1;HMGB1;IKBKG;CNPY3;BIRC2;MYD88;CTSB;HSP90B1;HSPD1
1834	regulation of Wnt signaling pathway (GO:0030111)	15/109	0.427613	0.967973	0	0	1.08468	0.921476	AMER2;KANK1;CSNK2A1;CTNND2;CTNNBIP1;TSC2;NLK;PPP1CA;PPP2R1A;WIF1;RACK1;ANKRD10;RSPO3;TAX1BP3;EMD
1835	nuclear import (GO:0051170)	1971-10-01	0.427801	0.967973	0	0	1.11425	0.946109	PDIA3;RANBP2;RANBP1;NUP62;GEMIN4;DDX20;TSC2;HNRNPA1;KPNB1;RAN
1836	phosphatidylinositol-mediated signaling (GO:0048015)	1956-08-01	0.430535	0.97247	0	0	1.13279	0.954629	EDN1;PLEKHA1;PI4KAP2;PI4KA;PIK3CD;PI4KB;EZR;SIRT2
1837	respiratory electron transport chain (GO:0022904)	13/94	0.431208	0.97247	0	0	1.09089	0.91762	NDUFA13;NDUFB10;NDUFB5;COX4I1;NDUFA10;COX5B;NDUFS8;NDUFS3;UQCRC1;NDUFS2;D2HGDH;UQCRC2;NDUFV1
1838	positive regulation of synapse assembly (GO:0051965)	2026-04-01	0.432521	0.97247	0	0	1.23568	1.03566	NLGN3;CLSTN3;AGRN;VSTM5
1839	negative chemotaxis (GO:0050919)	2026-04-01	0.432521	0.97247	0	0	1.23568	1.03566	SEMA5B;SEMA4A;SEMA3B;SLIT1
1840	regulation of supramolecular fiber organization (GO:1902903)	2026-04-01	0.432521	0.97247	0	0	1.23568	1.03566	HSPA8;MAP1S;APOE;SSH3
1841	regulation of transcription involved in G1/S transition of mitotic cell cycle (GO:0000083)	2026-04-01	0.432521	0.97247	0	0	1.23568	1.03566	CDT1;E2F1;FBXO5;HINFP
1842	regulation of cardiac muscle cell contraction (GO:0086004)	2026-04-01	0.432521	0.97247	0	0	1.23568	1.03566	RYR2;JUP;ATP2A2;SRI
1843	regulation of muscle contraction (GO:0006937)	2026-04-01	0.432521	0.97247	0	0	1.23568	1.03566	MYL5;TPM1;SRI;ENO1
1844	regulation of histone acetylation (GO:0035065)	2026-04-01	0.432521	0.97247	0	0	1.23568	1.03566	RPS6KA4;SETD5;RUVBL2;MAPK3
1845	regulation of T cell receptor signaling pathway (GO:0050856)	2026-04-01	0.432521	0.97247	0	0	1.23568	1.03566	THY1;PHPT1;EZR;PTPN2
1846	negative regulation of cell projection organization (GO:0031345)	1941-06-01	0.432599	0.97247	0	0	1.16511	0.976298	KANK1;PTPRO;CRMP1;FYN;APOE;ITM2C
1847	telomere organization (GO:0032200)	1941-06-01	0.432599	0.97247	0	0	1.16511	0.976298	ACD;RAD50;XRCC5;APEX1;POLD2;TERF2IP
1848	positive regulation of protein modification process (GO:0031401)	22/163	0.434004	0.974573	0	0	1.06061	0.885295	HDAC3;BRAT1;NTRK3;GBA;ASPSCR1;ILK;VEGFA;CLIP3;BRMS1;AKT2;CNEP1R1;PPP1R7;DVL2;UBE2N;FLOT1;RACK1;DVL3;PIN1;TERF2IP;NSMF;CALM3;MAPK3
1849	neuron projection morphogenesis (GO:0048812)	22/163	0.434004	0.974573	0	0	1.06061	0.885295	MEF2A;BRSK1;SPTBN4;FARP1;CNTNAP1;DBNL;MAP1S;CTNND2;CELSR2;RTN4;LRFN4;CTTN;STK25;ADGRB1;CPNE1;SLIT1;MAP6;NRCAM;PLXNB1;APBB1;SRGAP2;PAK3
1850	positive regulation of protein polymerization (GO:0032273)	1964-09-01	0.4388	0.983339	0	0	1.11218	0.916113	PSRC1;NUMA1;CTTN;DCTN1;PTK2B;SLAIN2;TPPP;NCK1;CDK5R1
1851	negative regulation of neuron differentiation (GO:0045665)	1964-09-01	0.4388	0.983339	0	0	1.11218	0.916113	DISP3;KANK1;MBD4;PTPRO;ID4;CRMP1;APOE;CALR;ITM2C
1852	cellular response to insulin stimulus (GO:0032869)	15/110	0.442217	0.983339	0	0	1.0732	0.875684	ATP6V0B;GOT1;ATP6AP1;PKM;CAPN10;AKT2;MARS;ATP6V1B2;INPP5K;PHIP;ATP6V0D1;ATP6V1E2;PDK2;VAMP2;PTPN2
1853	protein targeting (GO:0006605)	18/133	0.442392	0.983339	0	0	1.06389	0.867669	TOMM70;PEX19;NCF1;RAB3IP;AIP;ZDHHC6;KATNB1;ZDHHC7;AP4B1;GDAP1;SORL1;ZDHHC4;PITRM1;CDC37;PEX6;TSPO;ATG4B;MFN2
1854	lipid homeostasis (GO:0055088)	1949-07-01	0.442687	0.983339	0	0	1.13273	0.923058	MLXIPL;ABHD4;FBXW7;NR1H2;NR1H3;APOE;USF2
1855	negative regulation of transcription from RNA polymerase II promoter (GO:0000122)	74/565	0.442903	0.983339	0	0	1.02469	0.834511	ZNF692;HDAC10;KDM1A;TCF25;SUV39H1;ATN1;AKR1B1;ENO1;CTCF;VLDLR;HMGB1;LDB2;RBPJ;FOXM1;N4BP2L2;RPS14;SIN3B;MLX;ANKRD2;MEN1;MEF2A;EDN1;ZGPAT;KDM2B;EED;RPL23;ATRX;SARS;SIRT7;HCFC2;SIRT2;EID1;ZEB2;MED25;NCOR1;BRMS1;MTF2;CRY2;CRY1;EZR;EAPP;DDX5;HDAC3;RPL10;HDAC1;DDX20;GPS2;HMBOX1;DEAF1;HSF1;UBC;E2F1;E4F1;APBB1;SUDS3;DMAP1;ZNF148;CRYM;PLK3;MBD4;ZNF382;NR1H2;CNBP;PLK1;PDE2A;NR1H3;VEGFA;MAD2L2;SP2;HDGF;CAL…
1856	regulation of phosphatase activity (GO:0010921)	1972-10-01	0.445907	0.983339	0	0	1.09622	0.885356	PPP1R37;PPP1R26;FARP1;CSRNP2;PPP1R12A;PCIF1;CD2BP2;MPHOSPH10;CDK5RAP3;HSP90B1
1857	response to peptide (GO:1901652)	1934-05-01	0.446262	0.983339	0	0	1.17175	0.945427	EIF2B5;EIF2B4;EIF2B2;FYN;EIF2B1
1858	regulation of axon extension (GO:0030516)	1934-05-01	0.446262	0.983339	0	0	1.17175	0.945427	CTTN;NRCAM;APOE;L1CAM;RTN4
1859	keratan sulfate metabolic process (GO:0042339)	1934-05-01	0.446262	0.983339	0	0	1.17175	0.945427	B4GALT3;HEXB;HEXA;CHST1;ST3GAL1
1860	double-strand break repair (GO:0006302)	19/141	0.446645	0.983339	0	0	1.05855	0.853184	VCP;KDM2A;XRCC5;DDX1;ACTR5;SMC5;SPIDR;REC8;BABAM1;MAD2L2;MORF4L1;RAD50;MSH2;PAXX;TDP2;UBE2N;SMARCAD1;SLX1A;TRIP13
1861	positive regulation of protein serine/threonine kinase activity (GO:0071902)	16/118	0.447043	0.983339	0	0	1.06617	0.858377	EDN1;CCNT2;MAP2K2;PIH1D1;CCNC;PARP16;VEGFA;STK11;PSRC1;IRAK1;CHI3L1;CALM3;MAPRE3;CCNL2;CCNL1;EZH2
1862	regulation of mitotic spindle assembly (GO:1901673)	2019-03-01	0.447854	0.983339	0	0	1.27424	1.02358	PLK1;CHMP1A;CHMP5
1863	positive regulation of transforming growth factor beta receptor signaling pathway (GO:0030511)	2019-03-01	0.447854	0.983339	0	0	1.27424	1.02358	STK11;HSP90AB1;MEN1
1864	negative regulation of smoothened signaling pathway (GO:0045879)	2019-03-01	0.447854	0.983339	0	0	1.27424	1.02358	PTCH2;ULK3;TULP3
1865	regulation of sprouting angiogenesis (GO:1903670)	2019-03-01	0.447854	0.983339	0	0	1.27424	1.02358	EPN2;VEGFA;JAK1
1866	cellular polysaccharide catabolic process (GO:0044247)	2019-03-01	0.447854	0.983339	0	0	1.27424	1.02358	PHKG2;PGM2;PHKA2
1867	acetylcholine receptor signaling pathway (GO:0095500)	2019-03-01	0.447854	0.983339	0	0	1.27424	1.02358	GNB1;AGRN;CDK5R1
1868	purine ribonucleoside bisphosphate metabolic process (GO:0034035)	2019-03-01	0.447854	0.983339	0	0	1.27424	1.02358	SULT1A1;PODXL2;SULT4A1
1869	positive regulation of oxidoreductase activity (GO:0051353)	2019-03-01	0.447854	0.983339	0	0	1.27424	1.02358	EDN1;POR;ABL2
1870	positive regulation of toll-like receptor signaling pathway (GO:0034123)	2019-03-01	0.447854	0.983339	0	0	1.27424	1.02358	FLOT1;NR1H3;HMGB1
1871	purine ribonucleotide catabolic process (GO:0009154)	2019-03-01	0.447854	0.983339	0	0	1.27424	1.02358	PDE2A;PDE4A;NUDT16
1872	folic acid metabolic process (GO:0046655)	2019-03-01	0.447854	0.983339	0	0	1.27424	1.02358	ALDH1L1;MTRR;SLC19A1
1873	cellular response to interleukin-7 (GO:0098761)	2019-03-01	0.447854	0.983339	0	0	1.27424	1.02358	STAT5B;BRWD1;JAK1
1874	fatty-acyl-CoA metabolic process (GO:0035337)	2019-03-01	0.447854	0.983339	0	0	1.27424	1.02358	SLC25A1;DGAT1;HSD17B4
1875	regulation of neuron migration (GO:2001222)	2019-03-01	0.447854	0.983339	0	0	1.27424	1.02358	NSMF;ARHGEF2;SRGAP2
1876	interleukin-7-mediated signaling pathway (GO:0038111)	2019-03-01	0.447854	0.983339	0	0	1.27424	1.02358	STAT5B;BRWD1;JAK1
1877	negative regulation of calcium ion transport (GO:0051926)	2019-03-01	0.447854	0.983339	0	0	1.27424	1.02358	YWHAE;INPP5K;TMBIM6
1878	telomere capping (GO:0016233)	2019-03-01	0.447854	0.983339	0	0	1.27424	1.02358	ACD;RAD50;TERF2IP
1879	positive regulation of adherens junction organization (GO:1903393)	2019-03-01	0.447854	0.983339	0	0	1.27424	1.02358	THY1;ADD1;VEGFA
1880	triglyceride biosynthetic process (GO:0019432)	2019-03-01	0.447854	0.983339	0	0	1.27424	1.02358	DGAT1;GPAM;GPAT4
1881	mitochondrial membrane organization (GO:0007006)	2019-03-01	0.447854	0.983339	0	0	1.27424	1.02358	MFN2;TAZ;SLC25A4
1882	positive regulation of cellular response to transforming growth factor beta stimulus (GO:1903846)	2019-03-01	0.447854	0.983339	0	0	1.27424	1.02358	STK11;HSP90AB1;MEN1
1883	regulation of catenin import into nucleus (GO:0035412)	2019-03-01	0.447854	0.983339	0	0	1.27424	1.02358	KANK1;EMD;ANAPC2
1884	positive regulation of neuron apoptotic process (GO:0043525)	2019-03-01	0.447854	0.983339	0	0	1.27424	1.02358	SRPK2;FBXW7;CDK5R1
1885	regulation of long-term synaptic potentiation (GO:1900271)	2019-03-01	0.447854	0.983339	0	0	1.27424	1.02358	NSG1;APOE;SQSTM1
1886	negative regulation of double-strand break repair (GO:2000780)	2019-03-01	0.447854	0.983339	0	0	1.27424	1.02358	OGG1;HSF1;TRIP12
1887	acylglycerol biosynthetic process (GO:0046463)	2019-03-01	0.447854	0.983339	0	0	1.27424	1.02358	DGAT1;GPAM;GPAT4
1888	regulation of neurogenesis (GO:0050767)	1957-08-01	0.450941	0.983339	0	0	1.1096	0.88371	DYNLT1;RGS14;BIN1;PAX6;NREP;SORL1;CDK5RAP3;CDK5R1
1889	regulation of Rho protein signal transduction (GO:0035023)	1957-08-01	0.450941	0.983339	0	0	1.1096	0.88371	EPS8;KANK1;ARHGDIA;KCTD13;MYO9B;ARHGEF2;APOE;RAF1
1890	transmembrane receptor protein tyrosine kinase signaling pathway (GO:0007169)	52/396	0.451027	0.983339	0	0	1.02759	0.8182	CYFIP2;EPHB6;NCF1;ACTB;ACTG1;PTBP1;SIPA1L1;AKT2;ATP6V1E2;AP2M1;PDK2;JAK1;NCK1;ATP6V0B;ATP6AP1;TSC2;SIRT2;DNM1;HNRNPH1;ATP6V1B2;PHIP;ATP6V0D1;NGEF;SHC4;RGS14;PSEN2;FLRT2;POLR2A;UBC;ABL2;POLR2F;PTK2B;FYN;POLR2I;HNRNPA1;PAK3;WASF2;POLR2J;MPZL1;MAPK3;TNK2;NTRK3;VEGFA;MAPK13;NELL2;FGF17;HNRNPM;FIBP;MAPK11;EFNA3;PTPN2;CDK5R1
1891	negative regulation of defense response (GO:0031348)	1980-11-01	0.452134	0.983339	0	0	1.0835	0.860055	MAPKBP1;FNDC4;SHARPIN;MAPK7;GBA;PCBP2;TRAFD1;NR1H3;APOE;SIRT2;PTPN2
1892	regulation of interleukin-6 production (GO:0032675)	1942-06-01	0.456463	0.983339	0	0	1.13268	0.888302	C1QTNF4;GBA;ARHGEF2;MYD88;HSPD1;MAPK13
1893	cellular response to reactive oxygen species (GO:0034614)	1965-09-01	0.457913	0.983339	0	0	1.09225	0.853132	MAPK7;NCF1;PLEKHA1;TPM1;PDK2;HDAC6;ANKZF1;MAPK3;MAPK13
1894	negative regulation of blood vessel morphogenesis (GO:2000181)	1965-09-01	0.457913	0.983339	0	0	1.09225	0.853132	ATF2;EFNA3;HGS;ADGRB1;PGK1;PTPRM;SARS;VASH1;GTF2I
1895	regulation of cell division (GO:0051302)	1965-09-01	0.457913	0.983339	0	0	1.09225	0.853132	BECN1;PLK3;ORC6;PLK1;RACK1;PIN1;CALM3;FSD1;SIRT2
1896	negative regulation of small GTPase mediated signal transduction (GO:0051058)	2027-04-01	0.462486	0.983339	0	0	1.18189	0.9114	SH3BP1;RASA4;MFN2;STAMBP
1897	regulation of protein localization to nucleus (GO:1900180)	2027-04-01	0.462486	0.983339	0	0	1.18189	0.9114	PLK1;CDK1;PIN1;CDK5RAP3
1898	phagosome acidification (GO:0090383)	2027-04-01	0.462486	0.983339	0	0	1.18189	0.9114	ATP6V0B;ATP6V1B2;ATP6V0D1;ATP6V1E2
1899	microtubule polymerization (GO:0046785)	2027-04-01	0.462486	0.983339	0	0	1.18189	0.9114	TUBGCP6;SLAIN2;TPPP;TUBG2
1900	positive regulation of substrate adhesion-dependent cell spreading (GO:1900026)	2027-04-01	0.462486	0.983339	0	0	1.18189	0.9114	DMTN;FLNA;CALR;TRIOBP
1901	protein targeting to vacuole (GO:0006623)	2027-04-01	0.462486	0.983339	0	0	1.18189	0.9114	LARS;HGS;VPS4A;SORL1
1902	regulation of protein localization to cell surface (GO:2000008)	2027-04-01	0.462486	0.983339	0	0	1.18189	0.9114	HSP90AB1;STX4;TAX1BP3;GPM6B
1903	negative regulation of peptidyl-tyrosine phosphorylation (GO:0050732)	2027-04-01	0.462486	0.983339	0	0	1.18189	0.9114	DMTN;PPP2R1A;THY1;PTPN2
1904	protein localization to nucleus (GO:0034504)	13/96	0.462659	0.983339	0	0	1.06448	0.820467	PDIA3;RANBP2;RANBP1;PLK1;TSC2;SUPT7L;CNEP1R1;NUP62;LMNA;CALR;KPNB1;RAN;SKP1
1905	regulation of blood vessel endothelial cell migration (GO:0043535)	1950-07-01	0.464541	0.983339	0	0	1.10633	0.848227	SH3BP1;JUP;HMGB1;VASH1;PLCG1;APOE;VEGFA
1906	peptide metabolic process (GO:0006518)	14/104	0.467195	0.983339	0	0	1.05719	0.804532	GSTK1;HSPA8;SPPL2B;GSTP1;NRDC;PSEN2;CTNS;GDAP1;CLN5;NLN;ADAMTS13;GSTA4;GDAP1L1;CPXM1
1907	regulation of double-strand break repair via nonhomologous end joining (GO:2001032)	2021-12-02	0.467581	0.983339	0	0	1.35913	1.03318	HSF1;USP51
1908	regulation of myoblast fusion (GO:1901739)	2021-12-02	0.467581	0.983339	0	0	1.35913	1.03318	ADGRB1;FLOT1
1909	regulation of nitric-oxide synthase biosynthetic process (GO:0051769)	2021-12-02	0.467581	0.983339	0	0	1.35913	1.03318	EDN1;GSTP1
1910	peptidyl-arginine modification (GO:0018195)	2021-12-02	0.467581	0.983339	0	0	1.35913	1.03318	PRMT5;RIOX2
1911	regulation of DNA-dependent DNA replication (GO:0090329)	2021-12-02	0.467581	0.983339	0	0	1.35913	1.03318	CDT1;WDR18
1912	vesicle budding from membrane (GO:0006900)	2021-12-02	0.467581	0.983339	0	0	1.35913	1.03318	VPS4A;FNBP1L
1913	pyrimidine nucleoside salvage (GO:0043097)	2021-12-02	0.467581	0.983339	0	0	1.35913	1.03318	UCK1;UCKL1
1914	regulation of intrinsic apoptotic signaling pathway in response to DNA damage by p53 class mediator (GO:1902165)	2021-12-02	0.467581	0.983339	0	0	1.35913	1.03318	KDM1A;RPL26
1915	UDP-N-acetylglucosamine metabolic process (GO:0006047)	2021-12-02	0.467581	0.983339	0	0	1.35913	1.03318	NAGK;AMDHD2
1916	serine family amino acid biosynthetic process (GO:0009070)	2021-12-02	0.467581	0.983339	0	0	1.35913	1.03318	SRR;CBS
1917	mitochondrion transport along microtubule (GO:0047497)	2021-12-02	0.467581	0.983339	0	0	1.35913	1.03318	RHOT2;MAP1S
1918	nucleoside catabolic process (GO:0009164)	2021-12-02	0.467581	0.983339	0	0	1.35913	1.03318	NT5C3A;DERA
1919	nonribosomal peptide biosynthetic process (GO:0019184)	2021-12-02	0.467581	0.983339	0	0	1.35913	1.03318	GSS;HAGH
1920	protein import into peroxisome matrix (GO:0016558)	2021-12-02	0.467581	0.983339	0	0	1.35913	1.03318	PEX6;PEX5
1921	positive regulation of amyloid precursor protein catabolic process (GO:1902993)	2021-12-02	0.467581	0.983339	0	0	1.35913	1.03318	EFNA3;CLU
1922	regulation of cell communication by electrical coupling (GO:0010649)	2021-12-02	0.467581	0.983339	0	0	1.35913	1.03318	CALM3;SRI
1923	cellular glucan metabolic process (GO:0006073)	2021-12-02	0.467581	0.983339	0	0	1.35913	1.03318	UGP2;PHKG2
1924	eye photoreceptor cell development (GO:0042462)	2021-12-02	0.467581	0.983339	0	0	1.35913	1.03318	THY1;VEGFA
1925	positive regulation of ruffle assembly (GO:1900029)	2021-12-02	0.467581	0.983339	0	0	1.35913	1.03318	EPS8;DEF8
1926	negative regulation by host of viral transcription (GO:0043922)	2021-12-02	0.467581	0.983339	0	0	1.35913	1.03318	HDAC1;INPP5K
1927	cellular response to fluid shear stress (GO:0071498)	2021-12-02	0.467581	0.983339	0	0	1.35913	1.03318	HDAC3;MAPK7
1928	activation of cysteine-type endopeptidase activity (GO:0097202)	2021-12-02	0.467581	0.983339	0	0	1.35913	1.03318	CYFIP2;ASPH
1929	regulation of protein import into nucleus, translocation (GO:0033158)	2021-12-02	0.467581	0.983339	0	0	1.35913	1.03318	OGG1;PDE2A
1930	purine nucleoside monophosphate biosynthetic process (GO:0009127)	2021-12-02	0.467581	0.983339	0	0	1.35913	1.03318	IMPDH1;IMPDH2
1931	transcription from mitochondrial promoter (GO:0006390)	2021-12-02	0.467581	0.983339	0	0	1.35913	1.03318	MTERF4;POLRMT
1932	pyrimidine-containing compound salvage (GO:0008655)	2021-12-02	0.467581	0.983339	0	0	1.35913	1.03318	UCK1;UCKL1
1933	prostanoid metabolic process (GO:0006692)	2021-12-02	0.467581	0.983339	0	0	1.35913	1.03318	PTGR2;CES2
1934	dermatan sulfate biosynthetic process (GO:0030208)	2021-12-02	0.467581	0.983339	0	0	1.35913	1.03318	VCAN;NCAN
1935	keratan sulfate catabolic process (GO:0042340)	2021-12-02	0.467581	0.983339	0	0	1.35913	1.03318	HEXB;HEXA
1936	regulation of sister chromatid cohesion (GO:0007063)	2021-12-02	0.467581	0.983339	0	0	1.35913	1.03318	CTCF;WAPL
1937	positive regulation of neuron migration (GO:2001224)	2021-12-02	0.467581	0.983339	0	0	1.35913	1.03318	NSMF;ARHGEF2
1938	regulation of retrograde protein transport, ER to cytosol (GO:1904152)	2021-12-02	0.467581	0.983339	0	0	1.35913	1.03318	OS9;UBE2G2
1939	positive regulation of protein depolymerization (GO:1901881)	2021-12-02	0.467581	0.983339	0	0	1.35913	1.03318	CFL2;KATNB1
1940	signal transduction involved in G2 DNA damage checkpoint (GO:0072425)	2021-12-02	0.467581	0.983339	0	0	1.35913	1.03318	BABAM1;PLK1
1941	regulation of IRE1-mediated unfolded protein response (GO:1903894)	2021-12-02	0.467581	0.983339	0	0	1.35913	1.03318	PTPN1;HSPA5
1942	negative regulation of oxidoreductase activity (GO:0051354)	2021-12-02	0.467581	0.983339	0	0	1.35913	1.03318	OXA1L;HDAC6
1943	modification-dependent macromolecule catabolic process (GO:0043632)	2021-12-02	0.467581	0.983339	0	0	1.35913	1.03318	UBL4A;UBC
1944	amino sugar biosynthetic process (GO:0046349)	2021-12-02	0.467581	0.983339	0	0	1.35913	1.03318	NAGK;AMDHD2
1945	entry of bacterium into host cell (GO:0035635)	2021-12-02	0.467581	0.983339	0	0	1.35913	1.03318	CTNND1;UBC
1946	regulation of cholesterol storage (GO:0010885)	2021-12-02	0.467581	0.983339	0	0	1.35913	1.03318	NR1H2;NR1H3
1947	positive regulation of skeletal muscle tissue development (GO:0048643)	2021-12-02	0.467581	0.983339	0	0	1.35913	1.03318	GPC1;FLOT1
1948	regulation of cholesterol homeostasis (GO:2000188)	2021-12-02	0.467581	0.983339	0	0	1.35913	1.03318	NR1H2;NR1H3
1949	regulation of histone methylation (GO:0031060)	2021-12-02	0.467581	0.983339	0	0	1.35913	1.03318	CHTOP;PIH1D1
1950	receptor metabolic process (GO:0043112)	1958-08-01	0.47122	0.983339	0	0	1.08735	0.818155	BECN1;TFRC;ARRB2;NSG1;LDLRAP1;AP2M1;DNM1;PLEKHJ1
1951	integrin-mediated signaling pathway (GO:0007229)	1958-08-01	0.47122	0.983339	0	0	1.08735	0.818155	ADAMTS13;ADAM15;ADAM11;ZYX;ILK;ADAM10;PTK2B;THY1
1952	positive regulation of cell morphogenesis involved in differentiation (GO:0010770)	1958-08-01	0.47122	0.983339	0	0	1.08735	0.818155	DMTN;ARHGDIA;CAPRIN2;FLNA;PLXNB1;CALR;OBSL1;TRIOBP
1953	post-Golgi vesicle-mediated transport (GO:0006892)	1958-08-01	0.47122	0.983339	0	0	1.08735	0.818155	OSBPL5;SNAP23;VPS52;STX4;CCDC93;AP3B2;SORL1;VAMP2
1954	positive regulation of RNA metabolic process (GO:0051254)	1935-05-01	0.472494	0.983339	0	0	1.13263	0.849167	DDX5;MAP2K2;POLR2A;NMD3;RBM22
1955	regulation of mitochondrial membrane potential (GO:0051881)	1935-05-01	0.472494	0.983339	0	0	1.13263	0.849167	SLC25A27;STOML2;VCP;AKT2;PYCR1
1956	carboxylic acid transmembrane transport (GO:1905039)	1935-05-01	0.472494	0.983339	0	0	1.13263	0.849167	SLC5A6;SLC6A6;SLC38A7;SLC7A10;SLC38A3
1957	regulation of cardiac muscle contraction (GO:0055117)	1935-05-01	0.472494	0.983339	0	0	1.13263	0.849167	CHGA;RYR2;ATP2A2;CALM3;SRI
1958	protein kinase B signaling (GO:0043491)	1935-05-01	0.472494	0.983339	0	0	1.13263	0.849167	PLK3;NR4A1;RPS6KB2;TSC2;SIRT2
1959	positive regulation of NIK/NF-kappaB signaling (GO:1901224)	1935-05-01	0.472494	0.983339	0	0	1.13263	0.849167	C1QTNF4;IRAK1;ILK;CHI3L1;TERF2IP
1960	actin filament organization (GO:0007015)	16/120	0.475202	0.983339	0	0	1.04555	0.777906	CAP1;DMTN;TPM4;TPM3;ACTN1;TPM1;HIP1R;EPS8;MAD2L2;SH3BP1;FLNA;EVL;ARHGEF2;ALDOA;OBSL1;DBN1
1961	protein homooligomerization (GO:0051260)	25/190	0.478705	0.983339	0	0	1.02972	0.758563	TOR2A;PEX11B;SLC1A2;ALAD;SRR;HSF1;LONP1;FLOT1;ANXA6;SMARCAD1;FSD1;VSTM5;ASIC1;PDCD6IP;TMEM120A;DCXR;SIGMAR1;SEPT4;MCOLN1;P2RX6;ATG16L1;SYT11;CD247;ALDOA;RBMX
1962	response to hydrogen peroxide (GO:0042542)	1943-06-01	0.480078	0.983339	0	0	1.10201	0.808659	MAPK7;PLEKHA1;STK25;HDAC6;ANKZF1;MAPK13
1963	regulation of ATP metabolic process (GO:1903578)	1943-06-01	0.480078	0.983339	0	0	1.10201	0.808659	RANBP2;UQCC2;NUP62;NUP54;AAAS;NUP160
1964	nucleobase-containing compound catabolic process (GO:0034655)	1943-06-01	0.480078	0.983339	0	0	1.10201	0.808659	DIS3;PABPC4;ENTPD6;HNRNPD;NUDT16;SIDT2
1965	regulation of multicellular organismal development (GO:2000026)	1943-06-01	0.480078	0.983339	0	0	1.10201	0.808659	PHLDB1;DEAF1;MCRIP1;CDK1;TRIP12;HMGB1
1966	RNA catabolic process (GO:0006401)	1943-06-01	0.480078	0.983339	0	0	1.10201	0.808659	DIS3;PABPC4;METTL3;HNRNPD;NUDT16;SIDT2
1967	glucose homeostasis (GO:0042593)	1974-10-01	0.48188	0.983339	0	0	1.06184	0.775207	MLXIPL;STK11;RPS6;CRY2;CRY1;INPP5K;PAX6;ADIPOR1;PDK2;PTPN2
1968	negative regulation of innate immune response (GO:0045824)	2020-03-01	0.48286	0.983339	0	0	1.19922	0.873062	TRAFD1;FAM3A;PTPN2
1969	regulation of endoplasmic reticulum stress-induced intrinsic apoptotic signaling pathway (GO:1902235)	2020-03-01	0.48286	0.983339	0	0	1.19922	0.873062	SYVN1;TMBIM6;NCK1
1970	response to progesterone (GO:0032570)	2020-03-01	0.48286	0.983339	0	0	1.19922	0.873062	WBP2;NR1H3;UBE3A
1971	positive regulation of gene silencing by miRNA (GO:2000637)	2020-03-01	0.48286	0.983339	0	0	1.19922	0.873062	FXR1;DDX5;MAP2K2
1972	growth hormone receptor signaling pathway (GO:0060396)	2020-03-01	0.48286	0.983339	0	0	1.19922	0.873062	PTPN1;STAT5B;MAPK3
1973	regulation of glycogen biosynthetic process (GO:0005979)	2020-03-01	0.48286	0.983339	0	0	1.19922	0.873062	AKT2;INPP5K;PASK
1974	steroid hormone mediated signaling pathway (GO:0043401)	2020-03-01	0.48286	0.983339	0	0	1.19922	0.873062	MBD4;CALCOCO1;MED16
1975	negative regulation of adenylate cyclase activity (GO:0007194)	2020-03-01	0.48286	0.983339	0	0	1.19922	0.873062	GRM2;HRH3;GNAI2
1976	chondroitin sulfate biosynthetic process (GO:0030206)	2020-03-01	0.48286	0.983339	0	0	1.19922	0.873062	VCAN;CHPF2;NCAN
1977	cellular response to steroid hormone stimulus (GO:0071383)	2020-03-01	0.48286	0.983339	0	0	1.19922	0.873062	MBD4;AKR1B1;ATP1A1
1978	regulation of lipoprotein lipase activity (GO:0051004)	2020-03-01	0.48286	0.983339	0	0	1.19922	0.873062	NR1H2;NR1H3;ANGPTL4
1979	negative regulation of cyclase activity (GO:0031280)	2020-03-01	0.48286	0.983339	0	0	1.19922	0.873062	GRM2;HRH3;GNAI2
1980	regulation of calcium ion transmembrane transport (GO:1903169)	2020-03-01	0.48286	0.983339	0	0	1.19922	0.873062	PTK2B;FYN;CASQ1
1981	mitochondrial respiratory chain complex IV assembly (GO:0033617)	2020-03-01	0.48286	0.983339	0	0	1.19922	0.873062	FASTKD3;TIMM21;BCS1L
[truncated: 2,171 more rows]

## Sheet: GO_IR_Mouse
	GO_Biological_Process_2018.Term	GO_Biological_Process_2018.Overlap	GO_Biological_Process_2018.P.value	GO_Biological_Process_2018.Adjusted.P.value	GO_Biological_Process_2018.Old.P.value	GO_Biological_Process_2018.Old.Adjusted.P.value	GO_Biological_Process_2018.Odds.Ratio	GO_Biological_Process_2018.Combined.Score	GO_Biological_Process_2018.Genes
[truncated: 4,439 more rows]

[truncated: 2 more sheets: GO_IsoformDiversity_GWAS_Human, GO_IsoformDiversity_GWAS_Mouse]
