# Supplementary material for: Full-length transcript sequencing of human and mouse cerebral cortex identifies widespread isoform diversity and alternative splicing
Source: Cell Rep. 2021 Nov 16;37(7):110022. doi: 10.1016/j.celrep.2021.110022 (PMC8609283; doi:10.1016/j.celrep.2021.110022)
Supplement: Table S5. Number of isoforms in human and mouse cortex, related to Figures 1 and 3 — Isoform diversity in human and mouse is reported in three ways: i) the total number of isoforms identified per gene, normalized to the number of isoforms present in the reference genome (human: hg38, mouse: mm10); ii) the number of multi-exonic isoforms identified per gene, present in both human and mouse cortex not accounting for homology; and iii) the number of multi-exonic isoforms identified per gene, present in both human and mouse cortex accounting for homology. Homology was considered by converting the mouse gene names to the equivalent homologous human gene names according to the mouse genome informatics syntenic gene list (http://www.informatics.jax.org/downloads/reports/HOM_MouseHumanSequence.rpt) [file mmc4.xlsx]

## Sheet: Contents
Tab Names	Description
all	Number of isoforms (and normalised) of genes identified in human and mouse cortex
multiexonic	Number of multi-exonic isoforms of genes identified in both human and mouse cortex
multiexonic_homology_both	Number of multi-exonic homologous isoforms of genes identified in both human and mouse cortex
Key of Column Names
Human_Detected_Num_Isoseq	Number of Isoforms detected in human cortex (Iso-Seq dataset)
Human_Known_Num_Gencode	Number of isoforms known in human reference genome (hg38)
Human_Normalised	Number of isoforms detected in human cortex (Iso-Seq dataset) divided by number of isoforms known in human reference genome
Mouse_Detected_Num_Isoseq	Number of Isoforms detected in mouse cortex (Iso-Seq dataset)
Mouse_Known_Num_Gencode	Number of isoforms known in mouse reference genome (mm10)
Mouse_Normalised	Number of isoforms detected in mouse cortex (Iso-Seq dataset) divided by number of isoforms known in mouse reference genome
isoseq_comparison_HumanvsMouse	Number of isoforms detected in human cortex (Iso-Seq dataset) divided by number of isoforms detected in mouse cortex (Iso-Seq dataset)
isoseq_comparison_MousevsHuman	Number of isoforms detected in mouse cortex (Iso-Seq dataset) divided by number of isoforms detected in human cortex (Iso-Seq dataset)
isoseq_comparison_diff	Absolute difference in number of isoforms detected in mouse cortex and human cortex from Iso-Seq datasets

## Sheet: all
associated_gene	Human_Detected_Num_Isoseq	Human_Known_Num_Gencode	Human_Normalised	Mouse_Detected_Num_Isoseq	Mouse_Known_Num_Gencode	Mouse_Normalised
SORBS1	5	23	0.217391	86	25	3.44
TCF4	33	91	0.362637	57	62	0.919355
ARPP21	14	35	0.4	47	31	1.51613
DLGAP1	13	22	0.590909	43	20	2.15
CELF4	15	23	0.652174	42	10	4.2
ZBTB20	14	20	0.7	41	21	1.95238
NCALD	11	30	0.366667	37	12	3.08333
MEG3	40	50	0.8	34	11	3.09091
RAP1GAP	27	13	2.07692	34	14	2.42857
ENTR1	3	11	0.272727	34	13	2.61538
CBARP	2	7	0.285714	34	15	2.26667
BAG6	4	29	0.137931	33	16	2.0625
THRA	8	10	0.8	32	9	3.55556
FASTK	17	17	1	31	15	2.06667
PCBP2	12	26	0.461538	31	31	1
NRXN2	7	16	0.4375	31	18	1.72222
MAP4	24	16	1.5	30	17	1.76471
SNAP91	12	22	0.545455	30	10	3
TMEM191C	1	14	0.0714286	30	15	2
ANK2	13	27	0.481481	29	28	1.03571
TRAK1	5	10	0.5	29	14	2.07143
NDRG4	16	55	0.290909	28	11	2.54545
UBAP2L	10	20	0.5	28	23	1.21739
RNF14	9	16	0.5625	28	21	1.33333
ZMYND11	8	17	0.470588	28	26	1.07692
SRCIN1	0	9	0	28	11	2.54545
NDRG2	30	78	0.384615	27	13	2.07692
DNM1	23	29	0.793103	27	17	1.58824
DLGAP4	11	16	0.6875	27	14	1.92857
MCF2L	8	32	0.25	27	23	1.17391
ARNT2	1	9	0.111111	27	13	2.07692
EPB41L3	16	36	0.444444	26	18	1.44444
SH3GLB2	14	12	1.16667	26	14	1.85714
CELF2	22	17	1.29412	25	28	0.892857
DTNA	15	35	0.428571	25	10	2.5
TTC3	13	25	0.52	25	35	0.714286
HDAC5	8	12	0.666667	25	20	1.25
GPRASP1	3	6	0.5	25	6	4.16667
SNRPN	17	12	1.41667	24	2	12
KALRN	16	22	0.727273	24	21	1.14286
GPM6B	11	11	1	24	12	2
RUNDC3A	11	7	1.57143	24	10	2.4
CAMTA1	8	16	0.5	24	13	1.84615
EPN1	5	7	0.714286	24	7	3.42857
MPPED1	5	6	0.833333	24	11	2.18182
SLMAP	4	31	0.129032	24	16	1.5
OGDH	3	10	0.3	24	7	3.42857
ADD1	14	29	0.482759	23	15	1.53333
ANKS1B	10	34	0.294118	23	33	0.69697
PTK2	8	57	0.140351	23	15	1.53333
APBA2	7	12	0.583333	23	7	3.28571
NRCAM	6	17	0.352941	23	17	1.35294
R3HDM2	2	15	0.133333	23	21	1.09524
CAMK2B	18	26	0.692308	22	15	1.46667
AKAP8L	17	20	0.85	22	13	1.69231
CLASP2	13	26	0.5	22	11	2
GRIA2	13	15	0.866667	22	8	2.75
2005-09-01	10	13	0.769231	22	5	4.4
MADD	9	23	0.391304	22	28	0.785714
ABLIM2	7	15	0.466667	22	17	1.29412
KIF1A	6	31	0.193548	22	11	2
PDE2A	6	27	0.222222	22	12	1.83333
TRIM9	6	6	1	22	12	1.83333
CLCN4	1	4	0.25	22	10	2.2
KIFC2	27	9	3	21	6	3.5
CAMK2G	20	14	1.42857	21	17	1.23529
ASPH	13	30	0.433333	21	20	1.05
DCTN1	12	27	0.444444	21	12	1.75
NPTN	11	10	1.1	21	13	1.61538
GTF2I	10	23	0.434783	21	28	0.75
ADGRB1	8	6	1.33333	21	12	1.75
ATXN2L	7	26	0.269231	21	6	3.5
ODF2	5	20	0.25	21	25	0.84
ATP2B2	4	14	0.285714	21	8	2.625
PITPNM1	4	16	0.25	21	13	1.61538
SLC27A1	4	9	0.444444	21	9	2.33333
EIF4G3	3	14	0.214286	21	15	1.4
OXR1	3	15	0.2	21	16	1.3125
DLG1	2	71	0.028169	21	15	1.4
HNRNPK	19	11	1.72727	20	34	0.588235
HNRNPA2B1	13	9	1.44444	20	13	1.53846
MIB2	12	32	0.375	20	9	2.22222
GTPBP6	4	4	1	20	12	1.66667
MYT1L	4	69	0.057971	20	11	1.81818
RNF112	4	5	0.8	20	7	2.85714
FAM149B	0	0	0	20	17	1.17647
MAP2	13	16	0.8125	19	24	0.791667
ARHGEF4	11	18	0.611111	19	8	2.375
DHX30	9	15	0.6	19	26	0.730769
RBFOX1	9	24	0.375	19	8	2.375
EPHA5	6	6	1	19	11	1.72727
KDM4B	5	12	0.416667	19	6	3.16667
SYNJ1	4	11	0.363636	19	12	1.58333
WIZ	3	10	0.3	19	14	1.35714
MED25	2	14	0.142857	19	14	1.35714
FBXW5	18	8	2.25	18	9	2
KLC1	18	27	0.666667	18	9	2
SLC22A17	17	11	1.54545	18	12	1.5
ARHGEF2	13	20	0.65	18	32	0.5625
CELF1	13	21	0.619048	18	14	1.28571
NOP56	12	21	0.571429	18	19	0.947368
RBFOX2	12	14	0.857143	18	15	1.2
NSMF	10	10	1	18	18	1
ATP6V0A1	9	25	0.36	18	10	1.8
MEF2C	9	56	0.160714	18	31	0.580645
MTCH1	9	6	1.5	18	19	0.947368
RHBDL1	9	4	2.25	18	3	6
TRMT1	8	23	0.347826	18	30	0.6
CALY	7	5	1.4	18	5	3.6
KTN1	6	25	0.24	18	26	0.692308
BCAN	5	8	0.625	18	6	3
CALM1	5	19	0.263158	18	5	3.6
AATK	4	11	0.363636	18	9	2
DCAF11	4	38	0.105263	18	18	1
MARK2	4	15	0.266667	18	21	0.857143
SGIP1	2	14	0.142857	18	15	1.2
DGKZ	16	24	0.666667	17	13	1.30769
FAM49B	16	30	0.533333	17	8	2.125
CKB	13	17	0.764706	17	5	3.4
B4GALNT1	11	16	0.6875	17	5	3.4
GRIN1	11	13	0.846154	17	14	1.21429
KCTD17	10	9	1.11111	17	11	1.54545
NCDN	10	6	1.66667	17	3	5.66667
TRIM2	10	12	0.833333	17	19	0.894737
CPNE6	9	19	0.473684	17	7	2.42857
R3HDM1	9	20	0.45	17	16	1.0625
SEZ6	9	10	0.9	17	9	1.88889
SYT1	9	12	0.75	17	6	2.83333
LINGO1	8	14	0.571429	17	8	2.125
SH2B1	8	16	0.5	17	9	1.88889
RNF44	7	8	0.875	17	18	0.944444
ZMYND8	7	21	0.333333	17	21	0.809524
BRSK2	6	15	0.4	17	17	1
DCLK1	6	8	0.75	17	15	1.13333
2003-09-01	6	7	0.857143	17	8	2.125
ALDOA	4	19	0.210526	17	14	1.21429
MAPK8IP3	4	16	0.25	17	21	0.809524
GGT7	3	4	0.75	17	5	3.4
NFIX	3	14	0.214286	17	8	2.125
PTPRS	3	10	0.3	17	21	0.809524
DAB2IP	2	12	0.166667	17	13	1.30769
GRAMD1B	2	18	0.111111	17	14	1.21429
SEMA6D	1	17	0.0588235	17	11	1.54545
NCOR1	19	27	0.703704	16	25	0.64
MBP	14	48	0.291667	16	16	1
PTPRN	9	19	0.473684	16	6	2.66667
TMEM25	9	30	0.3	16	8	2
CAMTA2	8	16	0.5	16	9	1.77778
NGEF	8	9	0.888889	16	4	4
PCBP4	8	18	0.444444	16	23	0.695652
SSBP4	7	15	0.466667	16	15	1.06667
MINK1	5	14	0.357143	16	13	1.23077
APOE	4	5	0.8	16	11	1.45455
C2CD5	4	18	0.222222	16	17	0.941176
TOM1L2	4	14	0.285714	16	11	1.45455
ZMYM3	4	9	0.444444	16	18	0.888889
ATF2	3	21	0.142857	16	19	0.842105
CDADC1	0	6	0	16	8	2
BIN1	18	14	1.28571	15	6	2.5
CAMKV	17	17	1	15	5	3
STAU2	16	29	0.551724	15	17	0.882353
PSD	14	9	1.55556	15	14	1.07143
DPF1	13	17	0.764706	15	11	1.36364
ENO2	13	14	0.928571	15	16	0.9375
ANAPC5	12	22	0.545455	15	18	0.833333
APBB1	12	24	0.5	15	21	0.714286
PARP6	10	23	0.434783	15	12	1.25
SMARCC2	10	15	0.666667	15	6	2.5
STRN4	10	24	0.416667	15	14	1.07143
ST6GALNAC6	9	16	0.5625	15	13	1.15385
NRXN1	8	67	0.119403	15	26	0.576923
ATP2C1	7	24	0.291667	15	21	0.714286
SRRM1	7	23	0.304348	15	15	1
CAMK2D	6	14	0.428571	15	28	0.535714
CCDC136	6	15	0.4	15	10	1.5
SLC4A3	6	9	0.666667	15	12	1.25
SYNE1	6	40	0.15	15	9	1.66667
TMBIM6	6	28	0.214286	15	12	1.25
CCPG1	5	13	0.384615	15	10	1.5
NISCH	5	14	0.357143	15	23	0.652174
TECR	5	26	0.192308	15	14	1.07143
DNM2	4	22	0.181818	15	14	1.07143
RALGDS	4	15	0.266667	15	11	1.36364
MAP3K10	3	8	0.375	15	5	3
MAP3K12	3	11	0.272727	15	8	1.875
PBRM1	3	20	0.15	15	17	0.882353
SNPH	3	4	0.75	15	11	1.36364
ACSL6	2	34	0.0588235	15	15	1
ABR	1	36	0.0277778	15	13	1.15385
CSF2RA	1	38	0.0263158	15	8	1.875
RASGEF1A	1	5	0.2	15	3	5
CCL27A	0	0	0	15	19	0.789474
CNOT2	0	0	0	15	19	0.789474
APLP1	14	12	1.16667	14	5	2.8
EIF4A2	14	27	0.518519	14	25	0.56
MAP7D1	12	13	0.923077	14	6	2.33333
SDR39U1	12	21	0.571429	14	17	0.823529
PDE4A	10	9	1.11111	14	5	2.8
SRSF11	10	16	0.625	14	19	0.736842
CDK16	9	23	0.391304	14	8	1.75
PDLIM7	9	16	0.5625	14	11	1.27273
ZMIZ2	9	15	0.6	14	6	2.33333
GALT	8	29	0.275862	14	10	1.4
ATP2B1	7	11	0.636364	14	11	1.27273
CTBP1	7	19	0.368421	14	12	1.16667
GPR137	7	19	0.368421	14	14	1
MATK	7	15	0.466667	14	11	1.27273
MICAL2	7	36	0.194444	14	13	1.07692
MKRN1	7	16	0.4375	14	8	1.75
NOL4	7	14	0.5	14	9	1.55556
PTOV1	7	21	0.333333	14	14	1
SH3KBP1	7	9	0.777778	14	14	1
SLC6A1	7	41	0.170732	14	7	2
VAMP2	7	4	1.75	14	5	2.8
ATP6V0B	6	13	0.461538	14	9	1.55556
SORBS2	6	65	0.0923077	14	36	0.388889
SRPK2	6	15	0.4	14	10	1.4
ZC3H14	6	26	0.230769	14	13	1.07692
ALDOC	5	9	0.555556	14	6	2.33333
FNDC4	5	3	1.66667	14	7	2
ICA1L	5	22	0.227273	14	6	2.33333
IQSEC1	5	9	0.555556	14	10	1.4
NDRG3	5	5	1	14	10	1.4
NTRK2	5	8	0.625	14	10	1.4
OSBPL1A	5	17	0.294118	14	24	0.583333
SNCB	5	6	0.833333	14	4	3.5
ANKRD13B	4	9	0.444444	14	6	2.33333
ATP1B2	4	3	1.33333	14	5	2.8
BCL11A	4	27	0.148148	14	6	2.33333
PPP6R3	3	26	0.115385	14	10	1.4
SH2D5	3	7	0.428571	14	5	2.8
SRC	3	11	0.272727	14	8	1.75
ETV1	2	23	0.0869565	14	13	1.07692
IQSEC3	2	5	0.4	14	4	3.5
R3HDM4	2	8	0.25	14	8	1.75
SRRT	2	19	0.105263	14	18	0.777778
HAP1	1	7	0.142857	14	5	2.8
IZUMO4	1	13	0.0769231	14	13	1.07692
PUM2	1	11	0.0909091	14	16	0.875
SEPT4	38	29	1.31034	13	18	0.722222
PTPN5	17	6	2.83333	13	11	1.18182
GFAP	12	38	0.315789	13	3	4.33333
RBM39	12	47	0.255319	13	25	0.52
GNAS	11	61	0.180328	13	28	0.464286
MED15	11	31	0.354839	13	18	0.722222
SLC25A22	11	31	0.354839	13	25	0.52
EPB41L1	10	19	0.526316	13	9	1.44444
EPN2	10	27	0.37037	13	13	1
GLYR1	10	13	0.769231	13	5	2.6
PSIP1	10	11	0.909091	13	7	1.85714
CADM1	9	22	0.409091	13	10	1.3
ERI3	9	10	0.9	13	6	2.16667
PUM1	9	23	0.391304	13	7	1.85714
AHCYL1	8	6	1.33333	13	8	1.625
DNM1L	8	30	0.266667	13	7	1.85714
GRIPAP1	8	15	0.533333	13	10	1.3
RBFOX3	8	13	0.615385	13	10	1.3
ARHGAP33	7	13	0.538462	13	8	1.625
ARHGEF9	7	38	0.184211	13	20	0.65
TSC2	7	69	0.101449	13	22	0.590909
DBN1	6	11	0.545455	13	9	1.44444
DNAJB2	6	18	0.333333	13	12	1.08333
EIF4G1	6	38	0.157895	13	25	0.52
GPR162	6	7	0.857143	13	4	3.25
TRIM3	6	15	0.4	13	9	1.44444
TRMT2A	6	20	0.3	13	14	0.928571
CPEB1	5	18	0.277778	13	9	1.44444
FSD1	5	10	0.5	13	6	2.16667
PCMT1	5	13	0.384615	13	10	1.3
SCAMP5	5	18	0.277778	13	6	2.16667
SEMA4D	5	24	0.208333	13	14	0.928571
APPL2	4	16	0.25	13	14	0.928571
GAK	4	23	0.173913	13	13	1
NDUFV1	4	29	0.137931	13	14	0.928571
RNF220	4	18	0.222222	13	14	0.928571
SIRPA	4	4	1	13	14	0.928571
SLC17A7	4	5	0.8	13	5	2.6
SMARCA2	4	66	0.0606061	13	46	0.282609
TRIM46	4	11	0.363636	13	6	2.16667
CACNB3	3	24	0.125	13	7	1.85714
FAM98C	3	10	0.3	13	9	1.44444
LRRC14	3	9	0.333333	13	10	1.3
OSBP2	3	19	0.157895	13	6	2.16667
BTRC	2	7	0.285714	13	11	1.18182
MBNL1	2	24	0.0833333	13	25	0.52
PPP3CA	2	9	0.222222	13	8	1.625
PTPRD	2	16	0.125	13	22	0.590909
SYT16	2	7	0.285714	13	4	3.25
TSTA3	2	16	0.125	13	14	0.928571
AKAP8	1	5	0.2	13	16	0.8125
FGFR3	1	11	0.0909091	13	17	0.764706
PHACTR1	1	10	0.1	13	16	0.8125
ZDHHC1	1	6	0.166667	13	4	3.25
2010300C02RIK	0	0	0	13	3	4.33333
MLIP	0	13	0	13	15	0.866667
TMEM234	0	12	0	13	21	0.619048
HP1BP3	18	14	1.28571	12	14	0.857143
PISD	18	17	1.05882	12	14	0.857143
FBXO44	15	9	1.66667	12	10	1.2
MATR3	15	39	0.384615	12	18	0.666667
DTX3	14	9	1.55556	12	6	2
SNAP25	14	5	2.8	12	3	4
PKM	13	25	0.52	12	11	1.09091
ACIN1	12	23	0.521739	12	26	0.461538
NELL2	12	20	0.6	12	4	3
TMEM175	12	22	0.545455	12	6	2
NAP1L4	11	22	0.5	12	9	1.33333
SYBU	11	38	0.289474	12	9	1.33333
ARHGEF7	10	20	0.5	12	13	0.923077
GAS2L1	10	10	1	12	7	1.71429
EIF5	9	21	0.428571	12	17	0.705882
G3BP2	9	19	0.473684	12	10	1.2
LRRFIP1	9	15	0.6	12	12	1
PLEKHA1	9	8	1.125	12	12	1
ABHD12	8	9	0.888889	12	7	1.71429
EVL	8	24	0.333333	12	7	1.71429
GNB1	8	10	0.8	12	9	1.33333
PCYT2	8	18	0.444444	12	12	1
2007-09-01	8	19	0.421053	12	10	1.2
UBE2I	8	19	0.421053	12	14	0.857143
APLP2	7	26	0.269231	12	10	1.2
FKBP8	7	14	0.5	12	11	1.09091
LY6H	7	5	1.4	12	8	1.5
FOXRED1	6	18	0.333333	12	13	0.923077
GRINA	6	10	0.6	12	5	2.4
HNRNPC	6	33	0.181818	12	13	0.923077
HPCA	6	5	1.2	12	9	1.33333
MAPK10	6	192	0.03125	12	13	0.923077
SMOX	6	12	0.5	12	17	0.705882
TTYH1	6	17	0.352941	12	18	0.666667
VEGFA	6	32	0.1875	12	13	0.923077
EVI5L	5	7	0.714286	12	14	0.857143
ACTL6B	4	6	0.666667	12	9	1.33333
ADGRL1	4	8	0.5	12	10	1.2
DLGAP3	4	3	1.33333	12	4	3
ELP5	4	15	0.266667	12	10	1.2
FBXL16	4	5	0.8	12	3	4
MYO18A	4	24	0.166667	12	24	0.5
SRSF9	4	6	0.666667	12	5	2.4
ASTN1	3	5	0.6	12	11	1.09091
CBX6	3	3	1	12	8	1.5
EPB41L2	3	33	0.0909091	12	20	0.6
PRKCG	3	4	0.75	12	5	2.4
RIMS2	3	16	0.1875	12	12	1
SYT7	3	10	0.3	12	15	0.8
ACBD4	2	16	0.125	12	16	0.75
ARMCX1	2	1	2	12	10	1.2
ASAP1	2	16	0.125	12	19	0.631579
CSAD	2	20	0.1	12	23	0.521739
EMSY	2	18	0.111111	12	13	0.923077
IMMT	2	12	0.166667	12	14	0.857143
IP6K1	2	9	0.222222	12	10	1.2
PRDX6	2	3	0.666667	12	9	1.33333
SATB1	2	18	0.111111	12	14	0.857143
SURF1	2	5	0.4	12	10	1.2
TPRKB	2	10	0.2	12	14	0.857143
USP19	2	10	0.2	12	16	0.75
ASPHD2	1	1	1	12	7	1.71429
CLIP4	1	12	0.0833333	12	19	0.631579
CPE	1	5	0.2	12	4	3
DDR1	1	58	0.0172414	12	12	1
DGKG	1	11	0.0909091	12	5	2.4
PEX5L	1	18	0.0555556	12	12	1
THRAP3	1	4	0.25	12	18	0.666667
TSEN34	1	10	0.1	12	12	1
2410002F23RIK	0	0	0	12	20	0.6
4833439L19RIK	0	0	0	12	9	1.33333
GFRA4	0	3	0	12	8	1.5
ZFP672	0	0	0	12	9	1.33333
ZFP740	0	0	0	12	12	1
PAK3	17	13	1.30769	11	10	1.1
ACAP3	13	13	1	11	9	1.22222
CLU	13	17	0.764706	11	9	1.22222
CALM3	12	13	0.923077	11	4	2.75
CIZ1	12	29	0.413793	11	22	0.5
FHL1	12	36	0.333333	11	10	1.1
FEZ1	11	17	0.647059	11	10	1.1
HNRNPDL	11	10	1.1	11	7	1.57143
PNCK	11	32	0.34375	11	5	2.2
STK25	11	35	0.314286	11	6	1.83333
TPM1	11	38	0.289474	11	21	0.52381
ADGRG1	10	77	0.12987	11	16	0.6875
SLC25A23	10	13	0.769231	11	6	1.83333
EXOSC10	9	11	0.818182	11	8	1.375
KIDINS220	9	13	0.692308	11	10	1.1
PAM	9	27	0.333333	11	15	0.733333
SPTAN1	9	38	0.236842	11	16	0.6875
UBTF	9	14	0.642857	11	13	0.846154
CLK4	8	15	0.533333	11	14	0.785714
HSF1	8	14	0.571429	11	16	0.6875
TNK2	8	4	2	11	18	0.611111
ACD	7	15	0.466667	11	5	2.2
GAS5	7	31	0.225806	11	25	0.44
MAX	7	20	0.35	11	7	1.57143
MBNL2	7	6	1.16667	11	10	1.1
OCIAD1	7	28	0.25	11	10	1.1
AKT2	6	42	0.142857	11	14	0.785714
CYFIP2	6	24	0.25	11	5	2.2
FXYD1	6	11	0.545455	11	17	0.647059
GOSR2	6	47	0.12766	11	3	3.66667
PI4KA	6	18	0.333333	11	11	1
RTKN	6	11	0.545455	11	9	1.22222
SRGAP2	6	17	0.352941	11	12	0.916667
ACBD5	5	8	0.625	11	18	0.611111
ARL2BP	5	4	1.25	11	6	1.83333
B3GAT1	5	5	1	11	6	1.83333
CDC42SE2	5	12	0.416667	11	5	2.2
FAM160A2	5	5	1	11	13	0.846154
GABRA5	5	11	0.454545	11	3	3.66667
NR4A1	5	22	0.227273	11	4	2.75
WAC	5	24	0.208333	11	16	0.6875
CCDC106	4	9	0.444444	11	7	1.57143
CSPG5	4	5	0.8	11	5	2.2
GTF2IRD1	4	7	0.571429	11	31	0.354839
KCNQ2	4	47	0.0851064	11	21	0.52381
KIF1B	4	13	0.307692	11	11	1
MAGI1	4	18	0.222222	11	11	1
NR4A2	4	10	0.4	11	6	1.83333
NTAN1	4	12	0.333333	11	9	1.22222
PHLDB1	4	28	0.142857	11	18	0.611111
SYMPK	4	18	0.222222	11	8	1.375
TNPO2	4	18	0.222222	11	7	1.57143
TTC7B	4	15	0.266667	11	10	1.1
USP5	4	7	0.571429	11	9	1.22222
ZFR	4	7	0.571429	11	10	1.1
ABI2	3	24	0.125	11	12	0.916667
CHPF2	3	4	0.75	11	6	1.83333
DOCK4	3	19	0.157895	11	11	1
HAGHL	3	20	0.15	11	11	1
JOSD2	3	6	0.5	11	19	0.578947
LRRC45	3	6	0.5	11	5	2.2
NEO1	3	11	0.272727	11	6	1.83333
RUSC2	3	3	1	11	18	0.611111
TMEM161A	3	15	0.2	11	14	0.785714
UBE3B	3	13	0.230769	11	5	2.2
ZMIZ1	3	5	0.6	11	8	1.375
ARAF	2	6	0.333333	11	10	1.1
DNAJC5	2	2	1	11	6	1.83333
DOCK3	2	1	2	11	11	1
MIGA2	2	13	0.153846	11	12	0.916667
NSG2	2	9	0.222222	11	3	3.66667
RNF141	2	5	0.4	11	12	0.916667
SCN1B	2	8	0.25	11	3	3.66667
SLC38A10	2	11	0.181818	11	16	0.6875
SLC7A4	2	3	0.666667	11	11	1
ABHD8	1	3	0.333333	11	3	3.66667
ADCK1	1	8	0.125	11	5	2.2
BRD2	1	19	0.0526316	11	19	0.578947
CNIH2	1	6	0.166667	11	2	5.5
CRTAC1	1	6	0.166667	11	3	3.66667
DAG1	1	22	0.0454545	11	7	1.57143
GABBR1	1	20	0.05	11	11	1
RPH3A	1	27	0.037037	11	4	2.75
SNHG11	1	39	0.025641	11	5	2.2
1500004A13RIK	0	0	0	11	9	1.22222
4933431E20RIK	0	0	0	11	12	0.916667
C4B	0	19	0	11	3	3.66667
CPEB3	0	3	0	11	12	0.916667
PPIP5K1	0	24	0	11	18	0.611111
RIAN	0	0	0	11	69	0.15942
STX5A	0	0	0	11	19	0.578947
SUPT5	0	0	0	11	8	1.375
TMEM59L	0	0	0	11	2	5.5
UBE2D-PS	0	0	0	11	5	2.2
ZFP131	0	0	0	11	9	1.22222
ZFP523	0	0	0	11	14	0.785714
DDX5	18	35	0.514286	10	9	1.11111
SF1	16	21	0.761905	10	15	0.666667
PLD3	14	24	0.583333	10	8	1.25
DTNB	12	30	0.4	10	25	0.4
ELMO2	12	18	0.666667	10	12	0.833333
HNRNPH1	12	50	0.24	10	18	0.555556
CELF3	11	7	1.57143	10	15	0.666667
SRSF7	11	12	0.916667	10	8	1.25
CAMKK2	10	17	0.588235	10	11	0.909091
DYNC1I2	10	25	0.4	10	12	0.833333
MTFR1L	10	23	0.434783	10	7	1.42857
PDE4DIP	10	50	0.2	10	9	1.11111
RGS12	10	26	0.384615	10	18	0.555556
CADPS	9	20	0.45	10	12	0.833333
CELF5	9	8	1.125	10	8	1.25
MFF	9	27	0.333333	10	16	0.625
PLPPR2	9	8	1.125	10	3	3.33333
HMGB1	8	8	1	10	10	1
PTPRF	8	16	0.5	10	7	1.42857
RBM5	8	26	0.307692	10	24	0.416667
SPEG	8	22	0.363636	10	15	0.666667
SRSF1	8	9	0.888889	10	7	1.42857
TCF25	8	26	0.307692	10	11	0.909091
WNK2	8	16	0.5	10	11	0.909091
ANK3	7	32	0.21875	10	47	0.212766
BEGAIN	7	12	0.583333	10	4	2.5
HDAC3	7	16	0.4375	10	6	1.66667
NAA60	7	40	0.175	10	11	0.909091
PIGQ	7	25	0.28	10	22	0.454545
PTGDS	7	10	0.7	10	5	2
RUSC1	7	16	0.4375	10	7	1.42857
ZYX	7	10	0.7	10	11	0.909091
ACTR1B	6	3	2	10	7	1.42857
CAP1	6	19	0.315789	10	7	1.42857
CDIP1	6	14	0.428571	10	7	1.42857
DAB1	6	11	0.545455	10	8	1.25
DMAC2	6	16	0.375	10	6	1.66667
NLGN3	6	6	1	10	6	1.66667
PKP4	6	18	0.333333	10	14	0.714286
PPHLN1	6	26	0.230769	10	7	1.42857
RABGAP1	6	13	0.461538	10	10	1
RTN1	6	9	0.666667	10	6	1.66667
CDK17	5	12	0.416667	10	6	1.66667
COG1	5	10	0.5	10	8	1.25
CPSF7	5	26	0.192308	10	8	1.25
CSNK1A1	5	17	0.294118	10	10	1
EDC4	5	14	0.357143	10	7	1.42857
GGA3	5	24	0.208333	10	12	0.833333
GRIA4	5	15	0.333333	10	4	2.5
LRSAM1	5	9	0.555556	10	12	0.833333
MAPK8IP1	5	3	1.66667	10	3	3.33333
MAZ	5	16	0.3125	10	6	1.66667
PIANP	5	6	0.833333	10	7	1.42857
PKNOX2	5	14	0.357143	10	14	0.714286
PPP2R2D	5	8	0.625	10	9	1.11111
RHOT1	5	19	0.263158	10	11	0.909091
SNAP47	5	13	0.384615	10	8	1.25
SPARCL1	5	10	0.5	10	2	5
TMEM145	5	5	1	10	4	2.5
ZDHHC4	5	12	0.416667	10	13	0.769231
ALKBH6	4	19	0.210526	10	11	0.909091
APP	4	17	0.235294	10	11	0.909091
B4GALNT4	4	5	0.8	10	5	2
EMC10	4	8	0.5	10	6	1.66667
FLOT2	4	12	0.333333	10	5	2
GGPS1	4	8	0.5	10	11	0.909091
LHX6	4	12	0.333333	10	9	1.11111
MAN2C1	4	45	0.0888889	10	23	0.434783
MAP2K4	4	15	0.266667	10	7	1.42857
MEF2D	4	7	0.571429	10	7	1.42857
MLC1	4	5	0.8	10	2	5
MRPL4	4	11	0.363636	10	8	1.25
PHF24	4	4	1	10	9	1.11111
PPIL2	4	12	0.333333	10	15	0.666667
RAF1	4	12	0.333333	10	11	0.909091
SEMA4A	4	16	0.25	10	19	0.526316
SLC4A10	4	12	0.333333	10	7	1.42857
TTYH3	4	7	0.571429	10	6	1.66667
VTI1A	4	9	0.444444	10	7	1.42857
ZDHHC16	4	18	0.222222	10	11	0.909091
ZWINT	4	9	0.444444	10	6	1.66667
AKTIP	3	14	0.214286	10	13	0.769231
CARMIL2	3	12	0.25	10	3	3.33333
CUX1	3	23	0.130435	10	14	0.714286
FLOT1	3	12	0.25	10	11	0.909091
FN1	3	27	0.111111	10	17	0.588235
GAPVD1	3	20	0.15	10	15	0.666667
HPCAL1	3	8	0.375	10	2	5
MAPK4	3	6	0.5	10	4	2.5
NFE2L1	3	23	0.130435	10	12	0.833333
ORC4	3	16	0.1875	10	13	0.769231
PACSIN2	3	12	0.25	10	11	0.909091
RSRC1	3	15	0.2	10	10	1
TBC1D9B	3	20	0.15	10	8	1.25
TEX264	3	16	0.1875	10	10	1
TOX2	3	6	0.5	10	5	2
ACTR2	2	5	0.4	10	3	3.33333
AGTPBP1	2	8	0.25	10	24	0.416667
CCDC9	2	7	0.285714	10	14	0.714286
EEF2	2	7	0.285714	10	3	3.33333
EML2	2	31	0.0645161	10	8	1.25
EXOC6B	2	9	0.222222	10	8	1.25
FKBP2	2	9	0.222222	10	4	2.5
GRB10	2	26	0.0769231	10	9	1.11111
GTPBP3	2	28	0.0714286	10	8	1.25
LRRC61	2	3	0.666667	10	6	1.66667
2008-03-01	2	7	0.285714	10	16	0.625
PNPLA6	2	25	0.08	10	20	0.5
POLDIP2	2	2	1	10	6	1.66667
PRKCB	2	12	0.166667	10	8	1.25
PTPRK	2	22	0.0909091	10	11	0.909091
RALGPS1	2	14	0.142857	10	6	1.66667
RASAL1	2	10	0.2	10	5	2
RIMBP2	2	9	0.222222	10	8	1.25
ZGPAT	2	11	0.181818	10	6	1.66667
ABHD16A	1	16	0.0625	10	7	1.42857
ADARB1	1	15	0.0666667	10	13	0.769231
AGPAT3	1	18	0.0555556	10	13	0.769231
ARHGAP12	1	10	0.1	10	15	0.666667
ARHGAP23	1	12	0.0833333	10	5	2
ARHGEF25	1	7	0.142857	10	12	0.833333
ATP9B	1	26	0.0384615	10	15	0.666667
CTC1	1	14	0.0714286	10	12	0.833333
FADS1	1	21	0.047619	10	8	1.25
GRIN2C	1	5	0.2	10	2	5
IQCE	1	17	0.0588235	10	12	0.833333
LARGE1	1	16	0.0625	10	4	2.5
MYO5B	1	7	0.142857	10	11	0.909091
NDUFAB1	1	5	0.2	10	10	1
NTNG2	1	4	0.25	10	11	0.909091
PDE8B	1	9	0.111111	10	14	0.714286
RAP1GAP2	1	9	0.111111	10	6	1.66667
TSR3	1	2	0.5	10	1	10
ZBTB4	1	2	0.5	10	7	1.42857
AU040320	0	0	0	10	11	0.909091
CALN1	0	6	0	10	5	2
CAR11	0	0	0	10	5	2
FAM53A	0	7	0	10	8	1.25
FBF1	0	12	0	10	12	0.833333
GAS7	0	0	0	10	11	0.909091
GRIN2B	0	9	0	10	7	1.42857
PAKAP	0	0	0	10	3	3.33333
SOX6	0	18	0	10	16	0.625
SUPT20	0	0	0	10	12	0.833333
LMO3	19	35	0.542857	9	8	1.125
MAGED2	19	13	1.46154	9	10	0.9
NFIB	17	23	0.73913	9	12	0.75
NTRK3	15	21	0.714286	9	20	0.45
PTPRA	14	8	1.75	9	10	0.9
MAPK7	13	18	0.722222	9	14	0.642857
NAP1L1	13	27	0.481481	9	7	1.28571
EWSR1	12	22	0.545455	9	13	0.692308
ILF3	12	24	0.5	9	16	0.5625
PUF60	12	22	0.545455	9	11	0.818182
DOC2A	11	18	0.611111	9	9	1
LGI4	11	9	1.22222	9	4	2.25
PQLC1	11	14	0.785714	9	11	0.818182
UQCRC1	11	10	1.1	9	8	1.125
ATG13	10	30	0.333333	9	6	1.5
ATRX	10	24	0.416667	9	27	0.333333
CSNK1E	10	15	0.666667	9	14	0.642857
EIF4G2	10	32	0.3125	9	14	0.642857
KAT5	10	17	0.588235	9	12	0.75
KLC2	10	14	0.714286	9	9	1
PHF20L1	10	20	0.5	9	12	0.75
PICALM	10	24	0.416667	9	15	0.6
RTN3	10	14	0.714286	9	5	1.8
SPSB3	10	12	0.833333	9	9	1
ACO2	9	7	1.28571	9	9	1
ADORA1	9	9	1	9	4	2.25
BCL2L1	9	9	1	9	9	1
COPS7A	9	22	0.409091	9	7	1.28571
HNRNPH3	9	11	0.818182	9	6	1.5
MEIS2	9	27	0.333333	9	19	0.473684
NAGK	9	29	0.310345	9	10	0.9
RAB24	9	9	1	9	5	1.8
ROGDI	9	16	0.5625	9	10	0.9
SORBS3	9	22	0.409091	9	4	2.25
SUGP2	9	15	0.6	9	14	0.642857
YWHAZ	9	23	0.391304	9	9	1
ADD3	8	20	0.4	9	16	0.5625
CCNL1	8	26	0.307692	9	14	0.642857
DNAJB5	8	10	0.8	9	7	1.28571
HBS1L	8	16	0.5	9	10	0.9
KCNH3	8	5	1.6	9	4	2.25
MORF4L1	8	23	0.347826	9	12	0.75
NCAM1	8	30	0.266667	9	7	1.28571
PANTR1	8	11	0.727273	9	12	0.75
PHF20	8	16	0.5	9	11	0.818182
PHYHIP	8	5	1.6	9	2	4.5
PODXL2	8	1	8	9	12	0.75
PRKACB	8	19	0.421053	9	8	1.125
PRMT2	8	16	0.5	9	9	1
SEC31A	8	41	0.195122	9	12	0.75
SLC37A3	8	28	0.285714	9	14	0.642857
SPPL2B	8	14	0.571429	9	11	0.818182
STMN4	8	7	1.14286	9	9	1
USP4	8	14	0.571429	9	10	0.9
AIG1	7	10	0.7	9	7	1.28571
DCLK2	7	7	1	9	9	1
DYNC1I1	7	12	0.583333	9	7	1.28571
ELAVL2	7	8	0.875	9	16	0.5625
GPRASP2	7	5	1.4	9	11	0.818182
INTS10	7	19	0.368421	9	9	1
MAPKAP1	7	20	0.35	9	11	0.818182
MGRN1	7	18	0.388889	9	8	1.125
PHC2	7	12	0.583333	9	12	0.75
PLPP5	7	15	0.466667	9	15	0.6
RNF167	7	16	0.4375	9	10	0.9
SLC1A3	7	16	0.4375	9	8	1.125
TBC1D14	7	9	0.777778	9	23	0.391304
UBE3A	7	28	0.25	9	18	0.5
APC	6	10	0.6	9	9	1
BBX	6	26	0.230769	9	9	1
BRD8	6	26	0.230769	9	8	1.125
CHL1	6	16	0.375	9	6	1.5
EGFL7	6	7	0.857143	9	19	0.473684
GPHN	6	16	0.375	9	3	3
IP6K2	6	28	0.214286	9	12	0.75
2002-03-01	6	8	0.75	9	10	0.9
MIER2	6	7	0.857143	9	12	0.75
PSMC5	6	21	0.285714	9	2	4.5
TANGO2	6	26	0.230769	9	19	0.473684
ZBTB18	6	2	3	9	12	0.75
AK5	5	13	0.384615	9	3	3
ARPP19	5	13	0.384615	9	11	0.818182
BRD9	5	19	0.263158	9	12	0.75
CFL2	5	6	0.833333	9	6	1.5
DMD	5	32	0.15625	9	14	0.642857
DPF2	5	12	0.416667	9	10	0.9
EIF5A	5	11	0.454545	9	13	0.692308
GLRB	5	7	0.714286	9	6	1.5
GNB2	5	13	0.384615	9	15	0.6
KCNAB2	5	48	0.104167	9	18	0.5
MAP7	5	9	0.555556	9	13	0.692308
NARS	5	12	0.416667	9	16	0.5625
NEDD4L	5	38	0.131579	9	35	0.257143
PALM	5	11	0.454545	9	8	1.125
PLK2	5	15	0.333333	9	5	1.8
PRKAR1A	5	21	0.238095	9	5	1.8
SCAP	5	16	0.3125	9	10	0.9
SEC24C	5	7	0.714286	9	15	0.6
SIPA1L1	5	18	0.277778	9	11	0.818182
SLC25A25	5	8	0.625	9	12	0.75
TIA1	5	21	0.238095	9	28	0.321429
YPEL3	5	12	0.416667	9	11	0.818182
ZFYVE27	5	11	0.454545	9	8	1.125
ABHD3	4	10	0.4	9	5	1.8
ADAM15	4	32	0.125	9	13	0.692308
BRD4	4	12	0.333333	9	12	0.75
CANT1	4	16	0.25	9	6	1.5
CD47	4	6	0.666667	9	10	0.9
CLK3	4	27	0.148148	9	9	1
CSPP1	4	7	0.571429	9	27	0.333333
GARNL3	4	22	0.181818	9	12	0.75
KANSL3	4	21	0.190476	9	9	1
MEF2A	4	13	0.307692	9	12	0.75
PACSIN1	4	7	0.571429	9	11	0.818182
PAXX	4	8	0.5	9	13	0.692308
PIP4P1	4	7	0.571429	9	11	0.818182
PIP5K1C	4	8	0.5	9	10	0.9
PITPNB	4	11	0.363636	9	4	2.25
PTPRM	4	15	0.266667	9	7	1.28571
QRICH1	4	13	0.307692	9	14	0.642857
RAB26	4	8	0.5	9	5	1.8
RBCK1	4	15	0.266667	9	8	1.125
RIPOR2	4	17	0.235294	9	13	0.692308
SARNP	4	6	0.666667	9	5	1.8
2006-09-01	4	9	0.444444	9	5	1.8
SLC43A2	4	12	0.333333	9	11	0.818182
SPECC1	4	23	0.173913	9	17	0.529412
TACC2	4	30	0.133333	9	18	0.5
TMEM106C	4	22	0.181818	9	9	1
TMEM147	4	9	0.444444	9	7	1.28571
TOP3B	4	17	0.235294	9	20	0.45
TSPAN5	4	10	0.4	9	9	1
TSPYL2	4	6	0.666667	9	5	1.8
VPS52	4	11	0.363636	9	7	1.28571
YPEL4	4	10	0.4	9	5	1.8
ADK	3	6	0.5	9	10	0.9
C2CD2L	3	11	0.272727	9	9	1
CDC23	3	9	0.333333	9	8	1.125
CRTC1	3	4	0.75	9	5	1.8
CTNND2	3	17	0.176471	9	12	0.75
DCUN1D2	3	11	0.272727	9	8	1.125
DZIP1	3	8	0.375	9	10	0.9
EXTL3	3	14	0.214286	9	3	3
FAM172A	3	9	0.333333	9	10	0.9
FBXO38	3	20	0.15	9	4	2.25
GABRA4	3	5	0.6	9	5	1.8
GOLGA2	3	15	0.2	9	11	0.818182
HPCAL4	3	3	1	9	5	1.8
ITSN1	3	32	0.09375	9	31	0.290323
KXD1	3	17	0.176471	9	9	1
NECAP2	3	12	0.25	9	11	0.818182
NRP1	3	14	0.214286	9	4	2.25
OGFOD2	3	25	0.12	9	10	0.9
PGAP2	3	37	0.0810811	9	25	0.36
PSMB10	3	5	0.6	9	7	1.28571
RELL2	3	7	0.428571	9	15	0.6
SCHIP1	3	8	0.375	9	8	1.125
SLC19A1	3	14	0.214286	9	9	1
SMG5	3	5	0.6	9	9	1
SP3	3	12	0.25	9	5	1.8
SRRM2	3	31	0.0967742	9	12	0.75
TFE3	3	5	0.6	9	14	0.642857
TJP1	3	12	0.25	9	7	1.28571
TM9SF1	3	12	0.25	9	13	0.692308
TRIO	3	25	0.12	9	15	0.6
WDR47	3	9	0.333333	9	7	1.28571
ZFAND3	3	7	0.428571	9	10	0.9
ZSWIM8	3	23	0.130435	9	14	0.642857
AKT1S1	2	9	0.222222	9	12	0.75
ARHGAP1	2	7	0.285714	9	9	1
ATAT1	2	11	0.181818	9	16	0.5625
CAMK2A	2	7	0.285714	9	7	1.28571
CRYZL1	2	23	0.0869565	9	12	0.75
DDX50	2	6	0.333333	9	8	1.125
DLG3	2	10	0.2	9	8	1.125
FBXO34	2	6	0.333333	9	14	0.642857
FBXW2	2	5	0.4	9	14	0.642857
GABRB3	2	26	0.0769231	9	6	1.5
GSK3A	2	4	0.5	9	3	3
HNRNPL	2	15	0.133333	9	13	0.692308
HTRA2	2	10	0.2	9	11	0.818182
IDH3G	2	12	0.166667	9	9	1
KANSL1	2	36	0.0555556	9	6	1.5
LIMK2	2	9	0.222222	9	13	0.692308
MAPK9	2	13	0.153846	9	10	0.9
MBOAT7	2	14	0.142857	9	13	0.692308
MIA2	2	19	0.105263	9	23	0.391304
MPDZ	2	19	0.105263	9	16	0.5625
NCOR2	2	24	0.0833333	9	15	0.6
NDUFA10	2	14	0.142857	9	8	1.125
NT5M	2	7	0.285714	9	4	2.25
PDHB	2	10	0.2	9	7	1.28571
PLS3	2	10	0.2	9	6	1.5
RAPGEF4	2	15	0.133333	9	11	0.818182
RNF13	2	16	0.125	9	11	0.818182
RNF181	2	6	0.333333	9	14	0.642857
SREBF2	2	9	0.222222	9	7	1.28571
SYNPO	2	5	0.4	9	12	0.75
TASP1	2	7	0.285714	9	4	2.25
THOC1	2	21	0.0952381	9	13	0.692308
TJAP1	2	15	0.133333	9	17	0.529412
UTRN	2	13	0.153846	9	13	0.692308
XBP1	2	7	0.285714	9	4	2.25
ANKRD45	1	2	0.5	9	5	1.8
CPNE7	1	9	0.111111	9	5	1.8
CUTA	1	16	0.0625	9	13	0.692308
DDA1	1	5	0.2	9	11	0.818182
ERC2	1	14	0.0714286	9	14	0.642857
MRPS17	1	2	0.5	9	11	0.818182
MYRF	1	8	0.125	9	6	1.5
NAA35	1	3	0.333333	9	17	0.529412
PRRT1	1	5	0.2	9	2	4.5
PTP4A3	1	6	0.166667	9	10	0.9
PTPRU	1	11	0.0909091	9	8	1.125
STIMATE	1	6	0.166667	9	6	1.5
TVP23A	1	12	0.0833333	9	5	1.8
VARS	1	14	0.0714286	9	13	0.692308
ACAA1A	0	0	0	9	10	0.9
ATP6V1G2	0	6	0	9	6	1.5
E130307A14RIK	0	0	0	9	13	0.692308
GM3764	0	0	0	9	11	0.818182
MEGF11	0	15	0	9	10	0.9
RAB10OS	0	0	0	9	7	1.28571
RASGRF1	0	9	0	9	4	2.25
TOR1AIP2	0	6	0	9	9	1
TRP53I11	0	0	0	9	8	1.125
WASHC2	0	0	0	9	13	0.692308
ZFP219	0	0	0	9	13	0.692308
ZFP638	0	0	0	9	22	0.409091
RUNX1T1	21	52	0.403846	8	6	1.33333
CPT1C	18	24	0.75	8	7	1.14286
ATP13A2	17	15	1.13333	8	9	0.888889
FOXP1	15	76	0.197368	8	31	0.258065
AUP1	13	8	1.625	8	17	0.470588
PRKAR1B	13	12	1.08333	8	11	0.727273
GPBP1	12	9	1.33333	8	6	1.33333
SQSTM1	12	16	0.75	8	7	1.14286
SUN1	12	35	0.342857	8	20	0.4
THYN1	12	8	1.5	8	8	1
ARRB2	11	20	0.55	8	13	0.615385
IGSF8	11	5	2.2	8	8	1
MARK3	11	26	0.423077	8	12	0.666667
SNRNP70	11	10	1.1	8	17	0.470588
FLAD1	10	12	0.833333	8	5	1.6
IDH3B	10	12	0.833333	8	4	2
EPS15L1	9	16	0.5625	8	6	1.33333
NPDC1	9	6	1.5	8	14	0.571429
NUMB	9	28	0.321429	8	12	0.666667
RIC8A	9	17	0.529412	8	11	0.727273
SCMH1	9	17	0.529412	8	14	0.571429
ANKRD17	8	11	0.727273	8	14	0.571429
ATP6V1H	8	19	0.421053	8	8	1
DCAF8	8	18	0.444444	8	11	0.727273
FNBP1	8	9	0.888889	8	16	0.5
KIF21A	8	14	0.571429	8	7	1.14286
P4HTM	8	12	0.666667	8	6	1.33333
PREPL	8	16	0.5	8	6	1.33333
RPUSD1	8	10	0.8	8	4	2
SARS	8	6	1.33333	8	5	1.6
SYP	8	8	1	8	6	1.33333
TMEM8B	8	9	0.888889	8	9	0.888889
WDR45	8	44	0.181818	8	36	0.222222
ZER1	8	4	2	8	9	0.888889
ADGRB2	7	15	0.466667	8	13	0.615385
CARS	7	16	0.4375	8	11	0.727273
CTNNA1	7	44	0.159091	8	11	0.727273
FAM214B	7	9	0.777778	8	10	0.8
LAS1L	7	5	1.4	8	7	1.14286
NRGN	7	2	3.5	8	2	4
PAPOLA	7	26	0.269231	8	20	0.4
PPP1R16A	7	11	0.636364	8	10	0.8
PPP6R2	7	9	0.777778	8	8	1
SCYL1	7	15	0.466667	8	13	0.615385
UBA3	7	13	0.538462	8	6	1.33333
ARHGAP44	6	12	0.5	8	4	2
CHRD	6	17	0.352941	8	10	0.8
DCUN1D4	6	22	0.272727	8	11	0.727273
ELMOD3	6	22	0.272727	8	6	1.33333
FAAH	6	6	1	8	8	1
GPM6A	6	21	0.285714	8	1	8
HSP90AB1	6	4	1.5	8	8	1
MLF2	6	11	0.545455	8	8	1
PGS1	6	15	0.4	8	4	2
PPP4C	6	14	0.428571	8	11	0.727273
PRR14	6	13	0.461538	8	11	0.727273
SLC35C2	6	13	0.461538	8	16	0.5
TACC1	6	29	0.206897	8	13	0.615385
TOR2A	6	9	0.666667	8	8	1
USP10	6	19	0.315789	8	13	0.615385
YBX1	6	4	1.5	8	7	1.14286
ACTR3B	5	5	1	8	3	2.66667
ANKRD12	5	9	0.555556	8	11	0.727273
ARNTL	5	21	0.238095	8	6	1.33333
ATG9A	5	21	0.238095	8	9	0.888889
CAMKK1	5	4	1.25	8	3	2.66667
CCDC85A	5	1	5	8	7	1.14286
CCDC91	5	22	0.227273	8	4	2
CHMP7	5	10	0.5	8	4	2
DDHD2	5	24	0.208333	8	7	1.14286
DNAJC6	5	8	0.625	8	8	1
EIF4E2	5	14	0.357143	8	8	1
EPS15	5	9	0.555556	8	11	0.727273
FBXW11	5	12	0.416667	8	5	1.6
IRAK1	5	13	0.384615	8	22	0.363636
KANSL2	5	15	0.333333	8	5	1.6
KLHL13	5	9	0.555556	8	7	1.14286
LUC7L2	5	10	0.5	8	13	0.615385
MYO6	5	16	0.3125	8	12	0.666667
NRSN1	5	7	0.714286	8	5	1.6
PPP1CA	5	11	0.454545	8	8	1
PPP1R37	5	9	0.555556	8	3	2.66667
PTDSS2	5	13	0.384615	8	11	0.727273
2011-09-01	5	16	0.3125	8	9	0.888889
SPTBN1	5	7	0.714286	8	8	1
STXBP1	5	23	0.217391	8	5	1.6
SYTL2	5	30	0.166667	8	19	0.421053
TMEM183A	5	5	1	8	5	1.6
USP33	5	18	0.277778	8	11	0.727273
AMPD2	4	33	0.121212	8	10	0.8
ANAPC15	4	17	0.235294	8	16	0.5
BAP1	4	11	0.363636	8	8	1
BNIP3L	4	7	0.571429	8	7	1.14286
CDC42	4	11	0.363636	8	2	4
CNTN1	4	11	0.363636	8	4	2
CTTN	4	15	0.266667	8	7	1.14286
CUL1	4	18	0.222222	8	9	0.888889
DPP8	4	16	0.25	8	8	1
FAM219A	4	10	0.4	8	5	1.6
GGNBP2	4	9	0.444444	8	13	0.615385
IPO13	4	7	0.571429	8	6	1.33333
KCNC2	4	10	0.4	8	5	1.6
LZTR1	4	22	0.181818	8	14	0.571429
MAP1S	4	21	0.190476	8	11	0.727273
MBTPS1	4	16	0.25	8	9	0.888889
NRXN3	4	18	0.222222	8	13	0.615385
PLEKHB2	4	11	0.363636	8	4	2
PORCN	4	14	0.285714	8	7	1.14286
PPP2R2C	4	9	0.444444	8	3	2.66667
PRPF40B	4	16	0.25	8	15	0.533333
PRPSAP1	4	12	0.333333	8	9	0.888889
QDPR	4	9	0.444444	8	10	0.8
RPN2	4	8	0.5	8	11	0.727273
SNX10	4	9	0.444444	8	7	1.14286
SRSF2	4	11	0.363636	8	6	1.33333
SSBP2	4	20	0.2	8	10	0.8
STRBP	4	10	0.4	8	9	0.888889
SYNGR1	4	7	0.571429	8	4	2
THAP7	4	8	0.5	8	11	0.727273
TRAFD1	4	9	0.444444	8	9	0.888889
UROS	4	21	0.190476	8	10	0.8
VSTM2A	4	8	0.5	8	5	1.6
ADAM11	3	5	0.6	8	9	0.888889
AMPH	3	9	0.333333	8	5	1.6
ANKRD46	3	11	0.272727	8	5	1.6
ARHGAP39	3	3	1	8	10	0.8
ATP6AP1	3	10	0.3	8	10	0.8
BNIP2	3	13	0.230769	8	8	1
CORO6	3	12	0.25	8	6	1.33333
CYTH1	3	17	0.176471	8	7	1.14286
DHX32	3	3	1	8	10	0.8
EEF1D	3	56	0.0535714	8	18	0.444444
EHBP1	3	20	0.15	8	7	1.14286
EPHA7	3	2	1.5	8	8	1
FBXL3	3	6	0.5	8	7	1.14286
FLCN	3	10	0.3	8	6	1.33333
GRSF1	3	8	0.375	8	7	1.14286
INO80E	3	14	0.214286	8	15	0.533333
KAT7	3	18	0.166667	8	11	0.727273
MAP7D2	3	5	0.6	8	5	1.6
MAPT	3	18	0.166667	8	12	0.666667
MFSD6	3	10	0.3	8	6	1.33333
MICAL3	3	19	0.157895	8	21	0.380952
MMAB	3	10	0.3	8	3	2.66667
MOBP	3	13	0.230769	8	7	1.14286
N4BP2L1	3	12	0.25	8	7	1.14286
NADK	3	17	0.176471	8	8	1
OTUD5	3	8	0.375	8	9	0.888889
RETREG2	3	10	0.3	8	8	1
RGS3	3	32	0.09375	8	17	0.470588
RIMS1	3	20	0.15	8	9	0.888889
RPS24	3	18	0.166667	8	12	0.666667
SCN3B	3	9	0.333333	8	9	0.888889
SELENOW	3	16	0.1875	8	1	8
SEMA6C	3	10	0.3	8	15	0.533333
SLC12A5	3	25	0.12	8	10	0.8
SLC38A2	3	14	0.214286	8	2	4
SNX32	3	9	0.333333	8	7	1.14286
SREBF1	3	24	0.125	8	12	0.666667
STK38	3	1	3	8	25	0.32
TMEM143	3	13	0.230769	8	10	0.8
USF2	3	16	0.1875	8	11	0.727273
VPS35L	3	24	0.125	8	16	0.5
VPS41	3	14	0.214286	8	5	1.6
ZCCHC17	3	9	0.333333	8	5	1.6
CDK14	2	15	0.133333	8	15	0.533333
CLASP1	2	16	0.125	8	30	0.266667
CNIH3	2	14	0.142857	8	4	2
COPS4	2	11	0.181818	8	7	1.14286
CSTF2	2	4	0.5	8	8	1
DENND1A	2	12	0.166667	8	11	0.727273
DEPDC5	2	64	0.03125	8	20	0.4
DGKD	2	14	0.142857	8	7	1.14286
ECI2	2	11	0.181818	8	14	0.571429
EEFSEC	2	4	0.5	8	6	1.33333
ENO1	2	16	0.125	8	11	0.727273
FAM168B	2	2	1	8	8	1
FGFR2	2	27	0.0740741	8	27	0.296296
FTO	2	23	0.0869565	8	7	1.14286
GAA	2	9	0.222222	8	8	1
GOLGA4	2	12	0.166667	8	13	0.615385
GRK6	2	11	0.181818	8	7	1.14286
IPO9	2	4	0.5	8	14	0.571429
KIF17	2	9	0.222222	8	4	2
LRP11	2	3	0.666667	8	5	1.6
MAG	2	8	0.25	8	8	1
MAU2	2	16	0.125	8	8	1
MED1	2	5	0.4	8	7	1.14286
MRPL48	2	14	0.142857	8	10	0.8
NAPG	2	7	0.285714	8	17	0.470588
NBR1	2	8	0.25	8	21	0.380952
NPTXR	2	2	1	8	3	2.66667
PIK3R2	2	8	0.25	8	6	1.33333
PKIG	2	8	0.25	8	9	0.888889
POLB	2	17	0.117647	8	2	4
PPFIA4	2	13	0.153846	8	6	1.33333
PRODH	2	15	0.133333	8	10	0.8
RGS19	2	4	0.5	8	12	0.666667
RIN1	2	8	0.25	8	13	0.615385
RIPOR1	2	23	0.0869565	8	1	8
RPL10A	2	5	0.4	8	16	0.5
SLC2A3	2	11	0.181818	8	8	1
SLC7A10	2	5	0.4	8	5	1.6
SMARCAL1	2	13	0.153846	8	9	0.888889
SRR	2	8	0.25	8	10	0.8
TEF	2	3	0.666667	8	10	0.8
TIMM10B	2	5	0.4	8	11	0.727273
TRAPPC12	2	23	0.0869565	8	7	1.14286
WDR37	2	7	0.285714	8	17	0.470588
WDR73	2	21	0.0952381	8	10	0.8
ATP6V1C1	1	6	0.166667	8	7	1.14286
ATP8A1	1	10	0.1	8	14	0.571429
CIPC	1	8	0.125	8	11	0.727273
EHMT2	1	12	0.0833333	8	14	0.571429
EXTL1	1	4	0.25	8	3	2.66667
FAM171B	1	2	0.5	8	2	4
FANCG	1	8	0.125	8	10	0.8
GLRX2	1	4	0.25	8	13	0.615385
HPF1	1	3	0.333333	8	7	1.14286
LENG8	1	9	0.111111	8	10	0.8
LHX2	1	4	0.25	8	7	1.14286
MMD2	1	4	0.25	8	3	2.66667
MPPE1	1	30	0.0333333	8	4	2
NDUFS1	1	10	0.1	8	13	0.615385
PANX2	1	3	0.333333	8	3	2.66667
PCBP3	1	21	0.047619	8	9	0.888889
PHF1	1	11	0.0909091	8	7	1.14286
RERE	1	20	0.05	8	8	1
RPS9	1	13	0.0769231	8	10	0.8
SCAF1	1	4	0.25	8	6	1.33333
SCG5	1	9	0.111111	8	2	4
SERPINE2	1	10	0.1	8	6	1.33333
SLC6A8	1	10	0.1	8	13	0.615385
SV2B	1	6	0.166667	8	7	1.14286
TCAF1	1	7	0.142857	8	8	1
TGFBRAP1	1	3	0.333333	8	8	1
TMEM38A	1	3	0.333333	8	3	2.66667
TPST2	1	9	0.111111	8	7	1.14286
TXNDC16	1	4	0.25	8	12	0.666667
XPO6	1	23	0.0434783	8	20	0.4
2210408F21RIK	0	0	0	8	15	0.533333
2610005L07RIK	0	0	0	8	2	4
A930017M01RIK	0	0	0	8	5	1.6
ADGRF5	0	4	0	8	6	1.33333
ATP11B	0	10	0	8	11	0.727273
ATP2B3	0	7	0	8	3	2.66667
ATP5J	0	0	0	8	12	0.666667
BCL11B	0	3	0	8	3	2.66667
CYTH4	0	11	0	8	13	0.615385
DECR2	0	17	0	8	9	0.888889
DOK7	0	7	0	8	5	1.6
FUOM	0	6	0	8	14	0.571429
KCNA6	0	1	0	8	4	2
KIF3A	0	8	0	8	8	1
MMAA	0	11	0	8	2	4
NEURL1A	0	0	0	8	4	2
PEA15A	0	0	0	8	5	1.6
PLA2G4E	0	3	0	8	4	2
POU6F1	0	0	0	8	11	0.727273
RAB7	0	0	0	8	7	1.14286
RUBCN	0	10	0	8	9	0.888889
SLCO1A4	0	0	0	8	4	2
TRPS1	0	12	0	8	8	1
ZFP266	0	0	0	8	6	1.33333
ZFP384	0	0	0	8	16	0.5
ZFP414	0	0	0	8	7	1.14286
ZFP644	0	0	0	8	18	0.444444
ZFP821	0	0	0	8	6	1.33333
ZFP942	0	0	0	8	3	2.66667
SGSM3	18	13	1.38462	7	15	0.466667
ENTPD6	16	18	0.888889	7	4	1.75
CERS5	14	28	0.5	7	6	1.16667
LUC7L	14	21	0.666667	7	9	0.777778
EXOC7	13	21	0.619048	7	10	0.7
LIMCH1	13	22	0.590909	7	19	0.368421
CDK10	12	22	0.545455	7	12	0.583333
PCNP	11	8	1.375	7	8	0.875
PPP4R3B	11	6	1.83333	7	7	1
AHI1	10	17	0.588235	7	7	1
LETMD1	10	38	0.263158	7	10	0.7
RANGAP1	10	7	1.42857	7	7	1
ST3GAL3	10	85	0.117647	7	5	1.4
ARHGAP21	9	20	0.45	7	18	0.388889
BABAM1	9	18	0.5	7	5	1.4
CLDND1	9	31	0.290323	7	6	1.16667
ELMO1	9	19	0.473684	7	7	1
GDI1	9	15	0.6	7	10	0.7
KHDC4	9	10	0.9	7	10	0.7
KMT2E	9	17	0.529412	7	9	0.777778
MFSD10	9	11	0.818182	7	21	0.333333
MRPL38	9	17	0.529412	7	6	1.16667
PCIF1	9	3	3	7	4	1.75
RANBP3	9	30	0.3	7	8	0.875
ABCC5	8	13	0.615385	7	13	0.538462
ARFGAP1	8	23	0.347826	7	14	0.5
AZIN2	8	21	0.380952	7	7	1
CACNB1	8	12	0.666667	7	7	1
CLASRP	8	16	0.5	7	13	0.538462
PLA2G6	8	38	0.210526	7	13	0.538462
SFXN3	8	7	1.14286	7	6	1.16667
SYT5	8	11	0.727273	7	3	2.33333
TMEM134	8	17	0.470588	7	16	0.4375
ZRANB2	8	7	1.14286	7	8	0.875
ACTN1	7	21	0.333333	7	7	1
ANKRD11	7	42	0.166667	7	7	1
CNR1	7	7	1	7	3	2.33333
DEAF1	7	12	0.583333	7	9	0.777778
EPHB6	7	12	0.583333	7	4	1.75
FDPS	7	21	0.333333	7	7	1
MAPK3	7	15	0.466667	7	8	0.875
RAD23A	7	11	0.636364	7	7	1
RBM6	7	20	0.35	7	16	0.4375
SAFB2	7	11	0.636364	7	17	0.411765
SIRT7	7	21	0.333333	7	11	0.636364
SLC25A39	7	17	0.411765	7	15	0.466667
TAZ	7	32	0.21875	7	22	0.318182
ARHGEF1	6	23	0.26087	7	19	0.368421
BEND6	6	4	1.5	7	6	1.16667
CHPT1	6	10	0.6	7	9	0.777778
FAM107A	6	8	0.75	7	4	1.75
FAM131A	6	11	0.545455	7	5	1.4
HMGN3	6	3	2	7	9	0.777778
HSPA8	6	24	0.25	7	10	0.7
ILKAP	6	12	0.5	7	13	0.538462
LPCAT4	6	10	0.6	7	4	1.75
MAST1	6	9	0.666667	7	6	1.16667
NT5C2	6	14	0.428571	7	15	0.466667
OAZ1	6	11	0.545455	7	7	1
SEZ6L2	6	9	0.666667	7	7	1
TPD52L2	6	10	0.6	7	12	0.583333
TXNDC11	6	9	0.666667	7	9	0.777778
UBA1	6	9	0.666667	7	6	1.16667
UBE2J2	6	20	0.3	7	13	0.538462
WBP2	6	19	0.315789	7	5	1.4
ABCA2	5	24	0.208333	7	7	1
ADGRB3	5	5	1	7	11	0.636364
ATXN2	5	35	0.142857	7	20	0.35
CCSER2	5	10	0.5	7	10	0.7
CLPTM1	5	12	0.416667	7	9	0.777778
CLSTN3	5	16	0.3125	7	7	1
CTNND1	5	38	0.131579	7	30	0.233333
FAM234A	5	21	0.238095	7	9	0.777778
FUBP1	5	13	0.384615	7	20	0.35
HSPA12A	5	7	0.714286	7	10	0.7
KHDRBS3	5	12	0.416667	7	6	1.16667
KIFC3	5	35	0.142857	7	12	0.583333
MXI1	5	38	0.131579	7	9	0.777778
MYEF2	5	17	0.294118	7	9	0.777778
NBL1	5	14	0.357143	7	3	2.33333
NFASC	5	25	0.2	7	10	0.7
NSD3	5	12	0.416667	7	11	0.636364
PHKG2	5	11	0.454545	7	11	0.636364
PPP1CC	5	11	0.454545	7	10	0.7
PTK2B	5	17	0.294118	7	8	0.875
2009-09-01	5	47	0.106383	7	10	0.7
SPAG9	5	22	0.227273	7	12	0.583333
TAGLN3	5	7	0.714286	7	1	7
TNIK	5	15	0.333333	7	18	0.388889
TTC14	5	11	0.454545	7	12	0.583333
USP20	5	9	0.555556	7	12	0.583333
VPS35	5	12	0.416667	7	5	1.4
WDR13	5	12	0.416667	7	10	0.7
ADRM1	4	5	0.8	7	8	0.875
AIFM3	4	18	0.222222	7	6	1.16667
ANKRD10	4	11	0.363636	7	9	0.777778
ASPSCR1	4	21	0.190476	7	24	0.291667
ATG16L1	4	18	0.222222	7	11	0.636364
CAPRIN1	4	17	0.235294	7	15	0.466667
CBX7	4	7	0.571429	7	9	0.777778
CCAR2	4	14	0.285714	7	2	3.5
CCDC74A	4	8	0.5	7	10	0.7
CHKA	4	8	0.5	7	14	0.5
CHTOP	4	7	0.571429	7	9	0.777778
CLSTN1	4	6	0.666667	7	4	1.75
CNTFR	4	4	1	7	6	1.16667
COPA	4	20	0.2	7	10	0.7
COPE	4	11	0.363636	7	8	0.875
FAIM2	4	7	0.571429	7	6	1.16667
FKBP15	4	6	0.666667	7	6	1.16667
FKBP1A	4	11	0.363636	7	10	0.7
FMNL1	4	12	0.333333	7	7	1
FOPNL	4	9	0.444444	7	5	1.4
GIT2	4	20	0.2	7	17	0.411765
GJB6	4	14	0.285714	7	4	1.75
GRAMD1A	4	14	0.285714	7	14	0.5
IST1	4	27	0.148148	7	4	1.75
KCNT1	4	27	0.148148	7	15	0.466667
KLHL2	4	10	0.4	7	5	1.4
KRBA1	4	9	0.444444	7	10	0.7
MBD3	4	11	0.363636	7	6	1.16667
MPP2	4	21	0.190476	7	6	1.16667
MPRIP	4	21	0.190476	7	9	0.777778
MYCBP2	4	12	0.333333	7	8	0.875
MYL6	4	21	0.190476	7	15	0.466667
NAXE	4	5	0.8	7	1	7
NOB1	4	6	0.666667	7	8	0.875
NR1H2	4	14	0.285714	7	18	0.388889
PIP4K2C	4	8	0.5	7	2	3.5
PLEKHG5	4	13	0.307692	7	7	1
POGZ	4	21	0.190476	7	10	0.7
PTH1R	4	8	0.5	7	6	1.16667
RAB18	4	9	0.444444	7	5	1.4
RAB3A	4	4	1	7	6	1.16667
RFNG	4	12	0.333333	7	2	3.5
RHBDD3	4	7	0.571429	7	10	0.7
SETD5	4	33	0.121212	7	14	0.5
SHISA4	4	3	1.33333	7	3	2.33333
SIGMAR1	4	7	0.571429	7	8	0.875
SLC25A3	4	17	0.235294	7	8	0.875
SLC2A8	4	15	0.266667	7	8	0.875
SLC38A7	4	16	0.25	7	5	1.4
SNX27	4	18	0.222222	7	8	0.875
SPOUT1	4	5	0.8	7	8	0.875
ST7	4	30	0.133333	7	21	0.333333
TLE1	4	6	0.666667	7	10	0.7
TLN2	4	11	0.363636	7	9	0.777778
TSPOAP1	4	11	0.363636	7	10	0.7
USP34	4	22	0.181818	7	8	0.875
VMP1	4	17	0.235294	7	8	0.875
VOPP1	4	17	0.235294	7	6	1.16667
ABHD6	3	7	0.428571	7	3	2.33333
AGAP1	3	14	0.214286	7	6	1.16667
ANKRA2	3	8	0.375	7	8	0.875
AP1AR	3	6	0.5	7	10	0.7
AP2B1	3	22	0.136364	7	7	1
ARHGAP5	3	11	0.272727	7	4	1.75
ATP1A3	3	14	0.214286	7	5	1.4
ATP2A2	3	12	0.25	7	5	1.4
ATRIP	3	10	0.3	7	9	0.777778
ATXN7L3	3	12	0.25	7	6	1.16667
BRAP	3	3	1	7	9	0.777778
BTBD3	3	15	0.2	7	4	1.75
BTBD6	3	6	0.5	7	9	0.777778
CAPN15	3	8	0.375	7	8	0.875
CBFB	3	13	0.230769	7	7	1
CHFR	3	24	0.125	7	12	0.583333
CHMP3	3	9	0.333333	7	8	0.875
COQ2	3	6	0.5	7	5	1.4
CUEDC2	3	4	0.75	7	14	0.5
DAPK3	3	7	0.428571	7	11	0.636364
DCTN3	3	11	0.272727	7	3	2.33333
DDHD1	3	10	0.3	7	13	0.538462
DMTN	3	23	0.130435	7	10	0.7
EEF1A2	3	7	0.428571	7	1	7
ENPP2	3	9	0.333333	7	9	0.777778
FAM81A	3	15	0.2	7	4	1.75
FANCE	3	2	1.5	7	16	0.4375
FMR1	3	21	0.142857	7	13	0.538462
FRMD4A	3	21	0.142857	7	19	0.368421
GPCPD1	3	7	0.428571	7	13	0.538462
GPX4	3	13	0.230769	7	7	1
HAPLN4	3	2	1.5	7	3	2.33333
HMGA1	3	6	0.5	7	17	0.411765
HRH3	3	3	1	7	8	0.875
IKBKB	3	33	0.0909091	7	14	0.5
ISCA2	3	4	0.75	7	9	0.777778
JMJD1C	3	12	0.25	7	12	0.583333
MAP2K2	3	11	0.272727	7	9	0.777778
MAP2K5	3	12	0.25	7	3	2.33333
MDH1	3	16	0.1875	7	4	1.75
MFSD4A	3	11	0.272727	7	13	0.538462
MIEF1	3	14	0.214286	7	8	0.875
MTDH	3	6	0.5	7	12	0.583333
MTHFSD	3	20	0.15	7	16	0.4375
MYO10	3	12	0.25	7	13	0.538462
NABP2	3	6	0.5	7	9	0.777778
NCOA1	3	11	0.272727	7	9	0.777778
NDUFA11	3	7	0.428571	7	4	1.75
NDUFB8	3	9	0.333333	7	9	0.777778
OGT	3	11	0.272727	7	7	1
OPA1	3	32	0.09375	7	8	0.875
PACSIN3	3	11	0.272727	7	15	0.466667
PCLO	3	9	0.333333	7	4	1.75
PDE4B	3	18	0.166667	7	13	0.538462
PEX19	3	12	0.25	7	6	1.16667
PEX2	3	6	0.5	7	6	1.16667
PRPF39	3	12	0.25	7	10	0.7
PTGR2	3	7	0.428571	7	9	0.777778
RABGGTA	3	21	0.142857	7	10	0.7
REXO2	3	20	0.15	7	10	0.7
RGL1	3	2	1.5	7	6	1.16667
RMND1	3	12	0.25	7	9	0.777778
RPA1	3	7	0.428571	7	5	1.4
RPS6KC1	3	9	0.333333	7	9	0.777778
RUFY3	3	15	0.2	7	8	0.875
SCAMP4	3	13	0.230769	7	7	1
SDHA	3	20	0.15	7	9	0.777778
SGSM2	3	14	0.214286	7	5	1.4
SIRT5	3	7	0.428571	7	11	0.636364
SLC20A1	3	9	0.333333	7	8	0.875
SLC25A19	3	15	0.2	7	12	0.583333
SNRPA1	3	16	0.1875	7	9	0.777778
TM9SF4	3	7	0.428571	7	10	0.7
TNPO3	3	5	0.6	7	11	0.636364
TOM1	3	19	0.157895	7	9	0.777778
TOMM40	3	7	0.428571	7	6	1.16667
TXNDC9	3	9	0.333333	7	8	0.875
UBE2B	3	8	0.375	7	4	1.75
UBQLN4	3	3	1	7	5	1.4
UNC50	3	6	0.5	7	7	1
USE1	3	10	0.3	7	12	0.583333
WIPI2	3	14	0.214286	7	5	1.4
YWHAE	3	13	0.230769	7	5	1.4
ZFR2	3	9	0.333333	7	7	1
AK4	2	8	0.25	7	7	1
ANKRD13C	2	5	0.4	7	10	0.7
BCAS2	2	2	1	7	6	1.16667
CCDC149	2	8	0.25	7	3	2.33333
CDC42BPA	2	13	0.153846	7	18	0.388889
CNOT3	2	15	0.133333	7	8	0.875
CNPPD1	2	4	0.5	7	8	0.875
COPG1	2	10	0.2	7	10	0.7
DAPK1	2	19	0.105263	7	7	1
DGCR6	2	8	0.25	7	8	0.875
DIDO1	2	7	0.285714	7	7	1
DNPEP	2	21	0.0952381	7	14	0.5
DTX1	2	5	0.4	7	6	1.16667
EML1	2	21	0.0952381	7	8	0.875
EP400	2	9	0.222222	7	11	0.636364
FADS2	2	15	0.133333	7	3	2.33333
FBRSL1	2	8	0.25	7	7	1
GDPD5	2	17	0.117647	7	8	0.875
GRM2	2	8	0.25	7	4	1.75
HDAC6	2	43	0.0465116	7	10	0.7
HERC3	2	9	0.222222	7	12	0.583333
INTS6	2	20	0.1	7	7	1
IPO11	2	14	0.142857	7	7	1
IQSEC2	2	18	0.111111	7	7	1
ITSN2	2	13	0.153846	7	15	0.466667
KCNK2	2	9	0.222222	7	10	0.7
KLC4	2	19	0.105263	7	2	3.5
LIN7B	2	7	0.285714	7	6	1.16667
LRRC49	2	29	0.0689655	7	10	0.7
LY6E	2	15	0.133333	7	16	0.4375
MAN2A2	2	30	0.0666667	7	11	0.636364
MAP11	2	10	0.2	7	7	1
MPP6	2	9	0.222222	7	9	0.777778
MYPOP	2	1	2	7	3	2.33333
NDFIP1	2	4	0.5	7	8	0.875
NETO1	2	7	0.285714	7	3	2.33333
NRIP3	2	5	0.4	7	3	2.33333
NSF	2	8	0.25	7	10	0.7
NSUN2	2	9	0.222222	7	8	0.875
NTSR2	2	1	2	7	5	1.4
OAT	2	8	0.25	7	2	3.5
OPRL1	2	3	0.666667	7	11	0.636364
PAK6	2	20	0.1	7	5	1.4
PCDH9	2	6	0.333333	7	8	0.875
POLR3C	2	6	0.333333	7	6	1.16667
PPP5C	2	15	0.133333	7	11	0.636364
PSMA3	2	13	0.153846	7	9	0.777778
PUSL1	2	5	0.4	7	7	1
RAB14	2	2	1	7	13	0.538462
RASA3	2	2	1	7	6	1.16667
RCBTB2	2	7	0.285714	7	26	0.269231
RITA1	2	4	0.5	7	7	1
RNF41	2	12	0.166667	7	4	1.75
RPS6KL1	2	16	0.125	7	4	1.75
RXRB	2	5	0.4	7	10	0.7
SCG3	2	3	0.666667	7	7	1
SEC23B	2	11	0.181818	7	8	0.875
SETD3	2	9	0.222222	7	8	0.875
SH3GLB1	2	5	0.4	7	6	1.16667
SIDT2	2	20	0.1	7	14	0.5
SLC20A2	2	14	0.142857	7	5	1.4
SLC2A6	2	5	0.4	7	6	1.16667
SLC37A4	2	21	0.0952381	7	7	1
SLC39A3	2	6	0.333333	7	5	1.4
SLC6A9	2	11	0.181818	7	12	0.583333
SUDS3	2	4	0.5	7	6	1.16667
SYNGAP1	2	30	0.0666667	7	14	0.5
TANK	2	23	0.0869565	7	11	0.636364
TPT1	2	14	0.142857	7	8	0.875
TTLL5	2	22	0.0909091	7	20	0.35
UBL5	2	8	0.25	7	11	0.636364
USPL1	2	3	0.666667	7	12	0.583333
YTHDC1	2	7	0.285714	7	9	0.777778
ZCCHC18	2	7	0.285714	7	3	2.33333
ACAP2	1	16	0.0625	7	6	1.16667
AMBRA1	1	12	0.0833333	7	9	0.777778
APBA1	1	3	0.333333	7	2	3.5
ARHGEF10	1	15	0.0666667	7	7	1
ARHGEF11	1	7	0.142857	7	6	1.16667
ARHGEF28	1	14	0.0714286	7	7	1
ARHGEF40	1	8	0.125	7	26	0.269231
ATP9A	1	3	0.333333	7	11	0.636364
BMP1	1	18	0.0555556	7	7	1
CCDC97	1	3	0.333333	7	9	0.777778
CDC37L1	1	3	0.333333	7	9	0.777778
CDKN1C	1	6	0.166667	7	5	1.4
CIART	1	7	0.142857	7	6	1.16667
CLIP1	1	21	0.047619	7	15	0.466667
CLUH	1	15	0.0666667	7	6	1.16667
COBL	1	11	0.0909091	7	10	0.7
COPG2	1	3	0.333333	7	8	0.875
DCTN6	1	6	0.166667	7	10	0.7
DDX39B	1	21	0.047619	7	6	1.16667
DROSHA	1	21	0.047619	7	7	1
EMC8	1	6	0.166667	7	8	0.875
EML4	1	8	0.125	7	6	1.16667
FAM184A	1	14	0.0714286	7	12	0.583333
FBH1	1	16	0.0625	7	10	0.7
FCHSD2	1	9	0.111111	7	11	0.636364
FRMD4B	1	18	0.0555556	7	13	0.538462
FZR1	1	9	0.111111	7	6	1.16667
GNG12	1	2	0.5	7	9	0.777778
HOMER2	1	10	0.1	7	9	0.777778
INSIG2	1	8	0.125	7	14	0.5
KLHL26	1	6	0.166667	7	5	1.4
LDAH	1	13	0.0769231	7	14	0.5
LDLRAD4	1	19	0.0526316	7	2	3.5
NCLN	1	8	0.125	7	9	0.777778
NUDT3	1	1	1	7	10	0.7
OGFOD1	1	11	0.0909091	7	7	1
PFKFB2	1	10	0.1	7	13	0.538462
PHF12	1	17	0.0588235	7	8	0.875
PLBD2	1	4	0.25	7	3	2.33333
PPP1R9A	1	8	0.125	7	12	0.583333
PPT1	1	19	0.0526316	7	4	1.75
PRADC1	1	3	0.333333	7	8	0.875
PRRC2A	1	14	0.0714286	7	6	1.16667
RAB3C	1	4	0.25	7	5	1.4
RAPGEF1	1	7	0.142857	7	7	1
RAPGEFL1	1	11	0.0909091	7	3	2.33333
RING1	1	2	0.5	7	3	2.33333
RNF123	1	14	0.0714286	7	18	0.388889
RPAP2	1	3	0.333333	7	8	0.875
RSPO2	1	9	0.111111	7	3	2.33333
SLC50A1	1	15	0.0666667	7	9	0.777778
SPOCK2	1	9	0.111111	7	3	2.33333
SRRD	1	3	0.333333	7	6	1.16667
SRSF12	1	5	0.2	7	2	3.5
STK16	1	13	0.0769231	7	16	0.4375
STMN2	1	3	0.333333	7	4	1.75
TARBP2	1	20	0.05	7	14	0.5
TENM3	1	6	0.166667	7	8	0.875
TEX2	1	10	0.1	7	5	1.4
TMCC3	1	4	0.25	7	9	0.777778
TMEM19	1	6	0.166667	7	10	0.7
TMEM208	1	12	0.0833333	7	5	1.4
TMEM229B	1	8	0.125	7	7	1
TMOD2	1	6	0.166667	7	9	0.777778
TTLL1	1	4	0.25	7	4	1.75
TUT7	1	7	0.142857	7	10	0.7
UBP1	1	13	0.0769231	7	7	1
UNKL	1	17	0.0588235	7	7	1
WDR7	1	13	0.0769231	7	6	1.16667
WIPF3	1	3	0.333333	7	6	1.16667
0610010K14RIK	0	0	0	7	14	0.5
1110051M20RIK	0	0	0	7	8	0.875
1110065P20RIK	0	0	0	7	6	1.16667
2310061I04RIK	0	0	0	7	9	0.777778
4933434E20RIK	0	0	0	7	11	0.636364
A230050P20RIK	0	0	0	7	5	1.4
A230072C01RIK	0	0	0	7	2	3.5
A830082K12RIK	0	0	0	7	7	1
AI413582	0	0	0	7	9	0.777778
ANKS1	0	0	0	7	13	0.538462
APAF1	0	13	0	7	8	0.875
AU022252	0	0	0	7	4	1.75
AW549877	0	0	0	7	2	3.5
BC031181	0	0	0	7	4	1.75
BTBD9	0	9	0	7	25	0.28
CLCN2	0	22	0	7	11	0.636364
CRLF2	0	8	0	7	3	2.33333
EFR3B	0	5	0	7	6	1.16667
EME2	0	6	0	7	8	0.875
ETL4	0	0	0	7	20	0.35
GM1976	0	0	0	7	4	1.75
GPR155	0	6	0	7	8	0.875
H13	0	0	0	7	6	1.16667
HDAC4	0	17	0	7	12	0.583333
IKZF4	0	13	0	7	10	0.7
NRD1	0	0	0	7	12	0.583333
PLEC	0	15	0	7	22	0.318182
RHBDL3	0	6	0	7	3	2.33333
RNF126	0	0	0	7	3	2.33333
SERPINB6A	0	0	0	7	17	0.411765
SETD6	0	13	0	7	6	1.16667
SLC22A8	0	10	0	7	3	2.33333
SOX2OT	0	0	0	7	18	0.388889
SUGP1	0	0	0	7	3	2.33333
TMEM181B-PS	0	0	0	7	4	1.75
TMEM29	0	0	0	7	12	0.583333
TMEM91	0	14	0	7	6	1.16667
TPRGL	0	0	0	7	5	1.4
UNC80	0	8	0	7	6	1.16667
UPP2	0	4	0	7	10	0.7
ZFP445	0	0	0	7	8	0.875
ZFP467	0	0	0	7	11	0.636364
ZFP940	0	0	0	7	4	1.75
RHOT2	29	27	1.07407	6	17	0.352941
TRO	27	25	1.08	6	11	0.545455
ACADVL	23	39	0.589744	6	7	0.857143
HAPLN2	16	5	3.2	6	4	1.5
SRSF5	16	19	0.842105	6	12	0.5
TAF6	16	19	0.842105	6	8	0.75
GUK1	15	39	0.384615	6	6	1
MAGED1	14	10	1.4	6	7	0.857143
DKK3	13	16	0.8125	6	1	6
RNPS1	12	26	0.461538	6	11	0.545455
STARD3	11	29	0.37931	6	7	0.857143
ANKS3	10	30	0.333333	6	13	0.461538
ATP13A1	10	15	0.666667	6	11	0.545455
BAZ2B	10	18	0.555556	6	14	0.428571
DPH7	10	14	0.714286	6	7	0.857143
GGA1	10	23	0.434783	6	5	1.2
LUC7L3	10	23	0.434783	6	10	0.6
PAK1	10	20	0.5	6	6	1
REEP2	10	11	0.909091	6	1	6
RNF10	10	25	0.4	6	11	0.545455
CNOT8	9	25	0.36	6	4	1.5
FBXW7	9	16	0.5625	6	6	1
HEXA	9	16	0.5625	6	1	6
NAPA	9	22	0.409091	6	7	0.857143
OLFM1	9	12	0.75	6	5	1.2
STUB1	9	11	0.818182	6	7	0.857143
TFDP1	9	8	1.125	6	9	0.666667
TMX2	9	9	1	6	6	1
TPM3	9	27	0.333333	6	16	0.375
ABHD17A	8	6	1.33333	6	4	1.5
CXXC1	8	17	0.470588	6	5	1.2
DDX1	8	8	1	6	3	2
RSRC2	8	20	0.4	6	23	0.26087
AGAP3	7	26	0.269231	6	6	1
AMZ2	7	19	0.368421	6	8	0.75
ANKHD1	7	21	0.333333	6	13	0.461538
ANKRD13D	7	18	0.388889	6	6	1
AP3S1	7	9	0.777778	6	6	1
ARVCF	7	11	0.636364	6	13	0.461538
BECN1	7	22	0.318182	6	17	0.352941
BSCL2	7	27	0.259259	6	10	0.6
CRBN	7	15	0.466667	6	5	1.2
CSDE1	7	18	0.388889	6	17	0.352941
DTNBP1	7	12	0.583333	6	11	0.545455
FAM3A	7	22	0.318182	6	10	0.6
FARSB	7	2	3.5	6	7	0.857143
GRIA3	7	9	0.777778	6	9	0.666667
ILK	7	16	0.4375	6	12	0.5
MACF1	7	35	0.2	6	18	0.333333
MPI	7	24	0.291667	6	5	1.2
NRBP2	7	10	0.7	6	10	0.6
PFKP	7	12	0.583333	6	13	0.461538
PPP3CB	7	6	1.16667	6	9	0.666667
PWWP3A	7	17	0.411765	6	11	0.545455
RBBP7	7	12	0.583333	6	5	1.2
RBM25	7	12	0.583333	6	18	0.333333
REPIN1	7	19	0.368421	6	7	0.857143
2008-09-01	7	16	0.4375	6	7	0.857143
SULT4A1	7	4	1.75	6	2	3
TAOK3	7	19	0.368421	6	10	0.6
TSPAN31	7	14	0.5	6	5	1.2
VWA5B2	7	6	1.16667	6	13	0.461538
AGRN	6	10	0.6	6	7	0.857143
ARFIP2	6	10	0.6	6	14	0.428571
ARFRP1	6	14	0.428571	6	12	0.5
ASCC2	6	23	0.26087	6	2	3
BPTF	6	19	0.315789	6	8	0.75
BTBD10	6	11	0.545455	6	6	1
CBS	6	17	0.352941	6	12	0.5
CCNI	6	9	0.666667	6	5	1.2
CDK18	6	23	0.26087	6	5	1.2
CLTA	6	10	0.6	6	6	1
CYHR1	6	12	0.5	6	9	0.666667
DDRGK1	6	4	1.5	6	6	1
EI24	6	14	0.428571	6	9	0.666667
FYN	6	29	0.206897	6	9	0.666667
GAPDH	6	11	0.545455	6	13	0.461538
HNRNPD	6	12	0.5	6	11	0.545455
MAF1	6	6	1	6	14	0.428571
MCRS1	6	16	0.375	6	10	0.6
MEIS3	6	14	0.428571	6	9	0.666667
NCKIPSD	6	9	0.666667	6	6	1
NRBP1	6	9	0.666667	6	11	0.545455
PFKL	6	12	0.5	6	8	0.75
PFN2	6	18	0.333333	6	4	1.5
PNKD	6	8	0.75	6	8	0.75
RSRP1	6	22	0.272727	6	8	0.75
SPG7	6	96	0.0625	6	13	0.461538
SPHK2	6	13	0.461538	6	4	1.5
SPIN1	6	6	1	6	2	3
TSC22D1	6	13	0.461538	6	16	0.375
WDR20	6	20	0.3	6	7	0.857143
YWHAB	6	8	0.75	6	2	3
ZDHHC6	6	5	1.2	6	11	0.545455
ANXA7	5	5	1	6	11	0.545455
ATG4D	5	12	0.416667	6	5	1.2
CELSR2	5	4	1.25	6	7	0.857143
CRAT	5	9	0.555556	6	13	0.461538
CYC1	5	4	1.25	6	7	0.857143
CYP46A1	5	7	0.714286	6	4	1.5
DOLPP1	5	5	1	6	11	0.545455
DPYSL4	5	5	1	6	6	1
DUS3L	5	15	0.333333	6	4	1.5
EFNA3	5	3	1.66667	6	3	2
EHMT1	5	52	0.0961538	6	18	0.333333
EXOC1	5	8	0.625	6	12	0.5
FAM241B	5	3	1.66667	6	11	0.545455
FUBP3	5	7	0.714286	6	11	0.545455
FUT8	5	15	0.333333	6	7	0.857143
GALE	5	16	0.3125	6	7	0.857143
GLRX3	5	6	0.833333	6	5	1.2
HCFC1R1	5	9	0.555556	6	3	2
HDLBP	5	47	0.106383	6	11	0.545455
IFFO1	5	12	0.416667	6	10	0.6
IFT81	5	9	0.555556	6	9	0.666667
INPP5K	5	20	0.25	6	7	0.857143
JKAMP	5	14	0.357143	6	7	0.857143
KLHDC2	5	11	0.454545	6	4	1.5
LMO7	5	27	0.185185	6	16	0.375
NOS1AP	5	6	0.833333	6	9	0.666667
NT5C3B	5	16	0.3125	6	11	0.545455
NUB1	5	12	0.416667	6	3	2
PABPC4	5	25	0.2	6	8	0.75
PLEKHB1	5	22	0.227273	6	12	0.5
PRKCZ	5	26	0.192308	6	10	0.6
PRPF40A	5	13	0.384615	6	10	0.6
PTPA	5	26	0.192308	6	13	0.461538
RAB6A	5	10	0.5	6	4	1.5
REX1BD	5	8	0.625	6	8	0.75
RNF4	5	22	0.227273	6	12	0.5
RPRD1A	5	11	0.454545	6	3	2
SEMA6A	5	15	0.333333	6	10	0.6
SIRT3	5	16	0.3125	6	10	0.6
SLC39A10	5	9	0.555556	6	4	1.5
SLC9A3R2	5	9	0.555556	6	7	0.857143
SON	5	20	0.25	6	14	0.428571
SRP19	5	12	0.416667	6	6	1
STRIP1	5	9	0.555556	6	5	1.2
THRB	5	19	0.263158	6	7	0.857143
TSPAN17	5	9	0.555556	6	9	0.666667
TUBA4A	5	10	0.5	6	8	0.75
UBE2V1	5	24	0.208333	6	7	0.857143
VPS26A	5	9	0.555556	6	4	1.5
WRB	5	23	0.217391	6	7	0.857143
YIPF2	5	12	0.416667	6	4	1.5
ZFAND6	5	24	0.208333	6	10	0.6
AP3B2	4	32	0.125	6	9	0.666667
ARHGAP17	4	20	0.2	6	11	0.545455
B4GALT7	4	8	0.5	6	4	1.5
BRWD1	4	16	0.25	6	16	0.375
CBX1	4	6	0.666667	6	5	1.2
CEP63	4	17	0.235294	6	11	0.545455
CHMP2A	4	8	0.5	6	6	1
CIAPIN1	4	15	0.266667	6	10	0.6
CMAS	4	5	0.8	6	5	1.2
CORO1C	4	19	0.210526	6	11	0.545455
CSNK1G2	4	11	0.363636	6	8	0.75
CTSA	4	20	0.2	6	16	0.375
CXXC5	4	16	0.25	6	6	1
CYLD	4	16	0.25	6	11	0.545455
DALRD3	4	15	0.266667	6	9	0.666667
DENND4B	4	13	0.307692	6	7	0.857143
ELOC	4	10	0.4	6	11	0.545455
FAAP20	4	15	0.266667	6	10	0.6
FAM32A	4	5	0.8	6	2	3
FARP1	4	42	0.0952381	6	4	1.5
FBXO21	4	8	0.5	6	6	1
FBXO3	4	13	0.307692	6	5	1.2
FEZ2	4	16	0.25	6	8	0.75
FXR1	4	22	0.181818	6	9	0.666667
GRIA1	4	13	0.307692	6	5	1.2
HSPBP1	4	9	0.444444	6	6	1
ICAM5	4	5	0.8	6	1	6
IFNAR1	4	7	0.571429	6	8	0.75
INPP4A	4	10	0.4	6	13	0.461538
KLHL22	4	12	0.333333	6	7	0.857143
LMAN2L	4	9	0.444444	6	8	0.75
LPIN1	4	19	0.210526	6	8	0.75
LZTS2	4	7	0.571429	6	8	0.75
MAP9	4	9	0.444444	6	7	0.857143
MAPK8IP2	4	2	2	6	2	3
MAPRE3	4	10	0.4	6	6	1
MKNK2	4	13	0.307692	6	5	1.2
MLLT1	4	3	1.33333	6	4	1.5
MON1A	4	9	0.444444	6	2	3
MRAS	4	11	0.363636	6	6	1
MSI1	4	3	1.33333	6	9	0.666667
MTMR2	4	15	0.266667	6	9	0.666667
MVK	4	17	0.235294	6	7	0.857143
NFYC	4	24	0.166667	6	10	0.6
PCMTD1	4	8	0.5	6	8	0.75
PDCD4	4	11	0.363636	6	6	1
PDP1	4	10	0.4	6	6	1
PLCG1	4	22	0.181818	6	12	0.5
PNPLA8	4	12	0.333333	6	7	0.857143
PPDPF	4	4	1	6	6	1
PRRC2C	4	14	0.285714	6	14	0.428571
PTCD3	4	20	0.2	6	11	0.545455
RAB15	4	10	0.4	6	8	0.75
RNF138	4	9	0.444444	6	6	1
SCRN1	4	10	0.4	6	6	1
SFT2D1	4	6	0.666667	6	9	0.666667
SNX6	4	11	0.363636	6	8	0.75
SOX5	4	22	0.181818	6	14	0.428571
SPTBN4	4	14	0.285714	6	7	0.857143
SYNGR3	4	6	0.666667	6	2	3
SYS1	4	8	0.5	6	7	0.857143
SYT3	4	6	0.666667	6	6	1
TAX1BP1	4	13	0.307692	6	7	0.857143
TIAM1	4	7	0.571429	6	15	0.4
TPD52	4	29	0.137931	6	11	0.545455
TYRO3	4	9	0.444444	6	8	0.75
UBXN11	4	16	0.25	6	12	0.5
UNC5A	4	3	1.33333	6	5	1.2
WDR61	4	16	0.25	6	7	0.857143
ZDHHC3	4	11	0.363636	6	12	0.5
ZFAND1	4	25	0.16	6	8	0.75
ZFP62	4	7	0.571429	6	12	0.5
ZFYVE19	4	16	0.25	6	11	0.545455
ZNRF1	4	11	0.363636	6	15	0.4
AAGAB	3	7	0.428571	6	3	2
ACOX3	3	8	0.375	6	10	0.6
ACSL1	3	12	0.25	6	11	0.545455
ADCY8	3	3	1	6	3	2
AHDC1	3	16	0.1875	6	11	0.545455
AK1	3	6	0.5	6	6	1
ANGEL2	3	8	0.375	6	10	0.6
ANKRD27	3	9	0.333333	6	10	0.6
ARAP1	3	21	0.142857	6	20	0.3
ARHGDIG	3	4	0.75	6	4	1.5
ARHGEF18	3	6	0.5	6	6	1
ARMCX2	3	13	0.230769	6	7	0.857143
ARRB1	3	12	0.25	6	10	0.6
BIRC6	3	13	0.230769	6	22	0.272727
CACNG3	3	1	3	6	3	2
CASC3	3	10	0.3	6	4	1.5
CCAR1	3	18	0.166667	6	12	0.5
CCNT2	3	10	0.3	6	7	0.857143
CHD8	3	25	0.12	6	16	0.375
DNAJC7	3	23	0.130435	6	10	0.6
ECSIT	3	14	0.214286	6	5	1.2
EFR3A	3	8	0.375	6	14	0.428571
ELMOD1	3	7	0.428571	6	5	1.2
ELP2	3	28	0.107143	6	8	0.75
ENPP5	3	3	1	6	3	2
FAM136A	3	6	0.5	6	3	2
FBXO2	3	6	0.5	6	1	6
GABRG2	3	29	0.103448	6	4	1.5
GALNT9	3	10	0.3	6	3	2
GNAO1	3	26	0.115385	6	12	0.5
HRAS	3	11	0.272727	6	7	0.857143
JMJD6	3	8	0.375	6	7	0.857143
KIF21B	3	5	0.6	6	6	1
KIRREL3	3	9	0.333333	6	9	0.666667
KMT2C	3	13	0.230769	6	8	0.75
LRP8	3	36	0.0833333	6	23	0.26087
LRPPRC	3	9	0.333333	6	7	0.857143
LTBP3	3	21	0.142857	6	12	0.5
LYSMD4	3	11	0.272727	6	9	0.666667
MEN1	3	16	0.1875	6	14	0.428571
MFSD11	3	20	0.15	6	12	0.5
NAV3	3	16	0.1875	6	7	0.857143
NFX1	3	6	0.5	6	7	0.857143
NKIRAS1	3	9	0.333333	6	7	0.857143
NOC2L	3	6	0.5	6	5	1.2
OSBPL9	3	27	0.111111	6	19	0.315789
OTUB1	3	12	0.25	6	5	1.2
PANK2	3	12	0.25	6	8	0.75
PAPSS1	3	8	0.375	6	6	1
PBX1	3	22	0.136364	6	8	0.75
PCDH10	3	3	1	6	5	1.2
PDE1B	3	9	0.333333	6	5	1.2
PDK2	3	16	0.1875	6	5	1.2
PHF23	3	13	0.230769	6	9	0.666667
PLEKHJ1	3	13	0.230769	6	9	0.666667
PLPPR3	3	4	0.75	6	10	0.6
PMPCA	3	12	0.25	6	6	1
PNKP	3	31	0.0967742	6	17	0.352941
POLI	3	16	0.1875	6	6	1
PRDM4	3	6	0.5	6	7	0.857143
PTMS	3	7	0.428571	6	5	1.2
PTPN23	3	6	0.5	6	4	1.5
RAB11FIP5	3	6	0.5	6	3	2
RAB28	3	8	0.375	6	5	1.2
RALGAPA1	3	19	0.157895	6	12	0.5
RNPEP	3	14	0.214286	6	9	0.666667
SBF1	3	8	0.375	6	13	0.461538
SBF2	3	14	0.214286	6	15	0.4
SCAMP1	3	7	0.428571	6	4	1.5
SDCCAG8	3	11	0.272727	6	6	1
SHARPIN	3	10	0.3	6	13	0.461538
SHROOM2	3	4	0.75	6	6	1
SLC11A2	3	32	0.09375	6	8	0.75
SLC6A15	3	11	0.272727	6	5	1.2
SMPD3	3	12	0.25	6	2	3
SOD2	3	15	0.2	6	8	0.75
STAG2	3	18	0.166667	6	8	0.75
TELO2	3	8	0.375	6	11	0.545455
THOC7	3	7	0.428571	6	14	0.428571
TSPAN7	3	8	0.375	6	3	2
TTC19	3	10	0.3	6	5	1.2
UBAP2	3	12	0.25	6	8	0.75
UBFD1	3	10	0.3	6	5	1.2
URM1	3	6	0.5	6	6	1
USP3	3	21	0.142857	6	11	0.545455
VLDLR	3	4	0.75	6	8	0.75
VXN	3	10	0.3	6	1	6
WSCD1	3	11	0.272727	6	6	1
ABCG2	2	5	0.4	6	13	0.461538
AREL1	2	17	0.117647	6	8	0.75
ARF3	2	10	0.2	6	3	2
ARHGAP26	2	23	0.0869565	6	13	0.461538
ASNA1	2	5	0.4	6	4	1.5
ATE1	2	9	0.222222	6	8	0.75
ATN1	2	4	0.5	6	3	2
ATP13A4	2	11	0.181818	6	11	0.545455
AXIN2	2	9	0.222222	6	7	0.857143
BICD1	2	11	0.181818	6	9	0.666667
BICD2	2	2	1	6	4	1.5
CARM1	2	10	0.2	6	10	0.6
CDV3	2	9	0.222222	6	7	0.857143
CERS2	2	14	0.142857	6	9	0.666667
CFLAR	2	25	0.08	6	13	0.461538
CINP	2	9	0.222222	6	12	0.5
CIT	2	19	0.105263	6	19	0.315789
CLCN3	2	11	0.181818	6	10	0.6
CLIP2	2	9	0.222222	6	3	2
CORO1A	2	17	0.117647	6	12	0.5
CSNK1D	2	26	0.0769231	6	8	0.75
CTTNBP2	2	12	0.166667	6	9	0.666667
DHCR7	2	12	0.166667	6	13	0.461538
DMAC2L	2	11	0.181818	6	5	1.2
ECE1	2	14	0.142857	6	4	1.5
EDIL3	2	4	0.5	6	8	0.75
EDNRB	2	8	0.25	6	3	2
EEF1AKMT2	2	7	0.285714	6	6	1
EFNB3	2	1	2	6	1	6
ERGIC1	2	14	0.142857	6	14	0.428571
FAM171A2	2	4	0.5	6	3	2
FAM204A	2	10	0.2	6	7	0.857143
GPN1	2	12	0.166667	6	7	0.857143
GUF1	2	4	0.5	6	9	0.666667
HECW1	2	11	0.181818	6	10	0.6
HMGB3	2	5	0.4	6	6	1
HSDL1	2	8	0.25	6	4	1.5
INTS6L	2	6	0.333333	6	7	0.857143
INTS7	2	11	0.181818	6	6	1
KCNB1	2	9	0.222222	6	4	1.5
KCTD18	2	5	0.4	6	11	0.545455
KIF5A	2	3	0.666667	6	3	2
KLHL8	2	8	0.25	6	5	1.2
LMTK3	2	5	0.4	6	9	0.666667
LRCH1	2	6	0.333333	6	8	0.75
MATN2	2	18	0.111111	6	6	1
MIF4GD	2	15	0.133333	6	10	0.6
MINDY3	2	6	0.333333	6	20	0.3
MRPL18	2	4	0.5	6	5	1.2
MRPL24	2	6	0.333333	6	6	1
MRPS36	2	5	0.4	6	6	1
MTG2	2	10	0.2	6	7	0.857143
NELFB	2	2	1	6	8	0.75
NF2	2	11	0.181818	6	13	0.461538
NIT1	2	16	0.125	6	8	0.75
NNAT	2	5	0.4	6	10	0.6
PARD6A	2	4	0.5	6	7	0.857143
PARK7	2	10	0.2	6	10	0.6
PCSK2	2	5	0.4	6	2	3
PIGS	2	15	0.133333	6	1	6
PIK3CB	2	14	0.142857	6	3	2
PIK3IP1	2	6	0.333333	6	10	0.6
PLAT	2	12	0.166667	6	3	2
POMGNT2	2	2	1	6	7	0.857143
PPFIA3	2	13	0.153846	6	8	0.75
PPP1R26	2	7	0.285714	6	5	1.2
PRPF31	2	9	0.222222	6	6	1
PSMC1	2	7	0.285714	6	4	1.5
PTPDC1	2	5	0.4	6	5	1.2
PTTG1IP	2	7	0.285714	6	10	0.6
RAB1B	2	2	1	6	4	1.5
RAB3GAP1	2	7	0.285714	6	7	0.857143
RGL2	2	11	0.181818	6	14	0.428571
RGMA	2	13	0.153846	6	5	1.2
RNF111	2	12	0.166667	6	8	0.75
RNF157	2	10	0.2	6	11	0.545455
SDC3	2	4	0.5	6	5	1.2
SH3BP5L	2	4	0.5	6	5	1.2
SHANK3	2	5	0.4	6	10	0.6
SHOC2	2	7	0.285714	6	7	0.857143
SIPA1	2	10	0.2	6	13	0.461538
SIPA1L2	2	6	0.333333	6	4	1.5
SLC36A4	2	7	0.285714	6	3	2
SNRK	2	8	0.25	6	12	0.5
STARD3NL	2	7	0.285714	6	10	0.6
STIM1	2	20	0.1	6	9	0.666667
STK11	2	10	0.2	6	10	0.6
STRN3	2	8	0.25	6	3	2
SUCLA2	2	20	0.1	6	7	0.857143
SURF2	2	3	0.666667	6	6	1
SUSD4	2	10	0.2	6	5	1.2
SYNPR	2	15	0.133333	6	9	0.666667
TAMM41	2	12	0.166667	6	8	0.75
TCEAL3	2	4	0.5	6	7	0.857143
TDRD7	2	2	1	6	5	1.2
TMEM135	2	9	0.222222	6	9	0.666667
TMEM201	2	5	0.4	6	6	1
TPCN1	2	23	0.0869565	6	4	1.5
TPPP	2	1	2	6	2	3
TSPAN9	2	9	0.222222	6	11	0.545455
TUBGCP2	2	10	0.2	6	7	0.857143
UBE2G1	2	6	0.333333	6	3	2
UBL4A	2	7	0.285714	6	7	0.857143
UBQLN1	2	6	0.333333	6	4	1.5
UBXN2A	2	4	0.5	6	3	2
UCHL3	2	6	0.333333	6	5	1.2
USF1	2	11	0.181818	6	10	0.6
VEGFB	2	4	0.5	6	3	2
WDR91	2	9	0.222222	6	8	0.75
ACTN4	1	11	0.0909091	6	11	0.545455
ALDH1A1	1	7	0.142857	6	6	1
ALKBH8	1	7	0.142857	6	10	0.6
AMFR	1	12	0.0833333	6	4	1.5
ANAPC10	1	18	0.0555556	6	3	2
ATP2B4	1	7	0.142857	6	8	0.75
ATPAF2	1	13	0.0769231	6	6	1
B4GALT2	1	8	0.125	6	7	0.857143
BLMH	1	13	0.0769231	6	9	0.666667
BTBD11	1	7	0.142857	6	8	0.75
CABLES2	1	2	0.5	6	5	1.2
CACNA2D1	1	12	0.0833333	6	12	0.5
CADPS2	1	8	0.125	6	13	0.461538
CASKIN1	1	3	0.333333	6	5	1.2
CCNG1	1	13	0.0769231	6	2	3
CERK	1	4	0.25	6	3	2
CHD4	1	54	0.0185185	6	8	0.75
CHGB	1	3	0.333333	6	1	6
CNNM1	1	2	0.5	6	4	1.5
CNOT6L	1	9	0.111111	6	10	0.6
COMMD8	1	2	0.5	6	5	1.2
CPSF3	1	5	0.2	6	11	0.545455
CSNK1G1	1	18	0.0555556	6	17	0.352941
CSRP1	1	19	0.0526316	6	2	3
CUL4A	1	12	0.0833333	6	8	0.75
DAGLB	1	10	0.1	6	4	1.5
DCUN1D5	1	11	0.0909091	6	4	1.5
DNAJC27	1	7	0.142857	6	4	1.5
EMC7	1	4	0.25	6	1	6
FAM13B	1	11	0.0909091	6	13	0.461538
FAM169A	1	7	0.142857	6	2	3
FBXO31	1	8	0.125	6	5	1.2
FECH	1	12	0.0833333	6	15	0.4
FEZF2	1	3	0.333333	6	3	2
FOXJ3	1	9	0.111111	6	10	0.6
GALNT16	1	10	0.1	6	6	1
GMFB	1	10	0.1	6	8	0.75
GNL3L	1	3	0.333333	6	7	0.857143
GPD1	1	7	0.142857	6	3	2
GRIP1	1	19	0.0526316	6	18	0.333333
GTF3C2	1	14	0.0714286	6	11	0.545455
HIVEP3	1	7	0.142857	6	10	0.6
KANK3	1	5	0.2	6	10	0.6
KDM3A	1	15	0.0666667	6	14	0.428571
L3MBTL3	1	10	0.1	6	7	0.857143
LAMTOR2	1	6	0.166667	6	5	1.2
LASP1	1	9	0.111111	6	16	0.375
LDHB	1	10	0.1	6	4	1.5
LHFPL2	1	8	0.125	6	9	0.666667
LIMS1	1	15	0.0666667	6	5	1.2
LIMS2	1	18	0.0555556	6	12	0.5
LIX1	1	2	0.5	6	2	3
[truncated: 96,553 more rows]

## Sheet: multiexonic
associated_gene	Human_Detected_Num_Isoseq	Human_Known_Num_Gencode	Human_Normalised	Mouse_Detected_Num_Isoseq	Mouse_Known_Num_Gencode	Mouse_Normalised	isoseq_comparison_HumanvsMouse	isoseq_comparison_MousevsHuman	isoseq_comparison_normalisedHumanvsMouse	isoseq_comparison_normalisedMousevsHuman	isoseq_comparison_diff
SORBS1	5	23	0.217391	86	25	3.44	0.0581395	17.2	0.0631951	15.824	81
ARPP21	14	35	0.4	47	31	1.51613	0.297872	3.35714	0.26383	3.79032	33
CBARP	2	7	0.285714	34	15	2.26667	0.0588235	17	0.12605	7.93333	32
ENTR1	3	11	0.272727	34	13	2.61538	0.0882353	11.3333	0.104278	9.58974	31
DLGAP1	13	22	0.590909	43	20	2.15	0.302326	3.30769	0.274841	3.63846	30
BAG6	4	29	0.137931	33	16	2.0625	0.121212	8.25	0.0668757	14.9531	29
TMEM191C	1	14	0.0714286	30	15	2	0.0333333	30	0.0357143	28	29
CELF4	15	23	0.652174	42	10	4.2	0.357143	2.8	0.15528	6.44	27
ZBTB20	14	20	0.7	41	21	1.95238	0.341463	2.92857	0.358537	2.78912	27
ARNT2	1	9	0.111111	27	13	2.07692	0.037037	27	0.0534979	18.6923	26
NCALD	11	30	0.366667	36	12	3	0.305556	3.27273	0.122222	8.18182	25
NRXN2	7	16	0.4375	31	18	1.72222	0.225806	4.42857	0.254032	3.93651	24
SEPT4	37	29	1.27586	13	18	0.722222	2.84615	0.351351	1.76658	0.566066	24
THRA	8	10	0.8	32	9	3.55556	0.25	4	0.225	4.44444	24
TRAK1	5	10	0.5	29	14	2.07143	0.172414	5.8	0.241379	4.14286	24
RHOT2	29	27	1.07407	6	17	0.352941	4.83333	0.206897	3.04321	0.3286	23
GPRASP1	3	6	0.5	25	6	4.16667	0.12	8.33333	0.12	8.33333	22
CLCN4	1	4	0.25	22	10	2.2	0.0454545	22	0.113636	8.8	21
DPP7	25	13	1.92308	4	10	0.4	6.25	0.16	4.80769	0.208	21
OGDH	3	10	0.3	24	7	3.42857	0.125	8	0.0875	11.4286	21
R3HDM2	2	15	0.133333	23	21	1.09524	0.0869565	11.5	0.121739	8.21429	21
TCF4	33	91	0.362637	54	62	0.870968	0.611111	1.63636	0.416361	2.40176	21
TRO	27	25	1.08	6	11	0.545455	4.5	0.222222	1.98	0.505051	21
SLMAP	4	31	0.129032	24	16	1.5	0.166667	6	0.0860215	11.625	20
ZMYND11	8	17	0.470588	28	26	1.07692	0.285714	3.5	0.436975	2.28846	20
DLG1	2	71	0.028169	21	15	1.4	0.0952381	10.5	0.0201207	49.7	19
EPN1	5	7	0.714286	24	7	3.42857	0.208333	4.8	0.208333	4.8	19
MCF2L	8	32	0.25	27	23	1.17391	0.296296	3.375	0.212963	4.69565	19
MPPED1	5	6	0.833333	24	11	2.18182	0.208333	4.8	0.381944	2.61818	19
PCBP2	12	26	0.461538	31	31	1	0.387097	2.58333	0.461538	2.16667	19
RNF14	9	16	0.5625	28	21	1.33333	0.321429	3.11111	0.421875	2.37037	19
EIF4G3	3	14	0.214286	21	15	1.4	0.142857	7	0.153061	6.53333	18
OXR1	3	15	0.2	21	16	1.3125	0.142857	7	0.152381	6.5625	18
SNAP91	12	22	0.545455	30	10	3	0.4	2.5	0.181818	5.5	18
UBAP2L	10	20	0.5	28	23	1.21739	0.357143	2.8	0.410714	2.43478	18
ACADVL	23	39	0.589744	6	7	0.857143	3.83333	0.26087	0.688034	1.45342	17
ATP2B2	4	14	0.285714	21	8	2.625	0.190476	5.25	0.108844	9.1875	17
HDAC5	8	12	0.666667	25	20	1.25	0.32	3.125	0.533333	1.875	17
MED25	2	14	0.142857	19	14	1.35714	0.105263	9.5	0.105263	9.5	17
MIAT	20	29	0.689655	3	6	0.5	6.66667	0.15	1.37931	0.725	17
NRCAM	6	17	0.352941	23	17	1.35294	0.26087	3.83333	0.26087	3.83333	17
PITPNM1	4	16	0.25	21	13	1.61538	0.190476	5.25	0.154762	6.46154	17
SLC27A1	4	9	0.444444	21	9	2.33333	0.190476	5.25	0.190476	5.25	17
APBA2	7	12	0.583333	23	7	3.28571	0.304348	3.28571	0.177536	5.63265	16
CAMTA1	8	16	0.5	24	13	1.84615	0.333333	3	0.270833	3.69231	16
DLGAP4	11	16	0.6875	27	14	1.92857	0.407407	2.45455	0.356481	2.80519	16
GTPBP6	4	4	1	20	12	1.66667	0.2	5	0.6	1.66667	16
KIF1A	6	31	0.193548	22	11	2	0.272727	3.66667	0.0967742	10.3333	16
MYT1L	4	69	0.057971	20	11	1.81818	0.2	5	0.0318841	31.3636	16
ODF2	5	20	0.25	21	25	0.84	0.238095	4.2	0.297619	3.36	16
PDE2A	6	27	0.222222	22	12	1.83333	0.272727	3.66667	0.121212	8.25	16
RNF112	4	5	0.8	20	7	2.85714	0.2	5	0.28	3.57143	16
SEMA6D	1	17	0.0588235	17	11	1.54545	0.0588235	17	0.0380623	26.2727	16
SGIP1	2	14	0.142857	18	15	1.2	0.111111	9	0.119048	8.4	16
WIZ	3	10	0.3	19	14	1.35714	0.157895	6.33333	0.221053	4.52381	16
ABLIM2	7	15	0.466667	22	17	1.29412	0.318182	3.14286	0.360606	2.77311	15
DAB2IP	2	12	0.166667	17	13	1.30769	0.117647	8.5	0.127451	7.84615	15
GRAMD1B	2	18	0.111111	17	14	1.21429	0.117647	8.5	0.0915033	10.9286	15
PTK2	8	57	0.140351	23	15	1.53333	0.347826	2.875	0.0915332	10.925	15
SYNJ1	4	11	0.363636	19	12	1.58333	0.210526	4.75	0.229665	4.35417	15
TRIM9	6	6	1	21	12	1.75	0.285714	3.5	0.571429	1.75	15
AATK	4	11	0.363636	18	9	2	0.222222	4.5	0.181818	5.5	14
ABR	1	36	0.0277778	15	13	1.15385	0.0666667	15	0.0240741	41.5385	14
ATXN2L	7	26	0.269231	21	6	3.5	0.333333	3	0.0769231	13	14
CSF2RA	1	38	0.0263158	15	8	1.875	0.0666667	15	0.0140351	71.25	14
DCAF11	4	38	0.105263	18	18	1	0.222222	4.5	0.105263	9.5	14
FASTK	17	17	1	31	15	2.06667	0.548387	1.82353	0.483871	2.06667	14
GGT7	3	4	0.75	17	5	3.4	0.176471	5.66667	0.220588	4.53333	14
HMGN1	17	21	0.809524	3	4	0.75	5.66667	0.176471	1.07937	0.926471	14
KDM4B	5	12	0.416667	19	6	3.16667	0.263158	3.8	0.131579	7.6	14
MARK2	4	15	0.266667	18	21	0.857143	0.222222	4.5	0.311111	3.21429	14
NFIX	3	14	0.214286	17	8	2.125	0.176471	5.66667	0.10084	9.91667	14
PTPRS	3	10	0.3	17	21	0.809524	0.176471	5.66667	0.370588	2.69841	14
RASGEF1A	1	5	0.2	15	3	5	0.0666667	15	0.04	25	14
RGS11	16	8	2	2	11	0.181818	8	0.125	11	0.0909091	14
ACSL6	2	34	0.0588235	15	15	1	0.133333	7.5	0.0588235	17	13
ADGRB1	8	6	1.33333	21	12	1.75	0.380952	2.625	0.761905	1.3125	13
ALDOA	4	19	0.210526	17	14	1.21429	0.235294	4.25	0.173375	5.76786	13
ANK2	13	27	0.481481	26	28	0.928571	0.5	2	0.518519	1.92857	13
ANKS1B	10	34	0.294118	23	33	0.69697	0.434783	2.3	0.421995	2.3697	13
ARL6IP4	17	20	0.85	4	5	0.8	4.25	0.235294	1.0625	0.941176	13
ATF2	3	21	0.142857	16	19	0.842105	0.1875	5.33333	0.169643	5.89474	13
BCAN	5	8	0.625	18	6	3	0.277778	3.6	0.208333	4.8	13
CALM1	5	19	0.263158	18	5	3.6	0.277778	3.6	0.0730994	13.68	13
EPHA5	6	6	1	19	11	1.72727	0.315789	3.16667	0.578947	1.72727	13
GPM6B	11	11	1	24	12	2	0.458333	2.18182	0.5	2	13
HAP1	1	7	0.142857	14	5	2.8	0.0714286	14	0.0510204	19.6	13
IZUMO4	1	13	0.0769231	14	13	1.07692	0.0714286	14	0.0714286	14	13
MADD	9	23	0.391304	22	28	0.785714	0.409091	2.44444	0.498024	2.00794	13
MAPK8IP3	4	16	0.25	17	21	0.809524	0.235294	4.25	0.308824	3.2381	13
NDRG4	15	55	0.272727	28	11	2.54545	0.535714	1.86667	0.107143	9.33333	13
PAQR6	17	18	0.944444	4	5	0.8	4.25	0.235294	1.18056	0.847059	13
PUM2	1	11	0.0909091	14	16	0.875	0.0714286	14	0.103896	9.625	13
RUNDC3A	11	7	1.57143	24	10	2.4	0.458333	2.18182	0.654762	1.52727	13
RUNX1T1	21	52	0.403846	8	6	1.33333	2.625	0.380952	0.302885	3.30159	13
SMARCD3	18	15	1.2	5	9	0.555556	3.6	0.277778	2.16	0.462963	13
AKAP8	1	5	0.2	13	16	0.8125	0.0769231	13	0.246154	4.0625	12
C2CD5	4	18	0.222222	16	17	0.941176	0.25	4	0.236111	4.23529	12
CCNL2	14	20	0.7	2	5	0.4	7	0.142857	1.75	0.571429	12
ETV1	2	23	0.0869565	14	13	1.07692	0.142857	7	0.0807453	12.3846	12
FGFR3	1	11	0.0909091	13	17	0.764706	0.0769231	13	0.118881	8.41176	12
IQSEC3	2	5	0.4	14	4	3.5	0.142857	7	0.114286	8.75	12
KTN1	6	25	0.24	18	26	0.692308	0.333333	3	0.346667	2.88462	12
MAP3K10	3	8	0.375	15	5	3	0.2	5	0.125	8	12
MAP3K12	3	11	0.272727	15	8	1.875	0.2	5	0.145455	6.875	12
PBRM1	3	20	0.15	15	17	0.882353	0.2	5	0.17	5.88235	12
PHACTR1	1	10	0.1	13	16	0.8125	0.0769231	13	0.123077	8.125	12
2005-09-01	10	13	0.769231	22	5	4.4	0.454545	2.2	0.174825	5.72	12
SH3GLB2	14	12	1.16667	26	14	1.85714	0.538462	1.85714	0.628205	1.59184	12
SNPH	3	4	0.75	15	11	1.36364	0.2	5	0.55	1.81818	12
SRRT	2	19	0.105263	14	18	0.777778	0.142857	7	0.135338	7.38889	12
TMEM259	14	12	1.16667	2	5	0.4	7	0.142857	2.91667	0.342857	12
TOM1L2	4	14	0.285714	16	11	1.45455	0.25	4	0.196429	5.09091	12
TTC3	13	25	0.52	25	35	0.714286	0.52	1.92308	0.728	1.37363	12
USP11	14	12	1.16667	2	4	0.5	7	0.142857	2.33333	0.428571	12
ZDHHC1	1	6	0.166667	13	4	3.25	0.0769231	13	0.0512821	19.5	12
ZMYM3	4	9	0.444444	16	18	0.888889	0.25	4	0.5	2	12
APOE	4	5	0.8	15	11	1.36364	0.266667	3.75	0.586667	1.70455	11
ARIH2	14	31	0.451613	3	12	0.25	4.66667	0.214286	1.80645	0.553571	11
ASPHD2	1	1	1	12	7	1.71429	0.0833333	12	0.583333	1.71429	11
BCL11A	3	27	0.111111	14	6	2.33333	0.214286	4.66667	0.047619	21	11
BRSK2	6	15	0.4	17	17	1	0.352941	2.83333	0.4	2.5	11
BTRC	2	7	0.285714	13	11	1.18182	0.153846	6.5	0.241758	4.13636	11
CALY	7	5	1.4	18	5	3.6	0.388889	2.57143	0.388889	2.57143	11
CLIP4	1	12	0.0833333	12	19	0.631579	0.0833333	12	0.131944	7.57895	11
CPE	1	5	0.2	12	4	3	0.0833333	12	0.0666667	15	11
DCLK1	6	8	0.75	17	15	1.13333	0.352941	2.83333	0.661765	1.51111	11
DDR1	1	58	0.0172414	12	12	1	0.0833333	12	0.0172414	58	11
DNM2	4	22	0.181818	15	14	1.07143	0.266667	3.75	0.169697	5.89286	11
GTF2I	10	23	0.434783	21	28	0.75	0.47619	2.1	0.57971	1.725	11
LPAR2	12	9	1.33333	1	3	0.333333	12	0.0833333	4	0.25	11
MBNL1	2	24	0.0833333	13	25	0.52	0.153846	6.5	0.160256	6.24	11
MINK1	5	14	0.357143	16	13	1.23077	0.3125	3.2	0.290179	3.44615	11
PPP3CA	2	9	0.222222	13	8	1.625	0.153846	6.5	0.136752	7.3125	11
PPP6R3	3	26	0.115385	14	10	1.4	0.214286	4.66667	0.0824176	12.1333	11
PTPRD	2	16	0.125	13	22	0.590909	0.153846	6.5	0.211538	4.72727	11
R3HDM4	2	8	0.25	13	8	1.625	0.153846	6.5	0.153846	6.5	11
RALGDS	4	15	0.266667	15	11	1.36364	0.266667	3.75	0.195556	5.11364	11
SCRN2	12	13	0.923077	1	4	0.25	12	0.0833333	3.69231	0.270833	11
2003-09-01	6	7	0.857143	17	8	2.125	0.352941	2.83333	0.403361	2.47917	11
SGSM3	18	13	1.38462	7	15	0.466667	2.57143	0.388889	2.96703	0.337037	11
SH2D5	3	7	0.428571	14	5	2.8	0.214286	4.66667	0.153061	6.53333	11
SRC	3	11	0.272727	14	8	1.75	0.214286	4.66667	0.155844	6.41667	11
SYT16	2	7	0.285714	13	4	3.25	0.153846	6.5	0.0879121	11.375	11
THRAP3	1	4	0.25	12	18	0.666667	0.0833333	12	0.375	2.66667	11
TSEN34	1	10	0.1	12	12	1	0.0833333	12	0.1	10	11
TSTA3	2	16	0.125	13	14	0.928571	0.153846	6.5	0.134615	7.42857	11
ABHD8	1	3	0.333333	11	3	3.66667	0.0909091	11	0.0909091	11	10
ACBD4	2	16	0.125	12	16	0.75	0.166667	6	0.166667	6	10
ADCK1	1	8	0.125	11	5	2.2	0.0909091	11	0.0568182	17.6	10
ANKRD13B	4	9	0.444444	14	6	2.33333	0.285714	3.5	0.190476	5.25	10
ARMCX1	2	1	2	12	10	1.2	0.166667	6	1.66667	0.6	10
ASAP1	2	16	0.125	12	19	0.631579	0.166667	6	0.197917	5.05263	10
ATP1B2	4	3	1.33333	14	5	2.8	0.285714	3.5	0.47619	2.1	10
ATP6V0A1	8	25	0.32	18	10	1.8	0.444444	2.25	0.177778	5.625	10
BRD2	1	19	0.0526316	11	19	0.578947	0.0909091	11	0.0909091	11	10
CACNB3	3	24	0.125	13	7	1.85714	0.230769	4.33333	0.0673077	14.8571	10
CNIH2	1	6	0.166667	11	2	5.5	0.0909091	11	0.030303	33	10
CPT1C	18	24	0.75	8	7	1.14286	2.25	0.444444	0.65625	1.52381	10
CRTAC1	1	6	0.166667	11	3	3.66667	0.0909091	11	0.0454545	22	10
CSAD	2	20	0.1	12	23	0.521739	0.166667	6	0.191667	5.21739	10
DAG1	1	22	0.0454545	11	7	1.57143	0.0909091	11	0.0289256	34.5714	10
DGKG	1	11	0.0909091	11	5	2.2	0.0909091	11	0.0413223	24.2	10
DHX30	9	15	0.6	19	26	0.730769	0.473684	2.11111	0.821053	1.21795	10
DLG2	15	32	0.46875	5	20	0.25	3	0.333333	1.875	0.533333	10
DTNA	15	35	0.428571	25	10	2.5	0.6	1.66667	0.171429	5.83333	10
EMSY	2	18	0.111111	12	13	0.923077	0.166667	6	0.12037	8.30769	10
EPB41L3	16	36	0.444444	26	18	1.44444	0.615385	1.625	0.307692	3.25	10
FAM98C	3	10	0.3	13	9	1.44444	0.230769	4.33333	0.207692	4.81481	10
GABBR1	1	20	0.05	11	11	1	0.0909091	11	0.05	20	10
GPR161	11	10	1.1	1	2	0.5	11	0.0909091	2.2	0.454545	10
HAPLN2	16	5	3.2	6	4	1.5	2.66667	0.375	2.13333	0.46875	10
IMMT	2	12	0.166667	12	14	0.857143	0.166667	6	0.194444	5.14286	10
INTS11	13	50	0.26	3	7	0.428571	4.33333	0.230769	0.606667	1.64835	10
IP6K1	2	9	0.222222	12	10	1.2	0.166667	6	0.185185	5.4	10
LMO3	19	35	0.542857	9	8	1.125	2.11111	0.473684	0.48254	2.07237	10
LRRC14	3	9	0.333333	13	10	1.3	0.230769	4.33333	0.25641	3.9	10
MAGED2	19	13	1.46154	9	10	0.9	2.11111	0.473684	1.62393	0.615789	10
NDUFS2	15	15	1	5	8	0.625	3	0.333333	1.6	0.625	10
NISCH	5	14	0.357143	15	23	0.652174	0.333333	3	0.547619	1.82609	10
NPTN	11	10	1.1	21	13	1.61538	0.52381	1.90909	0.680952	1.46853	10
OSBP2	3	19	0.157895	13	6	2.16667	0.230769	4.33333	0.0728745	13.7222	10
PEX5L	1	18	0.0555556	11	12	0.916667	0.0909091	11	0.0606061	16.5	10
PRDX6	2	3	0.666667	12	9	1.33333	0.166667	6	0.5	2	10
RASSF4	11	12	0.916667	1	7	0.142857	11	0.0909091	6.41667	0.155844	10
RBFOX1	9	24	0.375	19	8	2.375	0.473684	2.11111	0.157895	6.33333	10
RNF44	7	8	0.875	17	18	0.944444	0.411765	2.42857	0.926471	1.07937	10
RPH3A	1	27	0.037037	11	4	2.75	0.0909091	11	0.013468	74.25	10
SATB1	2	18	0.111111	12	14	0.857143	0.166667	6	0.12963	7.71429	10
SNHG11	1	39	0.025641	11	5	2.2	0.0909091	11	0.011655	85.8	10
SRSF5	16	19	0.842105	6	12	0.5	2.66667	0.375	1.68421	0.59375	10
SURF1	2	5	0.4	12	10	1.2	0.166667	6	0.333333	3	10
TAF6	16	19	0.842105	6	8	0.75	2.66667	0.375	1.12281	0.890625	10
TECR	5	26	0.192308	15	14	1.07143	0.333333	3	0.179487	5.57143	10
TPRKB	2	10	0.2	12	14	0.857143	0.166667	6	0.233333	4.28571	10
TRMT1	8	23	0.347826	18	30	0.6	0.444444	2.25	0.57971	1.725	10
USP19	2	10	0.2	12	16	0.75	0.166667	6	0.266667	3.75	10
ZMYND8	7	21	0.333333	17	21	0.809524	0.411765	2.42857	0.411765	2.42857	10
ABHD16A	1	16	0.0625	10	7	1.42857	0.1	10	0.04375	22.8571	9
ADARB1	1	15	0.0666667	10	13	0.769231	0.1	10	0.0866667	11.5385	9
ADD1	14	29	0.482759	23	15	1.53333	0.608696	1.64286	0.314843	3.17619	9
AGPAT3	1	18	0.0555556	10	13	0.769231	0.1	10	0.0722222	13.8462	9
ALDOC	5	9	0.555556	14	6	2.33333	0.357143	2.8	0.238095	4.2	9
APPL2	4	16	0.25	13	14	0.928571	0.307692	3.25	0.269231	3.71429	9
ARAF	2	6	0.333333	11	10	1.1	0.181818	5.5	0.30303	3.3	9
ARHGAP12	1	10	0.1	10	15	0.666667	0.1	10	0.15	6.66667	9
ARHGAP23	1	12	0.0833333	10	5	2	0.1	10	0.0416667	24	9
ARHGEF25	1	7	0.142857	10	12	0.833333	0.1	10	0.171429	5.83333	9
ASTN1	3	5	0.6	12	11	1.09091	0.25	4	0.55	1.81818	9
ATP13A2	17	15	1.13333	8	9	0.888889	2.125	0.470588	1.275	0.784314	9
ATP9B	1	26	0.0384615	10	15	0.666667	0.1	10	0.0576923	17.3333	9
CAMK2D	6	14	0.428571	15	28	0.535714	0.4	2.5	0.8	1.25	9
CBX6	3	3	1	12	8	1.5	0.25	4	0.666667	1.5	9
CCDC136	6	15	0.4	15	10	1.5	0.4	2.5	0.266667	3.75	9
CCPG1	5	13	0.384615	14	10	1.4	0.357143	2.8	0.274725	3.64	9
CIRBP	13	46	0.282609	4	7	0.571429	3.25	0.307692	0.494565	2.02198	9
CLASP2	13	26	0.5	22	11	2	0.590909	1.69231	0.25	4	9
CTC1	1	14	0.0714286	10	12	0.833333	0.1	10	0.0857143	11.6667	9
DCTN1	12	27	0.444444	21	12	1.75	0.571429	1.75	0.253968	3.9375	9
DHPS	10	23	0.434783	1	8	0.125	10	0.1	3.47826	0.2875	9
DNAJC5	2	2	1	11	6	1.83333	0.181818	5.5	0.545455	1.83333	9
DOCK3	2	1	2	11	11	1	0.181818	5.5	2	0.5	9
DST	14	40	0.35	5	20	0.25	2.8	0.357143	1.4	0.714286	9
EIF2B5	11	31	0.354839	2	3	0.666667	5.5	0.181818	0.532258	1.87879	9
ENTPD6	16	18	0.888889	7	4	1.75	2.28571	0.4375	0.507937	1.96875	9
EPB41L2	3	33	0.0909091	12	20	0.6	0.25	4	0.151515	6.6	9
FADS1	1	21	0.047619	10	8	1.25	0.1	10	0.0380952	26.25	9
FNDC4	5	3	1.66667	14	7	2	0.357143	2.8	0.833333	1.2	9
GAK	4	23	0.173913	13	13	1	0.307692	3.25	0.173913	5.75	9
GRIA2	13	15	0.866667	22	8	2.75	0.590909	1.69231	0.315152	3.17308	9
GRIN2C	1	5	0.2	10	2	5	0.1	10	0.04	25	9
GUK1	15	39	0.384615	6	6	1	2.5	0.4	0.384615	2.6	9
ICA1L	5	22	0.227273	14	6	2.33333	0.357143	2.8	0.0974026	10.2667	9
IQCE	1	17	0.0588235	10	12	0.833333	0.1	10	0.0705882	14.1667	9
IQSEC1	5	9	0.555556	14	10	1.4	0.357143	2.8	0.396825	2.52	9
LARGE1	1	16	0.0625	10	4	2.5	0.1	10	0.025	40	9
LINGO1	8	14	0.571429	17	8	2.125	0.470588	2.125	0.268908	3.71875	9
MEF2C	8	56	0.142857	17	31	0.548387	0.470588	2.125	0.260504	3.83871	9
MIGA2	2	13	0.153846	11	12	0.916667	0.181818	5.5	0.167832	5.95833	9
MRPL55	14	34	0.411765	5	5	1	2.8	0.357143	0.411765	2.42857	9
MTCH1	9	6	1.5	18	19	0.947368	0.5	2	1.58333	0.631579	9
MYO5B	1	7	0.142857	10	11	0.909091	0.1	10	0.157143	6.36364	9
NDRG3	5	5	1	14	10	1.4	0.357143	2.8	0.714286	1.4	9
NDUFAB1	1	5	0.2	10	10	1	0.1	10	0.2	5	9
NDUFV1	4	29	0.137931	13	14	0.928571	0.307692	3.25	0.148541	6.73214	9
NSG2	2	9	0.222222	11	3	3.66667	0.181818	5.5	0.0606061	16.5	9
NTNG2	1	4	0.25	10	11	0.909091	0.1	10	0.275	3.63636	9
NTRK2	5	8	0.625	14	10	1.4	0.357143	2.8	0.446429	2.24	9
OSBPL1A	5	17	0.294118	14	24	0.583333	0.357143	2.8	0.504202	1.98333	9
PDE8B	1	9	0.111111	10	14	0.714286	0.1	10	0.155556	6.42857	9
PRKCG	3	4	0.75	12	5	2.4	0.25	4	0.3125	3.2	9
QTRT1	11	12	0.916667	2	11	0.181818	5.5	0.181818	5.04167	0.198347	9
RHBDL1	9	4	2.25	18	3	6	0.5	2	0.375	2.66667	9
RIMS2	3	16	0.1875	12	12	1	0.25	4	0.1875	5.33333	9
RNF220	4	18	0.222222	13	14	0.928571	0.307692	3.25	0.239316	4.17857	9
SCN1B	2	8	0.25	11	3	3.66667	0.181818	5.5	0.0681818	14.6667	9
SEMA3B	10	15	0.666667	1	14	0.0714286	10	0.1	9.33333	0.107143	9
SH2B1	8	16	0.5	17	9	1.88889	0.470588	2.125	0.264706	3.77778	9
SIRPA	4	4	1	13	14	0.928571	0.307692	3.25	1.07692	0.928571	9
SLC17A7	4	5	0.8	13	5	2.6	0.307692	3.25	0.307692	3.25	9
SLC38A10	2	11	0.181818	11	16	0.6875	0.181818	5.5	0.264463	3.78125	9
SLC4A3	6	9	0.666667	15	12	1.25	0.4	2.5	0.533333	1.875	9
SLC7A4	2	3	0.666667	11	11	1	0.181818	5.5	0.666667	1.5	9
SMARCA2	4	66	0.0606061	13	46	0.282609	0.307692	3.25	0.214452	4.66304	9
SNCB	5	6	0.833333	14	4	3.5	0.357143	2.8	0.238095	4.2	9
SSBP4	7	15	0.466667	16	15	1.06667	0.4375	2.28571	0.4375	2.28571	9
SYT7	3	10	0.3	12	15	0.8	0.25	4	0.375	2.66667	9
TMBIM6	6	28	0.214286	15	12	1.25	0.4	2.5	0.171429	5.83333	9
TRIM46	4	11	0.363636	13	6	2.16667	0.307692	3.25	0.167832	5.95833	9
TSR3	1	2	0.5	10	1	10	0.1	10	0.05	20	9
UROD	12	27	0.444444	3	10	0.3	4	0.25	1.48148	0.675	9
WASF1	13	10	1.3	4	2	2	3.25	0.307692	0.65	1.53846	9
ZBTB4	1	2	0.5	10	7	1.42857	0.1	10	0.35	2.85714	9
ABI2	3	24	0.125	11	12	0.916667	0.272727	3.66667	0.136364	7.33333	8
ACTB	10	18	0.555556	2	9	0.222222	5	0.2	2.5	0.4	8
ACTR2	2	5	0.4	10	3	3.33333	0.2	5	0.12	8.33333	8
ADGRL1	4	8	0.5	12	10	1.2	0.333333	3	0.416667	2.4	8
AGTPBP1	2	8	0.25	10	24	0.416667	0.2	5	0.6	1.66667	8
ANKRD45	1	2	0.5	9	5	1.8	0.111111	9	0.277778	3.6	8
ARHGEF4	11	18	0.611111	19	8	2.375	0.578947	1.72727	0.25731	3.88636	8
ASPH	13	30	0.433333	21	20	1.05	0.619048	1.61538	0.412698	2.42308	8
ATP2C1	7	24	0.291667	15	21	0.714286	0.466667	2.14286	0.408333	2.44898	8
ATP6V0B	6	13	0.461538	14	9	1.55556	0.428571	2.33333	0.296703	3.37037	8
CAMTA2	8	16	0.5	16	9	1.77778	0.5	2	0.28125	3.55556	8
CCDC9	2	7	0.285714	10	14	0.714286	0.2	5	0.4	2.5	8
CCDC90B	9	19	0.473684	1	3	0.333333	9	0.111111	1.42105	0.703704	8
CHPF2	3	4	0.75	11	6	1.83333	0.272727	3.66667	0.409091	2.44444	8
CPEB1	5	18	0.277778	13	9	1.44444	0.384615	2.6	0.192308	5.2	8
CPNE6	9	19	0.473684	17	7	2.42857	0.529412	1.88889	0.195046	5.12698	8
CPNE7	1	9	0.111111	9	5	1.8	0.111111	9	0.0617284	16.2	8
CRIP2	12	11	1.09091	4	6	0.666667	3	0.333333	1.63636	0.611111	8
CRMP1	10	6	1.66667	2	10	0.2	5	0.2	8.33333	0.12	8
CUTA	1	16	0.0625	9	13	0.692308	0.111111	9	0.0902778	11.0769	8
DDA1	1	5	0.2	9	11	0.818182	0.111111	9	0.244444	4.09091	8
DDX5	18	35	0.514286	10	9	1.11111	1.8	0.555556	0.462857	2.16049	8
DEF8	11	29	0.37931	3	11	0.272727	3.66667	0.272727	1.3908	0.719008	8
DLGAP3	4	3	1.33333	12	4	3	0.333333	3	0.444444	2.25	8
DOCK4	3	19	0.157895	11	11	1	0.272727	3.66667	0.157895	6.33333	8
EEF2	2	7	0.285714	10	3	3.33333	0.2	5	0.0857143	11.6667	8
ELP5	4	15	0.266667	12	10	1.2	0.333333	3	0.222222	4.5	8
EML2	2	31	0.0645161	10	8	1.25	0.2	5	0.0516129	19.375	8
ERC2	1	14	0.0714286	9	14	0.642857	0.111111	9	0.111111	9	8
EXOC6B	2	9	0.222222	10	8	1.25	0.2	5	0.177778	5.625	8
EXOSC8	11	11	1	3	11	0.272727	3.66667	0.272727	3.66667	0.272727	8
FAM219B	9	19	0.473684	1	3	0.333333	9	0.111111	1.42105	0.703704	8
FBXL16	4	5	0.8	12	3	4	0.333333	3	0.2	5	8
FKBP2	2	9	0.222222	10	4	2.5	0.2	5	0.0888889	11.25	8
FSD1	5	10	0.5	13	6	2.16667	0.384615	2.6	0.230769	4.33333	8
GLUL	10	13	0.769231	2	5	0.4	5	0.2	1.92308	0.52	8
GPS2	11	16	0.6875	3	5	0.6	3.66667	0.272727	1.14583	0.872727	8
GRB10	2	26	0.0769231	10	9	1.11111	0.2	5	0.0692308	14.4444	8
GTPBP3	2	28	0.0714286	10	8	1.25	0.2	5	0.0571429	17.5	8
HAGHL	3	20	0.15	11	11	1	0.272727	3.66667	0.15	6.66667	8
JOSD2	3	6	0.5	11	19	0.578947	0.272727	3.66667	0.863636	1.15789	8
KALRN	16	22	0.727273	24	21	1.14286	0.666667	1.5	0.636364	1.57143	8
LRRC45	3	6	0.5	11	5	2.2	0.272727	3.66667	0.227273	4.4	8
LRRC61	2	3	0.666667	10	6	1.66667	0.2	5	0.4	2.5	8
MAGED1	14	10	1.4	6	7	0.857143	2.33333	0.428571	1.63333	0.612245	8
2008-03-01	2	7	0.285714	10	16	0.625	0.2	5	0.457143	2.1875	8
MIB2	12	32	0.375	20	9	2.22222	0.6	1.66667	0.16875	5.92593	8
MRPS17	1	2	0.5	9	11	0.818182	0.111111	9	0.611111	1.63636	8
MYO18A	4	24	0.166667	12	24	0.5	0.333333	3	0.333333	3	8
MYRF	1	8	0.125	9	6	1.5	0.111111	9	0.0833333	12	8
NAA35	1	3	0.333333	9	17	0.529412	0.111111	9	0.62963	1.58824	8
NAXD	11	3	3.66667	3	9	0.333333	3.66667	0.272727	11	0.0909091	8
NEO1	3	11	0.272727	11	6	1.83333	0.272727	3.66667	0.14876	6.72222	8
NFIB	17	23	0.73913	9	12	0.75	1.88889	0.529412	0.985507	1.01471	8
NGEF	8	9	0.888889	16	4	4	0.5	2	0.222222	4.5	8
NSMF	10	10	1	18	18	1	0.555556	1.8	1	1	8
PARP2	10	11	0.909091	2	8	0.25	5	0.2	3.63636	0.275	8
PCBP4	8	18	0.444444	16	23	0.695652	0.5	2	0.638889	1.56522	8
PCMT1	5	13	0.384615	13	10	1.3	0.384615	2.6	0.295858	3.38	8
PNPLA6	2	25	0.08	10	20	0.5	0.2	5	0.16	6.25	8
POLDIP2	2	2	1	10	6	1.66667	0.2	5	0.6	1.66667	8
POMGNT1	13	10	1.3	5	12	0.416667	2.6	0.384615	3.12	0.320513	8
PRRT1	1	5	0.2	9	2	4.5	0.111111	9	0.0444444	22.5	8
PTP4A3	1	6	0.166667	9	10	0.9	0.111111	9	0.185185	5.4	8
PTPRK	2	22	0.0909091	10	11	0.909091	0.2	5	0.1	10	8
PTPRU	1	11	0.0909091	9	8	1.125	0.111111	9	0.0808081	12.375	8
RALGPS1	2	14	0.142857	10	6	1.66667	0.2	5	0.0857143	11.6667	8
RASAL1	2	10	0.2	10	5	2	0.2	5	0.1	10	8
RIMBP2	2	9	0.222222	10	8	1.25	0.2	5	0.177778	5.625	8
RNF141	2	5	0.4	10	12	0.833333	0.2	5	0.48	2.08333	8
RO60	9	12	0.75	1	2	0.5	9	0.111111	1.5	0.666667	8
RUSC2	3	3	1	11	18	0.611111	0.272727	3.66667	1.63636	0.611111	8
SCAMP5	5	18	0.277778	13	6	2.16667	0.384615	2.6	0.128205	7.8	8
SEMA4D	5	24	0.208333	13	14	0.928571	0.384615	2.6	0.224359	4.45714	8
SEZ6	9	10	0.9	17	9	1.88889	0.529412	1.88889	0.476471	2.09877	8
SFXN5	10	22	0.454545	2	9	0.222222	5	0.2	2.04545	0.488889	8
SRPK2	6	15	0.4	14	10	1.4	0.428571	2.33333	0.285714	3.5	8
SRRM1	7	23	0.304348	15	15	1	0.466667	2.14286	0.304348	3.28571	8
SRSF9	4	6	0.666667	12	5	2.4	0.333333	3	0.277778	3.6	8
STIMATE	1	6	0.166667	9	6	1.5	0.111111	9	0.111111	9	8
SYNE1	6	40	0.15	14	9	1.55556	0.428571	2.33333	0.0964286	10.3704	8
SYT1	9	12	0.75	17	6	2.83333	0.529412	1.88889	0.264706	3.77778	8
TMEM161A	3	15	0.2	11	14	0.785714	0.272727	3.66667	0.254545	3.92857	8
TVP23A	1	12	0.0833333	9	5	1.8	0.111111	9	0.0462963	21.6	8
UBE3B	3	13	0.230769	11	5	2.2	0.272727	3.66667	0.104895	9.53333	8
VARS	1	14	0.0714286	9	13	0.692308	0.111111	9	0.103175	9.69231	8
ZC3H14	6	26	0.230769	14	13	1.07692	0.428571	2.33333	0.214286	4.66667	8
ZGPAT	2	11	0.181818	10	6	1.66667	0.2	5	0.109091	9.16667	8
ZMIZ1	3	5	0.6	11	8	1.375	0.272727	3.66667	0.436364	2.29167	8
ACTL6B	4	6	0.666667	11	9	1.22222	0.363636	2.75	0.545455	1.83333	7
AKT1S1	2	9	0.222222	9	12	0.75	0.222222	4.5	0.296296	3.375	7
AKTIP	3	14	0.214286	10	13	0.769231	0.3	3.33333	0.278571	3.58974	7
ARFGAP2	10	30	0.333333	3	7	0.428571	3.33333	0.3	0.777778	1.28571	7
ARHGAP1	2	7	0.285714	9	9	1	0.222222	4.5	0.285714	3.5	7
ATAT1	2	11	0.181818	9	16	0.5625	0.222222	4.5	0.323232	3.09375	7
ATP2B1	7	11	0.636364	14	11	1.27273	0.5	2	0.5	2	7
ATP6V1C1	1	6	0.166667	8	7	1.14286	0.125	8	0.145833	6.85714	7
ATP8A1	1	10	0.1	8	14	0.571429	0.125	8	0.175	5.71429	7
CAMK2A	2	7	0.285714	9	7	1.28571	0.222222	4.5	0.222222	4.5	7
CARMIL2	3	12	0.25	10	3	3.33333	0.3	3.33333	0.075	13.3333	7
CCDC106	4	9	0.444444	11	7	1.57143	0.363636	2.75	0.282828	3.53571	7
CCM2	10	20	0.5	3	8	0.375	3.33333	0.3	1.33333	0.75	7
CDK5RAP3	11	37	0.297297	4	11	0.363636	2.75	0.363636	0.817568	1.22314	7
CENPT	10	35	0.285714	3	10	0.3	3.33333	0.3	0.952381	1.05	7
CERS5	14	28	0.5	7	6	1.16667	2	0.5	0.428571	2.33333	7
CIPC	1	8	0.125	8	11	0.727273	0.125	8	0.171875	5.81818	7
CRYZL1	2	23	0.0869565	9	12	0.75	0.222222	4.5	0.115942	8.625	7
CSPG5	4	5	0.8	11	5	2.2	0.363636	2.75	0.363636	2.75	7
CTBP1	7	19	0.368421	14	12	1.16667	0.5	2	0.315789	3.16667	7
CUX1	3	23	0.130435	10	14	0.714286	0.3	3.33333	0.182609	5.47619	7
DBN1	6	11	0.545455	13	9	1.44444	0.461538	2.16667	0.377622	2.64815	7
DKK3	13	16	0.8125	6	1	6	2.16667	0.461538	0.135417	7.38462	7
DLG3	2	10	0.2	9	8	1.125	0.222222	4.5	0.177778	5.625	7
DNAJB2	6	18	0.333333	13	12	1.08333	0.461538	2.16667	0.307692	3.25	7
EHMT2	1	12	0.0833333	8	14	0.571429	0.125	8	0.145833	6.85714	7
EIF4G1	6	38	0.157895	13	25	0.52	0.461538	2.16667	0.303644	3.29333	7
ERCC1	8	17	0.470588	1	10	0.1	8	0.125	4.70588	0.2125	7
EVI5L	5	7	0.714286	12	14	0.857143	0.416667	2.4	0.833333	1.2	7
EXTL1	1	4	0.25	8	3	2.66667	0.125	8	0.09375	10.6667	7
FAM120AOS	8	14	0.571429	1	1	1	8	0.125	0.571429	1.75	7
FAM171B	1	2	0.5	8	2	4	0.125	8	0.125	8	7
FANCG	1	8	0.125	8	10	0.8	0.125	8	0.15625	6.4	7
FBXO34	2	6	0.333333	9	14	0.642857	0.222222	4.5	0.518519	1.92857	7
FLOT1	3	12	0.25	10	11	0.909091	0.3	3.33333	0.275	3.63636	7
FN1	3	27	0.111111	10	17	0.588235	0.3	3.33333	0.188889	5.29412	7
FOXP1	15	76	0.197368	8	31	0.258065	1.875	0.533333	0.764803	1.30753	7
GABRB3	2	26	0.0769231	9	6	1.5	0.222222	4.5	0.0512821	19.5	7
GAPVD1	3	20	0.15	10	15	0.666667	0.3	3.33333	0.225	4.44444	7
GDAP1	9	8	1.125	2	4	0.5	4.5	0.222222	2.25	0.444444	7
GLRX2	1	4	0.25	8	13	0.615385	0.125	8	0.40625	2.46154	7
GPR137	7	19	0.368421	14	14	1	0.5	2	0.368421	2.71429	7
GPR162	6	7	0.857143	13	4	3.25	0.461538	2.16667	0.263736	3.79167	7
GPS1	12	28	0.428571	5	8	0.625	2.4	0.416667	0.685714	1.45833	7
GSK3A	2	4	0.5	9	3	3	0.222222	4.5	0.166667	6	7
GTF2IRD1	4	7	0.571429	11	31	0.354839	0.363636	2.75	1.61039	0.620968	7
GTF3C5	8	10	0.8	1	7	0.142857	8	0.125	5.6	0.178571	7
HDAC10	10	22	0.454545	3	8	0.375	3.33333	0.3	1.21212	0.825	7
HID1	12	14	0.857143	5	8	0.625	2.4	0.416667	1.37143	0.729167	7
HNRNPA2B1	13	9	1.44444	20	13	1.53846	0.65	1.53846	0.938889	1.06509	7
HNRNPL	2	15	0.133333	9	13	0.692308	0.222222	4.5	0.192593	5.19231	7
HPCAL1	3	8	0.375	10	2	5	0.3	3.33333	0.075	13.3333	7
HPF1	1	3	0.333333	8	7	1.14286	0.125	8	0.291667	3.42857	7
HTRA2	2	10	0.2	9	11	0.818182	0.222222	4.5	0.244444	4.09091	7
IDH3G	2	12	0.166667	9	9	1	0.222222	4.5	0.166667	6	7
KANSL1	2	36	0.0555556	9	6	1.5	0.222222	4.5	0.037037	27	7
KCNIP2	10	14	0.714286	3	10	0.3	3.33333	0.3	2.38095	0.42	7
KCNQ2	4	47	0.0851064	11	21	0.52381	0.363636	2.75	0.162476	6.15476	7
KCTD17	10	9	1.11111	17	11	1.54545	0.588235	1.7	0.718954	1.39091	7
KIF1B	4	13	0.307692	11	11	1	0.363636	2.75	0.307692	3.25	7
KLHDC9	8	8	1	1	1	1	8	0.125	1	1	7
LENG8	1	9	0.111111	8	10	0.8	0.125	8	0.138889	7.2	7
LHX2	1	4	0.25	8	7	1.14286	0.125	8	0.21875	4.57143	7
LIMK2	2	9	0.222222	9	13	0.692308	0.222222	4.5	0.320988	3.11538	7
LMF2	10	6	1.66667	3	9	0.333333	3.33333	0.3	5	0.2	7
LUC7L	14	21	0.666667	7	9	0.777778	2	0.5	0.857143	1.16667	7
MAGI1	4	18	0.222222	11	11	1	0.363636	2.75	0.222222	4.5	7
MAPK4	3	6	0.5	10	4	2.5	0.3	3.33333	0.2	5	7
MAPK9	2	13	0.153846	9	10	0.9	0.222222	4.5	0.17094	5.85	7
MATK	7	15	0.466667	14	11	1.27273	0.5	2	0.366667	2.72727	7
MBOAT7	2	14	0.142857	9	13	0.692308	0.222222	4.5	0.206349	4.84615	7
ME3	12	12	1	5	7	0.714286	2.4	0.416667	1.4	0.714286	7
MIA2	2	19	0.105263	9	23	0.391304	0.222222	4.5	0.269006	3.71739	7
MICAL2	7	36	0.194444	14	13	1.07692	0.5	2	0.180556	5.53846	7
MKRN1	7	16	0.4375	14	8	1.75	0.5	2	0.25	4	7
MMD2	1	4	0.25	8	3	2.66667	0.125	8	0.09375	10.6667	7
MORF4L2	12	15	0.8	5	15	0.333333	2.4	0.416667	2.4	0.416667	7
MPDZ	2	19	0.105263	9	16	0.5625	0.222222	4.5	0.187135	5.34375	7
MPPE1	1	30	0.0333333	8	4	2	0.125	8	0.0166667	60	7
NCDN	10	6	1.66667	17	3	5.66667	0.588235	1.7	0.294118	3.4	7
NCOR2	2	24	0.0833333	9	15	0.6	0.222222	4.5	0.138889	7.2	7
NDUFS1	1	10	0.1	8	13	0.615385	0.125	8	0.1625	6.15385	7
NFE2L1	3	23	0.130435	10	12	0.833333	0.3	3.33333	0.156522	6.38889	7
NOL4	7	14	0.5	14	9	1.55556	0.5	2	0.321429	3.11111	7
NR4A2	4	10	0.4	11	6	1.83333	0.363636	2.75	0.218182	4.58333	7
NRXN1	8	67	0.119403	15	26	0.576923	0.533333	1.875	0.206965	4.83173	7
NT5M	2	7	0.285714	9	4	2.25	0.222222	4.5	0.126984	7.875	7
NTAN1	4	12	0.333333	11	9	1.22222	0.363636	2.75	0.272727	3.66667	7
ORC4	3	16	0.1875	10	13	0.769231	0.3	3.33333	0.24375	4.10256	7
PACSIN2	3	12	0.25	10	11	0.909091	0.3	3.33333	0.275	3.63636	7
PANX2	1	3	0.333333	8	3	2.66667	0.125	8	0.125	8	7
PCBP3	1	21	0.047619	8	9	0.888889	0.125	8	0.0535714	18.6667	7
PHF1	1	11	0.0909091	8	7	1.14286	0.125	8	0.0795455	12.5714	7
PHLDB1	4	28	0.142857	11	18	0.611111	0.363636	2.75	0.233766	4.27778	7
PI4KB	10	13	0.769231	3	7	0.428571	3.33333	0.3	1.79487	0.557143	7
PLS3	2	10	0.2	9	6	1.5	0.222222	4.5	0.133333	7.5	7
PON2	9	18	0.5	2	4	0.5	4.5	0.222222	1	1	7
PRKCB	2	12	0.166667	9	8	1.125	0.222222	4.5	0.148148	6.75	7
PRRT2	9	21	0.428571	2	7	0.285714	4.5	0.222222	1.5	0.666667	7
PSMD2	10	20	0.5	3	9	0.333333	3.33333	0.3	1.5	0.666667	7
PTOV1	7	21	0.333333	14	14	1	0.5	2	0.333333	3	7
PTPRN	9	19	0.473684	16	6	2.66667	0.5625	1.77778	0.177632	5.62963	7
R3HDM1	9	20	0.45	16	16	1	0.5625	1.77778	0.45	2.22222	7
RAP1GAP	27	13	2.07692	34	14	2.42857	0.794118	1.25926	0.855204	1.16931	7
RAPGEF4	2	15	0.133333	9	11	0.818182	0.222222	4.5	0.162963	6.13636	7
RBMX	10	12	0.833333	3	6	0.5	3.33333	0.3	1.66667	0.6	7
RERE	1	20	0.05	8	8	1	0.125	8	0.05	20	7
RNF13	2	16	0.125	9	11	0.818182	0.222222	4.5	0.152778	6.54545	7
RNPS1	12	26	0.461538	5	11	0.454545	2.4	0.416667	1.01538	0.984848	7
RPS9	1	13	0.0769231	8	10	0.8	0.125	8	0.0961538	10.4	7
RSRC1	3	15	0.2	10	10	1	0.3	3.33333	0.2	5	7
SCAF1	1	4	0.25	8	6	1.33333	0.125	8	0.1875	5.33333	7
SCG5	1	9	0.111111	8	2	4	0.125	8	0.0277778	36	7
SH3KBP1	7	9	0.777778	14	14	1	0.5	2	0.777778	1.28571	7
SLC25A18	9	6	1.5	2	1	2	4.5	0.222222	0.75	1.33333	7
SLC6A1	7	41	0.170732	14	7	2	0.5	2	0.0853659	11.7143	7
SLC6A8	1	10	0.1	8	13	0.615385	0.125	8	0.1625	6.15385	7
SNRPN	17	12	1.41667	24	2	12	0.708333	1.41176	0.118056	8.47059	7
SORBS2	6	65	0.0923077	13	36	0.361111	0.461538	2.16667	0.255621	3.91204	7
SREBF2	2	9	0.222222	9	7	1.28571	0.222222	4.5	0.17284	5.78571	7
SV2B	1	6	0.166667	8	7	1.14286	0.125	8	0.145833	6.85714	7
SYMPK	4	18	0.222222	11	8	1.375	0.363636	2.75	0.161616	6.1875	7
SYNPO	2	5	0.4	9	12	0.75	0.222222	4.5	0.533333	1.875	7
TASP1	2	7	0.285714	9	4	2.25	0.222222	4.5	0.126984	7.875	7
TBC1D9B	3	20	0.15	10	8	1.25	0.3	3.33333	0.12	8.33333	7
TCAF1	1	7	0.142857	8	8	1	0.125	8	0.142857	7	7
TEX264	3	16	0.1875	10	10	1	0.3	3.33333	0.1875	5.33333	7
TGFBRAP1	1	3	0.333333	8	8	1	0.125	8	0.333333	3	7
THOC1	2	21	0.0952381	9	13	0.692308	0.222222	4.5	0.137566	7.26923	7
TJAP1	2	15	0.133333	9	17	0.529412	0.222222	4.5	0.251852	3.97059	7
TMEM25	9	30	0.3	16	8	2	0.5625	1.77778	0.15	6.66667	7
TMEM38A	1	3	0.333333	8	3	2.66667	0.125	8	0.125	8	7
TNPO2	4	18	0.222222	11	7	1.57143	0.363636	2.75	0.141414	7.07143	7
TOX2	3	6	0.5	10	5	2	0.3	3.33333	0.25	4	7
TPST2	1	9	0.111111	8	7	1.14286	0.125	8	0.0972222	10.2857	7
TRIM3	6	15	0.4	13	9	1.44444	0.461538	2.16667	0.276923	3.61111	7
TTC7B	4	15	0.266667	11	10	1.1	0.363636	2.75	0.242424	4.125	7
TUBG2	9	3	3	2	1	2	4.5	0.222222	1.5	0.666667	7
TXNDC16	1	4	0.25	8	12	0.666667	0.125	8	0.375	2.66667	7
USP5	4	7	0.571429	11	9	1.22222	0.363636	2.75	0.467532	2.13889	7
UTRN	2	13	0.153846	9	13	0.692308	0.222222	4.5	0.222222	4.5	7
VAMP2	7	4	1.75	14	5	2.8	0.5	2	0.625	1.6	7
XBP1	2	7	0.285714	9	4	2.25	0.222222	4.5	0.126984	7.875	7
XPO6	1	23	0.0434783	8	20	0.4	0.125	8	0.108696	9.2	7
ZFR	4	7	0.571429	11	10	1.1	0.363636	2.75	0.519481	1.925	7
ABTB1	11	15	0.733333	5	12	0.416667	2.2	0.454545	1.76	0.568182	6
ACAP2	1	16	0.0625	7	6	1.16667	0.142857	7	0.0535714	18.6667	6
ACBD5	5	8	0.625	11	18	0.611111	0.454545	2.2	1.02273	0.977778	6
ADK	3	6	0.5	9	10	0.9	0.333333	3	0.555556	1.8	6
ALKBH6	4	19	0.210526	10	11	0.909091	0.4	2.5	0.231579	4.31818	6
AMBRA1	1	12	0.0833333	7	9	0.777778	0.142857	7	0.107143	9.33333	6
APBA1	1	3	0.333333	7	2	3.5	0.142857	7	0.0952381	10.5	6
APP	4	17	0.235294	10	11	0.909091	0.4	2.5	0.258824	3.86364	6
ARHGAP33	7	13	0.538462	13	8	1.625	0.538462	1.85714	0.331361	3.01786	6
ARHGEF10	1	15	0.0666667	7	7	1	0.142857	7	0.0666667	15	6
ARHGEF11	1	7	0.142857	7	6	1.16667	0.142857	7	0.122449	8.16667	6
ARHGEF28	1	14	0.0714286	7	7	1	0.142857	7	0.0714286	14	6
ARHGEF40	1	8	0.125	7	26	0.269231	0.142857	7	0.464286	2.15385	6
ARHGEF9	7	38	0.184211	13	20	0.65	0.538462	1.85714	0.283401	3.52857	6
ARL2BP	5	4	1.25	11	6	1.83333	0.454545	2.2	0.681818	1.46667	6
ASAH1	7	69	0.101449	1	5	0.2	7	0.142857	0.507246	1.97143	6
ASRGL1	9	11	0.818182	3	2	1.5	3	0.333333	0.545455	1.83333	6
ATP9A	1	3	0.333333	7	11	0.636364	0.142857	7	0.52381	1.90909	6
AUP1	13	8	1.625	7	17	0.411765	1.85714	0.538462	3.94643	0.253394	6
B3GAT1	5	5	1	11	6	1.83333	0.454545	2.2	0.545455	1.83333	6
B4GALNT1	11	16	0.6875	17	5	3.4	0.647059	1.54545	0.202206	4.94545	6
B4GALNT4	4	5	0.8	10	5	2	0.4	2.5	0.4	2.5	6
BAALC	7	9	0.777778	1	2	0.5	7	0.142857	1.55556	0.642857	6
BAIAP3	7	16	0.4375	1	9	0.111111	7	0.142857	3.9375	0.253968	6
BCS1L	9	21	0.428571	3	4	0.75	3	0.333333	0.571429	1.75	6
BMP1	1	18	0.0555556	7	7	1	0.142857	7	0.0555556	18	6
BSDC1	8	16	0.5	2	8	0.25	4	0.25	2	0.5	6
C2CD2L	3	11	0.272727	9	9	1	0.333333	3	0.272727	3.66667	6
CBX3	8	8	1	2	8	0.25	4	0.25	4	0.25	6
CCDC97	1	3	0.333333	7	9	0.777778	0.142857	7	0.428571	2.33333	6
CDC23	3	9	0.333333	9	8	1.125	0.333333	3	0.296296	3.375	6
CDC37L1	1	3	0.333333	7	9	0.777778	0.142857	7	0.428571	2.33333	6
CDC42SE2	5	12	0.416667	11	5	2.2	0.454545	2.2	0.189394	5.28	6
CDK14	2	15	0.133333	8	15	0.533333	0.25	4	0.25	4	6
CDKN1C	1	6	0.166667	7	5	1.4	0.142857	7	0.119048	8.4	6
CIART	1	7	0.142857	7	6	1.16667	0.142857	7	0.122449	8.16667	6
CLASP1	2	16	0.125	8	30	0.266667	0.25	4	0.46875	2.13333	6
CLIP1	1	21	0.047619	7	15	0.466667	0.142857	7	0.102041	9.8	6
CLUH	1	15	0.0666667	7	6	1.16667	0.142857	7	0.0571429	17.5	6
CNIH3	2	14	0.142857	8	4	2	0.25	4	0.0714286	14	6
COBL	1	11	0.0909091	7	10	0.7	0.142857	7	0.12987	7.7	6
COP1	7	11	0.636364	1	13	0.0769231	7	0.142857	8.27273	0.120879	6
COPG2	1	3	0.333333	7	8	0.875	0.142857	7	0.380952	2.625	6
COPS4	2	11	0.181818	8	7	1.14286	0.25	4	0.159091	6.28571	6
CRTC1	3	4	0.75	9	5	1.8	0.333333	3	0.416667	2.4	6
CSNK2A1	7	48	0.145833	1	5	0.2	7	0.142857	0.729167	1.37143	6
CSTF2	2	4	0.5	8	8	1	0.25	4	0.5	2	6
CTNND2	3	17	0.176471	9	12	0.75	0.333333	3	0.235294	4.25	6
CTSB	9	33	0.272727	3	3	1	3	0.333333	0.272727	3.66667	6
CYBC1	10	40	0.25	4	8	0.5	2.5	0.4	0.5	2	6
DCTN6	1	6	0.166667	7	10	0.7	0.142857	7	0.238095	4.2	6
DCUN1D2	3	11	0.272727	9	8	1.125	0.333333	3	0.242424	4.125	6
DDX39B	1	21	0.047619	7	6	1.16667	0.142857	7	0.0408163	24.5	6
DDX50	2	6	0.333333	8	8	1	0.25	4	0.333333	3	6
DENND1A	2	12	0.166667	8	11	0.727273	0.25	4	0.229167	4.36364	6
DEPDC5	2	64	0.03125	8	20	0.4	0.25	4	0.078125	12.8	6
DGKD	2	14	0.142857	8	7	1.14286	0.25	4	0.125	8	6
DROSHA	1	21	0.047619	7	7	1	0.142857	7	0.047619	21	6
DZIP1	3	8	0.375	9	10	0.9	0.333333	3	0.416667	2.4	6
ECI2	2	11	0.181818	8	14	0.571429	0.25	4	0.318182	3.14286	6
EEFSEC	2	4	0.5	8	6	1.33333	0.25	4	0.375	2.66667	6
EIF2B4	9	12	0.75	3	12	0.25	3	0.333333	3	0.333333	6
EMC10	4	8	0.5	10	6	1.66667	0.4	2.5	0.3	3.33333	6
EMC8	1	6	0.166667	7	8	0.875	0.142857	7	0.190476	5.25	6
EML4	1	8	0.125	7	6	1.16667	0.142857	7	0.107143	9.33333	6
ENO1	2	16	0.125	8	11	0.727273	0.25	4	0.171875	5.81818	6
EXOC7	13	21	0.619048	7	10	0.7	1.85714	0.538462	0.884354	1.13077	6
EXTL3	3	14	0.214286	9	3	3	0.333333	3	0.0714286	14	6
FADS3	7	13	0.538462	1	5	0.2	7	0.142857	2.69231	0.371429	6
FAM160A2	5	5	1	11	13	0.846154	0.454545	2.2	1.18182	0.846154	6
FAM168B	2	2	1	8	8	1	0.25	4	1	1	6
FAM172A	3	9	0.333333	9	10	0.9	0.333333	3	0.37037	2.7	6
FAM184A	1	14	0.0714286	7	12	0.583333	0.142857	7	0.122449	8.16667	6
FBH1	1	16	0.0625	7	10	0.7	0.142857	7	0.0892857	11.2	6
FBXO38	3	20	0.15	9	4	2.25	0.333333	3	0.0666667	15	6
FBXW2	2	5	0.4	8	14	0.571429	0.25	4	0.7	1.42857	6
FCHSD2	1	9	0.111111	7	11	0.636364	0.142857	7	0.174603	5.72727	6
FGFR2	2	27	0.0740741	8	27	0.296296	0.25	4	0.25	4	6
FLOT2	4	12	0.333333	10	5	2	0.4	2.5	0.166667	6	6
FOXRED1	6	18	0.333333	12	13	0.923077	0.5	2	0.361111	2.76923	6
FRMD4B	1	18	0.0555556	7	13	0.538462	0.142857	7	0.103175	9.69231	6
FTO	2	23	0.0869565	8	7	1.14286	0.25	4	0.076087	13.1429	6
FZR1	1	9	0.111111	7	6	1.16667	0.142857	7	0.0952381	10.5	6
GAA	2	9	0.222222	8	8	1	0.25	4	0.222222	4.5	6
GABRA4	3	5	0.6	9	5	1.8	0.333333	3	0.333333	3	6
GABRA5	5	11	0.454545	11	3	3.66667	0.454545	2.2	0.123967	8.06667	6
GALT	8	29	0.275862	14	10	1.4	0.571429	1.75	0.197044	5.075	6
GGPS1	4	8	0.5	10	11	0.909091	0.4	2.5	0.55	1.81818	6
GNG12	1	2	0.5	7	9	0.777778	0.142857	7	0.642857	1.55556	6
GOLGA2	3	15	0.2	9	11	0.818182	0.333333	3	0.244444	4.09091	6
GOLGA4	2	12	0.166667	8	13	0.615385	0.25	4	0.270833	3.69231	6
GRIN1	11	13	0.846154	17	14	1.21429	0.647059	1.54545	0.696833	1.43506	6
GRINA	6	10	0.6	12	5	2.4	0.5	2	0.25	4	6
GRK6	2	11	0.181818	8	7	1.14286	0.25	4	0.159091	6.28571	6
HDAC8	8	60	0.133333	2	5	0.4	4	0.25	0.333333	3	6
HMBOX1	8	16	0.5	2	10	0.2	4	0.25	2.5	0.4	6
HNRNPC	6	33	0.181818	12	13	0.923077	0.5	2	0.19697	5.07692	6
HOMER2	1	10	0.1	7	9	0.777778	0.142857	7	0.128571	7.77778	6
HP1BP3	18	14	1.28571	12	14	0.857143	1.5	0.666667	1.5	0.666667	6
HPCA	6	5	1.2	12	9	1.33333	0.5	2	0.9	1.11111	6
HPCAL4	3	3	1	9	5	1.8	0.333333	3	0.555556	1.8	6
INSIG2	1	8	0.125	7	14	0.5	0.142857	7	0.25	4	6
IPO9	2	4	0.5	8	14	0.571429	0.25	4	0.875	1.14286	6
ITFG1	7	12	0.583333	1	4	0.25	7	0.142857	2.33333	0.428571	6
ITSN1	3	32	0.09375	9	31	0.290323	0.333333	3	0.322917	3.09677	6
KAT6B	9	41	0.219512	3	14	0.214286	3	0.333333	1.02439	0.97619	6
KATNB1	9	10	0.9	3	5	0.6	3	0.333333	1.5	0.666667	6
KDM1A	10	6	1.66667	4	9	0.444444	2.5	0.4	3.75	0.266667	6
KIF17	2	9	0.222222	8	4	2	0.25	4	0.111111	9	6
KIFC2	27	9	3	21	6	3.5	1.28571	0.777778	0.857143	1.16667	6
KLF6	7	7	1	1	3	0.333333	7	0.142857	3	0.333333	6
KLHL26	1	6	0.166667	7	5	1.4	0.142857	7	0.119048	8.4	6
KXD1	3	17	0.176471	9	9	1	0.333333	3	0.176471	5.66667	6
LDAH	1	13	0.0769231	7	14	0.5	0.142857	7	0.153846	6.5	6
LHX6	4	12	0.333333	10	9	1.11111	0.4	2.5	0.3	3.33333	6
LIMCH1	13	22	0.590909	7	19	0.368421	1.85714	0.538462	1.6039	0.623482	6
LRP11	2	3	0.666667	8	5	1.6	0.25	4	0.416667	2.4	6
MAG	2	8	0.25	8	8	1	0.25	4	0.25	4	6
MAN2C1	4	45	0.0888889	10	23	0.434783	0.4	2.5	0.204444	4.8913	6
MAP2	13	16	0.8125	19	24	0.791667	0.684211	1.46154	1.02632	0.974359	6
MAP2K4	4	15	0.266667	10	7	1.42857	0.4	2.5	0.186667	5.35714	6
MAP4	24	16	1.5	30	17	1.76471	0.8	1.25	0.85	1.17647	6
MAPK10	6	192	0.03125	12	13	0.923077	0.5	2	0.0338542	29.5385	6
MARS	10	35	0.285714	4	6	0.666667	2.5	0.4	0.428571	2.33333	6
MAU2	2	16	0.125	8	8	1	0.25	4	0.125	8	6
MED1	2	5	0.4	8	7	1.14286	0.25	4	0.35	2.85714	6
MEF2D	4	7	0.571429	10	7	1.42857	0.4	2.5	0.4	2.5	6
MEG3	40	50	0.8	34	11	3.09091	1.17647	0.85	0.258824	3.86364	6
MICAL3	2	19	0.105263	8	21	0.380952	0.25	4	0.276316	3.61905	6
MLC1	4	5	0.8	10	2	5	0.4	2.5	0.16	6.25	6
MOK	9	40	0.225	3	4	0.75	3	0.333333	0.3	3.33333	6
MRPL4	4	11	0.363636	10	8	1.25	0.4	2.5	0.290909	3.4375	6
NAPG	2	7	0.285714	8	17	0.470588	0.25	4	0.607143	1.64706	6
NASP	7	25	0.28	1	8	0.125	7	0.142857	2.24	0.446429	6
NAT9	9	29	0.310345	3	9	0.333333	3	0.333333	0.931034	1.07407	6
NBR1	2	8	0.25	8	21	0.380952	0.25	4	0.65625	1.52381	6
NCLN	1	8	0.125	7	9	0.777778	0.142857	7	0.160714	6.22222	6
NDUFA10	2	14	0.142857	8	8	1	0.25	4	0.142857	7	6
NECAP2	3	12	0.25	9	11	0.818182	0.333333	3	0.305556	3.27273	6
NKTR	8	19	0.421053	2	18	0.111111	4	0.25	3.78947	0.263889	6
NOP56	12	21	0.571429	18	19	0.947368	0.666667	1.5	0.603175	1.65789	6
NPTXR	2	2	1	8	3	2.66667	0.25	4	0.375	2.66667	6
NR4A1	5	22	0.227273	11	4	2.75	0.454545	2.2	0.0826446	12.1	6
NREP	11	23	0.478261	5	4	1.25	2.2	0.454545	0.382609	2.61364	6
NRP1	3	14	0.214286	9	4	2.25	0.333333	3	0.0952381	10.5	6
NRSN2	10	10	1	4	1	4	2.5	0.4	0.25	4	6
NTRK3	15	21	0.714286	9	20	0.45	1.66667	0.6	1.5873	0.63	6
NUDT3	1	1	1	7	10	0.7	0.142857	7	1.42857	0.7	6
NUP62	7	23	0.304348	1	5	0.2	7	0.142857	1.52174	0.657143	6
OGFOD1	1	11	0.0909091	7	7	1	0.142857	7	0.0909091	11	6
OGFOD2	3	25	0.12	9	10	0.9	0.333333	3	0.133333	7.5	6
PAK3	17	13	1.30769	11	10	1.1	1.54545	0.647059	1.18881	0.841176	6
PAX6	10	82	0.121951	4	26	0.153846	2.5	0.4	0.792683	1.26154	6
PDHB	2	10	0.2	8	7	1.14286	0.25	4	0.175	5.71429	6
PFKFB2	1	10	0.1	7	13	0.538462	0.142857	7	0.185714	5.38462	6
PGAP2	3	37	0.0810811	9	25	0.36	0.333333	3	0.225225	4.44	6
PHF12	1	17	0.0588235	7	8	0.875	0.142857	7	0.0672269	14.875	6
PHF24	4	4	1	10	9	1.11111	0.4	2.5	0.9	1.11111	6
PIK3R2	2	8	0.25	8	6	1.33333	0.25	4	0.1875	5.33333	6
PISD	18	17	1.05882	12	14	0.857143	1.5	0.666667	1.23529	0.809524	6
PKIG	2	8	0.25	8	9	0.888889	0.25	4	0.28125	3.55556	6
PLBD2	1	4	0.25	7	3	2.33333	0.142857	7	0.107143	9.33333	6
POLB	2	17	0.117647	8	2	4	0.25	4	0.0294118	34	6
POLD2	7	18	0.388889	1	5	0.2	7	0.142857	1.94444	0.514286	6
POLK	7	17	0.411765	1	11	0.0909091	7	0.142857	4.52941	0.220779	6
PPFIA4	2	13	0.153846	8	6	1.33333	0.25	4	0.115385	8.66667	6
PPIL2	4	12	0.333333	10	15	0.666667	0.4	2.5	0.5	2	6
PPP1R9A	1	8	0.125	7	12	0.583333	0.142857	7	0.214286	4.66667	6
PPT1	1	19	0.0526316	7	4	1.75	0.142857	7	0.0300752	33.25	6
PRADC1	1	3	0.333333	7	8	0.875	0.142857	7	0.380952	2.625	6
PRODH	2	15	0.133333	8	10	0.8	0.25	4	0.166667	6	6
PRRC2A	1	14	0.0714286	7	6	1.16667	0.142857	7	0.0612245	16.3333	6
PSMB10	3	5	0.6	9	7	1.28571	0.333333	3	0.466667	2.14286	6
RAF1	4	12	0.333333	10	11	0.909091	0.4	2.5	0.366667	2.72727	6
RAPGEF1	1	7	0.142857	7	7	1	0.142857	7	0.142857	7	6
RAPGEFL1	1	11	0.0909091	7	3	2.33333	0.142857	7	0.038961	25.6667	6
RASA4	7	17	0.411765	1	13	0.0769231	7	0.142857	5.35294	0.186813	6
RBFOX2	12	14	0.857143	18	15	1.2	0.666667	1.5	0.714286	1.4	6
RELL2	3	7	0.428571	9	15	0.6	0.333333	3	0.714286	1.4	6
RGS19	2	4	0.5	8	12	0.666667	0.25	4	0.75	1.33333	6
RIN1	2	8	0.25	8	13	0.615385	0.25	4	0.40625	2.46154	6
RING1	1	2	0.5	7	3	2.33333	0.142857	7	0.214286	4.66667	6
RIPOR1	2	23	0.0869565	8	1	8	0.25	4	0.0108696	92	6
RNF123	1	14	0.0714286	7	18	0.388889	0.142857	7	0.183673	5.44444	6
RNF181	2	6	0.333333	8	14	0.571429	0.25	4	0.583333	1.71429	6
RPAP2	1	3	0.333333	7	8	0.875	0.142857	7	0.380952	2.625	6
RPL10A	2	5	0.4	8	16	0.5	0.25	4	0.8	1.25	6
RSPO2	1	9	0.111111	7	3	2.33333	0.142857	7	0.047619	21	6
SCHIP1	3	8	0.375	9	8	1.125	0.333333	3	0.333333	3	6
SEMA4A	4	16	0.25	10	19	0.526316	0.4	2.5	0.475	2.10526	6
2002-09-01	11	45	0.244444	5	16	0.3125	2.2	0.454545	0.782222	1.27841	6
SERPINE2	1	10	0.1	7	6	1.16667	0.142857	7	0.0857143	11.6667	6
SF1	16	21	0.761905	10	15	0.666667	1.6	0.625	1.14286	0.875	6
SLC19A1	3	14	0.214286	9	9	1	0.333333	3	0.214286	4.66667	6
SLC2A3	2	11	0.181818	8	8	1	0.25	4	0.181818	5.5	6
SLC3A2	9	23	0.391304	3	9	0.333333	3	0.333333	1.17391	0.851852	6
SLC4A10	4	12	0.333333	10	7	1.42857	0.4	2.5	0.233333	4.28571	6
SLC50A1	1	15	0.0666667	7	9	0.777778	0.142857	7	0.0857143	11.6667	6
SLC7A10	2	5	0.4	8	5	1.6	0.25	4	0.25	4	6
SMARCAL1	2	13	0.153846	8	9	0.888889	0.25	4	0.173077	5.77778	6
SMG5	3	5	0.6	9	9	1	0.333333	3	0.6	1.66667	6
SMOX	6	12	0.5	12	17	0.705882	0.5	2	0.708333	1.41176	6
SP3	3	12	0.25	9	5	1.8	0.333333	3	0.138889	7.2	6
SPOCK2	1	9	0.111111	7	3	2.33333	0.142857	7	0.047619	21	6
SRR	2	8	0.25	8	10	0.8	0.25	4	0.3125	3.2	6
SRRD	1	3	0.333333	7	6	1.16667	0.142857	7	0.285714	3.5	6
SRRM2	3	31	0.0967742	9	12	0.75	0.333333	3	0.129032	7.75	6
SRSF12	1	5	0.2	7	2	3.5	0.142857	7	0.0571429	17.5	6
ST6GALNAC6	9	16	0.5625	15	13	1.15385	0.6	1.66667	0.4875	2.05128	6
STK16	1	13	0.0769231	7	16	0.4375	0.142857	7	0.175824	5.6875	6
STMN2	1	3	0.333333	7	4	1.75	0.142857	7	0.190476	5.25	6
STRN4	9	24	0.375	15	14	1.07143	0.6	1.66667	0.35	2.85714	6
TARBP2	1	20	0.05	7	14	0.5	0.142857	7	0.1	10	6
TEF	2	3	0.666667	8	10	0.8	0.25	4	0.833333	1.2	6
TENM3	1	6	0.166667	7	8	0.875	0.142857	7	0.190476	5.25	6
TEX2	1	10	0.1	7	5	1.4	0.142857	7	0.0714286	14	6
TFE3	3	5	0.6	9	14	0.642857	0.333333	3	0.933333	1.07143	6
TIMM10B	2	5	0.4	8	11	0.727273	0.25	4	0.55	1.81818	6
TJP1	3	12	0.25	9	7	1.28571	0.333333	3	0.194444	5.14286	6
TM9SF1	3	12	0.25	9	13	0.692308	0.333333	3	0.361111	2.76923	6
TMCC3	1	4	0.25	7	9	0.777778	0.142857	7	0.321429	3.11111	6
TMEM19	1	6	0.166667	7	10	0.7	0.142857	7	0.238095	4.2	6
TMEM208	1	12	0.0833333	7	5	1.4	0.142857	7	0.0595238	16.8	6
TMEM229B	1	8	0.125	7	7	1	0.142857	7	0.125	8	6
TMOD2	1	6	0.166667	7	9	0.777778	0.142857	7	0.214286	4.66667	6
TRAPPC12	2	23	0.0869565	8	7	1.14286	0.25	4	0.076087	13.1429	6
TRIM2	10	12	0.833333	16	19	0.842105	0.625	1.6	0.989583	1.01053	6
TRIO	3	25	0.12	9	15	0.6	0.333333	3	0.2	5	6
TRMT2A	6	20	0.3	12	14	0.857143	0.5	2	0.35	2.85714	6
TSC2	7	69	0.101449	13	22	0.590909	0.538462	1.85714	0.171683	5.82468	6
TTLL1	1	4	0.25	7	4	1.75	0.142857	7	0.142857	7	6
TTYH1	6	17	0.352941	12	18	0.666667	0.5	2	0.529412	1.88889	6
TTYH3	4	7	0.571429	10	6	1.66667	0.4	2.5	0.342857	2.91667	6
TUBA1C	7	10	0.7	1	2	0.5	7	0.142857	1.4	0.714286	6
TUT7	1	7	0.142857	7	10	0.7	0.142857	7	0.204082	4.9	6
UBP1	1	13	0.0769231	7	7	1	0.142857	7	0.0769231	13	6
UGP2	8	32	0.25	2	4	0.5	4	0.25	0.5	2	6
UNKL	1	17	0.0588235	7	7	1	0.142857	7	0.0588235	17	6
UTP6	7	9	0.777778	1	4	0.25	7	0.142857	3.11111	0.321429	6
VEGFA	6	32	0.1875	12	13	0.923077	0.5	2	0.203125	4.92308	6
VTI1A	4	9	0.444444	10	7	1.42857	0.4	2.5	0.311111	3.21429	6
WAC	5	24	0.208333	11	16	0.6875	0.454545	2.2	0.30303	3.3	6
WDR37	2	7	0.285714	8	17	0.470588	0.25	4	0.607143	1.64706	6
WDR47	3	9	0.333333	9	7	1.28571	0.333333	3	0.259259	3.85714	6
WDR6	8	23	0.347826	2	1	2	4	0.25	0.173913	5.75	6
WDR7	1	13	0.0769231	7	6	1.16667	0.142857	7	0.0659341	15.1667	6
WDR73	2	21	0.0952381	8	10	0.8	0.25	4	0.119048	8.4	6
WIPF3	1	3	0.333333	7	6	1.16667	0.142857	7	0.285714	3.5	6
ZDHHC16	4	18	0.222222	10	11	0.909091	0.4	2.5	0.244444	4.09091	6
ZFAND3	3	7	0.428571	9	10	0.9	0.333333	3	0.47619	2.1	6
ZSCAN18	9	17	0.529412	3	6	0.5	3	0.333333	1.05882	0.944444	6
ZSWIM8	3	23	0.130435	9	14	0.642857	0.333333	3	0.202899	4.92857	6
ZWINT	4	9	0.444444	10	6	1.66667	0.4	2.5	0.266667	3.75	6
AAAS	7	20	0.35	2	13	0.153846	3.5	0.285714	2.275	0.43956	5
ABCD4	7	28	0.25	2	10	0.2	3.5	0.285714	1.25	0.8	5
ABHD3	4	10	0.4	9	5	1.8	0.444444	2.25	0.222222	4.5	5
ACTG1	7	16	0.4375	2	9	0.222222	3.5	0.285714	1.96875	0.507937	5
ACTN4	1	11	0.0909091	6	11	0.545455	0.166667	6	0.166667	6	5
ADAM11	3	5	0.6	8	9	0.888889	0.375	2.66667	0.675	1.48148	5
ADAM15	4	32	0.125	9	13	0.692308	0.444444	2.25	0.180556	5.53846	5
ADAMTS10	9	14	0.642857	4	15	0.266667	2.25	0.444444	2.41071	0.414815	5
AHCYL1	8	6	1.33333	13	8	1.625	0.615385	1.625	0.820513	1.21875	5
AK4	2	8	0.25	7	7	1	0.285714	3.5	0.25	4	5
AKAP8L	17	20	0.85	22	13	1.69231	0.772727	1.29412	0.502273	1.99095	5
AKT2	6	42	0.142857	11	14	0.785714	0.545455	1.83333	0.181818	5.5	5
ALDH1A1	1	7	0.142857	6	6	1	0.166667	6	0.142857	7	5
ALKBH8	1	7	0.142857	6	10	0.6	0.166667	6	0.238095	4.2	5
AMFR	1	12	0.0833333	6	4	1.5	0.166667	6	0.0555556	18	5
AMPH	3	9	0.333333	8	5	1.6	0.375	2.66667	0.208333	4.8	5
ANAPC10	1	18	0.0555556	6	3	2	0.166667	6	0.0277778	36	5
ANKRD13C	2	5	0.4	7	10	0.7	0.285714	3.5	0.571429	1.75	5
ANKRD46	3	11	0.272727	8	5	1.6	0.375	2.66667	0.170455	5.86667	5
APEX1	8	20	0.4	3	4	0.75	2.66667	0.375	0.533333	1.875	5
ARHGAP39	3	3	1	8	10	0.8	0.375	2.66667	1.25	0.8	5
ARHGEF2	13	20	0.65	18	32	0.5625	0.722222	1.38462	1.15556	0.865385	5
ATP2B4	1	7	0.142857	6	8	0.75	0.166667	6	0.190476	5.25	5
ATP6AP1	3	10	0.3	8	10	0.8	0.375	2.66667	0.375	2.66667	5
ATPAF2	1	13	0.0769231	6	6	1	0.166667	6	0.0769231	13	5
B4GALT2	1	8	0.125	6	7	0.857143	0.166667	6	0.145833	6.85714	5
BBS2	7	21	0.333333	2	3	0.666667	3.5	0.285714	0.5	2	5
BCAS2	2	2	1	7	6	1.16667	0.285714	3.5	0.857143	1.16667	5
BICD1	1	11	0.0909091	6	9	0.666667	0.166667	6	0.136364	7.33333	5
BLMH	1	13	0.0769231	6	9	0.666667	0.166667	6	0.115385	8.66667	5
BNIP2	3	13	0.230769	8	8	1	0.375	2.66667	0.230769	4.33333	5
BRD4	4	12	0.333333	9	12	0.75	0.444444	2.25	0.444444	2.25	5
BTBD11	1	7	0.142857	6	8	0.75	0.166667	6	0.190476	5.25	5
CABLES2	1	2	0.5	6	5	1.2	0.166667	6	0.416667	2.4	5
CABP1	6	5	1.2	1	7	0.142857	6	0.166667	8.4	0.119048	5
CACNA2D1	1	12	0.0833333	6	12	0.5	0.166667	6	0.166667	6	5
CADPS2	1	8	0.125	6	13	0.461538	0.166667	6	0.270833	3.69231	5
CANT1	4	16	0.25	9	6	1.5	0.444444	2.25	0.166667	6	5
CAPRIN2	7	19	0.368421	2	11	0.181818	3.5	0.285714	2.02632	0.493506	5
CASKIN1	1	3	0.333333	6	5	1.2	0.166667	6	0.277778	3.6	5
CCDC149	2	8	0.25	7	3	2.33333	0.285714	3.5	0.107143	9.33333	5
CCNDBP1	8	15	0.533333	3	8	0.375	2.66667	0.375	1.42222	0.703125	5
CCNG1	1	13	0.0769231	6	2	3	0.166667	6	0.025641	39	5
CD47	4	6	0.666667	9	10	0.9	0.444444	2.25	0.740741	1.35	5
CDC16	7	12	0.583333	2	5	0.4	3.5	0.285714	1.45833	0.685714	5
CDC42BPA	2	13	0.153846	7	18	0.388889	0.285714	3.5	0.395604	2.52778	5
CDK10	12	22	0.545455	7	12	0.583333	1.71429	0.583333	0.935065	1.06944	5
CDK16	9	23	0.391304	14	8	1.75	0.642857	1.55556	0.223602	4.47222	5
CDK17	5	12	0.416667	10	6	1.66667	0.5	2	0.25	4	5
CELF1	13	21	0.619048	18	14	1.28571	0.722222	1.38462	0.481481	2.07692	5
CERK	1	4	0.25	6	3	2	0.166667	6	0.125	8	5
CHD4	1	54	0.0185185	6	8	0.75	0.166667	6	0.0246914	40.5	5
CHGB	1	3	0.333333	6	1	6	0.166667	6	0.0555556	18	5
CHST10	10	12	0.833333	5	8	0.625	2	0.5	1.33333	0.75	5
CLK3	4	27	0.148148	9	9	1	0.444444	2.25	0.148148	6.75	5
CNNM1	1	2	0.5	6	4	1.5	0.166667	6	0.333333	3	5
CNOT6L	1	9	0.111111	6	10	0.6	0.166667	6	0.185185	5.4	5
CNPPD1	2	4	0.5	7	8	0.875	0.285714	3.5	0.571429	1.75	5
COG1	5	10	0.5	10	8	1.25	0.5	2	0.4	2.5	5
COMMD8	1	2	0.5	6	5	1.2	0.166667	6	0.416667	2.4	5
COPG1	2	10	0.2	7	10	0.7	0.285714	3.5	0.285714	3.5	5
CORO6	3	12	0.25	8	6	1.33333	0.375	2.66667	0.1875	5.33333	5
CPSF3	1	5	0.2	6	11	0.545455	0.166667	6	0.366667	2.72727	5
CPSF7	5	26	0.192308	10	8	1.25	0.5	2	0.153846	6.5	5
CSGALNACT2	7	1	7	2	3	0.666667	3.5	0.285714	10.5	0.0952381	5
CSNK1A1	5	17	0.294118	10	10	1	0.5	2	0.294118	3.4	5
CSRP1	1	19	0.0526316	6	2	3	0.166667	6	0.0175439	57	5
CTNNBL1	7	10	0.7	2	4	0.5	3.5	0.285714	1.4	0.714286	5
CUL4A	1	12	0.0833333	6	8	0.75	0.166667	6	0.111111	9	5
CYFIP2	6	24	0.25	11	5	2.2	0.545455	1.83333	0.113636	8.8	5
CYTH1	3	17	0.176471	8	7	1.14286	0.375	2.66667	0.154412	6.47619	5
DAGLB	1	10	0.1	6	4	1.5	0.166667	6	0.0666667	15	5
DAPK1	2	19	0.105263	7	7	1	0.285714	3.5	0.105263	9.5	5
DCUN1D5	1	11	0.0909091	6	4	1.5	0.166667	6	0.0606061	16.5	5
DGCR6	2	8	0.25	7	8	0.875	0.285714	3.5	0.285714	3.5	5
DHX32	3	3	1	8	10	0.8	0.375	2.66667	1.25	0.8	5
DIDO1	2	7	0.285714	7	7	1	0.285714	3.5	0.285714	3.5	5
DNAJC27	1	7	0.142857	6	4	1.5	0.166667	6	0.0952381	10.5	5
DNM1L	8	30	0.266667	13	7	1.85714	0.615385	1.625	0.14359	6.96429	5
DNPEP	2	21	0.0952381	7	14	0.5	0.285714	3.5	0.190476	5.25	5
DPH1	7	17	0.411765	2	5	0.4	3.5	0.285714	1.02941	0.971429	5
DTX1	2	5	0.4	7	6	1.16667	0.285714	3.5	0.342857	2.91667	5
DUSP18	6	10	0.6	1	2	0.5	6	0.166667	1.2	0.833333	5
E2F4	7	13	0.538462	2	3	0.666667	3.5	0.285714	0.807692	1.2381	5
EDC4	5	14	0.357143	10	7	1.42857	0.5	2	0.25	4	5
EEF1D	3	56	0.0535714	8	18	0.444444	0.375	2.66667	0.120536	8.2963	5
EHBP1	3	20	0.15	8	7	1.14286	0.375	2.66667	0.13125	7.61905	5
EMC7	1	4	0.25	6	1	6	0.166667	6	0.0416667	24	5
EML1	2	21	0.0952381	7	8	0.875	0.285714	3.5	0.108844	9.1875	5
EP400	2	9	0.222222	7	11	0.636364	0.285714	3.5	0.349206	2.86364	5
EPHA7	3	2	1.5	8	8	1	0.375	2.66667	1.5	0.666667	5
ERCC3	6	21	0.285714	1	3	0.333333	6	0.166667	0.857143	1.16667	5
FADS2	2	15	0.133333	7	3	2.33333	0.285714	3.5	0.0571429	17.5	5
FAM13B	1	11	0.0909091	6	13	0.461538	0.166667	6	0.19697	5.07692	5
FAM169A	1	7	0.142857	6	2	3	0.166667	6	0.047619	21	5
FBRSL1	2	8	0.25	7	7	1	0.285714	3.5	0.25	4	5
FBXL3	3	6	0.5	8	7	1.14286	0.375	2.66667	0.4375	2.28571	5
FBXO31	1	8	0.125	6	5	1.2	0.166667	6	0.104167	9.6	5
FBXO7	6	9	0.666667	1	7	0.142857	6	0.166667	4.66667	0.214286	5
FECH	1	12	0.0833333	6	15	0.4	0.166667	6	0.208333	4.8	5
FEZF2	1	3	0.333333	6	3	2	0.166667	6	0.166667	6	5
FKBP8	7	14	0.5	12	11	1.09091	0.583333	1.71429	0.458333	2.18182	5
FLCN	3	10	0.3	8	6	1.33333	0.375	2.66667	0.225	4.44444	5
FOXJ3	1	9	0.111111	6	10	0.6	0.166667	6	0.185185	5.4	5
FPGS	6	21	0.285714	1	10	0.1	6	0.166667	2.85714	0.35	5
FXYD1	6	11	0.545455	11	17	0.647059	0.545455	1.83333	0.842975	1.18627	5
GALNT16	1	10	0.1	6	6	1	0.166667	6	0.1	10	5
GARNL3	4	22	0.181818	9	12	0.75	0.444444	2.25	0.242424	4.125	5
GDPD5	2	17	0.117647	7	8	0.875	0.285714	3.5	0.134454	7.4375	5
GGA3	5	24	0.208333	10	12	0.833333	0.5	2	0.25	4	5
GMFB	1	10	0.1	6	8	0.75	0.166667	6	0.133333	7.5	5
GNL3L	1	3	0.333333	6	7	0.857143	0.166667	6	0.388889	2.57143	5
GOLGB1	6	9	0.666667	1	7	0.142857	6	0.166667	4.66667	0.214286	5
GOSR2	6	47	0.12766	11	3	3.66667	0.545455	1.83333	0.0348162	28.7222	5
GPD1	1	7	0.142857	6	3	2	0.166667	6	0.0714286	14	5
GRIA4	5	15	0.333333	10	4	2.5	0.5	2	0.133333	7.5	5
GRIP1	1	19	0.0526316	6	18	0.333333	0.166667	6	0.157895	6.33333	5
GRIPAP1	8	15	0.533333	13	10	1.3	0.615385	1.625	0.410256	2.4375	5
GRM2	2	8	0.25	7	4	1.75	0.285714	3.5	0.142857	7	5
GRSF1	3	8	0.375	8	7	1.14286	0.375	2.66667	0.328125	3.04762	5
GSS	6	28	0.214286	1	9	0.111111	6	0.166667	1.92857	0.518519	5
GTF3C2	1	14	0.0714286	6	11	0.545455	0.166667	6	0.130952	7.63636	5
GUCY1A1	7	13	0.538462	2	5	0.4	3.5	0.285714	1.34615	0.742857	5
HDAC11	10	21	0.47619	5	7	0.714286	2	0.5	0.666667	1.5	5
HDAC6	2	43	0.0465116	7	10	0.7	0.285714	3.5	0.0664452	15.05	5
HERC3	2	9	0.222222	7	12	0.583333	0.285714	3.5	0.380952	2.625	5
HIP1R	7	10	0.7	2	7	0.285714	3.5	0.285714	2.45	0.408163	5
HIVEP3	1	7	0.142857	6	10	0.6	0.166667	6	0.238095	4.2	5
IARS	6	13	0.461538	1	9	0.111111	6	0.166667	4.15385	0.240741	5
IMP4	7	17	0.411765	2	8	0.25	3.5	0.285714	1.64706	0.607143	5
INO80E	3	14	0.214286	8	15	0.533333	0.375	2.66667	0.401786	2.48889	5
INTS6	2	20	0.1	7	7	1	0.285714	3.5	0.1	10	5
IPO11	2	14	0.142857	7	7	1	0.285714	3.5	0.142857	7	5
IQSEC2	2	18	0.111111	7	7	1	0.285714	3.5	0.111111	9	5
ITGB1BP1	7	21	0.333333	2	7	0.285714	3.5	0.285714	1.16667	0.857143	5
ITSN2	2	13	0.153846	7	15	0.466667	0.285714	3.5	0.32967	3.03333	5
KANK3	1	5	0.2	6	10	0.6	0.166667	6	0.333333	3	5
KANSL3	4	21	0.190476	9	9	1	0.444444	2.25	0.190476	5.25	5
KAT7	3	18	0.166667	8	11	0.727273	0.375	2.66667	0.229167	4.36364	5
KCNK2	2	9	0.222222	7	10	0.7	0.285714	3.5	0.31746	3.15	5
KDM3A	1	15	0.0666667	6	14	0.428571	0.166667	6	0.155556	6.42857	5
KLC4	2	19	0.105263	7	2	3.5	0.285714	3.5	0.0300752	33.25	5
L3MBTL3	1	10	0.1	6	7	0.857143	0.166667	6	0.116667	8.57143	5
LAMTOR2	1	6	0.166667	6	5	1.2	0.166667	6	0.138889	7.2	5
LASP1	1	9	0.111111	6	16	0.375	0.166667	6	0.296296	3.375	5
LDHB	1	10	0.1	6	4	1.5	0.166667	6	0.0666667	15	5
LHFPL2	1	8	0.125	6	9	0.666667	0.166667	6	0.1875	5.33333	5
LHPP	7	9	0.777778	2	7	0.285714	3.5	0.285714	2.72222	0.367347	5
LIMS1	1	15	0.0666667	6	5	1.2	0.166667	6	0.0555556	18	5
LIMS2	1	18	0.0555556	6	12	0.5	0.166667	6	0.111111	9	5
LIN7B	2	7	0.285714	7	6	1.16667	0.285714	3.5	0.244898	4.08333	5
LIX1	1	2	0.5	6	2	3	0.166667	6	0.166667	6	5
LLGL1	1	3	0.333333	6	3	2	0.166667	6	0.166667	6	5
LRFN5	1	5	0.2	6	5	1.2	0.166667	6	0.166667	6	5
LRIG1	1	9	0.111111	6	7	0.857143	0.166667	6	0.12963	7.71429	5
LRRC28	1	22	0.0454545	6	12	0.5	0.166667	6	0.0909091	11	5
LRRC49	2	29	0.0689655	7	10	0.7	0.285714	3.5	0.0985222	10.15	5
LRSAM1	5	9	0.555556	10	12	0.833333	0.5	2	0.666667	1.5	5
LSS	6	11	0.545455	1	8	0.125	6	0.166667	4.36364	0.229167	5
MAN2A2	2	30	0.0666667	7	11	0.636364	0.285714	3.5	0.104762	9.54545	5
MAN2B1	1	17	0.0588235	6	6	1	0.166667	6	0.0588235	17	5
MAP11	2	10	0.2	7	7	1	0.285714	3.5	0.2	5	5
MAP7D2	3	5	0.6	8	5	1.6	0.375	2.66667	0.375	2.66667	5
MAPK14	1	10	0.1	6	10	0.6	0.166667	6	0.166667	6	5
MAPK6	1	8	0.125	6	7	0.857143	0.166667	6	0.145833	6.85714	5
MAPK8IP1	5	3	1.66667	10	3	3.33333	0.5	2	0.5	2	5
MAPT	3	18	0.166667	8	12	0.666667	0.375	2.66667	0.25	4	5
MAZ	5	16	0.3125	10	6	1.66667	0.5	2	0.1875	5.33333	5
MBD1	10	27	0.37037	5	6	0.833333	2	0.5	0.444444	2.25	5
MBTPS2	1	3	0.333333	6	8	0.75	0.166667	6	0.444444	2.25	5
MCRIP2	7	11	0.636364	2	7	0.285714	3.5	0.285714	2.22727	0.44898	5
MDK	8	13	0.615385	3	4	0.75	2.66667	0.375	0.820513	1.21875	5
MEF2A	4	13	0.307692	9	12	0.75	0.444444	2.25	0.410256	2.4375	5
MFN1	1	9	0.111111	6	10	0.6	0.166667	6	0.185185	5.4	5
MFSD6	3	10	0.3	8	6	1.33333	0.375	2.66667	0.225	4.44444	5
MLLT10	1	26	0.0384615	6	11	0.545455	0.166667	6	0.0705128	14.1818	5
MMAB	3	10	0.3	8	3	2.66667	0.375	2.66667	0.1125	8.88889	5
MMD	1	4	0.25	6	2	3	0.166667	6	0.0833333	12	5
MOBP	3	13	0.230769	8	7	1.14286	0.375	2.66667	0.201923	4.95238	5
MRPL48	2	14	0.142857	7	10	0.7	0.285714	3.5	0.204082	4.9	5
MTA1	8	20	0.4	3	8	0.375	2.66667	0.375	1.06667	0.9375	5
MTA2	1	7	0.142857	6	6	1	0.166667	6	0.142857	7	5
MTFP1	1	6	0.166667	6	2	3	0.166667	6	0.0555556	18	5
MTMR1	1	14	0.0714286	6	10	0.6	0.166667	6	0.119048	8.4	5
MUS81	6	17	0.352941	1	12	0.0833333	6	0.166667	4.23529	0.236111	5
MVB12B	1	6	0.166667	6	5	1.2	0.166667	6	0.138889	7.2	5
MVD	6	17	0.352941	1	2	0.5	6	0.166667	0.705882	1.41667	5
MYH14	1	12	0.0833333	6	9	0.666667	0.166667	6	0.125	8	5
MYORG	1	2	0.5	6	2	3	0.166667	6	0.166667	6	5
N4BP2L1	3	12	0.25	8	7	1.14286	0.375	2.66667	0.21875	4.57143	5
NADK	3	17	0.176471	8	8	1	0.375	2.66667	0.176471	5.66667	5
NCAN	6	4	1.5	1	1	1	6	0.166667	1.5	0.666667	5
NCBP2	6	13	0.461538	1	4	0.25	6	0.166667	1.84615	0.541667	5
NDFIP1	2	4	0.5	7	8	0.875	0.285714	3.5	0.571429	1.75	5
NDFIP2	1	7	0.142857	6	6	1	0.166667	6	0.142857	7	5
NDUFA5	8	12	0.666667	3	4	0.75	2.66667	0.375	0.888889	1.125	5
NDUFV2	1	9	0.111111	6	4	1.5	0.166667	6	0.0740741	13.5	5
NETO1	2	7	0.285714	7	3	2.33333	0.285714	3.5	0.122449	8.16667	5
NFIC	9	11	0.818182	4	7	0.571429	2.25	0.444444	1.43182	0.698413	5
NFU1	1	10	0.1	6	9	0.666667	0.166667	6	0.15	6.66667	5
NIPAL3	1	7	0.142857	6	8	0.75	0.166667	6	0.190476	5.25	5
NLGN2	1	4	0.25	6	4	1.5	0.166667	6	0.166667	6	5
NPRL2	9	20	0.45	4	5	0.8	2.25	0.444444	0.5625	1.77778	5
NRIP3	2	5	0.4	7	3	2.33333	0.285714	3.5	0.171429	5.83333	5
NSF	2	8	0.25	7	10	0.7	0.285714	3.5	0.357143	2.8	5
NSUN2	2	9	0.222222	7	8	0.875	0.285714	3.5	0.253968	3.9375	5
NTSR2	2	1	2	7	5	1.4	0.285714	3.5	1.42857	0.7	5
NUPL2	6	12	0.5	1	4	0.25	6	0.166667	2	0.5	5
OAT	2	8	0.25	7	2	3.5	0.285714	3.5	0.0714286	14	5
OPRL1	2	3	0.666667	7	11	0.636364	0.285714	3.5	1.04762	0.954545	5
OTUD5	3	8	0.375	8	9	0.888889	0.375	2.66667	0.421875	2.37037	5
PACSIN1	4	7	0.571429	9	11	0.818182	0.444444	2.25	0.698413	1.43182	5
PAK6	2	20	0.1	7	5	1.4	0.285714	3.5	0.0714286	14	5
PAN2	1	21	0.047619	6	7	0.857143	0.166667	6	0.0555556	18	5
PANK4	1	13	0.0769231	6	7	0.857143	0.166667	6	0.0897436	11.1429	5
PARP6	10	23	0.434783	15	12	1.25	0.666667	1.5	0.347826	2.875	5
PAXX	4	8	0.5	9	13	0.692308	0.444444	2.25	0.722222	1.38462	5
PDLIM7	9	16	0.5625	14	11	1.27273	0.642857	1.55556	0.441964	2.26263	5
PDXDC1	1	18	0.0555556	6	15	0.4	0.166667	6	0.138889	7.2	5
PGAP3	6	11	0.545455	1	5	0.2	6	0.166667	2.72727	0.366667	5
PI4KA	6	18	0.333333	11	11	1	0.545455	1.83333	0.333333	3	5
PIANP	5	6	0.833333	10	7	1.42857	0.5	2	0.583333	1.71429	5
PIGP	1	8	0.125	6	8	0.75	0.166667	6	0.166667	6	5
PIP4K2A	1	8	0.125	6	3	2	0.166667	6	0.0625	16	5
PIP4P1	4	7	0.571429	9	11	0.818182	0.444444	2.25	0.698413	1.43182	5
PIP5K1C	4	8	0.5	9	10	0.9	0.444444	2.25	0.555556	1.8	5
PITPNB	4	11	0.363636	9	4	2.25	0.444444	2.25	0.161616	6.1875	5
PITPNM2	1	9	0.111111	6	10	0.6	0.166667	6	0.185185	5.4	5
PKNOX2	5	14	0.357143	10	14	0.714286	0.5	2	0.5	2	5
PLCH2	1	8	0.125	6	12	0.5	0.166667	6	0.25	4	5
PLD2	1	15	0.0666667	6	7	0.857143	0.166667	6	0.0777778	12.8571	5
PNISR	10	11	0.909091	5	13	0.384615	2	0.5	2.36364	0.423077	5
PNPLA7	1	7	0.142857	6	15	0.4	0.166667	6	0.357143	2.8	5
POLR3C	2	6	0.333333	7	6	1.16667	0.285714	3.5	0.285714	3.5	5
PPP1R12A	8	23	0.347826	3	8	0.375	2.66667	0.375	0.927536	1.07812	5
PPP2R2D	5	8	0.625	10	9	1.11111	0.5	2	0.5625	1.77778	5
PPP3R1	1	3	0.333333	6	2	3	0.166667	6	0.111111	9	5
PPP5C	2	15	0.133333	7	11	0.636364	0.285714	3.5	0.209524	4.77273	5
PRELID3A	1	9	0.111111	6	4	1.5	0.166667	6	0.0740741	13.5	5
PRICKLE1	1	21	0.047619	6	2	3	0.166667	6	0.015873	63	5
PRKAR1B	13	12	1.08333	8	11	0.727273	1.625	0.615385	1.48958	0.671329	5
PRMT7	7	27	0.259259	2	7	0.285714	3.5	0.285714	0.907407	1.10204	5
PSMA3	2	13	0.153846	7	9	0.777778	0.285714	3.5	0.197802	5.05556	5
PSRC1	8	12	0.666667	3	11	0.272727	2.66667	0.375	2.44444	0.409091	5
PTMA	9	12	0.75	4	5	0.8	2.25	0.444444	0.9375	1.06667	5
PTPRA	14	8	1.75	9	10	0.9	1.55556	0.642857	1.94444	0.514286	5
PTPRG	1	7	0.142857	6	8	0.75	0.166667	6	0.190476	5.25	5
PTPRM	4	15	0.266667	9	7	1.28571	0.444444	2.25	0.207407	4.82143	5
PUSL1	2	5	0.4	7	7	1	0.285714	3.5	0.4	2.5	5
PYCR1	6	17	0.352941	1	6	0.166667	6	0.166667	2.11765	0.472222	5
QARS	7	52	0.134615	2	34	0.0588235	3.5	0.285714	2.28846	0.436975	5
QRICH1	4	13	0.307692	9	14	0.642857	0.444444	2.25	0.478632	2.08929	5
RAB26	4	8	0.5	9	5	1.8	0.444444	2.25	0.277778	3.6	5
RAB36	1	3	0.333333	6	9	0.666667	0.166667	6	0.5	2	5
RAB3C	1	4	0.25	6	5	1.2	0.166667	6	0.208333	4.8	5
RAI1	1	7	0.142857	6	7	0.857143	0.166667	6	0.166667	6	5
RARS2	7	4	1.75	2	7	0.285714	3.5	0.285714	6.125	0.163265	5
RASA3	2	2	1	7	6	1.16667	0.285714	3.5	0.857143	1.16667	5
RBCK1	4	15	0.266667	9	8	1.125	0.444444	2.25	0.237037	4.21875	5
RBFOX3	8	13	0.615385	13	10	1.3	0.615385	1.625	0.473373	2.1125	5
RBM4	9	13	0.692308	4	7	0.571429	2.25	0.444444	1.21154	0.825397	5
RBM4B	9	8	1.125	4	10	0.4	2.25	0.444444	2.8125	0.355556	5
RBMS3	1	20	0.05	6	12	0.5	0.166667	6	0.1	10	5
RCBTB2	2	7	0.285714	7	26	0.269231	0.285714	3.5	1.06122	0.942308	5
RDH11	6	11	0.545455	1	3	0.333333	6	0.166667	1.63636	0.611111	5
RETREG2	3	10	0.3	8	8	1	0.375	2.66667	0.3	3.33333	5
RGS3	3	32	0.09375	8	17	0.470588	0.375	2.66667	0.199219	5.01961	5
RHOT1	5	19	0.263158	10	11	0.909091	0.5	2	0.289474	3.45455	5
RHPN1	6	3	2	1	8	0.125	6	0.166667	16	0.0625	5
RIMS1	3	20	0.15	8	9	0.888889	0.375	2.66667	0.16875	5.92593	5
RIPOR2	4	17	0.235294	9	13	0.692308	0.444444	2.25	0.339869	2.94231	5
RITA1	2	4	0.5	7	7	1	0.285714	3.5	0.5	2	5
RNASEH2A	1	6	0.166667	6	10	0.6	0.166667	6	0.277778	3.6	5
RNF10	10	25	0.4	5	11	0.454545	2	0.5	0.88	1.13636	5
RNF41	2	12	0.166667	7	4	1.75	0.285714	3.5	0.0952381	10.5	5
RPAP1	1	12	0.0833333	6	9	0.666667	0.166667	6	0.125	8	5
RPS24	3	18	0.166667	8	12	0.666667	0.375	2.66667	0.25	4	5
RPS6KA4	6	8	0.75	1	8	0.125	6	0.166667	6	0.166667	5
RTCB	1	6	0.166667	6	2	3	0.166667	6	0.0555556	18	5
RTKN	6	11	0.545455	11	9	1.22222	0.545455	1.83333	0.446281	2.24074	5
RTN4	10	15	0.666667	5	10	0.5	2	0.5	1.33333	0.75	5
RUNDC3B	9	9	1	4	2	2	2.25	0.444444	0.5	2	5
SAP30BP	8	26	0.307692	3	4	0.75	2.66667	0.375	0.410256	2.4375	5
SARNP	4	6	0.666667	9	5	1.8	0.444444	2.25	0.37037	2.7	5
SCFD1	6	24	0.25	1	7	0.142857	6	0.166667	1.75	0.571429	5
SCG3	2	3	0.666667	7	7	1	0.285714	3.5	0.666667	1.5	5
SCN3B	3	9	0.333333	8	9	0.888889	0.375	2.66667	0.375	2.66667	5
SCRN3	1	14	0.0714286	6	6	1	0.166667	6	0.0714286	14	5
SEC23B	2	11	0.181818	7	8	0.875	0.285714	3.5	0.207792	4.8125	5
SELENOW	3	16	0.1875	8	1	8	0.375	2.66667	0.0234375	42.6667	5
SEMA6C	3	10	0.3	8	15	0.533333	0.375	2.66667	0.5625	1.77778	5
2006-09-01	4	9	0.444444	9	5	1.8	0.444444	2.25	0.246914	4.05	5
SETD3	2	9	0.222222	7	8	0.875	0.285714	3.5	0.253968	3.9375	5
SH3GLB1	2	5	0.4	7	6	1.16667	0.285714	3.5	0.342857	2.91667	5
SIDT2	2	20	0.1	7	14	0.5	0.285714	3.5	0.2	5	5
SIK2	1	2	0.5	6	8	0.75	0.166667	6	0.666667	1.5	5
SLC12A5	3	25	0.12	8	10	0.8	0.375	2.66667	0.15	6.66667	5
SLC13A5	1	12	0.0833333	6	6	1	0.166667	6	0.0833333	12	5
SLC20A2	2	14	0.142857	7	5	1.4	0.285714	3.5	0.102041	9.8	5
SLC2A6	2	5	0.4	7	6	1.16667	0.285714	3.5	0.342857	2.91667	5
SLC37A4	2	21	0.0952381	7	7	1	0.285714	3.5	0.0952381	10.5	5
SLC38A2	3	14	0.214286	8	2	4	0.375	2.66667	0.0535714	18.6667	5
SLC39A3	2	6	0.333333	7	5	1.4	0.285714	3.5	0.238095	4.2	5
SLC43A2	4	12	0.333333	9	11	0.818182	0.444444	2.25	0.407407	2.45455	5
SLC6A9	2	11	0.181818	7	12	0.583333	0.285714	3.5	0.311688	3.20833	5
SMARCC2	10	15	0.666667	15	6	2.5	0.666667	1.5	0.266667	3.75	5
SMIM14	1	7	0.142857	6	9	0.666667	0.166667	6	0.214286	4.66667	5
SNAP47	5	13	0.384615	10	8	1.25	0.5	2	0.307692	3.25	5
SNAPC4	1	2	0.5	6	14	0.428571	0.166667	6	1.16667	0.857143	5
SNX11	1	13	0.0769231	6	6	1	0.166667	6	0.0769231	13	5
SNX12	1	7	0.142857	6	4	1.5	0.166667	6	0.0952381	10.5	5
SNX32	3	9	0.333333	8	7	1.14286	0.375	2.66667	0.291667	3.42857	5
SPARCL1	5	10	0.5	10	2	5	0.5	2	0.1	10	5
SPECC1	4	23	0.173913	9	17	0.529412	0.444444	2.25	0.328502	3.04412	5
SPIDR	6	28	0.214286	1	2	0.5	6	0.166667	0.428571	2.33333	5
SREBF1	3	24	0.125	8	12	0.666667	0.375	2.66667	0.1875	5.33333	5
SRGAP2	6	17	0.352941	11	12	0.916667	0.545455	1.83333	0.385027	2.59722	5
ST6GALNAC5	1	5	0.2	6	2	3	0.166667	6	0.0666667	15	5
STARD3	11	29	0.37931	6	7	0.857143	1.83333	0.545455	0.442529	2.25974	5
SUDS3	2	4	0.5	7	6	1.16667	0.285714	3.5	0.428571	2.33333	5
SUMF2	7	23	0.304348	2	6	0.333333	3.5	0.285714	0.913043	1.09524	5
SYNGAP1	2	30	0.0666667	7	14	0.5	0.285714	3.5	0.133333	7.5	5
SYNJ2	1	9	0.111111	6	16	0.375	0.166667	6	0.296296	3.375	5
TANK	2	23	0.0869565	7	11	0.636364	0.285714	3.5	0.136646	7.31818	5
TBC1D17	9	9	1	4	12	0.333333	2.25	0.444444	3	0.333333	5
TBCEL	1	10	0.1	6	8	0.75	0.166667	6	0.133333	7.5	5
TCTN3	1	7	0.142857	6	4	1.5	0.166667	6	0.0952381	10.5	5
TENM4	1	11	0.0909091	6	12	0.5	0.166667	6	0.181818	5.5	5
TEPSIN	8	13	0.615385	3	6	0.5	2.66667	0.375	1.23077	0.8125	5
TFG	10	10	1	5	6	0.833333	2	0.5	1.2	0.833333	5
THYN1	12	8	1.5	7	8	0.875	1.71429	0.583333	1.71429	0.583333	5
TMEM106C	4	22	0.181818	9	9	1	0.444444	2.25	0.181818	5.5	5
TMEM132A	9	14	0.642857	4	4	1	2.25	0.444444	0.642857	1.55556	5
TMEM143	3	13	0.230769	8	10	0.8	0.375	2.66667	0.288462	3.46667	5
TMEM145	5	5	1	10	4	2.5	0.5	2	0.4	2.5	5
TMEM147	4	9	0.444444	9	7	1.28571	0.444444	2.25	0.345679	2.89286	5
TMEM246	1	4	0.25	6	3	2	0.166667	6	0.125	8	5
TNS2	1	20	0.05	6	9	0.666667	0.166667	6	0.075	13.3333	5
TOP3B	4	17	0.235294	9	20	0.45	0.444444	2.25	0.522876	1.9125	5
TPT1	2	14	0.142857	7	8	0.875	0.285714	3.5	0.163265	6.125	5
TRAF7	1	7	0.142857	6	26	0.230769	0.166667	6	0.619048	1.61538	5
TRAPPC4	1	14	0.0714286	6	7	0.857143	0.166667	6	0.0833333	12	5
TSPAN5	4	10	0.4	9	9	1	0.444444	2.25	0.4	2.5	5
TSPYL2	4	6	0.666667	9	5	1.8	0.444444	2.25	0.37037	2.7	5
TTBK2	1	8	0.125	6	6	1	0.166667	6	0.125	8	5
TTLL5	2	22	0.0909091	7	20	0.35	0.285714	3.5	0.25974	3.85	5
TTPAL	1	5	0.2	6	7	0.857143	0.166667	6	0.233333	4.28571	5
TXNRD2	1	21	0.047619	6	16	0.375	0.166667	6	0.126984	7.875	5
UBL5	2	8	0.25	7	11	0.636364	0.285714	3.5	0.392857	2.54545	5
USF2	3	16	0.1875	8	11	0.727273	0.375	2.66667	0.257812	3.87879	5
USPL1	2	3	0.666667	7	12	0.583333	0.285714	3.5	1.14286	0.875	5
VPS35L	3	24	0.125	8	16	0.5	0.375	2.66667	0.25	4	5
VPS41	3	14	0.214286	8	5	1.6	0.375	2.66667	0.133929	7.46667	5
VPS52	4	11	0.363636	9	7	1.28571	0.444444	2.25	0.282828	3.53571	5
VPS53	1	20	0.05	6	16	0.375	0.166667	6	0.133333	7.5	5
WASHC1	1	2	0.5	6	8	0.75	0.166667	6	0.666667	1.5	5
WBP11	1	5	0.2	6	7	0.857143	0.166667	6	0.233333	4.28571	5
YPEL4	4	10	0.4	9	5	1.8	0.444444	2.25	0.222222	4.5	5
YTHDC1	2	7	0.285714	7	9	0.777778	0.285714	3.5	0.367347	2.72222	5
ZCCHC17	3	9	0.333333	8	5	1.6	0.375	2.66667	0.208333	4.8	5
ZCCHC18	2	7	0.285714	7	3	2.33333	0.285714	3.5	0.122449	8.16667	5
ZCRB1	1	5	0.2	6	8	0.75	0.166667	6	0.266667	3.75	5
ZDHHC14	1	9	0.111111	6	1	6	0.166667	6	0.0185185	54	5
ZDHHC4	5	12	0.416667	10	13	0.769231	0.5	2	0.541667	1.84615	5
ZFAND2B	7	21	0.333333	2	9	0.222222	3.5	0.285714	1.5	0.666667	5
ZMIZ2	9	15	0.6	14	6	2.33333	0.642857	1.55556	0.257143	3.88889	5
AAMP	6	10	0.6	2	6	0.333333	3	0.333333	1.8	0.555556	4
ABCG2	2	5	0.4	6	13	0.461538	0.333333	3	0.866667	1.15385	4
ABHD1	1	8	0.125	5	2	2.5	0.2	5	0.05	20	4
ABHD12	8	9	0.888889	12	7	1.71429	0.666667	1.5	0.518519	1.92857	4
ABHD6	3	7	0.428571	7	3	2.33333	0.428571	2.33333	0.183673	5.44444	4
ACADM	6	18	0.333333	2	10	0.2	3	0.333333	1.66667	0.6	4
ACD	7	15	0.466667	11	5	2.2	0.636364	1.57143	0.212121	4.71429	4
ACOT13	1	3	0.333333	5	2	2.5	0.2	5	0.133333	7.5	4
ACOX1	1	13	0.0769231	5	7	0.714286	0.2	5	0.107692	9.28571	4
ACTN2	6	13	0.461538	2	5	0.4	3	0.333333	1.15385	0.866667	4
ACTR1B	6	3	2	10	7	1.42857	0.6	1.66667	1.4	0.714286	4
ACTR8	1	6	0.166667	5	9	0.555556	0.2	5	0.3	3.33333	4
ADCK2	1	5	0.2	5	6	0.833333	0.2	5	0.24	4.16667	4
ADCK5	6	8	0.75	2	15	0.133333	3	0.333333	5.625	0.177778	4
ADCYAP1R1	1	7	0.142857	5	8	0.625	0.2	5	0.228571	4.375	4
AEBP1	1	9	0.111111	5	3	1.66667	0.2	5	0.0666667	15	4
AGAP1	3	14	0.214286	7	6	1.16667	0.428571	2.33333	0.183673	5.44444	4
AHI1	10	17	0.588235	6	7	0.857143	1.66667	0.6	0.686275	1.45714	4
AK5	5	13	0.384615	9	3	3	0.555556	1.8	0.128205	7.8	4
AKAP6	5	15	0.333333	1	2	0.5	5	0.2	0.666667	1.5	4
AKAP9	9	16	0.5625	5	16	0.3125	1.8	0.555556	1.8	0.555556	4
ALDH6A1	1	7	0.142857	5	5	1	0.2	5	0.142857	7	4
AMPD2	4	33	0.121212	8	10	0.8	0.5	2	0.151515	6.6	4
ANAPC15	4	17	0.235294	8	16	0.5	0.5	2	0.470588	2.125	4
ANKRA2	3	8	0.375	7	8	0.875	0.428571	2.33333	0.428571	2.33333	4
ANKS3	10	30	0.333333	6	13	0.461538	1.66667	0.6	0.722222	1.38462	4
AP2B1	3	22	0.136364	7	7	1	0.428571	2.33333	0.136364	7.33333	4
AP3M2	1	17	0.0588235	5	4	1.25	0.2	5	0.0470588	21.25	4
AP4B1	5	14	0.357143	1	7	0.142857	5	0.2	2.5	0.4	4
APLP2	7	26	0.269231	11	10	1.1	0.636364	1.57143	0.244755	4.08571	4
AREL1	2	17	0.117647	6	8	0.75	0.333333	3	0.156863	6.375	4
ARF3	2	10	0.2	6	3	2	0.333333	3	0.1	10	4
ARHGAP26	2	23	0.0869565	6	13	0.461538	0.333333	3	0.188406	5.30769	4
ARHGAP32	1	8	0.125	5	7	0.714286	0.2	5	0.175	5.71429	4
ARHGAP5	3	11	0.272727	7	4	1.75	0.428571	2.33333	0.155844	6.41667	4
ARMC8	9	23	0.391304	5	4	1.25	1.8	0.555556	0.313043	3.19444	4
ARPP19	5	13	0.384615	9	11	0.818182	0.555556	1.8	0.470085	2.12727	4
ATE1	2	9	0.222222	6	8	0.75	0.333333	3	0.296296	3.375	4
ATN1	2	4	0.5	6	3	2	0.333333	3	0.25	4	4
ATP13A1	10	15	0.666667	6	11	0.545455	1.66667	0.6	1.22222	0.818182	4
ATP13A4	2	11	0.181818	6	11	0.545455	0.333333	3	0.333333	3	4
ATP1A1	5	11	0.454545	1	3	0.333333	5	0.2	1.36364	0.733333	4
ATP1A2	1	8	0.125	5	5	1	0.2	5	0.125	8	4
ATP1A3	3	14	0.214286	7	5	1.4	0.428571	2.33333	0.153061	6.53333	4
ATP2A2	3	12	0.25	7	5	1.4	0.428571	2.33333	0.178571	5.6	4
ATP6AP2	5	33	0.151515	1	2	0.5	5	0.2	0.30303	3.3	4
ATP6V1G1	1	2	0.5	5	1	5	0.2	5	0.1	10	4
ATRIP	3	10	0.3	7	9	0.777778	0.428571	2.33333	0.385714	2.59259	4
ATXN7L3	3	12	0.25	7	6	1.16667	0.428571	2.33333	0.214286	4.66667	4
AXIN2	2	9	0.222222	6	7	0.857143	0.333333	3	0.259259	3.85714	4
BAP1	4	11	0.363636	8	8	1	0.5	2	0.363636	2.75	4
BAZ2B	10	18	0.555556	6	14	0.428571	1.66667	0.6	1.2963	0.771429	4
BCAS1	9	4	2.25	5	9	0.555556	1.8	0.555556	4.05	0.246914	4
BEAN1	1	11	0.0909091	5	6	0.833333	0.2	5	0.109091	9.16667	4
BICD2	2	2	1	6	4	1.5	0.333333	3	0.666667	1.5	4
BICDL1	1	11	0.0909091	5	10	0.5	0.2	5	0.181818	5.5	4
BNIP3L	4	7	0.571429	8	7	1.14286	0.5	2	0.5	2	4
BOP1	7	6	1.16667	3	4	0.75	2.33333	0.428571	1.55556	0.642857	4
BRAP	3	3	1	7	9	0.777778	0.428571	2.33333	1.28571	0.777778	4
BRAT1	9	6	1.5	5	6	0.833333	1.8	0.555556	1.8	0.555556	4
BRD3OS	6	7	0.857143	2	2	1	3	0.333333	0.857143	1.16667	4
BRD9	5	19	0.263158	9	12	0.75	0.555556	1.8	0.350877	2.85	4
BTBD17	1	1	1	5	7	0.714286	0.2	5	1.4	0.714286	4
BTBD3	3	15	0.2	7	4	1.75	0.428571	2.33333	0.114286	8.75	4
BTBD6	3	6	0.5	7	9	0.777778	0.428571	2.33333	0.642857	1.55556	4
CADM1	9	22	0.409091	13	10	1.3	0.692308	1.44444	0.314685	3.17778	4
CALB1	1	11	0.0909091	5	3	1.66667	0.2	5	0.0545455	18.3333	4
CAMK1G	6	5	1.2	2	4	0.5	3	0.333333	2.4	0.416667	4
CAMK2B	18	26	0.692308	22	15	1.46667	0.818182	1.22222	0.472028	2.11852	4
CAP1	6	19	0.315789	10	7	1.42857	0.6	1.66667	0.221053	4.52381	4
CAPN15	3	8	0.375	7	8	0.875	0.428571	2.33333	0.428571	2.33333	4
CARM1	2	10	0.2	6	10	0.6	0.333333	3	0.333333	3	4
CBFB	3	13	0.230769	7	7	1	0.428571	2.33333	0.230769	4.33333	4
CCDC127	1	2	0.5	5	6	0.833333	0.2	5	0.6	1.66667	4
CCDC157	1	7	0.142857	5	6	0.833333	0.2	5	0.171429	5.83333	4
CCDC25	5	12	0.416667	1	3	0.333333	5	0.2	1.25	0.8	4
CCDC92	7	9	0.777778	3	3	1	2.33333	0.428571	0.777778	1.28571	4
CCK	1	4	0.25	5	6	0.833333	0.2	5	0.3	3.33333	4
CD81	1	17	0.0588235	5	6	0.833333	0.2	5	0.0705882	14.1667	4
CDC37	6	10	0.6	2	3	0.666667	3	0.333333	0.9	1.11111	4
CDC42	4	11	0.363636	8	2	4	0.5	2	0.0909091	11	4
CDH11	1	19	0.0526316	5	3	1.66667	0.2	5	0.0315789	31.6667	4
CDV3	2	9	0.222222	6	7	0.857143	0.333333	3	0.259259	3.85714	4
CEP78	6	24	0.25	2	3	0.666667	3	0.333333	0.375	2.66667	4
CERS2	2	14	0.142857	6	9	0.666667	0.333333	3	0.214286	4.66667	4
CERS4	9	16	0.5625	5	9	0.555556	1.8	0.555556	1.0125	0.987654	4
CFAP36	1	7	0.142857	5	5	1	0.2	5	0.142857	7	4
CFL2	5	6	0.833333	9	6	1.5	0.555556	1.8	0.555556	1.8	4
CFLAR	2	25	0.08	6	13	0.461538	0.333333	3	0.173333	5.76923	4
CHD1L	5	34	0.147059	1	3	0.333333	5	0.2	0.441176	2.26667	4
CHFR	3	24	0.125	7	12	0.583333	0.428571	2.33333	0.214286	4.66667	4
CHMP3	3	9	0.333333	7	8	0.875	0.428571	2.33333	0.380952	2.625	4
CHRM3	6	7	0.857143	2	4	0.5	3	0.333333	1.71429	0.583333	4
CIB1	1	3	0.333333	5	10	0.5	0.2	5	0.666667	1.5	4
CIC	1	9	0.111111	5	15	0.333333	0.2	5	0.333333	3	4
CINP	2	9	0.222222	6	12	0.5	0.333333	3	0.444444	2.25	4
CIT	2	19	0.105263	6	19	0.315789	0.333333	3	0.333333	3	4
CKB	13	17	0.764706	17	5	3.4	0.764706	1.30769	0.224913	4.44615	4
CLCN3	2	11	0.181818	6	10	0.6	0.333333	3	0.30303	3.3	4
CLCN6	1	10	0.1	5	5	1	0.2	5	0.1	10	4
CLDN10	1	3	0.333333	5	3	1.66667	0.2	5	0.2	5	4
CLIP2	2	9	0.222222	6	3	2	0.333333	3	0.111111	9	4
CNOT3	2	15	0.133333	6	8	0.75	0.333333	3	0.177778	5.625	4
CNTN1	4	11	0.363636	8	4	2	0.5	2	0.181818	5.5	4
COG7	1	6	0.166667	5	4	1.25	0.2	5	0.133333	7.5	4
COL9A2	7	12	0.583333	3	3	1	2.33333	0.428571	0.583333	1.71429	4
COL9A3	5	14	0.357143	1	6	0.166667	5	0.2	2.14286	0.466667	4
COMMD10	1	7	0.142857	5	11	0.454545	0.2	5	0.314286	3.18182	4
COMMD3	7	15	0.466667	3	12	0.25	2.33333	0.428571	1.86667	0.535714	4
COQ2	3	6	0.5	7	5	1.4	0.428571	2.33333	0.357143	2.8	4
CORO1A	2	17	0.117647	6	12	0.5	0.333333	3	0.235294	4.25	4
CORO1B	1	10	0.1	5	14	0.357143	0.2	5	0.28	3.57143	4
COX7A2L	1	8	0.125	5	4	1.25	0.2	5	0.1	10	4
CPPED1	1	4	0.25	5	5	1	0.2	5	0.25	4	4
CSNK1D	2	26	0.0769231	6	8	0.75	0.333333	3	0.102564	9.75	4
CSNK1G1	1	18	0.0555556	5	17	0.294118	0.2	5	0.188889	5.29412	4
CSPP1	4	7	0.571429	8	27	0.296296	0.5	2	1.92857	0.518519	4
CTTN	4	15	0.266667	8	7	1.14286	0.5	2	0.233333	4.28571	4
CTTNBP2	2	12	0.166667	6	9	0.666667	0.333333	3	0.25	4	4
CUEDC2	3	4	0.75	7	14	0.5	0.428571	2.33333	1.5	0.666667	4
CUL1	4	18	0.222222	8	9	0.888889	0.5	2	0.25	4	4
DAB1	6	11	0.545455	10	8	1.25	0.6	1.66667	0.436364	2.29167	4
DAPK3	3	7	0.428571	7	11	0.636364	0.428571	2.33333	0.673469	1.48485	4
DBP	1	5	0.2	5	5	1	0.2	5	0.2	5	4
DCTN3	3	11	0.272727	7	3	2.33333	0.428571	2.33333	0.116883	8.55556	4
DCTN5	1	8	0.125	5	4	1.25	0.2	5	0.1	10	4
DDAH2	1	10	0.1	5	4	1.25	0.2	5	0.08	12.5	4
DDHD1	3	10	0.3	7	13	0.538462	0.428571	2.33333	0.557143	1.79487	4
DDX6	1	8	0.125	5	3	1.66667	0.2	5	0.075	13.3333	4
DHCR7	2	12	0.166667	6	13	0.461538	0.333333	3	0.361111	2.76923	4
DIMT1	1	6	0.166667	5	4	1.25	0.2	5	0.133333	7.5	4
DLGAP2	1	15	0.0666667	5	9	0.555556	0.2	5	0.12	8.33333	4
DMAC2	6	16	0.375	10	6	1.66667	0.6	1.66667	0.225	4.44444	4
DMAC2L	2	11	0.181818	6	5	1.2	0.333333	3	0.151515	6.6	4
DMD	5	32	0.15625	9	14	0.642857	0.555556	1.8	0.243056	4.11429	4
DMTN	3	23	0.130435	7	10	0.7	0.428571	2.33333	0.186335	5.36667	4
DNAH1	1	8	0.125	5	2	2.5	0.2	5	0.05	20	4
DNAL4	1	4	0.25	5	6	0.833333	0.2	5	0.3	3.33333	4
DNM1	23	29	0.793103	27	17	1.58824	0.851852	1.17391	0.499361	2.00256	4
DOCK7	1	37	0.027027	5	18	0.277778	0.2	5	0.0972973	10.2778	4
DOK4	6	18	0.333333	2	4	0.5	3	0.333333	0.666667	1.5	4
DPAGT1	5	19	0.263158	1	6	0.166667	5	0.2	1.57895	0.633333	4
DPF2	5	12	0.416667	9	10	0.9	0.555556	1.8	0.462963	2.16	4
DPH2	5	17	0.294118	1	4	0.25	5	0.2	1.17647	0.85	4
DPH7	10	14	0.714286	6	7	0.857143	1.66667	0.6	0.833333	1.2	4
DPP8	4	16	0.25	8	8	1	0.5	2	0.25	4	4
DVL2	7	15	0.466667	3	7	0.428571	2.33333	0.428571	1.08889	0.918367	4
ECE1	2	14	0.142857	6	4	1.5	0.333333	3	0.0952381	10.5	4
ECHS1	6	1	6	2	6	0.333333	3	0.333333	18	0.0555556	4
EDEM2	1	2	0.5	5	4	1.25	0.2	5	0.4	2.5	4
EDIL3	2	4	0.5	6	8	0.75	0.333333	3	0.666667	1.5	4
EDNRB	2	8	0.25	6	3	2	0.333333	3	0.125	8	4
EEF1A2	3	7	0.428571	7	1	7	0.428571	2.33333	0.0612245	16.3333	4
EEF1AKMT2	2	7	0.285714	6	6	1	0.333333	3	0.285714	3.5	4
EFNB3	2	1	2	6	1	6	0.333333	3	0.333333	3	4
EHBP1L1	1	11	0.0909091	5	7	0.714286	0.2	5	0.127273	7.85714	4
EIF5A	5	11	0.454545	9	13	0.692308	0.555556	1.8	0.656566	1.52308	4
EMG1	1	6	0.166667	5	6	0.833333	0.2	5	0.2	5	4
ENPP2	3	9	0.333333	7	9	0.777778	0.428571	2.33333	0.428571	2.33333	4
EPN2	9	27	0.333333	13	13	1	0.692308	1.44444	0.333333	3	4
ERGIC1	2	14	0.142857	6	14	0.428571	0.333333	3	0.333333	3	4
ERI3	9	10	0.9	13	6	2.16667	0.692308	1.44444	0.415385	2.40741	4
EVL	8	24	0.333333	12	7	1.71429	0.666667	1.5	0.194444	5.14286	4
EZR	5	4	1.25	1	2	0.5	5	0.2	2.5	0.4	4
FAF1	1	5	0.2	5	3	1.66667	0.2	5	0.12	8.33333	4
FAF2	1	6	0.166667	5	9	0.555556	0.2	5	0.3	3.33333	4
FAHD2A	6	6	1	2	7	0.285714	3	0.333333	3.5	0.285714	4
FAM118A	1	16	0.0625	5	7	0.714286	0.2	5	0.0875	11.4286	4
FAM122B	6	8	0.75	2	4	0.5	3	0.333333	1.5	0.666667	4
FAM135A	1	16	0.0625	5	9	0.555556	0.2	5	0.1125	8.88889	4
FAM171A2	2	4	0.5	6	3	2	0.333333	3	0.25	4	4
FAM204A	2	10	0.2	6	7	0.857143	0.333333	3	0.233333	4.28571	4
FAM214A	1	16	0.0625	5	7	0.714286	0.2	5	0.0875	11.4286	4
FAM219A	4	10	0.4	8	5	1.6	0.5	2	0.25	4	4
FAM234B	1	6	0.166667	5	5	1	0.2	5	0.166667	6	4
FAM57A	1	7	0.142857	5	5	1	0.2	5	0.142857	7	4
FAM81A	3	15	0.2	7	4	1.75	0.428571	2.33333	0.114286	8.75	4
FANCE	3	2	1.5	7	16	0.4375	0.428571	2.33333	3.42857	0.291667	4
FIZ1	1	5	0.2	5	9	0.555556	0.2	5	0.36	2.77778	4
FMR1	3	21	0.142857	7	13	0.538462	0.428571	2.33333	0.265306	3.76923	4
FNBP1L	7	6	1.16667	3	5	0.6	2.33333	0.428571	1.94444	0.514286	4
FRMD4A	3	21	0.142857	7	19	0.368421	0.428571	2.33333	0.387755	2.57895	4
FXYD6	7	17	0.411765	3	3	1	2.33333	0.428571	0.411765	2.42857	4
GABRB1	6	5	1.2	2	2	1	3	0.333333	1.2	0.833333	4
GALNT14	1	15	0.0666667	5	5	1	0.2	5	0.0666667	15	4
GAS5	7	31	0.225806	11	25	0.44	0.636364	1.57143	0.513196	1.94857	4
GAS8	6	20	0.3	2	3	0.666667	3	0.333333	0.45	2.22222	4
GGA1	10	23	0.434783	6	5	1.2	1.66667	0.6	0.362319	2.76	4
GGNBP2	4	9	0.444444	8	13	0.615385	0.5	2	0.722222	1.38462	4
GK	1	12	0.0833333	5	8	0.625	0.2	5	0.133333	7.5	4
GLOD4	5	19	0.263158	1	9	0.111111	5	0.2	2.36842	0.422222	4
GLRB	5	7	0.714286	9	6	1.5	0.555556	1.8	0.47619	2.1	4
GMPR	1	4	0.25	5	4	1.25	0.2	5	0.2	5	4
GNB1	8	10	0.8	12	9	1.33333	0.666667	1.5	0.6	1.66667	4
GNB2	5	13	0.384615	9	15	0.6	0.555556	1.8	0.641026	1.56	4
GPAA1	9	18	0.5	5	12	0.416667	1.8	0.555556	1.2	0.833333	4
GPBP1	12	9	1.33333	8	6	1.33333	1.5	0.666667	1	1	4
GPBP1L1	5	14	0.357143	1	4	0.25	5	0.2	1.42857	0.7	4
GPCPD1	3	7	0.428571	7	13	0.538462	0.428571	2.33333	0.795918	1.25641	4
GPN1	2	12	0.166667	6	7	0.857143	0.333333	3	0.194444	5.14286	4
GPX4	3	13	0.230769	7	7	1	0.428571	2.33333	0.230769	4.33333	4
GRAMD4	1	7	0.142857	5	5	1	0.2	5	0.142857	7	4
GREM2	1	1	1	5	1	5	0.2	5	0.2	5	4
GSDME	5	14	0.357143	1	7	0.142857	5	0.2	2.5	0.4	4
GSTA4	5	6	0.833333	1	2	0.5	5	0.2	1.66667	0.6	4
GTDC1	6	20	0.3	2	13	0.153846	3	0.333333	1.95	0.512821	4
GTF2H2	1	14	0.0714286	5	12	0.416667	0.2	5	0.171429	5.83333	4
GUF1	2	4	0.5	6	9	0.666667	0.333333	3	0.75	1.33333	4
HAPLN4	3	2	1.5	7	3	2.33333	0.428571	2.33333	0.642857	1.55556	4
HECW1	2	11	0.181818	6	10	0.6	0.333333	3	0.30303	3.3	4
HEPACAM	1	3	0.333333	5	2	2.5	0.2	5	0.133333	7.5	4
HINFP	6	14	0.428571	2	8	0.25	3	0.333333	1.71429	0.583333	4
HIVEP2	1	5	0.2	5	6	0.833333	0.2	5	0.24	4.16667	4
HMGA1	3	6	0.5	7	17	0.411765	0.428571	2.33333	1.21429	0.823529	4
HMGB3	2	5	0.4	6	6	1	0.333333	3	0.4	2.5	4
HPS1	7	15	0.466667	3	9	0.333333	2.33333	0.428571	1.4	0.714286	4
HPS5	1	11	0.0909091	5	15	0.333333	0.2	5	0.272727	3.66667	4
HRH1	1	4	0.25	5	5	1	0.2	5	0.25	4	4
HRH3	3	3	1	7	8	0.875	0.428571	2.33333	1.14286	0.875	4
HSDL1	2	8	0.25	6	4	1.5	0.333333	3	0.166667	6	4
IDS	8	8	1	4	2	2	2	0.5	0.5	2	4
IFI27	1	15	0.0666667	5	9	0.555556	0.2	5	0.12	8.33333	4
IFT20	9	16	0.5625	5	5	1	1.8	0.555556	0.5625	1.77778	4
IFT43	5	12	0.416667	1	7	0.142857	5	0.2	2.91667	0.342857	4
IFT74	1	11	0.0909091	5	3	1.66667	0.2	5	0.0545455	18.3333	4
IGSF1	1	17	0.0588235	5	5	1	0.2	5	0.0588235	17	4
IKBKB	3	33	0.0909091	7	14	0.5	0.428571	2.33333	0.181818	5.5	4
INPP5A	1	7	0.142857	5	7	0.714286	0.2	5	0.2	5	4
INTS12	5	11	0.454545	1	3	0.333333	5	0.2	1.36364	0.733333	4
INTS6L	2	6	0.333333	6	7	0.857143	0.333333	3	0.388889	2.57143	4
INTS7	2	11	0.181818	6	6	1	0.333333	3	0.181818	5.5	4
IPO13	4	7	0.571429	8	6	1.33333	0.5	2	0.428571	2.33333	4
JMJD1C	3	12	0.25	7	12	0.583333	0.428571	2.33333	0.428571	2.33333	4
KAT14	1	7	0.142857	5	11	0.454545	0.2	5	0.314286	3.18182	4
KAT2A	7	5	1.4	3	4	0.75	2.33333	0.428571	1.86667	0.535714	4
KCNAB2	5	48	0.104167	9	18	0.5	0.555556	1.8	0.208333	4.8	4
KCNB1	2	9	0.222222	6	4	1.5	0.333333	3	0.148148	6.75	4
KCNC2	4	10	0.4	8	5	1.6	0.5	2	0.25	4	4
KCNG1	6	6	1	2	3	0.666667	3	0.333333	1.5	0.666667	4
KIF5A	2	3	0.666667	6	3	2	0.333333	3	0.333333	3	4
KLHL7	6	13	0.461538	2	4	0.5	3	0.333333	0.923077	1.08333	4
KLHL8	2	8	0.25	6	5	1.2	0.333333	3	0.208333	4.8	4
L3MBTL2	7	9	0.777778	3	11	0.272727	2.33333	0.428571	2.85185	0.350649	4
LAMB2	1	19	0.0526316	5	7	0.714286	0.2	5	0.0736842	13.5714	4
LCA5	1	3	0.333333	5	9	0.555556	0.2	5	0.6	1.66667	4
LEF1	1	21	0.047619	5	8	0.625	0.2	5	0.0761905	13.125	4
LIN7A	1	4	0.25	5	3	1.66667	0.2	5	0.15	6.66667	4
LMTK3	2	5	0.4	6	9	0.666667	0.333333	3	0.6	1.66667	4
LRCH1	2	6	0.333333	6	8	0.75	0.333333	3	0.444444	2.25	4
LUC7L3	10	23	0.434783	6	10	0.6	1.66667	0.6	0.724638	1.38	4
LY6E	2	15	0.133333	6	16	0.375	0.333333	3	0.355556	2.8125	4
LY6H	7	5	1.4	11	8	1.375	0.636364	1.57143	1.01818	0.982143	4
LZTR1	4	22	0.181818	8	14	0.571429	0.5	2	0.318182	3.14286	4
LZTS3	9	4	2.25	5	3	1.66667	1.8	0.555556	1.35	0.740741	4
MAP2K2	3	11	0.272727	7	9	0.777778	0.428571	2.33333	0.350649	2.85185	4
MAP2K5	3	12	0.25	7	3	2.33333	0.428571	2.33333	0.107143	9.33333	4
MAP7	5	9	0.555556	9	13	0.692308	0.555556	1.8	0.802469	1.24615	4
MAPK7	13	18	0.722222	9	14	0.642857	1.44444	0.692308	1.12346	0.89011	4
2001-03-01	1	15	0.0666667	5	11	0.454545	0.2	5	0.146667	6.81818	4
MATN2	2	18	0.111111	6	6	1	0.333333	3	0.111111	9	4
MAX	7	20	0.35	11	7	1.57143	0.636364	1.57143	0.222727	4.4898	4
MBNL2	7	6	1.16667	11	10	1.1	0.636364	1.57143	1.06061	0.942857	4
MBTD1	1	7	0.142857	5	14	0.357143	0.2	5	0.4	2.5	4
MBTPS1	4	16	0.25	8	9	0.888889	0.5	2	0.28125	3.55556	4
MDH1	3	16	0.1875	7	4	1.75	0.428571	2.33333	0.107143	9.33333	4
METTL26	9	14	0.642857	5	5	1	1.8	0.555556	0.642857	1.55556	4
METTL3	6	14	0.428571	2	15	0.133333	3	0.333333	3.21429	0.311111	4
MFSD12	1	15	0.0666667	5	2	2.5	0.2	5	0.0266667	37.5	4
MFSD3	5	4	1.25	1	4	0.25	5	0.2	5	0.2	4
MFSD4A	3	11	0.272727	7	13	0.538462	0.428571	2.33333	0.506494	1.97436	4
MGLL	7	15	0.466667	3	10	0.3	2.33333	0.428571	1.55556	0.642857	4
MIEF1	3	14	0.214286	7	8	0.875	0.428571	2.33333	0.244898	4.08333	4
MIF4GD	2	15	0.133333	6	10	0.6	0.333333	3	0.222222	4.5	4
MIIP	7	7	1	3	8	0.375	2.33333	0.428571	2.66667	0.375	4
MINDY3	2	6	0.333333	6	20	0.3	0.333333	3	1.11111	0.9	4
MIOS	5	9	0.555556	1	3	0.333333	5	0.2	1.66667	0.6	4
MLLT3	6	10	0.6	2	8	0.25	3	0.333333	2.4	0.416667	4
MLST8	9	35	0.257143	5	10	0.5	1.8	0.555556	0.514286	1.94444	4
MORN4	5	3	1.66667	1	2	0.5	5	0.2	3.33333	0.3	4
MPP6	2	9	0.222222	6	9	0.666667	0.333333	3	0.333333	3	4
MPV17L2	1	4	0.25	5	4	1.25	0.2	5	0.2	5	4
MRPL18	2	4	0.5	6	5	1.2	0.333333	3	0.416667	2.4	4
MRPL24	2	6	0.333333	6	6	1	0.333333	3	0.333333	3	4
MRPL30	1	5	0.2	5	7	0.714286	0.2	5	0.28	3.57143	4
MRPL58	1	4	0.25	5	10	0.5	0.2	5	0.5	2	4
MRPS36	2	5	0.4	6	6	1	0.333333	3	0.4	2.5	4
MTDH	3	6	0.5	7	12	0.583333	0.428571	2.33333	0.857143	1.16667	4
MTG2	2	10	0.2	6	7	0.857143	0.333333	3	0.233333	4.28571	4
MTHFSD	3	20	0.15	7	16	0.4375	0.428571	2.33333	0.342857	2.91667	4
MTMR7	1	9	0.111111	5	6	0.833333	0.2	5	0.133333	7.5	4
MYO10	3	12	0.25	7	13	0.538462	0.428571	2.33333	0.464286	2.15385	4
MYPOP	2	1	2	6	3	2	0.333333	3	1	1	4
N4BP2L2	6	15	0.4	2	8	0.25	3	0.333333	1.6	0.625	4
NABP2	3	6	0.5	7	9	0.777778	0.428571	2.33333	0.642857	1.55556	4
NAP1L1	13	27	0.481481	9	7	1.28571	1.44444	0.692308	0.374486	2.67033	4
NAT8L	1	2	0.5	5	2	2.5	0.2	5	0.2	5	4
NCOA1	3	11	0.272727	7	9	0.777778	0.428571	2.33333	0.350649	2.85185	4
NCSTN	1	14	0.0714286	5	6	0.833333	0.2	5	0.0857143	11.6667	4
NDUFA11	3	7	0.428571	7	4	1.75	0.428571	2.33333	0.244898	4.08333	4
NDUFA6	1	3	0.333333	5	7	0.714286	0.2	5	0.466667	2.14286	4
NDUFA7	1	6	0.166667	5	10	0.5	0.2	5	0.333333	3	4
NDUFB8	3	9	0.333333	7	9	0.777778	0.428571	2.33333	0.428571	2.33333	4
NDUFS4	1	6	0.166667	5	6	0.833333	0.2	5	0.2	5	4
NEDD4L	5	38	0.131579	9	35	0.257143	0.555556	1.8	0.511696	1.95429	4
NEFL	1	4	0.25	5	1	5	0.2	5	0.05	20	4
NEK7	1	8	0.125	5	4	1.25	0.2	5	0.1	10	4
NELFB	2	2	1	6	8	0.75	0.333333	3	1.33333	0.75	4
NELFCD	7	14	0.5	3	6	0.5	2.33333	0.428571	1	1	4
NF2	2	11	0.181818	6	13	0.461538	0.333333	3	0.393939	2.53846	4
NGRN	6	3	2	2	2	1	3	0.333333	2	0.5	4
NIP7	1	8	0.125	5	3	1.66667	0.2	5	0.075	13.3333	4
NIPA2	6	10	0.6	2	11	0.181818	3	0.333333	3.3	0.30303	4
NIT1	2	16	0.125	6	8	0.75	0.333333	3	0.166667	6	4
NLGN3	6	6	1	10	6	1.66667	0.6	1.66667	0.6	1.66667	4
NNAT	2	5	0.4	6	10	0.6	0.333333	3	0.666667	1.5	4
NPLOC4	1	21	0.047619	5	5	1	0.2	5	0.047619	21	4
NPRL3	9	14	0.642857	5	16	0.3125	1.8	0.555556	2.05714	0.486111	4
NR2F6	1	2	0.5	5	8	0.625	0.2	5	0.8	1.25	4
NR3C2	1	9	0.111111	5	8	0.625	0.2	5	0.177778	5.625	4
NRXN3	4	18	0.222222	8	13	0.615385	0.5	2	0.361111	2.76923	4
NUDT9	1	8	0.125	5	6	0.833333	0.2	5	0.15	6.66667	4
NYAP1	1	4	0.25	5	4	1.25	0.2	5	0.2	5	4
OCIAD1	7	28	0.25	11	10	1.1	0.636364	1.57143	0.227273	4.4	4
OGA	8	11	0.727273	4	6	0.666667	2	0.5	1.09091	0.916667	4
OGDHL	6	6	1	2	3	0.666667	3	0.333333	1.5	0.666667	4
OGT	3	11	0.272727	7	7	1	0.428571	2.33333	0.272727	3.66667	4
OPA1	3	32	0.09375	7	8	0.875	0.428571	2.33333	0.107143	9.33333	4
OPLAH	1	4	0.25	5	11	0.454545	0.2	5	0.55	1.81818	4
OSGIN2	1	4	0.25	5	5	1	0.2	5	0.25	4	4
OTUB2	1	2	0.5	5	5	1	0.2	5	0.5	2	4
P2RX7	5	13	0.384615	1	8	0.125	5	0.2	3.07692	0.325	4
P4HB	6	24	0.25	2	3	0.666667	3	0.333333	0.375	2.66667	4
PACSIN3	3	11	0.272727	7	15	0.466667	0.428571	2.33333	0.584416	1.71111	4
PAFAH1B2	1	8	0.125	5	9	0.555556	0.2	5	0.225	4.44444	4
PAICS	1	8	0.125	5	7	0.714286	0.2	5	0.175	5.71429	4
PAIP2	1	8	0.125	5	11	0.454545	0.2	5	0.275	3.63636	4
PAK1	10	20	0.5	6	6	1	1.66667	0.6	0.5	2	4
PALM	5	11	0.454545	9	8	1.125	0.555556	1.8	0.40404	2.475	4
PAQR3	1	12	0.0833333	5	6	0.833333	0.2	5	0.1	10	4
PARD6A	2	4	0.5	6	7	0.857143	0.333333	3	0.583333	1.71429	4
PARK7	2	10	0.2	6	10	0.6	0.333333	3	0.333333	3	4
PBX1	2	22	0.0909091	6	8	0.75	0.333333	3	0.121212	8.25	4
PCBD2	1	4	0.25	5	2	2.5	0.2	5	0.1	10	4
PCCB	1	19	0.0526316	5	6	0.833333	0.2	5	0.0631579	15.8333	4
PCDH9	2	6	0.333333	6	8	0.75	0.333333	3	0.444444	2.25	4
PCGF2	1	7	0.142857	5	7	0.714286	0.2	5	0.2	5	4
PCLO	3	9	0.333333	7	4	1.75	0.428571	2.33333	0.190476	5.25	4
PCNP	11	8	1.375	7	8	0.875	1.57143	0.636364	1.57143	0.636364	4
PCSK1N	1	2	0.5	5	1	5	0.2	5	0.1	10	4
PCSK2	2	5	0.4	6	2	3	0.333333	3	0.133333	7.5	4
PCYOX1	1	6	0.166667	5	6	0.833333	0.2	5	0.2	5	4
PCYT2	8	18	0.444444	12	12	1	0.666667	1.5	0.444444	2.25	4
PDE4A	10	9	1.11111	14	5	2.8	0.714286	1.4	0.396825	2.52	4
PDE4B	3	18	0.166667	7	13	0.538462	0.428571	2.33333	0.309524	3.23077	4
PDIK1L	5	4	1.25	1	6	0.166667	5	0.2	7.5	0.133333	4
PDRG1	1	1	1	5	8	0.625	0.2	5	1.6	0.625	4
PDZD7	5	9	0.555556	1	8	0.125	5	0.2	4.44444	0.225	4
PELP1	5	15	0.333333	1	2	0.5	5	0.2	0.666667	1.5	4
PEX19	3	12	0.25	7	6	1.16667	0.428571	2.33333	0.214286	4.66667	4
PEX2	3	6	0.5	7	6	1.16667	0.428571	2.33333	0.428571	2.33333	4
PHACTR4	1	9	0.111111	5	6	0.833333	0.2	5	0.133333	7.5	4
PHF21A	1	21	0.047619	5	21	0.238095	0.2	5	0.2	5	4
PHRF1	1	6	0.166667	5	10	0.5	0.2	5	0.333333	3	4
PHTF1	1	12	0.0833333	5	10	0.5	0.2	5	0.166667	6	4
PI4K2A	1	1	1	5	4	1.25	0.2	5	0.8	1.25	4
PICK1	8	15	0.533333	4	11	0.363636	2	0.5	1.46667	0.681818	4
PIGS	2	15	0.133333	6	1	6	0.333333	3	0.0222222	45	4
PIK3CB	2	14	0.142857	6	3	2	0.333333	3	0.0714286	14	4
PIK3IP1	2	6	0.333333	6	10	0.6	0.333333	3	0.555556	1.8	4
PIM2	1	3	0.333333	5	4	1.25	0.2	5	0.266667	3.75	4
PKN1	1	15	0.0666667	5	9	0.555556	0.2	5	0.12	8.33333	4
PKP4	6	18	0.333333	10	14	0.714286	0.6	1.66667	0.466667	2.14286	4
PLAT	2	12	0.166667	6	3	2	0.333333	3	0.0833333	12	4
PLD3	14	24	0.583333	10	8	1.25	1.4	0.714286	0.466667	2.14286	4
PLEKHB2	4	11	0.363636	8	4	2	0.5	2	0.181818	5.5	4
PLPPR4	1	3	0.333333	5	3	1.66667	0.2	5	0.2	5	4
POLRMT	8	8	1	4	13	0.307692	2	0.5	3.25	0.307692	4
POMGNT2	2	2	1	6	7	0.857143	0.333333	3	1.16667	0.857143	4
POMT1	7	16	0.4375	3	11	0.272727	2.33333	0.428571	1.60417	0.623377	4
PORCN	4	14	0.285714	8	7	1.14286	0.5	2	0.25	4	4
PPA2	7	22	0.318182	3	8	0.375	2.33333	0.428571	0.848485	1.17857	4
PPFIA2	7	28	0.25	3	4	0.75	2.33333	0.428571	0.333333	3	4
PPFIA3	2	13	0.153846	6	8	0.75	0.333333	3	0.205128	4.875	4
PPHLN1	6	26	0.230769	10	7	1.42857	0.6	1.66667	0.161538	6.19048	4
PPM1K	5	10	0.5	1	3	0.333333	5	0.2	1.5	0.666667	4
PPP1R21	5	9	0.555556	1	6	0.166667	5	0.2	3.33333	0.3	4
PPP1R26	2	7	0.285714	6	5	1.2	0.333333	3	0.238095	4.2	4
PPP2CA	5	6	0.833333	1	2	0.5	5	0.2	1.66667	0.6	4
PPP2R2C	4	9	0.444444	8	3	2.66667	0.5	2	0.166667	6	4
PPP2R5B	8	5	1.6	4	4	1	2	0.5	1.6	0.625	4
PPP3CC	6	8	0.75	2	3	0.666667	3	0.333333	1.125	0.888889	4
PPP4R3B	11	6	1.83333	7	7	1	1.57143	0.636364	1.83333	0.545455	4
PRKAR1A	5	21	0.238095	9	5	1.8	0.555556	1.8	0.132275	7.56	4
PRKCSH	7	20	0.35	3	5	0.6	2.33333	0.428571	0.583333	1.71429	4
PRPF31	2	9	0.222222	6	6	1	0.333333	3	0.222222	4.5	4
PRPF39	3	12	0.25	7	10	0.7	0.428571	2.33333	0.357143	2.8	4
PRPF40B	4	16	0.25	8	15	0.533333	0.5	2	0.46875	2.13333	4
PRPSAP1	4	12	0.333333	8	9	0.888889	0.5	2	0.375	2.66667	4
PRR13	1	13	0.0769231	5	5	1	0.2	5	0.0769231	13	4
PRSS35	1	1	1	5	2	2.5	0.2	5	0.4	2.5	4
PSMB6	1	5	0.2	5	4	1.25	0.2	5	0.16	6.25	4
PSMC1	2	7	0.285714	6	4	1.5	0.333333	3	0.190476	5.25	4
PSMD14	1	5	0.2	5	8	0.625	0.2	5	0.32	3.125	4
PTGR2	3	7	0.428571	7	9	0.777778	0.428571	2.33333	0.55102	1.81481	4
PTPDC1	2	5	0.4	6	5	1.2	0.333333	3	0.333333	3	4
PTPN3	1	6	0.166667	5	6	0.833333	0.2	5	0.2	5	4
PTPN5	17	6	2.83333	13	11	1.18182	1.30769	0.764706	2.39744	0.417112	4
PTPRZ1	9	21	0.428571	5	6	0.833333	1.8	0.555556	0.514286	1.94444	4
PTTG1IP	2	7	0.285714	6	10	0.6	0.333333	3	0.47619	2.1	4
PUF60	12	22	0.545455	8	11	0.727273	1.5	0.666667	0.75	1.33333	4
PUM1	9	23	0.391304	13	7	1.85714	0.692308	1.44444	0.210702	4.74603	4
QDPR	4	9	0.444444	8	10	0.8	0.5	2	0.555556	1.8	4
RAB14	2	2	1	6	13	0.461538	0.333333	3	2.16667	0.461538	4
RAB1B	2	2	1	6	4	1.5	0.333333	3	0.666667	1.5	4
RAB29	6	9	0.666667	2	4	0.5	3	0.333333	1.33333	0.75	4
RAB3GAP1	2	7	0.285714	6	7	0.857143	0.333333	3	0.333333	3	4
RAB3IL1	1	6	0.166667	5	9	0.555556	0.2	5	0.3	3.33333	4
RAB40C	9	12	0.75	5	9	0.555556	1.8	0.555556	1.35	0.740741	4
RABEP2	1	14	0.0714286	5	9	0.555556	0.2	5	0.128571	7.77778	4
RABGGTA	3	21	0.142857	7	10	0.7	0.428571	2.33333	0.204082	4.9	4
RAD51C	5	18	0.277778	1	4	0.25	5	0.2	1.11111	0.9	4
RALBP1	1	6	0.166667	5	7	0.714286	0.2	5	0.233333	4.28571	4
RASGEF1B	1	14	0.0714286	5	10	0.5	0.2	5	0.142857	7	4
RASL10B	1	2	0.5	5	4	1.25	0.2	5	0.4	2.5	4
REEP2	10	11	0.909091	6	1	6	1.66667	0.6	0.151515	6.6	4
RELA	1	27	0.037037	5	7	0.714286	0.2	5	0.0518519	19.2857	4
REXO2	3	20	0.15	7	10	0.7	0.428571	2.33333	0.214286	4.66667	4
RGL1	3	2	1.5	7	6	1.16667	0.428571	2.33333	1.28571	0.777778	4
RGL2	2	11	0.181818	6	14	0.428571	0.333333	3	0.424242	2.35714	4
RIN2	1	13	0.0769231	5	11	0.454545	0.2	5	0.169231	5.90909	4
RIT1	1	9	0.111111	5	8	0.625	0.2	5	0.177778	5.625	4
RMND1	3	12	0.25	7	9	0.777778	0.428571	2.33333	0.321429	3.11111	4
RNF111	2	12	0.166667	6	8	0.75	0.333333	3	0.222222	4.5	4
RNF157	2	10	0.2	6	11	0.545455	0.333333	3	0.366667	2.72727	4
RNF185	7	7	1	3	3	1	2.33333	0.428571	1	1	4
RNF187	1	3	0.333333	5	2	2.5	0.2	5	0.133333	7.5	4
RNF214	1	8	0.125	5	13	0.384615	0.2	5	0.325	3.07692	4
ROBO1	6	13	0.461538	2	9	0.222222	3	0.333333	2.07692	0.481481	4
RPA1	3	7	0.428571	7	5	1.4	0.428571	2.33333	0.306122	3.26667	4
RPL11	1	6	0.166667	5	10	0.5	0.2	5	0.333333	3	4
RPL18A	1	7	0.142857	5	8	0.625	0.2	5	0.228571	4.375	4
RPN2	4	8	0.5	8	11	0.727273	0.5	2	0.6875	1.45455	4
RPS19	1	8	0.125	5	10	0.5	0.2	5	0.25	4	4
RPS6KC1	3	9	0.333333	7	9	0.777778	0.428571	2.33333	0.428571	2.33333	4
RPS6KL1	2	16	0.125	6	4	1.5	0.333333	3	0.0833333	12	4
RUFY1	7	14	0.5	3	3	1	2.33333	0.428571	0.5	2	4
RXFP1	1	11	0.0909091	5	4	1.25	0.2	5	0.0727273	13.75	4
RXRB	2	5	0.4	6	10	0.6	0.333333	3	0.666667	1.5	4
S100PBP	1	16	0.0625	5	14	0.357143	0.2	5	0.175	5.71429	4
SAT2	7	14	0.5	3	3	1	2.33333	0.428571	0.5	2	4
SATB2	8	11	0.727273	4	5	0.8	2	0.5	0.909091	1.1	4
SCAMP4	3	13	0.230769	7	7	1	0.428571	2.33333	0.230769	4.33333	4
SCAP	5	16	0.3125	9	10	0.9	0.555556	1.8	0.347222	2.88	4
SCYL3	1	5	0.2	5	7	0.714286	0.2	5	0.28	3.57143	4
SDC3	2	4	0.5	6	5	1.2	0.333333	3	0.416667	2.4	4
SDCBP	1	13	0.0769231	5	8	0.625	0.2	5	0.123077	8.125	4
SDHA	3	20	0.15	7	9	0.777778	0.428571	2.33333	0.192857	5.18519	4
SEC22A	1	10	0.1	5	6	0.833333	0.2	5	0.12	8.33333	4
SEC24C	5	7	0.714286	9	15	0.6	0.555556	1.8	1.19048	0.84	4
2007-09-01	8	19	0.421053	12	10	1.2	0.666667	1.5	0.350877	2.85	4
SGMS1	1	11	0.0909091	5	15	0.333333	0.2	5	0.272727	3.66667	4
SGSM2	3	14	0.214286	7	5	1.4	0.428571	2.33333	0.153061	6.53333	4
SH3BP5L	2	4	0.5	6	5	1.2	0.333333	3	0.416667	2.4	4
SH3GL3	6	6	1	2	9	0.222222	3	0.333333	4.5	0.222222	4
SHANK3	2	5	0.4	6	10	0.6	0.333333	3	0.666667	1.5	4
SHOC2	2	7	0.285714	6	7	0.857143	0.333333	3	0.333333	3	4
SIN3A	1	15	0.0666667	5	9	0.555556	0.2	5	0.12	8.33333	4
SIPA1	2	10	0.2	6	13	0.461538	0.333333	3	0.433333	2.30769	4
SIPA1L1	5	18	0.277778	9	11	0.818182	0.555556	1.8	0.339506	2.94545	4
SIPA1L2	2	6	0.333333	6	4	1.5	0.333333	3	0.222222	4.5	4
SIRT5	3	7	0.428571	7	11	0.636364	0.428571	2.33333	0.673469	1.48485	4
SLC20A1	3	9	0.333333	7	8	0.875	0.428571	2.33333	0.380952	2.625	4
SLC25A19	3	15	0.2	7	12	0.583333	0.428571	2.33333	0.342857	2.91667	4
SLC36A4	2	7	0.285714	6	3	2	0.333333	3	0.142857	7	4
SLC6A17	1	2	0.5	5	10	0.5	0.2	5	1	1	4
SLC7A5	1	3	0.333333	5	3	1.66667	0.2	5	0.2	5	4
SLC9A3R1	1	5	0.2	5	1	5	0.2	5	0.04	25	4
SLC9B2	5	11	0.454545	1	5	0.2	5	0.2	2.27273	0.44	4
SLCO1C1	5	9	0.555556	1	6	0.166667	5	0.2	3.33333	0.3	4
SMC6	1	10	0.1	5	12	0.416667	0.2	5	0.24	4.16667	4
SMURF1	1	4	0.25	5	5	1	0.2	5	0.25	4	4
SNF8	1	17	0.0588235	5	6	0.833333	0.2	5	0.0705882	14.1667	4
SNRK	2	8	0.25	6	12	0.5	0.333333	3	0.5	2	4
SNRNP25	5	7	0.714286	1	5	0.2	5	0.2	3.57143	0.28	4
SNRPA1	3	16	0.1875	7	9	0.777778	0.428571	2.33333	0.241071	4.14815	4
SNX1	6	14	0.428571	2	7	0.285714	3	0.333333	1.5	0.666667	4
SNX10	4	9	0.444444	8	7	1.14286	0.5	2	0.388889	2.57143	4
SNX16	1	12	0.0833333	5	3	1.66667	0.2	5	0.05	20	4
SORL1	6	13	0.461538	2	4	0.5	3	0.333333	0.923077	1.08333	4
SPHK1	1	10	0.1	5	16	0.3125	0.2	5	0.32	3.125	4
SPRED3	1	7	0.142857	5	4	1.25	0.2	5	0.114286	8.75	4
SQSTM1	12	16	0.75	8	7	1.14286	1.5	0.666667	0.65625	1.52381	4
SRSF2	4	11	0.363636	8	6	1.33333	0.5	2	0.272727	3.66667	4
SSBP2	4	20	0.2	8	10	0.8	0.5	2	0.25	4	4
ST3GAL2	1	6	0.166667	5	5	1	0.2	5	0.166667	6	4
STAMBP	6	11	0.545455	2	7	0.285714	3	0.333333	1.90909	0.52381	4
STARD3NL	2	7	0.285714	6	10	0.6	0.333333	3	0.47619	2.1	4
STK11	2	10	0.2	6	10	0.6	0.333333	3	0.333333	3	4
STK38	3	1	3	7	25	0.28	0.428571	2.33333	10.7143	0.0933333	4
STK39	1	3	0.333333	5	8	0.625	0.2	5	0.533333	1.875	4
STOML2	6	5	1.2	2	11	0.181818	3	0.333333	6.6	0.151515	4
STRBP	4	10	0.4	8	9	0.888889	0.5	2	0.45	2.22222	4
STX16	1	20	0.05	5	6	0.833333	0.2	5	0.06	16.6667	4
STX6	1	4	0.25	5	10	0.5	0.2	5	0.5	2	4
STXBP1	4	23	0.173913	8	5	1.6	0.5	2	0.108696	9.2	4
SUCLA2	2	20	0.1	6	7	0.857143	0.333333	3	0.116667	8.57143	4
SUN1	12	35	0.342857	8	20	0.4	1.5	0.666667	0.857143	1.16667	4
SURF2	2	3	0.666667	6	6	1	0.333333	3	0.666667	1.5	4
SUSD4	2	10	0.2	6	5	1.2	0.333333	3	0.166667	6	4
SYNGR1	4	7	0.571429	8	4	2	0.5	2	0.285714	3.5	4
SYNPR	2	15	0.133333	6	9	0.666667	0.333333	3	0.2	5	4
SYT13	1	3	0.333333	5	1	5	0.2	5	0.0666667	15	4
TACC2	4	30	0.133333	8	18	0.444444	0.5	2	0.3	3.33333	4
TADA3	1	6	0.166667	5	7	0.714286	0.2	5	0.233333	4.28571	4
TAMM41	2	12	0.166667	6	8	0.75	0.333333	3	0.222222	4.5	4
TBC1D19	1	9	0.111111	5	9	0.555556	0.2	5	0.2	5	4
TBCCD1	1	6	0.166667	5	10	0.5	0.2	5	0.333333	3	4
TCEAL3	2	4	0.5	6	7	0.857143	0.333333	3	0.583333	1.71429	4
TCERG1	6	16	0.375	2	11	0.181818	3	0.333333	2.0625	0.484848	4
TDRD7	2	2	1	6	5	1.2	0.333333	3	0.833333	1.2	4
TEDC1	5	20	0.25	1	6	0.166667	5	0.2	1.5	0.666667	4
TENT4B	1	4	0.25	5	5	1	0.2	5	0.25	4	4
THAP7	4	8	0.5	8	11	0.727273	0.5	2	0.6875	1.45455	4
TJP2	1	32	0.03125	5	7	0.714286	0.2	5	0.04375	22.8571	4
TK2	1	21	0.047619	5	8	0.625	0.2	5	0.0761905	13.125	4
TLE3	1	26	0.0384615	5	18	0.277778	0.2	5	0.138462	7.22222	4
TM9SF4	3	7	0.428571	7	10	0.7	0.428571	2.33333	0.612245	1.63333	4
TMEM120A	6	15	0.4	2	5	0.4	3	0.333333	1	1	4
TMEM135	2	9	0.222222	6	9	0.666667	0.333333	3	0.333333	3	4
TMEM189	1	5	0.2	5	4	1.25	0.2	5	0.16	6.25	4
TMEM201	2	5	0.4	6	6	1	0.333333	3	0.4	2.5	4
TMEM222	6	11	0.545455	2	6	0.333333	3	0.333333	1.63636	0.611111	4
TMEM33	1	8	0.125	5	9	0.555556	0.2	5	0.225	4.44444	4
TMEM39B	5	9	0.555556	1	5	0.2	5	0.2	2.77778	0.36	4
TMOD3	1	11	0.0909091	5	6	0.833333	0.2	5	0.109091	9.16667	4
TNPO3	3	5	0.6	7	11	0.636364	0.428571	2.33333	0.942857	1.06061	4
TOM1	3	19	0.157895	7	9	0.777778	0.428571	2.33333	0.203008	4.92593	4
TOMM40	3	7	0.428571	7	6	1.16667	0.428571	2.33333	0.367347	2.72222	4
TPGS2	5	21	0.238095	1	2	0.5	5	0.2	0.47619	2.1	4
TPI1	8	10	0.8	4	6	0.666667	2	0.5	1.2	0.833333	4
TPM4	6	35	0.171429	2	4	0.5	3	0.333333	0.342857	2.91667	4
TPPP	2	1	2	6	2	3	0.333333	3	0.666667	1.5	4
TRAFD1	4	9	0.444444	8	9	0.888889	0.5	2	0.5	2	4
TRAPPC10	1	12	0.0833333	5	5	1	0.2	5	0.0833333	12	4
TRMT1L	1	4	0.25	5	7	0.714286	0.2	5	0.35	2.85714	4
TSPAN9	2	9	0.222222	6	11	0.545455	0.333333	3	0.407407	2.45455	4
TSPOAP1	3	11	0.272727	7	10	0.7	0.428571	2.33333	0.38961	2.56667	4
TTLL7	7	14	0.5	3	6	0.5	2.33333	0.428571	1	1	4
TUBB2B	5	2	2.5	1	2	0.5	5	0.2	5	0.2	4
TUBGCP2	2	10	0.2	6	7	0.857143	0.333333	3	0.233333	4.28571	4
TUBGCP3	1	8	0.125	5	9	0.555556	0.2	5	0.225	4.44444	4
TUBGCP4	1	12	0.0833333	5	15	0.333333	0.2	5	0.25	4	4
TUFM	6	4	1.5	2	6	0.333333	3	0.333333	4.5	0.222222	4
TUG1	6	20	0.3	2	8	0.25	3	0.333333	1.2	0.833333	4
TUT4	5	21	0.238095	1	11	0.0909091	5	0.2	2.61905	0.381818	4
TXNDC9	3	9	0.333333	7	8	0.875	0.428571	2.33333	0.380952	2.625	4
U2AF1	1	12	0.0833333	5	9	0.555556	0.2	5	0.15	6.66667	4
UACA	1	14	0.0714286	5	5	1	0.2	5	0.0714286	14	4
UBE2B	3	8	0.375	7	4	1.75	0.428571	2.33333	0.214286	4.66667	4
UBE2D3	9	33	0.272727	5	16	0.3125	1.8	0.555556	0.872727	1.14583	4
UBE2G1	2	6	0.333333	6	3	2	0.333333	3	0.166667	6	4
UBE2I	8	19	0.421053	12	14	0.857143	0.666667	1.5	0.491228	2.03571	4
UBE4A	1	3	0.333333	5	11	0.454545	0.2	5	0.733333	1.36364	4
UBL3	1	1	1	5	7	0.714286	0.2	5	1.4	0.714286	4
UBL4A	2	7	0.285714	6	7	0.857143	0.333333	3	0.333333	3	4
UBQLN1	2	6	0.333333	6	4	1.5	0.333333	3	0.222222	4.5	4
UBQLN4	3	3	1	7	5	1.4	0.428571	2.33333	0.714286	1.4	4
UBXN1	6	18	0.333333	2	4	0.5	3	0.333333	0.666667	1.5	4
UBXN2A	2	4	0.5	6	3	2	0.333333	3	0.25	4	4
UCHL3	2	6	0.333333	6	5	1.2	0.333333	3	0.277778	3.6	4
UFSP2	1	9	0.111111	5	9	0.555556	0.2	5	0.2	5	4
UNC45A	1	16	0.0625	5	10	0.5	0.2	5	0.125	8	4
UNC50	3	6	0.5	7	7	1	0.428571	2.33333	0.5	2	4
UROS	4	21	0.190476	8	10	0.8	0.5	2	0.238095	4.2	4
USE1	3	10	0.3	7	12	0.583333	0.428571	2.33333	0.514286	1.94444	4
USF1	2	11	0.181818	6	10	0.6	0.333333	3	0.30303	3.3	4
USO1	1	4	0.25	5	5	1	0.2	5	0.25	4	4
USP2	1	7	0.142857	5	9	0.555556	0.2	5	0.257143	3.88889	4
USP54	1	17	0.0588235	5	5	1	0.2	5	0.0588235	17	4
VEGFB	2	4	0.5	6	3	2	0.333333	3	0.25	4	4
VIPR1	8	17	0.470588	4	5	0.8	2	0.5	0.588235	1.7	4
VPS37D	1	2	0.5	5	2	2.5	0.2	5	0.2	5	4
VRK3	7	26	0.269231	3	10	0.3	2.33333	0.428571	0.897436	1.11429	4
VSTM2A	4	8	0.5	8	5	1.6	0.5	2	0.3125	3.2	4
VSTM2L	5	3	1.66667	1	1	1	5	0.2	1.66667	0.6	4
WDR24	1	4	0.25	5	4	1.25	0.2	5	0.2	5	4
WDR55	5	5	1	1	3	0.333333	5	0.2	3	0.333333	4
WHAMM	1	2	0.5	5	3	1.66667	0.2	5	0.3	3.33333	4
WIPI2	3	14	0.214286	7	5	1.4	0.428571	2.33333	0.153061	6.53333	4
YPEL3	5	12	0.416667	9	11	0.818182	0.555556	1.8	0.509259	1.96364	4
YWHAE	3	13	0.230769	7	5	1.4	0.428571	2.33333	0.164835	6.06667	4
ZBTB17	7	16	0.4375	3	7	0.428571	2.33333	0.428571	1.02083	0.979592	4
ZBTB38	1	23	0.0434783	5	12	0.416667	0.2	5	0.104348	9.58333	4
ZFAND2A	1	7	0.142857	5	5	1	0.2	5	0.142857	7	4
ZFR2	3	9	0.333333	7	7	1	0.428571	2.33333	0.333333	3	4
ZFYVE21	6	12	0.5	2	7	0.285714	3	0.333333	1.75	0.571429	4
ZFYVE27	5	11	0.454545	9	8	1.125	0.555556	1.8	0.40404	2.475	4
ZNRF1	2	11	0.181818	6	15	0.4	0.333333	3	0.454545	2.2	4
AAGAB	3	7	0.428571	6	3	2	0.5	2	0.214286	4.66667	3
AAK1	2	13	0.153846	5	9	0.555556	0.4	2.5	0.276923	3.61111	3
AAR2	2	3	0.666667	5	5	1	0.4	2.5	0.666667	1.5	3
AASDHPPT	1	5	0.2	4	3	1.33333	0.25	4	0.15	6.66667	3
ABCB6	5	13	0.384615	2	6	0.333333	2.5	0.4	1.15385	0.866667	3
ABCB8	2	22	0.0909091	5	9	0.555556	0.4	2.5	0.163636	6.11111	3
ABCG4	1	6	0.166667	4	10	0.4	0.25	4	0.416667	2.4	3
ABHD4	2	10	0.2	5	8	0.625	0.4	2.5	0.32	3.125	3
ABHD5	1	16	0.0625	4	8	0.5	0.25	4	0.125	8	3
ABI1	8	13	0.615385	5	15	0.333333	1.6	0.625	1.84615	0.541667	3
ACAT1	4	12	0.333333	1	3	0.333333	4	0.25	1	1	3
ACOX3	3	8	0.375	6	10	0.6	0.5	2	0.625	1.6	3
ACSBG1	1	14	0.0714286	4	5	0.8	0.25	4	0.0892857	11.2	3
ACSS1	2	5	0.4	5	5	1	0.4	2.5	0.4	2.5	3
ACTR3B	5	5	1	8	3	2.66667	0.625	1.6	0.375	2.66667	3
ACTR6	2	13	0.153846	5	6	0.833333	0.4	2.5	0.184615	5.41667	3
ACVR2A	1	7	0.142857	4	2	2	0.25	4	0.0714286	14	3
ADCY2	6	8	0.75	3	1	3	2	0.5	0.25	4	3
ADCY8	3	3	1	6	3	2	0.5	2	0.5	2	3
ADGRA1	1	3	0.333333	4	3	1.33333	0.25	4	0.25	4	3
ADGRE5	1	16	0.0625	4	8	0.5	0.25	4	0.125	8	3
ADPRM	2	4	0.5	5	6	0.833333	0.4	2.5	0.6	1.66667	3
ADRM1	4	5	0.8	7	8	0.875	0.571429	1.75	0.914286	1.09375	3
AFG3L2	1	4	0.25	4	4	1	0.25	4	0.25	4	3
AHCYL2	1	12	0.0833333	4	23	0.173913	0.25	4	0.479167	2.08696	3
AHDC1	3	16	0.1875	6	11	0.545455	0.5	2	0.34375	2.90909	3
AIF1L	4	10	0.4	1	10	0.1	4	0.25	4	0.25	3
AIFM3	4	18	0.222222	7	6	1.16667	0.571429	1.75	0.190476	5.25	3
AIP	2	4	0.5	5	6	0.833333	0.4	2.5	0.6	1.66667	3
AK1	3	6	0.5	6	6	1	0.5	2	0.5	2	3
AKAP7	2	9	0.222222	5	8	0.625	0.4	2.5	0.355556	2.8125	3
AKR1A1	6	14	0.428571	3	4	0.75	2	0.5	0.571429	1.75	3
ALDH1L1	2	18	0.111111	5	7	0.714286	0.4	2.5	0.155556	6.42857	3
ALDH5A1	1	5	0.2	4	1	4	0.25	4	0.05	20	3
ALPL	4	7	0.571429	1	8	0.125	4	0.25	4.57143	0.21875	3
AMDHD2	6	19	0.315789	3	8	0.375	2	0.5	0.842105	1.1875	3
ANAPC5	12	22	0.545455	15	18	0.833333	0.8	1.25	0.654545	1.52778	3
ANGEL2	3	8	0.375	6	10	0.6	0.5	2	0.625	1.6	3
ANK1	1	14	0.0714286	4	17	0.235294	0.25	4	0.303571	3.29412	3
ANK3	7	32	0.21875	10	47	0.212766	0.7	1.42857	1.02812	0.972644	3
ANKLE2	4	12	0.333333	1	6	0.166667	4	0.25	2	0.5	3
ANKRD10	4	11	0.363636	7	9	0.777778	0.571429	1.75	0.467532	2.13889	3
ANKRD12	5	9	0.555556	8	11	0.727273	0.625	1.6	0.763889	1.30909	3
ANKRD27	3	9	0.333333	6	10	0.6	0.5	2	0.555556	1.8	3
ANKRD29	2	8	0.25	5	7	0.714286	0.4	2.5	0.35	2.85714	3
ANKRD35	1	2	0.5	4	3	1.33333	0.25	4	0.375	2.66667	3
ANKRD49	4	11	0.363636	1	6	0.166667	4	0.25	2.18182	0.458333	3
ANKZF1	6	26	0.230769	3	8	0.375	2	0.5	0.615385	1.625	3
ANLN	4	13	0.307692	1	6	0.166667	4	0.25	1.84615	0.541667	3
ANXA4	1	12	0.0833333	4	9	0.444444	0.25	4	0.1875	5.33333	3
AP1AR	3	6	0.5	6	10	0.6	0.5	2	0.833333	1.2	3
AP1S1	2	6	0.333333	5	5	1	0.4	2.5	0.333333	3	3
AP2A2	1	23	0.0434783	4	3	1.33333	0.25	4	0.0326087	30.6667	3
AP3D1	2	14	0.142857	5	7	0.714286	0.4	2.5	0.2	5	3
AP5Z1	2	19	0.105263	5	7	0.714286	0.4	2.5	0.147368	6.78571	3
APBB1	12	24	0.5	15	21	0.714286	0.8	1.25	0.7	1.42857	3
APC	6	10	0.6	9	9	1	0.666667	1.5	0.6	1.66667	3
APH1A	2	9	0.222222	5	4	1.25	0.4	2.5	0.177778	5.625	3
APOD	1	5	0.2	4	6	0.666667	0.25	4	0.3	3.33333	3
APOLD1	4	5	0.8	1	1	1	4	0.25	0.8	1.25	3
APOO	1	9	0.111111	4	4	1	0.25	4	0.111111	9	3
ARAP1	3	21	0.142857	6	20	0.3	0.5	2	0.47619	2.1	3
ARHGAP10	1	7	0.142857	4	3	1.33333	0.25	4	0.107143	9.33333	3
ARHGAP17	3	20	0.15	6	11	0.545455	0.5	2	0.275	3.63636	3
ARHGAP44	5	12	0.416667	8	4	2	0.625	1.6	0.208333	4.8	3
ARHGDIG	3	4	0.75	6	4	1.5	0.5	2	0.5	2	3
ARHGEF18	3	6	0.5	6	6	1	0.5	2	0.5	2	3
ARL14EP	2	4	0.5	5	4	1.25	0.4	2.5	0.4	2.5	3
ARL2	2	6	0.333333	5	5	1	0.4	2.5	0.333333	3	3
ARL5A	1	7	0.142857	4	2	2	0.25	4	0.0714286	14	3
ARL8A	1	4	0.25	4	4	1	0.25	4	0.25	4	3
ARMCX2	3	13	0.230769	6	7	0.857143	0.5	2	0.269231	3.71429	3
ARMCX6	4	8	0.5	1	4	0.25	4	0.25	2	0.5	3
ARPC3	1	9	0.111111	4	8	0.5	0.25	4	0.222222	4.5	3
ARPC5	1	5	0.2	4	3	1.33333	0.25	4	0.15	6.66667	3
ARPC5L	1	3	0.333333	4	5	0.8	0.25	4	0.416667	2.4	3
ARRB1	3	12	0.25	6	10	0.6	0.5	2	0.416667	2.4	3
ARRB2	11	20	0.55	8	13	0.615385	1.375	0.727273	0.89375	1.11888	3
ASB7	1	4	0.25	4	6	0.666667	0.25	4	0.375	2.66667	3
ASH1L	2	7	0.285714	5	4	1.25	0.4	2.5	0.228571	4.375	3
ASIC1	2	9	0.222222	5	6	0.833333	0.4	2.5	0.266667	3.75	3
ASIC4	4	5	0.8	1	2	0.5	4	0.25	1.6	0.625	3
ASNA1	2	5	0.4	5	4	1.25	0.4	2.5	0.32	3.125	3
ASNS	6	17	0.352941	3	7	0.428571	2	0.5	0.823529	1.21429	3
ASPSCR1	4	21	0.190476	7	24	0.291667	0.571429	1.75	0.653061	1.53125	3
ATG16L1	4	18	0.222222	7	11	0.636364	0.571429	1.75	0.349206	2.86364	3
ATG3	2	9	0.222222	5	2	2.5	0.4	2.5	0.0888889	11.25	3
ATG9A	5	21	0.238095	8	9	0.888889	0.625	1.6	0.267857	3.73333	3
ATP6V1D	2	14	0.142857	5	4	1.25	0.4	2.5	0.114286	8.75	3
ATP8A2	1	5	0.2	4	6	0.666667	0.25	4	0.3	3.33333	3
ATPAF1	5	14	0.357143	2	6	0.333333	2.5	0.4	1.07143	0.933333	3
ATRNL1	1	11	0.0909091	4	1	4	0.25	4	0.0227273	44	3
AUH	1	5	0.2	4	14	0.285714	0.25	4	0.7	1.42857	3
B3GALNT1	5	51	0.0980392	2	1	2	2.5	0.4	0.0490196	20.4	3
B4GALT4	1	20	0.05	4	9	0.444444	0.25	4	0.1125	8.88889	3
B9D1	4	23	0.173913	1	6	0.166667	4	0.25	1.04348	0.958333	3
BACE1	2	12	0.166667	5	6	0.833333	0.4	2.5	0.2	5	3
BAG1	1	12	0.0833333	4	4	1	0.25	4	0.0833333	12	3
BAX	1	13	0.0769231	4	6	0.666667	0.25	4	0.115385	8.66667	3
BBS9	2	16	0.125	5	12	0.416667	0.4	2.5	0.3	3.33333	3
BBX	6	26	0.230769	9	9	1	0.666667	1.5	0.230769	4.33333	3
BCAP29	5	17	0.294118	2	4	0.5	2.5	0.4	0.588235	1.7	3
BCAR3	1	12	0.0833333	4	10	0.4	0.25	4	0.208333	4.8	3
BCKDK	7	10	0.7	4	7	0.571429	1.75	0.571429	1.225	0.816327	3
BCL7B	5	14	0.357143	2	5	0.4	2.5	0.4	0.892857	1.12	3
BCL9	2	3	0.666667	5	8	0.625	0.4	2.5	1.06667	0.9375	3
BDNF	1	19	0.0526316	4	11	0.363636	0.25	4	0.144737	6.90909	3
BEGAIN	7	12	0.583333	10	4	2.5	0.7	1.42857	0.233333	4.28571	3
BEX3	5	4	1.25	2	4	0.5	2.5	0.4	2.5	0.4	3
BIN1	18	14	1.28571	15	6	2.5	1.2	0.833333	0.514286	1.94444	3
BIRC6	3	13	0.230769	6	22	0.272727	0.5	2	0.846154	1.18182	3
BLOC1S6	5	20	0.25	2	6	0.333333	2.5	0.4	0.75	1.33333	3
BPGM	1	4	0.25	4	5	0.8	0.25	4	0.3125	3.2	3
BRD3	1	6	0.166667	4	10	0.4	0.25	4	0.416667	2.4	3
BRD8	6	26	0.230769	9	8	1.125	0.666667	1.5	0.205128	4.875	3
BRPF1	1	8	0.125	4	10	0.4	0.25	4	0.3125	3.2	3
C1QTNF5	2	4	0.5	5	8	0.625	0.4	2.5	0.8	1.25	3
CABIN1	8	14	0.571429	5	13	0.384615	1.6	0.625	1.48571	0.673077	3
CABLES1	1	10	0.1	4	3	1.33333	0.25	4	0.075	13.3333	3
CACNB2	2	28	0.0714286	5	16	0.3125	0.4	2.5	0.228571	4.375	3
CACNG3	3	1	3	6	3	2	0.5	2	1.5	0.666667	3
CADM4	1	2	0.5	4	2	2	0.25	4	0.25	4	3
CALHM2	4	7	0.571429	1	2	0.5	4	0.25	1.14286	0.875	3
CAMK4	2	13	0.153846	5	4	1.25	0.4	2.5	0.123077	8.125	3
CAMKK1	5	4	1.25	8	3	2.66667	0.625	1.6	0.46875	2.13333	3
CANX	2	19	0.105263	5	5	1	0.4	2.5	0.105263	9.5	3
CAPN7	1	7	0.142857	4	4	1	0.25	4	0.142857	7	3
CAPRIN1	4	17	0.235294	7	15	0.466667	0.571429	1.75	0.504202	1.98333	3
CASC3	3	10	0.3	6	4	1.5	0.5	2	0.2	5	3
CBLN2	7	9	0.777778	4	4	1	1.75	0.571429	0.777778	1.28571	3
CBX5	1	6	0.166667	4	4	1	0.25	4	0.166667	6	3
CBX7	4	7	0.571429	7	9	0.777778	0.571429	1.75	0.734694	1.36111	3
CCAR1	3	18	0.166667	6	12	0.5	0.5	2	0.333333	3	3
CCAR2	4	14	0.285714	7	2	3.5	0.571429	1.75	0.0816327	12.25	3
CCDC22	1	3	0.333333	4	2	2	0.25	4	0.166667	6	3
CCDC74A	4	8	0.5	7	10	0.7	0.571429	1.75	0.714286	1.4	3
CCDC80	1	8	0.125	4	6	0.666667	0.25	4	0.1875	5.33333	3
CCDC85A	5	1	5	8	7	1.14286	0.625	1.6	4.375	0.228571	3
CCDC91	5	22	0.227273	8	4	2	0.625	1.6	0.113636	8.8	3
CCNT2	3	10	0.3	6	7	0.857143	0.5	2	0.35	2.85714	3
CCZ1	5	7	0.714286	2	5	0.4	2.5	0.4	1.78571	0.56	3
CDC7	1	5	0.2	4	8	0.5	0.25	4	0.4	2.5	3
CDCA7	4	8	0.5	1	5	0.2	4	0.25	2.5	0.4	3
CDIP1	6	14	0.428571	9	7	1.28571	0.666667	1.5	0.333333	3	3
CDK19	1	8	0.125	4	5	0.8	0.25	4	0.15625	6.4	3
CDK20	6	10	0.6	3	9	0.333333	2	0.5	1.8	0.555556	3
CDK5R1	4	3	1.33333	1	2	0.5	4	0.25	2.66667	0.375	3
CDKL2	2	4	0.5	5	7	0.714286	0.4	2.5	0.7	1.42857	3
CELF2	22	17	1.29412	25	28	0.892857	0.88	1.13636	1.44941	0.689935	3
CENPV	4	7	0.571429	1	6	0.166667	4	0.25	3.42857	0.291667	3
CERCAM	4	14	0.285714	1	5	0.2	4	0.25	1.42857	0.7	3
CETN3	1	6	0.166667	4	8	0.5	0.25	4	0.333333	3	3
CFAP97	2	6	0.333333	5	6	0.833333	0.4	2.5	0.4	2.5	3
CGRRF1	1	9	0.111111	4	5	0.8	0.25	4	0.138889	7.2	3
CHADL	1	3	0.333333	4	4	1	0.25	4	0.333333	3	3
CHKA	4	8	0.5	7	14	0.5	0.571429	1.75	1	1	3
CHL1	6	16	0.375	9	6	1.5	0.666667	1.5	0.25	4	3
CHMP7	5	10	0.5	8	4	2	0.625	1.6	0.25	4	3
CHN1	7	42	0.166667	4	15	0.266667	1.75	0.571429	0.625	1.6	3
CHORDC1	1	11	0.0909091	4	9	0.444444	0.25	4	0.204545	4.88889	3
CHP1	1	9	0.111111	4	5	0.8	0.25	4	0.138889	7.2	3
CHTOP	4	7	0.571429	7	9	0.777778	0.571429	1.75	0.734694	1.36111	3
CHURC1	1	8	0.125	4	4	1	0.25	4	0.125	8	3
CLDN12	2	15	0.133333	5	8	0.625	0.4	2.5	0.213333	4.6875	3
CLGN	1	3	0.333333	4	2	2	0.25	4	0.166667	6	3
CLK1	6	15	0.4	3	13	0.230769	2	0.5	1.73333	0.576923	3
CLK4	8	15	0.533333	11	14	0.785714	0.727273	1.375	0.678788	1.47321	3
CLPB	2	20	0.1	5	11	0.454545	0.4	2.5	0.22	4.54545	3
CLSTN1	4	6	0.666667	7	4	1.75	0.571429	1.75	0.380952	2.625	3
CLUAP1	2	12	0.166667	5	5	1	0.4	2.5	0.166667	6	3
CMIP	1	12	0.0833333	4	4	1	0.25	4	0.0833333	12	3
CNOT1	2	23	0.0869565	5	17	0.294118	0.4	2.5	0.295652	3.38235	3
CNOT6	1	7	0.142857	4	5	0.8	0.25	4	0.178571	5.6	3
CNOT8	9	25	0.36	6	4	1.5	1.5	0.666667	0.24	4.16667	3
CNRIP1	4	4	1	1	3	0.333333	4	0.25	3	0.333333	3
CNTFR	4	4	1	7	6	1.16667	0.571429	1.75	0.857143	1.16667	3
COA5	5	5	1	2	2	1	2.5	0.4	1	1	3
COBLL1	1	26	0.0384615	4	13	0.307692	0.25	4	0.125	8	3
COLGALT2	4	5	0.8	1	2	0.5	4	0.25	1.6	0.625	3
COMMD9	4	8	0.5	1	4	0.25	4	0.25	2	0.5	3
COPA	4	20	0.2	7	10	0.7	0.571429	1.75	0.285714	3.5	3
COPE	4	11	0.363636	7	8	0.875	0.571429	1.75	0.415584	2.40625	3
COPS3	6	18	0.333333	3	8	0.375	2	0.5	0.888889	1.125	3
COPS6	7	10	0.7	4	5	0.8	1.75	0.571429	0.875	1.14286	3
COQ8B	6	17	0.352941	3	7	0.428571	2	0.5	0.823529	1.21429	3
COX17	1	7	0.142857	4	6	0.666667	0.25	4	0.214286	4.66667	3
COX6C	2	11	0.181818	5	6	0.833333	0.4	2.5	0.218182	4.58333	3
COX7C	1	7	0.142857	4	4	1	0.25	4	0.142857	7	3
CPNE8	1	9	0.111111	4	5	0.8	0.25	4	0.138889	7.2	3
CRELD1	5	11	0.454545	2	6	0.333333	2.5	0.4	1.36364	0.733333	3
CRELD2	4	11	0.363636	1	1	1	4	0.25	0.363636	2.75	3
CROT	2	7	0.285714	5	3	1.66667	0.4	2.5	0.171429	5.83333	3
CRY1	4	5	0.8	1	4	0.25	4	0.25	3.2	0.3125	3
CS	7	33	0.212121	4	2	2	1.75	0.571429	0.106061	9.42857	3
CSDC2	2	2	1	5	5	1	0.4	2.5	1	1	3
CSF1	1	9	0.111111	4	7	0.571429	0.25	4	0.194444	5.14286	3
CTIF	5	11	0.454545	2	2	1	2.5	0.4	0.454545	2.2	3
CTPS2	2	5	0.4	5	13	0.384615	0.4	2.5	1.04	0.961538	3
CTSH	1	19	0.0526316	4	11	0.363636	0.25	4	0.144737	6.90909	3
CUX2	2	3	0.666667	5	11	0.454545	0.4	2.5	1.46667	0.681818	3
CWC22	1	2	0.5	4	13	0.307692	0.25	4	1.625	0.615385	3
CXCL14	2	2	1	5	2	2.5	0.4	2.5	0.4	2.5	3
CYB561	2	21	0.0952381	5	7	0.714286	0.4	2.5	0.133333	7.5	3
DAAM2	2	11	0.181818	5	4	1.25	0.4	2.5	0.145455	6.875	3
DAB2	1	17	0.0588235	4	14	0.285714	0.25	4	0.205882	4.85714	3
DARS2	1	13	0.0769231	4	7	0.571429	0.25	4	0.134615	7.42857	3
DCAF10	4	5	0.8	1	4	0.25	4	0.25	3.2	0.3125	3
DCAF5	5	9	0.555556	2	3	0.666667	2.5	0.4	0.833333	1.2	3
DCAF6	5	12	0.416667	2	5	0.4	2.5	0.4	1.04167	0.96	3
DCTD	5	17	0.294118	2	7	0.285714	2.5	0.4	1.02941	0.971429	3
DCX	7	11	0.636364	4	6	0.666667	1.75	0.571429	0.954545	1.04762	3
DCXR	6	21	0.285714	3	4	0.75	2	0.5	0.380952	2.625	3
DDX55	6	13	0.461538	3	7	0.428571	2	0.5	1.07692	0.928571	3
DEDD2	2	13	0.153846	5	4	1.25	0.4	2.5	0.123077	8.125	3
DELE1	5	7	0.714286	2	7	0.285714	2.5	0.4	2.5	0.4	3
DGAT2	1	9	0.111111	4	6	0.666667	0.25	4	0.166667	6	3
DGCR2	2	7	0.285714	5	10	0.5	0.4	2.5	0.571429	1.75	3
DGLUCY	8	35	0.228571	5	9	0.555556	1.6	0.625	0.411429	2.43056	3
DHX34	2	4	0.5	5	7	0.714286	0.4	2.5	0.7	1.42857	3
DIAPH2	1	5	0.2	4	7	0.571429	0.25	4	0.35	2.85714	3
DIP2B	2	5	0.4	5	5	1	0.4	2.5	0.4	2.5	3
DIPK1B	2	2	1	5	3	1.66667	0.4	2.5	0.6	1.66667	3
DLG4	2	24	0.0833333	5	22	0.227273	0.4	2.5	0.366667	2.72727	3
DNAJA3	1	14	0.0714286	4	5	0.8	0.25	4	0.0892857	11.2	3
DNAJC4	1	12	0.0833333	4	5	0.8	0.25	4	0.104167	9.6	3
DNAJC6	5	8	0.625	8	8	1	0.625	1.6	0.625	1.6	3
DNAJC7	3	23	0.130435	6	10	0.6	0.5	2	0.217391	4.6	3
DOCK10	2	14	0.142857	5	11	0.454545	0.4	2.5	0.314286	3.18182	3
DOK6	4	5	0.8	1	2	0.5	4	0.25	1.6	0.625	3
DPP6	4	16	0.25	1	9	0.111111	4	0.25	2.25	0.444444	3
DPP9	1	26	0.0384615	4	3	1.33333	0.25	4	0.0288462	34.6667	3
DPY19L1	1	9	0.111111	4	6	0.666667	0.25	4	0.166667	6	3
DPYSL2	4	8	0.5	1	1	1	4	0.25	0.5	2	3
DRAP1	2	9	0.222222	5	10	0.5	0.4	2.5	0.444444	2.25	3
DSCAML1	1	5	0.2	4	9	0.444444	0.25	4	0.45	2.22222	3
DUSP26	2	3	0.666667	5	5	1	0.4	2.5	0.666667	1.5	3
DUSP8	2	3	0.666667	5	2	2.5	0.4	2.5	0.266667	3.75	3
DZIP3	7	6	1.16667	4	7	0.571429	1.75	0.571429	2.04167	0.489796	3
ECM1	1	7	0.142857	4	10	0.4	0.25	4	0.357143	2.8	3
ECPAS	2	6	0.333333	5	11	0.454545	0.4	2.5	0.733333	1.36364	3
ECSIT	3	14	0.214286	6	5	1.2	0.5	2	0.178571	5.6	3
EFR3A	3	8	0.375	6	14	0.428571	0.5	2	0.875	1.14286	3
EGFL7	6	7	0.857143	9	19	0.473684	0.666667	1.5	1.80952	0.552632	3
EHD3	1	1	1	4	2	2	0.25	4	0.5	2	3
EIF2B1	5	6	0.833333	2	6	0.333333	2.5	0.4	2.5	0.4	3
EIF3B	5	12	0.416667	2	3	0.666667	2.5	0.4	0.625	1.6	3
EIF3F	4	9	0.444444	1	3	0.333333	4	0.25	1.33333	0.75	3
EIF3H	2	12	0.166667	5	4	1.25	0.4	2.5	0.133333	7.5	3
EIF4E2	5	14	0.357143	8	8	1	0.625	1.6	0.357143	2.8	3
EIF5	9	21	0.428571	12	17	0.705882	0.75	1.33333	0.607143	1.64706	3
ELAVL4	8	19	0.421053	5	12	0.416667	1.6	0.625	1.01053	0.989583	3
ELL	1	6	0.166667	4	2	2	0.25	4	0.0833333	12	3
ELMOD1	3	7	0.428571	6	5	1.2	0.5	2	0.357143	2.8	3
ELP2	3	28	0.107143	6	8	0.75	0.5	2	0.142857	7	3
ENPP5	3	3	1	6	3	2	0.5	2	0.5	2	3
EPB41L1	10	19	0.526316	13	9	1.44444	0.769231	1.3	0.364372	2.74444	3
EPOR	1	8	0.125	4	2	2	0.25	4	0.0625	16	3
EPS15	5	9	0.555556	8	11	0.727273	0.625	1.6	0.763889	1.30909	3
ERI2	1	15	0.0666667	4	7	0.571429	0.25	4	0.116667	8.57143	3
ERMARD	1	16	0.0625	4	18	0.222222	0.25	4	0.28125	3.55556	3
EWSR1	12	22	0.545455	9	13	0.692308	1.33333	0.75	0.787879	1.26923	3
EXOC4	5	24	0.208333	2	10	0.2	2.5	0.4	1.04167	0.96	3
EXOG	2	17	0.117647	5	5	1	0.4	2.5	0.117647	8.5	3
EXOSC1	2	11	0.181818	5	4	1.25	0.4	2.5	0.145455	6.875	3
EXT2	1	11	0.0909091	4	12	0.333333	0.25	4	0.272727	3.66667	3
FAIM2	4	7	0.571429	7	6	1.16667	0.571429	1.75	0.489796	2.04167	3
FAM107B	5	29	0.172414	2	9	0.222222	2.5	0.4	0.775862	1.28889	3
FAM114A2	1	17	0.0588235	4	4	1	0.25	4	0.0588235	17	3
FAM118B	1	10	0.1	4	9	0.444444	0.25	4	0.225	4.44444	3
FAM13A	6	22	0.272727	3	5	0.6	2	0.5	0.454545	2.2	3
FAM13C	7	20	0.35	4	7	0.571429	1.75	0.571429	0.6125	1.63265	3
FAM161A	4	7	0.571429	1	7	0.142857	4	0.25	4	0.25	3
FAM173A	4	8	0.5	1	7	0.142857	4	0.25	3.5	0.285714	3
FAM228B	4	10	0.4	1	9	0.111111	4	0.25	3.6	0.277778	3
FAM76B	4	13	0.307692	1	5	0.2	4	0.25	1.53846	0.65	3
[truncated: 7,751 more rows]

## Sheet: multiexonic_homology_both
associated_gene	Human_Detected_Num_Isoseq	Human_Known_Num_Gencode	Human_Normalised	Mouse_Detected_Num_Isoseq	Mouse_Known_Num_Gencode	Mouse_Normalised	isoseq_comparison_HumanvsMouse	isoseq_comparison_MousevsHuman	isoseq_comparison_normalisedHumanvsMouse	isoseq_comparison_normalisedMousevsHuman	isoseq_comparison_diff
SORBS1	5	23	0.217391	86	25	3.44	0.0581395	17.2	0.0631951	15.824	81
ARPP21	14	35	0.4	47	31	1.51613	0.297872	3.35714	0.26383	3.79032	33
CBARP	2	7	0.285714	34	15	2.26667	0.0588235	17	0.12605	7.93333	32
ENTR1	3	11	0.272727	34	13	2.61538	0.0882353	11.3333	0.104278	9.58974	31
DLGAP1	13	22	0.590909	43	20	2.15	0.302326	3.30769	0.274841	3.63846	30
BAG6	4	29	0.137931	33	16	2.0625	0.121212	8.25	0.0668757	14.9531	29
TMEM191C	1	14	0.0714286	30	15	2	0.0333333	30	0.0357143	28	29
CELF4	15	23	0.652174	42	10	4.2	0.357143	2.8	0.15528	6.44	27
ZBTB20	14	20	0.7	41	21	1.95238	0.341463	2.92857	0.358537	2.78912	27
ARNT2	1	9	0.111111	27	13	2.07692	0.037037	27	0.0534979	18.6923	26
NCALD	11	30	0.366667	36	12	3	0.305556	3.27273	0.122222	8.18182	25
NRXN2	7	16	0.4375	31	18	1.72222	0.225806	4.42857	0.254032	3.93651	24
SEPT4	37	29	1.27586	13	18	0.722222	2.84615	0.351351	1.76658	0.566066	24
THRA	8	10	0.8	32	9	3.55556	0.25	4	0.225	4.44444	24
TRAK1	5	10	0.5	29	14	2.07143	0.172414	5.8	0.241379	4.14286	24
RHOT2	29	27	1.07407	6	17	0.352941	4.83333	0.206897	3.04321	0.3286	23
GPRASP1	3	6	0.5	25	6	4.16667	0.12	8.33333	0.12	8.33333	22
CLCN4	1	4	0.25	22	10	2.2	0.0454545	22	0.113636	8.8	21
DPP7	25	13	1.92308	4	10	0.4	6.25	0.16	4.80769	0.208	21
OGDH	3	10	0.3	24	7	3.42857	0.125	8	0.0875	11.4286	21
R3HDM2	2	15	0.133333	23	21	1.09524	0.0869565	11.5	0.121739	8.21429	21
TCF4	33	91	0.362637	54	62	0.870968	0.611111	1.63636	0.416361	2.40176	21
TRO	27	25	1.08	6	11	0.545455	4.5	0.222222	1.98	0.505051	21
SLMAP	4	31	0.129032	24	16	1.5	0.166667	6	0.0860215	11.625	20
ZMYND11	8	17	0.470588	28	26	1.07692	0.285714	3.5	0.436975	2.28846	20
DLG1	2	71	0.028169	21	15	1.4	0.0952381	10.5	0.0201207	49.7	19
EPN1	5	7	0.714286	24	7	3.42857	0.208333	4.8	0.208333	4.8	19
FAM149B1	1	8	0.125	20	17	1.17647	0.05	20	0.10625	9.41176	19
MCF2L	8	32	0.25	27	23	1.17391	0.296296	3.375	0.212963	4.69565	19
MPPED1	5	6	0.833333	24	11	2.18182	0.208333	4.8	0.381944	2.61818	19
PCBP2	12	26	0.461538	31	31	1	0.387097	2.58333	0.461538	2.16667	19
RNF14	9	16	0.5625	28	21	1.33333	0.321429	3.11111	0.421875	2.37037	19
EIF4G3	3	14	0.214286	21	15	1.4	0.142857	7	0.153061	6.53333	18
OXR1	3	15	0.2	21	16	1.3125	0.142857	7	0.152381	6.5625	18
SNAP91	12	22	0.545455	30	10	3	0.4	2.5	0.181818	5.5	18
UBAP2L	10	20	0.5	28	23	1.21739	0.357143	2.8	0.410714	2.43478	18
ACADVL	23	39	0.589744	6	7	0.857143	3.83333	0.26087	0.688034	1.45342	17
ATP2B2	4	14	0.285714	21	8	2.625	0.190476	5.25	0.108844	9.1875	17
HDAC5	8	12	0.666667	25	20	1.25	0.32	3.125	0.533333	1.875	17
MED25	2	14	0.142857	19	14	1.35714	0.105263	9.5	0.105263	9.5	17
MIAT	20	29	0.689655	3	6	0.5	6.66667	0.15	1.37931	0.725	17
NRCAM	6	17	0.352941	23	17	1.35294	0.26087	3.83333	0.26087	3.83333	17
PITPNM1	4	16	0.25	21	13	1.61538	0.190476	5.25	0.154762	6.46154	17
SLC27A1	4	9	0.444444	21	9	2.33333	0.190476	5.25	0.190476	5.25	17
APBA2	7	12	0.583333	23	7	3.28571	0.304348	3.28571	0.177536	5.63265	16
CAMTA1	8	16	0.5	24	13	1.84615	0.333333	3	0.270833	3.69231	16
DLGAP4	11	16	0.6875	27	14	1.92857	0.407407	2.45455	0.356481	2.80519	16
GTPBP6	4	4	1	20	12	1.66667	0.2	5	0.6	1.66667	16
KIF1A	6	31	0.193548	22	11	2	0.272727	3.66667	0.0967742	10.3333	16
MYT1L	4	69	0.057971	20	11	1.81818	0.2	5	0.0318841	31.3636	16
ODF2	5	20	0.25	21	25	0.84	0.238095	4.2	0.297619	3.36	16
PDE2A	6	27	0.222222	22	12	1.83333	0.272727	3.66667	0.121212	8.25	16
RNF112	4	5	0.8	20	7	2.85714	0.2	5	0.28	3.57143	16
SEMA6D	1	17	0.0588235	17	11	1.54545	0.0588235	17	0.0380623	26.2727	16
SGIP1	2	14	0.142857	18	15	1.2	0.111111	9	0.119048	8.4	16
WIZ	3	10	0.3	19	14	1.35714	0.157895	6.33333	0.221053	4.52381	16
ABLIM2	7	15	0.466667	22	17	1.29412	0.318182	3.14286	0.360606	2.77311	15
DAB2IP	2	12	0.166667	17	13	1.30769	0.117647	8.5	0.127451	7.84615	15
GRAMD1B	2	18	0.111111	17	14	1.21429	0.117647	8.5	0.0915033	10.9286	15
PTK2	8	57	0.140351	23	15	1.53333	0.347826	2.875	0.0915332	10.925	15
SYNJ1	4	11	0.363636	19	12	1.58333	0.210526	4.75	0.229665	4.35417	15
TRIM9	6	6	1	21	12	1.75	0.285714	3.5	0.571429	1.75	15
AATK	4	11	0.363636	18	9	2	0.222222	4.5	0.181818	5.5	14
ABR	1	36	0.0277778	15	13	1.15385	0.0666667	15	0.0240741	41.5385	14
ATXN2L	7	26	0.269231	21	6	3.5	0.333333	3	0.0769231	13	14
CSF2RA	1	38	0.0263158	15	8	1.875	0.0666667	15	0.0140351	71.25	14
DCAF11	4	38	0.105263	18	18	1	0.222222	4.5	0.105263	9.5	14
FASTK	17	17	1	31	15	2.06667	0.548387	1.82353	0.483871	2.06667	14
GGT7	3	4	0.75	17	5	3.4	0.176471	5.66667	0.220588	4.53333	14
HMGN1	17	21	0.809524	3	4	0.75	5.66667	0.176471	1.07937	0.926471	14
KDM4B	5	12	0.416667	19	6	3.16667	0.263158	3.8	0.131579	7.6	14
MARK2	4	15	0.266667	18	21	0.857143	0.222222	4.5	0.311111	3.21429	14
NFIX	3	14	0.214286	17	8	2.125	0.176471	5.66667	0.10084	9.91667	14
PTPRS	3	10	0.3	17	21	0.809524	0.176471	5.66667	0.370588	2.69841	14
RASGEF1A	1	5	0.2	15	3	5	0.0666667	15	0.04	25	14
RGS11	16	8	2	2	11	0.181818	8	0.125	11	0.0909091	14
ACSL6	2	34	0.0588235	15	15	1	0.133333	7.5	0.0588235	17	13
ADGRB1	8	6	1.33333	21	12	1.75	0.380952	2.625	0.761905	1.3125	13
ALDOA	4	19	0.210526	17	14	1.21429	0.235294	4.25	0.173375	5.76786	13
ANK2	13	27	0.481481	26	28	0.928571	0.5	2	0.518519	1.92857	13
ANKS1B	10	34	0.294118	23	33	0.69697	0.434783	2.3	0.421995	2.3697	13
ARL6IP4	17	20	0.85	4	5	0.8	4.25	0.235294	1.0625	0.941176	13
ATF2	3	21	0.142857	16	19	0.842105	0.1875	5.33333	0.169643	5.89474	13
BCAN	5	8	0.625	18	6	3	0.277778	3.6	0.208333	4.8	13
CALM1	5	19	0.263158	18	5	3.6	0.277778	3.6	0.0730994	13.68	13
EPHA5	6	6	1	19	11	1.72727	0.315789	3.16667	0.578947	1.72727	13
GPM6B	11	11	1	24	12	2	0.458333	2.18182	0.5	2	13
HAP1	1	7	0.142857	14	5	2.8	0.0714286	14	0.0510204	19.6	13
IZUMO4	1	13	0.0769231	14	13	1.07692	0.0714286	14	0.0714286	14	13
MADD	9	23	0.391304	22	28	0.785714	0.409091	2.44444	0.498024	2.00794	13
MAPK8IP3	4	16	0.25	17	21	0.809524	0.235294	4.25	0.308824	3.2381	13
NDRG4	15	55	0.272727	28	11	2.54545	0.535714	1.86667	0.107143	9.33333	13
PAQR6	17	18	0.944444	4	5	0.8	4.25	0.235294	1.18056	0.847059	13
PUM2	1	11	0.0909091	14	16	0.875	0.0714286	14	0.103896	9.625	13
RUNDC3A	11	7	1.57143	24	10	2.4	0.458333	2.18182	0.654762	1.52727	13
RUNX1T1	21	52	0.403846	8	6	1.33333	2.625	0.380952	0.302885	3.30159	13
SMARCD3	18	15	1.2	5	9	0.555556	3.6	0.277778	2.16	0.462963	13
AKAP8	1	5	0.2	13	16	0.8125	0.0769231	13	0.246154	4.0625	12
C2CD5	4	18	0.222222	16	17	0.941176	0.25	4	0.236111	4.23529	12
CCNL2	14	20	0.7	2	5	0.4	7	0.142857	1.75	0.571429	12
ETV1	2	23	0.0869565	14	13	1.07692	0.142857	7	0.0807453	12.3846	12
FGFR3	1	11	0.0909091	13	17	0.764706	0.0769231	13	0.118881	8.41176	12
IQSEC3	2	5	0.4	14	4	3.5	0.142857	7	0.114286	8.75	12
KTN1	6	25	0.24	18	26	0.692308	0.333333	3	0.346667	2.88462	12
MAP3K10	3	8	0.375	15	5	3	0.2	5	0.125	8	12
MAP3K12	3	11	0.272727	15	8	1.875	0.2	5	0.145455	6.875	12
PBRM1	3	20	0.15	15	17	0.882353	0.2	5	0.17	5.88235	12
PHACTR1	1	10	0.1	13	16	0.8125	0.0769231	13	0.123077	8.125	12
2005-09-01	10	13	0.769231	22	5	4.4	0.454545	2.2	0.174825	5.72	12
SH3GLB2	14	12	1.16667	26	14	1.85714	0.538462	1.85714	0.628205	1.59184	12
SNPH	3	4	0.75	15	11	1.36364	0.2	5	0.55	1.81818	12
SRRT	2	19	0.105263	14	18	0.777778	0.142857	7	0.135338	7.38889	12
TMEM259	14	12	1.16667	2	5	0.4	7	0.142857	2.91667	0.342857	12
TOM1L2	4	14	0.285714	16	11	1.45455	0.25	4	0.196429	5.09091	12
TTC3	13	25	0.52	25	35	0.714286	0.52	1.92308	0.728	1.37363	12
USP11	14	12	1.16667	2	4	0.5	7	0.142857	2.33333	0.428571	12
ZDHHC1	1	6	0.166667	13	4	3.25	0.0769231	13	0.0512821	19.5	12
ZMYM3	4	9	0.444444	16	18	0.888889	0.25	4	0.5	2	12
APOE	4	5	0.8	15	11	1.36364	0.266667	3.75	0.586667	1.70455	11
ARIH2	14	31	0.451613	3	12	0.25	4.66667	0.214286	1.80645	0.553571	11
ASPHD2	1	1	1	12	7	1.71429	0.0833333	12	0.583333	1.71429	11
BCL11A	3	27	0.111111	14	6	2.33333	0.214286	4.66667	0.047619	21	11
BRSK2	6	15	0.4	17	17	1	0.352941	2.83333	0.4	2.5	11
BTRC	2	7	0.285714	13	11	1.18182	0.153846	6.5	0.241758	4.13636	11
CALY	7	5	1.4	18	5	3.6	0.388889	2.57143	0.388889	2.57143	11
CLIP4	1	12	0.0833333	12	19	0.631579	0.0833333	12	0.131944	7.57895	11
CPE	1	5	0.2	12	4	3	0.0833333	12	0.0666667	15	11
DCLK1	6	8	0.75	17	15	1.13333	0.352941	2.83333	0.661765	1.51111	11
DDR1	1	58	0.0172414	12	12	1	0.0833333	12	0.0172414	58	11
DNM2	4	22	0.181818	15	14	1.07143	0.266667	3.75	0.169697	5.89286	11
GTF2I	10	23	0.434783	21	28	0.75	0.47619	2.1	0.57971	1.725	11
HMGN4	1	2	0.5	12	20	0.6	0.0833333	12	0.833333	1.2	11
LPAR2	12	9	1.33333	1	3	0.333333	12	0.0833333	4	0.25	11
MBNL1	2	24	0.0833333	13	25	0.52	0.153846	6.5	0.160256	6.24	11
MINK1	5	14	0.357143	16	13	1.23077	0.3125	3.2	0.290179	3.44615	11
PPP3CA	2	9	0.222222	13	8	1.625	0.153846	6.5	0.136752	7.3125	11
PPP6R3	3	26	0.115385	14	10	1.4	0.214286	4.66667	0.0824176	12.1333	11
PTPRD	2	16	0.125	13	22	0.590909	0.153846	6.5	0.211538	4.72727	11
R3HDM4	2	8	0.25	13	8	1.625	0.153846	6.5	0.153846	6.5	11
RALGDS	4	15	0.266667	15	11	1.36364	0.266667	3.75	0.195556	5.11364	11
SCRN2	12	13	0.923077	1	4	0.25	12	0.0833333	3.69231	0.270833	11
2003-09-01	6	7	0.857143	17	8	2.125	0.352941	2.83333	0.403361	2.47917	11
SGSM3	18	13	1.38462	7	15	0.466667	2.57143	0.388889	2.96703	0.337037	11
SH2D5	3	7	0.428571	14	5	2.8	0.214286	4.66667	0.153061	6.53333	11
SRC	3	11	0.272727	14	8	1.75	0.214286	4.66667	0.155844	6.41667	11
SYT16	2	7	0.285714	13	4	3.25	0.153846	6.5	0.0879121	11.375	11
THRAP3	1	4	0.25	12	18	0.666667	0.0833333	12	0.375	2.66667	11
TSEN34	1	10	0.1	12	12	1	0.0833333	12	0.1	10	11
TSTA3	2	16	0.125	13	14	0.928571	0.153846	6.5	0.134615	7.42857	11
ZNF692	16	30	0.533333	5	2	2.5	3.2	0.3125	0.213333	4.6875	11
ABHD8	1	3	0.333333	11	3	3.66667	0.0909091	11	0.0909091	11	10
ACBD4	2	16	0.125	12	16	0.75	0.166667	6	0.166667	6	10
ADCK1	1	8	0.125	11	5	2.2	0.0909091	11	0.0568182	17.6	10
ANKRD13B	4	9	0.444444	14	6	2.33333	0.285714	3.5	0.190476	5.25	10
ARMCX1	2	1	2	12	10	1.2	0.166667	6	1.66667	0.6	10
ASAP1	2	16	0.125	12	19	0.631579	0.166667	6	0.197917	5.05263	10
ATP1B2	4	3	1.33333	14	5	2.8	0.285714	3.5	0.47619	2.1	10
ATP6V0A1	8	25	0.32	18	10	1.8	0.444444	2.25	0.177778	5.625	10
BRD2	1	19	0.0526316	11	19	0.578947	0.0909091	11	0.0909091	11	10
CACNB3	3	24	0.125	13	7	1.85714	0.230769	4.33333	0.0673077	14.8571	10
CNIH2	1	6	0.166667	11	2	5.5	0.0909091	11	0.030303	33	10
CPT1C	18	24	0.75	8	7	1.14286	2.25	0.444444	0.65625	1.52381	10
CRTAC1	1	6	0.166667	11	3	3.66667	0.0909091	11	0.0454545	22	10
CSAD	2	20	0.1	12	23	0.521739	0.166667	6	0.191667	5.21739	10
DAG1	1	22	0.0454545	11	7	1.57143	0.0909091	11	0.0289256	34.5714	10
DGKG	1	11	0.0909091	11	5	2.2	0.0909091	11	0.0413223	24.2	10
DHX30	9	15	0.6	19	26	0.730769	0.473684	2.11111	0.821053	1.21795	10
DLG2	15	32	0.46875	5	20	0.25	3	0.333333	1.875	0.533333	10
DTNA	15	35	0.428571	25	10	2.5	0.6	1.66667	0.171429	5.83333	10
EMSY	2	18	0.111111	12	13	0.923077	0.166667	6	0.12037	8.30769	10
EPB41L3	16	36	0.444444	26	18	1.44444	0.615385	1.625	0.307692	3.25	10
FAM98C	3	10	0.3	13	9	1.44444	0.230769	4.33333	0.207692	4.81481	10
GABBR1	1	20	0.05	11	11	1	0.0909091	11	0.05	20	10
GPR161	11	10	1.1	1	2	0.5	11	0.0909091	2.2	0.454545	10
HAPLN2	16	5	3.2	6	4	1.5	2.66667	0.375	2.13333	0.46875	10
IMMT	2	12	0.166667	12	14	0.857143	0.166667	6	0.194444	5.14286	10
INTS11	13	50	0.26	3	7	0.428571	4.33333	0.230769	0.606667	1.64835	10
IP6K1	2	9	0.222222	12	10	1.2	0.166667	6	0.185185	5.4	10
LMO3	19	35	0.542857	9	8	1.125	2.11111	0.473684	0.48254	2.07237	10
LRRC14	3	9	0.333333	13	10	1.3	0.230769	4.33333	0.25641	3.9	10
MAGED2	19	13	1.46154	9	10	0.9	2.11111	0.473684	1.62393	0.615789	10
NDUFS2	15	15	1	5	8	0.625	3	0.333333	1.6	0.625	10
NISCH	5	14	0.357143	15	23	0.652174	0.333333	3	0.547619	1.82609	10
NPTN	11	10	1.1	21	13	1.61538	0.52381	1.90909	0.680952	1.46853	10
OSBP2	3	19	0.157895	13	6	2.16667	0.230769	4.33333	0.0728745	13.7222	10
PEX5L	1	18	0.0555556	11	12	0.916667	0.0909091	11	0.0606061	16.5	10
PRDX6	2	3	0.666667	12	9	1.33333	0.166667	6	0.5	2	10
RASSF4	11	12	0.916667	1	7	0.142857	11	0.0909091	6.41667	0.155844	10
RBFOX1	9	24	0.375	19	8	2.375	0.473684	2.11111	0.157895	6.33333	10
RNF44	7	8	0.875	17	18	0.944444	0.411765	2.42857	0.926471	1.07937	10
RPH3A	1	27	0.037037	11	4	2.75	0.0909091	11	0.013468	74.25	10
SATB1	2	18	0.111111	12	14	0.857143	0.166667	6	0.12963	7.71429	10
SNHG11	1	39	0.025641	11	5	2.2	0.0909091	11	0.011655	85.8	10
SRSF5	16	19	0.842105	6	12	0.5	2.66667	0.375	1.68421	0.59375	10
SURF1	2	5	0.4	12	10	1.2	0.166667	6	0.333333	3	10
TAF6	16	19	0.842105	6	8	0.75	2.66667	0.375	1.12281	0.890625	10
TECR	5	26	0.192308	15	14	1.07143	0.333333	3	0.179487	5.57143	10
TPRKB	2	10	0.2	12	14	0.857143	0.166667	6	0.233333	4.28571	10
TRMT1	8	23	0.347826	18	30	0.6	0.444444	2.25	0.57971	1.725	10
USP19	2	10	0.2	12	16	0.75	0.166667	6	0.266667	3.75	10
ZMYND8	7	21	0.333333	17	21	0.809524	0.411765	2.42857	0.411765	2.42857	10
ABHD16A	1	16	0.0625	10	7	1.42857	0.1	10	0.04375	22.8571	9
ADARB1	1	15	0.0666667	10	13	0.769231	0.1	10	0.0866667	11.5385	9
ADD1	14	29	0.482759	23	15	1.53333	0.608696	1.64286	0.314843	3.17619	9
AGPAT3	1	18	0.0555556	10	13	0.769231	0.1	10	0.0722222	13.8462	9
ALDOC	5	9	0.555556	14	6	2.33333	0.357143	2.8	0.238095	4.2	9
APPL2	4	16	0.25	13	14	0.928571	0.307692	3.25	0.269231	3.71429	9
ARAF	2	6	0.333333	11	10	1.1	0.181818	5.5	0.30303	3.3	9
ARHGAP12	1	10	0.1	10	15	0.666667	0.1	10	0.15	6.66667	9
ARHGAP23	1	12	0.0833333	10	5	2	0.1	10	0.0416667	24	9
ARHGEF25	1	7	0.142857	10	12	0.833333	0.1	10	0.171429	5.83333	9
ASTN1	3	5	0.6	12	11	1.09091	0.25	4	0.55	1.81818	9
ATP13A2	17	15	1.13333	8	9	0.888889	2.125	0.470588	1.275	0.784314	9
ATP9B	1	26	0.0384615	10	15	0.666667	0.1	10	0.0576923	17.3333	9
CAMK2D	6	14	0.428571	15	28	0.535714	0.4	2.5	0.8	1.25	9
CBX6	3	3	1	12	8	1.5	0.25	4	0.666667	1.5	9
CCDC136	6	15	0.4	15	10	1.5	0.4	2.5	0.266667	3.75	9
CCPG1	5	13	0.384615	14	10	1.4	0.357143	2.8	0.274725	3.64	9
CIRBP	13	46	0.282609	4	7	0.571429	3.25	0.307692	0.494565	2.02198	9
CLASP2	13	26	0.5	22	11	2	0.590909	1.69231	0.25	4	9
CTC1	1	14	0.0714286	10	12	0.833333	0.1	10	0.0857143	11.6667	9
DCTN1	12	27	0.444444	21	12	1.75	0.571429	1.75	0.253968	3.9375	9
DHPS	10	23	0.434783	1	8	0.125	10	0.1	3.47826	0.2875	9
DNAJC5	2	2	1	11	6	1.83333	0.181818	5.5	0.545455	1.83333	9
DOCK3	2	1	2	11	11	1	0.181818	5.5	2	0.5	9
DST	14	40	0.35	5	20	0.25	2.8	0.357143	1.4	0.714286	9
EIF2B5	11	31	0.354839	2	3	0.666667	5.5	0.181818	0.532258	1.87879	9
ENTPD6	16	18	0.888889	7	4	1.75	2.28571	0.4375	0.507937	1.96875	9
EPB41L2	3	33	0.0909091	12	20	0.6	0.25	4	0.151515	6.6	9
FADS1	1	21	0.047619	10	8	1.25	0.1	10	0.0380952	26.25	9
FNDC4	5	3	1.66667	14	7	2	0.357143	2.8	0.833333	1.2	9
GAK	4	23	0.173913	13	13	1	0.307692	3.25	0.173913	5.75	9
GRIA2	13	15	0.866667	22	8	2.75	0.590909	1.69231	0.315152	3.17308	9
GRIN2C	1	5	0.2	10	2	5	0.1	10	0.04	25	9
GUK1	15	39	0.384615	6	6	1	2.5	0.4	0.384615	2.6	9
ICA1L	5	22	0.227273	14	6	2.33333	0.357143	2.8	0.0974026	10.2667	9
IQCE	1	17	0.0588235	10	12	0.833333	0.1	10	0.0705882	14.1667	9
IQSEC1	5	9	0.555556	14	10	1.4	0.357143	2.8	0.396825	2.52	9
LARGE1	1	16	0.0625	10	4	2.5	0.1	10	0.025	40	9
LINGO1	8	14	0.571429	17	8	2.125	0.470588	2.125	0.268908	3.71875	9
MEF2C	8	56	0.142857	17	31	0.548387	0.470588	2.125	0.260504	3.83871	9
MIGA2	2	13	0.153846	11	12	0.916667	0.181818	5.5	0.167832	5.95833	9
MRPL55	14	34	0.411765	5	5	1	2.8	0.357143	0.411765	2.42857	9
MTCH1	9	6	1.5	18	19	0.947368	0.5	2	1.58333	0.631579	9
MYO5B	1	7	0.142857	10	11	0.909091	0.1	10	0.157143	6.36364	9
NDRG3	5	5	1	14	10	1.4	0.357143	2.8	0.714286	1.4	9
NDUFAB1	1	5	0.2	10	10	1	0.1	10	0.2	5	9
NDUFV1	4	29	0.137931	13	14	0.928571	0.307692	3.25	0.148541	6.73214	9
NSG2	2	9	0.222222	11	3	3.66667	0.181818	5.5	0.0606061	16.5	9
NTNG2	1	4	0.25	10	11	0.909091	0.1	10	0.275	3.63636	9
NTRK2	5	8	0.625	14	10	1.4	0.357143	2.8	0.446429	2.24	9
OSBPL1A	5	17	0.294118	14	24	0.583333	0.357143	2.8	0.504202	1.98333	9
PDE8B	1	9	0.111111	10	14	0.714286	0.1	10	0.155556	6.42857	9
PRKCG	3	4	0.75	12	5	2.4	0.25	4	0.3125	3.2	9
QTRT1	11	12	0.916667	2	11	0.181818	5.5	0.181818	5.04167	0.198347	9
RHBDL1	9	4	2.25	18	3	6	0.5	2	0.375	2.66667	9
RIMS2	3	16	0.1875	12	12	1	0.25	4	0.1875	5.33333	9
RNF220	4	18	0.222222	13	14	0.928571	0.307692	3.25	0.239316	4.17857	9
SCN1B	2	8	0.25	11	3	3.66667	0.181818	5.5	0.0681818	14.6667	9
SEMA3B	10	15	0.666667	1	14	0.0714286	10	0.1	9.33333	0.107143	9
SH2B1	8	16	0.5	17	9	1.88889	0.470588	2.125	0.264706	3.77778	9
SIRPA	4	4	1	13	14	0.928571	0.307692	3.25	1.07692	0.928571	9
SLC17A7	4	5	0.8	13	5	2.6	0.307692	3.25	0.307692	3.25	9
SLC38A10	2	11	0.181818	11	16	0.6875	0.181818	5.5	0.264463	3.78125	9
SLC4A3	6	9	0.666667	15	12	1.25	0.4	2.5	0.533333	1.875	9
SLC7A4	2	3	0.666667	11	11	1	0.181818	5.5	0.666667	1.5	9
SMARCA2	4	66	0.0606061	13	46	0.282609	0.307692	3.25	0.214452	4.66304	9
SNCB	5	6	0.833333	14	4	3.5	0.357143	2.8	0.238095	4.2	9
SSBP4	7	15	0.466667	16	15	1.06667	0.4375	2.28571	0.4375	2.28571	9
SYT7	3	10	0.3	12	15	0.8	0.25	4	0.375	2.66667	9
TMBIM6	6	28	0.214286	15	12	1.25	0.4	2.5	0.171429	5.83333	9
TRIM46	4	11	0.363636	13	6	2.16667	0.307692	3.25	0.167832	5.95833	9
TSR3	1	2	0.5	10	1	10	0.1	10	0.05	20	9
UROD	12	27	0.444444	3	10	0.3	4	0.25	1.48148	0.675	9
WASF1	13	10	1.3	4	2	2	3.25	0.307692	0.65	1.53846	9
ZBTB4	1	2	0.5	10	7	1.42857	0.1	10	0.35	2.85714	9
ZNF672	2	7	0.285714	11	9	1.22222	0.181818	5.5	0.233766	4.27778	9
ABI2	3	24	0.125	11	12	0.916667	0.272727	3.66667	0.136364	7.33333	8
ACTB	10	18	0.555556	2	9	0.222222	5	0.2	2.5	0.4	8
ACTR2	2	5	0.4	10	3	3.33333	0.2	5	0.12	8.33333	8
ADGRL1	4	8	0.5	12	10	1.2	0.333333	3	0.416667	2.4	8
AGTPBP1	2	8	0.25	10	24	0.416667	0.2	5	0.6	1.66667	8
ANKRD45	1	2	0.5	9	5	1.8	0.111111	9	0.277778	3.6	8
ARHGEF4	11	18	0.611111	19	8	2.375	0.578947	1.72727	0.25731	3.88636	8
ASPH	13	30	0.433333	21	20	1.05	0.619048	1.61538	0.412698	2.42308	8
ATP2C1	7	24	0.291667	15	21	0.714286	0.466667	2.14286	0.408333	2.44898	8
ATP6V0B	6	13	0.461538	14	9	1.55556	0.428571	2.33333	0.296703	3.37037	8
C20ORF96	9	0	0	1	3	0.333333	9	0.111111	0	Inf	8
CAMTA2	8	16	0.5	16	9	1.77778	0.5	2	0.28125	3.55556	8
CCDC9	2	7	0.285714	10	14	0.714286	0.2	5	0.4	2.5	8
CCDC90B	9	19	0.473684	1	3	0.333333	9	0.111111	1.42105	0.703704	8
CHPF2	3	4	0.75	11	6	1.83333	0.272727	3.66667	0.409091	2.44444	8
CPEB1	5	18	0.277778	13	9	1.44444	0.384615	2.6	0.192308	5.2	8
CPNE6	9	19	0.473684	17	7	2.42857	0.529412	1.88889	0.195046	5.12698	8
CPNE7	1	9	0.111111	9	5	1.8	0.111111	9	0.0617284	16.2	8
CRIP2	12	11	1.09091	4	6	0.666667	3	0.333333	1.63636	0.611111	8
CRMP1	10	6	1.66667	2	10	0.2	5	0.2	8.33333	0.12	8
CUTA	1	16	0.0625	9	13	0.692308	0.111111	9	0.0902778	11.0769	8
DDA1	1	5	0.2	9	11	0.818182	0.111111	9	0.244444	4.09091	8
DDX5	18	35	0.514286	10	9	1.11111	1.8	0.555556	0.462857	2.16049	8
DEF8	11	29	0.37931	3	11	0.272727	3.66667	0.272727	1.3908	0.719008	8
DLGAP3	4	3	1.33333	12	4	3	0.333333	3	0.444444	2.25	8
DOCK4	3	19	0.157895	11	11	1	0.272727	3.66667	0.157895	6.33333	8
EEF2	2	7	0.285714	10	3	3.33333	0.2	5	0.0857143	11.6667	8
ELP5	4	15	0.266667	12	10	1.2	0.333333	3	0.222222	4.5	8
EML2	2	31	0.0645161	10	8	1.25	0.2	5	0.0516129	19.375	8
ERC2	1	14	0.0714286	9	14	0.642857	0.111111	9	0.111111	9	8
EXOC6B	2	9	0.222222	10	8	1.25	0.2	5	0.177778	5.625	8
EXOSC8	11	11	1	3	11	0.272727	3.66667	0.272727	3.66667	0.272727	8
FAM219B	9	19	0.473684	1	3	0.333333	9	0.111111	1.42105	0.703704	8
FBXL16	4	5	0.8	12	3	4	0.333333	3	0.2	5	8
FKBP2	2	9	0.222222	10	4	2.5	0.2	5	0.0888889	11.25	8
FSD1	5	10	0.5	13	6	2.16667	0.384615	2.6	0.230769	4.33333	8
GLUL	10	13	0.769231	2	5	0.4	5	0.2	1.92308	0.52	8
GPS2	11	16	0.6875	3	5	0.6	3.66667	0.272727	1.14583	0.872727	8
GRB10	2	26	0.0769231	10	9	1.11111	0.2	5	0.0692308	14.4444	8
GTPBP3	2	28	0.0714286	10	8	1.25	0.2	5	0.0571429	17.5	8
HAGHL	3	20	0.15	11	11	1	0.272727	3.66667	0.15	6.66667	8
JOSD2	3	6	0.5	11	19	0.578947	0.272727	3.66667	0.863636	1.15789	8
KALRN	16	22	0.727273	24	21	1.14286	0.666667	1.5	0.636364	1.57143	8
KIAA1211L	5	7	0.714286	13	3	4.33333	0.384615	2.6	0.164835	6.06667	8
LRRC45	3	6	0.5	11	5	2.2	0.272727	3.66667	0.227273	4.4	8
LRRC61	2	3	0.666667	10	6	1.66667	0.2	5	0.4	2.5	8
MAGED1	14	10	1.4	6	7	0.857143	2.33333	0.428571	1.63333	0.612245	8
2008-03-01	2	7	0.285714	10	16	0.625	0.2	5	0.457143	2.1875	8
MIB2	12	32	0.375	20	9	2.22222	0.6	1.66667	0.16875	5.92593	8
MRPS17	1	2	0.5	9	11	0.818182	0.111111	9	0.611111	1.63636	8
MYO18A	4	24	0.166667	12	24	0.5	0.333333	3	0.333333	3	8
MYRF	1	8	0.125	9	6	1.5	0.111111	9	0.0833333	12	8
NAA35	1	3	0.333333	9	17	0.529412	0.111111	9	0.62963	1.58824	8
NAXD	11	3	3.66667	3	9	0.333333	3.66667	0.272727	11	0.0909091	8
NEO1	3	11	0.272727	11	6	1.83333	0.272727	3.66667	0.14876	6.72222	8
NFIB	17	23	0.73913	9	12	0.75	1.88889	0.529412	0.985507	1.01471	8
NGEF	8	9	0.888889	16	4	4	0.5	2	0.222222	4.5	8
NSMF	10	10	1	18	18	1	0.555556	1.8	1	1	8
PARP2	10	11	0.909091	2	8	0.25	5	0.2	3.63636	0.275	8
PCBP4	8	18	0.444444	16	23	0.695652	0.5	2	0.638889	1.56522	8
PCMT1	5	13	0.384615	13	10	1.3	0.384615	2.6	0.295858	3.38	8
PNPLA6	2	25	0.08	10	20	0.5	0.2	5	0.16	6.25	8
POLDIP2	2	2	1	10	6	1.66667	0.2	5	0.6	1.66667	8
POMGNT1	13	10	1.3	5	12	0.416667	2.6	0.384615	3.12	0.320513	8
PRRT1	1	5	0.2	9	2	4.5	0.111111	9	0.0444444	22.5	8
PTP4A3	1	6	0.166667	9	10	0.9	0.111111	9	0.185185	5.4	8
PTPRK	2	22	0.0909091	10	11	0.909091	0.2	5	0.1	10	8
PTPRU	1	11	0.0909091	9	8	1.125	0.111111	9	0.0808081	12.375	8
RALGPS1	2	14	0.142857	10	6	1.66667	0.2	5	0.0857143	11.6667	8
RASAL1	2	10	0.2	10	5	2	0.2	5	0.1	10	8
RIMBP2	2	9	0.222222	10	8	1.25	0.2	5	0.177778	5.625	8
RNF141	2	5	0.4	10	12	0.833333	0.2	5	0.48	2.08333	8
RO60	9	12	0.75	1	2	0.5	9	0.111111	1.5	0.666667	8
RUSC2	3	3	1	11	18	0.611111	0.272727	3.66667	1.63636	0.611111	8
SCAMP5	5	18	0.277778	13	6	2.16667	0.384615	2.6	0.128205	7.8	8
SEMA4D	5	24	0.208333	13	14	0.928571	0.384615	2.6	0.224359	4.45714	8
SEZ6	9	10	0.9	17	9	1.88889	0.529412	1.88889	0.476471	2.09877	8
SFXN5	10	22	0.454545	2	9	0.222222	5	0.2	2.04545	0.488889	8
SRPK2	6	15	0.4	14	10	1.4	0.428571	2.33333	0.285714	3.5	8
SRRM1	7	23	0.304348	15	15	1	0.466667	2.14286	0.304348	3.28571	8
SRSF9	4	6	0.666667	12	5	2.4	0.333333	3	0.277778	3.6	8
STIMATE	1	6	0.166667	9	6	1.5	0.111111	9	0.111111	9	8
SYNE1	6	40	0.15	14	9	1.55556	0.428571	2.33333	0.0964286	10.3704	8
SYT1	9	12	0.75	17	6	2.83333	0.529412	1.88889	0.264706	3.77778	8
TMEM161A	3	15	0.2	11	14	0.785714	0.272727	3.66667	0.254545	3.92857	8
TVP23A	1	12	0.0833333	9	5	1.8	0.111111	9	0.0462963	21.6	8
UBE3B	3	13	0.230769	11	5	2.2	0.272727	3.66667	0.104895	9.53333	8
VARS	1	14	0.0714286	9	13	0.692308	0.111111	9	0.103175	9.69231	8
ZC3H14	6	26	0.230769	14	13	1.07692	0.428571	2.33333	0.214286	4.66667	8
ZGPAT	2	11	0.181818	10	6	1.66667	0.2	5	0.109091	9.16667	8
ZMIZ1	3	5	0.6	11	8	1.375	0.272727	3.66667	0.436364	2.29167	8
ZNF219	1	13	0.0769231	9	13	0.692308	0.111111	9	0.111111	9	8
ACTL6B	4	6	0.666667	11	9	1.22222	0.363636	2.75	0.545455	1.83333	7
AKT1S1	2	9	0.222222	9	12	0.75	0.222222	4.5	0.296296	3.375	7
AKTIP	3	14	0.214286	10	13	0.769231	0.3	3.33333	0.278571	3.58974	7
ARFGAP2	10	30	0.333333	3	7	0.428571	3.33333	0.3	0.777778	1.28571	7
ARHGAP1	2	7	0.285714	9	9	1	0.222222	4.5	0.285714	3.5	7
ATAT1	2	11	0.181818	9	16	0.5625	0.222222	4.5	0.323232	3.09375	7
ATP2B1	7	11	0.636364	14	11	1.27273	0.5	2	0.5	2	7
ATP6V1C1	1	6	0.166667	8	7	1.14286	0.125	8	0.145833	6.85714	7
ATP8A1	1	10	0.1	8	14	0.571429	0.125	8	0.175	5.71429	7
CAMK2A	2	7	0.285714	9	7	1.28571	0.222222	4.5	0.222222	4.5	7
CARMIL2	3	12	0.25	10	3	3.33333	0.3	3.33333	0.075	13.3333	7
CCDC106	4	9	0.444444	11	7	1.57143	0.363636	2.75	0.282828	3.53571	7
CCM2	10	20	0.5	3	8	0.375	3.33333	0.3	1.33333	0.75	7
CDK5RAP3	11	37	0.297297	4	11	0.363636	2.75	0.363636	0.817568	1.22314	7
CENPT	10	35	0.285714	3	10	0.3	3.33333	0.3	0.952381	1.05	7
CERS5	14	28	0.5	7	6	1.16667	2	0.5	0.428571	2.33333	7
CIPC	1	8	0.125	8	11	0.727273	0.125	8	0.171875	5.81818	7
CRYZL1	2	23	0.0869565	9	12	0.75	0.222222	4.5	0.115942	8.625	7
CSPG5	4	5	0.8	11	5	2.2	0.363636	2.75	0.363636	2.75	7
CTBP1	7	19	0.368421	14	12	1.16667	0.5	2	0.315789	3.16667	7
CUX1	3	23	0.130435	10	14	0.714286	0.3	3.33333	0.182609	5.47619	7
DBN1	6	11	0.545455	13	9	1.44444	0.461538	2.16667	0.377622	2.64815	7
DKK3	13	16	0.8125	6	1	6	2.16667	0.461538	0.135417	7.38462	7
DLG3	2	10	0.2	9	8	1.125	0.222222	4.5	0.177778	5.625	7
DNAJB2	6	18	0.333333	13	12	1.08333	0.461538	2.16667	0.307692	3.25	7
EHMT2	1	12	0.0833333	8	14	0.571429	0.125	8	0.145833	6.85714	7
EIF4G1	6	38	0.157895	13	25	0.52	0.461538	2.16667	0.303644	3.29333	7
ERCC1	8	17	0.470588	1	10	0.1	8	0.125	4.70588	0.2125	7
EVI5L	5	7	0.714286	12	14	0.857143	0.416667	2.4	0.833333	1.2	7
EXTL1	1	4	0.25	8	3	2.66667	0.125	8	0.09375	10.6667	7
FAM120AOS	8	14	0.571429	1	1	1	8	0.125	0.571429	1.75	7
FAM171B	1	2	0.5	8	2	4	0.125	8	0.125	8	7
FANCG	1	8	0.125	8	10	0.8	0.125	8	0.15625	6.4	7
FBXO34	2	6	0.333333	9	14	0.642857	0.222222	4.5	0.518519	1.92857	7
FLOT1	3	12	0.25	10	11	0.909091	0.3	3.33333	0.275	3.63636	7
FN1	3	27	0.111111	10	17	0.588235	0.3	3.33333	0.188889	5.29412	7
FOXP1	15	76	0.197368	8	31	0.258065	1.875	0.533333	0.764803	1.30753	7
GABRB3	2	26	0.0769231	9	6	1.5	0.222222	4.5	0.0512821	19.5	7
GAPVD1	3	20	0.15	10	15	0.666667	0.3	3.33333	0.225	4.44444	7
GDAP1	9	8	1.125	2	4	0.5	4.5	0.222222	2.25	0.444444	7
GLRX2	1	4	0.25	8	13	0.615385	0.125	8	0.40625	2.46154	7
GPR137	7	19	0.368421	14	14	1	0.5	2	0.368421	2.71429	7
GPR162	6	7	0.857143	13	4	3.25	0.461538	2.16667	0.263736	3.79167	7
GPS1	12	28	0.428571	5	8	0.625	2.4	0.416667	0.685714	1.45833	7
GSK3A	2	4	0.5	9	3	3	0.222222	4.5	0.166667	6	7
GTF2IRD1	4	7	0.571429	11	31	0.354839	0.363636	2.75	1.61039	0.620968	7
GTF3C5	8	10	0.8	1	7	0.142857	8	0.125	5.6	0.178571	7
HDAC10	10	22	0.454545	3	8	0.375	3.33333	0.3	1.21212	0.825	7
HID1	12	14	0.857143	5	8	0.625	2.4	0.416667	1.37143	0.729167	7
HNRNPA2B1	13	9	1.44444	20	13	1.53846	0.65	1.53846	0.938889	1.06509	7
HNRNPL	2	15	0.133333	9	13	0.692308	0.222222	4.5	0.192593	5.19231	7
HPCAL1	3	8	0.375	10	2	5	0.3	3.33333	0.075	13.3333	7
HPF1	1	3	0.333333	8	7	1.14286	0.125	8	0.291667	3.42857	7
HTRA2	2	10	0.2	9	11	0.818182	0.222222	4.5	0.244444	4.09091	7
IDH3G	2	12	0.166667	9	9	1	0.222222	4.5	0.166667	6	7
KANSL1	2	36	0.0555556	9	6	1.5	0.222222	4.5	0.037037	27	7
KCNIP2	10	14	0.714286	3	10	0.3	3.33333	0.3	2.38095	0.42	7
KCNQ2	4	47	0.0851064	11	21	0.52381	0.363636	2.75	0.162476	6.15476	7
KCTD17	10	9	1.11111	17	11	1.54545	0.588235	1.7	0.718954	1.39091	7
KIF1B	4	13	0.307692	11	11	1	0.363636	2.75	0.307692	3.25	7
KLHDC9	8	8	1	1	1	1	8	0.125	1	1	7
LENG8	1	9	0.111111	8	10	0.8	0.125	8	0.138889	7.2	7
LHX2	1	4	0.25	8	7	1.14286	0.125	8	0.21875	4.57143	7
LIMK2	2	9	0.222222	9	13	0.692308	0.222222	4.5	0.320988	3.11538	7
LMF2	10	6	1.66667	3	9	0.333333	3.33333	0.3	5	0.2	7
LUC7L	14	21	0.666667	7	9	0.777778	2	0.5	0.857143	1.16667	7
MAGI1	4	18	0.222222	11	11	1	0.363636	2.75	0.222222	4.5	7
MAPK4	3	6	0.5	10	4	2.5	0.3	3.33333	0.2	5	7
MAPK9	2	13	0.153846	9	10	0.9	0.222222	4.5	0.17094	5.85	7
MATK	7	15	0.466667	14	11	1.27273	0.5	2	0.366667	2.72727	7
MBOAT7	2	14	0.142857	9	13	0.692308	0.222222	4.5	0.206349	4.84615	7
ME3	12	12	1	5	7	0.714286	2.4	0.416667	1.4	0.714286	7
MIA2	2	19	0.105263	9	23	0.391304	0.222222	4.5	0.269006	3.71739	7
MICAL2	7	36	0.194444	14	13	1.07692	0.5	2	0.180556	5.53846	7
MKRN1	7	16	0.4375	14	8	1.75	0.5	2	0.25	4	7
MMD2	1	4	0.25	8	3	2.66667	0.125	8	0.09375	10.6667	7
MORF4L2	12	15	0.8	5	15	0.333333	2.4	0.416667	2.4	0.416667	7
MPDZ	2	19	0.105263	9	16	0.5625	0.222222	4.5	0.187135	5.34375	7
MPPE1	1	30	0.0333333	8	4	2	0.125	8	0.0166667	60	7
NCDN	10	6	1.66667	17	3	5.66667	0.588235	1.7	0.294118	3.4	7
NCOR2	2	24	0.0833333	9	15	0.6	0.222222	4.5	0.138889	7.2	7
NDUFS1	1	10	0.1	8	13	0.615385	0.125	8	0.1625	6.15385	7
NFE2L1	3	23	0.130435	10	12	0.833333	0.3	3.33333	0.156522	6.38889	7
NOL4	7	14	0.5	14	9	1.55556	0.5	2	0.321429	3.11111	7
NR4A2	4	10	0.4	11	6	1.83333	0.363636	2.75	0.218182	4.58333	7
NRXN1	8	67	0.119403	15	26	0.576923	0.533333	1.875	0.206965	4.83173	7
NT5M	2	7	0.285714	9	4	2.25	0.222222	4.5	0.126984	7.875	7
NTAN1	4	12	0.333333	11	9	1.22222	0.363636	2.75	0.272727	3.66667	7
ORC4	3	16	0.1875	10	13	0.769231	0.3	3.33333	0.24375	4.10256	7
PACSIN2	3	12	0.25	10	11	0.909091	0.3	3.33333	0.275	3.63636	7
PANX2	1	3	0.333333	8	3	2.66667	0.125	8	0.125	8	7
PCBP3	1	21	0.047619	8	9	0.888889	0.125	8	0.0535714	18.6667	7
PHF1	1	11	0.0909091	8	7	1.14286	0.125	8	0.0795455	12.5714	7
PHLDB1	4	28	0.142857	11	18	0.611111	0.363636	2.75	0.233766	4.27778	7
PI4KB	10	13	0.769231	3	7	0.428571	3.33333	0.3	1.79487	0.557143	7
PLS3	2	10	0.2	9	6	1.5	0.222222	4.5	0.133333	7.5	7
PON2	9	18	0.5	2	4	0.5	4.5	0.222222	1	1	7
PRKCB	2	12	0.166667	9	8	1.125	0.222222	4.5	0.148148	6.75	7
PRRT2	9	21	0.428571	2	7	0.285714	4.5	0.222222	1.5	0.666667	7
PSMD2	10	20	0.5	3	9	0.333333	3.33333	0.3	1.5	0.666667	7
PTOV1	7	21	0.333333	14	14	1	0.5	2	0.333333	3	7
PTPRN	9	19	0.473684	16	6	2.66667	0.5625	1.77778	0.177632	5.62963	7
R3HDM1	9	20	0.45	16	16	1	0.5625	1.77778	0.45	2.22222	7
RAP1GAP	27	13	2.07692	34	14	2.42857	0.794118	1.25926	0.855204	1.16931	7
RAPGEF4	2	15	0.133333	9	11	0.818182	0.222222	4.5	0.162963	6.13636	7
RBMX	10	12	0.833333	3	6	0.5	3.33333	0.3	1.66667	0.6	7
RERE	1	20	0.05	8	8	1	0.125	8	0.05	20	7
RNF13	2	16	0.125	9	11	0.818182	0.222222	4.5	0.152778	6.54545	7
RNPS1	12	26	0.461538	5	11	0.454545	2.4	0.416667	1.01538	0.984848	7
RPS9	1	13	0.0769231	8	10	0.8	0.125	8	0.0961538	10.4	7
RSRC1	3	15	0.2	10	10	1	0.3	3.33333	0.2	5	7
SCAF1	1	4	0.25	8	6	1.33333	0.125	8	0.1875	5.33333	7
SCG5	1	9	0.111111	8	2	4	0.125	8	0.0277778	36	7
SH3KBP1	7	9	0.777778	14	14	1	0.5	2	0.777778	1.28571	7
SLC25A18	9	6	1.5	2	1	2	4.5	0.222222	0.75	1.33333	7
SLC6A1	7	41	0.170732	14	7	2	0.5	2	0.0853659	11.7143	7
SLC6A8	1	10	0.1	8	13	0.615385	0.125	8	0.1625	6.15385	7
SNRPN	17	12	1.41667	24	2	12	0.708333	1.41176	0.118056	8.47059	7
SORBS2	6	65	0.0923077	13	36	0.361111	0.461538	2.16667	0.255621	3.91204	7
SREBF2	2	9	0.222222	9	7	1.28571	0.222222	4.5	0.17284	5.78571	7
SV2B	1	6	0.166667	8	7	1.14286	0.125	8	0.145833	6.85714	7
SYMPK	4	18	0.222222	11	8	1.375	0.363636	2.75	0.161616	6.1875	7
SYNPO	2	5	0.4	9	12	0.75	0.222222	4.5	0.533333	1.875	7
TASP1	2	7	0.285714	9	4	2.25	0.222222	4.5	0.126984	7.875	7
TBC1D9B	3	20	0.15	10	8	1.25	0.3	3.33333	0.12	8.33333	7
TCAF1	1	7	0.142857	8	8	1	0.125	8	0.142857	7	7
TEX264	3	16	0.1875	10	10	1	0.3	3.33333	0.1875	5.33333	7
TGFBRAP1	1	3	0.333333	8	8	1	0.125	8	0.333333	3	7
THOC1	2	21	0.0952381	9	13	0.692308	0.222222	4.5	0.137566	7.26923	7
TJAP1	2	15	0.133333	9	17	0.529412	0.222222	4.5	0.251852	3.97059	7
TMEM25	9	30	0.3	16	8	2	0.5625	1.77778	0.15	6.66667	7
TMEM38A	1	3	0.333333	8	3	2.66667	0.125	8	0.125	8	7
TNPO2	4	18	0.222222	11	7	1.57143	0.363636	2.75	0.141414	7.07143	7
TOX2	3	6	0.5	10	5	2	0.3	3.33333	0.25	4	7
TPST2	1	9	0.111111	8	7	1.14286	0.125	8	0.0972222	10.2857	7
TRIM3	6	15	0.4	13	9	1.44444	0.461538	2.16667	0.276923	3.61111	7
TTC7B	4	15	0.266667	11	10	1.1	0.363636	2.75	0.242424	4.125	7
TUBG2	9	3	3	2	1	2	4.5	0.222222	1.5	0.666667	7
TXNDC16	1	4	0.25	8	12	0.666667	0.125	8	0.375	2.66667	7
USP5	4	7	0.571429	11	9	1.22222	0.363636	2.75	0.467532	2.13889	7
UTRN	2	13	0.153846	9	13	0.692308	0.222222	4.5	0.222222	4.5	7
VAMP2	7	4	1.75	14	5	2.8	0.5	2	0.625	1.6	7
XBP1	2	7	0.285714	9	4	2.25	0.222222	4.5	0.126984	7.875	7
XPO6	1	23	0.0434783	8	20	0.4	0.125	8	0.108696	9.2	7
ZFR	4	7	0.571429	11	10	1.1	0.363636	2.75	0.519481	1.925	7
ABTB1	11	15	0.733333	5	12	0.416667	2.2	0.454545	1.76	0.568182	6
ACAP2	1	16	0.0625	7	6	1.16667	0.142857	7	0.0535714	18.6667	6
ACBD5	5	8	0.625	11	18	0.611111	0.454545	2.2	1.02273	0.977778	6
ADK	3	6	0.5	9	10	0.9	0.333333	3	0.555556	1.8	6
ALKBH6	4	19	0.210526	10	11	0.909091	0.4	2.5	0.231579	4.31818	6
AMBRA1	1	12	0.0833333	7	9	0.777778	0.142857	7	0.107143	9.33333	6
ANKS1A	1	4	0.25	7	13	0.538462	0.142857	7	0.464286	2.15385	6
APBA1	1	3	0.333333	7	2	3.5	0.142857	7	0.0952381	10.5	6
APP	4	17	0.235294	10	11	0.909091	0.4	2.5	0.258824	3.86364	6
ARHGAP33	7	13	0.538462	13	8	1.625	0.538462	1.85714	0.331361	3.01786	6
ARHGEF10	1	15	0.0666667	7	7	1	0.142857	7	0.0666667	15	6
ARHGEF11	1	7	0.142857	7	6	1.16667	0.142857	7	0.122449	8.16667	6
ARHGEF28	1	14	0.0714286	7	7	1	0.142857	7	0.0714286	14	6
ARHGEF40	1	8	0.125	7	26	0.269231	0.142857	7	0.464286	2.15385	6
ARHGEF9	7	38	0.184211	13	20	0.65	0.538462	1.85714	0.283401	3.52857	6
ARL2BP	5	4	1.25	11	6	1.83333	0.454545	2.2	0.681818	1.46667	6
ASAH1	7	69	0.101449	1	5	0.2	7	0.142857	0.507246	1.97143	6
ASRGL1	9	11	0.818182	3	2	1.5	3	0.333333	0.545455	1.83333	6
ATP9A	1	3	0.333333	7	11	0.636364	0.142857	7	0.52381	1.90909	6
AUP1	13	8	1.625	7	17	0.411765	1.85714	0.538462	3.94643	0.253394	6
B3GAT1	5	5	1	11	6	1.83333	0.454545	2.2	0.545455	1.83333	6
B4GALNT1	11	16	0.6875	17	5	3.4	0.647059	1.54545	0.202206	4.94545	6
B4GALNT4	4	5	0.8	10	5	2	0.4	2.5	0.4	2.5	6
BAALC	7	9	0.777778	1	2	0.5	7	0.142857	1.55556	0.642857	6
BAIAP3	7	16	0.4375	1	9	0.111111	7	0.142857	3.9375	0.253968	6
BCS1L	9	21	0.428571	3	4	0.75	3	0.333333	0.571429	1.75	6
BMP1	1	18	0.0555556	7	7	1	0.142857	7	0.0555556	18	6
BSDC1	8	16	0.5	2	8	0.25	4	0.25	2	0.5	6
C1ORF50	1	0	0	7	4	1.75	0.142857	7	0	Inf	6
C2CD2L	3	11	0.272727	9	9	1	0.333333	3	0.272727	3.66667	6
C3ORF18	7	0	0	1	2	0.5	7	0.142857	0	Inf	6
C5ORF51	1	0	0	7	2	3.5	0.142857	7	0	Inf	6
C6ORF136	1	0	0	7	9	0.777778	0.142857	7	0	Inf	6
CBX3	8	8	1	2	8	0.25	4	0.25	4	0.25	6
CCDC97	1	3	0.333333	7	9	0.777778	0.142857	7	0.428571	2.33333	6
CDC23	3	9	0.333333	9	8	1.125	0.333333	3	0.296296	3.375	6
CDC37L1	1	3	0.333333	7	9	0.777778	0.142857	7	0.428571	2.33333	6
CDC42SE2	5	12	0.416667	11	5	2.2	0.454545	2.2	0.189394	5.28	6
CDK14	2	15	0.133333	8	15	0.533333	0.25	4	0.25	4	6
CDKN1C	1	6	0.166667	7	5	1.4	0.142857	7	0.119048	8.4	6
CIART	1	7	0.142857	7	6	1.16667	0.142857	7	0.122449	8.16667	6
CLASP1	2	16	0.125	8	30	0.266667	0.25	4	0.46875	2.13333	6
CLIP1	1	21	0.047619	7	15	0.466667	0.142857	7	0.102041	9.8	6
CLUH	1	15	0.0666667	7	6	1.16667	0.142857	7	0.0571429	17.5	6
CNIH3	2	14	0.142857	8	4	2	0.25	4	0.0714286	14	6
COBL	1	11	0.0909091	7	10	0.7	0.142857	7	0.12987	7.7	6
COP1	7	11	0.636364	1	13	0.0769231	7	0.142857	8.27273	0.120879	6
COPG2	1	3	0.333333	7	8	0.875	0.142857	7	0.380952	2.625	6
COPS4	2	11	0.181818	8	7	1.14286	0.25	4	0.159091	6.28571	6
CRTC1	3	4	0.75	9	5	1.8	0.333333	3	0.416667	2.4	6
CSNK2A1	7	48	0.145833	1	5	0.2	7	0.142857	0.729167	1.37143	6
CSTF2	2	4	0.5	8	8	1	0.25	4	0.5	2	6
CTNND2	3	17	0.176471	9	12	0.75	0.333333	3	0.235294	4.25	6
CTSB	9	33	0.272727	3	3	1	3	0.333333	0.272727	3.66667	6
CYBC1	10	40	0.25	4	8	0.5	2.5	0.4	0.5	2	6
DCTN6	1	6	0.166667	7	10	0.7	0.142857	7	0.238095	4.2	6
DCUN1D2	3	11	0.272727	9	8	1.125	0.333333	3	0.242424	4.125	6
DDX39B	1	21	0.047619	7	6	1.16667	0.142857	7	0.0408163	24.5	6
DDX50	2	6	0.333333	8	8	1	0.25	4	0.333333	3	6
DENND1A	2	12	0.166667	8	11	0.727273	0.25	4	0.229167	4.36364	6
DEPDC5	2	64	0.03125	8	20	0.4	0.25	4	0.078125	12.8	6
DGKD	2	14	0.142857	8	7	1.14286	0.25	4	0.125	8	6
DROSHA	1	21	0.047619	7	7	1	0.142857	7	0.047619	21	6
DZIP1	3	8	0.375	9	10	0.9	0.333333	3	0.416667	2.4	6
ECI2	2	11	0.181818	8	14	0.571429	0.25	4	0.318182	3.14286	6
EEFSEC	2	4	0.5	8	6	1.33333	0.25	4	0.375	2.66667	6
EIF2B4	9	12	0.75	3	12	0.25	3	0.333333	3	0.333333	6
EMC10	4	8	0.5	10	6	1.66667	0.4	2.5	0.3	3.33333	6
EMC8	1	6	0.166667	7	8	0.875	0.142857	7	0.190476	5.25	6
EML4	1	8	0.125	7	6	1.16667	0.142857	7	0.107143	9.33333	6
ENO1	2	16	0.125	8	11	0.727273	0.25	4	0.171875	5.81818	6
EXOC7	13	21	0.619048	7	10	0.7	1.85714	0.538462	0.884354	1.13077	6
EXTL3	3	14	0.214286	9	3	3	0.333333	3	0.0714286	14	6
FADS3	7	13	0.538462	1	5	0.2	7	0.142857	2.69231	0.371429	6
FAM160A2	5	5	1	11	13	0.846154	0.454545	2.2	1.18182	0.846154	6
FAM168B	2	2	1	8	8	1	0.25	4	1	1	6
FAM172A	3	9	0.333333	9	10	0.9	0.333333	3	0.37037	2.7	6
FAM184A	1	14	0.0714286	7	12	0.583333	0.142857	7	0.122449	8.16667	6
FBH1	1	16	0.0625	7	10	0.7	0.142857	7	0.0892857	11.2	6
FBXO38	3	20	0.15	9	4	2.25	0.333333	3	0.0666667	15	6
FBXW2	2	5	0.4	8	14	0.571429	0.25	4	0.7	1.42857	6
FCHSD2	1	9	0.111111	7	11	0.636364	0.142857	7	0.174603	5.72727	6
FGFR2	2	27	0.0740741	8	27	0.296296	0.25	4	0.25	4	6
FLOT2	4	12	0.333333	10	5	2	0.4	2.5	0.166667	6	6
FOXRED1	6	18	0.333333	12	13	0.923077	0.5	2	0.361111	2.76923	6
FRMD4B	1	18	0.0555556	7	13	0.538462	0.142857	7	0.103175	9.69231	6
FTO	2	23	0.0869565	8	7	1.14286	0.25	4	0.076087	13.1429	6
FZR1	1	9	0.111111	7	6	1.16667	0.142857	7	0.0952381	10.5	6
GAA	2	9	0.222222	8	8	1	0.25	4	0.222222	4.5	6
GABRA4	3	5	0.6	9	5	1.8	0.333333	3	0.333333	3	6
GABRA5	5	11	0.454545	11	3	3.66667	0.454545	2.2	0.123967	8.06667	6
GALT	8	29	0.275862	14	10	1.4	0.571429	1.75	0.197044	5.075	6
GGPS1	4	8	0.5	10	11	0.909091	0.4	2.5	0.55	1.81818	6
GNG12	1	2	0.5	7	9	0.777778	0.142857	7	0.642857	1.55556	6
GOLGA2	3	15	0.2	9	11	0.818182	0.333333	3	0.244444	4.09091	6
GOLGA4	2	12	0.166667	8	13	0.615385	0.25	4	0.270833	3.69231	6
GRIN1	11	13	0.846154	17	14	1.21429	0.647059	1.54545	0.696833	1.43506	6
GRINA	6	10	0.6	12	5	2.4	0.5	2	0.25	4	6
GRK6	2	11	0.181818	8	7	1.14286	0.25	4	0.159091	6.28571	6
HDAC8	8	60	0.133333	2	5	0.4	4	0.25	0.333333	3	6
HMBOX1	8	16	0.5	2	10	0.2	4	0.25	2.5	0.4	6
HNRNPC	6	33	0.181818	12	13	0.923077	0.5	2	0.19697	5.07692	6
HOMER2	1	10	0.1	7	9	0.777778	0.142857	7	0.128571	7.77778	6
HP1BP3	18	14	1.28571	12	14	0.857143	1.5	0.666667	1.5	0.666667	6
HPCA	6	5	1.2	12	9	1.33333	0.5	2	0.9	1.11111	6
HPCAL4	3	3	1	9	5	1.8	0.333333	3	0.555556	1.8	6
INSIG2	1	8	0.125	7	14	0.5	0.142857	7	0.25	4	6
IPO9	2	4	0.5	8	14	0.571429	0.25	4	0.875	1.14286	6
ITFG1	7	12	0.583333	1	4	0.25	7	0.142857	2.33333	0.428571	6
ITSN1	3	32	0.09375	9	31	0.290323	0.333333	3	0.322917	3.09677	6
KAT6B	9	41	0.219512	3	14	0.214286	3	0.333333	1.02439	0.97619	6
KATNB1	9	10	0.9	3	5	0.6	3	0.333333	1.5	0.666667	6
KDM1A	10	6	1.66667	4	9	0.444444	2.5	0.4	3.75	0.266667	6
KIF17	2	9	0.222222	8	4	2	0.25	4	0.111111	9	6
KIFC2	27	9	3	21	6	3.5	1.28571	0.777778	0.857143	1.16667	6
KLF6	7	7	1	1	3	0.333333	7	0.142857	3	0.333333	6
KLHL26	1	6	0.166667	7	5	1.4	0.142857	7	0.119048	8.4	6
KXD1	3	17	0.176471	9	9	1	0.333333	3	0.176471	5.66667	6
LDAH	1	13	0.0769231	7	14	0.5	0.142857	7	0.153846	6.5	6
LHX6	4	12	0.333333	10	9	1.11111	0.4	2.5	0.3	3.33333	6
LIMCH1	13	22	0.590909	7	19	0.368421	1.85714	0.538462	1.6039	0.623482	6
LRP11	2	3	0.666667	8	5	1.6	0.25	4	0.416667	2.4	6
MAG	2	8	0.25	8	8	1	0.25	4	0.25	4	6
MAN2C1	4	45	0.0888889	10	23	0.434783	0.4	2.5	0.204444	4.8913	6
MAP2	13	16	0.8125	19	24	0.791667	0.684211	1.46154	1.02632	0.974359	6
MAP2K4	4	15	0.266667	10	7	1.42857	0.4	2.5	0.186667	5.35714	6
MAP4	24	16	1.5	30	17	1.76471	0.8	1.25	0.85	1.17647	6
MAPK10	6	192	0.03125	12	13	0.923077	0.5	2	0.0338542	29.5385	6
MARS	10	35	0.285714	4	6	0.666667	2.5	0.4	0.428571	2.33333	6
MAU2	2	16	0.125	8	8	1	0.25	4	0.125	8	6
MED1	2	5	0.4	8	7	1.14286	0.25	4	0.35	2.85714	6
MEF2D	4	7	0.571429	10	7	1.42857	0.4	2.5	0.4	2.5	6
MEG3	40	50	0.8	34	11	3.09091	1.17647	0.85	0.258824	3.86364	6
MICAL3	2	19	0.105263	8	21	0.380952	0.25	4	0.276316	3.61905	6
MLC1	4	5	0.8	10	2	5	0.4	2.5	0.16	6.25	6
MOK	9	40	0.225	3	4	0.75	3	0.333333	0.3	3.33333	6
MRPL4	4	11	0.363636	10	8	1.25	0.4	2.5	0.290909	3.4375	6
NAPG	2	7	0.285714	8	17	0.470588	0.25	4	0.607143	1.64706	6
NASP	7	25	0.28	1	8	0.125	7	0.142857	2.24	0.446429	6
NAT9	9	29	0.310345	3	9	0.333333	3	0.333333	0.931034	1.07407	6
NBR1	2	8	0.25	8	21	0.380952	0.25	4	0.65625	1.52381	6
NCLN	1	8	0.125	7	9	0.777778	0.142857	7	0.160714	6.22222	6
NDUFA10	2	14	0.142857	8	8	1	0.25	4	0.142857	7	6
NECAP2	3	12	0.25	9	11	0.818182	0.333333	3	0.305556	3.27273	6
NKTR	8	19	0.421053	2	18	0.111111	4	0.25	3.78947	0.263889	6
NOP56	12	21	0.571429	18	19	0.947368	0.666667	1.5	0.603175	1.65789	6
NPTXR	2	2	1	8	3	2.66667	0.25	4	0.375	2.66667	6
NR4A1	5	22	0.227273	11	4	2.75	0.454545	2.2	0.0826446	12.1	6
NREP	11	23	0.478261	5	4	1.25	2.2	0.454545	0.382609	2.61364	6
NRP1	3	14	0.214286	9	4	2.25	0.333333	3	0.0952381	10.5	6
NRSN2	10	10	1	4	1	4	2.5	0.4	0.25	4	6
NTRK3	15	21	0.714286	9	20	0.45	1.66667	0.6	1.5873	0.63	6
NUDT3	1	1	1	7	10	0.7	0.142857	7	1.42857	0.7	6
NUP62	7	23	0.304348	1	5	0.2	7	0.142857	1.52174	0.657143	6
OGFOD1	1	11	0.0909091	7	7	1	0.142857	7	0.0909091	11	6
OGFOD2	3	25	0.12	9	10	0.9	0.333333	3	0.133333	7.5	6
PAK3	17	13	1.30769	11	10	1.1	1.54545	0.647059	1.18881	0.841176	6
PAX6	10	82	0.121951	4	26	0.153846	2.5	0.4	0.792683	1.26154	6
PDHB	2	10	0.2	8	7	1.14286	0.25	4	0.175	5.71429	6
PFKFB2	1	10	0.1	7	13	0.538462	0.142857	7	0.185714	5.38462	6
PGAP2	3	37	0.0810811	9	25	0.36	0.333333	3	0.225225	4.44	6
PHF12	1	17	0.0588235	7	8	0.875	0.142857	7	0.0672269	14.875	6
PHF24	4	4	1	10	9	1.11111	0.4	2.5	0.9	1.11111	6
PIK3R2	2	8	0.25	8	6	1.33333	0.25	4	0.1875	5.33333	6
PISD	18	17	1.05882	12	14	0.857143	1.5	0.666667	1.23529	0.809524	6
PKIG	2	8	0.25	8	9	0.888889	0.25	4	0.28125	3.55556	6
PLBD2	1	4	0.25	7	3	2.33333	0.142857	7	0.107143	9.33333	6
POLB	2	17	0.117647	8	2	4	0.25	4	0.0294118	34	6
POLD2	7	18	0.388889	1	5	0.2	7	0.142857	1.94444	0.514286	6
POLK	7	17	0.411765	1	11	0.0909091	7	0.142857	4.52941	0.220779	6
PPFIA4	2	13	0.153846	8	6	1.33333	0.25	4	0.115385	8.66667	6
PPIL2	4	12	0.333333	10	15	0.666667	0.4	2.5	0.5	2	6
PPP1R9A	1	8	0.125	7	12	0.583333	0.142857	7	0.214286	4.66667	6
PPT1	1	19	0.0526316	7	4	1.75	0.142857	7	0.0300752	33.25	6
PRADC1	1	3	0.333333	7	8	0.875	0.142857	7	0.380952	2.625	6
PRODH	2	15	0.133333	8	10	0.8	0.25	4	0.166667	6	6
PRRC2A	1	14	0.0714286	7	6	1.16667	0.142857	7	0.0612245	16.3333	6
PSMB10	3	5	0.6	9	7	1.28571	0.333333	3	0.466667	2.14286	6
RAF1	4	12	0.333333	10	11	0.909091	0.4	2.5	0.366667	2.72727	6
RAPGEF1	1	7	0.142857	7	7	1	0.142857	7	0.142857	7	6
RAPGEFL1	1	11	0.0909091	7	3	2.33333	0.142857	7	0.038961	25.6667	6
RASA4	7	17	0.411765	1	13	0.0769231	7	0.142857	5.35294	0.186813	6
RBFOX2	12	14	0.857143	18	15	1.2	0.666667	1.5	0.714286	1.4	6
RELL2	3	7	0.428571	9	15	0.6	0.333333	3	0.714286	1.4	6
RGS19	2	4	0.5	8	12	0.666667	0.25	4	0.75	1.33333	6
RIN1	2	8	0.25	8	13	0.615385	0.25	4	0.40625	2.46154	6
RING1	1	2	0.5	7	3	2.33333	0.142857	7	0.214286	4.66667	6
RIPOR1	2	23	0.0869565	8	1	8	0.25	4	0.0108696	92	6
RNF123	1	14	0.0714286	7	18	0.388889	0.142857	7	0.183673	5.44444	6
RNF181	2	6	0.333333	8	14	0.571429	0.25	4	0.583333	1.71429	6
RPAP2	1	3	0.333333	7	8	0.875	0.142857	7	0.380952	2.625	6
RPL10A	2	5	0.4	8	16	0.5	0.25	4	0.8	1.25	6
RSPO2	1	9	0.111111	7	3	2.33333	0.142857	7	0.047619	21	6
SCHIP1	3	8	0.375	9	8	1.125	0.333333	3	0.333333	3	6
SEMA4A	4	16	0.25	10	19	0.526316	0.4	2.5	0.475	2.10526	6
2002-09-01	11	45	0.244444	5	16	0.3125	2.2	0.454545	0.782222	1.27841	6
SERPINE2	1	10	0.1	7	6	1.16667	0.142857	7	0.0857143	11.6667	6
SF1	16	21	0.761905	10	15	0.666667	1.6	0.625	1.14286	0.875	6
SLC19A1	3	14	0.214286	9	9	1	0.333333	3	0.214286	4.66667	6
SLC2A3	2	11	0.181818	8	8	1	0.25	4	0.181818	5.5	6
SLC3A2	9	23	0.391304	3	9	0.333333	3	0.333333	1.17391	0.851852	6
SLC4A10	4	12	0.333333	10	7	1.42857	0.4	2.5	0.233333	4.28571	6
SLC50A1	1	15	0.0666667	7	9	0.777778	0.142857	7	0.0857143	11.6667	6
SLC7A10	2	5	0.4	8	5	1.6	0.25	4	0.25	4	6
SMARCAL1	2	13	0.153846	8	9	0.888889	0.25	4	0.173077	5.77778	6
SMG5	3	5	0.6	9	9	1	0.333333	3	0.6	1.66667	6
SMOX	6	12	0.5	12	17	0.705882	0.5	2	0.708333	1.41176	6
SP3	3	12	0.25	9	5	1.8	0.333333	3	0.138889	7.2	6
SPOCK2	1	9	0.111111	7	3	2.33333	0.142857	7	0.047619	21	6
SRR	2	8	0.25	8	10	0.8	0.25	4	0.3125	3.2	6
SRRD	1	3	0.333333	7	6	1.16667	0.142857	7	0.285714	3.5	6
SRRM2	3	31	0.0967742	9	12	0.75	0.333333	3	0.129032	7.75	6
SRSF12	1	5	0.2	7	2	3.5	0.142857	7	0.0571429	17.5	6
ST6GALNAC6	9	16	0.5625	15	13	1.15385	0.6	1.66667	0.4875	2.05128	6
STK16	1	13	0.0769231	7	16	0.4375	0.142857	7	0.175824	5.6875	6
STMN2	1	3	0.333333	7	4	1.75	0.142857	7	0.190476	5.25	6
STRN4	9	24	0.375	15	14	1.07143	0.6	1.66667	0.35	2.85714	6
STX5	4	8	0.5	10	19	0.526316	0.4	2.5	0.95	1.05263	6
TARBP2	1	20	0.05	7	14	0.5	0.142857	7	0.1	10	6
TEF	2	3	0.666667	8	10	0.8	0.25	4	0.833333	1.2	6
TENM3	1	6	0.166667	7	8	0.875	0.142857	7	0.190476	5.25	6
TEX2	1	10	0.1	7	5	1.4	0.142857	7	0.0714286	14	6
TFE3	3	5	0.6	9	14	0.642857	0.333333	3	0.933333	1.07143	6
TIMM10B	2	5	0.4	8	11	0.727273	0.25	4	0.55	1.81818	6
TJP1	3	12	0.25	9	7	1.28571	0.333333	3	0.194444	5.14286	6
TM9SF1	3	12	0.25	9	13	0.692308	0.333333	3	0.361111	2.76923	6
TMCC3	1	4	0.25	7	9	0.777778	0.142857	7	0.321429	3.11111	6
TMEM19	1	6	0.166667	7	10	0.7	0.142857	7	0.238095	4.2	6
TMEM208	1	12	0.0833333	7	5	1.4	0.142857	7	0.0595238	16.8	6
TMEM229B	1	8	0.125	7	7	1	0.142857	7	0.125	8	6
TMOD2	1	6	0.166667	7	9	0.777778	0.142857	7	0.214286	4.66667	6
TRAPPC12	2	23	0.0869565	8	7	1.14286	0.25	4	0.076087	13.1429	6
TRIM2	10	12	0.833333	16	19	0.842105	0.625	1.6	0.989583	1.01053	6
TRIO	3	25	0.12	9	15	0.6	0.333333	3	0.2	5	6
TRMT2A	6	20	0.3	12	14	0.857143	0.5	2	0.35	2.85714	6
TSC2	7	69	0.101449	13	22	0.590909	0.538462	1.85714	0.171683	5.82468	6
TTLL1	1	4	0.25	7	4	1.75	0.142857	7	0.142857	7	6
TTYH1	6	17	0.352941	12	18	0.666667	0.5	2	0.529412	1.88889	6
TTYH3	4	7	0.571429	10	6	1.66667	0.4	2.5	0.342857	2.91667	6
TUBA1C	7	10	0.7	1	2	0.5	7	0.142857	1.4	0.714286	6
TUT7	1	7	0.142857	7	10	0.7	0.142857	7	0.204082	4.9	6
UBP1	1	13	0.0769231	7	7	1	0.142857	7	0.0769231	13	6
UGP2	8	32	0.25	2	4	0.5	4	0.25	0.5	2	6
UNKL	1	17	0.0588235	7	7	1	0.142857	7	0.0588235	17	6
UTP6	7	9	0.777778	1	4	0.25	7	0.142857	3.11111	0.321429	6
VEGFA	6	32	0.1875	12	13	0.923077	0.5	2	0.203125	4.92308	6
VTI1A	4	9	0.444444	10	7	1.42857	0.4	2.5	0.311111	3.21429	6
WAC	5	24	0.208333	11	16	0.6875	0.454545	2.2	0.30303	3.3	6
WASHC2A	3	9	0.333333	9	13	0.692308	0.333333	3	0.481481	2.07692	6
WDR37	2	7	0.285714	8	17	0.470588	0.25	4	0.607143	1.64706	6
WDR47	3	9	0.333333	9	7	1.28571	0.333333	3	0.259259	3.85714	6
WDR6	8	23	0.347826	2	1	2	4	0.25	0.173913	5.75	6
WDR7	1	13	0.0769231	7	6	1.16667	0.142857	7	0.0659341	15.1667	6
WDR73	2	21	0.0952381	8	10	0.8	0.25	4	0.119048	8.4	6
WIPF3	1	3	0.333333	7	6	1.16667	0.142857	7	0.285714	3.5	6
ZDHHC16	4	18	0.222222	10	11	0.909091	0.4	2.5	0.244444	4.09091	6
ZFAND3	3	7	0.428571	9	10	0.9	0.333333	3	0.47619	2.1	6
ZNF266	2	8	0.25	8	6	1.33333	0.25	4	0.1875	5.33333	6
ZNF414	2	9	0.222222	8	7	1.14286	0.25	4	0.194444	5.14286	6
ZNF711	7	3	2.33333	1	4	0.25	7	0.142857	9.33333	0.107143	6
ZSCAN18	9	17	0.529412	3	6	0.5	3	0.333333	1.05882	0.944444	6
ZSWIM8	3	23	0.130435	9	14	0.642857	0.333333	3	0.202899	4.92857	6
ZWINT	4	9	0.444444	10	6	1.66667	0.4	2.5	0.266667	3.75	6
AAAS	7	20	0.35	2	13	0.153846	3.5	0.285714	2.275	0.43956	5
ABCD4	7	28	0.25	2	10	0.2	3.5	0.285714	1.25	0.8	5
ABHD3	4	10	0.4	9	5	1.8	0.444444	2.25	0.222222	4.5	5
ACTG1	7	16	0.4375	2	9	0.222222	3.5	0.285714	1.96875	0.507937	5
ACTN4	1	11	0.0909091	6	11	0.545455	0.166667	6	0.166667	6	5
ADAM11	3	5	0.6	8	9	0.888889	0.375	2.66667	0.675	1.48148	5
ADAM15	4	32	0.125	9	13	0.692308	0.444444	2.25	0.180556	5.53846	5
ADAMTS10	9	14	0.642857	4	15	0.266667	2.25	0.444444	2.41071	0.414815	5
AHCYL1	8	6	1.33333	13	8	1.625	0.615385	1.625	0.820513	1.21875	5
AK4	2	8	0.25	7	7	1	0.285714	3.5	0.25	4	5
AKAP8L	17	20	0.85	22	13	1.69231	0.772727	1.29412	0.502273	1.99095	5
AKR1B1	6	14	0.428571	1	6	0.166667	6	0.166667	2.57143	0.388889	5
AKT2	6	42	0.142857	11	14	0.785714	0.545455	1.83333	0.181818	5.5	5
ALDH1A1	1	7	0.142857	6	6	1	0.166667	6	0.142857	7	5
ALKBH8	1	7	0.142857	6	10	0.6	0.166667	6	0.238095	4.2	5
AMFR	1	12	0.0833333	6	4	1.5	0.166667	6	0.0555556	18	5
AMPH	3	9	0.333333	8	5	1.6	0.375	2.66667	0.208333	4.8	5
ANAPC10	1	18	0.0555556	6	3	2	0.166667	6	0.0277778	36	5
ANKRD13C	2	5	0.4	7	10	0.7	0.285714	3.5	0.571429	1.75	5
ANKRD46	3	11	0.272727	8	5	1.6	0.375	2.66667	0.170455	5.86667	5
APEX1	8	20	0.4	3	4	0.75	2.66667	0.375	0.533333	1.875	5
ARHGAP39	3	3	1	8	10	0.8	0.375	2.66667	1.25	0.8	5
ARHGEF2	13	20	0.65	18	32	0.5625	0.722222	1.38462	1.15556	0.865385	5
ATP2B4	1	7	0.142857	6	8	0.75	0.166667	6	0.190476	5.25	5
ATP5PF	3	8	0.375	8	12	0.666667	0.375	2.66667	0.5625	1.77778	5
ATP6AP1	3	10	0.3	8	10	0.8	0.375	2.66667	0.375	2.66667	5
ATPAF2	1	13	0.0769231	6	6	1	0.166667	6	0.0769231	13	5
B4GALT2	1	8	0.125	6	7	0.857143	0.166667	6	0.145833	6.85714	5
BBS2	7	21	0.333333	2	3	0.666667	3.5	0.285714	0.5	2	5
BCAS2	2	2	1	7	6	1.16667	0.285714	3.5	0.857143	1.16667	5
BICD1	1	11	0.0909091	6	9	0.666667	0.166667	6	0.136364	7.33333	5
BLMH	1	13	0.0769231	6	9	0.666667	0.166667	6	0.115385	8.66667	5
BNIP2	3	13	0.230769	8	8	1	0.375	2.66667	0.230769	4.33333	5
BRD4	4	12	0.333333	9	12	0.75	0.444444	2.25	0.444444	2.25	5
BTBD11	1	7	0.142857	6	8	0.75	0.166667	6	0.190476	5.25	5
C18ORF32	2	0	0	7	4	1.75	0.285714	3.5	0	Inf	5
CA4	1	6	0.166667	6	6	1	0.166667	6	0.166667	6	5
CABLES2	1	2	0.5	6	5	1.2	0.166667	6	0.416667	2.4	5
CABP1	6	5	1.2	1	7	0.142857	6	0.166667	8.4	0.119048	5
CACNA2D1	1	12	0.0833333	6	12	0.5	0.166667	6	0.166667	6	5
CADPS2	1	8	0.125	6	13	0.461538	0.166667	6	0.270833	3.69231	5
CANT1	4	16	0.25	9	6	1.5	0.444444	2.25	0.166667	6	5
CAPRIN2	7	19	0.368421	2	11	0.181818	3.5	0.285714	2.02632	0.493506	5
CASKIN1	1	3	0.333333	6	5	1.2	0.166667	6	0.277778	3.6	5
CCDC149	2	8	0.25	7	3	2.33333	0.285714	3.5	0.107143	9.33333	5
CCNDBP1	8	15	0.533333	3	8	0.375	2.66667	0.375	1.42222	0.703125	5
CCNG1	1	13	0.0769231	6	2	3	0.166667	6	0.025641	39	5
CD47	4	6	0.666667	9	10	0.9	0.444444	2.25	0.740741	1.35	5
CDC16	7	12	0.583333	2	5	0.4	3.5	0.285714	1.45833	0.685714	5
CDC42BPA	2	13	0.153846	7	18	0.388889	0.285714	3.5	0.395604	2.52778	5
CDK10	12	22	0.545455	7	12	0.583333	1.71429	0.583333	0.935065	1.06944	5
CDK16	9	23	0.391304	14	8	1.75	0.642857	1.55556	0.223602	4.47222	5
CDK17	5	12	0.416667	10	6	1.66667	0.5	2	0.25	4	5
CELF1	13	21	0.619048	18	14	1.28571	0.722222	1.38462	0.481481	2.07692	5
CERK	1	4	0.25	6	3	2	0.166667	6	0.125	8	5
CHD4	1	54	0.0185185	6	8	0.75	0.166667	6	0.0246914	40.5	5
CHGB	1	3	0.333333	6	1	6	0.166667	6	0.0555556	18	5
CHST10	10	12	0.833333	5	8	0.625	2	0.5	1.33333	0.75	5
CLK3	4	27	0.148148	9	9	1	0.444444	2.25	0.148148	6.75	5
CNNM1	1	2	0.5	6	4	1.5	0.166667	6	0.333333	3	5
CNOT6L	1	9	0.111111	6	10	0.6	0.166667	6	0.185185	5.4	5
CNPPD1	2	4	0.5	7	8	0.875	0.285714	3.5	0.571429	1.75	5
COG1	5	10	0.5	10	8	1.25	0.5	2	0.4	2.5	5
COMMD8	1	2	0.5	6	5	1.2	0.166667	6	0.416667	2.4	5
COPG1	2	10	0.2	7	10	0.7	0.285714	3.5	0.285714	3.5	5
CORO6	3	12	0.25	8	6	1.33333	0.375	2.66667	0.1875	5.33333	5
CPSF3	1	5	0.2	6	11	0.545455	0.166667	6	0.366667	2.72727	5
CPSF7	5	26	0.192308	10	8	1.25	0.5	2	0.153846	6.5	5
CSGALNACT2	7	1	7	2	3	0.666667	3.5	0.285714	10.5	0.0952381	5
CSNK1A1	5	17	0.294118	10	10	1	0.5	2	0.294118	3.4	5
CSRP1	1	19	0.0526316	6	2	3	0.166667	6	0.0175439	57	5
CTNNBL1	7	10	0.7	2	4	0.5	3.5	0.285714	1.4	0.714286	5
CUL4A	1	12	0.0833333	6	8	0.75	0.166667	6	0.111111	9	5
CYFIP2	6	24	0.25	11	5	2.2	0.545455	1.83333	0.113636	8.8	5
CYTH1	3	17	0.176471	8	7	1.14286	0.375	2.66667	0.154412	6.47619	5
DAGLB	1	10	0.1	6	4	1.5	0.166667	6	0.0666667	15	5
DAPK1	2	19	0.105263	7	7	1	0.285714	3.5	0.105263	9.5	5
DCUN1D5	1	11	0.0909091	6	4	1.5	0.166667	6	0.0606061	16.5	5
DGCR6	2	8	0.25	7	8	0.875	0.285714	3.5	0.285714	3.5	5
DHX32	3	3	1	8	10	0.8	0.375	2.66667	1.25	0.8	5
DIDO1	2	7	0.285714	7	7	1	0.285714	3.5	0.285714	3.5	5
DNAJC27	1	7	0.142857	6	4	1.5	0.166667	6	0.0952381	10.5	5
DNM1L	8	30	0.266667	13	7	1.85714	0.615385	1.625	0.14359	6.96429	5
DNPEP	2	21	0.0952381	7	14	0.5	0.285714	3.5	0.190476	5.25	5
DPH1	7	17	0.411765	2	5	0.4	3.5	0.285714	1.02941	0.971429	5
DTX1	2	5	0.4	7	6	1.16667	0.285714	3.5	0.342857	2.91667	5
DUSP18	6	10	0.6	1	2	0.5	6	0.166667	1.2	0.833333	5
E2F4	7	13	0.538462	2	3	0.666667	3.5	0.285714	0.807692	1.2381	5
EDC4	5	14	0.357143	10	7	1.42857	0.5	2	0.25	4	5
EEF1D	3	56	0.0535714	8	18	0.444444	0.375	2.66667	0.120536	8.2963	5
EHBP1	3	20	0.15	8	7	1.14286	0.375	2.66667	0.13125	7.61905	5
EMC7	1	4	0.25	6	1	6	0.166667	6	0.0416667	24	5
EML1	2	21	0.0952381	7	8	0.875	0.285714	3.5	0.108844	9.1875	5
EP400	2	9	0.222222	7	11	0.636364	0.285714	3.5	0.349206	2.86364	5
EPHA7	3	2	1.5	8	8	1	0.375	2.66667	1.5	0.666667	5
ERCC3	6	21	0.285714	1	3	0.333333	6	0.166667	0.857143	1.16667	5
FADS2	2	15	0.133333	7	3	2.33333	0.285714	3.5	0.0571429	17.5	5
FAM13B	1	11	0.0909091	6	13	0.461538	0.166667	6	0.19697	5.07692	5
FAM169A	1	7	0.142857	6	2	3	0.166667	6	0.047619	21	5
FBRSL1	2	8	0.25	7	7	1	0.285714	3.5	0.25	4	5
FBXL3	3	6	0.5	8	7	1.14286	0.375	2.66667	0.4375	2.28571	5
FBXO31	1	8	0.125	6	5	1.2	0.166667	6	0.104167	9.6	5
FBXO7	6	9	0.666667	1	7	0.142857	6	0.166667	4.66667	0.214286	5
FECH	1	12	0.0833333	6	15	0.4	0.166667	6	0.208333	4.8	5
FEZF2	1	3	0.333333	6	3	2	0.166667	6	0.166667	6	5
FKBP8	7	14	0.5	12	11	1.09091	0.583333	1.71429	0.458333	2.18182	5
FLCN	3	10	0.3	8	6	1.33333	0.375	2.66667	0.225	4.44444	5
FOXJ3	1	9	0.111111	6	10	0.6	0.166667	6	0.185185	5.4	5
FPGS	6	21	0.285714	1	10	0.1	6	0.166667	2.85714	0.35	5
FXYD1	6	11	0.545455	11	17	0.647059	0.545455	1.83333	0.842975	1.18627	5
GALNT16	1	10	0.1	6	6	1	0.166667	6	0.1	10	5
GARNL3	4	22	0.181818	9	12	0.75	0.444444	2.25	0.242424	4.125	5
GDPD5	2	17	0.117647	7	8	0.875	0.285714	3.5	0.134454	7.4375	5
GGA3	5	24	0.208333	10	12	0.833333	0.5	2	0.25	4	5
GMFB	1	10	0.1	6	8	0.75	0.166667	6	0.133333	7.5	5
GNL3L	1	3	0.333333	6	7	0.857143	0.166667	6	0.388889	2.57143	5
GOLGB1	6	9	0.666667	1	7	0.142857	6	0.166667	4.66667	0.214286	5
GOSR2	6	47	0.12766	11	3	3.66667	0.545455	1.83333	0.0348162	28.7222	5
GPD1	1	7	0.142857	6	3	2	0.166667	6	0.0714286	14	5
GRIA4	5	15	0.333333	10	4	2.5	0.5	2	0.133333	7.5	5
GRIP1	1	19	0.0526316	6	18	0.333333	0.166667	6	0.157895	6.33333	5
GRIPAP1	8	15	0.533333	13	10	1.3	0.615385	1.625	0.410256	2.4375	5
GRM2	2	8	0.25	7	4	1.75	0.285714	3.5	0.142857	7	5
GRSF1	3	8	0.375	8	7	1.14286	0.375	2.66667	0.328125	3.04762	5
GSS	6	28	0.214286	1	9	0.111111	6	0.166667	1.92857	0.518519	5
GTF3C2	1	14	0.0714286	6	11	0.545455	0.166667	6	0.130952	7.63636	5
GUCY1A1	7	13	0.538462	2	5	0.4	3.5	0.285714	1.34615	0.742857	5
HDAC11	10	21	0.47619	5	7	0.714286	2	0.5	0.666667	1.5	5
HDAC6	2	43	0.0465116	7	10	0.7	0.285714	3.5	0.0664452	15.05	5
HERC3	2	9	0.222222	7	12	0.583333	0.285714	3.5	0.380952	2.625	5
HIP1R	7	10	0.7	2	7	0.285714	3.5	0.285714	2.45	0.408163	5
HIVEP3	1	7	0.142857	6	10	0.6	0.166667	6	0.238095	4.2	5
IARS	6	13	0.461538	1	9	0.111111	6	0.166667	4.15385	0.240741	5
IMP4	7	17	0.411765	2	8	0.25	3.5	0.285714	1.64706	0.607143	5
INO80E	3	14	0.214286	8	15	0.533333	0.375	2.66667	0.401786	2.48889	5
INTS6	2	20	0.1	7	7	1	0.285714	3.5	0.1	10	5
IPO11	2	14	0.142857	7	7	1	0.285714	3.5	0.142857	7	5
IQSEC2	2	18	0.111111	7	7	1	0.285714	3.5	0.111111	9	5
ITGB1BP1	7	21	0.333333	2	7	0.285714	3.5	0.285714	1.16667	0.857143	5
ITSN2	2	13	0.153846	7	15	0.466667	0.285714	3.5	0.32967	3.03333	5
KANK3	1	5	0.2	6	10	0.6	0.166667	6	0.333333	3	5
KANSL3	4	21	0.190476	9	9	1	0.444444	2.25	0.190476	5.25	5
KAT7	3	18	0.166667	8	11	0.727273	0.375	2.66667	0.229167	4.36364	5
KCNK2	2	9	0.222222	7	10	0.7	0.285714	3.5	0.31746	3.15	5
KDM3A	1	15	0.0666667	6	14	0.428571	0.166667	6	0.155556	6.42857	5
KIAA0319L	5	20	0.25	10	11	0.909091	0.5	2	0.275	3.63636	5
KIAA0895L	8	12	0.666667	3	5	0.6	2.66667	0.375	1.11111	0.9	5
KLC4	2	19	0.105263	7	2	3.5	0.285714	3.5	0.0300752	33.25	5
L3MBTL3	1	10	0.1	6	7	0.857143	0.166667	6	0.116667	8.57143	5
LAMTOR2	1	6	0.166667	6	5	1.2	0.166667	6	0.138889	7.2	5
LASP1	1	9	0.111111	6	16	0.375	0.166667	6	0.296296	3.375	5
LDHB	1	10	0.1	6	4	1.5	0.166667	6	0.0666667	15	5
LHFPL2	1	8	0.125	6	9	0.666667	0.166667	6	0.1875	5.33333	5
LHPP	7	9	0.777778	2	7	0.285714	3.5	0.285714	2.72222	0.367347	5
LIMS1	1	15	0.0666667	6	5	1.2	0.166667	6	0.0555556	18	5
LIMS2	1	18	0.0555556	6	12	0.5	0.166667	6	0.111111	9	5
LIN7B	2	7	0.285714	7	6	1.16667	0.285714	3.5	0.244898	4.08333	5
LIX1	1	2	0.5	6	2	3	0.166667	6	0.166667	6	5
LLGL1	1	3	0.333333	6	3	2	0.166667	6	0.166667	6	5
LRFN5	1	5	0.2	6	5	1.2	0.166667	6	0.166667	6	5
LRIG1	1	9	0.111111	6	7	0.857143	0.166667	6	0.12963	7.71429	5
LRRC28	1	22	0.0454545	6	12	0.5	0.166667	6	0.0909091	11	5
LRRC49	2	29	0.0689655	7	10	0.7	0.285714	3.5	0.0985222	10.15	5
LRSAM1	5	9	0.555556	10	12	0.833333	0.5	2	0.666667	1.5	5
LSS	6	11	0.545455	1	8	0.125	6	0.166667	4.36364	0.229167	5
MAN2A2	2	30	0.0666667	7	11	0.636364	0.285714	3.5	0.104762	9.54545	5
MAN2B1	1	17	0.0588235	6	6	1	0.166667	6	0.0588235	17	5
MAP11	2	10	0.2	7	7	1	0.285714	3.5	0.2	5	5
MAP7D2	3	5	0.6	8	5	1.6	0.375	2.66667	0.375	2.66667	5
MAPK14	1	10	0.1	6	10	0.6	0.166667	6	0.166667	6	5
MAPK6	1	8	0.125	6	7	0.857143	0.166667	6	0.145833	6.85714	5
MAPK8IP1	5	3	1.66667	10	3	3.33333	0.5	2	0.5	2	5
MAPT	3	18	0.166667	8	12	0.666667	0.375	2.66667	0.25	4	5
MAZ	5	16	0.3125	10	6	1.66667	0.5	2	0.1875	5.33333	5
MBD1	10	27	0.37037	5	6	0.833333	2	0.5	0.444444	2.25	5
MBTPS2	1	3	0.333333	6	8	0.75	0.166667	6	0.444444	2.25	5
MCRIP2	7	11	0.636364	2	7	0.285714	3.5	0.285714	2.22727	0.44898	5
MDK	8	13	0.615385	3	4	0.75	2.66667	0.375	0.820513	1.21875	5
MEF2A	4	13	0.307692	9	12	0.75	0.444444	2.25	0.410256	2.4375	5
MFN1	1	9	0.111111	6	10	0.6	0.166667	6	0.185185	5.4	5
MFSD6	3	10	0.3	8	6	1.33333	0.375	2.66667	0.225	4.44444	5
MLLT10	1	26	0.0384615	6	11	0.545455	0.166667	6	0.0705128	14.1818	5
MMAB	3	10	0.3	8	3	2.66667	0.375	2.66667	0.1125	8.88889	5
MMD	1	4	0.25	6	2	3	0.166667	6	0.0833333	12	5
MOBP	3	13	0.230769	8	7	1.14286	0.375	2.66667	0.201923	4.95238	5
MRPL48	2	14	0.142857	7	10	0.7	0.285714	3.5	0.204082	4.9	5
MTA1	8	20	0.4	3	8	0.375	2.66667	0.375	1.06667	0.9375	5
MTA2	1	7	0.142857	6	6	1	0.166667	6	0.142857	7	5
MTFP1	1	6	0.166667	6	2	3	0.166667	6	0.0555556	18	5
MTMR1	1	14	0.0714286	6	10	0.6	0.166667	6	0.119048	8.4	5
MUS81	6	17	0.352941	1	12	0.0833333	6	0.166667	4.23529	0.236111	5
MVB12B	1	6	0.166667	6	5	1.2	0.166667	6	0.138889	7.2	5
MVD	6	17	0.352941	1	2	0.5	6	0.166667	0.705882	1.41667	5
MYH14	1	12	0.0833333	6	9	0.666667	0.166667	6	0.125	8	5
MYORG	1	2	0.5	6	2	3	0.166667	6	0.166667	6	5
N4BP2L1	3	12	0.25	8	7	1.14286	0.375	2.66667	0.21875	4.57143	5
NADK	3	17	0.176471	8	8	1	0.375	2.66667	0.176471	5.66667	5
NCAN	6	4	1.5	1	1	1	6	0.166667	1.5	0.666667	5
NCBP2	6	13	0.461538	1	4	0.25	6	0.166667	1.84615	0.541667	5
NDFIP1	2	4	0.5	7	8	0.875	0.285714	3.5	0.571429	1.75	5
NDFIP2	1	7	0.142857	6	6	1	0.166667	6	0.142857	7	5
NDUFA5	8	12	0.666667	3	4	0.75	2.66667	0.375	0.888889	1.125	5
NDUFV2	1	9	0.111111	6	4	1.5	0.166667	6	0.0740741	13.5	5
NETO1	2	7	0.285714	7	3	2.33333	0.285714	3.5	0.122449	8.16667	5
NFIC	9	11	0.818182	4	7	0.571429	2.25	0.444444	1.43182	0.698413	5
NFU1	1	10	0.1	6	9	0.666667	0.166667	6	0.15	6.66667	5
NIPAL3	1	7	0.142857	6	8	0.75	0.166667	6	0.190476	5.25	5
NLGN2	1	4	0.25	6	4	1.5	0.166667	6	0.166667	6	5
NPRL2	9	20	0.45	4	5	0.8	2.25	0.444444	0.5625	1.77778	5
NRIP3	2	5	0.4	7	3	2.33333	0.285714	3.5	0.171429	5.83333	5
NSF	2	8	0.25	7	10	0.7	0.285714	3.5	0.357143	2.8	5
NSUN2	2	9	0.222222	7	8	0.875	0.285714	3.5	0.253968	3.9375	5
NTSR2	2	1	2	7	5	1.4	0.285714	3.5	1.42857	0.7	5
NUPL2	6	12	0.5	1	4	0.25	6	0.166667	2	0.5	5
OAT	2	8	0.25	7	2	3.5	0.285714	3.5	0.0714286	14	5
OPRL1	2	3	0.666667	7	11	0.636364	0.285714	3.5	1.04762	0.954545	5
OTUD5	3	8	0.375	8	9	0.888889	0.375	2.66667	0.421875	2.37037	5
PACSIN1	4	7	0.571429	9	11	0.818182	0.444444	2.25	0.698413	1.43182	5
PAK6	2	20	0.1	7	5	1.4	0.285714	3.5	0.0714286	14	5
PAN2	1	21	0.047619	6	7	0.857143	0.166667	6	0.0555556	18	5
PANK4	1	13	0.0769231	6	7	0.857143	0.166667	6	0.0897436	11.1429	5
PARP6	10	23	0.434783	15	12	1.25	0.666667	1.5	0.347826	2.875	5
PAXX	4	8	0.5	9	13	0.692308	0.444444	2.25	0.722222	1.38462	5
PDLIM7	9	16	0.5625	14	11	1.27273	0.642857	1.55556	0.441964	2.26263	5
PDXDC1	1	18	0.0555556	6	15	0.4	0.166667	6	0.138889	7.2	5
PGAP3	6	11	0.545455	1	5	0.2	6	0.166667	2.72727	0.366667	5
PI4KA	6	18	0.333333	11	11	1	0.545455	1.83333	0.333333	3	5
PIANP	5	6	0.833333	10	7	1.42857	0.5	2	0.583333	1.71429	5
PIGP	1	8	0.125	6	8	0.75	0.166667	6	0.166667	6	5
PIP4K2A	1	8	0.125	6	3	2	0.166667	6	0.0625	16	5
PIP4P1	4	7	0.571429	9	11	0.818182	0.444444	2.25	0.698413	1.43182	5
PIP5K1C	4	8	0.5	9	10	0.9	0.444444	2.25	0.555556	1.8	5
PITPNB	4	11	0.363636	9	4	2.25	0.444444	2.25	0.161616	6.1875	5
PITPNM2	1	9	0.111111	6	10	0.6	0.166667	6	0.185185	5.4	5
PKNOX2	5	14	0.357143	10	14	0.714286	0.5	2	0.5	2	5
PLCH2	1	8	0.125	6	12	0.5	0.166667	6	0.25	4	5
PLD2	1	15	0.0666667	6	7	0.857143	0.166667	6	0.0777778	12.8571	5
PNISR	10	11	0.909091	5	13	0.384615	2	0.5	2.36364	0.423077	5
PNPLA7	1	7	0.142857	6	15	0.4	0.166667	6	0.357143	2.8	5
POLR3C	2	6	0.333333	7	6	1.16667	0.285714	3.5	0.285714	3.5	5
PPP1R12A	8	23	0.347826	3	8	0.375	2.66667	0.375	0.927536	1.07812	5
PPP2R2D	5	8	0.625	10	9	1.11111	0.5	2	0.5625	1.77778	5
PPP3R1	1	3	0.333333	6	2	3	0.166667	6	0.111111	9	5
PPP5C	2	15	0.133333	7	11	0.636364	0.285714	3.5	0.209524	4.77273	5
PRELID3A	1	9	0.111111	6	4	1.5	0.166667	6	0.0740741	13.5	5
PRICKLE1	1	21	0.047619	6	2	3	0.166667	6	0.015873	63	5
PRKAR1B	13	12	1.08333	8	11	0.727273	1.625	0.615385	1.48958	0.671329	5
PRMT7	7	27	0.259259	2	7	0.285714	3.5	0.285714	0.907407	1.10204	5
PSMA3	2	13	0.153846	7	9	0.777778	0.285714	3.5	0.197802	5.05556	5
PSRC1	8	12	0.666667	3	11	0.272727	2.66667	0.375	2.44444	0.409091	5
PTMA	9	12	0.75	4	5	0.8	2.25	0.444444	0.9375	1.06667	5
PTPRA	14	8	1.75	9	10	0.9	1.55556	0.642857	1.94444	0.514286	5
PTPRG	1	7	0.142857	6	8	0.75	0.166667	6	0.190476	5.25	5
PTPRM	4	15	0.266667	9	7	1.28571	0.444444	2.25	0.207407	4.82143	5
PUSL1	2	5	0.4	7	7	1	0.285714	3.5	0.4	2.5	5
PYCR1	6	17	0.352941	1	6	0.166667	6	0.166667	2.11765	0.472222	5
QARS	7	52	0.134615	2	34	0.0588235	3.5	0.285714	2.28846	0.436975	5
QRICH1	4	13	0.307692	9	14	0.642857	0.444444	2.25	0.478632	2.08929	5
RAB26	4	8	0.5	9	5	1.8	0.444444	2.25	0.277778	3.6	5
RAB36	1	3	0.333333	6	9	0.666667	0.166667	6	0.5	2	5
RAB3C	1	4	0.25	6	5	1.2	0.166667	6	0.208333	4.8	5
RAI1	1	7	0.142857	6	7	0.857143	0.166667	6	0.166667	6	5
RARS2	7	4	1.75	2	7	0.285714	3.5	0.285714	6.125	0.163265	5
RASA3	2	2	1	7	6	1.16667	0.285714	3.5	0.857143	1.16667	5
RBCK1	4	15	0.266667	9	8	1.125	0.444444	2.25	0.237037	4.21875	5
RBFOX3	8	13	0.615385	13	10	1.3	0.615385	1.625	0.473373	2.1125	5
RBM4	9	13	0.692308	4	7	0.571429	2.25	0.444444	1.21154	0.825397	5
RBM4B	9	8	1.125	4	10	0.4	2.25	0.444444	2.8125	0.355556	5
RBMS3	1	20	0.05	6	12	0.5	0.166667	6	0.1	10	5
RCBTB2	2	7	0.285714	7	26	0.269231	0.285714	3.5	1.06122	0.942308	5
RDH11	6	11	0.545455	1	3	0.333333	6	0.166667	1.63636	0.611111	5
RETREG2	3	10	0.3	8	8	1	0.375	2.66667	0.3	3.33333	5
RGS3	3	32	0.09375	8	17	0.470588	0.375	2.66667	0.199219	5.01961	5
RHOT1	5	19	0.263158	10	11	0.909091	0.5	2	0.289474	3.45455	5
RHPN1	6	3	2	1	8	0.125	6	0.166667	16	0.0625	5
RIMS1	3	20	0.15	8	9	0.888889	0.375	2.66667	0.16875	5.92593	5
RIPOR2	4	17	0.235294	9	13	0.692308	0.444444	2.25	0.339869	2.94231	5
RITA1	2	4	0.5	7	7	1	0.285714	3.5	0.5	2	5
RNASEH2A	1	6	0.166667	6	10	0.6	0.166667	6	0.277778	3.6	5
RNF10	10	25	0.4	5	11	0.454545	2	0.5	0.88	1.13636	5
RNF41	2	12	0.166667	7	4	1.75	0.285714	3.5	0.0952381	10.5	5
RPAP1	1	12	0.0833333	6	9	0.666667	0.166667	6	0.125	8	5
RPS24	3	18	0.166667	8	12	0.666667	0.375	2.66667	0.25	4	5
RPS6KA4	6	8	0.75	1	8	0.125	6	0.166667	6	0.166667	5
RTCB	1	6	0.166667	6	2	3	0.166667	6	0.0555556	18	5
RTKN	6	11	0.545455	11	9	1.22222	0.545455	1.83333	0.446281	2.24074	5
RTN4	10	15	0.666667	5	10	0.5	2	0.5	1.33333	0.75	5
RUNDC3B	9	9	1	4	2	2	2.25	0.444444	0.5	2	5
SAP30BP	8	26	0.307692	3	4	0.75	2.66667	0.375	0.410256	2.4375	5
SARNP	4	6	0.666667	9	5	1.8	0.444444	2.25	0.37037	2.7	5
SCFD1	6	24	0.25	1	7	0.142857	6	0.166667	1.75	0.571429	5
SCG3	2	3	0.666667	7	7	1	0.285714	3.5	0.666667	1.5	5
SCN3B	3	9	0.333333	8	9	0.888889	0.375	2.66667	0.375	2.66667	5
SCRN3	1	14	0.0714286	6	6	1	0.166667	6	0.0714286	14	5
SEC23B	2	11	0.181818	7	8	0.875	0.285714	3.5	0.207792	4.8125	5
SELENOW	3	16	0.1875	8	1	8	0.375	2.66667	0.0234375	42.6667	5
SEMA6C	3	10	0.3	8	15	0.533333	0.375	2.66667	0.5625	1.77778	5
2006-09-01	4	9	0.444444	9	5	1.8	0.444444	2.25	0.246914	4.05	5
SETD3	2	9	0.222222	7	8	0.875	0.285714	3.5	0.253968	3.9375	5
SH3GLB1	2	5	0.4	7	6	1.16667	0.285714	3.5	0.342857	2.91667	5
SIDT2	2	20	0.1	7	14	0.5	0.285714	3.5	0.2	5	5
SIK2	1	2	0.5	6	8	0.75	0.166667	6	0.666667	1.5	5
SLC12A5	3	25	0.12	8	10	0.8	0.375	2.66667	0.15	6.66667	5
SLC13A5	1	12	0.0833333	6	6	1	0.166667	6	0.0833333	12	5
SLC20A2	2	14	0.142857	7	5	1.4	0.285714	3.5	0.102041	9.8	5
SLC2A6	2	5	0.4	7	6	1.16667	0.285714	3.5	0.342857	2.91667	5
SLC37A4	2	21	0.0952381	7	7	1	0.285714	3.5	0.0952381	10.5	5
SLC38A2	3	14	0.214286	8	2	4	0.375	2.66667	0.0535714	18.6667	5
SLC39A3	2	6	0.333333	7	5	1.4	0.285714	3.5	0.238095	4.2	5
SLC43A2	4	12	0.333333	9	11	0.818182	0.444444	2.25	0.407407	2.45455	5
SLC6A9	2	11	0.181818	7	12	0.583333	0.285714	3.5	0.311688	3.20833	5
SMARCC2	10	15	0.666667	15	6	2.5	0.666667	1.5	0.266667	3.75	5
SMIM14	1	7	0.142857	6	9	0.666667	0.166667	6	0.214286	4.66667	5
SNAP47	5	13	0.384615	10	8	1.25	0.5	2	0.307692	3.25	5
SNAPC4	1	2	0.5	6	14	0.428571	0.166667	6	1.16667	0.857143	5
SNX11	1	13	0.0769231	6	6	1	0.166667	6	0.0769231	13	5
SNX12	1	7	0.142857	6	4	1.5	0.166667	6	0.0952381	10.5	5
SNX32	3	9	0.333333	8	7	1.14286	0.375	2.66667	0.291667	3.42857	5
SPARCL1	5	10	0.5	10	2	5	0.5	2	0.1	10	5
SPECC1	4	23	0.173913	9	17	0.529412	0.444444	2.25	0.328502	3.04412	5
SPIDR	6	28	0.214286	1	2	0.5	6	0.166667	0.428571	2.33333	5
SREBF1	3	24	0.125	8	12	0.666667	0.375	2.66667	0.1875	5.33333	5
SRGAP2	6	17	0.352941	11	12	0.916667	0.545455	1.83333	0.385027	2.59722	5
ST6GALNAC5	1	5	0.2	6	2	3	0.166667	6	0.0666667	15	5
STARD3	11	29	0.37931	6	7	0.857143	1.83333	0.545455	0.442529	2.25974	5
SUDS3	2	4	0.5	7	6	1.16667	0.285714	3.5	0.428571	2.33333	5
SUMF2	7	23	0.304348	2	6	0.333333	3.5	0.285714	0.913043	1.09524	5
SYNGAP1	2	30	0.0666667	7	14	0.5	0.285714	3.5	0.133333	7.5	5
SYNJ2	1	9	0.111111	6	16	0.375	0.166667	6	0.296296	3.375	5
TANK	2	23	0.0869565	7	11	0.636364	0.285714	3.5	0.136646	7.31818	5
TBC1D17	9	9	1	4	12	0.333333	2.25	0.444444	3	0.333333	5
TBCEL	1	10	0.1	6	8	0.75	0.166667	6	0.133333	7.5	5
TCTN3	1	7	0.142857	6	4	1.5	0.166667	6	0.0952381	10.5	5
TENM4	1	11	0.0909091	6	12	0.5	0.166667	6	0.181818	5.5	5
TEPSIN	8	13	0.615385	3	6	0.5	2.66667	0.375	1.23077	0.8125	5
TFG	10	10	1	5	6	0.833333	2	0.5	1.2	0.833333	5
THYN1	12	8	1.5	7	8	0.875	1.71429	0.583333	1.71429	0.583333	5
TMEM106C	4	22	0.181818	9	9	1	0.444444	2.25	0.181818	5.5	5
TMEM132A	9	14	0.642857	4	4	1	2.25	0.444444	0.642857	1.55556	5
TMEM143	3	13	0.230769	8	10	0.8	0.375	2.66667	0.288462	3.46667	5
TMEM145	5	5	1	10	4	2.5	0.5	2	0.4	2.5	5
TMEM147	4	9	0.444444	9	7	1.28571	0.444444	2.25	0.345679	2.89286	5
TMEM246	1	4	0.25	6	3	2	0.166667	6	0.125	8	5
TNS2	1	20	0.05	6	9	0.666667	0.166667	6	0.075	13.3333	5
TOP3B	4	17	0.235294	9	20	0.45	0.444444	2.25	0.522876	1.9125	5
TP53BP1	1	17	0.0588235	6	19	0.315789	0.166667	6	0.186275	5.36842	5
TPRG1L	2	2	1	7	5	1.4	0.285714	3.5	0.714286	1.4	5
TPT1	2	14	0.142857	7	8	0.875	0.285714	3.5	0.163265	6.125	5
TRAF7	1	7	0.142857	6	26	0.230769	0.166667	6	0.619048	1.61538	5
TRAPPC4	1	14	0.0714286	6	7	0.857143	0.166667	6	0.0833333	12	5
TSPAN5	4	10	0.4	9	9	1	0.444444	2.25	0.4	2.5	5
TSPYL2	4	6	0.666667	9	5	1.8	0.444444	2.25	0.37037	2.7	5
TTBK2	1	8	0.125	6	6	1	0.166667	6	0.125	8	5
TTLL5	2	22	0.0909091	7	20	0.35	0.285714	3.5	0.25974	3.85	5
TTPAL	1	5	0.2	6	7	0.857143	0.166667	6	0.233333	4.28571	5
TXNRD2	1	21	0.047619	6	16	0.375	0.166667	6	0.126984	7.875	5
UBL5	2	8	0.25	7	11	0.636364	0.285714	3.5	0.392857	2.54545	5
USF2	3	16	0.1875	8	11	0.727273	0.375	2.66667	0.257812	3.87879	5
USPL1	2	3	0.666667	7	12	0.583333	0.285714	3.5	1.14286	0.875	5
VPS35L	3	24	0.125	8	16	0.5	0.375	2.66667	0.25	4	5
VPS41	3	14	0.214286	8	5	1.6	0.375	2.66667	0.133929	7.46667	5
VPS52	4	11	0.363636	9	7	1.28571	0.444444	2.25	0.282828	3.53571	5
VPS53	1	20	0.05	6	16	0.375	0.166667	6	0.133333	7.5	5
WASHC1	1	2	0.5	6	8	0.75	0.166667	6	0.666667	1.5	5
WBP11	1	5	0.2	6	7	0.857143	0.166667	6	0.233333	4.28571	5
YPEL4	4	10	0.4	9	5	1.8	0.444444	2.25	0.222222	4.5	5
YTHDC1	2	7	0.285714	7	9	0.777778	0.285714	3.5	0.367347	2.72222	5
ZCCHC17	3	9	0.333333	8	5	1.6	0.375	2.66667	0.208333	4.8	5
ZCCHC18	2	7	0.285714	7	3	2.33333	0.285714	3.5	0.122449	8.16667	5
ZCRB1	1	5	0.2	6	8	0.75	0.166667	6	0.266667	3.75	5
ZDHHC14	1	9	0.111111	6	1	6	0.166667	6	0.0185185	54	5
ZDHHC4	5	12	0.416667	10	13	0.769231	0.5	2	0.541667	1.84615	5
ZFAND2B	7	21	0.333333	2	9	0.222222	3.5	0.285714	1.5	0.666667	5
ZMIZ2	9	15	0.6	14	6	2.33333	0.642857	1.55556	0.257143	3.88889	5
ZNF286A	1	21	0.047619	6	11	0.545455	0.166667	6	0.0873016	11.4545	5
ZNF574	1	4	0.25	6	4	1.5	0.166667	6	0.166667	6	5
AAMP	6	10	0.6	2	6	0.333333	3	0.333333	1.8	0.555556	4
ABCG2	2	5	0.4	6	13	0.461538	0.333333	3	0.866667	1.15385	4
ABHD1	1	8	0.125	5	2	2.5	0.2	5	0.05	20	4
ABHD12	8	9	0.888889	12	7	1.71429	0.666667	1.5	0.518519	1.92857	4
ABHD6	3	7	0.428571	7	3	2.33333	0.428571	2.33333	0.183673	5.44444	4
ACADM	6	18	0.333333	2	10	0.2	3	0.333333	1.66667	0.6	4
ACD	7	15	0.466667	11	5	2.2	0.636364	1.57143	0.212121	4.71429	4
ACOT13	1	3	0.333333	5	2	2.5	0.2	5	0.133333	7.5	4
ACOX1	1	13	0.0769231	5	7	0.714286	0.2	5	0.107692	9.28571	4
ACTN2	6	13	0.461538	2	5	0.4	3	0.333333	1.15385	0.866667	4
ACTR1B	6	3	2	10	7	1.42857	0.6	1.66667	1.4	0.714286	4
ACTR8	1	6	0.166667	5	9	0.555556	0.2	5	0.3	3.33333	4
ADCK2	1	5	0.2	5	6	0.833333	0.2	5	0.24	4.16667	4
ADCK5	6	8	0.75	2	15	0.133333	3	0.333333	5.625	0.177778	4
ADCYAP1R1	1	7	0.142857	5	8	0.625	0.2	5	0.228571	4.375	4
AEBP1	1	9	0.111111	5	3	1.66667	0.2	5	0.0666667	15	4
AGAP1	3	14	0.214286	7	6	1.16667	0.428571	2.33333	0.183673	5.44444	4
AHI1	10	17	0.588235	6	7	0.857143	1.66667	0.6	0.686275	1.45714	4
AK5	5	13	0.384615	9	3	3	0.555556	1.8	0.128205	7.8	4
AKAP6	5	15	0.333333	1	2	0.5	5	0.2	0.666667	1.5	4
AKAP9	9	16	0.5625	5	16	0.3125	1.8	0.555556	1.8	0.555556	4
ALDH6A1	1	7	0.142857	5	5	1	0.2	5	0.142857	7	4
AMPD2	4	33	0.121212	8	10	0.8	0.5	2	0.151515	6.6	4
ANAPC15	4	17	0.235294	8	16	0.5	0.5	2	0.470588	2.125	4
ANKRA2	3	8	0.375	7	8	0.875	0.428571	2.33333	0.428571	2.33333	4
ANKS3	10	30	0.333333	6	13	0.461538	1.66667	0.6	0.722222	1.38462	4
AP2B1	3	22	0.136364	7	7	1	0.428571	2.33333	0.136364	7.33333	4
AP3M2	1	17	0.0588235	5	4	1.25	0.2	5	0.0470588	21.25	4
AP4B1	5	14	0.357143	1	7	0.142857	5	0.2	2.5	0.4	4
APLP2	7	26	0.269231	11	10	1.1	0.636364	1.57143	0.244755	4.08571	4
AREL1	2	17	0.117647	6	8	0.75	0.333333	3	0.156863	6.375	4
ARF3	2	10	0.2	6	3	2	0.333333	3	0.1	10	4
ARHGAP26	2	23	0.0869565	6	13	0.461538	0.333333	3	0.188406	5.30769	4
ARHGAP32	1	8	0.125	5	7	0.714286	0.2	5	0.175	5.71429	4
ARHGAP5	3	11	0.272727	7	4	1.75	0.428571	2.33333	0.155844	6.41667	4
ARMC8	9	23	0.391304	5	4	1.25	1.8	0.555556	0.313043	3.19444	4
ARPP19	5	13	0.384615	9	11	0.818182	0.555556	1.8	0.470085	2.12727	4
ATE1	2	9	0.222222	6	8	0.75	0.333333	3	0.296296	3.375	4
ATN1	2	4	0.5	6	3	2	0.333333	3	0.25	4	4
ATP13A1	10	15	0.666667	6	11	0.545455	1.66667	0.6	1.22222	0.818182	4
ATP13A4	2	11	0.181818	6	11	0.545455	0.333333	3	0.333333	3	4
ATP1A1	5	11	0.454545	1	3	0.333333	5	0.2	1.36364	0.733333	4
ATP1A2	1	8	0.125	5	5	1	0.2	5	0.125	8	4
ATP1A3	3	14	0.214286	7	5	1.4	0.428571	2.33333	0.153061	6.53333	4
ATP2A2	3	12	0.25	7	5	1.4	0.428571	2.33333	0.178571	5.6	4
ATP5MC1	2	10	0.2	6	4	1.5	0.333333	3	0.133333	7.5	4
ATP5PD	2	5	0.4	6	8	0.75	0.333333	3	0.533333	1.875	4
ATP6AP2	5	33	0.151515	1	2	0.5	5	0.2	0.30303	3.3	4
ATP6V0E1	1	4	0.25	5	5	1	0.2	5	0.25	4	4
ATP6V1G1	1	2	0.5	5	1	5	0.2	5	0.1	10	4
ATRIP	3	10	0.3	7	9	0.777778	0.428571	2.33333	0.385714	2.59259	4
ATXN7L3	3	12	0.25	7	6	1.16667	0.428571	2.33333	0.214286	4.66667	4
AXIN2	2	9	0.222222	6	7	0.857143	0.333333	3	0.259259	3.85714	4
BAP1	4	11	0.363636	8	8	1	0.5	2	0.363636	2.75	4
BAZ2B	10	18	0.555556	6	14	0.428571	1.66667	0.6	1.2963	0.771429	4
BCAS1	9	4	2.25	5	9	0.555556	1.8	0.555556	4.05	0.246914	4
BEAN1	1	11	0.0909091	5	6	0.833333	0.2	5	0.109091	9.16667	4
BICD2	2	2	1	6	4	1.5	0.333333	3	0.666667	1.5	4
BICDL1	1	11	0.0909091	5	10	0.5	0.2	5	0.181818	5.5	4
BNIP3L	4	7	0.571429	8	7	1.14286	0.5	2	0.5	2	4
BOP1	7	6	1.16667	3	4	0.75	2.33333	0.428571	1.55556	0.642857	4
BRAP	3	3	1	7	9	0.777778	0.428571	2.33333	1.28571	0.777778	4
BRAT1	9	6	1.5	5	6	0.833333	1.8	0.555556	1.8	0.555556	4
BRD3OS	6	7	0.857143	2	2	1	3	0.333333	0.857143	1.16667	4
BRD9	5	19	0.263158	9	12	0.75	0.555556	1.8	0.350877	2.85	4
BTBD17	1	1	1	5	7	0.714286	0.2	5	1.4	0.714286	4
BTBD3	3	15	0.2	7	4	1.75	0.428571	2.33333	0.114286	8.75	4
BTBD6	3	6	0.5	7	9	0.777778	0.428571	2.33333	0.642857	1.55556	4
C17ORF49	3	0	0	7	14	0.5	0.428571	2.33333	0	Inf	4
CA10	2	9	0.222222	6	7	0.857143	0.333333	3	0.259259	3.85714	4
CA11	6	4	1.5	10	5	2	0.6	1.66667	0.75	1.33333	4
CADM1	9	22	0.409091	13	10	1.3	0.692308	1.44444	0.314685	3.17778	4
CALB1	1	11	0.0909091	5	3	1.66667	0.2	5	0.0545455	18.3333	4
CAMK1G	6	5	1.2	2	4	0.5	3	0.333333	2.4	0.416667	4
CAMK2B	18	26	0.692308	22	15	1.46667	0.818182	1.22222	0.472028	2.11852	4
CAP1	6	19	0.315789	10	7	1.42857	0.6	1.66667	0.221053	4.52381	4
CAPN15	3	8	0.375	7	8	0.875	0.428571	2.33333	0.428571	2.33333	4
CARM1	2	10	0.2	6	10	0.6	0.333333	3	0.333333	3	4
CBFB	3	13	0.230769	7	7	1	0.428571	2.33333	0.230769	4.33333	4
CCDC127	1	2	0.5	5	6	0.833333	0.2	5	0.6	1.66667	4
CCDC157	1	7	0.142857	5	6	0.833333	0.2	5	0.171429	5.83333	4
CCDC25	5	12	0.416667	1	3	0.333333	5	0.2	1.25	0.8	4
CCDC92	7	9	0.777778	3	3	1	2.33333	0.428571	0.777778	1.28571	4
CCK	1	4	0.25	5	6	0.833333	0.2	5	0.3	3.33333	4
CD81	1	17	0.0588235	5	6	0.833333	0.2	5	0.0705882	14.1667	4
CDC37	6	10	0.6	2	3	0.666667	3	0.333333	0.9	1.11111	4
CDC42	4	11	0.363636	8	2	4	0.5	2	0.0909091	11	4
CDH11	1	19	0.0526316	5	3	1.66667	0.2	5	0.0315789	31.6667	4
CDV3	2	9	0.222222	6	7	0.857143	0.333333	3	0.259259	3.85714	4
CENPC	1	7	0.142857	5	4	1.25	0.2	5	0.114286	8.75	4
CEP78	6	24	0.25	2	3	0.666667	3	0.333333	0.375	2.66667	4
CERS2	2	14	0.142857	6	9	0.666667	0.333333	3	0.214286	4.66667	4
CERS4	9	16	0.5625	5	9	0.555556	1.8	0.555556	1.0125	0.987654	4
CFAP36	1	7	0.142857	5	5	1	0.2	5	0.142857	7	4
CFL2	5	6	0.833333	9	6	1.5	0.555556	1.8	0.555556	1.8	4
CFLAR	2	25	0.08	6	13	0.461538	0.333333	3	0.173333	5.76923	4
CHD1L	5	34	0.147059	1	3	0.333333	5	0.2	0.441176	2.26667	4
CHFR	3	24	0.125	7	12	0.583333	0.428571	2.33333	0.214286	4.66667	4
CHMP3	3	9	0.333333	7	8	0.875	0.428571	2.33333	0.380952	2.625	4
CHRM3	6	7	0.857143	2	4	0.5	3	0.333333	1.71429	0.583333	4
CIB1	1	3	0.333333	5	10	0.5	0.2	5	0.666667	1.5	4
CIC	1	9	0.111111	5	15	0.333333	0.2	5	0.333333	3	4
CINP	2	9	0.222222	6	12	0.5	0.333333	3	0.444444	2.25	4
CIT	2	19	0.105263	6	19	0.315789	0.333333	3	0.333333	3	4
CKB	13	17	0.764706	17	5	3.4	0.764706	1.30769	0.224913	4.44615	4
CLCN3	2	11	0.181818	6	10	0.6	0.333333	3	0.30303	3.3	4
CLCN6	1	10	0.1	5	5	1	0.2	5	0.1	10	4
CLDN10	1	3	0.333333	5	3	1.66667	0.2	5	0.2	5	4
CLIP2	2	9	0.222222	6	3	2	0.333333	3	0.111111	9	4
CNOT3	2	15	0.133333	6	8	0.75	0.333333	3	0.177778	5.625	4
CNTN1	4	11	0.363636	8	4	2	0.5	2	0.181818	5.5	4
COG7	1	6	0.166667	5	4	1.25	0.2	5	0.133333	7.5	4
COL9A2	7	12	0.583333	3	3	1	2.33333	0.428571	0.583333	1.71429	4
COL9A3	5	14	0.357143	1	6	0.166667	5	0.2	2.14286	0.466667	4
COMMD10	1	7	0.142857	5	11	0.454545	0.2	5	0.314286	3.18182	4
COMMD3	7	15	0.466667	3	12	0.25	2.33333	0.428571	1.86667	0.535714	4
COQ2	3	6	0.5	7	5	1.4	0.428571	2.33333	0.357143	2.8	4
CORO1A	2	17	0.117647	6	12	0.5	0.333333	3	0.235294	4.25	4
CORO1B	1	10	0.1	5	14	0.357143	0.2	5	0.28	3.57143	4
COX7A2L	1	8	0.125	5	4	1.25	0.2	5	0.1	10	4
CPPED1	1	4	0.25	5	5	1	0.2	5	0.25	4	4
CSNK1D	2	26	0.0769231	6	8	0.75	0.333333	3	0.102564	9.75	4
CSNK1G1	1	18	0.0555556	5	17	0.294118	0.2	5	0.188889	5.29412	4
CSPP1	4	7	0.571429	8	27	0.296296	0.5	2	1.92857	0.518519	4
CTTN	4	15	0.266667	8	7	1.14286	0.5	2	0.233333	4.28571	4
CTTNBP2	2	12	0.166667	6	9	0.666667	0.333333	3	0.25	4	4
CUEDC2	3	4	0.75	7	14	0.5	0.428571	2.33333	1.5	0.666667	4
CUL1	4	18	0.222222	8	9	0.888889	0.5	2	0.25	4	4
DAB1	6	11	0.545455	10	8	1.25	0.6	1.66667	0.436364	2.29167	4
DAPK3	3	7	0.428571	7	11	0.636364	0.428571	2.33333	0.673469	1.48485	4
DBP	1	5	0.2	5	5	1	0.2	5	0.2	5	4
DCTN3	3	11	0.272727	7	3	2.33333	0.428571	2.33333	0.116883	8.55556	4
DCTN5	1	8	0.125	5	4	1.25	0.2	5	0.1	10	4
DDAH2	1	10	0.1	5	4	1.25	0.2	5	0.08	12.5	4
DDHD1	3	10	0.3	7	13	0.538462	0.428571	2.33333	0.557143	1.79487	4
DDX6	1	8	0.125	5	3	1.66667	0.2	5	0.075	13.3333	4
DHCR7	2	12	0.166667	6	13	0.461538	0.333333	3	0.361111	2.76923	4
DIMT1	1	6	0.166667	5	4	1.25	0.2	5	0.133333	7.5	4
DLGAP2	1	15	0.0666667	5	9	0.555556	0.2	5	0.12	8.33333	4
DMAC2	6	16	0.375	10	6	1.66667	0.6	1.66667	0.225	4.44444	4
DMAC2L	2	11	0.181818	6	5	1.2	0.333333	3	0.151515	6.6	4
DMD	5	32	0.15625	9	14	0.642857	0.555556	1.8	0.243056	4.11429	4
DMTN	3	23	0.130435	7	10	0.7	0.428571	2.33333	0.186335	5.36667	4
DNAH1	1	8	0.125	5	2	2.5	0.2	5	0.05	20	4
DNAL4	1	4	0.25	5	6	0.833333	0.2	5	0.3	3.33333	4
DNM1	23	29	0.793103	27	17	1.58824	0.851852	1.17391	0.499361	2.00256	4
DOCK7	1	37	0.027027	5	18	0.277778	0.2	5	0.0972973	10.2778	4
DOK4	6	18	0.333333	2	4	0.5	3	0.333333	0.666667	1.5	4
DPAGT1	5	19	0.263158	1	6	0.166667	5	0.2	1.57895	0.633333	4
DPF2	5	12	0.416667	9	10	0.9	0.555556	1.8	0.462963	2.16	4
DPH2	5	17	0.294118	1	4	0.25	5	0.2	1.17647	0.85	4
DPH7	10	14	0.714286	6	7	0.857143	1.66667	0.6	0.833333	1.2	4
DPP8	4	16	0.25	8	8	1	0.5	2	0.25	4	4
DVL2	7	15	0.466667	3	7	0.428571	2.33333	0.428571	1.08889	0.918367	4
ECE1	2	14	0.142857	6	4	1.5	0.333333	3	0.0952381	10.5	4
ECHS1	6	1	6	2	6	0.333333	3	0.333333	18	0.0555556	4
EDEM2	1	2	0.5	5	4	1.25	0.2	5	0.4	2.5	4
EDIL3	2	4	0.5	6	8	0.75	0.333333	3	0.666667	1.5	4
EDNRB	2	8	0.25	6	3	2	0.333333	3	0.125	8	4
EEF1A2	3	7	0.428571	7	1	7	0.428571	2.33333	0.0612245	16.3333	4
EEF1AKMT2	2	7	0.285714	6	6	1	0.333333	3	0.285714	3.5	4
EFNB3	2	1	2	6	1	6	0.333333	3	0.333333	3	4
EHBP1L1	1	11	0.0909091	5	7	0.714286	0.2	5	0.127273	7.85714	4
EIF5A	5	11	0.454545	9	13	0.692308	0.555556	1.8	0.656566	1.52308	4
EMG1	1	6	0.166667	5	6	0.833333	0.2	5	0.2	5	4
ENPP2	3	9	0.333333	7	9	0.777778	0.428571	2.33333	0.428571	2.33333	4
EPN2	9	27	0.333333	13	13	1	0.692308	1.44444	0.333333	3	4
ERGIC1	2	14	0.142857	6	14	0.428571	0.333333	3	0.333333	3	4
ERI3	9	10	0.9	13	6	2.16667	0.692308	1.44444	0.415385	2.40741	4
EVL	8	24	0.333333	12	7	1.71429	0.666667	1.5	0.194444	5.14286	4
EZR	5	4	1.25	1	2	0.5	5	0.2	2.5	0.4	4
FAF1	1	5	0.2	5	3	1.66667	0.2	5	0.12	8.33333	4
FAF2	1	6	0.166667	5	9	0.555556	0.2	5	0.3	3.33333	4
FAHD2A	6	6	1	2	7	0.285714	3	0.333333	3.5	0.285714	4
FAM118A	1	16	0.0625	5	7	0.714286	0.2	5	0.0875	11.4286	4
FAM122B	6	8	0.75	2	4	0.5	3	0.333333	1.5	0.666667	4
FAM135A	1	16	0.0625	5	9	0.555556	0.2	5	0.1125	8.88889	4
FAM171A2	2	4	0.5	6	3	2	0.333333	3	0.25	4	4
FAM204A	2	10	0.2	6	7	0.857143	0.333333	3	0.233333	4.28571	4
FAM214A	1	16	0.0625	5	7	0.714286	0.2	5	0.0875	11.4286	4
FAM219A	4	10	0.4	8	5	1.6	0.5	2	0.25	4	4
FAM234B	1	6	0.166667	5	5	1	0.2	5	0.166667	6	4
FAM57A	1	7	0.142857	5	5	1	0.2	5	0.142857	7	4
FAM81A	3	15	0.2	7	4	1.75	0.428571	2.33333	0.114286	8.75	4
FANCE	3	2	1.5	7	16	0.4375	0.428571	2.33333	3.42857	0.291667	4
FIZ1	1	5	0.2	5	9	0.555556	0.2	5	0.36	2.77778	4
FMR1	3	21	0.142857	7	13	0.538462	0.428571	2.33333	0.265306	3.76923	4
FNBP1L	7	6	1.16667	3	5	0.6	2.33333	0.428571	1.94444	0.514286	4
FRMD4A	3	21	0.142857	7	19	0.368421	0.428571	2.33333	0.387755	2.57895	4
FXYD6	7	17	0.411765	3	3	1	2.33333	0.428571	0.411765	2.42857	4
GABRB1	6	5	1.2	2	2	1	3	0.333333	1.2	0.833333	4
GALNT14	1	15	0.0666667	5	5	1	0.2	5	0.0666667	15	4
GAS5	7	31	0.225806	11	25	0.44	0.636364	1.57143	0.513196	1.94857	4
GAS8	6	20	0.3	2	3	0.666667	3	0.333333	0.45	2.22222	4
GGA1	10	23	0.434783	6	5	1.2	1.66667	0.6	0.362319	2.76	4
GGNBP2	4	9	0.444444	8	13	0.615385	0.5	2	0.722222	1.38462	4
GK	1	12	0.0833333	5	8	0.625	0.2	5	0.133333	7.5	4
GLOD4	5	19	0.263158	1	9	0.111111	5	0.2	2.36842	0.422222	4
GLRB	5	7	0.714286	9	6	1.5	0.555556	1.8	0.47619	2.1	4
GMPR	1	4	0.25	5	4	1.25	0.2	5	0.2	5	4
GNB1	8	10	0.8	12	9	1.33333	0.666667	1.5	0.6	1.66667	4
GNB2	5	13	0.384615	9	15	0.6	0.555556	1.8	0.641026	1.56	4
GPAA1	9	18	0.5	5	12	0.416667	1.8	0.555556	1.2	0.833333	4
GPBP1	12	9	1.33333	8	6	1.33333	1.5	0.666667	1	1	4
GPBP1L1	5	14	0.357143	1	4	0.25	5	0.2	1.42857	0.7	4
GPCPD1	3	7	0.428571	7	13	0.538462	0.428571	2.33333	0.795918	1.25641	4
GPN1	2	12	0.166667	6	7	0.857143	0.333333	3	0.194444	5.14286	4
GPX4	3	13	0.230769	7	7	1	0.428571	2.33333	0.230769	4.33333	4
GRAMD4	1	7	0.142857	5	5	1	0.2	5	0.142857	7	4
GREM2	1	1	1	5	1	5	0.2	5	0.2	5	4
GSDME	5	14	0.357143	1	7	0.142857	5	0.2	2.5	0.4	4
GSTA4	5	6	0.833333	1	2	0.5	5	0.2	1.66667	0.6	4
GTDC1	6	20	0.3	2	13	0.153846	3	0.333333	1.95	0.512821	4
GTF2H2	1	14	0.0714286	5	12	0.416667	0.2	5	0.171429	5.83333	4
GUF1	2	4	0.5	6	9	0.666667	0.333333	3	0.75	1.33333	4
HAPLN4	3	2	1.5	7	3	2.33333	0.428571	2.33333	0.642857	1.55556	4
HECW1	2	11	0.181818	6	10	0.6	0.333333	3	0.30303	3.3	4
HEPACAM	1	3	0.333333	5	2	2.5	0.2	5	0.133333	7.5	4
HEXD	6	17	0.352941	2	8	0.25	3	0.333333	1.41176	0.708333	4
HINFP	6	14	0.428571	2	8	0.25	3	0.333333	1.71429	0.583333	4
HIVEP2	1	5	0.2	5	6	0.833333	0.2	5	0.24	4.16667	4
HMGA1	3	6	0.5	7	17	0.411765	0.428571	2.33333	1.21429	0.823529	4
HMGB3	2	5	0.4	6	6	1	0.333333	3	0.4	2.5	4
HPS1	7	15	0.466667	3	9	0.333333	2.33333	0.428571	1.4	0.714286	4
HPS5	1	11	0.0909091	5	15	0.333333	0.2	5	0.272727	3.66667	4
HRH1	1	4	0.25	5	5	1	0.2	5	0.25	4	4
HRH3	3	3	1	7	8	0.875	0.428571	2.33333	1.14286	0.875	4
HSDL1	2	8	0.25	6	4	1.5	0.333333	3	0.166667	6	4
IDS	8	8	1	4	2	2	2	0.5	0.5	2	4
IFI27	1	15	0.0666667	5	9	0.555556	0.2	5	0.12	8.33333	4
IFT20	9	16	0.5625	5	5	1	1.8	0.555556	0.5625	1.77778	4
IFT43	5	12	0.416667	1	7	0.142857	5	0.2	2.91667	0.342857	4
IFT74	1	11	0.0909091	5	3	1.66667	0.2	5	0.0545455	18.3333	4
IGSF1	1	17	0.0588235	5	5	1	0.2	5	0.0588235	17	4
IKBKB	3	33	0.0909091	7	14	0.5	0.428571	2.33333	0.181818	5.5	4
INPP5A	1	7	0.142857	5	7	0.714286	0.2	5	0.2	5	4
INTS12	5	11	0.454545	1	3	0.333333	5	0.2	1.36364	0.733333	4
INTS6L	2	6	0.333333	6	7	0.857143	0.333333	3	0.388889	2.57143	4
INTS7	2	11	0.181818	6	6	1	0.333333	3	0.181818	5.5	4
IPO13	4	7	0.571429	8	6	1.33333	0.5	2	0.428571	2.33333	4
JMJD1C	3	12	0.25	7	12	0.583333	0.428571	2.33333	0.428571	2.33333	4
KAT14	1	7	0.142857	5	11	0.454545	0.2	5	0.314286	3.18182	4
KAT2A	7	5	1.4	3	4	0.75	2.33333	0.428571	1.86667	0.535714	4
KCNAB2	5	48	0.104167	9	18	0.5	0.555556	1.8	0.208333	4.8	4
KCNB1	2	9	0.222222	6	4	1.5	0.333333	3	0.148148	6.75	4
KCNC2	4	10	0.4	8	5	1.6	0.5	2	0.25	4	4
KCNG1	6	6	1	2	3	0.666667	3	0.333333	1.5	0.666667	4
KIAA0232	2	5	0.4	6	7	0.857143	0.333333	3	0.466667	2.14286	4
KIF5A	2	3	0.666667	6	3	2	0.333333	3	0.333333	3	4
KLHL7	6	13	0.461538	2	4	0.5	3	0.333333	0.923077	1.08333	4
KLHL8	2	8	0.25	6	5	1.2	0.333333	3	0.208333	4.8	4
L3MBTL2	7	9	0.777778	3	11	0.272727	2.33333	0.428571	2.85185	0.350649	4
LAMB2	1	19	0.0526316	5	7	0.714286	0.2	5	0.0736842	13.5714	4
LCA5	1	3	0.333333	5	9	0.555556	0.2	5	0.6	1.66667	4
LEF1	1	21	0.047619	5	8	0.625	0.2	5	0.0761905	13.125	4
LIN7A	1	4	0.25	5	3	1.66667	0.2	5	0.15	6.66667	4
LMTK3	2	5	0.4	6	9	0.666667	0.333333	3	0.6	1.66667	4
LRCH1	2	6	0.333333	6	8	0.75	0.333333	3	0.444444	2.25	4
LUC7L3	10	23	0.434783	6	10	0.6	1.66667	0.6	0.724638	1.38	4
LY6E	2	15	0.133333	6	16	0.375	0.333333	3	0.355556	2.8125	4
LY6H	7	5	1.4	11	8	1.375	0.636364	1.57143	1.01818	0.982143	4
LZTR1	4	22	0.181818	8	14	0.571429	0.5	2	0.318182	3.14286	4
LZTS3	9	4	2.25	5	3	1.66667	1.8	0.555556	1.35	0.740741	4
MAP2K2	3	11	0.272727	7	9	0.777778	0.428571	2.33333	0.350649	2.85185	4
MAP2K5	3	12	0.25	7	3	2.33333	0.428571	2.33333	0.107143	9.33333	4
MAP7	5	9	0.555556	9	13	0.692308	0.555556	1.8	0.802469	1.24615	4
MAPK7	13	18	0.722222	9	14	0.642857	1.44444	0.692308	1.12346	0.89011	4
2001-03-01	1	15	0.0666667	5	11	0.454545	0.2	5	0.146667	6.81818	4
MATN2	2	18	0.111111	6	6	1	0.333333	3	0.111111	9	4
MAX	7	20	0.35	11	7	1.57143	0.636364	1.57143	0.222727	4.4898	4
MBNL2	7	6	1.16667	11	10	1.1	0.636364	1.57143	1.06061	0.942857	4
MBTD1	1	7	0.142857	5	14	0.357143	0.2	5	0.4	2.5	4
MBTPS1	4	16	0.25	8	9	0.888889	0.5	2	0.28125	3.55556	4
MDH1	3	16	0.1875	7	4	1.75	0.428571	2.33333	0.107143	9.33333	4
METTL26	9	14	0.642857	5	5	1	1.8	0.555556	0.642857	1.55556	4
METTL2A	1	4	0.25	5	5	1	0.2	5	0.25	4	4
METTL3	6	14	0.428571	2	15	0.133333	3	0.333333	3.21429	0.311111	4
MFSD12	1	15	0.0666667	5	2	2.5	0.2	5	0.0266667	37.5	4
MFSD3	5	4	1.25	1	4	0.25	5	0.2	5	0.2	4
MFSD4A	3	11	0.272727	7	13	0.538462	0.428571	2.33333	0.506494	1.97436	4
MGLL	7	15	0.466667	3	10	0.3	2.33333	0.428571	1.55556	0.642857	4
MIEF1	3	14	0.214286	7	8	0.875	0.428571	2.33333	0.244898	4.08333	4
MIF4GD	2	15	0.133333	6	10	0.6	0.333333	3	0.222222	4.5	4
MIIP	7	7	1	3	8	0.375	2.33333	0.428571	2.66667	0.375	4
MINDY3	2	6	0.333333	6	20	0.3	0.333333	3	1.11111	0.9	4
MIOS	5	9	0.555556	1	3	0.333333	5	0.2	1.66667	0.6	4
MLLT3	6	10	0.6	2	8	0.25	3	0.333333	2.4	0.416667	4
MLST8	9	35	0.257143	5	10	0.5	1.8	0.555556	0.514286	1.94444	4
MORC2	1	6	0.166667	5	6	0.833333	0.2	5	0.2	5	4
MORN4	5	3	1.66667	1	2	0.5	5	0.2	3.33333	0.3	4
MPP6	2	9	0.222222	6	9	0.666667	0.333333	3	0.333333	3	4
MPV17L2	1	4	0.25	5	4	1.25	0.2	5	0.2	5	4
MRPL18	2	4	0.5	6	5	1.2	0.333333	3	0.416667	2.4	4
MRPL24	2	6	0.333333	6	6	1	0.333333	3	0.333333	3	4
MRPL30	1	5	0.2	5	7	0.714286	0.2	5	0.28	3.57143	4
MRPL58	1	4	0.25	5	10	0.5	0.2	5	0.5	2	4
MRPS36	2	5	0.4	6	6	1	0.333333	3	0.4	2.5	4
MTDH	3	6	0.5	7	12	0.583333	0.428571	2.33333	0.857143	1.16667	4
MTG2	2	10	0.2	6	7	0.857143	0.333333	3	0.233333	4.28571	4
MTHFSD	3	20	0.15	7	16	0.4375	0.428571	2.33333	0.342857	2.91667	4
MTMR7	1	9	0.111111	5	6	0.833333	0.2	5	0.133333	7.5	4
MYO10	3	12	0.25	7	13	0.538462	0.428571	2.33333	0.464286	2.15385	4
MYPOP	2	1	2	6	3	2	0.333333	3	1	1	4
N4BP2L2	6	15	0.4	2	8	0.25	3	0.333333	1.6	0.625	4
NABP2	3	6	0.5	7	9	0.777778	0.428571	2.33333	0.642857	1.55556	4
NAP1L1	13	27	0.481481	9	7	1.28571	1.44444	0.692308	0.374486	2.67033	4
NAT8L	1	2	0.5	5	2	2.5	0.2	5	0.2	5	4
NCOA1	3	11	0.272727	7	9	0.777778	0.428571	2.33333	0.350649	2.85185	4
NCSTN	1	14	0.0714286	5	6	0.833333	0.2	5	0.0857143	11.6667	4
NDUFA11	3	7	0.428571	7	4	1.75	0.428571	2.33333	0.244898	4.08333	4
NDUFA6	1	3	0.333333	5	7	0.714286	0.2	5	0.466667	2.14286	4
NDUFA7	1	6	0.166667	5	10	0.5	0.2	5	0.333333	3	4
NDUFB8	3	9	0.333333	7	9	0.777778	0.428571	2.33333	0.428571	2.33333	4
NDUFS4	1	6	0.166667	5	6	0.833333	0.2	5	0.2	5	4
NEDD4L	5	38	0.131579	9	35	0.257143	0.555556	1.8	0.511696	1.95429	4
NEFL	1	4	0.25	5	1	5	0.2	5	0.05	20	4
NEK7	1	8	0.125	5	4	1.25	0.2	5	0.1	10	4
NELFB	2	2	1	6	8	0.75	0.333333	3	1.33333	0.75	4
NELFCD	7	14	0.5	3	6	0.5	2.33333	0.428571	1	1	4
NEURL1	4	4	1	8	4	2	0.5	2	0.5	2	4
NF2	2	11	0.181818	6	13	0.461538	0.333333	3	0.393939	2.53846	4
NGRN	6	3	2	2	2	1	3	0.333333	2	0.5	4
NIP7	1	8	0.125	5	3	1.66667	0.2	5	0.075	13.3333	4
NIPA2	6	10	0.6	2	11	0.181818	3	0.333333	3.3	0.30303	4
NIT1	2	16	0.125	6	8	0.75	0.333333	3	0.166667	6	4
NLGN3	6	6	1	10	6	1.66667	0.6	1.66667	0.6	1.66667	4
NNAT	2	5	0.4	6	10	0.6	0.333333	3	0.666667	1.5	4
NPLOC4	1	21	0.047619	5	5	1	0.2	5	0.047619	21	4
NPRL3	9	14	0.642857	5	16	0.3125	1.8	0.555556	2.05714	0.486111	4
NR2F6	1	2	0.5	5	8	0.625	0.2	5	0.8	1.25	4
NR3C2	1	9	0.111111	5	8	0.625	0.2	5	0.177778	5.625	4
NRXN3	4	18	0.222222	8	13	0.615385	0.5	2	0.361111	2.76923	4
NUDT9	1	8	0.125	5	6	0.833333	0.2	5	0.15	6.66667	4
NYAP1	1	4	0.25	5	4	1.25	0.2	5	0.2	5	4
OCIAD1	7	28	0.25	11	10	1.1	0.636364	1.57143	0.227273	4.4	4
OGA	8	11	0.727273	4	6	0.666667	2	0.5	1.09091	0.916667	4
OGDHL	6	6	1	2	3	0.666667	3	0.333333	1.5	0.666667	4
OGT	3	11	0.272727	7	7	1	0.428571	2.33333	0.272727	3.66667	4
OPA1	3	32	0.09375	7	8	0.875	0.428571	2.33333	0.107143	9.33333	4
OPLAH	1	4	0.25	5	11	0.454545	0.2	5	0.55	1.81818	4
OSGIN2	1	4	0.25	5	5	1	0.2	5	0.25	4	4
OTUB2	1	2	0.5	5	5	1	0.2	5	0.5	2	4
P2RX7	5	13	0.384615	1	8	0.125	5	0.2	3.07692	0.325	4
P4HB	6	24	0.25	2	3	0.666667	3	0.333333	0.375	2.66667	4
PACSIN3	3	11	0.272727	7	15	0.466667	0.428571	2.33333	0.584416	1.71111	4
PAFAH1B2	1	8	0.125	5	9	0.555556	0.2	5	0.225	4.44444	4
PAICS	1	8	0.125	5	7	0.714286	0.2	5	0.175	5.71429	4
PAIP2	1	8	0.125	5	11	0.454545	0.2	5	0.275	3.63636	4
PAK1	10	20	0.5	6	6	1	1.66667	0.6	0.5	2	4
PALM	5	11	0.454545	9	8	1.125	0.555556	1.8	0.40404	2.475	4
PAQR3	1	12	0.0833333	5	6	0.833333	0.2	5	0.1	10	4
PARD6A	2	4	0.5	6	7	0.857143	0.333333	3	0.583333	1.71429	4
PARK7	2	10	0.2	6	10	0.6	0.333333	3	0.333333	3	4
PBX1	2	22	0.0909091	6	8	0.75	0.333333	3	0.121212	8.25	4
PCBD2	1	4	0.25	5	2	2.5	0.2	5	0.1	10	4
PCCB	1	19	0.0526316	5	6	0.833333	0.2	5	0.0631579	15.8333	4
PCDH9	2	6	0.333333	6	8	0.75	0.333333	3	0.444444	2.25	4
PCGF2	1	7	0.142857	5	7	0.714286	0.2	5	0.2	5	4
PCLO	3	9	0.333333	7	4	1.75	0.428571	2.33333	0.190476	5.25	4
PCNP	11	8	1.375	7	8	0.875	1.57143	0.636364	1.57143	0.636364	4
PCSK1N	1	2	0.5	5	1	5	0.2	5	0.1	10	4
PCSK2	2	5	0.4	6	2	3	0.333333	3	0.133333	7.5	4
PCYOX1	1	6	0.166667	5	6	0.833333	0.2	5	0.2	5	4
PCYT2	8	18	0.444444	12	12	1	0.666667	1.5	0.444444	2.25	4
PDE4A	10	9	1.11111	14	5	2.8	0.714286	1.4	0.396825	2.52	4
PDE4B	3	18	0.166667	7	13	0.538462	0.428571	2.33333	0.309524	3.23077	4
PDIK1L	5	4	1.25	1	6	0.166667	5	0.2	7.5	0.133333	4
PDRG1	1	1	1	5	8	0.625	0.2	5	1.6	0.625	4
PDZD7	5	9	0.555556	1	8	0.125	5	0.2	4.44444	0.225	4
PELP1	5	15	0.333333	1	2	0.5	5	0.2	0.666667	1.5	4
PEX19	3	12	0.25	7	6	1.16667	0.428571	2.33333	0.214286	4.66667	4
PEX2	3	6	0.5	7	6	1.16667	0.428571	2.33333	0.428571	2.33333	4
PHACTR4	1	9	0.111111	5	6	0.833333	0.2	5	0.133333	7.5	4
PHF21A	1	21	0.047619	5	21	0.238095	0.2	5	0.2	5	4
PHRF1	1	6	0.166667	5	10	0.5	0.2	5	0.333333	3	4
PHTF1	1	12	0.0833333	5	10	0.5	0.2	5	0.166667	6	4
PI4K2A	1	1	1	5	4	1.25	0.2	5	0.8	1.25	4
PICK1	8	15	0.533333	4	11	0.363636	2	0.5	1.46667	0.681818	4
PIGS	2	15	0.133333	6	1	6	0.333333	3	0.0222222	45	4
PIK3CB	2	14	0.142857	6	3	2	0.333333	3	0.0714286	14	4
PIK3IP1	2	6	0.333333	6	10	0.6	0.333333	3	0.555556	1.8	4
PIM2	1	3	0.333333	5	4	1.25	0.2	5	0.266667	3.75	4
PKN1	1	15	0.0666667	5	9	0.555556	0.2	5	0.12	8.33333	4
PKP4	6	18	0.333333	10	14	0.714286	0.6	1.66667	0.466667	2.14286	4
PLAT	2	12	0.166667	6	3	2	0.333333	3	0.0833333	12	4
PLD3	14	24	0.583333	10	8	1.25	1.4	0.714286	0.466667	2.14286	4
PLEKHB2	4	11	0.363636	8	4	2	0.5	2	0.181818	5.5	4
PLPPR4	1	3	0.333333	5	3	1.66667	0.2	5	0.2	5	4
POLRMT	8	8	1	4	13	0.307692	2	0.5	3.25	0.307692	4
POMGNT2	2	2	1	6	7	0.857143	0.333333	3	1.16667	0.857143	4
POMT1	7	16	0.4375	3	11	0.272727	2.33333	0.428571	1.60417	0.623377	4
PORCN	4	14	0.285714	8	7	1.14286	0.5	2	0.25	4	4
PPA2	7	22	0.318182	3	8	0.375	2.33333	0.428571	0.848485	1.17857	4
PPFIA2	7	28	0.25	3	4	0.75	2.33333	0.428571	0.333333	3	4
PPFIA3	2	13	0.153846	6	8	0.75	0.333333	3	0.205128	4.875	4
PPHLN1	6	26	0.230769	10	7	1.42857	0.6	1.66667	0.161538	6.19048	4
PPM1K	5	10	0.5	1	3	0.333333	5	0.2	1.5	0.666667	4
PPP1R21	5	9	0.555556	1	6	0.166667	5	0.2	3.33333	0.3	4
PPP1R26	2	7	0.285714	6	5	1.2	0.333333	3	0.238095	4.2	4
PPP2CA	5	6	0.833333	1	2	0.5	5	0.2	1.66667	0.6	4
PPP2R2C	4	9	0.444444	8	3	2.66667	0.5	2	0.166667	6	4
PPP2R5B	8	5	1.6	4	4	1	2	0.5	1.6	0.625	4
PPP3CC	6	8	0.75	2	3	0.666667	3	0.333333	1.125	0.888889	4
PPP4R3B	11	6	1.83333	7	7	1	1.57143	0.636364	1.83333	0.545455	4
PRKAR1A	5	21	0.238095	9	5	1.8	0.555556	1.8	0.132275	7.56	4
PRKCSH	7	20	0.35	3	5	0.6	2.33333	0.428571	0.583333	1.71429	4
PRPF31	2	9	0.222222	6	6	1	0.333333	3	0.222222	4.5	4
PRPF39	3	12	0.25	7	10	0.7	0.428571	2.33333	0.357143	2.8	4
PRPF40B	4	16	0.25	8	15	0.533333	0.5	2	0.46875	2.13333	4
PRPSAP1	4	12	0.333333	8	9	0.888889	0.5	2	0.375	2.66667	4
PRR13	1	13	0.0769231	5	5	1	0.2	5	0.0769231	13	4
PRSS35	1	1	1	5	2	2.5	0.2	5	0.4	2.5	4
PSMB6	1	5	0.2	5	4	1.25	0.2	5	0.16	6.25	4
PSMC1	2	7	0.285714	6	4	1.5	0.333333	3	0.190476	5.25	4
PSMD14	1	5	0.2	5	8	0.625	0.2	5	0.32	3.125	4
PTGR2	3	7	0.428571	7	9	0.777778	0.428571	2.33333	0.55102	1.81481	4
PTPDC1	2	5	0.4	6	5	1.2	0.333333	3	0.333333	3	4
PTPN3	1	6	0.166667	5	6	0.833333	0.2	5	0.2	5	4
PTPN5	17	6	2.83333	13	11	1.18182	1.30769	0.764706	2.39744	0.417112	4
PTPRZ1	9	21	0.428571	5	6	0.833333	1.8	0.555556	0.514286	1.94444	4
PTTG1IP	2	7	0.285714	6	10	0.6	0.333333	3	0.47619	2.1	4
PUF60	12	22	0.545455	8	11	0.727273	1.5	0.666667	0.75	1.33333	4
PUM1	9	23	0.391304	13	7	1.85714	0.692308	1.44444	0.210702	4.74603	4
QDPR	4	9	0.444444	8	10	0.8	0.5	2	0.555556	1.8	4
RAB14	2	2	1	6	13	0.461538	0.333333	3	2.16667	0.461538	4
RAB1B	2	2	1	6	4	1.5	0.333333	3	0.666667	1.5	4
RAB29	6	9	0.666667	2	4	0.5	3	0.333333	1.33333	0.75	4
RAB3GAP1	2	7	0.285714	6	7	0.857143	0.333333	3	0.333333	3	4
RAB3IL1	1	6	0.166667	5	9	0.555556	0.2	5	0.3	3.33333	4
RAB40C	9	12	0.75	5	9	0.555556	1.8	0.555556	1.35	0.740741	4
RAB7A	4	8	0.5	8	7	1.14286	0.5	2	0.4375	2.28571	4
RABEP2	1	14	0.0714286	5	9	0.555556	0.2	5	0.128571	7.77778	4
RABGGTA	3	21	0.142857	7	10	0.7	0.428571	2.33333	0.204082	4.9	4
RAD51C	5	18	0.277778	1	4	0.25	5	0.2	1.11111	0.9	4
RALBP1	1	6	0.166667	5	7	0.714286	0.2	5	0.233333	4.28571	4
RASGEF1B	1	14	0.0714286	5	10	0.5	0.2	5	0.142857	7	4
RASL10B	1	2	0.5	5	4	1.25	0.2	5	0.4	2.5	4
REEP2	10	11	0.909091	6	1	6	1.66667	0.6	0.151515	6.6	4
RELA	1	27	0.037037	5	7	0.714286	0.2	5	0.0518519	19.2857	4
REXO2	3	20	0.15	7	10	0.7	0.428571	2.33333	0.214286	4.66667	4
RGL1	3	2	1.5	7	6	1.16667	0.428571	2.33333	1.28571	0.777778	4
RGL2	2	11	0.181818	6	14	0.428571	0.333333	3	0.424242	2.35714	4
RIN2	1	13	0.0769231	5	11	0.454545	0.2	5	0.169231	5.90909	4
RIT1	1	9	0.111111	5	8	0.625	0.2	5	0.177778	5.625	4
RMND1	3	12	0.25	7	9	0.777778	0.428571	2.33333	0.321429	3.11111	4
RNF111	2	12	0.166667	6	8	0.75	0.333333	3	0.222222	4.5	4
RNF157	2	10	0.2	6	11	0.545455	0.333333	3	0.366667	2.72727	4
RNF185	7	7	1	3	3	1	2.33333	0.428571	1	1	4
RNF187	1	3	0.333333	5	2	2.5	0.2	5	0.133333	7.5	4
RNF214	1	8	0.125	5	13	0.384615	0.2	5	0.325	3.07692	4
ROBO1	6	13	0.461538	2	9	0.222222	3	0.333333	2.07692	0.481481	4
RPA1	3	7	0.428571	7	5	1.4	0.428571	2.33333	0.306122	3.26667	4
RPL11	1	6	0.166667	5	10	0.5	0.2	5	0.333333	3	4
RPL18A	1	7	0.142857	5	8	0.625	0.2	5	0.228571	4.375	4
RPN2	4	8	0.5	8	11	0.727273	0.5	2	0.6875	1.45455	4
RPS19	1	8	0.125	5	10	0.5	0.2	5	0.25	4	4
RPS6KC1	3	9	0.333333	7	9	0.777778	0.428571	2.33333	0.428571	2.33333	4
RPS6KL1	2	16	0.125	6	4	1.5	0.333333	3	0.0833333	12	4
RUFY1	7	14	0.5	3	3	1	2.33333	0.428571	0.5	2	4
RXFP1	1	11	0.0909091	5	4	1.25	0.2	5	0.0727273	13.75	4
RXRB	2	5	0.4	6	10	0.6	0.333333	3	0.666667	1.5	4
S100PBP	1	16	0.0625	5	14	0.357143	0.2	5	0.175	5.71429	4
SAT2	7	14	0.5	3	3	1	2.33333	0.428571	0.5	2	4
SATB2	8	11	0.727273	4	5	0.8	2	0.5	0.909091	1.1	4
SCAMP4	3	13	0.230769	7	7	1	0.428571	2.33333	0.230769	4.33333	4
SCAP	5	16	0.3125	9	10	0.9	0.555556	1.8	0.347222	2.88	4
SCYL3	1	5	0.2	5	7	0.714286	0.2	5	0.28	3.57143	4
SDC3	2	4	0.5	6	5	1.2	0.333333	3	0.416667	2.4	4
SDCBP	1	13	0.0769231	5	8	0.625	0.2	5	0.123077	8.125	4
SDHA	3	20	0.15	7	9	0.777778	0.428571	2.33333	0.192857	5.18519	4
SEC22A	1	10	0.1	5	6	0.833333	0.2	5	0.12	8.33333	4
SEC24C	5	7	0.714286	9	15	0.6	0.555556	1.8	1.19048	0.84	4
2007-09-01	8	19	0.421053	12	10	1.2	0.666667	1.5	0.350877	2.85	4
SGMS1	1	11	0.0909091	5	15	0.333333	0.2	5	0.272727	3.66667	4
SGSM2	3	14	0.214286	7	5	1.4	0.428571	2.33333	0.153061	6.53333	4
SH3BP5L	2	4	0.5	6	5	1.2	0.333333	3	0.416667	2.4	4
SH3GL3	6	6	1	2	9	0.222222	3	0.333333	4.5	0.222222	4
SHANK3	2	5	0.4	6	10	0.6	0.333333	3	0.666667	1.5	4
SHOC2	2	7	0.285714	6	7	0.857143	0.333333	3	0.333333	3	4
SIN3A	1	15	0.0666667	5	9	0.555556	0.2	5	0.12	8.33333	4
SIPA1	2	10	0.2	6	13	0.461538	0.333333	3	0.433333	2.30769	4
SIPA1L1	5	18	0.277778	9	11	0.818182	0.555556	1.8	0.339506	2.94545	4
SIPA1L2	2	6	0.333333	6	4	1.5	0.333333	3	0.222222	4.5	4
SIRT5	3	7	0.428571	7	11	0.636364	0.428571	2.33333	0.673469	1.48485	4
SLC20A1	3	9	0.333333	7	8	0.875	0.428571	2.33333	0.380952	2.625	4
SLC25A19	3	15	0.2	7	12	0.583333	0.428571	2.33333	0.342857	2.91667	4
SLC36A4	2	7	0.285714	6	3	2	0.333333	3	0.142857	7	4
SLC6A17	1	2	0.5	5	10	0.5	0.2	5	1	1	4
SLC7A5	1	3	0.333333	5	3	1.66667	0.2	5	0.2	5	4
SLC9A3R1	1	5	0.2	5	1	5	0.2	5	0.04	25	4
SLC9B2	5	11	0.454545	1	5	0.2	5	0.2	2.27273	0.44	4
SLCO1C1	5	9	0.555556	1	6	0.166667	5	0.2	3.33333	0.3	4
SMC6	1	10	0.1	5	12	0.416667	0.2	5	0.24	4.16667	4
SMURF1	1	4	0.25	5	5	1	0.2	5	0.25	4	4
SNF8	1	17	0.0588235	5	6	0.833333	0.2	5	0.0705882	14.1667	4
SNRK	2	8	0.25	6	12	0.5	0.333333	3	0.5	2	4
SNRNP25	5	7	0.714286	1	5	0.2	5	0.2	3.57143	0.28	4
SNRPA1	3	16	0.1875	7	9	0.777778	0.428571	2.33333	0.241071	4.14815	4
SNX1	6	14	0.428571	2	7	0.285714	3	0.333333	1.5	0.666667	4
SNX10	4	9	0.444444	8	7	1.14286	0.5	2	0.388889	2.57143	4
SNX16	1	12	0.0833333	5	3	1.66667	0.2	5	0.05	20	4
SORL1	6	13	0.461538	2	4	0.5	3	0.333333	0.923077	1.08333	4
SPHK1	1	10	0.1	5	16	0.3125	0.2	5	0.32	3.125	4
SPIN3	5	45	0.111111	1	9	0.111111	5	0.2	1	1	4
SPRED3	1	7	0.142857	5	4	1.25	0.2	5	0.114286	8.75	4
SQSTM1	12	16	0.75	8	7	1.14286	1.5	0.666667	0.65625	1.52381	4
SRSF2	4	11	0.363636	8	6	1.33333	0.5	2	0.272727	3.66667	4
SSBP2	4	20	0.2	8	10	0.8	0.5	2	0.25	4	4
ST3GAL2	1	6	0.166667	5	5	1	0.2	5	0.166667	6	4
STAMBP	6	11	0.545455	2	7	0.285714	3	0.333333	1.90909	0.52381	4
STARD3NL	2	7	0.285714	6	10	0.6	0.333333	3	0.47619	2.1	4
STK11	2	10	0.2	6	10	0.6	0.333333	3	0.333333	3	4
STK38	3	1	3	7	25	0.28	0.428571	2.33333	10.7143	0.0933333	4
STK39	1	3	0.333333	5	8	0.625	0.2	5	0.533333	1.875	4
STOML2	6	5	1.2	2	11	0.181818	3	0.333333	6.6	0.151515	4
STRBP	4	10	0.4	8	9	0.888889	0.5	2	0.45	2.22222	4
STX16	1	20	0.05	5	6	0.833333	0.2	5	0.06	16.6667	4
STX6	1	4	0.25	5	10	0.5	0.2	5	0.5	2	4
STXBP1	4	23	0.173913	8	5	1.6	0.5	2	0.108696	9.2	4
SUCLA2	2	20	0.1	6	7	0.857143	0.333333	3	0.116667	8.57143	4
SUN1	12	35	0.342857	8	20	0.4	1.5	0.666667	0.857143	1.16667	4
SUPT5H	7	20	0.35	11	8	1.375	0.636364	1.57143	0.254545	3.92857	4
SURF2	2	3	0.666667	6	6	1	0.333333	3	0.666667	1.5	4
SUSD4	2	10	0.2	6	5	1.2	0.333333	3	0.166667	6	4
SYNGR1	4	7	0.571429	8	4	2	0.5	2	0.285714	3.5	4
SYNPR	2	15	0.133333	6	9	0.666667	0.333333	3	0.2	5	4
SYT13	1	3	0.333333	5	1	5	0.2	5	0.0666667	15	4
TACC2	4	30	0.133333	8	18	0.444444	0.5	2	0.3	3.33333	4
TADA3	1	6	0.166667	5	7	0.714286	0.2	5	0.233333	4.28571	4
TAMM41	2	12	0.166667	6	8	0.75	0.333333	3	0.222222	4.5	4
TBC1D19	1	9	0.111111	5	9	0.555556	0.2	5	0.2	5	4
TBCCD1	1	6	0.166667	5	10	0.5	0.2	5	0.333333	3	4
TCEAL3	2	4	0.5	6	7	0.857143	0.333333	3	0.583333	1.71429	4
TCERG1	6	16	0.375	2	11	0.181818	3	0.333333	2.0625	0.484848	4
TDRD7	2	2	1	6	5	1.2	0.333333	3	0.833333	1.2	4
TEDC1	5	20	0.25	1	6	0.166667	5	0.2	1.5	0.666667	4
TENT4B	1	4	0.25	5	5	1	0.2	5	0.25	4	4
THAP7	4	8	0.5	8	11	0.727273	0.5	2	0.6875	1.45455	4
TJP2	1	32	0.03125	5	7	0.714286	0.2	5	0.04375	22.8571	4
TK2	1	21	0.047619	5	8	0.625	0.2	5	0.0761905	13.125	4
TLE3	1	26	0.0384615	5	18	0.277778	0.2	5	0.138462	7.22222	4
TM9SF4	3	7	0.428571	7	10	0.7	0.428571	2.33333	0.612245	1.63333	4
TMEM120A	6	15	0.4	2	5	0.4	3	0.333333	1	1	4
TMEM135	2	9	0.222222	6	9	0.666667	0.333333	3	0.333333	3	4
TMEM170A	5	7	0.714286	1	1	1	5	0.2	0.714286	1.4	4
TMEM189	1	5	0.2	5	4	1.25	0.2	5	0.16	6.25	4
TMEM201	2	5	0.4	6	6	1	0.333333	3	0.4	2.5	4
TMEM222	6	11	0.545455	2	6	0.333333	3	0.333333	1.63636	0.611111	4
TMEM33	1	8	0.125	5	9	0.555556	0.2	5	0.225	4.44444	4
TMEM39B	5	9	0.555556	1	5	0.2	5	0.2	2.77778	0.36	4
TMOD3	1	11	0.0909091	5	6	0.833333	0.2	5	0.109091	9.16667	4
TNPO3	3	5	0.6	7	11	0.636364	0.428571	2.33333	0.942857	1.06061	4
TOM1	3	19	0.157895	7	9	0.777778	0.428571	2.33333	0.203008	4.92593	4
TOMM40	3	7	0.428571	7	6	1.16667	0.428571	2.33333	0.367347	2.72222	4
TP53I11	5	23	0.217391	9	8	1.125	0.555556	1.8	0.193237	5.175	4
TPGS2	5	21	0.238095	1	2	0.5	5	0.2	0.47619	2.1	4
TPI1	8	10	0.8	4	6	0.666667	2	0.5	1.2	0.833333	4
TPM4	6	35	0.171429	2	4	0.5	3	0.333333	0.342857	2.91667	4
TPPP	2	1	2	6	2	3	0.333333	3	0.666667	1.5	4
TRAFD1	4	9	0.444444	8	9	0.888889	0.5	2	0.5	2	4
TRAPPC10	1	12	0.0833333	5	5	1	0.2	5	0.0833333	12	4
TRMT1L	1	4	0.25	5	7	0.714286	0.2	5	0.35	2.85714	4
TSPAN9	2	9	0.222222	6	11	0.545455	0.333333	3	0.407407	2.45455	4
TSPOAP1	3	11	0.272727	7	10	0.7	0.428571	2.33333	0.38961	2.56667	4
TTLL7	7	14	0.5	3	6	0.5	2.33333	0.428571	1	1	4
TUBB2B	5	2	2.5	1	2	0.5	5	0.2	5	0.2	4
TUBGCP2	2	10	0.2	6	7	0.857143	0.333333	3	0.233333	4.28571	4
TUBGCP3	1	8	0.125	5	9	0.555556	0.2	5	0.225	4.44444	4
TUBGCP4	1	12	0.0833333	5	15	0.333333	0.2	5	0.25	4	4
TUFM	6	4	1.5	2	6	0.333333	3	0.333333	4.5	0.222222	4
TUG1	6	20	0.3	2	8	0.25	3	0.333333	1.2	0.833333	4
TUT4	5	21	0.238095	1	11	0.0909091	5	0.2	2.61905	0.381818	4
TXNDC9	3	9	0.333333	7	8	0.875	0.428571	2.33333	0.380952	2.625	4
U2AF1	1	12	0.0833333	5	9	0.555556	0.2	5	0.15	6.66667	4
UACA	1	14	0.0714286	5	5	1	0.2	5	0.0714286	14	4
UBE2B	3	8	0.375	7	4	1.75	0.428571	2.33333	0.214286	4.66667	4
UBE2D3	9	33	0.272727	5	16	0.3125	1.8	0.555556	0.872727	1.14583	4
UBE2G1	2	6	0.333333	6	3	2	0.333333	3	0.166667	6	4
UBE2I	8	19	0.421053	12	14	0.857143	0.666667	1.5	0.491228	2.03571	4
UBE4A	1	3	0.333333	5	11	0.454545	0.2	5	0.733333	1.36364	4
UBL3	1	1	1	5	7	0.714286	0.2	5	1.4	0.714286	4
UBL4A	2	7	0.285714	6	7	0.857143	0.333333	3	0.333333	3	4
UBQLN1	2	6	0.333333	6	4	1.5	0.333333	3	0.222222	4.5	4
UBQLN4	3	3	1	7	5	1.4	0.428571	2.33333	0.714286	1.4	4
UBXN1	6	18	0.333333	2	4	0.5	3	0.333333	0.666667	1.5	4
UBXN2A	2	4	0.5	6	3	2	0.333333	3	0.25	4	4
UCHL3	2	6	0.333333	6	5	1.2	0.333333	3	0.277778	3.6	4
UFSP2	1	9	0.111111	5	9	0.555556	0.2	5	0.2	5	4
UNC45A	1	16	0.0625	5	10	0.5	0.2	5	0.125	8	4
UNC50	3	6	0.5	7	7	1	0.428571	2.33333	0.5	2	4
UROS	4	21	0.190476	8	10	0.8	0.5	2	0.238095	4.2	4
USE1	3	10	0.3	7	12	0.583333	0.428571	2.33333	0.514286	1.94444	4
USF1	2	11	0.181818	6	10	0.6	0.333333	3	0.30303	3.3	4
USO1	1	4	0.25	5	5	1	0.2	5	0.25	4	4
USP2	1	7	0.142857	5	9	0.555556	0.2	5	0.257143	3.88889	4
USP54	1	17	0.0588235	5	5	1	0.2	5	0.0588235	17	4
VEGFB	2	4	0.5	6	3	2	0.333333	3	0.25	4	4
VIPR1	8	17	0.470588	4	5	0.8	2	0.5	0.588235	1.7	4
VPS37D	1	2	0.5	5	2	2.5	0.2	5	0.2	5	4
VRK3	7	26	0.269231	3	10	0.3	2.33333	0.428571	0.897436	1.11429	4
VSTM2A	4	8	0.5	8	5	1.6	0.5	2	0.3125	3.2	4
VSTM2L	5	3	1.66667	1	1	1	5	0.2	1.66667	0.6	4
WDR24	1	4	0.25	5	4	1.25	0.2	5	0.2	5	4
WDR55	5	5	1	1	3	0.333333	5	0.2	3	0.333333	4
WHAMM	1	2	0.5	5	3	1.66667	0.2	5	0.3	3.33333	4
WIPI2	3	14	0.214286	7	5	1.4	0.428571	2.33333	0.153061	6.53333	4
YPEL3	5	12	0.416667	9	11	0.818182	0.555556	1.8	0.509259	1.96364	4
YWHAE	3	13	0.230769	7	5	1.4	0.428571	2.33333	0.164835	6.06667	4
ZBTB17	7	16	0.4375	3	7	0.428571	2.33333	0.428571	1.02083	0.979592	4
ZBTB38	1	23	0.0434783	5	12	0.416667	0.2	5	0.104348	9.58333	4
ZFAND2A	1	7	0.142857	5	5	1	0.2	5	0.142857	7	4
ZFR2	3	9	0.333333	7	7	1	0.428571	2.33333	0.333333	3	4
ZFYVE21	6	12	0.5	2	7	0.285714	3	0.333333	1.75	0.571429	4
ZFYVE27	5	11	0.454545	9	8	1.125	0.555556	1.8	0.40404	2.475	4
ZNF248	6	10	0.6	2	7	0.285714	3	0.333333	2.1	0.47619	4
ZNF274	5	14	0.357143	1	5	0.2	5	0.2	1.78571	0.56	4
ZNF423	1	8	0.125	5	7	0.714286	0.2	5	0.175	5.71429	4
ZNF428	1	3	0.333333	5	4	1.25	0.2	5	0.266667	3.75	4
ZNF511	2	4	0.5	6	6	1	0.333333	3	0.5	2	4
ZNF536	1	5	0.2	5	10	0.5	0.2	5	0.4	2.5	4
ZNF638	4	27	0.148148	8	22	0.363636	0.5	2	0.407407	2.45455	4
ZNF687	1	7	0.142857	5	8	0.625	0.2	5	0.228571	4.375	4
ZNF688	2	7	0.285714	6	6	1	0.333333	3	0.285714	3.5	4
ZNF76	6	11	0.545455	10	14	0.714286	0.6	1.66667	0.763636	1.30952	4
ZNF800	1	8	0.125	5	5	1	0.2	5	0.125	8	4
ZNF91	1	12	0.0833333	5	14	0.357143	0.2	5	0.233333	4.28571	4
ZNRF1	2	11	0.181818	6	15	0.4	0.333333	3	0.454545	2.2	4
AAGAB	3	7	0.428571	6	3	2	0.5	2	0.214286	4.66667	3
AAK1	2	13	0.153846	5	9	0.555556	0.4	2.5	0.276923	3.61111	3
AAR2	2	3	0.666667	5	5	1	0.4	2.5	0.666667	1.5	3
AASDHPPT	1	5	0.2	4	3	1.33333	0.25	4	0.15	6.66667	3
ABCB6	5	13	0.384615	2	6	0.333333	2.5	0.4	1.15385	0.866667	3
ABCB8	2	22	0.0909091	5	9	0.555556	0.4	2.5	0.163636	6.11111	3
ABCG4	1	6	0.166667	4	10	0.4	0.25	4	0.416667	2.4	3
ABHD4	2	10	0.2	5	8	0.625	0.4	2.5	0.32	3.125	3
ABHD5	1	16	0.0625	4	8	0.5	0.25	4	0.125	8	3
ABI1	8	13	0.615385	5	15	0.333333	1.6	0.625	1.84615	0.541667	3
ACAA1	6	20	0.3	9	10	0.9	0.666667	1.5	0.333333	3	3
ACAT1	4	12	0.333333	1	3	0.333333	4	0.25	1	1	3
ACOX3	3	8	0.375	6	10	0.6	0.5	2	0.625	1.6	3
ACSBG1	1	14	0.0714286	4	5	0.8	0.25	4	0.0892857	11.2	3
ACSS1	2	5	0.4	5	5	1	0.4	2.5	0.4	2.5	3
ACTR3B	5	5	1	8	3	2.66667	0.625	1.6	0.375	2.66667	3
ACTR6	2	13	0.153846	5	6	0.833333	0.4	2.5	0.184615	5.41667	3
ACVR2A	1	7	0.142857	4	2	2	0.25	4	0.0714286	14	3
ADCY2	6	8	0.75	3	1	3	2	0.5	0.25	4	3
ADCY8	3	3	1	6	3	2	0.5	2	0.5	2	3
ADGRA1	1	3	0.333333	4	3	1.33333	0.25	4	0.25	4	3
ADGRE5	1	16	0.0625	4	8	0.5	0.25	4	0.125	8	3
ADPRM	2	4	0.5	5	6	0.833333	0.4	2.5	0.6	1.66667	3
ADRM1	4	5	0.8	7	8	0.875	0.571429	1.75	0.914286	1.09375	3
AFG3L2	1	4	0.25	4	4	1	0.25	4	0.25	4	3
AHCYL2	1	12	0.0833333	4	23	0.173913	0.25	4	0.479167	2.08696	3
AHDC1	3	16	0.1875	6	11	0.545455	0.5	2	0.34375	2.90909	3
AIF1L	4	10	0.4	1	10	0.1	4	0.25	4	0.25	3
AIFM3	4	18	0.222222	7	6	1.16667	0.571429	1.75	0.190476	5.25	3
AIP	2	4	0.5	5	6	0.833333	0.4	2.5	0.6	1.66667	3
AK1	3	6	0.5	6	6	1	0.5	2	0.5	2	3
AKAP7	2	9	0.222222	5	8	0.625	0.4	2.5	0.355556	2.8125	3
AKR1A1	6	14	0.428571	3	4	0.75	2	0.5	0.571429	1.75	3
ALDH1L1	2	18	0.111111	5	7	0.714286	0.4	2.5	0.155556	6.42857	3
ALDH5A1	1	5	0.2	4	1	4	0.25	4	0.05	20	3
ALPL	4	7	0.571429	1	8	0.125	4	0.25	4.57143	0.21875	3
AMDHD2	6	19	0.315789	3	8	0.375	2	0.5	0.842105	1.1875	3
ANAPC5	12	22	0.545455	15	18	0.833333	0.8	1.25	0.654545	1.52778	3
ANGEL2	3	8	0.375	6	10	0.6	0.5	2	0.625	1.6	3
ANK1	1	14	0.0714286	4	17	0.235294	0.25	4	0.303571	3.29412	3
ANK3	7	32	0.21875	10	47	0.212766	0.7	1.42857	1.02812	0.972644	3
ANKLE2	4	12	0.333333	1	6	0.166667	4	0.25	2	0.5	3
ANKRD10	4	11	0.363636	7	9	0.777778	0.571429	1.75	0.467532	2.13889	3
ANKRD12	5	9	0.555556	8	11	0.727273	0.625	1.6	0.763889	1.30909	3
ANKRD27	3	9	0.333333	6	10	0.6	0.5	2	0.555556	1.8	3
ANKRD29	2	8	0.25	5	7	0.714286	0.4	2.5	0.35	2.85714	3
ANKRD35	1	2	0.5	4	3	1.33333	0.25	4	0.375	2.66667	3
ANKRD49	4	11	0.363636	1	6	0.166667	4	0.25	2.18182	0.458333	3
ANKZF1	6	26	0.230769	3	8	0.375	2	0.5	0.615385	1.625	3
ANLN	4	13	0.307692	1	6	0.166667	4	0.25	1.84615	0.541667	3
ANXA4	1	12	0.0833333	4	9	0.444444	0.25	4	0.1875	5.33333	3
AP1AR	3	6	0.5	6	10	0.6	0.5	2	0.833333	1.2	3
AP1S1	2	6	0.333333	5	5	1	0.4	2.5	0.333333	3	3
AP2A2	1	23	0.0434783	4	3	1.33333	0.25	4	0.0326087	30.6667	3
AP3D1	2	14	0.142857	5	7	0.714286	0.4	2.5	0.2	5	3
AP5Z1	2	19	0.105263	5	7	0.714286	0.4	2.5	0.147368	6.78571	3
APBB1	12	24	0.5	15	21	0.714286	0.8	1.25	0.7	1.42857	3
APC	6	10	0.6	9	9	1	0.666667	1.5	0.6	1.66667	3
APH1A	2	9	0.222222	5	4	1.25	0.4	2.5	0.177778	5.625	3
APOD	1	5	0.2	4	6	0.666667	0.25	4	0.3	3.33333	3
APOLD1	4	5	0.8	1	1	1	4	0.25	0.8	1.25	3
APOO	1	9	0.111111	4	4	1	0.25	4	0.111111	9	3
ARAP1	3	21	0.142857	6	20	0.3	0.5	2	0.47619	2.1	3
ARHGAP10	1	7	0.142857	4	3	1.33333	0.25	4	0.107143	9.33333	3
ARHGAP17	3	20	0.15	6	11	0.545455	0.5	2	0.275	3.63636	3
ARHGAP44	5	12	0.416667	8	4	2	0.625	1.6	0.208333	4.8	3
ARHGDIG	3	4	0.75	6	4	1.5	0.5	2	0.5	2	3
ARHGEF18	3	6	0.5	6	6	1	0.5	2	0.5	2	3
ARL14EP	2	4	0.5	5	4	1.25	0.4	2.5	0.4	2.5	3
ARL2	2	6	0.333333	5	5	1	0.4	2.5	0.333333	3	3
ARL5A	1	7	0.142857	4	2	2	0.25	4	0.0714286	14	3
ARL8A	1	4	0.25	4	4	1	0.25	4	0.25	4	3
ARMCX2	3	13	0.230769	6	7	0.857143	0.5	2	0.269231	3.71429	3
ARMCX6	4	8	0.5	1	4	0.25	4	0.25	2	0.5	3
ARPC3	1	9	0.111111	4	8	0.5	0.25	4	0.222222	4.5	3
ARPC5	1	5	0.2	4	3	1.33333	0.25	4	0.15	6.66667	3
ARPC5L	1	3	0.333333	4	5	0.8	0.25	4	0.416667	2.4	3
ARRB1	3	12	0.25	6	10	0.6	0.5	2	0.416667	2.4	3
ARRB2	11	20	0.55	8	13	0.615385	1.375	0.727273	0.89375	1.11888	3
ASB7	1	4	0.25	4	6	0.666667	0.25	4	0.375	2.66667	3
ASH1L	2	7	0.285714	5	4	1.25	0.4	2.5	0.228571	4.375	3
ASIC1	2	9	0.222222	5	6	0.833333	0.4	2.5	0.266667	3.75	3
ASIC4	4	5	0.8	1	2	0.5	4	0.25	1.6	0.625	3
ASNA1	2	5	0.4	5	4	1.25	0.4	2.5	0.32	3.125	3
ASNS	6	17	0.352941	3	7	0.428571	2	0.5	0.823529	1.21429	3
ASPSCR1	4	21	0.190476	7	24	0.291667	0.571429	1.75	0.653061	1.53125	3
ATG16L1	4	18	0.222222	7	11	0.636364	0.571429	1.75	0.349206	2.86364	3
ATG3	2	9	0.222222	5	2	2.5	0.4	2.5	0.0888889	11.25	3
ATG9A	5	21	0.238095	8	9	0.888889	0.625	1.6	0.267857	3.73333	3
ATP5F1D	3	9	0.333333	6	4	1.5	0.5	2	0.222222	4.5	3
ATP5IF1	2	4	0.5	5	3	1.66667	0.4	2.5	0.3	3.33333	3
ATP6V1D	2	14	0.142857	5	4	1.25	0.4	2.5	0.114286	8.75	3
ATP8A2	1	5	0.2	4	6	0.666667	0.25	4	0.3	3.33333	3
ATPAF1	5	14	0.357143	2	6	0.333333	2.5	0.4	1.07143	0.933333	3
ATRNL1	1	11	0.0909091	4	1	4	0.25	4	0.0227273	44	3
AUH	1	5	0.2	4	14	0.285714	0.25	4	0.7	1.42857	3
B3GALNT1	5	51	0.0980392	2	1	2	2.5	0.4	0.0490196	20.4	3
B4GALT4	1	20	0.05	4	9	0.444444	0.25	4	0.1125	8.88889	3
B9D1	4	23	0.173913	1	6	0.166667	4	0.25	1.04348	0.958333	3
BACE1	2	12	0.166667	5	6	0.833333	0.4	2.5	0.2	5	3
BAG1	1	12	0.0833333	4	4	1	0.25	4	0.0833333	12	3
BAX	1	13	0.0769231	4	6	0.666667	0.25	4	0.115385	8.66667	3
BBS9	2	16	0.125	5	12	0.416667	0.4	2.5	0.3	3.33333	3
BBX	6	26	0.230769	9	9	1	0.666667	1.5	0.230769	4.33333	3
BCAP29	5	17	0.294118	2	4	0.5	2.5	0.4	0.588235	1.7	3
BCAR3	1	12	0.0833333	4	10	0.4	0.25	4	0.208333	4.8	3
BCKDK	7	10	0.7	4	7	0.571429	1.75	0.571429	1.225	0.816327	3
BCL7B	5	14	0.357143	2	5	0.4	2.5	0.4	0.892857	1.12	3
BCL9	2	3	0.666667	5	8	0.625	0.4	2.5	1.06667	0.9375	3
BDNF	1	19	0.0526316	4	11	0.363636	0.25	4	0.144737	6.90909	3
BEGAIN	7	12	0.583333	10	4	2.5	0.7	1.42857	0.233333	4.28571	3
BEX3	5	4	1.25	2	4	0.5	2.5	0.4	2.5	0.4	3
BIN1	18	14	1.28571	15	6	2.5	1.2	0.833333	0.514286	1.94444	3
BIRC6	3	13	0.230769	6	22	0.272727	0.5	2	0.846154	1.18182	3
BLOC1S6	5	20	0.25	2	6	0.333333	2.5	0.4	0.75	1.33333	3
BPGM	1	4	0.25	4	5	0.8	0.25	4	0.3125	3.2	3
BRD3	1	6	0.166667	4	10	0.4	0.25	4	0.416667	2.4	3
BRD8	6	26	0.230769	9	8	1.125	0.666667	1.5	0.205128	4.875	3
BRPF1	1	8	0.125	4	10	0.4	0.25	4	0.3125	3.2	3
C1ORF53	1	0	0	4	3	1.33333	0.25	4	0	Inf	3
C1QTNF5	2	4	0.5	5	8	0.625	0.4	2.5	0.8	1.25	3
C21ORF91	1	0	0	4	8	0.5	0.25	4	0	Inf	3
C22ORF39	4	0	0	7	4	1.75	0.571429	1.75	0	Inf	3
C2ORF42	2	0	0	5	8	0.625	0.4	2.5	0	Inf	3
C2ORF69	1	0	0	4	3	1.33333	0.25	4	0	Inf	3
C3ORF33	1	0	0	4	3	1.33333	0.25	4	0	Inf	3
C3ORF70	1	0	0	4	4	1	0.25	4	0	Inf	3
CA2	2	5	0.4	5	3	1.66667	0.4	2.5	0.24	4.16667	3
CA7	3	3	1	6	5	1.2	0.5	2	0.833333	1.2	3
CABIN1	8	14	0.571429	5	13	0.384615	1.6	0.625	1.48571	0.673077	3
CABLES1	1	10	0.1	4	3	1.33333	0.25	4	0.075	13.3333	3
CACNB2	2	28	0.0714286	5	16	0.3125	0.4	2.5	0.228571	4.375	3
CACNG3	3	1	3	6	3	2	0.5	2	1.5	0.666667	3
CADM4	1	2	0.5	4	2	2	0.25	4	0.25	4	3
CALHM2	4	7	0.571429	1	2	0.5	4	0.25	1.14286	0.875	3
CAMK4	2	13	0.153846	5	4	1.25	0.4	2.5	0.123077	8.125	3
CAMKK1	5	4	1.25	8	3	2.66667	0.625	1.6	0.46875	2.13333	3
CANX	2	19	0.105263	5	5	1	0.4	2.5	0.105263	9.5	3
CAPN7	1	7	0.142857	4	4	1	0.25	4	0.142857	7	3
CAPRIN1	4	17	0.235294	7	15	0.466667	0.571429	1.75	0.504202	1.98333	3
CASC3	3	10	0.3	6	4	1.5	0.5	2	0.2	5	3
CBLN2	7	9	0.777778	4	4	1	1.75	0.571429	0.777778	1.28571	3
CBX5	1	6	0.166667	4	4	1	0.25	4	0.166667	6	3
CBX7	4	7	0.571429	7	9	0.777778	0.571429	1.75	0.734694	1.36111	3
CCAR1	3	18	0.166667	6	12	0.5	0.5	2	0.333333	3	3
CCAR2	4	14	0.285714	7	2	3.5	0.571429	1.75	0.0816327	12.25	3
CCDC22	1	3	0.333333	4	2	2	0.25	4	0.166667	6	3
CCDC74A	4	8	0.5	7	10	0.7	0.571429	1.75	0.714286	1.4	3
CCDC80	1	8	0.125	4	6	0.666667	0.25	4	0.1875	5.33333	3
CCDC85A	5	1	5	8	7	1.14286	0.625	1.6	4.375	0.228571	3
CCDC91	5	22	0.227273	8	4	2	0.625	1.6	0.113636	8.8	3
CCNT2	3	10	0.3	6	7	0.857143	0.5	2	0.35	2.85714	3
CCZ1	5	7	0.714286	2	5	0.4	2.5	0.4	1.78571	0.56	3
CDC7	1	5	0.2	4	8	0.5	0.25	4	0.4	2.5	3
CDCA7	4	8	0.5	1	5	0.2	4	0.25	2.5	0.4	3
CDIP1	6	14	0.428571	9	7	1.28571	0.666667	1.5	0.333333	3	3
CDK19	1	8	0.125	4	5	0.8	0.25	4	0.15625	6.4	3
CDK20	6	10	0.6	3	9	0.333333	2	0.5	1.8	0.555556	3
CDK5R1	4	3	1.33333	1	2	0.5	4	0.25	2.66667	0.375	3
CDKL2	2	4	0.5	5	7	0.714286	0.4	2.5	0.7	1.42857	3
CELF2	22	17	1.29412	25	28	0.892857	0.88	1.13636	1.44941	0.689935	3
CENPV	4	7	0.571429	1	6	0.166667	4	0.25	3.42857	0.291667	3
CERCAM	4	14	0.285714	1	5	0.2	4	0.25	1.42857	0.7	3
CETN3	1	6	0.166667	4	8	0.5	0.25	4	0.333333	3	3
CFAP97	2	6	0.333333	5	6	0.833333	0.4	2.5	0.4	2.5	3
CGRRF1	1	9	0.111111	4	5	0.8	0.25	4	0.138889	7.2	3
CHADL	1	3	0.333333	4	4	1	0.25	4	0.333333	3	3
CHKA	4	8	0.5	7	14	0.5	0.571429	1.75	1	1	3
CHL1	6	16	0.375	9	6	1.5	0.666667	1.5	0.25	4	3
CHMP7	5	10	0.5	8	4	2	0.625	1.6	0.25	4	3
CHN1	7	42	0.166667	4	15	0.266667	1.75	0.571429	0.625	1.6	3
CHORDC1	1	11	0.0909091	4	9	0.444444	0.25	4	0.204545	4.88889	3
CHP1	1	9	0.111111	4	5	0.8	0.25	4	0.138889	7.2	3
CHTOP	4	7	0.571429	7	9	0.777778	0.571429	1.75	0.734694	1.36111	3
CHURC1	1	8	0.125	4	4	1	0.25	4	0.125	8	3
CLDN12	2	15	0.133333	5	8	0.625	0.4	2.5	0.213333	4.6875	3
CLGN	1	3	0.333333	4	2	2	0.25	4	0.166667	6	3
CLK1	6	15	0.4	3	13	0.230769	2	0.5	1.73333	0.576923	3
CLK4	8	15	0.533333	11	14	0.785714	0.727273	1.375	0.678788	1.47321	3
CLPB	2	20	0.1	5	11	0.454545	0.4	2.5	0.22	4.54545	3
CLSTN1	4	6	0.666667	7	4	1.75	0.571429	1.75	0.380952	2.625	3
CLUAP1	2	12	0.166667	5	5	1	0.4	2.5	0.166667	6	3
CMIP	1	12	0.0833333	4	4	1	0.25	4	0.0833333	12	3
CNOT1	2	23	0.0869565	5	17	0.294118	0.4	2.5	0.295652	3.38235	3
CNOT6	1	7	0.142857	4	5	0.8	0.25	4	0.178571	5.6	3
CNOT8	9	25	0.36	6	4	1.5	1.5	0.666667	0.24	4.16667	3
CNRIP1	4	4	1	1	3	0.333333	4	0.25	3	0.333333	3
CNTFR	4	4	1	7	6	1.16667	0.571429	1.75	0.857143	1.16667	3
CNTNAP5	4	3	1.33333	1	1	1	4	0.25	1.33333	0.75	3
COA5	5	5	1	2	2	1	2.5	0.4	1	1	3
COBLL1	1	26	0.0384615	4	13	0.307692	0.25	4	0.125	8	3
COLGALT2	4	5	0.8	1	2	0.5	4	0.25	1.6	0.625	3
COMMD9	4	8	0.5	1	4	0.25	4	0.25	2	0.5	3
COPA	4	20	0.2	7	10	0.7	0.571429	1.75	0.285714	3.5	3
COPE	4	11	0.363636	7	8	0.875	0.571429	1.75	0.415584	2.40625	3
COPS3	6	18	0.333333	3	8	0.375	2	0.5	0.888889	1.125	3
COPS6	7	10	0.7	4	5	0.8	1.75	0.571429	0.875	1.14286	3
COQ8B	6	17	0.352941	3	7	0.428571	2	0.5	0.823529	1.21429	3
COX17	1	7	0.142857	4	6	0.666667	0.25	4	0.214286	4.66667	3
COX6C	2	11	0.181818	5	6	0.833333	0.4	2.5	0.218182	4.58333	3
COX7C	1	7	0.142857	4	4	1	0.25	4	0.142857	7	3
CPNE8	1	9	0.111111	4	5	0.8	0.25	4	0.138889	7.2	3
CRELD1	5	11	0.454545	2	6	0.333333	2.5	0.4	1.36364	0.733333	3
CRELD2	4	11	0.363636	1	1	1	4	0.25	0.363636	2.75	3
CROT	2	7	0.285714	5	3	1.66667	0.4	2.5	0.171429	5.83333	3
CRY1	4	5	0.8	1	4	0.25	4	0.25	3.2	0.3125	3
CS	7	33	0.212121	4	2	2	1.75	0.571429	0.106061	9.42857	3
CSDC2	2	2	1	5	5	1	0.4	2.5	1	1	3
CSF1	1	9	0.111111	4	7	0.571429	0.25	4	0.194444	5.14286	3
CTIF	5	11	0.454545	2	2	1	2.5	0.4	0.454545	2.2	3
CTPS2	2	5	0.4	5	13	0.384615	0.4	2.5	1.04	0.961538	3
CTSH	1	19	0.0526316	4	11	0.363636	0.25	4	0.144737	6.90909	3
CUX2	2	3	0.666667	5	11	0.454545	0.4	2.5	1.46667	0.681818	3
CWC22	1	2	0.5	4	13	0.307692	0.25	4	1.625	0.615385	3
CXCL14	2	2	1	5	2	2.5	0.4	2.5	0.4	2.5	3
CXORF40A	4	0	0	1	1	1	4	0.25	0	Inf	3
CYB561	2	21	0.0952381	5	7	0.714286	0.4	2.5	0.133333	7.5	3
CYP51A1	4	4	1	1	4	0.25	4	0.25	4	0.25	3
DAAM2	2	11	0.181818	5	4	1.25	0.4	2.5	0.145455	6.875	3
[truncated: 8,203 more rows]
