# Supplementary material for: Full-length transcript sequencing of human and mouse cerebral cortex identifies widespread isoform diversity and alternative splicing
Source: Cell Rep. 2021 Nov 16;37(7):110022. doi: 10.1016/j.celrep.2021.110022 (PMC8609283; doi:10.1016/j.celrep.2021.110022)
Supplement: Table S7. Number of novel and known multi-exonic isoforms for all annotated genes in human and mouse cortex, related to Figure 2 [file mmc5.xlsx]

## Sheet: Contents
Tab Names	Description
Human	List of genes in human cortex and number of novel/known isoforms
Adult	List of genes in human adult cortex and number of novel/known isoforms
Fetal	List of genes in human fetal cortex and number of novel/known isoforms
Mouse	List of genes in mouse cortex and number of novel/known isoforms
Key of Column Names
associated_gene	Gene name
annotated_transcripts	Number of known, annotated multi-exonic transcripts (classifed as FSM and ISM in SQANTI2); NA refers to no known transcripts detected
novel_transcripts	Number of novel multi-exonic transcripts (classifed as NIC, NNC, Fusion, Antisense in SQANTI2); NA refers to no novel transcripts detected
total	Total number of known and novel multi-exonic transcripts

## Sheet: Human
Sample	associated_gene	annotated_transcripts	novel_transcripts	total
Human	A1BG	1	NA	1
Human	A4GALT	1	NA	1
Human	AAK1	2	NA	2
Human	AAR2	2	NA	2
Human	AARS2	1	NA	1
Human	AASDH	1	NA	1
Human	AASDHPPT	1	NA	1
Human	ABAT	3	NA	3
Human	ABCA11P	1	NA	1
Human	ABCA3	2	NA	2
Human	ABCA5	3	NA	3
Human	ABCA8	1	NA	1
Human	ABCB1	1	NA	1
Human	ABCB10	1	NA	1
Human	ABCB7	1	NA	1
Human	ABCC1	1	NA	1
Human	ABCC10	1	NA	1
Human	ABCD1	1	NA	1
Human	ABCD3	1	NA	1
Human	ABCE1	1	NA	1
Human	ABCG1	2	NA	2
Human	ABCG4	1	NA	1
Human	ABHD1	1	NA	1
Human	ABHD10	3	NA	3
Human	ABHD12B	2	NA	2
Human	ABHD13	1	NA	1
Human	ABHD14B	1	NA	1
Human	ABHD16A	1	NA	1
Human	ABHD17C	1	NA	1
Human	ABHD2	1	NA	1
Human	ABHD5	1	NA	1
Human	ABHD8	1	NA	1
Human	ABL1	2	NA	2
Human	ABLIM1	1	NA	1
Human	ABR	1	NA	1
Human	ABRACL	1	NA	1
Human	ABRAXAS2	1	NA	1
Human	ABTB2	1	NA	1
Human	AC000068.1	1	NA	1
Human	AC000082.1_CLDN5	1	NA	1
Human	AC000093.1	1	NA	1
Human	AC002310.1	1	NA	1
Human	AC003665.1	1	NA	1
Human	AC004086.1	2	NA	2
Human	AC004540.1	3	NA	3
Human	AC004982.2	1	NA	1
Human	AC005261.1	2	NA	2
Human	AC005498.3	1	NA	1
Human	AC005519.1_ABCD4	1	NA	1
Human	AC005670.3	2	NA	2
Human	AC005696.4_CCDC92B	1	NA	1
Human	AC005753.3	1	NA	1
Human	AC005840.1	1	NA	1
Human	AC006059.1	1	NA	1
Human	AC006115.2	1	NA	1
Human	AC006450.3	1	NA	1
Human	AC007405.2	1	NA	1
Human	AC008105.1	1	NA	1
Human	AC008267.5	1	NA	1
Human	AC008393.1	1	NA	1
Human	AC008525.1	2	NA	2
Human	AC008780.1	1	NA	1
Human	AC009086.2_SMG1P2	1	NA	1
Human	AC009133.5_PRRT2	1	NA	1
Human	AC009403.1	1	NA	1
Human	AC009412.1	1	NA	1
Human	AC009506.1	1	NA	1
Human	AC009779.2	1	NA	1
Human	AC009779.3	1	NA	1
Human	AC009879.3	1	NA	1
Human	AC010186.2	1	NA	1
Human	AC010323.1_CD320	1	NA	1
Human	AC010422.7_WDR83OS	1	NA	1
Human	AC010547.4	1	NA	1
Human	AC010618.1	1	NA	1
Human	AC010642.2	3	NA	3
Human	AC010729.1	1	NA	1
Human	AC010913.1	1	NA	1
Human	AC010931.2	1	NA	1
Human	AC011346.1	1	NA	1
Human	AC011481.3_APOE	1	NA	1
Human	AC011487.1	1	NA	1
Human	AC012146.1	1	NA	1
Human	AC012368.1	1	NA	1
Human	AC012645.1	1	NA	1
Human	AC015712.2	1	NA	1
Human	AC015813.2	1	NA	1
Human	AC018637.1	1	NA	1
Human	AC018755.3	1	NA	1
Human	AC020909.1	1	NA	1
Human	AC020928.1	1	NA	1
Human	AC021087.5	1	NA	1
Human	AC021092.1	1	NA	1
Human	AC022007.1	1	NA	1
Human	AC022098.1	1	NA	1
Human	AC022167.2_PMM2	1	NA	1
Human	AC022400.5	1	NA	1
Human	AC022424.1	1	NA	1
Human	AC025159.1	1	NA	1
Human	AC025165.5_TSFM	1	NA	1
Human	AC026362.1	1	NA	1
Human	AC027307.3_RPS15	1	NA	1
Human	AC027682.6	1	NA	1
Human	AC034111.2	1	NA	1
Human	AC040162.1	1	NA	1
Human	AC055839.2	1	NA	1
Human	AC063960.2	1	NA	1
Human	AC068308.1	1	NA	1
Human	AC068580.4	1	NA	1
Human	AC068587.4	1	NA	1
Human	AC074143.1	2	NA	2
Human	AC079089.1	1	NA	1
Human	AC079140.6	1	NA	1
Human	AC079949.1	1	NA	1
Human	AC080038.1	1	NA	1
Human	AC087289.1	3	NA	3
Human	AC087457.1	1	NA	1
Human	AC087651.1	1	NA	1
Human	AC090044.1	1	NA	1
Human	AC090152.1	2	NA	2
Human	AC090517.5	2	NA	2
Human	AC091021.1	2	NA	2
Human	AC092072.1	1	NA	1
Human	AC092683.1	2	NA	2
Human	AC092724.1	1	NA	1
Human	AC093323.1	2	NA	2
Human	AC093673.1	1	NA	1
Human	AC096537.1	1	NA	1
Human	AC096564.1	1	NA	1
Human	AC097534.2	1	NA	1
Human	AC098850.3	1	NA	1
Human	AC098850.4	1	NA	1
Human	AC099336.1_PPP1R12B	1	NA	1
Human	AC103736.1	1	NA	1
Human	AC104452.1	1	NA	1
Human	AC104986.2	1	NA	1
Human	AC105942.1	1	NA	1
Human	AC107223.1	1	NA	1
Human	AC108471.2	1	NA	1
Human	AC110285.2	1	NA	1
Human	AC112484.1_AC112484.3	1	NA	1
Human	AC117453.1	1	NA	1
Human	AC118549.1	3	NA	3
Human	AC119673.2	1	NA	1
Human	AC124016.1	1	NA	1
Human	AC124319.3	1	NA	1
Human	AC125232.2	1	NA	1
Human	AC125616.1	1	NA	1
Human	AC126407.1	1	NA	1
Human	AC126755.6	2	NA	2
Human	AC129492.1	1	NA	1
Human	AC135048.1	1	NA	1
Human	AC135782.1	1	NA	1
Human	AC140125.2	1	NA	1
Human	AC140479.5	1	NA	1
Human	AC159540.2	2	NA	2
Human	AC174469.1	1	NA	1
Human	AC211476.6	1	NA	1
Human	AC233992.2_FBXL6	1	NA	1
Human	AC242022.2	1	NA	1
Human	AC244090.1	1	NA	1
Human	AC244636.3	1	NA	1
Human	AC245297.3	1	NA	1
Human	AC246785.3	1	NA	1
Human	ACAA2	2	NA	2
Human	ACACA	1	NA	1
Human	ACACB	1	NA	1
Human	ACAD9	2	NA	2
Human	ACBD3	1	NA	1
Human	ACBD6	1	NA	1
Human	ACBD7	1	NA	1
Human	ACE	1	NA	1
Human	ACKR1	1	NA	1
Human	ACKR3	1	NA	1
Human	ACOT1	1	NA	1
Human	ACOT11	1	NA	1
Human	ACOT13	1	NA	1
Human	ACOT4	1	NA	1
Human	ACOT7	3	NA	3
Human	ACOT8	3	NA	3
Human	ACOT9	1	NA	1
Human	ACOX1	1	NA	1
Human	ACOX2	1	NA	1
Human	ACP1	4	NA	4
Human	ACSBG1	1	NA	1
Human	ACSF2	1	NA	1
Human	ACSL6	2	NA	2
Human	ACSS2	1	NA	1
Human	ACTA1	1	NA	1
Human	ACTA2	1	NA	1
Human	ACTL6A	1	NA	1
Human	ACTN2	6	NA	6
Human	ACTR10	1	NA	1
Human	ACTR2	2	NA	2
Human	ACTR3	1	NA	1
Human	ACTR6	2	NA	2
Human	ACTR8	1	NA	1
Human	ACVR1B	1	NA	1
Human	ACVR1C	1	NA	1
Human	ACVR2A	1	NA	1
Human	ACVR2B	1	NA	1
Human	ACY1	1	NA	1
Human	ACYP1	1	NA	1
Human	ACYP2	3	NA	3
Human	AD001527.2_TBCB	1	NA	1
Human	ADA2	1	NA	1
Human	ADAM23	1	NA	1
Human	ADAM33	1	NA	1
Human	ADAM9	1	NA	1
Human	ADAMTS4	1	NA	1
Human	ADAMTS5	1	NA	1
Human	ADAMTS8	1	NA	1
Human	ADARB1	1	NA	1
Human	ADARB2	1	NA	1
Human	ADAT2	1	NA	1
Human	ADAT3	1	NA	1
Human	ADCK1	1	NA	1
Human	ADCK2	1	NA	1
Human	ADCY5	2	NA	2
Human	ADCY6	1	NA	1
Human	ADCY7	1	NA	1
Human	ADCYAP1	3	NA	3
Human	ADCYAP1R1	1	NA	1
Human	ADD2	2	NA	2
Human	ADGRA1	1	NA	1
Human	ADGRA1-AS1	1	NA	1
Human	ADGRA3	1	NA	1
Human	ADGRD1	1	NA	1
Human	ADGRE5	1	NA	1
Human	ADGRL4	1	NA	1
Human	ADGRV1	2	NA	2
Human	ADH5	2	NA	2
Human	ADI1	1	NA	1
Human	ADIRF	1	NA	1
Human	ADK	3	NA	3
Human	ADM	3	NA	3
Human	ADNP	1	NA	1
Human	ADNP2	1	NA	1
Human	ADORA2B	1	NA	1
Human	ADPRHL1	1	NA	1
Human	ADPRM	2	NA	2
Human	ADRA1B	1	NA	1
Human	ADSS	1	NA	1
Human	ADSSL1	1	NA	1
Human	AEBP1	1	NA	1
Human	AEBP2	1	NA	1
Human	AF186192.2	2	NA	2
Human	AFAP1	1	NA	1
Human	AFAP1L1	1	NA	1
Human	AFDN-DT	1	NA	1
Human	AFF3	1	NA	1
Human	AFG3L2	1	NA	1
Human	AGA	1	NA	1
Human	AGAP12P	1	NA	1
Human	AGAP2-AS1	1	NA	1
Human	AGAP6	2	NA	2
Human	AGAP9	1	NA	1
Human	AGBL5	3	NA	3
Human	AGFG2	1	NA	1
Human	AGGF1	1	NA	1
Human	AGL	1	NA	1
Human	AGMAT	1	NA	1
Human	AGO2	1	NA	1
Human	AGPAT2	1	NA	1
Human	AGPAT3	1	NA	1
Human	AGPAT5	1	NA	1
Human	AGPS	1	NA	1
Human	AGT	1	NA	1
Human	AGTPBP1	2	NA	2
Human	AGTRAP	1	NA	1
Human	AHCTF1	1	NA	1
Human	AHCY	1	NA	1
Human	AHCYL2	1	NA	1
Human	AHSA1	2	NA	2
Human	AIDA	1	NA	1
Human	AIFM1	1	NA	1
Human	AIFM2	1	NA	1
Human	AIMP1	1	NA	1
Human	AIMP2	1	NA	1
Human	AIP	2	NA	2
Human	AJ009632.2	1	NA	1
Human	AJAP1	1	NA	1
Human	AJUBA	1	NA	1
Human	AKAIN1	1	NA	1
Human	AKAP10	1	NA	1
Human	AKAP11	1	NA	1
Human	AKAP12	3	NA	3
Human	AKAP17A	5	NA	5
Human	AKAP5	1	NA	1
Human	AKAP6	5	NA	5
Human	AKAP8	1	NA	1
Human	AKIP1	3	NA	3
Human	AKIRIN1	2	NA	2
Human	AKNA	2	NA	2
Human	AKR1C2	1	NA	1
Human	AKR1C3	1	NA	1
Human	AKR7A2	1	NA	1
Human	AKT1	2	NA	2
Human	AKT1S1	2	NA	2
Human	AL020994.2	1	NA	1
Human	AL021395.1	2	NA	2
Human	AL022328.4	1	NA	1
Human	AL022345.4	1	NA	1
Human	AL031985.3_ZFP69B	2	NA	2
Human	AL035530.2	1	NA	1
Human	AL078621.4	1	NA	1
Human	AL096711.2	1	NA	1
Human	AL096870.3	1	NA	1
Human	AL109809.5	1	NA	1
Human	AL109918.1	2	NA	2
Human	AL109946.1	1	NA	1
Human	AL117329.1	1	NA	1
Human	AL121820.2	1	NA	1
Human	AL121895.1	1	NA	1
Human	AL133352.1	1	NA	1
Human	AL135905.2	1	NA	1
Human	AL136366.1	1	NA	1
Human	AL136981.3	1	NA	1
Human	AL137058.2	1	NA	1
Human	AL139287.1_INTS11	1	NA	1
Human	AL162231.1	1	NA	1
Human	AL353151.2	1	NA	1
Human	AL353608.3	1	NA	1
Human	AL353813.1_TLE4	1	NA	1
Human	AL355312.6	1	NA	1
Human	AL356379.2	1	NA	1
Human	AL356534.1	1	NA	1
Human	AL358473.1	1	NA	1
Human	AL359764.2	1	NA	1
Human	AL390719.1	1	NA	1
Human	AL390726.4	1	NA	1
Human	AL583827.1	1	NA	1
Human	AL590399.1	1	NA	1
Human	AL596087.2	1	NA	1
Human	AL732437.3	1	NA	1
Human	ALAS1	3	NA	3
Human	ALAS2	1	NA	1
Human	ALCAM	4	NA	4
Human	ALDH16A1	1	NA	1
Human	ALDH1A3	1	NA	1
Human	ALDH1B1	1	NA	1
Human	ALDH3A2	2	NA	2
Human	ALDH4A1	1	NA	1
Human	ALDH5A1	1	NA	1
Human	ALDH6A1	1	NA	1
Human	ALDH7A1	2	NA	2
Human	ALDH9A1	1	NA	1
Human	ALG1	1	NA	1
Human	ALG11	2	NA	2
Human	ALG13	2	NA	2
Human	ALG14	1	NA	1
Human	ALG2	1	NA	1
Human	ALG5	1	NA	1
Human	ALG6	1	NA	1
Human	ALG9	2	NA	2
Human	ALKBH1	2	NA	2
Human	ALKBH2	2	NA	2
Human	ALKBH4	2	NA	2
Human	ALKBH7	1	NA	1
Human	ALKBH8	1	NA	1
Human	ALMS1	1	NA	1
Human	ALOX12-AS1	1	NA	1
Human	ALYREF	1	NA	1
Human	AMACR	2	NA	2
Human	AMBRA1	1	NA	1
Human	AMD1	1	NA	1
Human	AMER2	1	NA	1
Human	AMER3	3	NA	3
Human	AMFR	1	NA	1
Human	AMIGO1	2	NA	2
Human	AMIGO2	1	NA	1
Human	AMMECR1	1	NA	1
Human	AMN1	3	NA	3
Human	AMOTL1	1	NA	1
Human	AMT	3	NA	3
Human	AMY2B	1	NA	1
Human	ANAPC1	2	NA	2
Human	ANAPC10	1	NA	1
Human	ANAPC11	4	NA	4
Human	ANAPC13	2	NA	2
Human	ANAPC7	3	NA	3
Human	ANG	1	NA	1
Human	ANGPT1	1	NA	1
Human	ANGPT2	1	NA	1
Human	ANGPTL1	1	NA	1
Human	ANGPTL2	1	NA	1
Human	ANK1	1	NA	1
Human	ANKH	2	NA	2
Human	ANKLE1	1	NA	1
Human	ANKRD13A	1	NA	1
Human	ANKRD2	1	NA	1
Human	ANKRD20A1	1	NA	1
Human	ANKRD28	1	NA	1
Human	ANKRD35	1	NA	1
Human	ANKRD37	2	NA	2
Human	ANKRD40	1	NA	1
Human	ANKRD45	1	NA	1
Human	ANKRD50	1	NA	1
Human	ANKRD65	4	NA	4
Human	ANKS1A	1	NA	1
Human	ANO10	1	NA	1
Human	ANO3	2	NA	2
Human	ANO4	2	NA	2
Human	ANOS1	1	NA	1
Human	ANP32B	1	NA	1
Human	ANP32E	1	NA	1
Human	ANTXR2	1	NA	1
Human	ANXA1	1	NA	1
Human	ANXA11	4	NA	4
Human	ANXA2	1	NA	1
Human	ANXA4	1	NA	1
Human	AP000866.1	1	NA	1
Human	AP000866.2	1	NA	1
Human	AP000894.2	1	NA	1
Human	AP001160.2_TMEM223	2	NA	2
Human	AP001372.2	1	NA	1
Human	AP001453.3	1	NA	1
Human	AP002360.1	1	NA	1
Human	AP002784.1_PANX1	1	NA	1
Human	AP002884.1	4	NA	4
Human	AP005212.4	1	NA	1
Human	AP1G1	1	NA	1
Human	AP2A1	1	NA	1
Human	AP2A2	1	NA	1
Human	AP2B1	3	NA	3
Human	AP2S1	2	NA	2
Human	AP3B1	1	NA	1
Human	AP3D1	2	NA	2
Human	AP3M2	1	NA	1
Human	AP3S2	1	NA	1
Human	AP4M1	1	NA	1
Human	AP4S1	1	NA	1
Human	AP5B1	1	NA	1
Human	AP5M1	3	NA	3
Human	AP5S1	1	NA	1
Human	AP5Z1	2	NA	2
Human	APBA1	1	NA	1
Human	APCDD1	1	NA	1
Human	APEX2	1	NA	1
Human	APH1A	2	NA	2
Human	APH1B	1	NA	1
Human	APLN	1	NA	1
Human	APOC1	1	NA	1
Human	APOC2	2	NA	2
Human	APOD	1	NA	1
Human	APOL2	1	NA	1
Human	APOO	1	NA	1
Human	APOPT1	2	NA	2
Human	APP	4	NA	4
Human	APPBP2	3	NA	3
Human	APPL1	1	NA	1
Human	APTR	1	NA	1
Human	AQP1	1	NA	1
Human	AQP11	1	NA	1
Human	AQR	1	NA	1
Human	ARAF	2	NA	2
Human	ARAP2	1	NA	1
Human	ARC	2	NA	2
Human	ARCN1	1	NA	1
Human	ARF1	2	NA	2
Human	ARF4	1	NA	1
Human	ARF6	1	NA	1
Human	ARFGEF1	2	NA	2
Human	ARFIP1	3	NA	3
Human	ARHGAP10	1	NA	1
Human	ARHGAP11A	2	NA	2
Human	ARHGAP12	1	NA	1
Human	ARHGAP18	1	NA	1
Human	ARHGAP19	1	NA	1
Human	ARHGAP20	3	NA	3
Human	ARHGAP23	1	NA	1
Human	ARHGAP24	1	NA	1
Human	ARHGAP28	1	NA	1
Human	ARHGAP32	1	NA	1
Human	ARHGAP5	3	NA	3
Human	ARHGDIB	1	NA	1
Human	ARHGEF17	4	NA	4
Human	ARHGEF25	1	NA	1
Human	ARHGEF28	1	NA	1
Human	ARHGEF3	3	NA	3
Human	ARHGEF39	1	NA	1
Human	ARHGEF6	1	NA	1
Human	ARID1A	1	NA	1
Human	ARID1B	1	NA	1
Human	ARID2	3	NA	3
Human	ARID3B	2	NA	2
Human	ARID4B	3	NA	3
Human	ARID5A	3	NA	3
Human	ARIH1	1	NA	1
Human	ARL1	1	NA	1
Human	ARL10	1	NA	1
Human	ARL13B	1	NA	1
Human	ARL15	1	NA	1
Human	ARL16	2	NA	2
Human	ARL2	2	NA	2
Human	ARL4A	2	NA	2
Human	ARL4D	1	NA	1
Human	ARL5A	1	NA	1
Human	ARL5B	1	NA	1
Human	ARL6	1	NA	1
Human	ARL6IP6	2	NA	2
Human	ARL8A	1	NA	1
Human	ARL8B	1	NA	1
Human	ARMC1	1	NA	1
Human	ARMC10	3	NA	3
Human	ARMC5	2	NA	2
Human	ARMCX4	1	NA	1
Human	ARMCX6	4	NA	4
Human	ARMH3	1	NA	1
Human	ARMH4	1	NA	1
Human	ARNT	2	NA	2
Human	ARNT2	1	NA	1
Human	ARNTL2	1	NA	1
Human	ARPC1A	1	NA	1
Human	ARPC1B	1	NA	1
Human	ARPC3	1	NA	1
Human	ARPC5	1	NA	1
Human	ARPC5L	1	NA	1
Human	ARPIN	1	NA	1
Human	ARPIN-AP3S2	1	NA	1
Human	ARPP19	5	NA	5
Human	ARRDC1-AS1	2	NA	2
Human	ARRDC4	1	NA	1
Human	ARSB	2	NA	2
Human	ARSD	1	NA	1
Human	ARSF	1	NA	1
Human	ARSJ	1	NA	1
Human	ARV1	1	NA	1
Human	ASAH1	7	NA	7
Human	ASAP2	1	NA	1
Human	ASAP3	1	NA	1
Human	ASB16-AS1	2	NA	2
Human	ASB2	1	NA	1
Human	ASB4	1	NA	1
Human	ASB7	1	NA	1
Human	ASB8	1	NA	1
Human	ASCC3	1	NA	1
Human	ASCL1	1	NA	1
Human	ASF1A	1	NA	1
Human	ASF1B	1	NA	1
Human	ASIC2	1	NA	1
Human	ASIC4	4	NA	4
Human	ASL	2	NA	2
Human	ASNA1	2	NA	2
Human	ASPDH	2	NA	2
Human	ASPHD2	1	NA	1
Human	ASS1	2	NA	2
Human	ASTN1	3	NA	3
Human	ASTN2	3	NA	3
Human	ASXL1	1	NA	1
Human	ATAD2	1	NA	1
Human	ATAD2B	3	NA	3
Human	ATAD5	1	NA	1
Human	ATAT1	2	NA	2
Human	ATCAY	2	NA	2
Human	ATE1	2	NA	2
Human	ATF1	1	NA	1
Human	ATF4	2	NA	2
Human	ATF5	3	NA	3
Human	ATF6	1	NA	1
Human	ATF6B	3	NA	3
Human	ATF7	1	NA	1
Human	ATF7IP	1	NA	1
Human	ATG101	2	NA	2
Human	ATG12	1	NA	1
Human	ATG14	1	NA	1
Human	ATG3	2	NA	2
Human	ATG4A	1	NA	1
Human	ATG4B	2	NA	2
Human	ATG4C	2	NA	2
Human	ATG5	2	NA	2
Human	ATG7	3	NA	3
Human	ATIC	3	NA	3
Human	ATMIN	1	NA	1
Human	ATOH8	1	NA	1
Human	ATP10A	1	NA	1
Human	ATP10D	1	NA	1
Human	ATP11C	1	NA	1
Human	ATP1A2	1	NA	1
Human	ATP1A3	3	NA	3
Human	ATP23	1	NA	1
Human	ATP2B4	1	NA	1
Human	ATP5F1D	3	NA	3
Human	ATP5F1E	1	NA	1
Human	ATP5IF1	2	NA	2
Human	ATP5MC1	2	NA	2
Human	ATP5MC3	3	NA	3
Human	ATP5MD	2	NA	2
Human	ATP5MF	3	NA	3
Human	ATP5MG	2	NA	2
Human	ATP5MPL	2	NA	2
Human	ATP5PB	3	NA	3
Human	ATP5PF	3	NA	3
Human	ATP6AP2	5	NA	5
Human	ATP6V0A2	1	NA	1
Human	ATP6V0B	6	NA	6
Human	ATP6V0E1	1	NA	1
Human	ATP6V0E2	3	NA	3
Human	ATP6V1A	2	NA	2
Human	ATP6V1C1	1	NA	1
Human	ATP6V1D	2	NA	2
Human	ATP6V1E1	2	NA	2
Human	ATP6V1F	1	NA	1
Human	ATP6V1G1	1	NA	1
Human	ATP8A1	1	NA	1
Human	ATP8A2	1	NA	1
Human	ATP9A	1	NA	1
Human	ATP9B	1	NA	1
Human	ATPAF2	1	NA	1
Human	ATPSCKMT	2	NA	2
Human	ATR	1	NA	1
Human	ATRN	1	NA	1
Human	ATRNL1	1	NA	1
Human	ATXN1	1	NA	1
Human	ATXN10	1	NA	1
Human	ATXN3	2	NA	2
Human	ATXN7	1	NA	1
Human	AUH	1	NA	1
Human	AUNIP	1	NA	1
Human	AURKA	2	NA	2
Human	AURKAIP1	5	NA	5
Human	AURKB	1	NA	1
Human	AVEN	1	NA	1
Human	AVL9	2	NA	2
Human	AVPI1	1	NA	1
Human	AXIN2	2	NA	2
Human	AXL	1	NA	1
Human	AZGP1	1	NA	1
Human	AZI2	2	NA	2
Human	B2M	2	NA	2
Human	B3GALT2	1	NA	1
Human	B3GAT3	2	NA	2
Human	B3GNT2	1	NA	1
Human	B3GNT5	2	NA	2
Human	B3GNT9	1	NA	1
Human	B4GALT2	1	NA	1
Human	B4GALT4	1	NA	1
Human	B4GALT5	1	NA	1
Human	B4GALT6	1	NA	1
Human	B4GAT1	1	NA	1
Human	B9D1	4	NA	4
Human	BAALC-AS1	1	NA	1
Human	BACE1	2	NA	2
Human	BACH1	1	NA	1
Human	BACH2	1	NA	1
Human	BAD	2	NA	2
Human	BAG1	1	NA	1
Human	BAG2	1	NA	1
Human	BAG3	1	NA	1
Human	BAG4	2	NA	2
Human	BAG5	1	NA	1
Human	BAIAP2-DT	1	NA	1
Human	BAIAP2L2	1	NA	1
Human	BAK1	2	NA	2
Human	BAMBI	1	NA	1
Human	BANF1	2	NA	2
Human	BARD1	1	NA	1
Human	BATF2	1	NA	1
Human	BAX	1	NA	1
Human	BAZ1A	2	NA	2
Human	BAZ1B	1	NA	1
Human	BAZ2A	1	NA	1
Human	BBC3	1	NA	1
Human	BBIP1	2	NA	2
Human	BBOX1	1	NA	1
Human	BBS1	2	NA	2
Human	BBS10	1	NA	1
Human	BBS12	1	NA	1
Human	BBS4	3	NA	3
Human	BBS7	3	NA	3
Human	BBS9	2	NA	2
Human	BCAR3	1	NA	1
Human	BCAS2	2	NA	2
Human	BCAS3	2	NA	2
Human	BCAS3_KRT18P61	1	NA	1
Human	BCAS4	1	NA	1
Human	BCAT1	3	NA	3
Human	BCAT2	1	NA	1
Human	BCCIP	3	NA	3
Human	BCHE	1	NA	1
Human	BCKDHA	1	NA	1
Human	BCKDHB	1	NA	1
Human	BCL10	1	NA	1
Human	BCL11A	3	NA	3
Human	BCL2L13	1	NA	1
Human	BCL2L2	1	NA	1
Human	BCL3	2	NA	2
Human	BCL6	1	NA	1
Human	BCL7A	2	NA	2
Human	BCL7C	1	NA	1
Human	BCL9L	1	NA	1
Human	BCLAF1	2	NA	2
Human	BCO2	1	NA	1
Human	BDH1	2	NA	2
Human	BDH2	2	NA	2
Human	BDNF	1	NA	1
Human	BEAN1	1	NA	1
Human	BEND3	1	NA	1
Human	BET1	1	NA	1
Human	BET1L	2	NA	2
Human	BEX2	4	NA	4
Human	BEX3	5	NA	5
Human	BEX4	2	NA	2
Human	BEX5	1	NA	1
Human	BFSP1	1	NA	1
Human	BHLHA15	1	NA	1
Human	BHLHE41	1	NA	1
Human	BHMT	1	NA	1
Human	BHMT2	1	NA	1
Human	BICD1	1	NA	1
Human	BICD2	2	NA	2
Human	BICRA	1	NA	1
Human	BICRAL	1	NA	1
Human	BID	4	NA	4
Human	BIRC5	1	NA	1
Human	BIRC6	3	NA	3
Human	BLCAP	5	NA	5
Human	BLMH	1	NA	1
Human	BLOC1S1	1	NA	1
Human	BLOC1S2	2	NA	2
Human	BLOC1S3	1	NA	1
Human	BLOC1S6	5	NA	5
Human	BLVRA	2	NA	2
Human	BLVRB	1	NA	1
Human	BMP1	1	NA	1
Human	BMP2	1	NA	1
Human	BMP4	1	NA	1
Human	BMP7	1	NA	1
Human	BMPER	1	NA	1
Human	BMPR1A	2	NA	2
Human	BMPR2	1	NA	1
Human	BMT2	1	NA	1
Human	BNIP1	2	NA	2
Human	BNIP3	1	NA	1
Human	BNIP3L	4	NA	4
Human	BOC	2	NA	2
Human	BOD1L1	3	NA	3
Human	BOLA1	1	NA	1
Human	BOLA2	1	NA	1
Human	BOLA2B	1	NA	1
Human	BOLA3	3	NA	3
Human	BOLA3-AS1	1	NA	1
Human	BORCS5	1	NA	1
Human	BORCS7	1	NA	1
Human	BORCS8	2	NA	2
Human	BPGM	1	NA	1
Human	BPHL	3	NA	3
Human	BPNT1	1	NA	1
Human	BPTF	6	NA	6
Human	BRCC3	2	NA	2
Human	BRD1	2	NA	2
Human	BRD2	1	NA	1
Human	BRD3	1	NA	1
Human	BRD4	4	NA	4
Human	BRF2	1	NA	1
Human	BRI3	1	NA	1
Human	BRI3BP	1	NA	1
Human	BRINP1	1	NA	1
Human	BRMS1L	1	NA	1
Human	BRPF1	1	NA	1
Human	BRPF3	1	NA	1
Human	BSN	1	NA	1
Human	BSPRY	1	NA	1
Human	BST2	1	NA	1
Human	BTAF1	1	NA	1
Human	BTBD11	1	NA	1
Human	BTBD17	1	NA	1
Human	BTBD3	3	NA	3
Human	BTBD7	1	NA	1
Human	BTBD8	3	NA	3
Human	BTD	2	NA	2
Human	BTF3	2	NA	2
Human	BTF3L4	2	NA	2
Human	BTG1	1	NA	1
Human	BTG2	1	NA	1
Human	BTG3	1	NA	1
Human	BTK	1	NA	1
Human	BTN2A1	2	NA	2
Human	BTN3A3	1	NA	1
Human	BTNL9	2	NA	2
Human	BTRC	2	NA	2
Human	BUB1	1	NA	1
Human	BUB1B	1	NA	1
Human	BUB3	3	NA	3
Human	BUD13	1	NA	1
Human	BUD31	2	NA	2
Human	BX664727.3	1	NA	1
Human	BYSL	1	NA	1
Human	BZW2	3	NA	3
Human	C10ORF105	1	NA	1
Human	C10ORF25	1	NA	1
Human	C10ORF82	1	NA	1
Human	C10ORF88	3	NA	3
Human	C11ORF1	1	NA	1
Human	C11ORF68	1	NA	1
Human	C11ORF80_RCE1	1	NA	1
Human	C11ORF87	1	NA	1
Human	C11ORF98	2	NA	2
Human	C12ORF10	3	NA	3
Human	C12ORF29	2	NA	2
Human	C12ORF43	1	NA	1
Human	C12ORF45	1	NA	1
Human	C12ORF49	1	NA	1
Human	C12ORF57	2	NA	2
Human	C12ORF66	1	NA	1
Human	C14ORF119	1	NA	1
Human	C14ORF132	1	NA	1
Human	C14ORF28	1	NA	1
Human	C14ORF93	1	NA	1
Human	C15ORF40	1	NA	1
Human	C15ORF41	1	NA	1
Human	C15ORF61	1	NA	1
Human	C16ORF70	2	NA	2
Human	C16ORF71	1	NA	1
Human	C16ORF72	1	NA	1
Human	C16ORF74	1	NA	1
Human	C16ORF86	2	NA	2
Human	C16ORF87	2	NA	2
Human	C16ORF89	1	NA	1
Human	C16ORF91	1	NA	1
Human	C17ORF113	1	NA	1
Human	C17ORF49	3	NA	3
Human	C17ORF51	2	NA	2
Human	C17ORF58	3	NA	3
Human	C17ORF75	1	NA	1
Human	C18ORF21	1	NA	1
Human	C18ORF25	1	NA	1
Human	C18ORF32	2	NA	2
Human	C19ORF12	3	NA	3
Human	C19ORF24	1	NA	1
Human	C19ORF25	2	NA	2
Human	C19ORF53	1	NA	1
Human	C19ORF54	2	NA	2
Human	C19ORF66	4	NA	4
Human	C1GALT1	1	NA	1
Human	C1GALT1C1	1	NA	1
Human	C1ORF115	1	NA	1
Human	C1ORF122	3	NA	3
Human	C1ORF174	2	NA	2
Human	C1ORF198	1	NA	1
Human	C1ORF21	1	NA	1
Human	C1ORF216	1	NA	1
Human	C1ORF50	1	NA	1
Human	C1ORF52	2	NA	2
Human	C1ORF53	1	NA	1
Human	C1ORF54	1	NA	1
Human	C1ORF74	1	NA	1
Human	C1ORF94	1	NA	1
Human	C1QA	1	NA	1
Human	C1QB	1	NA	1
Human	C1QBP	1	NA	1
Human	C1QL1	1	NA	1
Human	C1QL2	1	NA	1
Human	C1QL3	2	NA	2
Human	C1QTNF1	1	NA	1
Human	C1QTNF2	1	NA	1
Human	C1QTNF3	1	NA	1
Human	C1QTNF5	2	NA	2
Human	C1RL	1	NA	1
Human	C1S	1	NA	1
Human	C21ORF91	1	NA	1
Human	C22ORF24	2	NA	2
Human	C22ORF46	1	NA	1
Human	C2CD3	1	NA	1
Human	C2CD4C	1	NA	1
Human	C2ORF15	1	NA	1
Human	C2ORF49	2	NA	2
Human	C2ORF69	1	NA	1
Human	C2ORF72	3	NA	3
Human	C3	1	NA	1
Human	C3AR1	1	NA	1
Human	C3ORF14	2	NA	2
Human	C3ORF33	1	NA	1
Human	C3ORF38	1	NA	1
Human	C3ORF52	1	NA	1
Human	C3ORF67-AS1	1	NA	1
Human	C3ORF70	1	NA	1
Human	C4A	1	NA	1
Human	C4ORF3	1	NA	1
Human	C4ORF33	2	NA	2
Human	C4ORF46	1	NA	1
Human	C4ORF48	2	NA	2
Human	C5ORF15	1	NA	1
Human	C5ORF22	1	NA	1
Human	C5ORF24	2	NA	2
Human	C5ORF49	2	NA	2
Human	C5ORF51	1	NA	1
Human	C5ORF56	1	NA	1
Human	C6ORF136	1	NA	1
Human	C6ORF203	2	NA	2
Human	C6ORF62	2	NA	2
Human	C6ORF89	2	NA	2
Human	C7ORF25	2	NA	2
Human	C7ORF50	4	NA	4
Human	C8ORF34	2	NA	2
Human	C8ORF34-AS1	1	NA	1
Human	C8ORF58	2	NA	2
Human	C8ORF76	1	NA	1
Human	C8ORF82	2	NA	2
Human	C8ORF88	1	NA	1
Human	C9ORF116	1	NA	1
Human	C9ORF16	1	NA	1
Human	C9ORF40	1	NA	1
Human	C9ORF64	1	NA	1
Human	CA10	2	NA	2
Human	CA2	2	NA	2
Human	CA3	1	NA	1
Human	CA4	1	NA	1
Human	CA8	1	NA	1
Human	CAAP1	2	NA	2
Human	CABLES1	1	NA	1
Human	CABLES2	1	NA	1
Human	CABYR	4	NA	4
Human	CACHD1	2	NA	2
Human	CACNA1A	2	NA	2
Human	CACNA1B	3	NA	3
Human	CACNA1C	1	NA	1
Human	CACNA1G	1	NA	1
Human	CACNA1H	3	NA	3
Human	CACNA2D1	1	NA	1
Human	CACNA2D3	3	NA	3
Human	CACNB2	2	NA	2
Human	CACNB4	1	NA	1
Human	CACNG4	1	NA	1
Human	CACNG7	2	NA	2
Human	CACTIN	2	NA	2
Human	CACUL1	1	NA	1
Human	CACYBP	1	NA	1
Human	CAD	1	NA	1
Human	CADM2	1	NA	1
Human	CADM3	2	NA	2
Human	CADM4	1	NA	1
Human	CADPS2	1	NA	1
Human	CALB1	1	NA	1
Human	CALB2	1	NA	1
Human	CALD1	4	NA	4
Human	CALHM1	1	NA	1
Human	CALM1	5	NA	5
Human	CALU	2	NA	2
Human	CAMK2A	2	NA	2
Human	CAMK2N1	2	NA	2
Human	CAMK2N2	1	NA	1
Human	CAMSAP1	2	NA	2
Human	CAMSAP2	1	NA	1
Human	CAND1	2	NA	2
Human	CAND2	1	NA	1
Human	CANX	2	NA	2
Human	CAP2	4	NA	4
Human	CAPG	1	NA	1
Human	CAPN1	1	NA	1
Human	CAPN2	2	NA	2
Human	CAPN3	1	NA	1
Human	CAPN5	1	NA	1
Human	CAPN7	1	NA	1
Human	CAPNS1	1	NA	1
Human	CAPRIN1	4	NA	4
Human	CAPS	1	NA	1
Human	CAPZA1	2	NA	2
Human	CARD10	1	NA	1
Human	CARTPT	1	NA	1
Human	CASC2	1	NA	1
Human	CASC4	2	NA	2
Human	CASK	2	NA	2
Human	CASKIN1	1	NA	1
Human	CASKIN2	1	NA	1
Human	CASP1	1	NA	1
Human	CASP2	3	NA	3
Human	CASP3	3	NA	3
Human	CASP6	1	NA	1
Human	CASP7	1	NA	1
Human	CASP9	1	NA	1
Human	CAT	1	NA	1
Human	CATSPER2P1	1	NA	1
Human	CAV2	1	NA	1
Human	CAVIN1	1	NA	1
Human	CAVIN2	1	NA	1
Human	CAVIN3	1	NA	1
Human	CBFA2T2	3	NA	3
Human	CBFB	3	NA	3
Human	CBL	1	NA	1
Human	CBLL1	1	NA	1
Human	CBLN1	1	NA	1
Human	CBLN3	1	NA	1
Human	CBLN4	2	NA	2
Human	CBR3	1	NA	1
Human	CBR3-AS1	1	NA	1
Human	CBWD1	3	NA	3
Human	CBWD5	4	NA	4
Human	CBWD6	1	NA	1
Human	CBX2	1	NA	1
Human	CBX4	2	NA	2
Human	CBX5	1	NA	1
Human	CBX6	3	NA	3
Human	CBX8	1	NA	1
Human	CBY1	2	NA	2
Human	CC2D2A	1	NA	1
Human	CCAR1	3	NA	3
Human	CCBE1	1	NA	1
Human	CCDC102A	1	NA	1
Human	CCDC106	4	NA	4
Human	CCDC113	1	NA	1
Human	CCDC115	3	NA	3
Human	CCDC117	1	NA	1
Human	CCDC120	1	NA	1
Human	CCDC121	2	NA	2
Human	CCDC126	3	NA	3
Human	CCDC127	1	NA	1
Human	CCDC149	2	NA	2
Human	CCDC15-DT	1	NA	1
Human	CCDC151	1	NA	1
Human	CCDC152	2	NA	2
Human	CCDC157	1	NA	1
Human	CCDC167	1	NA	1
Human	CCDC174	1	NA	1
Human	CCDC177	1	NA	1
Human	CCDC180	1	NA	1
Human	CCDC186	1	NA	1
Human	CCDC22	1	NA	1
Human	CCDC28A	2	NA	2
Human	CCDC3	1	NA	1
Human	CCDC30	1	NA	1
Human	CCDC32	1	NA	1
Human	CCDC34	2	NA	2
Human	CCDC40	1	NA	1
Human	CCDC43	2	NA	2
Human	CCDC47	1	NA	1
Human	CCDC50	1	NA	1
Human	CCDC57	1	NA	1
Human	CCDC6	1	NA	1
Human	CCDC61	1	NA	1
Human	CCDC80	1	NA	1
Human	CCDC85C	1	NA	1
Human	CCDC86	1	NA	1
Human	CCDC88C	1	NA	1
Human	CCDC9	2	NA	2
Human	CCDC97	1	NA	1
Human	CCK	1	NA	1
Human	CCN2	1	NA	1
Human	CCN3	1	NA	1
Human	CCNA1	2	NA	2
Human	CCNA2	1	NA	1
Human	CCNB1	1	NA	1
Human	CCNB1IP1	2	NA	2
Human	CCNB2	2	NA	2
Human	CCND1	1	NA	1
Human	CCND2	1	NA	1
Human	CCND3	3	NA	3
Human	CCNE2	1	NA	1
Human	CCNF	2	NA	2
Human	CCNG1	1	NA	1
Human	CCNO	2	NA	2
Human	CCNT1	1	NA	1
Human	CCNYL1	2	NA	2
Human	CCSAP	2	NA	2
Human	CCT3	4	NA	4
Human	CCT4	1	NA	1
Human	CCT5	1	NA	1
Human	CCT6A	1	NA	1
Human	CCT6B	1	NA	1
Human	CCT6P1	2	NA	2
Human	CCT6P3	1	NA	1
Human	CD14	1	NA	1
Human	CD164	2	NA	2
Human	CD300A	1	NA	1
Human	CD302	1	NA	1
Human	CD34	1	NA	1
Human	CD37	1	NA	1
Human	CD3EAP	1	NA	1
Human	CD44	1	NA	1
Human	CD53	1	NA	1
Human	CD55	2	NA	2
Human	CD59	2	NA	2
Human	CD6	1	NA	1
Human	CD63	2	NA	2
Human	CD68	2	NA	2
Human	CD74	2	NA	2
Human	CD81	1	NA	1
Human	CD82	1	NA	1
Human	CD83	3	NA	3
Human	CD9	2	NA	2
Human	CD93	1	NA	1
Human	CD99	2	NA	2
Human	CDC20	2	NA	2
Human	CDC26	1	NA	1
Human	CDC27	1	NA	1
Human	CDC37L1	1	NA	1
Human	CDC40	1	NA	1
Human	CDC42BPA	2	NA	2
Human	CDC42EP1	1	NA	1
Human	CDC42EP2	1	NA	1
Human	CDC42EP3	1	NA	1
Human	CDC42EP4	2	NA	2
Human	CDC42SE1	2	NA	2
Human	CDC45	1	NA	1
Human	CDC5L	1	NA	1
Human	CDC6	1	NA	1
Human	CDC7	1	NA	1
Human	CDC73	1	NA	1
Human	CDCA3	1	NA	1
Human	CDCA4	1	NA	1
Human	CDCA5	2	NA	2
Human	CDCA7L	2	NA	2
Human	CDCA8	2	NA	2
Human	CDH10	2	NA	2
Human	CDH11	1	NA	1
Human	CDH13	1	NA	1
Human	CDH2	2	NA	2
Human	CDH22	2	NA	2
Human	CDH24	1	NA	1
Human	CDH4	1	NA	1
Human	CDH5	2	NA	2
Human	CDIPT	4	NA	4
Human	CDK13	3	NA	3
Human	CDK14	2	NA	2
Human	CDK19	1	NA	1
Human	CDK2	1	NA	1
Human	CDK2AP1	4	NA	4
Human	CDK2AP2	3	NA	3
Human	CDK4	1	NA	1
Human	CDK5	1	NA	1
Human	CDK5RAP2	2	NA	2
Human	CDKL2	2	NA	2
Human	CDKN1A	2	NA	2
Human	CDKN1B	1	NA	1
Human	CDKN1C	1	NA	1
Human	CDKN2AIP	2	NA	2
Human	CDKN2AIPNL	1	NA	1
Human	CDKN2B	1	NA	1
Human	CDKN2C	1	NA	1
Human	CDKN2D	2	NA	2
Human	CDKN3	1	NA	1
Human	CDO1	2	NA	2
Human	CDR2L	1	NA	1
Human	CDS1	1	NA	1
Human	CDS2	2	NA	2
Human	CDV3	2	NA	2
Human	CDYL	1	NA	1
Human	CEBPG	1	NA	1
Human	CEBPZ	1	NA	1
Human	CEBPZOS	1	NA	1
Human	CECR7	2	NA	2
Human	CELF2-DT	1	NA	1
Human	CEMIP2	1	NA	1
Human	CENPA	1	NA	1
Human	CENPBD1P1	1	NA	1
Human	CENPC	1	NA	1
Human	CENPF	1	NA	1
Human	CENPH	1	NA	1
Human	CENPK	1	NA	1
Human	CENPM	1	NA	1
Human	CENPN_AC092718.4	2	NA	2
Human	CENPS	1	NA	1
Human	CENPU	2	NA	2
Human	CENPW	1	NA	1
Human	CENPX	4	NA	4
Human	CEP120	1	NA	1
Human	CEP126	2	NA	2
Human	CEP131	1	NA	1
Human	CEP164	2	NA	2
Human	CEP19	1	NA	1
Human	CEP290	2	NA	2
Human	CEP295	1	NA	1
Human	CEP350	2	NA	2
Human	CEP41	2	NA	2
Human	CEP55	1	NA	1
Human	CEP70	2	NA	2
Human	CEP72	1	NA	1
Human	CEP76	3	NA	3
Human	CEP78	6	NA	6
Human	CEP83	2	NA	2
Human	CEP85	1	NA	1
Human	CEP85L	1	NA	1
Human	CEP89	2	NA	2
Human	CERK	1	NA	1
Human	CERKL	1	NA	1
Human	CETN2	1	NA	1
Human	CETN3	1	NA	1
Human	CFAP221	1	NA	1
Human	CFAP298	2	NA	2
Human	CFAP36	1	NA	1
Human	CFAP46	1	NA	1
Human	CFAP74	1	NA	1
Human	CFB	1	NA	1
Human	CFC1	1	NA	1
Human	CFDP1	2	NA	2
Human	CFL1P1	1	NA	1
Human	CFLAR	2	NA	2
Human	CGGBP1	2	NA	2
Human	CGRRF1	1	NA	1
Human	CHAC1	1	NA	1
Human	CHAC2	1	NA	1
Human	CHAD	1	NA	1
Human	CHADL	1	NA	1
Human	CHAF1A	1	NA	1
Human	CHAF1B	1	NA	1
Human	CHAMP1	1	NA	1
Human	CHCHD1	1	NA	1
Human	CHCHD10	1	NA	1
Human	CHCHD2	2	NA	2
Human	CHCHD3	3	NA	3
Human	CHCHD4	2	NA	2
Human	CHD1L	5	NA	5
Human	CHD2	5	NA	5
Human	CHD4	1	NA	1
Human	CHD5	3	NA	3
Human	CHD6	3	NA	3
Human	CHD8	3	NA	3
Human	CHDH	1	NA	1
Human	CHEK2	1	NA	1
Human	CHGB	1	NA	1
Human	CHI3L2	1	NA	1
Human	CHIC2	1	NA	1
Human	CHID1	3	NA	3
Human	CHM	2	NA	2
Human	CHMP4A	1	NA	1
Human	CHMP4B	1	NA	1
Human	CHMP6	1	NA	1
Human	CHODL	1	NA	1
Human	CHORDC1	1	NA	1
Human	CHP1	1	NA	1
Human	CHPF	2	NA	2
Human	CHRAC1	2	NA	2
Human	CHRFAM7A	1	NA	1
Human	CHRM1	1	NA	1
Human	CHRNA2	1	NA	1
Human	CHRNA3	1	NA	1
Human	CHRNA4	1	NA	1
Human	CHRNA6	1	NA	1
Human	CHRNA7	1	NA	1
Human	CHRNB1	1	NA	1
Human	CHRNB2	1	NA	1
Human	CHRNB4	1	NA	1
Human	CHST11	2	NA	2
Human	CHST12	2	NA	2
Human	CHST2	1	NA	1
Human	CHST7	1	NA	1
Human	CHST8	1	NA	1
Human	CHST9	1	NA	1
Human	CHTF18	1	NA	1
Human	CHURC1	1	NA	1
Human	CHURC1-FNTB	1	NA	1
Human	CIAO2A	3	NA	3
Human	CIART	1	NA	1
Human	CIB1	1	NA	1
Human	CIB2	1	NA	1
Human	CIDEA	1	NA	1
Human	CIDEB	1	NA	1
Human	CIDECP1	2	NA	2
Human	CIPC	1	NA	1
Human	CIR1	1	NA	1
Human	CISD1	1	NA	1
Human	CISD2	2	NA	2
Human	CISD3	2	NA	2
Human	CISH	1	NA	1
Human	CITED1	1	NA	1
Human	CITED2	1	NA	1
Human	CKAP2	1	NA	1
Human	CKAP2L	1	NA	1
Human	CKLF	1	NA	1
Human	CKS1B	1	NA	1
Human	CKS2	1	NA	1
Human	CLCN3	2	NA	2
Human	CLCN4	1	NA	1
Human	CLCN6	1	NA	1
Human	CLDN1	1	NA	1
Human	CLDN10	1	NA	1
Human	CLDN11	1	NA	1
Human	CLDN12	2	NA	2
Human	CLDN5	1	NA	1
Human	CLEC2L	2	NA	2
Human	CLEC3B	1	NA	1
Human	CLEC4G	1	NA	1
Human	CLGN	1	NA	1
Human	CLIC4	1	NA	1
Human	CLINT1	3	NA	3
Human	CLIP2	2	NA	2
Human	CLIP4	1	NA	1
Human	CLMN	1	NA	1
Human	CLMP	1	NA	1
Human	CLN6_AC107871.1	1	NA	1
Human	CLN6	1	NA	1
Human	CLNS1A	1	NA	1
Human	CLP1	1	NA	1
Human	CLPB	2	NA	2
Human	CLPP	2	NA	2
Human	CLPTM1L	1	NA	1
Human	CLSTN2	1	NA	1
Human	CLUAP1	2	NA	2
Human	CLUH	1	NA	1
Human	CLUHP3	3	NA	3
Human	CLVS1	2	NA	2
Human	CMC1	1	NA	1
Human	CMIP	1	NA	1
Human	CMPK1	2	NA	2
Human	CMPK2	2	NA	2
Human	CMSS1	1	NA	1
Human	CMTM3	1	NA	1
Human	CMTM5	1	NA	1
Human	CMTR2	3	NA	3
Human	CNDP1	1	NA	1
Human	CNDP2	2	NA	2
Human	CNIH2	1	NA	1
Human	CNIH4	1	NA	1
Human	CNKSR2	4	NA	4
Human	CNKSR3	1	NA	1
Human	CNN2	1	NA	1
Human	CNN3	2	NA	2
Human	CNNM1	1	NA	1
Human	CNNM2	1	NA	1
Human	CNNM4	1	NA	1
Human	CNOT1	2	NA	2
Human	CNOT10	3	NA	3
Human	CNOT4	4	NA	4
Human	CNOT6	1	NA	1
Human	CNOT6L	1	NA	1
Human	CNOT9	3	NA	3
Human	CNPY2	2	NA	2
Human	CNPY4	1	NA	1
Human	CNST	1	NA	1
Human	CNTN3	2	NA	2
Human	CNTNAP2	3	NA	3
Human	CNTNAP4	2	NA	2
Human	COA3	1	NA	1
Human	COA4	1	NA	1
Human	COA6	1	NA	1
Human	COA7	1	NA	1
Human	COBLL1	1	NA	1
Human	COCH	3	NA	3
Human	COG2	1	NA	1
Human	COG3	1	NA	1
Human	COG5	1	NA	1
Human	COG6	1	NA	1
Human	COG7	1	NA	1
Human	COG8	2	NA	2
Human	COIL	1	NA	1
Human	COL11A1	1	NA	1
Human	COL12A1	1	NA	1
Human	COL18A1	1	NA	1
Human	COL26A1	2	NA	2
Human	COL27A1	1	NA	1
Human	COL4A2	1	NA	1
Human	COL4A3BP	3	NA	3
Human	COL4A5	1	NA	1
Human	COL4A6	1	NA	1
Human	COL6A2	1	NA	1
Human	COL7A1	1	NA	1
Human	COL9A1	2	NA	2
Human	COLCA2	2	NA	2
Human	COLEC12	1	NA	1
Human	COLQ	1	NA	1
Human	COMMD1	1	NA	1
Human	COMMD10	1	NA	1
Human	COMMD5	3	NA	3
Human	COMMD8	1	NA	1
Human	COMTD1	2	NA	2
Human	COPG2	1	NA	1
Human	COPRS	2	NA	2
Human	COPS2	2	NA	2
Human	COPS4	2	NA	2
Human	COPS7B	2	NA	2
Human	COPS8	2	NA	2
Human	COPS9	4	NA	4
Human	COQ10B	1	NA	1
Human	COQ7	2	NA	2
Human	CORO1B	1	NA	1
Human	CORO7	2	NA	2
Human	CORT	1	NA	1
Human	COTL1	2	NA	2
Human	COX10	2	NA	2
Human	COX10-AS1	1	NA	1
Human	COX11	2	NA	2
Human	COX14	1	NA	1
Human	COX15	2	NA	2
Human	COX16	2	NA	2
Human	COX17	1	NA	1
Human	COX19	1	NA	1
Human	COX20	2	NA	2
Human	COX5A	1	NA	1
Human	COX6A1	2	NA	2
Human	COX6B1	1	NA	1
Human	COX7A1	2	NA	2
Human	COX7A2	1	NA	1
Human	COX7A2L	1	NA	1
Human	COX7B	1	NA	1
Human	COX7C	1	NA	1
Human	COX8A	1	NA	1
Human	CPA4	1	NA	1
Human	CPE	1	NA	1
Human	CPEB4	4	NA	4
Human	CPLANE2	2	NA	2
Human	CPLX3	1	NA	1
Human	CPM	1	NA	1
Human	CPNE2	1	NA	1
Human	CPNE3	1	NA	1
Human	CPNE4	2	NA	2
Human	CPNE7	1	NA	1
Human	CPNE8	1	NA	1
Human	CPNE9	1	NA	1
Human	CPOX	1	NA	1
Human	CPPED1	1	NA	1
Human	CPQ	1	NA	1
Human	CPSF2	2	NA	2
Human	CPSF3	1	NA	1
Human	CPT1B	1	NA	1
Human	CPT2	2	NA	2
Human	CPTP	3	NA	3
Human	CRABP1	1	NA	1
Human	CRABP2	1	NA	1
Human	CRADD	1	NA	1
Human	CRB1	1	NA	1
Human	CRB2	1	NA	1
Human	CRCP	2	NA	2
Human	CREB1	3	NA	3
Human	CREB3	1	NA	1
Human	CREB3L3	1	NA	1
Human	CREBL2	1	NA	1
Human	CREG1	1	NA	1
Human	CREG2	3	NA	3
Human	CREM	1	NA	1
Human	CRH	1	NA	1
Human	CRHBP	1	NA	1
Human	CRHR1	1	NA	1
Human	CRIM1	1	NA	1
Human	CRIPT	1	NA	1
Human	CRISPLD1	1	NA	1
Human	CRKL	1	NA	1
Human	CRLF3	1	NA	1
Human	CRNKL1	1	NA	1
Human	CROT	2	NA	2
Human	CRTAC1	1	NA	1
Human	CRTAP	1	NA	1
Human	CRTC2	3	NA	3
Human	CRTC3	2	NA	2
Human	CRYAB	4	NA	4
Human	CRYBG3	1	NA	1
Human	CRYL1	3	NA	3
Human	CRYZ	1	NA	1
Human	CRYZL1	2	NA	2
Human	CSE1L	1	NA	1
Human	CSF1	1	NA	1
Human	CSF1R	1	NA	1
Human	CSF2RA	1	NA	1
Human	CSK	1	NA	1
Human	CSKMT	1	NA	1
Human	CSMD1	2	NA	2
Human	CSMD2	1	NA	1
Human	CSMD3	1	NA	1
Human	CSNK1A1	5	NA	5
Human	CSNK1D	2	NA	2
Human	CSNK1G1	1	NA	1
Human	CSNK1G3	1	NA	1
Human	CSNK2A2	1	NA	1
Human	CSRNP1	1	NA	1
Human	CSRP1	1	NA	1
Human	CSRP2	1	NA	1
Human	CST3	2	NA	2
Human	CSTB	1	NA	1
Human	CSTF2	2	NA	2
Human	CSTF3	4	NA	4
Human	CTAG2	1	NA	1
Human	CTBS	1	NA	1
Human	CTC1	1	NA	1
Human	CTCF	3	NA	3
Human	CTDNEP1	1	NA	1
Human	CTDP1	2	NA	2
Human	CTDSPL2	1	NA	1
Human	CTH	1	NA	1
Human	CTHRC1	1	NA	1
Human	CTNNA2	5	NA	5
Human	CTNNB1	5	NA	5
Human	CTPS2	2	NA	2
Human	CTR9	1	NA	1
Human	CTSC	1	NA	1
Human	CTSH	1	NA	1
Human	CTSK	1	NA	1
Human	CTSO	1	NA	1
Human	CTSS	1	NA	1
Human	CTSV	1	NA	1
Human	CTTNBP2	2	NA	2
Human	CTU1	1	NA	1
Human	CTU2	2	NA	2
Human	CTXN1	1	NA	1
Human	CTXN2	1	NA	1
Human	CTXN3	1	NA	1
Human	CU633904.1	1	NA	1
Human	CU633967.1	1	NA	1
Human	CUL1	4	NA	4
Human	CUL3	1	NA	1
Human	CUL4A	1	NA	1
Human	CUL4B	2	NA	2
Human	CUL5	1	NA	1
Human	CUL7	1	NA	1
Human	CUL9	1	NA	1
Human	CUTA	1	NA	1
Human	CUTALP	2	NA	2
Human	CUTC	2	NA	2
Human	CUX1	3	NA	3
Human	CWC15	3	NA	3
Human	CWC22	1	NA	1
Human	CWC25	1	NA	1
Human	CWF19L2	1	NA	1
Human	CX3CL1	2	NA	2
Human	CXADR	4	NA	4
Human	CXCL1	1	NA	1
Human	CXCL12	2	NA	2
Human	CXCL16	1	NA	1
Human	CXCL5	1	NA	1
Human	CXCR4	1	NA	1
Human	CXORF56	1	NA	1
Human	CXXC4	1	NA	1
Human	CYB561A3	1	NA	1
Human	CYB561D2	1	NA	1
Human	CYB5A	1	NA	1
Human	CYB5B	2	NA	2
Human	CYB5D1	3	NA	3
Human	CYB5D2	1	NA	1
Human	CYB5R1	1	NA	1
Human	CYB5R2	1	NA	1
Human	CYB5R4	1	NA	1
Human	CYBA	1	NA	1
Human	CYBRD1	1	NA	1
Human	CYCS	2	NA	2
Human	CYGB	1	NA	1
Human	CYHR1	6	NA	6
Human	CYP26A1	1	NA	1
Human	CYP26B1	1	NA	1
Human	CYP27A1	1	NA	1
Human	CYP2J2	2	NA	2
Human	CYP2U1	1	NA	1
Human	CYP4X1	2	NA	2
Human	CYS1	1	NA	1
Human	CYSTM1	1	NA	1
Human	CYTH2	1	NA	1
Human	CYTH3	1	NA	1
Human	CYTL1	1	NA	1
Human	CYTOR	1	NA	1
Human	CYYR1	1	NA	1
Human	DAAM2	2	NA	2
Human	DAB2	1	NA	1
Human	DACH1	1	NA	1
Human	DACH2	1	NA	1
Human	DACT1	2	NA	2
Human	DACT2	1	NA	1
Human	DACT3	1	NA	1
Human	DAD1	1	NA	1
Human	DAG1	1	NA	1
Human	DAGLB	1	NA	1
Human	DANCR	2	NA	2
Human	DAP	1	NA	1
Human	DAPK1	2	NA	2
Human	DARS	2	NA	2
Human	DARS2	1	NA	1
Human	DBNDD1	3	NA	3
Human	DBP	1	NA	1
Human	DBR1	1	NA	1
Human	DCAF1	1	NA	1
Human	DCAF12	1	NA	1
Human	DCAF13	2	NA	2
Human	DCAF7	2	NA	2
Human	DCC	1	NA	1
Human	DCHS1	1	NA	1
Human	DCK	2	NA	2
Human	DCLK3	1	NA	1
Human	DCLRE1A	2	NA	2
Human	DCLRE1B	2	NA	2
Human	DCN	2	NA	2
Human	DCP2	1	NA	1
Human	DCPS	1	NA	1
Human	DCTN5	1	NA	1
Human	DCTN6	1	NA	1
Human	DCTPP1	1	NA	1
Human	DCUN1D1	1	NA	1
Human	DCUN1D3	1	NA	1
Human	DCUN1D5	1	NA	1
Human	DDA1	1	NA	1
Human	DDAH2	1	NA	1
Human	DDB2	2	NA	2
Human	DDHD1	3	NA	3
Human	DDIAS	1	NA	1
Human	DDIT3	3	NA	3
Human	DDIT4	2	NA	2
Human	DDIT4L	1	NA	1
Human	DDN	1	NA	1
Human	DDN-AS1	1	NA	1
Human	DDOST	1	NA	1
Human	DDR1	1	NA	1
Human	DDR2	1	NA	1
Human	DDX10	1	NA	1
Human	DDX18	1	NA	1
Human	DDX19A	1	NA	1
Human	DDX19B	3	NA	3
Human	DDX21	1	NA	1
Human	DDX23	1	NA	1
Human	DDX31	1	NA	1
Human	DDX39B	1	NA	1
Human	DDX3X	1	NA	1
Human	DDX46	1	NA	1
Human	DDX49	2	NA	2
Human	DDX51	1	NA	1
Human	DDX52	1	NA	1
Human	DDX58	1	NA	1
Human	DDX59	1	NA	1
Human	DDX6	1	NA	1
Human	DECR1	1	NA	1
Human	DEDD	3	NA	3
Human	DEDD2	2	NA	2
Human	DEGS2	1	NA	1
Human	DENND2A	2	NA	2
Human	DENND3	2	NA	2
Human	DENND4C	2	NA	2
Human	DENND5B	3	NA	3
Human	DENR	2	NA	2
Human	DEPDC1B	1	NA	1
Human	DEPDC5	2	NA	2
Human	DEPP1	1	NA	1
Human	DERA	2	NA	2
Human	DERL1	1	NA	1
Human	DESI1	1	NA	1
Human	DESI2	1	NA	1
Human	DET1	2	NA	2
Human	DEXI	2	NA	2
Human	DFFA	2	NA	2
Human	DGAT1_AC233992.1	1	NA	1
Human	DGAT2	1	NA	1
Human	DGKB	1	NA	1
Human	DGKD	2	NA	2
Human	DGKE	1	NA	1
Human	DGKG	1	NA	1
Human	DGKI	2	NA	2
Human	DHCR24	1	NA	1
Human	DHFR	2	NA	2
Human	DHFR2	2	NA	2
Human	DHODH	1	NA	1
Human	DHRS12	2	NA	2
Human	DHRS13	2	NA	2
Human	DHRS3	2	NA	2
Human	DHRS4	3	NA	3
Human	DHRS4-AS1	3	NA	3
Human	DHRS7	1	NA	1
Human	DHRS7B	1	NA	1
Human	DHX16	1	NA	1
Human	DHX29	1	NA	1
Human	DHX35	2	NA	2
Human	DHX36	1	NA	1
Human	DHX37	1	NA	1
Human	DHX40	1	NA	1
Human	DHX57	2	NA	2
Human	DHX9	1	NA	1
Human	DIABLO	3	NA	3
Human	DIAPH1	3	NA	3
Human	DIAPH2	1	NA	1
Human	DICER1	2	NA	2
Human	DIDO1	2	NA	2
Human	DIMT1	1	NA	1
Human	DIO2	2	NA	2
Human	DIP2A	2	NA	2
Human	DIP2B	2	NA	2
Human	DIP2C	1	NA	1
Human	DIPK1C	1	NA	1
Human	DIPK2A	2	NA	2
Human	DIPK2B	1	NA	1
Human	DIRAS3	1	NA	1
Human	DISP2	1	NA	1
Human	DIXDC1	3	NA	3
Human	DKC1	1	NA	1
Human	DKK2	1	NA	1
Human	DLAT	1	NA	1
Human	DLC1	4	NA	4
Human	DLEU1	1	NA	1
Human	DLEU7	1	NA	1
Human	DLG3	2	NA	2
Human	DLG4	2	NA	2
Human	DLG5	1	NA	1
Human	DLGAP2	1	NA	1
Human	DLGAP5	2	NA	2
Human	DLK2	2	NA	2
Human	DLL1	1	NA	1
Human	DLL3	3	NA	3
Human	DLST	1	NA	1
Human	DLX2	2	NA	2
Human	DLX5	2	NA	2
Human	DLX6-AS1	6	NA	6
Human	DMAC2L	2	NA	2
Human	DMKN	1	NA	1
Human	DMRTA2	1	NA	1
Human	DMWD	2	NA	2
Human	DMXL1	2	NA	2
Human	DMXL2	2	NA	2
Human	DNAAF2	2	NA	2
Human	DNAAF4	1	NA	1
Human	DNAH1	1	NA	1
Human	DNAH14	1	NA	1
Human	DNAH6	1	NA	1
Human	DNAH9	1	NA	1
Human	DNAJA2	1	NA	1
Human	DNAJA3	1	NA	1
Human	DNAJA4	1	NA	1
Human	DNAJB11	1	NA	1
Human	DNAJB14	1	NA	1
Human	DNAJB9	1	NA	1
Human	DNAJC1	3	NA	3
Human	DNAJC12	1	NA	1
Human	DNAJC13	1	NA	1
Human	DNAJC15	1	NA	1
Human	DNAJC17	1	NA	1
Human	DNAJC18	1	NA	1
Human	DNAJC19	4	NA	4
Human	DNAJC2	1	NA	1
Human	DNAJC24	1	NA	1
Human	DNAJC25	2	NA	2
Human	DNAJC27	1	NA	1
Human	DNAJC4	1	NA	1
Human	DNAJC5	2	NA	2
Human	DNAJC7	3	NA	3
Human	DNAL4	1	NA	1
Human	DNASE2	1	NA	1
Human	DNLZ	1	NA	1
Human	DNMBP	1	NA	1
Human	DNMT1	2	NA	2
Human	DNMT3A	4	NA	4
Human	DNPEP	2	NA	2
Human	DNPH1	2	NA	2
Human	DNTTIP1	1	NA	1
Human	DNTTIP2	1	NA	1
Human	DOC2B	1	NA	1
Human	DOCK1	1	NA	1
Human	DOCK5	1	NA	1
Human	DOCK7	1	NA	1
Human	DOK1	2	NA	2
Human	DOT1L	1	NA	1
Human	DPF3	1	NA	1
Human	DPH3	2	NA	2
Human	DPH5	1	NA	1
Human	DPH6	2	NA	2
Human	DPM3	1	NA	1
Human	DPP10	3	NA	3
Human	DPP10-AS1	1	NA	1
Human	DPP9	1	NA	1
Human	DPY19L1	1	NA	1
Human	DPY19L2P4	1	NA	1
Human	DPY19L3	2	NA	2
Human	DPY30	1	NA	1
Human	DPYSL2	4	NA	4
Human	DPYSL3	2	NA	2
Human	DPYSL5	3	NA	3
Human	DR1	1	NA	1
Human	DRAP1	2	NA	2
Human	DRG1	1	NA	1
Human	DROSHA	1	NA	1
Human	DRP2	2	NA	2
Human	DSCAM	1	NA	1
Human	DSEL	1	NA	1
Human	DSN1	1	NA	1
Human	DSTNP2_RPL13P5	1	NA	1
Human	DSTYK	1	NA	1
Human	DTD2	2	NA	2
Human	DTL	1	NA	1
Human	DTX1	2	NA	2
Human	DTX4	1	NA	1
Human	DTYMK	4	NA	4
Human	DUBR	1	NA	1
Human	DUS2	2	NA	2
Human	DUSP10	1	NA	1
Human	DUSP16	1	NA	1
Human	DUSP2	1	NA	1
Human	DUSP22	3	NA	3
Human	DUSP23	2	NA	2
Human	DUSP4	1	NA	1
Human	DUSP5	1	NA	1
Human	DUSP6	1	NA	1
Human	DUSP7	1	NA	1
Human	DUSP8	2	NA	2
Human	DUSP9	1	NA	1
Human	DUT	3	NA	3
Human	DUXAP8	1	NA	1
Human	DYDC2	1	NA	1
Human	DYNC1H1	1	NA	1
Human	DYNC1LI1	3	NA	3
Human	DYNLL1	4	NA	4
Human	DYNLL2	1	NA	1
Human	DYNLT3	1	NA	1
Human	DYRK1B	2	NA	2
Human	DYRK2	2	NA	2
Human	DZIP1	3	NA	3
Human	E2F2	1	NA	1
Human	EAF1	2	NA	2
Human	EARS2	2	NA	2
Human	EBAG9	2	NA	2
Human	EBF4	2	NA	2
Human	EBLN3P	2	NA	2
Human	EBPL	1	NA	1
Human	ECD	1	NA	1
Human	ECE1	2	NA	2
Human	ECHDC1	2	NA	2
Human	ECHDC2	1	NA	1
Human	ECHDC3	1	NA	1
Human	ECI1	2	NA	2
Human	ECM1	1	NA	1
Human	ECPAS	2	NA	2
Human	ECT2	1	NA	1
Human	EDARADD	1	NA	1
Human	EDEM1	1	NA	1
Human	EDEM2	1	NA	1
Human	EDIL3	2	NA	2
Human	EDNRB	2	NA	2
Human	EDRF1	1	NA	1
Human	EEA1	1	NA	1
Human	EEF1A2	3	NA	3
Human	EEF1AKMT1	1	NA	1
Human	EEF1AKMT2	2	NA	2
Human	EEF1E1	1	NA	1
Human	EEF2K	1	NA	1
Human	EEF2KMT	2	NA	2
Human	EEPD1	2	NA	2
Human	EFEMP1	3	NA	3
Human	EFEMP2	3	NA	3
Human	EFHC1	2	NA	2
Human	EFHC2	1	NA	1
Human	EFHD1	1	NA	1
Human	EFL1	1	NA	1
Human	EFNA1	2	NA	2
Human	EFNB1	1	NA	1
Human	EFR3A	3	NA	3
Human	EFS	1	NA	1
Human	EGLN1	3	NA	3
Human	EGLN3	1	NA	1
Human	EGR1	1	NA	1
Human	EGR2	1	NA	1
Human	EGR3	1	NA	1
Human	EHBP1L1	1	NA	1
Human	EHD1	1	NA	1
Human	EHD2	2	NA	2
Human	EHD3	1	NA	1
Human	EHD4	1	NA	1
Human	EHMT2	1	NA	1
Human	EIF1	5	NA	5
Human	EIF1AD	1	NA	1
Human	EIF1AX	1	NA	1
Human	EIF1AY	1	NA	1
Human	EIF1B	2	NA	2
Human	EIF2A	1	NA	1
Human	EIF2AK1	1	NA	1
Human	EIF2AK2	1	NA	1
Human	EIF2AK3	1	NA	1
Human	EIF2AK4	1	NA	1
Human	EIF2S1	1	NA	1
Human	EIF2S3	1	NA	1
Human	EIF3A	2	NA	2
Human	EIF3CL	1	NA	1
Human	EIF3D	1	NA	1
Human	EIF3J	1	NA	1
Human	EIF3J-DT	3	NA	3
Human	EIF3K	2	NA	2
Human	EIF4A3	1	NA	1
Human	EIF4B	2	NA	2
Human	EIF4E2	5	NA	5
Human	EIF4E3	2	NA	2
Human	EIF4EBP1	1	NA	1
Human	EIF4EBP2	1	NA	1
Human	EIF4EBP3	1	NA	1
Human	EIF4H	3	NA	3
Human	EIF5A2	1	NA	1
Human	EIF5B	2	NA	2
Human	EIF6	3	NA	3
Human	ELAC1	1	NA	1
Human	ELAVL3	4	NA	4
Human	ELF2	3	NA	3
Human	ELK3	1	NA	1
Human	ELL	1	NA	1
Human	ELL2	1	NA	1
Human	ELMOD1	3	NA	3
Human	ELMOD2	1	NA	1
Human	ELMSAN1	1	NA	1
Human	ELN	1	NA	1
Human	ELOA	1	NA	1
Human	ELOC	4	NA	4
Human	ELOVL2-AS1	1	NA	1
Human	ELOVL4	1	NA	1
Human	ELOVL5	2	NA	2
Human	ELOVL6	1	NA	1
Human	ELOVL7	1	NA	1
Human	ELP1	1	NA	1
Human	ELP2	3	NA	3
Human	ELP3	2	NA	2
Human	ELP4	1	NA	1
Human	ELP6	2	NA	2
Human	EMC1	1	NA	1
Human	EMC10	4	NA	4
Human	EMC2	1	NA	1
Human	EMC3	1	NA	1
Human	EMC6	1	NA	1
Human	EMC7	1	NA	1
Human	EMC8	1	NA	1
Human	EMC9	2	NA	2
Human	EME1	1	NA	1
Human	EMG1	1	NA	1
Human	EMILIN1	1	NA	1
Human	EML1	2	NA	2
Human	EML2	2	NA	2
Human	EML3	2	NA	2
Human	EML4	1	NA	1
Human	EML6	1	NA	1
Human	EMP1	1	NA	1
Human	EMP2	2	NA	2
Human	EMP3	1	NA	1
Human	EMSY	2	NA	2
Human	EMX1	3	NA	3
Human	EMX2	1	NA	1
Human	ENDOD1	1	NA	1
Human	ENDOG	2	NA	2
Human	ENDOU	1	NA	1
Human	ENG	1	NA	1
Human	ENHO	1	NA	1
Human	ENKD1	1	NA	1
Human	ENKUR	2	NA	2
Human	ENOX2	1	NA	1
Human	ENPP4	1	NA	1
Human	ENSA	6	NA	6
Human	ENTPD1-AS1	1	NA	1
Human	ENTPD2	1	NA	1
Human	ENTPD3	1	NA	1
Human	ENTPD3-AS1	1	NA	1
Human	ENTPD4	3	NA	3
Human	ENTR1	3	NA	3
Human	ENY2	2	NA	2
Human	EOMES	2	NA	2
Human	EP300	2	NA	2
Human	EPAS1	1	NA	1
Human	EPB41L4A-AS1	1	NA	1
Human	EPB41L5	1	NA	1
Human	EPB42	1	NA	1
Human	EPC1	3	NA	3
Human	EPC2	2	NA	2
Human	EPCAM	1	NA	1
Human	EPDR1	3	NA	3
Human	EPHA10	1	NA	1
Human	EPHA2	1	NA	1
Human	EPHA3	1	NA	1
Human	EPHA5	6	NA	6
Human	EPHA8	1	NA	1
Human	EPHB1	1	NA	1
Human	EPHB2	1	NA	1
Human	EPHB4	1	NA	1
Human	EPHX2	2	NA	2
Human	EPM2A	2	NA	2
Human	EPOR	1	NA	1
Human	EPS8L2	1	NA	1
Human	ERBB2	1	NA	1
Human	ERBB3	2	NA	2
Human	ERC1	1	NA	1
Human	ERC2	1	NA	1
Human	ERCC2	1	NA	1
Human	ERCC5	1	NA	1
Human	ERCC6	2	NA	2
Human	ERCC6L	1	NA	1
Human	ERCC6L2	3	NA	3
Human	ERCC8	1	NA	1
Human	ERF	1	NA	1
Human	ERG28	1	NA	1
Human	ERH	1	NA	1
Human	ERI1	1	NA	1
Human	ERICH3	1	NA	1
Human	ERLIN1	1	NA	1
Human	ERMN	1	NA	1
Human	ERMP1	1	NA	1
Human	ERO1A	1	NA	1
Human	ERP29	2	NA	2
Human	ERP44	1	NA	1
Human	ERRFI1	3	NA	3
Human	ERV3-1	1	NA	1
Human	ESCO1	1	NA	1
Human	ESCO2	1	NA	1
Human	ESD	2	NA	2
Human	ESRRA	2	NA	2
Human	ESYT1	2	NA	2
Human	ETAA1	1	NA	1
Human	ETF1	1	NA	1
Human	ETFA	2	NA	2
Human	ETFB	2	NA	2
Human	ETFDH	1	NA	1
Human	ETFRF1	3	NA	3
Human	ETHE1	2	NA	2
Human	ETNK1	1	NA	1
Human	ETNK2	1	NA	1
Human	ETS1	1	NA	1
Human	ETS2	2	NA	2
Human	ETV1	2	NA	2
Human	EVI2A	1	NA	1
Human	EVI5	1	NA	1
Human	EXO5	3	NA	3
Human	EXOC2	2	NA	2
Human	EXOC5	1	NA	1
Human	EXOG	2	NA	2
Human	EXOSC2	2	NA	2
Human	EXOSC3	3	NA	3
Human	EXOSC4	2	NA	2
Human	EXOSC5	1	NA	1
Human	EXOSC7	3	NA	3
Human	EXT2	1	NA	1
[truncated: 10,166 more rows]

## Sheet: Adult
Sample	associated_gene	annotated_transcripts	novel_transcripts	total
Human (Adult)	A1BG	1	NA	1
Human (Adult)	A2M	1	1	2
Human (Adult)	A4GALT	1	NA	1
Human (Adult)	AAAS	2	2	4
Human (Adult)	AACS	2	1	3
Human (Adult)	AADAT	1	NA	1
Human (Adult)	AAGAB	2	1	3
Human (Adult)	AAK1	2	NA	2
Human (Adult)	AAMP	2	1	3
Human (Adult)	AAR2	1	NA	1
Human (Adult)	AARS	1	2	3
Human (Adult)	AARS2	1	NA	1
Human (Adult)	AARSD1	2	1	3
Human (Adult)	AASDHPPT	1	NA	1
Human (Adult)	AATF	1	NA	1
Human (Adult)	AATK	2	2	4
Human (Adult)	ABAT	2	NA	2
Human (Adult)	ABCA2	1	3	4
Human (Adult)	ABCA3	1	NA	1
Human (Adult)	ABCA5	3	NA	3
Human (Adult)	ABCA7	NA	1	1
Human (Adult)	ABCA8	1	NA	1
Human (Adult)	ABCB1	1	NA	1
Human (Adult)	ABCB10	1	NA	1
Human (Adult)	ABCB6	1	4	5
Human (Adult)	ABCB7	1	NA	1
Human (Adult)	ABCB8	1	1	2
Human (Adult)	ABCB9	3	NA	3
Human (Adult)	ABCC10	1	NA	1
Human (Adult)	ABCC12	1	1	2
Human (Adult)	ABCC5	4	1	5
Human (Adult)	ABCC8	4	1	5
Human (Adult)	ABCD3	1	NA	1
Human (Adult)	ABCD4	4	1	5
Human (Adult)	ABCE1	1	NA	1
Human (Adult)	ABCF1	1	NA	1
Human (Adult)	ABCF2	1	1	2
Human (Adult)	ABCF3	1	1	2
Human (Adult)	ABCG1	2	NA	2
Human (Adult)	ABCG2	1	NA	1
Human (Adult)	ABCG4	1	NA	1
Human (Adult)	ABHD1	1	NA	1
Human (Adult)	ABHD10	2	NA	2
Human (Adult)	ABHD11	1	1	2
Human (Adult)	ABHD12	3	2	5
Human (Adult)	ABHD12B	2	NA	2
Human (Adult)	ABHD13	1	NA	1
Human (Adult)	ABHD14A	2	1	3
Human (Adult)	ABHD14B	1	NA	1
Human (Adult)	ABHD16A	1	NA	1
Human (Adult)	ABHD17A	2	6	8
Human (Adult)	ABHD17AP6	NA	2	2
Human (Adult)	ABHD17B	1	NA	1
Human (Adult)	ABHD17C	1	NA	1
Human (Adult)	ABHD2	1	NA	1
Human (Adult)	ABHD3	1	1	2
Human (Adult)	ABHD4	1	1	2
Human (Adult)	ABHD5	1	NA	1
Human (Adult)	ABHD6	2	1	3
Human (Adult)	ABHD8	1	NA	1
Human (Adult)	ABI1	6	1	7
Human (Adult)	ABITRAM	1	1	2
Human (Adult)	ABL1	1	NA	1
Human (Adult)	ABLIM1	1	NA	1
Human (Adult)	ABLIM2	NA	6	6
Human (Adult)	ABLIM3	NA	1	1
Human (Adult)	ABR	1	NA	1
Human (Adult)	ABRACL	1	NA	1
Human (Adult)	ABRAXAS2	1	NA	1
Human (Adult)	ABT1	1	NA	1
Human (Adult)	ABTB1	5	3	8
Human (Adult)	ABTB2	1	NA	1
Human (Adult)	AC000035.1_RFPL1S	NA	1	1
Human (Adult)	AC000093.1	1	NA	1
Human (Adult)	AC003112.1	2	3	5
Human (Adult)	AC003665.1	1	NA	1
Human (Adult)	AC004086.1	1	NA	1
Human (Adult)	AC004156.1	3	NA	3
Human (Adult)	AC004475.1	1	5	6
Human (Adult)	AC004540.1	1	NA	1
Human (Adult)	AC004967.1_OR7E38P	NA	1	1
Human (Adult)	AC004980.1	NA	1	1
Human (Adult)	AC005261.1	1	NA	1
Human (Adult)	AC005332.4_AMZ2	NA	1	1
Human (Adult)	AC005498.3	1	NA	1
Human (Adult)	AC005562.1	NA	1	1
Human (Adult)	AC005670.3	2	NA	2
Human (Adult)	AC005696.4_CCDC92B	1	NA	1
Human (Adult)	AC005747.1	1	2	3
Human (Adult)	AC005753.3	1	NA	1
Human (Adult)	AC005840.1	1	NA	1
Human (Adult)	AC005865.2	NA	1	1
Human (Adult)	AC005954.1	2	NA	2
Human (Adult)	AC006001.3	1	NA	1
Human (Adult)	AC006059.1	1	NA	1
Human (Adult)	AC006115.2	1	NA	1
Human (Adult)	AC006213.2	1	NA	1
Human (Adult)	AC006450.3	1	NA	1
Human (Adult)	AC006538.1	1	2	3
Human (Adult)	AC006946.2_CECR7	NA	1	1
Human (Adult)	AC008267.5	1	NA	1
Human (Adult)	AC008525.1	1	NA	1
Human (Adult)	AC008780.1	1	NA	1
Human (Adult)	AC009041.2	4	3	7
Human (Adult)	AC009412.1	1	NA	1
Human (Adult)	AC009779.2	1	NA	1
Human (Adult)	AC009879.2_AC009879.3	NA	1	1
Human (Adult)	AC009879.3	1	NA	1
Human (Adult)	AC010605.1	1	1	2
Human (Adult)	AC010618.1	1	NA	1
Human (Adult)	AC010642.2	3	NA	3
Human (Adult)	AC010913.1	1	NA	1
Human (Adult)	AC011330.3	NA	1	1
Human (Adult)	AC011445.1	NA	2	2
Human (Adult)	AC011474.2	NA	1	1
Human (Adult)	AC011511.1	NA	2	2
Human (Adult)	AC012146.1	1	NA	1
Human (Adult)	AC012213.4_AC012213.1	NA	1	1
Human (Adult)	AC015712.2	1	NA	1
Human (Adult)	AC015813.2	1	NA	1
Human (Adult)	AC016586.1	1	NA	1
Human (Adult)	AC018637.1	1	NA	1
Human (Adult)	AC018755.3	1	NA	1
Human (Adult)	AC020907.2	NA	1	1
Human (Adult)	AC020909.1	1	NA	1
Human (Adult)	AC021087.5	1	NA	1
Human (Adult)	AC022007.1_EMC3	NA	2	2
Human (Adult)	AC022007.1	1	NA	1
Human (Adult)	AC022098.1	1	NA	1
Human (Adult)	AC022966.1	2	1	3
Human (Adult)	AC025159.1	1	NA	1
Human (Adult)	AC025165.3	NA	1	1
Human (Adult)	AC025839.1	NA	3	3
Human (Adult)	AC026273.1	1	1	2
Human (Adult)	AC026412.1	NA	2	2
Human (Adult)	AC027031.2_OXR1	NA	2	2
Human (Adult)	AC027307.3_RPS15	1	NA	1
Human (Adult)	AC027682.6	1	NA	1
Human (Adult)	AC034102.1	1	2	3
Human (Adult)	AC034111.2	1	NA	1
Human (Adult)	AC055839.2	1	NA	1
Human (Adult)	AC063960.2	1	NA	1
Human (Adult)	AC068308.1	1	NA	1
Human (Adult)	AC068580.4	1	NA	1
Human (Adult)	AC068587.4	1	NA	1
Human (Adult)	AC068888.1	1	1	2
Human (Adult)	AC073111.4	1	1	2
Human (Adult)	AC073869.1	1	NA	1
Human (Adult)	AC074143.1	2	NA	2
Human (Adult)	AC079781.4_ASNS	NA	1	1
Human (Adult)	AC079781.5	1	1	2
Human (Adult)	AC080013.1	1	1	2
Human (Adult)	AC080038.1	1	NA	1
Human (Adult)	AC087289.1	3	NA	3
Human (Adult)	AC087457.1	1	NA	1
Human (Adult)	AC087651.1	1	NA	1
Human (Adult)	AC090044.1	1	NA	1
Human (Adult)	AC090517.5	2	NA	2
Human (Adult)	AC091021.1	2	NA	2
Human (Adult)	AC091390.4	NA	1	1
Human (Adult)	AC091959.3	1	NA	1
Human (Adult)	AC092338.1	1	4	5
Human (Adult)	AC092447.7	NA	2	2
Human (Adult)	AC092683.1	1	NA	1
Human (Adult)	AC092724.1	1	NA	1
Human (Adult)	AC092881.1	2	2	4
Human (Adult)	AC093323.1	2	NA	2
Human (Adult)	AC093512.2	NA	2	2
Human (Adult)	AC093673.1	1	NA	1
Human (Adult)	AC096564.1	1	NA	1
Human (Adult)	AC097467.3	NA	1	1
Human (Adult)	AC097534.2	1	NA	1
Human (Adult)	AC103681.2	NA	1	1
Human (Adult)	AC103974.1	NA	1	1
Human (Adult)	AC104986.2	1	NA	1
Human (Adult)	AC105052.3	2	4	6
Human (Adult)	AC105916.1	NA	1	1
Human (Adult)	AC105942.1	1	NA	1
Human (Adult)	AC107223.1	1	NA	1
Human (Adult)	AC107871.1_CLN6	1	NA	1
Human (Adult)	AC108047.1	NA	1	1
Human (Adult)	AC109322.1	NA	2	2
Human (Adult)	AC109635.5	NA	1	1
Human (Adult)	AC117453.1	1	NA	1
Human (Adult)	AC118549.1	1	NA	1
Human (Adult)	AC118754.1	1	3	4
Human (Adult)	AC124312.1	NA	3	3
Human (Adult)	AC124319.1	2	1	3
Human (Adult)	AC125616.1	1	NA	1
Human (Adult)	AC126755.6	1	NA	1
Human (Adult)	AC129492.1	1	NA	1
Human (Adult)	AC132008.2	1	1	2
Human (Adult)	AC136759.1	NA	2	2
Human (Adult)	AC138393.1	NA	1	1
Human (Adult)	AC138649.1	NA	2	2
Human (Adult)	AC138776.1	NA	1	1
Human (Adult)	AC138969.1	NA	4	4
Human (Adult)	AC138969.2_NPIPA7	NA	3	3
Human (Adult)	AC139768.1	1	1	2
Human (Adult)	AC140125.2	1	NA	1
Human (Adult)	AC140479.5	1	NA	1
Human (Adult)	AC148477.7_AC148477.1	NA	1	1
Human (Adult)	AC159540.2	2	NA	2
Human (Adult)	AC233702.4	NA	1	1
Human (Adult)	AC234582.1	NA	1	1
Human (Adult)	AC234917.3	NA	1	1
Human (Adult)	AC239859.6	NA	1	1
Human (Adult)	AC241952.1	NA	1	1
Human (Adult)	AC242022.2	1	NA	1
Human (Adult)	AC242376.2	NA	1	1
Human (Adult)	AC244090.1	1	NA	1
Human (Adult)	AC245060.4	NA	1	1
Human (Adult)	AC245060.7	1	1	2
Human (Adult)	AC245100.4	NA	1	1
Human (Adult)	AC245297.1	1	5	6
Human (Adult)	ACAA1	2	3	5
Human (Adult)	ACAA2	2	NA	2
Human (Adult)	ACACA	1	NA	1
Human (Adult)	ACACB	1	NA	1
Human (Adult)	ACAD11	1	NA	1
Human (Adult)	ACAD8	1	2	3
Human (Adult)	ACAD9	2	NA	2
Human (Adult)	ACADM	2	1	3
Human (Adult)	ACADS	1	NA	1
Human (Adult)	ACADSB	1	1	2
Human (Adult)	ACADVL	3	13	16
Human (Adult)	ACAP2	NA	1	1
Human (Adult)	ACAP3	4	4	8
Human (Adult)	ACAT1	1	1	2
Human (Adult)	ACAT2	2	1	3
Human (Adult)	ACBD3	1	NA	1
Human (Adult)	ACBD5	2	2	4
Human (Adult)	ACBD6	1	NA	1
Human (Adult)	ACBD7	1	NA	1
Human (Adult)	ACD	3	1	4
Human (Adult)	ACHE	1	2	3
Human (Adult)	ACIN1	4	1	5
Human (Adult)	ACKR3	1	NA	1
Human (Adult)	ACLY	2	1	3
Human (Adult)	ACO1	1	1	2
Human (Adult)	ACO2	2	7	9
Human (Adult)	ACOT11	1	NA	1
Human (Adult)	ACOT13	1	NA	1
Human (Adult)	ACOT2	1	1	2
Human (Adult)	ACOT4	1	NA	1
Human (Adult)	ACOT7	3	NA	3
Human (Adult)	ACOT8	3	NA	3
Human (Adult)	ACOT9	1	NA	1
Human (Adult)	ACOX1	1	NA	1
Human (Adult)	ACOX2	1	NA	1
Human (Adult)	ACOX3	1	NA	1
Human (Adult)	ACP1	3	NA	3
Human (Adult)	ACP2	1	1	2
Human (Adult)	ACP6	NA	1	1
Human (Adult)	ACSBG1	1	NA	1
Human (Adult)	ACSF2	1	NA	1
Human (Adult)	ACSF3	2	NA	2
Human (Adult)	ACSL1	1	1	2
Human (Adult)	ACSL3	2	1	3
Human (Adult)	ACSL4	1	NA	1
Human (Adult)	ACSL6	2	NA	2
Human (Adult)	ACSS1	1	1	2
Human (Adult)	ACSS2	1	NA	1
Human (Adult)	ACTA2_AL157394.2	NA	1	1
Human (Adult)	ACTB	3	3	6
Human (Adult)	ACTG1	2	2	4
Human (Adult)	ACTL6B	1	NA	1
Human (Adult)	ACTN1	4	2	6
Human (Adult)	ACTN2	5	NA	5
Human (Adult)	ACTR10	1	1	2
Human (Adult)	ACTR1A	1	NA	1
Human (Adult)	ACTR1B	1	2	3
Human (Adult)	ACTR2	2	NA	2
Human (Adult)	ACTR3	1	NA	1
Human (Adult)	ACTR3B	2	2	4
Human (Adult)	ACTR5	NA	1	1
Human (Adult)	ACTR6	2	NA	2
Human (Adult)	ACTR8	1	NA	1
Human (Adult)	ACVR1	1	NA	1
Human (Adult)	ACVR1C	1	NA	1
Human (Adult)	ACVR2B	1	NA	1
Human (Adult)	ACY1	1	NA	1
Human (Adult)	ACYP1	1	NA	1
Human (Adult)	ACYP2	3	NA	3
Human (Adult)	AD001527.2_TBCB	1	NA	1
Human (Adult)	ADA	2	1	3
Human (Adult)	ADA2	1	NA	1
Human (Adult)	ADAM10	1	NA	1
Human (Adult)	ADAM11	2	1	3
Human (Adult)	ADAM15	2	2	4
Human (Adult)	ADAM23	1	NA	1
Human (Adult)	ADAM33	1	NA	1
Human (Adult)	ADAM9	1	NA	1
Human (Adult)	ADAMTS10	1	NA	1
Human (Adult)	ADAMTS4	1	NA	1
Human (Adult)	ADAMTS8	1	NA	1
Human (Adult)	ADAMTSL2	1	2	3
Human (Adult)	ADAP1	1	2	3
Human (Adult)	ADAR	2	NA	2
Human (Adult)	ADARB1	1	NA	1
Human (Adult)	ADARB2	1	NA	1
Human (Adult)	ADAT1	2	NA	2
Human (Adult)	ADCK1	1	NA	1
Human (Adult)	ADCK2	1	NA	1
Human (Adult)	ADCK5	1	2	3
Human (Adult)	ADCY2	2	4	6
Human (Adult)	ADCY3	NA	2	2
Human (Adult)	ADCY5	2	NA	2
Human (Adult)	ADCY8	1	NA	1
Human (Adult)	ADCYAP1	2	NA	2
Human (Adult)	ADD1	2	8	10
Human (Adult)	ADD2	1	NA	1
Human (Adult)	ADD3	3	5	8
Human (Adult)	ADGRA1	1	NA	1
Human (Adult)	ADGRA1-AS1	1	NA	1
Human (Adult)	ADGRB1	3	3	6
Human (Adult)	ADGRB2	4	3	7
Human (Adult)	ADGRB3	2	NA	2
Human (Adult)	ADGRD1	1	NA	1
Human (Adult)	ADGRE5	1	NA	1
Human (Adult)	ADGRG1	2	2	4
Human (Adult)	ADGRL1	1	1	2
Human (Adult)	ADGRL3	2	1	3
Human (Adult)	ADGRV1	1	NA	1
Human (Adult)	ADH5	1	NA	1
Human (Adult)	ADHFE1	2	1	3
Human (Adult)	ADI1	1	NA	1
Human (Adult)	ADIPOR1	1	4	5
Human (Adult)	ADIRF	1	NA	1
Human (Adult)	ADK	3	NA	3
Human (Adult)	ADM	2	NA	2
Human (Adult)	ADNP2	1	NA	1
Human (Adult)	ADORA1	5	2	7
Human (Adult)	ADORA2B	1	NA	1
Human (Adult)	ADPGK	NA	1	1
Human (Adult)	ADPRHL1_DCUN1D2	NA	1	1
Human (Adult)	ADPRHL1	1	NA	1
Human (Adult)	ADPRHL2	1	NA	1
Human (Adult)	ADPRM	1	NA	1
Human (Adult)	ADRA1B	1	NA	1
Human (Adult)	ADRM1	2	NA	2
Human (Adult)	ADSL	1	1	2
Human (Adult)	ADSS	1	NA	1
Human (Adult)	ADSSL1	1	NA	1
Human (Adult)	AEBP1	1	NA	1
Human (Adult)	AEBP2	1	NA	1
Human (Adult)	AEN	1	1	2
Human (Adult)	AFAP1L2	1	1	2
Human (Adult)	AFDN	1	NA	1
Human (Adult)	AFF4	1	NA	1
Human (Adult)	AFG3L1P	1	NA	1
Human (Adult)	AFG3L2	1	NA	1
Human (Adult)	AFMID	1	1	2
Human (Adult)	AFTPH	2	1	3
Human (Adult)	AGA	1	NA	1
Human (Adult)	AGAP1	1	1	2
Human (Adult)	AGAP13P	NA	1	1
Human (Adult)	AGAP2	2	1	3
Human (Adult)	AGAP3	4	1	5
Human (Adult)	AGAP4	NA	1	1
Human (Adult)	AGAP5	1	NA	1
Human (Adult)	AGAP6	2	NA	2
Human (Adult)	AGBL5	2	NA	2
Human (Adult)	AGFG1	1	1	2
Human (Adult)	AGFG2	1	NA	1
Human (Adult)	AGGF1	1	NA	1
Human (Adult)	AGK	1	1	2
Human (Adult)	AGL	1	NA	1
Human (Adult)	AGMAT	1	NA	1
Human (Adult)	AGO2	1	NA	1
Human (Adult)	AGPAT1	NA	1	1
Human (Adult)	AGPAT2	1	NA	1
Human (Adult)	AGPAT3	1	NA	1
Human (Adult)	AGPAT4	2	1	3
Human (Adult)	AGPAT5	1	NA	1
Human (Adult)	AGPS	1	NA	1
Human (Adult)	AGRN	1	2	3
Human (Adult)	AGT	1	NA	1
Human (Adult)	AGTPBP1	1	NA	1
Human (Adult)	AGTRAP	1	NA	1
Human (Adult)	AHCTF1	1	NA	1
Human (Adult)	AHCY	1	NA	1
Human (Adult)	AHCYL1	3	6	9
Human (Adult)	AHCYL2	1	NA	1
Human (Adult)	AHDC1	1	NA	1
Human (Adult)	AHI1	3	6	9
Human (Adult)	AHSA1	1	NA	1
Human (Adult)	AHSA2P	1	NA	1
Human (Adult)	AIDA	1	NA	1
Human (Adult)	AIF1L	3	NA	3
Human (Adult)	AIFM1	2	NA	2
Human (Adult)	AIFM3	1	3	4
Human (Adult)	AIG1	4	NA	4
Human (Adult)	AIMP1	1	NA	1
Human (Adult)	AIMP2	1	NA	1
Human (Adult)	AIP	2	NA	2
Human (Adult)	AJ009632.2	1	NA	1
Human (Adult)	AJAP1	1	NA	1
Human (Adult)	AK1	2	1	3
Human (Adult)	AK2	2	NA	2
Human (Adult)	AK3	1	1	2
Human (Adult)	AK4	1	1	2
Human (Adult)	AK5	1	4	5
Human (Adult)	AK9	NA	2	2
Human (Adult)	AKAP1	1	NA	1
Human (Adult)	AKAP10	1	NA	1
Human (Adult)	AKAP11	1	NA	1
Human (Adult)	AKAP12	3	NA	3
Human (Adult)	AKAP13	1	1	2
Human (Adult)	AKAP17A	5	NA	5
Human (Adult)	AKAP6	4	NA	4
Human (Adult)	AKAP7	1	NA	1
Human (Adult)	AKAP8	1	NA	1
Human (Adult)	AKAP8L	4	8	12
Human (Adult)	AKAP9	4	1	5
Human (Adult)	AKIP1	3	NA	3
Human (Adult)	AKIRIN1	2	NA	2
Human (Adult)	AKIRIN2	1	NA	1
Human (Adult)	AKNA	2	NA	2
Human (Adult)	AKR1A1	3	1	4
Human (Adult)	AKR1B1	2	NA	2
Human (Adult)	AKR1C3	1	NA	1
Human (Adult)	AKR7A2	1	NA	1
Human (Adult)	AKT1	1	NA	1
Human (Adult)	AKT1S1	2	NA	2
Human (Adult)	AKT2	2	1	3
Human (Adult)	AKT3	NA	1	1
Human (Adult)	AKTIP	NA	2	2
Human (Adult)	AL021395.1	1	NA	1
Human (Adult)	AL022345.4	1	NA	1
Human (Adult)	AL031056.1	1	1	2
Human (Adult)	AL035530.2	1	NA	1
Human (Adult)	AL049834.1	2	1	3
Human (Adult)	AL078621.4	1	NA	1
Human (Adult)	AL096711.2	1	NA	1
Human (Adult)	AL096870.1	2	NA	2
Human (Adult)	AL109809.5	1	NA	1
Human (Adult)	AL109917.1	NA	1	1
Human (Adult)	AL109918.1	2	NA	2
Human (Adult)	AL109946.1	1	NA	1
Human (Adult)	AL117329.1	1	NA	1
Human (Adult)	AL117348.2	NA	1	1
Human (Adult)	AL121820.2	1	NA	1
Human (Adult)	AL121845.3	NA	2	2
Human (Adult)	AL121895.1	1	NA	1
Human (Adult)	AL135905.2	1	NA	1
Human (Adult)	AL136366.1	1	NA	1
Human (Adult)	AL136419.1	NA	1	1
Human (Adult)	AL136981.3	1	NA	1
Human (Adult)	AL157871.6_SLC25A29	1	1	2
Human (Adult)	AL157935.2	1	1	2
Human (Adult)	AL162231.1	2	NA	2
Human (Adult)	AL353151.2	1	NA	1
Human (Adult)	AL353608.3	1	NA	1
Human (Adult)	AL355312.6	1	NA	1
Human (Adult)	AL356379.2	1	NA	1
Human (Adult)	AL356599.1	NA	2	2
Human (Adult)	AL359091.3_URM1	1	NA	1
Human (Adult)	AL359764.2	1	NA	1
Human (Adult)	AL365181.4	NA	1	1
Human (Adult)	AL390719.1	1	NA	1
Human (Adult)	AL390726.4	1	NA	1
Human (Adult)	AL391645.1	NA	1	1
Human (Adult)	AL391807.1	1	1	2
Human (Adult)	AL445493.3	NA	1	1
Human (Adult)	AL583827.1	1	NA	1
Human (Adult)	AL590399.1	1	NA	1
Human (Adult)	AL590560.1	1	1	2
Human (Adult)	AL590617.2	1	1	2
Human (Adult)	AL596087.2	1	NA	1
Human (Adult)	AL732437.3	1	NA	1
Human (Adult)	AL772307.1	NA	1	1
Human (Adult)	ALAD	2	3	5
Human (Adult)	ALAS1	3	NA	3
Human (Adult)	ALCAM	3	NA	3
Human (Adult)	ALDH16A1	1	NA	1
Human (Adult)	ALDH18A1	1	NA	1
Human (Adult)	ALDH1A1	NA	1	1
Human (Adult)	ALDH1A3	1	NA	1
Human (Adult)	ALDH1B1	1	NA	1
Human (Adult)	ALDH1L1	1	1	2
Human (Adult)	ALDH1L1-AS2	1	1	2
Human (Adult)	ALDH2	1	1	2
Human (Adult)	ALDH3A2	2	NA	2
Human (Adult)	ALDH4A1	1	NA	1
Human (Adult)	ALDH5A1	1	NA	1
Human (Adult)	ALDH6A1	1	NA	1
Human (Adult)	ALDH7A1	2	NA	2
Human (Adult)	ALDH9A1	1	NA	1
Human (Adult)	ALDOA	2	1	3
Human (Adult)	ALDOC	4	1	5
Human (Adult)	ALG1	1	NA	1
Human (Adult)	ALG11	2	NA	2
Human (Adult)	ALG12	1	1	2
Human (Adult)	ALG13	1	NA	1
Human (Adult)	ALG14	1	NA	1
Human (Adult)	ALG2	1	NA	1
Human (Adult)	ALG5	1	NA	1
Human (Adult)	ALG8	NA	1	1
Human (Adult)	ALG9	1	NA	1
Human (Adult)	ALKBH1	1	NA	1
Human (Adult)	ALKBH2	1	NA	1
Human (Adult)	ALKBH3	1	1	2
Human (Adult)	ALKBH4	2	NA	2
Human (Adult)	ALKBH5	1	NA	1
Human (Adult)	ALKBH6	2	2	4
Human (Adult)	ALKBH7	1	NA	1
Human (Adult)	ALKBH8	1	NA	1
Human (Adult)	ALMS1	1	NA	1
Human (Adult)	ALOX12-AS1	1	NA	1
Human (Adult)	ALPL	1	1	2
Human (Adult)	ALS2	1	1	2
Human (Adult)	ALYREF	1	NA	1
Human (Adult)	AMACR	1	NA	1
Human (Adult)	AMD1	1	NA	1
Human (Adult)	AMDHD2	1	3	4
Human (Adult)	AMER2	1	NA	1
Human (Adult)	AMFR	1	NA	1
Human (Adult)	AMIGO1	2	NA	2
Human (Adult)	AMIGO2	1	NA	1
Human (Adult)	AMN1	2	1	3
Human (Adult)	AMOTL2	1	1	2
Human (Adult)	AMPD2	2	1	3
Human (Adult)	AMPH	1	2	3
Human (Adult)	AMT	2	NA	2
Human (Adult)	AMY2B	1	NA	1
Human (Adult)	AMZ2	3	3	6
Human (Adult)	AMZ2P1	1	8	9
Human (Adult)	ANAPC1	2	NA	2
Human (Adult)	ANAPC10	1	NA	1
Human (Adult)	ANAPC11	4	NA	4
Human (Adult)	ANAPC13	2	NA	2
Human (Adult)	ANAPC15	2	1	3
Human (Adult)	ANAPC16	1	3	4
Human (Adult)	ANAPC2	2	NA	2
Human (Adult)	ANAPC4	1	NA	1
Human (Adult)	ANAPC5	3	5	8
Human (Adult)	ANAPC7	2	NA	2
Human (Adult)	ANG	1	NA	1
Human (Adult)	ANGEL1	1	1	2
Human (Adult)	ANGEL2	1	1	2
Human (Adult)	ANGPTL2	1	NA	1
Human (Adult)	ANGPTL4	2	1	3
Human (Adult)	ANK1	1	NA	1
Human (Adult)	ANK2	4	5	9
Human (Adult)	ANK3	1	3	4
Human (Adult)	ANKDD1A	NA	1	1
Human (Adult)	ANKFY1	NA	1	1
Human (Adult)	ANKH	2	NA	2
Human (Adult)	ANKHD1	2	2	4
Human (Adult)	ANKIB1	1	NA	1
Human (Adult)	ANKLE2	1	NA	1
Human (Adult)	ANKMY2	1	NA	1
Human (Adult)	ANKRA2	1	NA	1
Human (Adult)	ANKRD10	2	NA	2
Human (Adult)	ANKRD11	4	2	6
Human (Adult)	ANKRD12	1	2	3
Human (Adult)	ANKRD13B	3	NA	3
Human (Adult)	ANKRD13C	1	NA	1
Human (Adult)	ANKRD13D	4	2	6
Human (Adult)	ANKRD16	2	NA	2
Human (Adult)	ANKRD17	6	1	7
Human (Adult)	ANKRD20A3	NA	1	1
Human (Adult)	ANKRD20A4	1	2	3
Human (Adult)	ANKRD24	2	2	4
Human (Adult)	ANKRD26	2	1	3
Human (Adult)	ANKRD26P3	NA	2	2
Human (Adult)	ANKRD27	1	2	3
Human (Adult)	ANKRD29	NA	1	1
Human (Adult)	ANKRD34A	2	NA	2
Human (Adult)	ANKRD34C	NA	1	1
Human (Adult)	ANKRD34C-AS1	NA	1	1
Human (Adult)	ANKRD35	1	NA	1
Human (Adult)	ANKRD36	1	3	4
Human (Adult)	ANKRD36B	2	1	3
Human (Adult)	ANKRD36C	NA	1	1
Human (Adult)	ANKRD37	2	NA	2
Human (Adult)	ANKRD39	1	1	2
Human (Adult)	ANKRD40	1	NA	1
Human (Adult)	ANKRD42	1	1	2
Human (Adult)	ANKRD46	2	1	3
Human (Adult)	ANKRD49	2	NA	2
Human (Adult)	ANKRD54	1	2	3
Human (Adult)	ANKRD6	2	NA	2
Human (Adult)	ANKRD65	4	NA	4
Human (Adult)	ANKRD9	3	1	4
Human (Adult)	ANKS1A	1	NA	1
Human (Adult)	ANKS1B	3	6	9
Human (Adult)	ANKS3	NA	5	5
Human (Adult)	ANKZF1	2	NA	2
Human (Adult)	ANLN	2	2	4
Human (Adult)	ANO10	1	NA	1
Human (Adult)	ANO3	2	NA	2
Human (Adult)	ANO4	1	1	2
Human (Adult)	ANP32A	2	1	3
Human (Adult)	ANP32B	1	NA	1
Human (Adult)	ANP32E	1	NA	1
Human (Adult)	ANXA11	4	NA	4
Human (Adult)	ANXA2	1	NA	1
Human (Adult)	ANXA4	1	NA	1
Human (Adult)	ANXA5	1	1	2
Human (Adult)	ANXA6	1	3	4
Human (Adult)	ANXA7	2	3	5
Human (Adult)	AOPEP	1	4	5
Human (Adult)	AP000866.1	1	NA	1
Human (Adult)	AP000866.2	1	NA	1
Human (Adult)	AP001267.5	1	NA	1
Human (Adult)	AP001372.2	1	NA	1
Human (Adult)	AP001453.3	1	NA	1
Human (Adult)	AP001453.5	1	2	3
Human (Adult)	AP002360.1	1	NA	1
Human (Adult)	AP002884.1	2	NA	2
Human (Adult)	AP002956.1	1	2	3
Human (Adult)	AP005212.4	1	NA	1
Human (Adult)	AP1AR	2	NA	2
Human (Adult)	AP1B1	2	1	3
Human (Adult)	AP1G2	1	4	5
Human (Adult)	AP1M1	2	NA	2
Human (Adult)	AP1S1	1	NA	1
Human (Adult)	AP1S2	1	1	2
Human (Adult)	AP1S3	NA	1	1
Human (Adult)	AP2A1	1	NA	1
Human (Adult)	AP2A2	1	NA	1
Human (Adult)	AP2B1	4	NA	4
Human (Adult)	AP2M1	1	2	3
Human (Adult)	AP2S1	1	NA	1
Human (Adult)	AP3B1	1	NA	1
Human (Adult)	AP3B2	2	1	3
Human (Adult)	AP3D1	2	NA	2
Human (Adult)	AP3M1	1	NA	1
Human (Adult)	AP3M2	1	NA	1
Human (Adult)	AP3S1	2	1	3
Human (Adult)	AP3S2	1	NA	1
Human (Adult)	AP4B1	2	2	4
Human (Adult)	AP4S1	1	NA	1
Human (Adult)	AP5B1	1	NA	1
Human (Adult)	AP5M1	1	NA	1
Human (Adult)	AP5S1	1	NA	1
Human (Adult)	AP5Z1	2	NA	2
Human (Adult)	APBA1	1	NA	1
Human (Adult)	APBA2	NA	3	3
Human (Adult)	APBB1	4	5	9
Human (Adult)	APBB2	1	NA	1
Human (Adult)	APBB3	NA	1	1
Human (Adult)	APBB3_SRA1	NA	1	1
Human (Adult)	APC	1	3	4
Human (Adult)	APCDD1	1	NA	1
Human (Adult)	APEH	1	2	3
Human (Adult)	APEX1	4	NA	4
Human (Adult)	APEX2	1	NA	1
Human (Adult)	APH1A	2	NA	2
Human (Adult)	APH1B	1	NA	1
Human (Adult)	API5	3	NA	3
Human (Adult)	APIP	1	NA	1
Human (Adult)	APLN	1	NA	1
Human (Adult)	APLP1	2	7	9
Human (Adult)	APLP2	4	3	7
Human (Adult)	APMAP	1	2	3
Human (Adult)	APOC1	1	NA	1
Human (Adult)	APOC2	2	NA	2
Human (Adult)	APOD	1	NA	1
Human (Adult)	APOE_AC011481.3	1	NA	1
Human (Adult)	APOE	2	2	4
Human (Adult)	APOL1	NA	1	1
Human (Adult)	APOL2	1	NA	1
Human (Adult)	APOO	1	1	2
Human (Adult)	APOPT1	2	NA	2
Human (Adult)	APP	4	NA	4
Human (Adult)	APPBP2	2	NA	2
Human (Adult)	APPL1	1	NA	1
Human (Adult)	APPL2	1	1	2
Human (Adult)	APRT	2	NA	2
Human (Adult)	APTX	1	1	2
Human (Adult)	AQP1	1	NA	1
Human (Adult)	AQP11	1	NA	1
Human (Adult)	AQP4	1	1	2
Human (Adult)	ARAF	2	NA	2
Human (Adult)	ARAP1	NA	1	1
Human (Adult)	ARAP2	1	NA	1
Human (Adult)	ARC	2	NA	2
Human (Adult)	ARCN1	1	NA	1
Human (Adult)	AREL1	1	1	2
Human (Adult)	ARF1	2	NA	2
Human (Adult)	ARF3	1	1	2
Human (Adult)	ARF4	1	NA	1
Human (Adult)	ARF5	2	NA	2
Human (Adult)	ARF6	1	NA	1
Human (Adult)	ARFGAP1	4	3	7
Human (Adult)	ARFGAP2	2	1	3
Human (Adult)	ARFGAP3	3	NA	3
Human (Adult)	ARFIP1	1	NA	1
Human (Adult)	ARFIP2	3	1	4
Human (Adult)	ARFRP1	4	1	5
Human (Adult)	ARG2	1	NA	1
Human (Adult)	ARGLU1	2	NA	2
Human (Adult)	ARHGAP1	1	NA	1
Human (Adult)	ARHGAP10	1	NA	1
Human (Adult)	ARHGAP12	1	NA	1
Human (Adult)	ARHGAP17	1	NA	1
Human (Adult)	ARHGAP20	1	NA	1
Human (Adult)	ARHGAP21	6	1	7
Human (Adult)	ARHGAP22	1	1	2
Human (Adult)	ARHGAP23	1	NA	1
Human (Adult)	ARHGAP24	1	NA	1
Human (Adult)	ARHGAP26	1	1	2
Human (Adult)	ARHGAP27P1-BPTFP1-KPNA2P3	NA	1	1
Human (Adult)	ARHGAP29	1	1	2
Human (Adult)	ARHGAP32	1	NA	1
Human (Adult)	ARHGAP33	1	1	2
Human (Adult)	ARHGAP35	1	NA	1
Human (Adult)	ARHGAP39	NA	2	2
Human (Adult)	ARHGAP44	4	1	5
Human (Adult)	ARHGAP5	2	NA	2
Human (Adult)	ARHGAP9	NA	1	1
Human (Adult)	ARHGDIA	4	1	5
Human (Adult)	ARHGDIB	1	NA	1
Human (Adult)	ARHGDIG	NA	3	3
Human (Adult)	ARHGEF1	3	NA	3
Human (Adult)	ARHGEF10L	1	NA	1
Human (Adult)	ARHGEF11	NA	1	1
Human (Adult)	ARHGEF17	3	NA	3
Human (Adult)	ARHGEF18	2	NA	2
Human (Adult)	ARHGEF2	2	4	6
Human (Adult)	ARHGEF25	1	NA	1
Human (Adult)	ARHGEF26	1	NA	1
Human (Adult)	ARHGEF28	1	NA	1
Human (Adult)	ARHGEF3	2	NA	2
Human (Adult)	ARHGEF37	1	1	2
Human (Adult)	ARHGEF4	3	8	11
Human (Adult)	ARHGEF7	7	2	9
Human (Adult)	ARHGEF9	1	4	5
Human (Adult)	ARID1A	1	NA	1
Human (Adult)	ARID3B	1	NA	1
Human (Adult)	ARID4A	3	NA	3
Human (Adult)	ARID4B	2	NA	2
Human (Adult)	ARID5A	3	NA	3
Human (Adult)	ARID5B	2	1	3
Human (Adult)	ARIH1	1	NA	1
Human (Adult)	ARIH2	4	6	10
Human (Adult)	ARL1	1	NA	1
Human (Adult)	ARL14EP	1	NA	1
Human (Adult)	ARL15	1	NA	1
Human (Adult)	ARL16	1	NA	1
Human (Adult)	ARL17B	1	NA	1
Human (Adult)	ARL2	2	NA	2
Human (Adult)	ARL2BP	2	1	3
Human (Adult)	ARL3	1	NA	1
Human (Adult)	ARL4A	2	NA	2
Human (Adult)	ARL4D	1	NA	1
Human (Adult)	ARL5A	1	NA	1
Human (Adult)	ARL6	1	NA	1
Human (Adult)	ARL6IP1	3	1	4
Human (Adult)	ARL6IP4	5	6	11
Human (Adult)	ARL6IP5	1	1	2
Human (Adult)	ARL6IP6	1	NA	1
Human (Adult)	ARL8A	1	NA	1
Human (Adult)	ARL8B	1	NA	1
Human (Adult)	ARMC1	1	NA	1
Human (Adult)	ARMC10	3	NA	3
Human (Adult)	ARMC5	1	NA	1
Human (Adult)	ARMC6	3	NA	3
Human (Adult)	ARMC7	1	1	2
Human (Adult)	ARMC8	3	1	4
Human (Adult)	ARMC9	1	1	2
Human (Adult)	ARMCX1	1	NA	1
Human (Adult)	ARMCX2	1	1	2
Human (Adult)	ARMCX3	2	1	3
Human (Adult)	ARMCX4	NA	1	1
Human (Adult)	ARMCX5	1	1	2
Human (Adult)	ARMCX5-GPRASP2	1	1	2
Human (Adult)	ARMCX6	1	NA	1
Human (Adult)	ARMH3	1	NA	1
Human (Adult)	ARMH4	1	NA	1
Human (Adult)	ARMT1	2	1	3
Human (Adult)	ARNT	1	NA	1
Human (Adult)	ARNT2	1	NA	1
Human (Adult)	ARNTL	1	3	4
Human (Adult)	ARPC1A	1	NA	1
Human (Adult)	ARPC1B	1	NA	1
Human (Adult)	ARPC2	2	1	3
Human (Adult)	ARPC3	1	NA	1
Human (Adult)	ARPC4	2	NA	2
Human (Adult)	ARPC5	1	NA	1
Human (Adult)	ARPC5L	1	NA	1
Human (Adult)	ARPIN	1	NA	1
Human (Adult)	ARPIN-AP3S2	1	NA	1
Human (Adult)	ARPP19	5	NA	5
Human (Adult)	ARPP21	5	4	9
Human (Adult)	ARRB1	1	1	2
Human (Adult)	ARRB2	3	4	7
Human (Adult)	ARRDC1	1	1	2
Human (Adult)	ARRDC1-AS1	2	NA	2
Human (Adult)	ARRDC2	2	1	3
Human (Adult)	ARRDC4	1	NA	1
Human (Adult)	ARSA	2	2	4
Human (Adult)	ARSD	1	NA	1
Human (Adult)	ARSJ	1	NA	1
Human (Adult)	ARSK	1	NA	1
Human (Adult)	ARV1	1	NA	1
Human (Adult)	ARVCF	NA	1	1
Human (Adult)	ARX	1	NA	1
Human (Adult)	ASAH1	5	NA	5
Human (Adult)	ASAH2B	1	NA	1
Human (Adult)	ASAP1	1	1	2
Human (Adult)	ASAP2	1	NA	1
Human (Adult)	ASAP3	1	NA	1
Human (Adult)	ASB13	2	1	3
Human (Adult)	ASB2	1	NA	1
Human (Adult)	ASB3	3	1	4
Human (Adult)	ASB4	1	NA	1
Human (Adult)	ASB6	1	1	2
Human (Adult)	ASB7	1	NA	1
Human (Adult)	ASB8	1	NA	1
Human (Adult)	ASCC1	1	2	3
Human (Adult)	ASCC2	1	1	2
Human (Adult)	ASCL1	1	NA	1
Human (Adult)	ASF1A	1	NA	1
Human (Adult)	ASH2L	1	1	2
Human (Adult)	ASIC1	1	NA	1
Human (Adult)	ASIC2	1	NA	1
Human (Adult)	ASIC3	NA	1	1
Human (Adult)	ASIC4	2	NA	2
Human (Adult)	ASL	2	NA	2
Human (Adult)	ASMTL	1	1	2
Human (Adult)	ASNA1	1	NA	1
Human (Adult)	ASNS	2	1	3
Human (Adult)	ASNSD1	1	1	2
Human (Adult)	ASPDH	2	NA	2
Human (Adult)	ASPH	5	4	9
Human (Adult)	ASPHD1	2	NA	2
Human (Adult)	ASPHD2	1	NA	1
Human (Adult)	ASPSCR1	1	2	3
Human (Adult)	ASRGL1	4	2	6
Human (Adult)	ASS1	2	NA	2
Human (Adult)	ASTE1	NA	1	1
Human (Adult)	ASTN1	2	NA	2
Human (Adult)	ASTN2	2	NA	2
Human (Adult)	ATAD1	1	1	2
Human (Adult)	ATAD3A	1	NA	1
Human (Adult)	ATAD3B	1	NA	1
Human (Adult)	ATAD5	1	NA	1
Human (Adult)	ATAT1	1	NA	1
Human (Adult)	ATCAY	1	NA	1
Human (Adult)	ATE1	1	NA	1
Human (Adult)	ATF2	1	NA	1
Human (Adult)	ATF4	2	NA	2
Human (Adult)	ATF5	3	NA	3
Human (Adult)	ATF6	1	NA	1
Human (Adult)	ATG101	2	NA	2
Human (Adult)	ATG12	1	NA	1
Human (Adult)	ATG13	3	4	7
Human (Adult)	ATG16L1	2	1	3
Human (Adult)	ATG16L2	2	2	4
Human (Adult)	ATG2A	1	NA	1
Human (Adult)	ATG3	1	NA	1
Human (Adult)	ATG4A	1	NA	1
Human (Adult)	ATG4B	2	NA	2
Human (Adult)	ATG4C	2	NA	2
Human (Adult)	ATG4D	4	NA	4
Human (Adult)	ATG5	2	NA	2
Human (Adult)	ATG7	3	NA	3
Human (Adult)	ATG9A	3	1	4
Human (Adult)	ATG9B	1	1	2
Human (Adult)	ATIC	3	NA	3
Human (Adult)	ATL1	2	1	3
Human (Adult)	ATL2	1	1	2
Human (Adult)	ATMIN	1	NA	1
Human (Adult)	ATN1	NA	1	1
Human (Adult)	ATOH8	1	NA	1
Human (Adult)	ATOX1	1	2	3
Human (Adult)	ATP10A	1	NA	1
Human (Adult)	ATP10D	1	NA	1
Human (Adult)	ATP13A1	1	4	5
Human (Adult)	ATP13A2	4	9	13
Human (Adult)	ATP13A4	1	1	2
Human (Adult)	ATP1A1	2	3	5
Human (Adult)	ATP1A2	1	NA	1
Human (Adult)	ATP1A3	2	NA	2
Human (Adult)	ATP1B1	2	3	5
Human (Adult)	ATP1B2	1	NA	1
Human (Adult)	ATP1B3	3	1	4
Human (Adult)	ATP23	1	NA	1
Human (Adult)	ATP2A2	1	2	3
Human (Adult)	ATP2B1	4	3	7
Human (Adult)	ATP2B2	3	1	4
Human (Adult)	ATP2B4	1	NA	1
Human (Adult)	ATP2C1	2	3	5
Human (Adult)	ATP5F1A	3	NA	3
Human (Adult)	ATP5F1B	1	1	2
Human (Adult)	ATP5F1C	3	1	4
Human (Adult)	ATP5F1D	2	NA	2
Human (Adult)	ATP5F1E	1	NA	1
Human (Adult)	ATP5IF1	2	NA	2
Human (Adult)	ATP5MC1	2	NA	2
Human (Adult)	ATP5MC2	1	1	2
Human (Adult)	ATP5MC3	3	NA	3
Human (Adult)	ATP5MD	2	NA	2
Human (Adult)	ATP5ME	2	NA	2
Human (Adult)	ATP5MF	3	NA	3
Human (Adult)	ATP5MG	1	NA	1
Human (Adult)	ATP5MPL	1	NA	1
Human (Adult)	ATP5PB	2	NA	2
Human (Adult)	ATP5PD	1	1	2
Human (Adult)	ATP5PF	3	NA	3
Human (Adult)	ATP5PO	1	1	2
Human (Adult)	ATP6AP1	1	1	2
Human (Adult)	ATP6AP1L	NA	1	1
Human (Adult)	ATP6AP2	4	NA	4
Human (Adult)	ATP6V0A1	2	4	6
Human (Adult)	ATP6V0A2	1	NA	1
Human (Adult)	ATP6V0B	4	NA	4
Human (Adult)	ATP6V0C	2	1	3
Human (Adult)	ATP6V0D1	3	1	4
Human (Adult)	ATP6V0E1	1	NA	1
Human (Adult)	ATP6V0E2	3	NA	3
Human (Adult)	ATP6V1A	2	NA	2
Human (Adult)	ATP6V1B2	1	NA	1
Human (Adult)	ATP6V1C1	1	NA	1
Human (Adult)	ATP6V1D	2	NA	2
Human (Adult)	ATP6V1E1	2	NA	2
Human (Adult)	ATP6V1E2	1	NA	1
Human (Adult)	ATP6V1F	1	NA	1
Human (Adult)	ATP6V1G1	1	NA	1
Human (Adult)	ATP6V1H	3	3	6
Human (Adult)	ATP8A1	1	NA	1
Human (Adult)	ATP9A	1	NA	1
Human (Adult)	ATP9B	1	NA	1
Human (Adult)	ATPAF1	2	2	4
Human (Adult)	ATPAF2	1	NA	1
Human (Adult)	ATR	1	NA	1
Human (Adult)	ATRAID	2	1	3
Human (Adult)	ATRIP	2	NA	2
Human (Adult)	ATRNL1	1	NA	1
Human (Adult)	ATRX	4	2	6
Human (Adult)	ATXN1	1	NA	1
Human (Adult)	ATXN10	1	NA	1
Human (Adult)	ATXN2	2	NA	2
Human (Adult)	ATXN2L	3	1	4
Human (Adult)	ATXN3	2	NA	2
Human (Adult)	ATXN7L1	1	NA	1
Human (Adult)	ATXN7L2	NA	1	1
Human (Adult)	ATXN7L3	1	2	3
Human (Adult)	AUH	1	NA	1
Human (Adult)	AUNIP	1	NA	1
Human (Adult)	AUP1	5	1	6
Human (Adult)	AURKAIP1	4	NA	4
Human (Adult)	AVEN	1	NA	1
Human (Adult)	AVL9	2	NA	2
Human (Adult)	AVPI1	1	NA	1
Human (Adult)	AXIN1	NA	1	1
Human (Adult)	AXL	1	NA	1
Human (Adult)	AZGP1	1	NA	1
Human (Adult)	AZI2	1	NA	1
Human (Adult)	AZIN1	2	NA	2
Human (Adult)	AZIN2	2	5	7
Human (Adult)	B2M	2	NA	2
Human (Adult)	B3GALNT1	2	NA	2
Human (Adult)	B3GALT2	1	NA	1
Human (Adult)	B3GAT1	1	3	4
Human (Adult)	B3GAT3	2	NA	2
Human (Adult)	B3GLCT	1	NA	1
Human (Adult)	B3GNT2	1	NA	1
Human (Adult)	B3GNT9	1	NA	1
Human (Adult)	B3GNTL1	1	1	2
Human (Adult)	B4GALNT1	5	4	9
Human (Adult)	B4GALNT4	1	1	2
Human (Adult)	B4GALT2	1	1	2
Human (Adult)	B4GALT3	2	1	3
Human (Adult)	B4GALT4	1	NA	1
Human (Adult)	B4GALT6	1	NA	1
Human (Adult)	B4GALT7	2	1	3
Human (Adult)	B4GAT1	1	NA	1
Human (Adult)	B9D1	3	NA	3
Human (Adult)	BAALC	4	3	7
Human (Adult)	BAALC-AS1	1	NA	1
Human (Adult)	BABAM1	4	5	9
Human (Adult)	BABAM2	3	1	4
Human (Adult)	BACE1	2	NA	2
Human (Adult)	BAD	2	NA	2
Human (Adult)	BAG1	1	NA	1
Human (Adult)	BAG3	1	NA	1
Human (Adult)	BAG4	2	NA	2
Human (Adult)	BAG5	1	NA	1
Human (Adult)	BAG6	NA	2	2
Human (Adult)	BAHD1	NA	1	1
Human (Adult)	BAIAP2	3	3	6
Human (Adult)	BAIAP2-DT	1	NA	1
Human (Adult)	BAIAP2L2	1	NA	1
Human (Adult)	BAIAP3	5	1	6
Human (Adult)	BAK1	2	NA	2
Human (Adult)	BAMBI	1	NA	1
Human (Adult)	BANF1	2	NA	2
Human (Adult)	BANP	NA	1	1
Human (Adult)	BAP1	2	2	4
Human (Adult)	BARD1	1	NA	1
Human (Adult)	BASP1	1	NA	1
Human (Adult)	BATF2	1	NA	1
Human (Adult)	BAX	1	NA	1
Human (Adult)	BAZ1B	1	NA	1
Human (Adult)	BAZ2A	1	NA	1
Human (Adult)	BAZ2B	1	2	3
Human (Adult)	BBC3	1	NA	1
Human (Adult)	BBIP1	1	NA	1
Human (Adult)	BBOF1	1	1	2
Human (Adult)	BBOX1	1	NA	1
Human (Adult)	BBS1	2	NA	2
Human (Adult)	BBS12	1	NA	1
Human (Adult)	BBS2	2	NA	2
Human (Adult)	BBS4	1	NA	1
Human (Adult)	BBS5	NA	2	2
Human (Adult)	BBS7	1	NA	1
Human (Adult)	BBS9	1	NA	1
Human (Adult)	BBX	3	1	4
Human (Adult)	BCAM	1	NA	1
Human (Adult)	BCAN	3	1	4
Human (Adult)	BCAP29	1	1	2
Human (Adult)	BCAP31	2	1	3
Human (Adult)	BCAR1	3	NA	3
Human (Adult)	BCAR3	1	1	2
Human (Adult)	BCAS1	2	7	9
Human (Adult)	BCAS2	2	NA	2
Human (Adult)	BCAS3	2	NA	2
Human (Adult)	BCAS4	1	NA	1
Human (Adult)	BCAT1	2	NA	2
Human (Adult)	BCAT2	1	NA	1
Human (Adult)	BCCIP	3	NA	3
Human (Adult)	BCHE	1	NA	1
Human (Adult)	BCKDHA	1	NA	1
Human (Adult)	BCKDHB	1	NA	1
Human (Adult)	BCKDK	3	3	6
Human (Adult)	BCL10	1	NA	1
Human (Adult)	BCL11A	2	NA	2
Human (Adult)	BCL2L1	2	6	8
Human (Adult)	BCL2L13	1	NA	1
Human (Adult)	BCL2L2	1	NA	1
Human (Adult)	BCL3	1	NA	1
Human (Adult)	BCL6	1	NA	1
Human (Adult)	BCL7A	2	NA	2
Human (Adult)	BCL7B	4	1	5
Human (Adult)	BCL7C	1	NA	1
Human (Adult)	BCLAF1	2	NA	2
Human (Adult)	BCO2	1	NA	1
Human (Adult)	BCOR	1	NA	1
Human (Adult)	BCR	2	NA	2
Human (Adult)	BCS1L	1	4	5
Human (Adult)	BDH1	1	NA	1
Human (Adult)	BDH2	1	NA	1
Human (Adult)	BDNF	1	NA	1
Human (Adult)	BEAN1	1	NA	1
Human (Adult)	BECN1	2	2	4
Human (Adult)	BEGAIN	1	5	6
Human (Adult)	BEND5	2	1	3
Human (Adult)	BEND6	1	5	6
Human (Adult)	BET1	1	NA	1
Human (Adult)	BET1L	2	NA	2
Human (Adult)	BEX1	1	2	3
Human (Adult)	BEX2	4	NA	4
Human (Adult)	BEX3	4	NA	4
Human (Adult)	BEX4	2	NA	2
Human (Adult)	BEX5	1	NA	1
Human (Adult)	BFSP1	1	NA	1
Human (Adult)	BGN	1	1	2
Human (Adult)	BHLHA15	1	NA	1
Human (Adult)	BHLHB9	1	1	2
Human (Adult)	BHLHE40	1	1	2
Human (Adult)	BHLHE41	1	NA	1
Human (Adult)	BHMT	1	NA	1
Human (Adult)	BHMT2	1	NA	1
Human (Adult)	BICD1	1	NA	1
Human (Adult)	BICD2	2	NA	2
Human (Adult)	BICDL1	NA	1	1
Human (Adult)	BID	3	NA	3
Human (Adult)	BIN1	9	5	14
Human (Adult)	BIN3	2	1	3
Human (Adult)	BIRC2	1	NA	1
Human (Adult)	BIRC6	3	NA	3
Human (Adult)	BLCAP	1	NA	1
Human (Adult)	BLMH	1	NA	1
Human (Adult)	BLOC1S1	1	NA	1
Human (Adult)	BLOC1S2	2	NA	2
Human (Adult)	BLOC1S3	1	NA	1
Human (Adult)	BLOC1S5	2	NA	2
Human (Adult)	BLOC1S6	4	NA	4
Human (Adult)	BLVRA	2	NA	2
Human (Adult)	BLVRB	1	NA	1
Human (Adult)	BLZF1	2	NA	2
Human (Adult)	BMERB1	1	NA	1
Human (Adult)	BMI1	1	NA	1
Human (Adult)	BMP7	2	NA	2
Human (Adult)	BMPER	1	NA	1
Human (Adult)	BMPR1A	1	NA	1
Human (Adult)	BMPR2	1	NA	1
Human (Adult)	BMS1	1	NA	1
Human (Adult)	BMT2	1	NA	1
Human (Adult)	BNIP1	1	NA	1
Human (Adult)	BNIP2	NA	1	1
Human (Adult)	BNIP3	1	NA	1
Human (Adult)	BNIP3L	2	NA	2
Human (Adult)	BOD1	2	NA	2
Human (Adult)	BOD1L1	1	1	2
Human (Adult)	BOK	2	1	3
Human (Adult)	BOLA2	1	NA	1
Human (Adult)	BOLA2-SMG1P6	1	NA	1
Human (Adult)	BOLA3	3	NA	3
Human (Adult)	BOLA3-AS1	1	NA	1
Human (Adult)	BOP1	1	2	3
Human (Adult)	BORCS7	1	NA	1
Human (Adult)	BORCS8	2	NA	2
Human (Adult)	BPGM	1	NA	1
Human (Adult)	BPHL	1	NA	1
Human (Adult)	BPNT1	1	NA	1
Human (Adult)	BPTF	3	NA	3
Human (Adult)	BRAP	1	NA	1
Human (Adult)	BRAT1	1	2	3
Human (Adult)	BRCC3	2	NA	2
Human (Adult)	BRD1	1	NA	1
Human (Adult)	BRD2	1	NA	1
Human (Adult)	BRD3OS	3	2	5
Human (Adult)	BRD4	4	NA	4
Human (Adult)	BRD7	1	NA	1
Human (Adult)	BRD8	3	1	4
Human (Adult)	BRD9	1	1	2
Human (Adult)	BRF1	2	1	3
Human (Adult)	BRF2	1	NA	1
Human (Adult)	BRI3	1	NA	1
Human (Adult)	BRI3BP	1	NA	1
Human (Adult)	BRICD5_PGP	1	NA	1
Human (Adult)	BRINP1	1	NA	1
Human (Adult)	BRINP2	1	NA	1
Human (Adult)	BRINP3	1	1	2
Human (Adult)	BRIX1	1	NA	1
Human (Adult)	BRK1	1	NA	1
Human (Adult)	BRMS1	2	NA	2
Human (Adult)	BRMS1L	1	NA	1
Human (Adult)	BRPF1	NA	1	1
Human (Adult)	BRPF3	1	NA	1
Human (Adult)	BRSK1	1	1	2
Human (Adult)	BRSK2	2	4	6
Human (Adult)	BRWD1	1	2	3
Human (Adult)	BSCL2	1	4	5
Human (Adult)	BSDC1	6	1	7
Human (Adult)	BSG	2	3	5
Human (Adult)	BSN	1	NA	1
Human (Adult)	BSPRY	1	NA	1
Human (Adult)	BST2	1	NA	1
Human (Adult)	BTAF1	1	NA	1
Human (Adult)	BTBD1	1	NA	1
Human (Adult)	BTBD10	3	1	4
Human (Adult)	BTBD2	1	1	2
Human (Adult)	BTBD3	3	NA	3
Human (Adult)	BTBD6	2	1	3
Human (Adult)	BTBD7	NA	1	1
Human (Adult)	BTBD8	3	NA	3
Human (Adult)	BTC	NA	1	1
Human (Adult)	BTD	2	NA	2
Human (Adult)	BTF3	2	NA	2
Human (Adult)	BTF3L4	2	NA	2
Human (Adult)	BTG1	1	NA	1
Human (Adult)	BTG2	1	NA	1
Human (Adult)	BTG3	1	NA	1
Human (Adult)	BTK	1	NA	1
Human (Adult)	BTN2A1	2	NA	2
Human (Adult)	BTN3A3	1	NA	1
Human (Adult)	BTNL9	1	NA	1
Human (Adult)	BTRC	2	NA	2
Human (Adult)	BUB3	3	NA	3
Human (Adult)	BUD13	1	NA	1
Human (Adult)	BUD23	1	2	3
Human (Adult)	BUD31	2	NA	2
Human (Adult)	BX664615.2	NA	1	1
Human (Adult)	BX664727.3	1	NA	1
Human (Adult)	BX890604.2	1	NA	1
Human (Adult)	BYSL	1	NA	1
Human (Adult)	BZW1	1	NA	1
Human (Adult)	BZW2	1	NA	1
Human (Adult)	C10ORF105	1	NA	1
Human (Adult)	C10ORF88	2	NA	2
Human (Adult)	C10ORF90	NA	1	1
Human (Adult)	C11ORF24	1	NA	1
Human (Adult)	C11ORF49	6	1	7
Human (Adult)	C11ORF58	2	NA	2
Human (Adult)	C11ORF68	1	NA	1
Human (Adult)	C11ORF74	1	NA	1
Human (Adult)	C11ORF80_RCE1	1	NA	1
Human (Adult)	C11ORF87	1	NA	1
Human (Adult)	C11ORF98	2	NA	2
Human (Adult)	C12ORF10	3	NA	3
Human (Adult)	C12ORF29	2	NA	2
Human (Adult)	C12ORF4	1	NA	1
Human (Adult)	C12ORF43	NA	1	1
Human (Adult)	C12ORF45	1	NA	1
Human (Adult)	C12ORF57	2	NA	2
Human (Adult)	C12ORF65	1	NA	1
Human (Adult)	C12ORF66	1	NA	1
Human (Adult)	C12ORF76	3	1	4
Human (Adult)	C14ORF119	1	NA	1
Human (Adult)	C14ORF28	1	NA	1
Human (Adult)	C14ORF93	1	NA	1
Human (Adult)	C15ORF40	1	NA	1
Human (Adult)	C15ORF41	1	NA	1
Human (Adult)	C15ORF61	1	NA	1
Human (Adult)	C16ORF58	1	1	2
Human (Adult)	C16ORF70	2	1	3
Human (Adult)	C16ORF72	1	NA	1
Human (Adult)	C16ORF86	2	NA	2
Human (Adult)	C16ORF87	2	NA	2
Human (Adult)	C16ORF89	1	NA	1
Human (Adult)	C16ORF91	1	NA	1
Human (Adult)	C17ORF113_ZNF385C	NA	1	1
Human (Adult)	C17ORF49	2	NA	2
Human (Adult)	C17ORF51	2	NA	2
Human (Adult)	C17ORF58	3	NA	3
Human (Adult)	C17ORF75	1	NA	1
Human (Adult)	C17ORF80	1	1	2
Human (Adult)	C17ORF97	1	1	2
Human (Adult)	C18ORF21	1	NA	1
Human (Adult)	C18ORF25	1	NA	1
Human (Adult)	C18ORF32	2	NA	2
Human (Adult)	C19ORF12	2	NA	2
Human (Adult)	C19ORF24	2	NA	2
Human (Adult)	C19ORF25	2	NA	2
Human (Adult)	C19ORF44	NA	1	1
Human (Adult)	C19ORF47	NA	3	3
Human (Adult)	C19ORF48	1	NA	1
Human (Adult)	C19ORF53	1	NA	1
Human (Adult)	C19ORF54	1	NA	1
Human (Adult)	C19ORF66	4	NA	4
Human (Adult)	C19ORF81	NA	1	1
Human (Adult)	C1D	1	1	2
Human (Adult)	C1GALT1	1	NA	1
Human (Adult)	C1GALT1C1	1	NA	1
Human (Adult)	C1ORF109	NA	4	4
Human (Adult)	C1ORF115	1	NA	1
Human (Adult)	C1ORF122	2	NA	2
Human (Adult)	C1ORF159	1	NA	1
Human (Adult)	C1ORF174	1	NA	1
Human (Adult)	C1ORF198	2	NA	2
Human (Adult)	C1ORF21	1	NA	1
Human (Adult)	C1ORF216	1	NA	1
Human (Adult)	C1ORF35	1	2	3
Human (Adult)	C1ORF43	3	3	6
Human (Adult)	C1ORF50	1	NA	1
Human (Adult)	C1ORF52	2	NA	2
Human (Adult)	C1ORF53	1	NA	1
Human (Adult)	C1ORF61	6	2	8
Human (Adult)	C1ORF74	1	NA	1
Human (Adult)	C1ORF94	1	NA	1
Human (Adult)	C1QA	1	NA	1
Human (Adult)	C1QB	1	NA	1
Human (Adult)	C1QBP	1	NA	1
Human (Adult)	C1QC	2	1	3
Human (Adult)	C1QL1	1	NA	1
Human (Adult)	C1QL2	1	NA	1
Human (Adult)	C1QL3	2	NA	2
Human (Adult)	C1QTNF1	1	NA	1
Human (Adult)	C1QTNF2	1	NA	1
Human (Adult)	C1QTNF4	1	1	2
Human (Adult)	C1QTNF5	1	NA	1
Human (Adult)	C1R	1	1	2
Human (Adult)	C1RL	1	NA	1
Human (Adult)	C1S	1	NA	1
Human (Adult)	C20ORF194	1	1	2
Human (Adult)	C20ORF27	2	NA	2
Human (Adult)	C20ORF96	1	1	2
Human (Adult)	C22ORF24	1	NA	1
Human (Adult)	C22ORF39	2	1	3
Human (Adult)	C22ORF46	1	NA	1
Human (Adult)	C2CD2L	1	1	2
Human (Adult)	C2CD3	1	NA	1
Human (Adult)	C2CD4C	1	NA	1
Human (Adult)	C2CD4D-AS1	NA	3	3
Human (Adult)	C2CD5	NA	1	1
Human (Adult)	C2ORF42	1	2	3
Human (Adult)	C2ORF49	2	NA	2
Human (Adult)	C2ORF69	1	NA	1
Human (Adult)	C2ORF72	3	NA	3
Human (Adult)	C2ORF74	1	1	2
Human (Adult)	C2ORF80	1	NA	1
Human (Adult)	C2ORF81	1	1	2
Human (Adult)	C3	1	NA	1
Human (Adult)	C3AR1	1	NA	1
Human (Adult)	C3ORF14	2	NA	2
Human (Adult)	C3ORF18	3	2	5
Human (Adult)	C3ORF33	1	NA	1
Human (Adult)	C3ORF38	1	NA	1
Human (Adult)	C3ORF67-AS1	1	NA	1
Human (Adult)	C3ORF70	1	NA	1
Human (Adult)	C4B	1	NA	1
Human (Adult)	C4ORF3	1	NA	1
Human (Adult)	C4ORF33	2	NA	2
Human (Adult)	C4ORF48	2	NA	2
Human (Adult)	C5ORF15	1	NA	1
Human (Adult)	C5ORF22	1	NA	1
Human (Adult)	C5ORF24	1	NA	1
Human (Adult)	C5ORF30	2	NA	2
Human (Adult)	C5ORF49	2	NA	2
Human (Adult)	C5ORF56	1	NA	1
Human (Adult)	C6ORF136	1	NA	1
Human (Adult)	C6ORF203	1	NA	1
Human (Adult)	C6ORF62	1	NA	1
Human (Adult)	C7ORF25	2	NA	2
Human (Adult)	C7ORF26	1	1	2
Human (Adult)	C7ORF50	5	NA	5
Human (Adult)	C8ORF33	2	NA	2
Human (Adult)	C8ORF58	2	NA	2
Human (Adult)	C8ORF76	1	NA	1
Human (Adult)	C8ORF82	2	NA	2
Human (Adult)	C8ORF82_LRRC24	NA	1	1
Human (Adult)	C9ORF116	1	NA	1
Human (Adult)	C9ORF129	1	NA	1
Human (Adult)	C9ORF16	1	NA	1
Human (Adult)	C9ORF24	1	2	3
Human (Adult)	C9ORF64	1	NA	1
Human (Adult)	C9ORF72	1	NA	1
Human (Adult)	C9ORF78	1	NA	1
Human (Adult)	CA10	2	NA	2
Human (Adult)	CA11	1	5	6
Human (Adult)	CA12	1	NA	1
Human (Adult)	CA2	2	NA	2
Human (Adult)	CA4	1	NA	1
Human (Adult)	CA5BP1	1	1	2
Human (Adult)	CA7	2	1	3
Human (Adult)	CA8	1	NA	1
Human (Adult)	CAAP1	1	NA	1
Human (Adult)	CAB39	1	1	2
Human (Adult)	CAB39L	2	1	3
Human (Adult)	CABIN1	2	5	7
Human (Adult)	CABLES1	1	NA	1
Human (Adult)	CABLES2	1	NA	1
Human (Adult)	CABP1	4	2	6
Human (Adult)	CABYR	2	NA	2
Human (Adult)	CACFD1	1	NA	1
Human (Adult)	CACNA1A	2	NA	2
Human (Adult)	CACNA1B	3	NA	3
Human (Adult)	CACNA1C	1	NA	1
Human (Adult)	CACNA1G	1	NA	1
Human (Adult)	CACNA1H	1	NA	1
Human (Adult)	CACNA1I	NA	1	1
Human (Adult)	CACNA2D1	1	NA	1
Human (Adult)	CACNA2D3	2	NA	2
Human (Adult)	CACNB1	2	3	5
Human (Adult)	CACNB2	2	NA	2
Human (Adult)	CACNB3	2	NA	2
Human (Adult)	CACNB4	1	NA	1
Human (Adult)	CACNG3	1	2	3
Human (Adult)	CACTIN	2	NA	2
Human (Adult)	CACUL1	1	NA	1
Human (Adult)	CACYBP	1	NA	1
Human (Adult)	CAD	1	NA	1
Human (Adult)	CADM1	4	NA	4
Human (Adult)	CADM3	1	NA	1
Human (Adult)	CADPS	2	4	6
Human (Adult)	CADPS2	1	NA	1
Human (Adult)	CALB1	1	NA	1
Human (Adult)	CALB2	1	NA	1
Human (Adult)	CALCOCO1	2	2	4
Human (Adult)	CALCOCO2	1	2	3
Human (Adult)	CALD1	2	NA	2
Human (Adult)	CALHM1	1	NA	1
Human (Adult)	CALHM2	2	NA	2
Human (Adult)	CALM1	5	NA	5
Human (Adult)	CALM2	3	1	4
Human (Adult)	CALM3	6	5	11
Human (Adult)	CALR	1	2	3
Human (Adult)	CALU	2	NA	2
Human (Adult)	CALY	2	4	6
Human (Adult)	CAMK1	1	3	4
Human (Adult)	CAMK1D	NA	3	3
Human (Adult)	CAMK1G	2	3	5
Human (Adult)	CAMK2A	2	NA	2
Human (Adult)	CAMK2B	6	11	17
Human (Adult)	CAMK2D	1	3	4
Human (Adult)	CAMK2G	3	13	16
Human (Adult)	CAMK2N1	2	NA	2
Human (Adult)	CAMK2N2	1	NA	1
Human (Adult)	CAMK4	1	1	2
Human (Adult)	CAMKK1	2	3	5
Human (Adult)	CAMKK2	5	4	9
Human (Adult)	CAMKV	2	6	8
Human (Adult)	CAMLG	2	1	3
Human (Adult)	CAMSAP1	1	NA	1
Human (Adult)	CAMSAP2	1	NA	1
Human (Adult)	CAMSAP3	NA	1	1
Human (Adult)	CAMTA1	3	4	7
Human (Adult)	CAMTA2	2	5	7
Human (Adult)	CAND1	1	NA	1
Human (Adult)	CAND2	1	NA	1
Human (Adult)	CANT1	2	NA	2
Human (Adult)	CANX	2	NA	2
Human (Adult)	CAP1	3	1	4
Human (Adult)	CAP2	3	NA	3
Human (Adult)	CAPG	1	NA	1
Human (Adult)	CAPN1	1	NA	1
Human (Adult)	CAPN10	2	1	3
Human (Adult)	CAPN15	NA	1	1
Human (Adult)	CAPN2	2	NA	2
Human (Adult)	CAPN3	1	NA	1
Human (Adult)	CAPN5	1	NA	1
Human (Adult)	CAPN7	1	NA	1
Human (Adult)	CAPNS1	1	NA	1
Human (Adult)	CAPRIN1	4	NA	4
Human (Adult)	CAPRIN2	3	3	6
Human (Adult)	CAPS	1	NA	1
Human (Adult)	CAPZA1	2	NA	2
Human (Adult)	CAPZA2	2	1	3
Human (Adult)	CAPZB	2	NA	2
Human (Adult)	CARD19	3	2	5
Human (Adult)	CARHSP1	1	NA	1
Human (Adult)	CARM1	2	NA	2
Human (Adult)	CARMIL2	2	1	3
Human (Adult)	CARNMT1	1	NA	1
Human (Adult)	CARNS1	1	1	2
Human (Adult)	CARS	1	3	4
Human (Adult)	CARS2	1	1	2
Human (Adult)	CARTPT	1	NA	1
Human (Adult)	CASC3	1	NA	1
Human (Adult)	CASC4	2	NA	2
Human (Adult)	CASD1	2	1	3
Human (Adult)	CASK	1	NA	1
Human (Adult)	CASKIN1	1	NA	1
Human (Adult)	CASKIN2	1	NA	1
Human (Adult)	CASP3	2	NA	2
Human (Adult)	CASP8AP2	NA	1	1
Human (Adult)	CASP9	1	NA	1
Human (Adult)	CASQ1	1	NA	1
Human (Adult)	CAST	2	1	3
Human (Adult)	CASTOR1	2	1	3
Human (Adult)	CASTOR2	1	1	2
Human (Adult)	CASTOR3	4	1	5
Human (Adult)	CAT	1	NA	1
Human (Adult)	CATSPER2_AC011330.1	NA	1	1
Human (Adult)	CATSPER2P1	1	NA	1
Human (Adult)	CAV2	1	NA	1
Human (Adult)	CAVIN1	1	NA	1
Human (Adult)	CAVIN2	1	NA	1
Human (Adult)	CAVIN3	1	NA	1
Human (Adult)	CBARP	1	1	2
Human (Adult)	CBFA2T2	1	NA	1
Human (Adult)	CBFA2T3	1	1	2
Human (Adult)	CBFB	1	NA	1
Human (Adult)	CBLL1	1	NA	1
Human (Adult)	CBLN1	1	NA	1
Human (Adult)	CBLN2	2	3	5
Human (Adult)	CBLN3	1	NA	1
Human (Adult)	CBLN4	2	NA	2
Human (Adult)	CBR1	3	1	4
Human (Adult)	CBR3	1	NA	1
Human (Adult)	CBR3-AS1	1	NA	1
Human (Adult)	CBR4	2	NA	2
Human (Adult)	CBS	2	2	4
Human (Adult)	CBSL	1	1	2
Human (Adult)	CBWD1	2	NA	2
Human (Adult)	CBWD2	1	1	2
Human (Adult)	CBWD3	1	NA	1
Human (Adult)	CBWD5	2	NA	2
Human (Adult)	CBX1	1	NA	1
Human (Adult)	CBX3	4	1	5
Human (Adult)	CBX4	2	NA	2
Human (Adult)	CBX6	3	NA	3
Human (Adult)	CBX7	2	2	4
Human (Adult)	CBY1	1	NA	1
Human (Adult)	CC2D1A	4	1	5
Human (Adult)	CC2D2A	1	NA	1
Human (Adult)	CCAR1	3	NA	3
Human (Adult)	CCAR2	2	NA	2
Human (Adult)	CCDC102A	1	NA	1
Human (Adult)	CCDC106	3	NA	3
Human (Adult)	CCDC107	3	1	4
Human (Adult)	CCDC110	NA	1	1
Human (Adult)	CCDC112	1	NA	1
Human (Adult)	CCDC113	1	NA	1
Human (Adult)	CCDC115	2	NA	2
Human (Adult)	CCDC117	1	NA	1
Human (Adult)	CCDC12	1	NA	1
Human (Adult)	CCDC121	1	NA	1
Human (Adult)	CCDC124	1	1	2
Human (Adult)	CCDC126	1	1	2
Human (Adult)	CCDC127	1	NA	1
Human (Adult)	CCDC130	2	1	3
Human (Adult)	CCDC136	3	2	5
Human (Adult)	CCDC137	1	1	2
Human (Adult)	CCDC14	1	NA	1
Human (Adult)	CCDC144B	1	2	3
Human (Adult)	CCDC144CP	NA	1	1
Human (Adult)	CCDC149	1	NA	1
Human (Adult)	CCDC151	1	NA	1
Human (Adult)	CCDC152	1	NA	1
Human (Adult)	CCDC157	1	NA	1
Human (Adult)	CCDC159	NA	1	1
Human (Adult)	CCDC167	1	NA	1
Human (Adult)	CCDC174	1	NA	1
Human (Adult)	CCDC177	1	NA	1
Human (Adult)	CCDC18-AS1	1	1	2
Human (Adult)	CCDC180	1	NA	1
Human (Adult)	CCDC181	1	1	2
Human (Adult)	CCDC186	1	NA	1
Human (Adult)	CCDC22	1	NA	1
Human (Adult)	CCDC25	3	2	5
Human (Adult)	CCDC28A	1	NA	1
Human (Adult)	CCDC28B	1	NA	1
Human (Adult)	CCDC3	1	NA	1
Human (Adult)	CCDC34	1	NA	1
Human (Adult)	CCDC40	1	NA	1
Human (Adult)	CCDC43	1	NA	1
Human (Adult)	CCDC47	1	NA	1
Human (Adult)	CCDC50	1	NA	1
Human (Adult)	CCDC51	1	1	2
Human (Adult)	CCDC59	1	NA	1
Human (Adult)	CCDC6	1	NA	1
Human (Adult)	CCDC61	1	NA	1
Human (Adult)	CCDC74A	1	2	3
Human (Adult)	CCDC74B	1	1	2
Human (Adult)	CCDC80	1	NA	1
Human (Adult)	CCDC82	1	NA	1
Human (Adult)	CCDC84	NA	1	1
Human (Adult)	CCDC85A	1	4	5
Human (Adult)	CCDC85C	1	NA	1
Human (Adult)	CCDC86	1	NA	1
Human (Adult)	CCDC88A	3	NA	3
Human (Adult)	CCDC9	1	NA	1
Human (Adult)	CCDC90B	1	NA	1
Human (Adult)	CCDC91	2	2	4
Human (Adult)	CCDC92	3	4	7
Human (Adult)	CCDC93	1	NA	1
Human (Adult)	CCDC97	1	NA	1
Human (Adult)	CCK	1	NA	1
Human (Adult)	CCKBR	2	1	3
Human (Adult)	CCM2	3	6	9
Human (Adult)	CCN1	1	NA	1
Human (Adult)	CCN2	1	NA	1
Human (Adult)	CCN3	1	NA	1
Human (Adult)	CCNA1	2	NA	2
Human (Adult)	CCNB1	1	NA	1
Human (Adult)	CCNB1IP1	2	NA	2
Human (Adult)	CCNC	1	1	2
Human (Adult)	CCND1	1	NA	1
Human (Adult)	CCND2	1	NA	1
Human (Adult)	CCND3	3	NA	3
Human (Adult)	CCNDBP1	7	1	8
Human (Adult)	CCNE1	NA	1	1
Human (Adult)	CCNF	1	NA	1
Human (Adult)	CCNG1	1	NA	1
Human (Adult)	CCNG2	2	NA	2
Human (Adult)	CCNH	2	1	3
Human (Adult)	CCNI	1	3	4
Human (Adult)	CCNK	1	NA	1
Human (Adult)	CCNL1	1	2	3
Human (Adult)	CCNL2	1	2	3
Human (Adult)	CCNO	1	NA	1
Human (Adult)	CCNQ	2	1	3
Human (Adult)	CCNT1	1	NA	1
Human (Adult)	CCNT2-AS1_TMEM163	NA	1	1
Human (Adult)	CCNY	2	1	3
Human (Adult)	CCNYL1	1	NA	1
Human (Adult)	CCP110	2	NA	2
Human (Adult)	CCPG1	4	NA	4
Human (Adult)	CCS	2	1	3
Human (Adult)	CCSAP	2	NA	2
Human (Adult)	CCSER2	3	NA	3
Human (Adult)	CCT2	2	1	3
Human (Adult)	CCT3	3	NA	3
Human (Adult)	CCT4	1	NA	1
Human (Adult)	CCT5	1	NA	1
Human (Adult)	CCT6A	1	NA	1
Human (Adult)	CCT7	2	1	3
Human (Adult)	CCT8	1	NA	1
Human (Adult)	CCZ1	2	1	3
Human (Adult)	CD14	1	NA	1
Human (Adult)	CD151	2	NA	2
Human (Adult)	CD164	2	NA	2
Human (Adult)	CD200	3	1	4
Human (Adult)	CD24	1	NA	1
Human (Adult)	CD247	NA	1	1
Human (Adult)	CD27-AS1	NA	1	1
Human (Adult)	CD2BP2	1	NA	1
Human (Adult)	CD300A	1	NA	1
Human (Adult)	CD302	1	NA	1
Human (Adult)	CD320_AC010323.1	1	NA	1
Human (Adult)	CD320	1	1	2
Human (Adult)	CD34	1	NA	1
Human (Adult)	CD37	1	NA	1
Human (Adult)	CD4	1	1	2
Human (Adult)	CD44	1	NA	1
Human (Adult)	CD46	4	NA	4
Human (Adult)	CD47	3	1	4
Human (Adult)	CD53	1	NA	1
Human (Adult)	CD55	2	NA	2
Human (Adult)	CD59	1	NA	1
Human (Adult)	CD6	1	NA	1
Human (Adult)	CD63	2	NA	2
Human (Adult)	CD68	2	NA	2
Human (Adult)	CD74	2	NA	2
Human (Adult)	CD81	1	NA	1
Human (Adult)	CD82	1	NA	1
Human (Adult)	CD83	2	NA	2
Human (Adult)	CD9	2	NA	2
Human (Adult)	CD99	2	NA	2
Human (Adult)	CD99L2	2	1	3
Human (Adult)	CDC123	1	NA	1
Human (Adult)	CDC16	4	1	5
Human (Adult)	CDC23	2	NA	2
Human (Adult)	CDC25B	3	1	4
Human (Adult)	CDC26	1	NA	1
Human (Adult)	CDC34	1	1	2
Human (Adult)	CDC37	3	2	5
Human (Adult)	CDC37L1	1	NA	1
Human (Adult)	CDC40	1	NA	1
Human (Adult)	CDC42	2	NA	2
Human (Adult)	CDC42BPA	1	NA	1
Human (Adult)	CDC42BPB	1	NA	1
Human (Adult)	CDC42EP1	1	NA	1
Human (Adult)	CDC42EP2	1	NA	1
Human (Adult)	CDC42EP3	1	NA	1
Human (Adult)	CDC42EP4	1	NA	1
Human (Adult)	CDC42SE1	1	NA	1
Human (Adult)	CDC42SE2	1	2	3
Human (Adult)	CDC5L	1	NA	1
Human (Adult)	CDC6	1	NA	1
Human (Adult)	CDC7	1	NA	1
Human (Adult)	CDC73	1	NA	1
Human (Adult)	CDCA4	1	NA	1
Human (Adult)	CDCA5	1	NA	1
Human (Adult)	CDH10	2	NA	2
Human (Adult)	CDH11	1	NA	1
Human (Adult)	CDH12	2	NA	2
Human (Adult)	CDH13	1	NA	1
Human (Adult)	CDH18	2	2	4
Human (Adult)	CDH2	2	NA	2
Human (Adult)	CDH22	2	NA	2
Human (Adult)	CDH24	1	NA	1
Human (Adult)	CDH4	1	NA	1
Human (Adult)	CDH5	2	NA	2
Human (Adult)	CDH8	1	1	2
Human (Adult)	CDH9	3	1	4
Human (Adult)	CDIP1	3	3	6
Human (Adult)	CDIPT	4	NA	4
Human (Adult)	CDIPTOSP	NA	1	1
Human (Adult)	CDK10	2	4	6
Human (Adult)	CDK11B	1	1	2
Human (Adult)	CDK13	1	NA	1
Human (Adult)	CDK14	2	NA	2
Human (Adult)	CDK16	2	4	6
Human (Adult)	CDK17	3	NA	3
Human (Adult)	CDK18	3	1	4
Human (Adult)	CDK2	1	NA	1
Human (Adult)	CDK20	3	NA	3
Human (Adult)	CDK2AP1	3	1	4
Human (Adult)	CDK2AP2	3	NA	3
Human (Adult)	CDK5	1	NA	1
Human (Adult)	CDK5R1	1	2	3
Human (Adult)	CDK5RAP1	1	1	2
Human (Adult)	CDK5RAP2	1	NA	1
Human (Adult)	CDK5RAP3	3	3	6
Human (Adult)	CDK7	1	NA	1
Human (Adult)	CDK8	2	NA	2
Human (Adult)	CDK9	2	2	4
Human (Adult)	CDKL2	2	NA	2
Human (Adult)	CDKL5	1	2	3
Human (Adult)	CDKN1A	2	NA	2
Human (Adult)	CDKN1B	1	NA	1
Human (Adult)	CDKN1C	1	NA	1
Human (Adult)	CDKN2AIP	2	NA	2
Human (Adult)	CDKN2AIPNL	1	NA	1
Human (Adult)	CDKN2B	1	NA	1
Human (Adult)	CDKN2C	1	NA	1
Human (Adult)	CDKN2D	2	NA	2
Human (Adult)	CDO1	1	NA	1
Human (Adult)	CDPF1	2	1	3
Human (Adult)	CDR2L	1	NA	1
Human (Adult)	CDRT4	NA	1	1
Human (Adult)	CDS1	1	NA	1
Human (Adult)	CDS2	1	NA	1
Human (Adult)	CDV3	1	NA	1
Human (Adult)	CDYL	1	NA	1
Human (Adult)	CEBPG	1	NA	1
Human (Adult)	CEBPZ	1	NA	1
Human (Adult)	CEBPZOS	1	NA	1
Human (Adult)	CECR7	1	NA	1
Human (Adult)	CELF1	NA	6	6
Human (Adult)	CELF2	11	5	16
Human (Adult)	CELF2-DT	1	NA	1
Human (Adult)	CELF3	1	NA	1
Human (Adult)	CELF4	NA	13	13
Human (Adult)	CELF5	NA	5	5
Human (Adult)	CELF6	2	2	4
Human (Adult)	CELSR2	1	3	4
Human (Adult)	CELSR3	1	1	2
Human (Adult)	CEND1	1	1	2
Human (Adult)	CENPBD1P1	1	NA	1
Human (Adult)	CENPC	1	NA	1
Human (Adult)	CENPQ	NA	1	1
Human (Adult)	CENPS	1	NA	1
Human (Adult)	CENPT	3	3	6
Human (Adult)	CENPV	3	1	4
Human (Adult)	CENPX	2	NA	2
Human (Adult)	CEP104	1	1	2
Human (Adult)	CEP126	1	NA	1
Human (Adult)	CEP131	1	NA	1
Human (Adult)	CEP164	1	NA	1
Human (Adult)	CEP170	1	NA	1
Human (Adult)	CEP170B	2	1	3
Human (Adult)	CEP19	NA	1	1
Human (Adult)	CEP192	NA	1	1
Human (Adult)	CEP250	1	NA	1
Human (Adult)	CEP290	1	NA	1
Human (Adult)	CEP350	1	NA	1
Human (Adult)	CEP41	2	NA	2
Human (Adult)	CEP57	1	NA	1
Human (Adult)	CEP63	2	NA	2
Human (Adult)	CEP68	1	2	3
Human (Adult)	CEP70	1	NA	1
Human (Adult)	CEP72	1	NA	1
Human (Adult)	CEP76	1	NA	1
Human (Adult)	CEP85L	1	NA	1
Human (Adult)	CEP89	1	NA	1
Human (Adult)	CEP95	1	1	2
Human (Adult)	CEPT1	2	NA	2
Human (Adult)	CERCAM	2	2	4
Human (Adult)	CERK	1	NA	1
Human (Adult)	CERS1	1	1	2
Human (Adult)	CERS2	1	NA	1
Human (Adult)	CERS4	2	4	6
Human (Adult)	CERS5	1	5	6
Human (Adult)	CERS6	1	1	2
Human (Adult)	CES2	3	2	5
Human (Adult)	CES4A	1	3	4
Human (Adult)	CETN2	1	NA	1
Human (Adult)	CETN3	1	NA	1
Human (Adult)	CFAP20	1	1	2
Human (Adult)	CFAP221	1	NA	1
Human (Adult)	CFAP298	2	NA	2
Human (Adult)	CFAP36	1	NA	1
Human (Adult)	CFAP410	1	1	2
Human (Adult)	CFAP46	1	NA	1
Human (Adult)	CFAP74	1	NA	1
Human (Adult)	CFAP97	1	NA	1
Human (Adult)	CFAP99_RNF4	NA	1	1
Human (Adult)	CFB	1	NA	1
Human (Adult)	CFC1	1	NA	1
Human (Adult)	CFC1B	1	NA	1
Human (Adult)	CFDP1	1	NA	1
Human (Adult)	CFL1	2	NA	2
Human (Adult)	CFL1P1	1	NA	1
Human (Adult)	CFL2	3	2	5
Human (Adult)	CFLAR	1	NA	1
Human (Adult)	CGGBP1	2	NA	2
Human (Adult)	CGREF1	1	2	3
Human (Adult)	CGRRF1	1	NA	1
Human (Adult)	CHAC1	1	NA	1
Human (Adult)	CHAC2	1	NA	1
Human (Adult)	CHAD	1	NA	1
Human (Adult)	CHADL	1	NA	1
Human (Adult)	CHAF1A	1	NA	1
Human (Adult)	CHAF1B	1	NA	1
Human (Adult)	CHAMP1	1	NA	1
Human (Adult)	CHCHD1	1	NA	1
Human (Adult)	CHCHD10	1	NA	1
Human (Adult)	CHCHD2	1	NA	1
Human (Adult)	CHCHD3	1	NA	1
Human (Adult)	CHCHD4	2	NA	2
Human (Adult)	CHCHD5	1	1	2
Human (Adult)	CHCHD6	1	1	2
Human (Adult)	CHCHD7	3	NA	3
Human (Adult)	CHD1L	3	NA	3
Human (Adult)	CHD2	4	NA	4
Human (Adult)	CHD3	2	NA	2
Human (Adult)	CHD4	3	NA	3
Human (Adult)	CHD5	3	NA	3
Human (Adult)	CHD6	3	NA	3
Human (Adult)	CHD7	2	1	3
Human (Adult)	CHD8	2	NA	2
Human (Adult)	CHD9	2	1	3
Human (Adult)	CHDH	1	NA	1
Human (Adult)	CHEK1	1	1	2
Human (Adult)	CHERP	2	NA	2
Human (Adult)	CHFR	1	1	2
Human (Adult)	CHGA	2	2	4
Human (Adult)	CHGB	1	NA	1
Human (Adult)	CHI3L1	1	3	4
Human (Adult)	CHI3L2	1	NA	1
Human (Adult)	CHIC2	1	NA	1
Human (Adult)	CHID1	3	NA	3
Human (Adult)	CHKA	1	1	2
Human (Adult)	CHKB	4	NA	4
Human (Adult)	CHL1	4	1	5
Human (Adult)	CHM	1	NA	1
Human (Adult)	CHMP1A	3	1	4
Human (Adult)	CHMP2A	3	NA	3
Human (Adult)	CHMP2B	1	NA	1
Human (Adult)	CHMP3	2	1	3
Human (Adult)	CHMP4A	1	NA	1
Human (Adult)	CHMP5	1	NA	1
Human (Adult)	CHMP6	1	NA	1
Human (Adult)	CHMP7	3	1	4
Human (Adult)	CHN1	5	1	6
Human (Adult)	CHN2	3	1	4
Human (Adult)	CHORDC1	1	NA	1
Human (Adult)	CHP1	1	NA	1
Human (Adult)	CHPF	2	NA	2
Human (Adult)	CHPF_OBSL1	NA	1	1
Human (Adult)	CHPF2	2	1	3
Human (Adult)	CHPT1	2	4	6
Human (Adult)	CHRAC1	1	NA	1
Human (Adult)	CHRD	3	3	6
Human (Adult)	CHRDL1	1	NA	1
Human (Adult)	CHRFAM7A	1	NA	1
Human (Adult)	CHRM1	1	NA	1
Human (Adult)	CHRM3	NA	5	5
Human (Adult)	CHRM4	NA	1	1
Human (Adult)	CHRNA2	1	NA	1
Human (Adult)	CHRNA4	1	NA	1
Human (Adult)	CHRNA6	1	NA	1
Human (Adult)	CHRNA7	2	NA	2
Human (Adult)	CHRNB1	1	NA	1
Human (Adult)	CHRNB2	1	NA	1
Human (Adult)	CHST1	2	4	6
Human (Adult)	CHST10	1	5	6
Human (Adult)	CHST12	2	NA	2
Human (Adult)	CHST15	3	1	4
Human (Adult)	CHST2	1	NA	1
Human (Adult)	CHST7	1	NA	1
Human (Adult)	CHST8	1	NA	1
Human (Adult)	CHTF18	1	NA	1
Human (Adult)	CHTF8	2	1	3
Human (Adult)	CHTOP	1	NA	1
Human (Adult)	CHUK	1	NA	1
Human (Adult)	CHURC1	1	NA	1
Human (Adult)	CIAO1	1	1	2
Human (Adult)	CIAO2A	1	NA	1
Human (Adult)	CIAO2B	1	1	2
Human (Adult)	CIAO3	2	NA	2
Human (Adult)	CIAPIN1	3	1	4
Human (Adult)	CIART	1	NA	1
Human (Adult)	CIB1	1	NA	1
Human (Adult)	CIB2	1	NA	1
Human (Adult)	CIC	NA	1	1
Human (Adult)	CIDEA	1	NA	1
Human (Adult)	CIDECP1	2	NA	2
Human (Adult)	CINP	1	NA	1
Human (Adult)	CIPC	1	NA	1
Human (Adult)	CIR1	1	NA	1
Human (Adult)	CIRBP	3	10	13
Human (Adult)	CISD1	1	NA	1
Human (Adult)	CISD2	2	NA	2
Human (Adult)	CISD3	1	NA	1
Human (Adult)	CISTR	NA	1	1
Human (Adult)	CIT	1	1	2
Human (Adult)	CITED1	1	NA	1
Human (Adult)	CITED2	1	NA	1
Human (Adult)	CIZ1	3	6	9
Human (Adult)	CKAP2	1	NA	1
Human (Adult)	CKAP5	1	1	2
Human (Adult)	CKB	3	9	12
Human (Adult)	CKMT1A	1	1	2
Human (Adult)	CKMT1B	2	3	5
Human (Adult)	CKMT2	2	1	3
Human (Adult)	CKS1B	1	NA	1
Human (Adult)	CLASP1	NA	1	1
Human (Adult)	CLASP2	4	3	7
Human (Adult)	CLASRP	1	2	3
Human (Adult)	CLBA1	1	1	2
Human (Adult)	CLCC1	1	NA	1
Human (Adult)	CLCN3	1	NA	1
Human (Adult)	CLCN4	1	NA	1
Human (Adult)	CLCN6	1	NA	1
Human (Adult)	CLCN7	2	1	3
Human (Adult)	CLDN10	1	NA	1
Human (Adult)	CLDN11	1	NA	1
Human (Adult)	CLDN12	2	NA	2
Human (Adult)	CLDN5	1	NA	1
Human (Adult)	CLDND1	6	2	8
Human (Adult)	CLEC2L	2	NA	2
Human (Adult)	CLEC3B	1	NA	1
Human (Adult)	CLEC4G	1	NA	1
Human (Adult)	CLHC1	NA	1	1
Human (Adult)	CLIC4	1	NA	1
Human (Adult)	CLINT1	2	1	3
Human (Adult)	CLIP1	1	1	2
Human (Adult)	CLIP2	2	NA	2
Human (Adult)	CLIP3	2	2	4
Human (Adult)	CLIP4	1	NA	1
Human (Adult)	CLK1	3	1	4
Human (Adult)	CLK2	1	NA	1
Human (Adult)	CLK3	3	NA	3
Human (Adult)	CLK4	2	2	4
Human (Adult)	CLMN	1	NA	1
Human (Adult)	CLN3	2	NA	2
Human (Adult)	CLN5	1	NA	1
Human (Adult)	CLN6	1	NA	1
Human (Adult)	CLN8	1	NA	1
Human (Adult)	CLNS1A	1	NA	1
Human (Adult)	CLP1	1	NA	1
Human (Adult)	CLPB	2	NA	2
Human (Adult)	CLPP	2	NA	2
Human (Adult)	CLPTM1	2	2	4
Human (Adult)	CLPTM1L	1	NA	1
Human (Adult)	CLPX	1	NA	1
Human (Adult)	CLSTN1	2	1	3
Human (Adult)	CLSTN2	1	NA	1
Human (Adult)	CLSTN3	3	1	4
Human (Adult)	CLTA	5	1	6
Human (Adult)	CLTB	2	NA	2
Human (Adult)	CLTC	2	1	3
Human (Adult)	CLU	5	8	13
Human (Adult)	CLUAP1	2	NA	2
Human (Adult)	CLUH	1	NA	1
Human (Adult)	CLUHP3	3	NA	3
Human (Adult)	CLUL1	NA	1	1
Human (Adult)	CLVS1	1	NA	1
Human (Adult)	CMAS	2	1	3
Human (Adult)	CMBL	1	1	2
Human (Adult)	CMC2	1	3	4
Human (Adult)	CMIP	1	NA	1
Human (Adult)	CMPK1	1	NA	1
Human (Adult)	CMTM3	1	NA	1
Human (Adult)	CMTM5	1	NA	1
Human (Adult)	CMTR1	1	1	2
Human (Adult)	CNBP	2	NA	2
Human (Adult)	CNDP1	1	NA	1
Human (Adult)	CNDP2	2	NA	2
Human (Adult)	CNEP1R1	1	NA	1
Human (Adult)	CNIH1	2	1	3
Human (Adult)	CNIH2	1	NA	1
Human (Adult)	CNIH3	1	NA	1
Human (Adult)	CNIH4	1	NA	1
Human (Adult)	CNKSR2	2	NA	2
Human (Adult)	CNKSR3	1	NA	1
Human (Adult)	CNN3	2	NA	2
Human (Adult)	CNNM1	1	NA	1
Human (Adult)	CNNM2	1	NA	1
Human (Adult)	CNNM4	1	NA	1
Human (Adult)	CNOT1	1	NA	1
Human (Adult)	CNOT10	1	NA	1
Human (Adult)	CNOT11	2	1	3
Human (Adult)	CNOT3	1	1	2
Human (Adult)	CNOT4	4	NA	4
Human (Adult)	CNOT7	2	1	3
Human (Adult)	CNOT8	2	1	3
Human (Adult)	CNOT9	2	NA	2
Human (Adult)	CNP	3	2	5
Human (Adult)	CNPPD1	2	NA	2
Human (Adult)	CNPY2	2	NA	2
Human (Adult)	CNPY3	1	2	3
Human (Adult)	CNR1	1	NA	1
Human (Adult)	CNRIP1	1	2	3
Human (Adult)	CNST	2	NA	2
Human (Adult)	CNTFR	2	NA	2
Human (Adult)	CNTN1	3	NA	3
Human (Adult)	CNTN2	1	NA	1
Human (Adult)	CNTN3	2	NA	2
Human (Adult)	CNTN4	2	NA	2
Human (Adult)	CNTNAP1	1	2	3
Human (Adult)	CNTNAP2	2	NA	2
Human (Adult)	CNTNAP4	1	NA	1
Human (Adult)	CNTNAP5	2	1	3
Human (Adult)	CNTROB	1	NA	1
Human (Adult)	COA1	2	NA	2
Human (Adult)	COA3	1	NA	1
Human (Adult)	COA4	1	NA	1
Human (Adult)	COA5	4	NA	4
Human (Adult)	COA7	1	NA	1
Human (Adult)	COASY	2	1	3
Human (Adult)	COBL	NA	1	1
Human (Adult)	COBLL1	1	NA	1
Human (Adult)	COG1	3	1	4
Human (Adult)	COG2	1	NA	1
Human (Adult)	COG3	1	NA	1
Human (Adult)	COG4	2	1	3
Human (Adult)	COG5	1	NA	1
Human (Adult)	COG6	1	NA	1
Human (Adult)	COG7	1	NA	1
Human (Adult)	COG8	2	NA	2
Human (Adult)	COIL	1	NA	1
Human (Adult)	COL10A1	NA	1	1
Human (Adult)	COL11A1	1	NA	1
Human (Adult)	COL16A1	NA	1	1
Human (Adult)	COL18A1	1	NA	1
Human (Adult)	COL26A1	2	NA	2
Human (Adult)	COL27A1	1	NA	1
Human (Adult)	COL4A2	1	NA	1
Human (Adult)	COL4A3BP	2	NA	2
Human (Adult)	COL4A5	1	NA	1
Human (Adult)	COL5A2	1	1	2
Human (Adult)	COL5A3	1	1	2
Human (Adult)	COL6A1	1	NA	1
Human (Adult)	COL9A1	2	NA	2
Human (Adult)	COL9A2	2	4	6
Human (Adult)	COL9A3	3	2	5
Human (Adult)	COLCA2	2	NA	2
Human (Adult)	COLEC12	1	NA	1
Human (Adult)	COLGALT1	1	1	2
Human (Adult)	COLGALT2	2	2	4
Human (Adult)	COLQ	1	NA	1
Human (Adult)	COMMD1	1	NA	1
Human (Adult)	COMMD10	1	NA	1
Human (Adult)	COMMD2	1	NA	1
Human (Adult)	COMMD3	2	1	3
Human (Adult)	COMMD4	1	1	2
Human (Adult)	COMMD5	3	NA	3
[truncated: 8,423 more rows]

## Sheet: Fetal
Sample	associated_gene	annotated_transcripts	novel_transcripts	total
Human (Fetal)	A2M	1	NA	1
Human (Fetal)	AAAS	4	1	5
Human (Fetal)	AACS	1	1	2
Human (Fetal)	AADAT	2	1	3
Human (Fetal)	AAGAB	1	1	2
Human (Fetal)	AAMP	3	3	6
Human (Fetal)	AAR2	2	NA	2
Human (Fetal)	AARS	1	1	2
Human (Fetal)	AARS2	1	NA	1
Human (Fetal)	AARSD1	2	1	3
Human (Fetal)	AASDH	1	NA	1
Human (Fetal)	AASDHPPT	1	NA	1
Human (Fetal)	AATF	1	NA	1
Human (Fetal)	AATK	1	NA	1
Human (Fetal)	ABAT	2	NA	2
Human (Fetal)	ABCA2	1	NA	1
Human (Fetal)	ABCA3	2	NA	2
Human (Fetal)	ABCA5	1	NA	1
Human (Fetal)	ABCB6	2	1	3
Human (Fetal)	ABCB7	1	NA	1
Human (Fetal)	ABCB8	1	NA	1
Human (Fetal)	ABCB9	1	NA	1
Human (Fetal)	ABCC10	1	NA	1
Human (Fetal)	ABCC5	4	2	6
Human (Fetal)	ABCD1	1	NA	1
Human (Fetal)	ABCD3	1	NA	1
Human (Fetal)	ABCD4_AC005519.1	1	NA	1
Human (Fetal)	ABCD4	1	1	2
Human (Fetal)	ABCE1	1	NA	1
Human (Fetal)	ABCF1	NA	1	1
Human (Fetal)	ABCF2	2	NA	2
Human (Fetal)	ABCF3	1	1	2
Human (Fetal)	ABCG1	2	NA	2
Human (Fetal)	ABCG2	NA	1	1
Human (Fetal)	ABHD10	3	NA	3
Human (Fetal)	ABHD11	NA	1	1
Human (Fetal)	ABHD12	2	NA	2
Human (Fetal)	ABHD13	1	NA	1
Human (Fetal)	ABHD14A	1	NA	1
Human (Fetal)	ABHD17A	2	NA	2
Human (Fetal)	ABHD17B	1	NA	1
Human (Fetal)	ABHD17C	1	NA	1
Human (Fetal)	ABHD2	1	NA	1
Human (Fetal)	ABHD3	2	1	3
Human (Fetal)	ABHD4	1	NA	1
Human (Fetal)	ABHD5	1	NA	1
Human (Fetal)	ABHD6	2	NA	2
Human (Fetal)	ABHD8	1	NA	1
Human (Fetal)	ABI1	3	NA	3
Human (Fetal)	ABI2	1	1	2
Human (Fetal)	ABITRAM	1	NA	1
Human (Fetal)	ABL1	1	NA	1
Human (Fetal)	ABR	1	NA	1
Human (Fetal)	ABRACL	1	NA	1
Human (Fetal)	ABRAXAS2	1	NA	1
Human (Fetal)	ABT1	1	NA	1
Human (Fetal)	ABTB1	1	1	2
Human (Fetal)	AC000068.1	1	NA	1
Human (Fetal)	AC003112.1	2	1	3
Human (Fetal)	AC003665.1	1	NA	1
Human (Fetal)	AC004086.1	2	NA	2
Human (Fetal)	AC004156.1	1	1	2
Human (Fetal)	AC004475.1	2	3	5
Human (Fetal)	AC005229.5_AC006974.2	NA	1	1
Human (Fetal)	AC005261.1	1	NA	1
Human (Fetal)	AC005498.3	1	NA	1
Human (Fetal)	AC005747.1	1	NA	1
Human (Fetal)	AC005954.1	1	1	2
Human (Fetal)	AC006001.3	2	1	3
Human (Fetal)	AC006115.2	1	NA	1
Human (Fetal)	AC006213.2_ZNF404	NA	1	1
Human (Fetal)	AC006453.2	1	NA	1
Human (Fetal)	AC006538.1	1	2	3
Human (Fetal)	AC007068.1_CLEC2D_AC010186.2	NA	1	1
Human (Fetal)	AC007848.2	NA	1	1
Human (Fetal)	AC008105.1	1	NA	1
Human (Fetal)	AC008393.1	1	NA	1
Human (Fetal)	AC008525.1	2	NA	2
Human (Fetal)	AC008554.1	1	1	2
Human (Fetal)	AC009041.2	2	NA	2
Human (Fetal)	AC009054.2_CFDP1	NA	1	1
Human (Fetal)	AC009086.2_SMG1P2	1	NA	1
Human (Fetal)	AC009126.1	NA	1	1
Human (Fetal)	AC009133.5_PRRT2	1	NA	1
Human (Fetal)	AC009412.1	1	NA	1
Human (Fetal)	AC009779.3	1	NA	1
Human (Fetal)	AC010186.2	1	NA	1
Human (Fetal)	AC010327.6_PPP6R1	NA	1	1
Human (Fetal)	AC010605.1	1	NA	1
Human (Fetal)	AC010618.1	1	NA	1
Human (Fetal)	AC010729.1	1	NA	1
Human (Fetal)	AC010931.2	1	NA	1
Human (Fetal)	AC011346.1	1	NA	1
Human (Fetal)	AC011445.1	NA	1	1
Human (Fetal)	AC011474.2	NA	1	1
Human (Fetal)	AC011487.1	1	NA	1
Human (Fetal)	AC011509.3	NA	1	1
Human (Fetal)	AC011511.1	NA	5	5
Human (Fetal)	AC012146.1	1	NA	1
Human (Fetal)	AC012645.1	1	NA	1
Human (Fetal)	AC013727.1	NA	1	1
Human (Fetal)	AC016582.3	NA	1	1
Human (Fetal)	AC016586.1	3	3	6
Human (Fetal)	AC017053.1	NA	1	1
Human (Fetal)	AC019205.1	1	NA	1
Human (Fetal)	AC021092.1	1	NA	1
Human (Fetal)	AC022137.3	NA	4	4
Human (Fetal)	AC022167.2_PMM2	1	NA	1
Human (Fetal)	AC022966.1	1	1	2
Human (Fetal)	AC025165.3	NA	1	1
Human (Fetal)	AC025165.5_TSFM	1	NA	1
Human (Fetal)	AC026273.1	NA	1	1
Human (Fetal)	AC026362.1	1	NA	1
Human (Fetal)	AC027237.1	NA	1	1
Human (Fetal)	AC034102.1	2	2	4
Human (Fetal)	AC040162.1	1	NA	1
Human (Fetal)	AC044860.1	NA	2	2
Human (Fetal)	AC055839.2	1	NA	1
Human (Fetal)	AC068580.4	1	NA	1
Human (Fetal)	AC073111.4	1	NA	1
Human (Fetal)	AC073869.1	NA	1	1
Human (Fetal)	AC074143.1	1	NA	1
Human (Fetal)	AC079089.1	1	NA	1
Human (Fetal)	AC079949.1	1	NA	1
Human (Fetal)	AC087203.3_FAM66A	NA	1	1
Human (Fetal)	AC087289.1	2	NA	2
Human (Fetal)	AC090152.1	1	NA	1
Human (Fetal)	AC090517.5	2	NA	2
Human (Fetal)	AC091021.1	2	NA	2
Human (Fetal)	AC092072.1	1	NA	1
Human (Fetal)	AC092683.1	2	NA	2
Human (Fetal)	AC092881.1	2	3	5
Human (Fetal)	AC093323.1	2	NA	2
Human (Fetal)	AC093512.2	1	2	3
Human (Fetal)	AC093673.2_ZYX	NA	1	1
Human (Fetal)	AC096537.1	1	NA	1
Human (Fetal)	AC098850.3	1	NA	1
Human (Fetal)	AC098850.4	1	NA	1
Human (Fetal)	AC099336.1_PPP1R12B	1	NA	1
Human (Fetal)	AC100810.1	1	NA	1
Human (Fetal)	AC104024.4	NA	1	1
Human (Fetal)	AC105052.3	1	3	4
Human (Fetal)	AC105942.1	1	NA	1
Human (Fetal)	AC108047.1	NA	1	1
Human (Fetal)	AC108471.2	1	NA	1
Human (Fetal)	AC110285.2	1	NA	1
Human (Fetal)	AC113382.1	NA	1	1
Human (Fetal)	AC118549.1	1	NA	1
Human (Fetal)	AC119673.2	1	NA	1
Human (Fetal)	AC124312.1	NA	1	1
Human (Fetal)	AC125232.2	1	NA	1
Human (Fetal)	AC126407.1	1	NA	1
Human (Fetal)	AC127024.2	NA	1	1
Human (Fetal)	AC129492.1	1	NA	1
Human (Fetal)	AC132008.2	1	NA	1
Human (Fetal)	AC135048.1	1	NA	1
Human (Fetal)	AC135782.1	1	NA	1
Human (Fetal)	AC138393.1	NA	1	1
Human (Fetal)	AC139272.1	NA	2	2
Human (Fetal)	AC139768.1	NA	1	1
Human (Fetal)	AC139795.1	1	NA	1
Human (Fetal)	AC159540.2	2	NA	2
Human (Fetal)	AC211476.6	1	NA	1
Human (Fetal)	AC234783.1_TMSB15B	NA	2	2
Human (Fetal)	AC241952.1	NA	1	1
Human (Fetal)	AC242376.2	NA	2	2
Human (Fetal)	AC245060.4	NA	1	1
Human (Fetal)	AC245060.7	2	1	3
Human (Fetal)	AC245297.1	NA	2	2
Human (Fetal)	AC245297.3	1	NA	1
Human (Fetal)	ACAA1	2	2	4
Human (Fetal)	ACAA2	1	NA	1
Human (Fetal)	ACACA	1	NA	1
Human (Fetal)	ACAD11	2	2	4
Human (Fetal)	ACAD8	1	NA	1
Human (Fetal)	ACAD9	2	NA	2
Human (Fetal)	ACADM	2	2	4
Human (Fetal)	ACADS	1	1	2
Human (Fetal)	ACADSB	1	2	3
Human (Fetal)	ACADVL	3	17	20
Human (Fetal)	ACAP3	3	3	6
Human (Fetal)	ACAT1	1	NA	1
Human (Fetal)	ACAT2	2	2	4
Human (Fetal)	ACBD3	1	NA	1
Human (Fetal)	ACBD4	NA	2	2
Human (Fetal)	ACBD5	NA	2	2
Human (Fetal)	ACBD6	1	NA	1
Human (Fetal)	ACD	2	2	4
Human (Fetal)	ACHE	1	1	2
Human (Fetal)	ACIN1	7	5	12
Human (Fetal)	ACKR3	1	NA	1
Human (Fetal)	ACLY	2	NA	2
Human (Fetal)	ACO1	1	1	2
Human (Fetal)	ACO2	1	1	2
Human (Fetal)	ACOT1	1	NA	1
Human (Fetal)	ACOT13	1	NA	1
Human (Fetal)	ACOT2	1	NA	1
Human (Fetal)	ACOT7	1	NA	1
Human (Fetal)	ACOX1	1	NA	1
Human (Fetal)	ACOX3	2	NA	2
Human (Fetal)	ACP1	3	NA	3
Human (Fetal)	ACP2	1	NA	1
Human (Fetal)	ACSBG1	1	NA	1
Human (Fetal)	ACSF3	1	1	2
Human (Fetal)	ACSL1	2	NA	2
Human (Fetal)	ACSL3	2	NA	2
Human (Fetal)	ACSL4	1	1	2
Human (Fetal)	ACSS1	1	1	2
Human (Fetal)	ACSS2	1	NA	1
Human (Fetal)	ACTA2	1	NA	1
Human (Fetal)	ACTB	5	4	9
Human (Fetal)	ACTG1	3	3	6
Human (Fetal)	ACTL6A	1	NA	1
Human (Fetal)	ACTL6B	1	1	2
Human (Fetal)	ACTN1	1	NA	1
Human (Fetal)	ACTN2	2	NA	2
Human (Fetal)	ACTR10	1	1	2
Human (Fetal)	ACTR1A	1	1	2
Human (Fetal)	ACTR1B	1	2	3
Human (Fetal)	ACTR2	1	NA	1
Human (Fetal)	ACTR3	1	NA	1
Human (Fetal)	ACTR3B	3	NA	3
Human (Fetal)	ACTR5	1	1	2
Human (Fetal)	ACTR6	1	NA	1
Human (Fetal)	ACTR8	1	NA	1
Human (Fetal)	ACVR1	1	NA	1
Human (Fetal)	ACVR1B	1	NA	1
Human (Fetal)	ACVR2A	1	NA	1
Human (Fetal)	AD001527.2_TBCB	1	NA	1
Human (Fetal)	ADA	1	NA	1
Human (Fetal)	ADA2	1	NA	1
Human (Fetal)	ADAM10	1	2	3
Human (Fetal)	ADAM15	1	1	2
Human (Fetal)	ADAM17	1	NA	1
Human (Fetal)	ADAM9	1	NA	1
Human (Fetal)	ADAMTS10	1	4	5
Human (Fetal)	ADAMTS13	NA	1	1
Human (Fetal)	ADAMTS5	1	NA	1
Human (Fetal)	ADAMTS7	1	1	2
Human (Fetal)	ADAMTSL2	1	NA	1
Human (Fetal)	ADAMTSL3	NA	1	1
Human (Fetal)	ADAP1	1	NA	1
Human (Fetal)	ADAR	4	NA	4
Human (Fetal)	ADAT1	2	NA	2
Human (Fetal)	ADAT2	1	NA	1
Human (Fetal)	ADAT3	1	NA	1
Human (Fetal)	ADCK1	1	NA	1
Human (Fetal)	ADCK2	1	NA	1
Human (Fetal)	ADCK5	1	4	5
Human (Fetal)	ADCY2	1	NA	1
Human (Fetal)	ADCY3	NA	1	1
Human (Fetal)	ADCY5	1	NA	1
Human (Fetal)	ADCY8	2	1	3
Human (Fetal)	ADCYAP1	1	NA	1
Human (Fetal)	ADCYAP1R1	1	NA	1
Human (Fetal)	ADD1	4	3	7
Human (Fetal)	ADD2	2	NA	2
Human (Fetal)	ADD3	2	NA	2
Human (Fetal)	ADGRA1	1	NA	1
Human (Fetal)	ADGRA3	1	NA	1
Human (Fetal)	ADGRB2	3	NA	3
Human (Fetal)	ADGRB3	3	2	5
Human (Fetal)	ADGRG1	1	3	4
Human (Fetal)	ADGRL1	NA	1	1
Human (Fetal)	ADGRL2	1	NA	1
Human (Fetal)	ADGRL3	2	NA	2
Human (Fetal)	ADGRL4	1	NA	1
Human (Fetal)	ADGRV1	2	NA	2
Human (Fetal)	ADH5	2	NA	2
Human (Fetal)	ADHFE1	1	NA	1
Human (Fetal)	ADI1	1	NA	1
Human (Fetal)	ADIPOR1	1	2	3
Human (Fetal)	ADIPOR2	NA	1	1
Human (Fetal)	ADK	2	NA	2
Human (Fetal)	ADM	2	NA	2
Human (Fetal)	ADNP	1	NA	1
Human (Fetal)	ADNP2	1	NA	1
Human (Fetal)	ADORA1	1	NA	1
Human (Fetal)	ADORA2A	NA	1	1
Human (Fetal)	ADPGK	1	NA	1
Human (Fetal)	ADPRHL2_TEKT2	NA	3	3
Human (Fetal)	ADPRM	1	NA	1
Human (Fetal)	ADRM1	1	1	2
Human (Fetal)	ADSL	2	NA	2
Human (Fetal)	ADSS	1	NA	1
Human (Fetal)	AEBP1	1	NA	1
Human (Fetal)	AEN	1	NA	1
Human (Fetal)	AFAP1	1	NA	1
Human (Fetal)	AFAP1L1	1	NA	1
Human (Fetal)	AFAP1L2	1	NA	1
Human (Fetal)	AFDN	1	1	2
Human (Fetal)	AFDN-DT	1	NA	1
Human (Fetal)	AFF3	1	NA	1
Human (Fetal)	AFF4	2	1	3
Human (Fetal)	AFG3L1P	NA	1	1
Human (Fetal)	AFG3L2	1	NA	1
Human (Fetal)	AFTPH	2	1	3
Human (Fetal)	AGAP1	NA	1	1
Human (Fetal)	AGAP2	1	1	2
Human (Fetal)	AGAP2-AS1	1	NA	1
Human (Fetal)	AGAP3	2	NA	2
Human (Fetal)	AGAP4	NA	1	1
Human (Fetal)	AGAP6	1	NA	1
Human (Fetal)	AGAP9	1	NA	1
Human (Fetal)	AGBL5	2	NA	2
Human (Fetal)	AGGF1	1	NA	1
Human (Fetal)	AGK	1	NA	1
Human (Fetal)	AGPAT3	1	NA	1
Human (Fetal)	AGPAT4	1	1	2
Human (Fetal)	AGPS	1	NA	1
Human (Fetal)	AGRN	2	NA	2
Human (Fetal)	AGTPBP1	1	NA	1
Human (Fetal)	AHCTF1	1	NA	1
Human (Fetal)	AHCY	1	NA	1
Human (Fetal)	AHCYL1	3	NA	3
Human (Fetal)	AHCYL2	1	NA	1
Human (Fetal)	AHDC1	NA	2	2
Human (Fetal)	AHI1	NA	1	1
Human (Fetal)	AHSA1	1	NA	1
Human (Fetal)	AHSA2P	1	NA	1
Human (Fetal)	AIDA	1	NA	1
Human (Fetal)	AIF1L	2	1	3
Human (Fetal)	AIFM1	1	NA	1
Human (Fetal)	AIG1	3	1	4
Human (Fetal)	AIMP1	1	NA	1
Human (Fetal)	AIMP2	1	NA	1
Human (Fetal)	AIP	1	NA	1
Human (Fetal)	AJUBA	1	NA	1
Human (Fetal)	AK1	1	NA	1
Human (Fetal)	AK2	2	NA	2
Human (Fetal)	AK3	1	1	2
Human (Fetal)	AK5	1	NA	1
Human (Fetal)	AK6	2	NA	2
Human (Fetal)	AK9	2	NA	2
Human (Fetal)	AKAIN1	1	NA	1
Human (Fetal)	AKAP1	1	NA	1
Human (Fetal)	AKAP10	1	NA	1
Human (Fetal)	AKAP11	1	NA	1
Human (Fetal)	AKAP12	1	NA	1
Human (Fetal)	AKAP13	2	NA	2
Human (Fetal)	AKAP17A	3	NA	3
Human (Fetal)	AKAP5	1	NA	1
Human (Fetal)	AKAP6	3	NA	3
Human (Fetal)	AKAP7	1	1	2
Human (Fetal)	AKAP8	1	NA	1
Human (Fetal)	AKAP8L	3	9	12
Human (Fetal)	AKAP9	5	2	7
Human (Fetal)	AKIP1	2	NA	2
Human (Fetal)	AKIRIN1	1	NA	1
Human (Fetal)	AKIRIN2	1	1	2
Human (Fetal)	AKR1A1	2	2	4
Human (Fetal)	AKR1B1	2	2	4
Human (Fetal)	AKR1C1	NA	1	1
Human (Fetal)	AKR1C2	1	NA	1
Human (Fetal)	AKR7A2	1	NA	1
Human (Fetal)	AKT1	2	NA	2
Human (Fetal)	AKT1S1	1	NA	1
Human (Fetal)	AKT2	3	NA	3
Human (Fetal)	AKTIP	NA	2	2
Human (Fetal)	AL020994.2	1	NA	1
Human (Fetal)	AL021395.1	1	NA	1
Human (Fetal)	AL022328.4	1	NA	1
Human (Fetal)	AL031985.3_ZFP69B	2	NA	2
Human (Fetal)	AL049834.1	2	1	3
Human (Fetal)	AL096870.1	4	3	7
Human (Fetal)	AL109918.1	2	NA	2
Human (Fetal)	AL133352.1	1	NA	1
Human (Fetal)	AL135905.2	1	NA	1
Human (Fetal)	AL157935.2	NA	1	1
Human (Fetal)	AL162231.4	NA	1	1
Human (Fetal)	AL353763.2_FRG1HP	NA	1	1
Human (Fetal)	AL353813.1_TLE4	1	NA	1
Human (Fetal)	AL356534.1	1	NA	1
Human (Fetal)	AL357093.2	NA	1	1
Human (Fetal)	AL358473.1	1	NA	1
Human (Fetal)	AL390198.1	1	1	2
Human (Fetal)	AL391807.1	1	NA	1
Human (Fetal)	AL450384.2	NA	1	1
Human (Fetal)	AL512590.3	NA	2	2
Human (Fetal)	AL589740.1	2	2	4
Human (Fetal)	AL590560.1	NA	2	2
Human (Fetal)	AL591684.2	NA	1	1
Human (Fetal)	AL596087.2	1	NA	1
Human (Fetal)	AL603910.1_EEF1A1	NA	1	1
Human (Fetal)	ALAD	2	2	4
Human (Fetal)	ALAS1	3	NA	3
Human (Fetal)	ALAS2	1	NA	1
Human (Fetal)	ALCAM	3	NA	3
Human (Fetal)	ALDH16A1	1	NA	1
Human (Fetal)	ALDH18A1	1	NA	1
Human (Fetal)	ALDH1B1	1	NA	1
Human (Fetal)	ALDH2	1	1	2
Human (Fetal)	ALDH3A2	2	NA	2
Human (Fetal)	ALDH4A1	1	NA	1
Human (Fetal)	ALDH5A1	1	NA	1
Human (Fetal)	ALDH7A1	1	NA	1
Human (Fetal)	ALDH9A1	1	NA	1
Human (Fetal)	ALDOA	2	NA	2
Human (Fetal)	ALDOC	1	NA	1
Human (Fetal)	ALG1	1	NA	1
Human (Fetal)	ALG11	2	NA	2
Human (Fetal)	ALG12	1	1	2
Human (Fetal)	ALG13	1	NA	1
Human (Fetal)	ALG2	1	NA	1
Human (Fetal)	ALG5	1	NA	1
Human (Fetal)	ALG6	1	NA	1
Human (Fetal)	ALG8	1	1	2
Human (Fetal)	ALG9	1	NA	1
Human (Fetal)	ALKBH1	2	NA	2
Human (Fetal)	ALKBH2	2	NA	2
Human (Fetal)	ALKBH3	1	NA	1
Human (Fetal)	ALKBH4	1	NA	1
Human (Fetal)	ALKBH5	1	NA	1
Human (Fetal)	ALKBH7	1	NA	1
Human (Fetal)	ALKBH8	NA	1	1
Human (Fetal)	ALPL	2	NA	2
Human (Fetal)	AMACR	1	NA	1
Human (Fetal)	AMBRA1	1	NA	1
Human (Fetal)	AMD1	1	NA	1
Human (Fetal)	AMER3	3	NA	3
Human (Fetal)	AMFR	1	NA	1
Human (Fetal)	AMIGO1	1	NA	1
Human (Fetal)	AMMECR1	1	NA	1
Human (Fetal)	AMN1	2	NA	2
Human (Fetal)	AMOTL1	1	NA	1
Human (Fetal)	AMOTL2	1	1	2
Human (Fetal)	AMPD2	3	1	4
Human (Fetal)	AMPH	1	NA	1
Human (Fetal)	AMT	1	NA	1
Human (Fetal)	AMZ2	2	NA	2
Human (Fetal)	AMZ2P1	3	1	4
Human (Fetal)	ANAPC1	1	NA	1
Human (Fetal)	ANAPC11	1	NA	1
Human (Fetal)	ANAPC13	2	NA	2
Human (Fetal)	ANAPC15	1	NA	1
Human (Fetal)	ANAPC16	2	NA	2
Human (Fetal)	ANAPC2	1	2	3
Human (Fetal)	ANAPC4	NA	1	1
Human (Fetal)	ANAPC5	3	4	7
Human (Fetal)	ANAPC7	3	NA	3
Human (Fetal)	ANGEL1	1	1	2
Human (Fetal)	ANGEL2	1	1	2
Human (Fetal)	ANGPT1	1	NA	1
Human (Fetal)	ANGPTL1	1	NA	1
Human (Fetal)	ANGPTL2	1	NA	1
Human (Fetal)	ANK2	4	1	5
Human (Fetal)	ANK3	2	2	4
Human (Fetal)	ANKH	2	NA	2
Human (Fetal)	ANKHD1	2	1	3
Human (Fetal)	ANKIB1	1	NA	1
Human (Fetal)	ANKLE1	1	NA	1
Human (Fetal)	ANKLE2	1	2	3
Human (Fetal)	ANKMY2	1	1	2
Human (Fetal)	ANKRA2	2	1	3
Human (Fetal)	ANKRD10	2	1	3
Human (Fetal)	ANKRD11	2	NA	2
Human (Fetal)	ANKRD12	2	3	5
Human (Fetal)	ANKRD13B	2	1	3
Human (Fetal)	ANKRD13C	1	NA	1
Human (Fetal)	ANKRD13D	3	NA	3
Human (Fetal)	ANKRD16	1	1	2
Human (Fetal)	ANKRD17	4	1	5
Human (Fetal)	ANKRD20A4	1	NA	1
Human (Fetal)	ANKRD26	NA	1	1
Human (Fetal)	ANKRD27	1	NA	1
Human (Fetal)	ANKRD28	1	NA	1
Human (Fetal)	ANKRD34A	1	NA	1
Human (Fetal)	ANKRD35	1	NA	1
Human (Fetal)	ANKRD36	1	3	4
Human (Fetal)	ANKRD36B	NA	1	1
Human (Fetal)	ANKRD36C	2	3	5
Human (Fetal)	ANKRD37	1	NA	1
Human (Fetal)	ANKRD39	NA	1	1
Human (Fetal)	ANKRD42	1	NA	1
Human (Fetal)	ANKRD45	1	NA	1
Human (Fetal)	ANKRD46	1	1	2
Human (Fetal)	ANKRD49	2	1	3
Human (Fetal)	ANKRD50	1	NA	1
Human (Fetal)	ANKRD54	1	NA	1
Human (Fetal)	ANKS1B	NA	1	1
Human (Fetal)	ANKS3	1	2	3
Human (Fetal)	ANKZF1	1	2	3
Human (Fetal)	ANLN	1	NA	1
Human (Fetal)	ANO10	1	NA	1
Human (Fetal)	ANO4	NA	1	1
Human (Fetal)	ANOS1	1	NA	1
Human (Fetal)	ANP32A	1	1	2
Human (Fetal)	ANP32B	1	NA	1
Human (Fetal)	ANP32E	1	NA	1
Human (Fetal)	ANTXR2	1	NA	1
Human (Fetal)	ANXA1	1	NA	1
Human (Fetal)	ANXA2	1	NA	1
Human (Fetal)	ANXA5	1	NA	1
Human (Fetal)	ANXA6	1	3	4
Human (Fetal)	ANXA7	2	NA	2
Human (Fetal)	AP001065.1	NA	1	1
Human (Fetal)	AP001372.2	1	NA	1
Human (Fetal)	AP002364.1	NA	1	1
Human (Fetal)	AP002784.1_PANX1	1	NA	1
Human (Fetal)	AP002884.1	3	NA	3
Human (Fetal)	AP003108.2	NA	1	1
Human (Fetal)	AP1AR	2	1	3
Human (Fetal)	AP1B1	1	1	2
Human (Fetal)	AP1G1	1	NA	1
Human (Fetal)	AP1G2	NA	1	1
Human (Fetal)	AP1M1	3	1	4
Human (Fetal)	AP1S1	1	NA	1
Human (Fetal)	AP1S2	2	1	3
Human (Fetal)	AP2A2	1	NA	1
Human (Fetal)	AP2B1	2	NA	2
Human (Fetal)	AP2M1	NA	11	11
Human (Fetal)	AP2S1	1	NA	1
Human (Fetal)	AP3B1	1	NA	1
Human (Fetal)	AP3B2	2	NA	2
Human (Fetal)	AP3D1	1	NA	1
Human (Fetal)	AP3M1	2	1	3
Human (Fetal)	AP3M2	1	NA	1
Human (Fetal)	AP3S1	3	3	6
Human (Fetal)	AP3S2	1	NA	1
Human (Fetal)	AP4B1	2	1	3
Human (Fetal)	AP4M1	1	NA	1
Human (Fetal)	AP5M1	3	NA	3
Human (Fetal)	AP5Z1	1	NA	1
Human (Fetal)	APBA2	NA	3	3
Human (Fetal)	APBB1	2	3	5
Human (Fetal)	APBB2	1	NA	1
Human (Fetal)	APBB3	NA	1	1
Human (Fetal)	APC	1	1	2
Human (Fetal)	APEH	1	1	2
Human (Fetal)	APEX1	5	2	7
Human (Fetal)	APEX2	1	NA	1
Human (Fetal)	APH1A	2	NA	2
Human (Fetal)	APH1B	1	NA	1
Human (Fetal)	API5	1	1	2
Human (Fetal)	APIP	1	NA	1
Human (Fetal)	APLN	1	NA	1
Human (Fetal)	APLP1	2	10	12
Human (Fetal)	APLP2	3	1	4
Human (Fetal)	APMAP	1	1	2
Human (Fetal)	APOE	1	NA	1
Human (Fetal)	APOL4	NA	1	1
Human (Fetal)	APOLD1	2	2	4
Human (Fetal)	APOO	1	NA	1
Human (Fetal)	APOPT1	1	NA	1
Human (Fetal)	APP	2	NA	2
Human (Fetal)	APPBP2	1	NA	1
Human (Fetal)	APPL1	1	NA	1
Human (Fetal)	APPL2	1	2	3
Human (Fetal)	APTR	1	NA	1
Human (Fetal)	APTX	NA	2	2
Human (Fetal)	AQP4	1	NA	1
Human (Fetal)	AQR	1	NA	1
Human (Fetal)	ARAF	1	1	2
Human (Fetal)	ARAP1	1	1	2
Human (Fetal)	ARAP3	NA	1	1
Human (Fetal)	ARC	2	NA	2
Human (Fetal)	ARCN1	1	NA	1
Human (Fetal)	AREL1	1	NA	1
Human (Fetal)	ARF1	1	NA	1
Human (Fetal)	ARF3	1	NA	1
Human (Fetal)	ARF4	1	NA	1
Human (Fetal)	ARF5	2	1	3
Human (Fetal)	ARF6	1	NA	1
Human (Fetal)	ARFGAP1	2	2	4
Human (Fetal)	ARFGAP2	4	2	6
Human (Fetal)	ARFGAP3	2	NA	2
Human (Fetal)	ARFIP1	2	NA	2
Human (Fetal)	ARFIP2	2	1	3
Human (Fetal)	ARFRP1	1	1	2
Human (Fetal)	ARG2	1	NA	1
Human (Fetal)	ARGLU1	2	1	3
Human (Fetal)	ARHGAP1	1	NA	1
Human (Fetal)	ARHGAP11A	1	NA	1
Human (Fetal)	ARHGAP12	1	NA	1
Human (Fetal)	ARHGAP17	1	1	2
Human (Fetal)	ARHGAP18	1	NA	1
Human (Fetal)	ARHGAP19	1	NA	1
Human (Fetal)	ARHGAP20	2	NA	2
Human (Fetal)	ARHGAP21	2	2	4
Human (Fetal)	ARHGAP28	1	NA	1
Human (Fetal)	ARHGAP29	1	NA	1
Human (Fetal)	ARHGAP32	1	NA	1
Human (Fetal)	ARHGAP33	NA	4	4
Human (Fetal)	ARHGAP35	1	NA	1
Human (Fetal)	ARHGAP39	NA	2	2
Human (Fetal)	ARHGAP44	1	NA	1
Human (Fetal)	ARHGDIA	3	1	4
Human (Fetal)	ARHGEF1	3	1	4
Human (Fetal)	ARHGEF10L	NA	2	2
Human (Fetal)	ARHGEF11	1	NA	1
Human (Fetal)	ARHGEF17	2	NA	2
Human (Fetal)	ARHGEF18	1	NA	1
Human (Fetal)	ARHGEF2	4	4	8
Human (Fetal)	ARHGEF26	1	NA	1
Human (Fetal)	ARHGEF3	2	NA	2
Human (Fetal)	ARHGEF39	1	NA	1
Human (Fetal)	ARHGEF4	NA	1	1
Human (Fetal)	ARHGEF40	NA	1	1
Human (Fetal)	ARHGEF6	1	NA	1
Human (Fetal)	ARHGEF7	1	2	3
Human (Fetal)	ARHGEF9	1	3	4
Human (Fetal)	ARID1A	1	NA	1
Human (Fetal)	ARID2	3	NA	3
Human (Fetal)	ARID3B	1	NA	1
Human (Fetal)	ARID4A	NA	2	2
Human (Fetal)	ARID4B	3	NA	3
Human (Fetal)	ARID5A	1	NA	1
Human (Fetal)	ARID5B	1	NA	1
Human (Fetal)	ARIH1	1	NA	1
Human (Fetal)	ARIH2	3	4	7
Human (Fetal)	ARL1	1	NA	1
Human (Fetal)	ARL10	1	NA	1
Human (Fetal)	ARL13B	1	NA	1
Human (Fetal)	ARL14EP	1	NA	1
Human (Fetal)	ARL15	1	NA	1
Human (Fetal)	ARL16	1	NA	1
Human (Fetal)	ARL2	2	NA	2
Human (Fetal)	ARL2BP	2	1	3
Human (Fetal)	ARL3	1	1	2
Human (Fetal)	ARL4A	1	NA	1
Human (Fetal)	ARL4D	1	NA	1
Human (Fetal)	ARL5A	1	NA	1
Human (Fetal)	ARL5B	1	NA	1
Human (Fetal)	ARL6	1	NA	1
Human (Fetal)	ARL6IP1	1	NA	1
Human (Fetal)	ARL6IP4	1	5	6
Human (Fetal)	ARL6IP5	1	NA	1
Human (Fetal)	ARL6IP6	1	NA	1
Human (Fetal)	ARL8A	1	NA	1
Human (Fetal)	ARL8B	1	NA	1
Human (Fetal)	ARMC1	1	NA	1
Human (Fetal)	ARMC10	2	NA	2
Human (Fetal)	ARMC5	1	NA	1
Human (Fetal)	ARMC6	2	1	3
Human (Fetal)	ARMC7	1	NA	1
Human (Fetal)	ARMC8	7	3	10
Human (Fetal)	ARMC9	1	NA	1
Human (Fetal)	ARMCX1	NA	2	2
Human (Fetal)	ARMCX2	2	1	3
Human (Fetal)	ARMCX3	2	1	3
Human (Fetal)	ARMCX4	1	NA	1
Human (Fetal)	ARMCX5	1	2	3
Human (Fetal)	ARMCX5-GPRASP2	NA	1	1
Human (Fetal)	ARMCX6	3	NA	3
Human (Fetal)	ARMH3	1	NA	1
Human (Fetal)	ARMH4	1	NA	1
Human (Fetal)	ARMT1	1	NA	1
Human (Fetal)	ARNT	1	NA	1
Human (Fetal)	ARNT2	1	NA	1
Human (Fetal)	ARNTL	1	1	2
Human (Fetal)	ARNTL2	1	NA	1
Human (Fetal)	ARPC1A	1	NA	1
Human (Fetal)	ARPC1B	1	NA	1
Human (Fetal)	ARPC2	2	NA	2
Human (Fetal)	ARPC3	1	NA	1
Human (Fetal)	ARPC4	3	NA	3
Human (Fetal)	ARPC5	1	NA	1
Human (Fetal)	ARPC5L	1	NA	1
Human (Fetal)	ARPIN-AP3S2	1	NA	1
Human (Fetal)	ARPP19	3	NA	3
Human (Fetal)	ARPP21	4	4	8
Human (Fetal)	ARRB1	2	NA	2
Human (Fetal)	ARRB2	3	2	5
Human (Fetal)	ARRDC1	NA	1	1
Human (Fetal)	ARRDC1-AS1	2	NA	2
Human (Fetal)	ARRDC3	1	1	2
Human (Fetal)	ARRDC4	1	NA	1
Human (Fetal)	ARSA	1	NA	1
Human (Fetal)	ARSB	1	NA	1
Human (Fetal)	ARSK	1	NA	1
Human (Fetal)	ARV1	1	NA	1
Human (Fetal)	ARVCF	1	2	3
Human (Fetal)	ASAH1	2	NA	2
Human (Fetal)	ASAH2B	2	NA	2
Human (Fetal)	ASAP1	1	NA	1
Human (Fetal)	ASAP2	1	NA	1
Human (Fetal)	ASB16-AS1	2	NA	2
Human (Fetal)	ASB3	3	NA	3
Human (Fetal)	ASB6	1	1	2
Human (Fetal)	ASB7	1	NA	1
Human (Fetal)	ASB8	1	NA	1
Human (Fetal)	ASCC1	1	2	3
Human (Fetal)	ASCC2	2	3	5
Human (Fetal)	ASCL1	1	NA	1
Human (Fetal)	ASF1A	1	NA	1
Human (Fetal)	ASF1B	1	NA	1
Human (Fetal)	ASH1L	NA	1	1
Human (Fetal)	ASH2L	1	NA	1
Human (Fetal)	ASIC1	1	NA	1
Human (Fetal)	ASIC4	1	NA	1
Human (Fetal)	ASMTL	1	NA	1
Human (Fetal)	ASNA1	1	NA	1
Human (Fetal)	ASNS	1	1	2
Human (Fetal)	ASNSD1	1	1	2
Human (Fetal)	ASPH	3	1	4
Human (Fetal)	ASPHD1	1	1	2
Human (Fetal)	ASPHD2	1	NA	1
Human (Fetal)	ASPSCR1	1	NA	1
Human (Fetal)	ASRGL1	5	1	6
Human (Fetal)	ASTE1	NA	1	1
Human (Fetal)	ASTN1	3	NA	3
Human (Fetal)	ASTN2	1	NA	1
Human (Fetal)	ASXL1	1	NA	1
Human (Fetal)	ATAD1	1	2	3
Human (Fetal)	ATAD2	1	NA	1
Human (Fetal)	ATAD2B	1	NA	1
Human (Fetal)	ATAD3A	1	NA	1
Human (Fetal)	ATAD3B	NA	1	1
Human (Fetal)	ATAD5	1	NA	1
Human (Fetal)	ATAT1	1	NA	1
Human (Fetal)	ATCAY	1	NA	1
Human (Fetal)	ATE1	2	NA	2
Human (Fetal)	ATF1	1	NA	1
Human (Fetal)	ATF2	2	2	4
Human (Fetal)	ATF4	1	NA	1
Human (Fetal)	ATF5	1	NA	1
Human (Fetal)	ATF6	1	NA	1
Human (Fetal)	ATF6B	2	NA	2
Human (Fetal)	ATF7	1	NA	1
Human (Fetal)	ATF7IP	1	NA	1
Human (Fetal)	ATG101	1	NA	1
Human (Fetal)	ATG12	1	NA	1
Human (Fetal)	ATG13	3	4	7
Human (Fetal)	ATG14	1	NA	1
Human (Fetal)	ATG16L1	2	NA	2
Human (Fetal)	ATG2A	NA	1	1
Human (Fetal)	ATG3	2	NA	2
Human (Fetal)	ATG4B	2	1	3
Human (Fetal)	ATG4C	1	NA	1
Human (Fetal)	ATG4D	2	NA	2
Human (Fetal)	ATG5	2	NA	2
Human (Fetal)	ATG7	1	NA	1
Human (Fetal)	ATG9A	1	1	2
Human (Fetal)	ATG9B	NA	1	1
Human (Fetal)	ATIC	1	NA	1
Human (Fetal)	ATL1	2	NA	2
Human (Fetal)	ATL2	1	NA	1
Human (Fetal)	ATMIN	1	NA	1
Human (Fetal)	ATN1	1	NA	1
Human (Fetal)	ATOH8	1	NA	1
Human (Fetal)	ATOX1	1	1	2
Human (Fetal)	ATP13A1	1	7	8
Human (Fetal)	ATP13A2	2	4	6
Human (Fetal)	ATP1A1	3	1	4
Human (Fetal)	ATP1A2	1	NA	1
Human (Fetal)	ATP1A3	3	NA	3
Human (Fetal)	ATP1B1	1	NA	1
Human (Fetal)	ATP1B2	1	1	2
Human (Fetal)	ATP1B3	1	NA	1
Human (Fetal)	ATP2A2	NA	1	1
Human (Fetal)	ATP2B1	1	1	2
Human (Fetal)	ATP2B2	1	NA	1
Human (Fetal)	ATP2C1	2	3	5
Human (Fetal)	ATP5F1A	1	2	3
Human (Fetal)	ATP5F1B	1	3	4
Human (Fetal)	ATP5F1C	2	NA	2
Human (Fetal)	ATP5F1D	2	NA	2
Human (Fetal)	ATP5F1E	1	NA	1
Human (Fetal)	ATP5IF1	2	NA	2
Human (Fetal)	ATP5MC1	2	NA	2
Human (Fetal)	ATP5MC2	1	NA	1
Human (Fetal)	ATP5MC3	1	NA	1
Human (Fetal)	ATP5MD	1	NA	1
Human (Fetal)	ATP5ME	2	1	3
Human (Fetal)	ATP5MF	3	NA	3
Human (Fetal)	ATP5MG	2	NA	2
Human (Fetal)	ATP5MPL	2	NA	2
Human (Fetal)	ATP5PB	1	NA	1
Human (Fetal)	ATP5PD	1	NA	1
Human (Fetal)	ATP5PF	1	NA	1
Human (Fetal)	ATP5PO	2	NA	2
Human (Fetal)	ATP6AP1	1	1	2
Human (Fetal)	ATP6AP2	4	NA	4
Human (Fetal)	ATP6V0A1	4	2	6
Human (Fetal)	ATP6V0A2	1	NA	1
Human (Fetal)	ATP6V0B	3	NA	3
Human (Fetal)	ATP6V0C	1	NA	1
Human (Fetal)	ATP6V0D1	1	NA	1
Human (Fetal)	ATP6V0E1	1	NA	1
Human (Fetal)	ATP6V0E2	2	NA	2
Human (Fetal)	ATP6V1A	1	NA	1
Human (Fetal)	ATP6V1B2	1	2	3
Human (Fetal)	ATP6V1C1	1	NA	1
Human (Fetal)	ATP6V1D	1	NA	1
Human (Fetal)	ATP6V1E1	1	NA	1
Human (Fetal)	ATP6V1E2	NA	1	1
Human (Fetal)	ATP6V1F	1	NA	1
Human (Fetal)	ATP6V1G1	1	NA	1
Human (Fetal)	ATP6V1H	3	3	6
Human (Fetal)	ATP8A2	1	NA	1
Human (Fetal)	ATP9A	1	NA	1
Human (Fetal)	ATP9B	1	NA	1
Human (Fetal)	ATPAF1	2	2	4
Human (Fetal)	ATPAF2	1	NA	1
Human (Fetal)	ATPSCKMT	NA	1	1
Human (Fetal)	ATRAID	2	NA	2
Human (Fetal)	ATRIP	1	1	2
Human (Fetal)	ATRN	1	NA	1
Human (Fetal)	ATRX	5	3	8
Human (Fetal)	ATXN10	1	NA	1
Human (Fetal)	ATXN2	1	2	3
Human (Fetal)	ATXN2L	NA	3	3
Human (Fetal)	ATXN3	2	NA	2
Human (Fetal)	ATXN7L1	2	1	3
Human (Fetal)	ATXN7L2	NA	4	4
Human (Fetal)	ATXN7L3	1	1	2
Human (Fetal)	AUH	1	NA	1
Human (Fetal)	AUP1	4	4	8
Human (Fetal)	AURKA	2	NA	2
Human (Fetal)	AURKAIP1	1	NA	1
Human (Fetal)	AURKB	1	NA	1
Human (Fetal)	AUTS2	1	1	2
Human (Fetal)	AVPI1	1	NA	1
Human (Fetal)	AXIN1	1	NA	1
Human (Fetal)	AXIN2	1	NA	1
Human (Fetal)	AZI2	1	NA	1
Human (Fetal)	AZIN1	2	1	3
Human (Fetal)	AZIN2	NA	1	1
Human (Fetal)	B2M	1	NA	1
Human (Fetal)	B3GALNT1	4	1	5
Human (Fetal)	B3GALNT2	NA	1	1
Human (Fetal)	B3GALT2	1	NA	1
Human (Fetal)	B3GAT1	NA	2	2
Human (Fetal)	B3GAT2	1	1	2
Human (Fetal)	B3GAT3	1	NA	1
Human (Fetal)	B3GLCT	1	NA	1
Human (Fetal)	B3GNT2	1	NA	1
Human (Fetal)	B3GNT5	2	NA	2
Human (Fetal)	B4GALNT1	2	3	5
Human (Fetal)	B4GALNT4	1	2	3
Human (Fetal)	B4GALT2	1	NA	1
Human (Fetal)	B4GALT3	2	3	5
Human (Fetal)	B4GALT4	1	NA	1
Human (Fetal)	B4GALT7	3	NA	3
Human (Fetal)	B4GAT1	1	NA	1
Human (Fetal)	BAALC	2	NA	2
Human (Fetal)	BABAM1	3	1	4
Human (Fetal)	BABAM2	2	NA	2
Human (Fetal)	BACH1	1	NA	1
Human (Fetal)	BACH2	1	NA	1
Human (Fetal)	BAD	1	NA	1
Human (Fetal)	BAG1	1	NA	1
Human (Fetal)	BAG3	1	NA	1
Human (Fetal)	BAG4	2	NA	2
Human (Fetal)	BAG5	1	NA	1
Human (Fetal)	BAG6	NA	1	1
Human (Fetal)	BAHD1	1	1	2
Human (Fetal)	BAIAP2	4	1	5
Human (Fetal)	BAIAP2-DT	1	NA	1
Human (Fetal)	BAK1	2	NA	2
Human (Fetal)	BANF1	1	NA	1
Human (Fetal)	BANP	1	3	4
Human (Fetal)	BAP1	2	NA	2
Human (Fetal)	BARD1	1	NA	1
Human (Fetal)	BASP1	1	NA	1
Human (Fetal)	BAX	1	NA	1
Human (Fetal)	BAZ1A	1	NA	1
Human (Fetal)	BAZ1B	1	NA	1
Human (Fetal)	BAZ2A	1	NA	1
Human (Fetal)	BAZ2B	5	3	8
Human (Fetal)	BBC3	1	NA	1
Human (Fetal)	BBIP1	2	NA	2
Human (Fetal)	BBS1	1	NA	1
Human (Fetal)	BBS10	1	NA	1
Human (Fetal)	BBS12	1	NA	1
Human (Fetal)	BBS2	1	2	3
Human (Fetal)	BBS4	1	NA	1
Human (Fetal)	BBS7	1	NA	1
Human (Fetal)	BBS9	2	NA	2
Human (Fetal)	BBX	1	NA	1
Human (Fetal)	BCAM	1	NA	1
Human (Fetal)	BCAN	2	1	3
Human (Fetal)	BCAP29	2	NA	2
Human (Fetal)	BCAP31	1	NA	1
Human (Fetal)	BCAR1	1	NA	1
Human (Fetal)	BCAR3	1	NA	1
Human (Fetal)	BCAS2	2	NA	2
Human (Fetal)	BCAS3	1	NA	1
Human (Fetal)	BCAS3_KRT18P61	1	NA	1
Human (Fetal)	BCAS4	1	NA	1
Human (Fetal)	BCAT1	2	NA	2
Human (Fetal)	BCAT2	1	NA	1
Human (Fetal)	BCCIP	3	NA	3
Human (Fetal)	BCHE	1	NA	1
Human (Fetal)	BCKDHA	1	NA	1
Human (Fetal)	BCKDHB	1	NA	1
Human (Fetal)	BCKDK	2	1	3
Human (Fetal)	BCL10	1	NA	1
Human (Fetal)	BCL11A	4	NA	4
Human (Fetal)	BCL2L1	3	3	6
Human (Fetal)	BCL2L13	1	NA	1
Human (Fetal)	BCL6	1	NA	1
Human (Fetal)	BCL7A	2	NA	2
Human (Fetal)	BCL7B	3	NA	3
Human (Fetal)	BCL9	1	1	2
Human (Fetal)	BCL9L	1	NA	1
Human (Fetal)	BCLAF1	2	NA	2
Human (Fetal)	BCOR	2	NA	2
Human (Fetal)	BCR	2	NA	2
Human (Fetal)	BCS1L	3	2	5
Human (Fetal)	BECN1	3	NA	3
Human (Fetal)	BEGAIN	1	NA	1
Human (Fetal)	BEND3	1	NA	1
Human (Fetal)	BEND5	1	NA	1
Human (Fetal)	BEND6	1	NA	1
Human (Fetal)	BET1	1	NA	1
Human (Fetal)	BET1L	2	NA	2
Human (Fetal)	BEX1	1	NA	1
Human (Fetal)	BEX2	2	NA	2
Human (Fetal)	BEX3	3	1	4
Human (Fetal)	BEX4	2	NA	2
Human (Fetal)	BEX5	1	NA	1
Human (Fetal)	BFAR	1	NA	1
Human (Fetal)	BGN	1	NA	1
Human (Fetal)	BHLHB9	1	1	2
Human (Fetal)	BHLHE40	1	NA	1
Human (Fetal)	BICD1	1	NA	1
Human (Fetal)	BICD2	1	NA	1
Human (Fetal)	BICRA	1	NA	1
Human (Fetal)	BID	4	NA	4
Human (Fetal)	BIN1	2	2	4
Human (Fetal)	BIN3	1	NA	1
Human (Fetal)	BIRC2	1	1	2
Human (Fetal)	BIRC5	1	NA	1
Human (Fetal)	BIRC6	2	NA	2
Human (Fetal)	BIVM	1	2	3
Human (Fetal)	BLCAP	5	NA	5
Human (Fetal)	BLMH	1	NA	1
Human (Fetal)	BLOC1S1	1	NA	1
Human (Fetal)	BLOC1S2	2	NA	2
Human (Fetal)	BLOC1S5	1	1	2
Human (Fetal)	BLOC1S6	4	NA	4
Human (Fetal)	BLVRA	2	NA	2
Human (Fetal)	BLZF1	1	NA	1
Human (Fetal)	BMERB1	1	NA	1
Human (Fetal)	BMI1	1	1	2
Human (Fetal)	BMP1	1	NA	1
Human (Fetal)	BMP7	1	NA	1
Human (Fetal)	BMPER	1	NA	1
Human (Fetal)	BMPR1A	1	NA	1
Human (Fetal)	BMPR2	1	NA	1
Human (Fetal)	BMS1	1	NA	1
Human (Fetal)	BMT2	1	NA	1
Human (Fetal)	BNIP1	2	NA	2
Human (Fetal)	BNIP2	1	2	3
Human (Fetal)	BNIP3	1	NA	1
Human (Fetal)	BNIP3L	2	NA	2
Human (Fetal)	BOC	1	NA	1
Human (Fetal)	BOD1	1	1	2
Human (Fetal)	BOD1L1	2	NA	2
Human (Fetal)	BOK	1	NA	1
Human (Fetal)	BOLA1	1	NA	1
Human (Fetal)	BOLA2-SMG1P6	1	NA	1
Human (Fetal)	BOLA3-AS1	1	NA	1
Human (Fetal)	BOP1	1	5	6
Human (Fetal)	BORCS8	1	NA	1
Human (Fetal)	BPGM	1	NA	1
Human (Fetal)	BPHL	2	NA	2
Human (Fetal)	BPTF	3	NA	3
Human (Fetal)	BRAP	2	NA	2
Human (Fetal)	BRAT1	1	4	5
Human (Fetal)	BRCC3	2	NA	2
Human (Fetal)	BRD1	1	NA	1
Human (Fetal)	BRD2	1	NA	1
Human (Fetal)	BRD3	1	NA	1
Human (Fetal)	BRD3OS	2	1	3
Human (Fetal)	BRD4	2	NA	2
Human (Fetal)	BRD7	1	NA	1
Human (Fetal)	BRD8	2	1	3
Human (Fetal)	BRD9	2	2	4
Human (Fetal)	BRF1	1	1	2
Human (Fetal)	BRF2	1	NA	1
Human (Fetal)	BRINP1	1	NA	1
Human (Fetal)	BRINP2	1	NA	1
Human (Fetal)	BRINP3	1	2	3
Human (Fetal)	BRIX1	1	1	2
Human (Fetal)	BRK1	1	1	2
Human (Fetal)	BRMS1	1	1	2
Human (Fetal)	BRMS1L	1	NA	1
Human (Fetal)	BROX	1	1	2
Human (Fetal)	BRPF1	NA	1	1
Human (Fetal)	BRPF3	1	NA	1
Human (Fetal)	BRSK1	1	NA	1
Human (Fetal)	BRSK2	1	NA	1
Human (Fetal)	BRWD1	2	NA	2
Human (Fetal)	BSCL2	2	NA	2
Human (Fetal)	BSDC1	5	1	6
Human (Fetal)	BSG	1	NA	1
Human (Fetal)	BTAF1	1	NA	1
Human (Fetal)	BTBD1	2	1	3
Human (Fetal)	BTBD10	3	1	4
Human (Fetal)	BTBD17	1	NA	1
Human (Fetal)	BTBD2	1	NA	1
Human (Fetal)	BTBD3	1	NA	1
Human (Fetal)	BTBD6	1	NA	1
Human (Fetal)	BTBD8	1	NA	1
Human (Fetal)	BTD	1	NA	1
Human (Fetal)	BTF3	2	NA	2
Human (Fetal)	BTF3L4	2	NA	2
Human (Fetal)	BTG1	1	NA	1
Human (Fetal)	BTG2	1	NA	1
Human (Fetal)	BTG3	1	NA	1
Human (Fetal)	BTN2A1	2	NA	2
Human (Fetal)	BTN3A1	1	1	2
Human (Fetal)	BTRC	2	NA	2
Human (Fetal)	BUB1	1	NA	1
Human (Fetal)	BUB1B	1	NA	1
Human (Fetal)	BUB3	3	NA	3
Human (Fetal)	BUD13	1	NA	1
Human (Fetal)	BUD23	2	NA	2
Human (Fetal)	BUD31	1	NA	1
Human (Fetal)	BX664615.2	NA	1	1
Human (Fetal)	BX890604.2	4	5	9
Human (Fetal)	BYSL	1	NA	1
Human (Fetal)	BZW1	1	1	2
Human (Fetal)	BZW2	3	NA	3
Human (Fetal)	C10ORF88	3	NA	3
Human (Fetal)	C11ORF24	1	NA	1
Human (Fetal)	C11ORF49	3	3	6
Human (Fetal)	C11ORF54	1	NA	1
Human (Fetal)	C11ORF58	1	1	2
Human (Fetal)	C11ORF68	1	NA	1
Human (Fetal)	C11ORF74	1	NA	1
Human (Fetal)	C11ORF87	1	NA	1
Human (Fetal)	C11ORF95	2	NA	2
Human (Fetal)	C12ORF10	1	NA	1
Human (Fetal)	C12ORF29	2	NA	2
Human (Fetal)	C12ORF4	1	2	3
Human (Fetal)	C12ORF43	1	NA	1
Human (Fetal)	C12ORF49	1	NA	1
Human (Fetal)	C12ORF57	1	NA	1
Human (Fetal)	C12ORF65	1	1	2
Human (Fetal)	C12ORF75	2	1	3
Human (Fetal)	C12ORF76	3	NA	3
Human (Fetal)	C14ORF132	1	NA	1
Human (Fetal)	C14ORF28	1	NA	1
Human (Fetal)	C14ORF93	1	NA	1
Human (Fetal)	C15ORF40	1	NA	1
Human (Fetal)	C15ORF41	1	NA	1
Human (Fetal)	C15ORF61	1	NA	1
Human (Fetal)	C16ORF58	1	2	3
Human (Fetal)	C16ORF70	1	1	2
Human (Fetal)	C16ORF72	1	NA	1
Human (Fetal)	C16ORF87	1	NA	1
Human (Fetal)	C17ORF113	1	NA	1
Human (Fetal)	C17ORF49	1	NA	1
Human (Fetal)	C17ORF49_RNASEK	1	NA	1
Human (Fetal)	C17ORF58	2	NA	2
Human (Fetal)	C17ORF75	1	NA	1
Human (Fetal)	C17ORF80	2	NA	2
Human (Fetal)	C18ORF25	1	NA	1
Human (Fetal)	C18ORF32	2	NA	2
Human (Fetal)	C19ORF12	2	NA	2
Human (Fetal)	C19ORF25	2	NA	2
Human (Fetal)	C19ORF44	NA	1	1
Human (Fetal)	C19ORF47	1	1	2
Human (Fetal)	C19ORF48	1	1	2
Human (Fetal)	C19ORF57	NA	3	3
Human (Fetal)	C1D	1	NA	1
Human (Fetal)	C1GALT1	1	NA	1
Human (Fetal)	C1ORF109	1	3	4
Human (Fetal)	C1ORF115	1	NA	1
Human (Fetal)	C1ORF122	1	NA	1
Human (Fetal)	C1ORF131	1	NA	1
Human (Fetal)	C1ORF159	2	NA	2
Human (Fetal)	C1ORF174	2	NA	2
Human (Fetal)	C1ORF198	1	NA	1
Human (Fetal)	C1ORF21	1	NA	1
Human (Fetal)	C1ORF216	1	NA	1
Human (Fetal)	C1ORF35	1	1	2
Human (Fetal)	C1ORF43	3	1	4
Human (Fetal)	C1ORF52	2	NA	2
Human (Fetal)	C1ORF61	2	NA	2
Human (Fetal)	C1QBP	1	NA	1
Human (Fetal)	C1QTNF3	1	NA	1
Human (Fetal)	C1QTNF4	1	NA	1
Human (Fetal)	C20ORF194	3	NA	3
Human (Fetal)	C20ORF27	1	1	2
Human (Fetal)	C20ORF96	2	5	7
Human (Fetal)	C21ORF91	1	NA	1
Human (Fetal)	C22ORF39	3	NA	3
Human (Fetal)	C2CD2L	1	NA	1
Human (Fetal)	C2CD3	1	NA	1
Human (Fetal)	C2CD4C	1	NA	1
Human (Fetal)	C2CD5	2	NA	2
Human (Fetal)	C2ORF15	1	NA	1
Human (Fetal)	C2ORF42	NA	1	1
Human (Fetal)	C2ORF49	1	NA	1
Human (Fetal)	C2ORF69	1	NA	1
Human (Fetal)	C2ORF80	NA	2	2
Human (Fetal)	C3ORF14	1	NA	1
Human (Fetal)	C3ORF18	3	NA	3
Human (Fetal)	C3ORF33	1	NA	1
Human (Fetal)	C3ORF38	1	NA	1
Human (Fetal)	C3ORF70	1	NA	1
Human (Fetal)	C4ORF3	1	NA	1
Human (Fetal)	C4ORF33	1	NA	1
Human (Fetal)	C4ORF46	1	NA	1
Human (Fetal)	C4ORF48	2	NA	2
Human (Fetal)	C5ORF15	1	NA	1
Human (Fetal)	C5ORF22	1	NA	1
Human (Fetal)	C5ORF24	2	NA	2
Human (Fetal)	C5ORF30	2	1	3
Human (Fetal)	C5ORF49	1	NA	1
Human (Fetal)	C5ORF51	1	NA	1
Human (Fetal)	C5ORF63	NA	1	1
Human (Fetal)	C6ORF203	1	NA	1
Human (Fetal)	C6ORF62	1	NA	1
Human (Fetal)	C6ORF89	1	NA	1
Human (Fetal)	C7ORF25	2	NA	2
Human (Fetal)	C7ORF26	1	NA	1
Human (Fetal)	C7ORF50	1	NA	1
Human (Fetal)	C8ORF33	2	1	3
Human (Fetal)	C8ORF34	2	NA	2
Human (Fetal)	C8ORF34-AS1	1	NA	1
Human (Fetal)	C8ORF58	2	NA	2
Human (Fetal)	C8ORF76	1	NA	1
Human (Fetal)	C8ORF82	2	NA	2
Human (Fetal)	C8ORF88	1	NA	1
Human (Fetal)	C9ORF129	1	1	2
Human (Fetal)	C9ORF16	1	NA	1
Human (Fetal)	C9ORF40	1	NA	1
Human (Fetal)	C9ORF64	1	NA	1
Human (Fetal)	C9ORF72	1	1	2
Human (Fetal)	C9ORF78	1	NA	1
Human (Fetal)	C9ORF85	1	1	2
Human (Fetal)	CA10	2	NA	2
Human (Fetal)	CA11	1	NA	1
Human (Fetal)	CA12	1	1	2
Human (Fetal)	CA2	1	NA	1
Human (Fetal)	CA3	1	NA	1
Human (Fetal)	CAAP1	1	NA	1
Human (Fetal)	CAB39	1	NA	1
Human (Fetal)	CAB39L	1	NA	1
Human (Fetal)	CABIN1	1	NA	1
Human (Fetal)	CABYR	1	NA	1
Human (Fetal)	CACFD1	3	1	4
Human (Fetal)	CACHD1	1	NA	1
Human (Fetal)	CACNA1B	1	NA	1
Human (Fetal)	CACNA1H	1	NA	1
Human (Fetal)	CACNA2D1	1	NA	1
Human (Fetal)	CACNB1	2	2	4
Human (Fetal)	CACNB3	2	1	3
Human (Fetal)	CACNG3	1	NA	1
Human (Fetal)	CACNG4	1	NA	1
Human (Fetal)	CACNG7	2	NA	2
Human (Fetal)	CACUL1	1	NA	1
Human (Fetal)	CACYBP	1	NA	1
Human (Fetal)	CADM1	6	3	9
Human (Fetal)	CADM2	1	NA	1
Human (Fetal)	CADM3	2	NA	2
Human (Fetal)	CADM4	1	NA	1
Human (Fetal)	CADPS	1	NA	1
Human (Fetal)	CALB1	1	NA	1
Human (Fetal)	CALCOCO1	1	2	3
Human (Fetal)	CALCOCO2	1	NA	1
Human (Fetal)	CALD1	4	NA	4
Human (Fetal)	CALM1	1	NA	1
Human (Fetal)	CALM2	3	1	4
Human (Fetal)	CALM3	4	NA	4
Human (Fetal)	CALR	1	NA	1
Human (Fetal)	CALU	2	NA	2
Human (Fetal)	CALY	NA	1	1
Human (Fetal)	CAMK1	1	1	2
Human (Fetal)	CAMK1G	2	NA	2
Human (Fetal)	CAMK2B	2	4	6
Human (Fetal)	CAMK2D	NA	1	1
Human (Fetal)	CAMK2G	5	1	6
Human (Fetal)	CAMK2N1	2	NA	2
Human (Fetal)	CAMKK1	1	NA	1
Human (Fetal)	CAMKK2	1	2	3
Human (Fetal)	CAMKV	3	10	13
Human (Fetal)	CAMLG	1	NA	1
Human (Fetal)	CAMSAP1	2	NA	2
Human (Fetal)	CAMSAP2	1	NA	1
Human (Fetal)	CAMSAP3	1	1	2
Human (Fetal)	CAMTA1	1	NA	1
Human (Fetal)	CAMTA2	1	1	2
Human (Fetal)	CAND1	2	NA	2
Human (Fetal)	CAND2	1	NA	1
Human (Fetal)	CANT1	2	2	4
Human (Fetal)	CANX	2	NA	2
Human (Fetal)	CAP1	1	2	3
Human (Fetal)	CAP2	3	NA	3
Human (Fetal)	CAPG	1	NA	1
Human (Fetal)	CAPN10	1	NA	1
Human (Fetal)	CAPN15	1	NA	1
Human (Fetal)	CAPN2	2	NA	2
Human (Fetal)	CAPN5	1	NA	1
Human (Fetal)	CAPN7	1	NA	1
Human (Fetal)	CAPNS1	1	NA	1
Human (Fetal)	CAPRIN1	4	NA	4
Human (Fetal)	CAPRIN2	NA	1	1
Human (Fetal)	CAPZA1	1	NA	1
Human (Fetal)	CAPZA2	2	NA	2
Human (Fetal)	CAPZB	2	NA	2
Human (Fetal)	CARD10	1	NA	1
Human (Fetal)	CARD19	1	NA	1
Human (Fetal)	CARHSP1	1	1	2
Human (Fetal)	CARM1	NA	1	1
Human (Fetal)	CARMIL3	NA	1	1
Human (Fetal)	CARS	2	4	6
Human (Fetal)	CARS2	1	1	2
Human (Fetal)	CASC15	NA	2	2
Human (Fetal)	CASC3	1	NA	1
Human (Fetal)	CASC4	2	NA	2
Human (Fetal)	CASD1	2	NA	2
Human (Fetal)	CASK	1	NA	1
Human (Fetal)	CASP2	2	NA	2
Human (Fetal)	CASP3	3	NA	3
Human (Fetal)	CASP6	1	NA	1
Human (Fetal)	CASP7	1	NA	1
Human (Fetal)	CASP8AP2	1	NA	1
Human (Fetal)	CASP9	1	NA	1
Human (Fetal)	CASQ1	1	NA	1
Human (Fetal)	CASTOR2	1	NA	1
Human (Fetal)	CASTOR3	2	1	3
Human (Fetal)	CAT	1	NA	1
Human (Fetal)	CAV2	1	NA	1
Human (Fetal)	CBFA2T2	2	NA	2
Human (Fetal)	CBFB	2	NA	2
Human (Fetal)	CBL	1	NA	1
Human (Fetal)	CBLB	1	2	3
Human (Fetal)	CBLL1	1	NA	1
Human (Fetal)	CBLN2	4	1	5
Human (Fetal)	CBLN4	1	NA	1
Human (Fetal)	CBR1	2	1	3
Human (Fetal)	CBR4	1	NA	1
Human (Fetal)	CBS	1	2	3
Human (Fetal)	CBSL	NA	1	1
Human (Fetal)	CBWD1	1	NA	1
Human (Fetal)	CBWD2	4	NA	4
Human (Fetal)	CBWD3	NA	1	1
Human (Fetal)	CBWD5	2	NA	2
Human (Fetal)	CBWD6	1	NA	1
Human (Fetal)	CBX1	2	1	3
Human (Fetal)	CBX2	1	NA	1
Human (Fetal)	CBX3	5	1	6
Human (Fetal)	CBX5	1	NA	1
Human (Fetal)	CBX6	2	NA	2
Human (Fetal)	CBX7	1	NA	1
Human (Fetal)	CBX8	1	NA	1
Human (Fetal)	CBY1	2	NA	2
Human (Fetal)	CC2D1A	3	1	4
Human (Fetal)	CCAR1	1	NA	1
Human (Fetal)	CCAR2	2	NA	2
Human (Fetal)	CCBE1	1	NA	1
Human (Fetal)	CCDC106	3	NA	3
Human (Fetal)	CCDC107	3	NA	3
Human (Fetal)	CCDC112	2	1	3
Human (Fetal)	CCDC115	3	NA	3
Human (Fetal)	CCDC117	1	NA	1
Human (Fetal)	CCDC12	1	1	2
Human (Fetal)	CCDC120	1	NA	1
Human (Fetal)	CCDC121	2	NA	2
Human (Fetal)	CCDC124	1	NA	1
Human (Fetal)	CCDC126	1	NA	1
Human (Fetal)	CCDC127	1	NA	1
Human (Fetal)	CCDC13_HIGD1A	NA	1	1
Human (Fetal)	CCDC130	2	NA	2
Human (Fetal)	CCDC136	1	1	2
Human (Fetal)	CCDC137	1	1	2
Human (Fetal)	CCDC14	3	4	7
Human (Fetal)	CCDC142	1	1	2
Human (Fetal)	CCDC144B	2	2	4
Human (Fetal)	CCDC15-DT	1	NA	1
Human (Fetal)	CCDC152	2	NA	2
Human (Fetal)	CCDC157	NA	1	1
Human (Fetal)	CCDC169-SOHLH2	NA	1	1
Human (Fetal)	CCDC174	1	NA	1
Human (Fetal)	CCDC181	1	NA	1
Human (Fetal)	CCDC22	1	NA	1
Human (Fetal)	CCDC25	2	NA	2
Human (Fetal)	CCDC28A	2	NA	2
Human (Fetal)	CCDC3	1	NA	1
Human (Fetal)	CCDC32	1	NA	1
Human (Fetal)	CCDC34	1	NA	1
Human (Fetal)	CCDC43	2	NA	2
Human (Fetal)	CCDC47	1	NA	1
Human (Fetal)	CCDC50	1	NA	1
Human (Fetal)	CCDC51	1	1	2
Human (Fetal)	CCDC59	NA	1	1
Human (Fetal)	CCDC6	1	NA	1
Human (Fetal)	CCDC61	1	NA	1
Human (Fetal)	CCDC74A	1	NA	1
Human (Fetal)	CCDC74B	1	NA	1
Human (Fetal)	CCDC82	2	2	4
Human (Fetal)	CCDC85A	NA	1	1
Human (Fetal)	CCDC86	1	NA	1
Human (Fetal)	CCDC88A	5	1	6
Human (Fetal)	CCDC88C	1	NA	1
Human (Fetal)	CCDC9	2	NA	2
Human (Fetal)	CCDC90B	5	3	8
Human (Fetal)	CCDC91	NA	2	2
Human (Fetal)	CCDC92	1	NA	1
Human (Fetal)	CCDC93	1	1	2
Human (Fetal)	CCDC97	1	NA	1
Human (Fetal)	CCK	1	NA	1
Human (Fetal)	CCKBR	1	NA	1
Human (Fetal)	CCM2	1	NA	1
Human (Fetal)	CCN1	1	NA	1
Human (Fetal)	CCN2	1	NA	1
Human (Fetal)	CCN3	1	NA	1
Human (Fetal)	CCNA1	1	NA	1
Human (Fetal)	CCNA2	1	NA	1
Human (Fetal)	CCNB1	1	NA	1
Human (Fetal)	CCNB1IP1	2	NA	2
Human (Fetal)	CCNB2	2	NA	2
Human (Fetal)	CCNC	2	1	3
Human (Fetal)	CCND1	1	NA	1
Human (Fetal)	CCND2	1	NA	1
Human (Fetal)	CCND3	1	NA	1
Human (Fetal)	CCNDBP1	3	NA	3
Human (Fetal)	CCNE2	1	NA	1
Human (Fetal)	CCNF	2	NA	2
Human (Fetal)	CCNG1	1	NA	1
Human (Fetal)	CCNG2	2	2	4
Human (Fetal)	CCNH	3	NA	3
Human (Fetal)	CCNI	1	4	5
Human (Fetal)	CCNJ	2	1	3
Human (Fetal)	CCNK	1	1	2
Human (Fetal)	CCNL1	1	2	3
Human (Fetal)	CCNL2	2	11	13
Human (Fetal)	CCNO	1	NA	1
Human (Fetal)	CCNT2	2	1	3
Human (Fetal)	CCNYL1	1	NA	1
Human (Fetal)	CCP110	NA	2	2
Human (Fetal)	CCPG1	2	NA	2
Human (Fetal)	CCS	2	2	4
Human (Fetal)	CCSAP	1	NA	1
Human (Fetal)	CCSER2	1	1	2
Human (Fetal)	CCT2	1	NA	1
Human (Fetal)	CCT3	2	NA	2
Human (Fetal)	CCT4	1	NA	1
Human (Fetal)	CCT5	1	NA	1
Human (Fetal)	CCT6A	1	NA	1
Human (Fetal)	CCT6P1	1	NA	1
Human (Fetal)	CCT6P3	1	NA	1
Human (Fetal)	CCT7	1	1	2
Human (Fetal)	CCT8	2	1	3
Human (Fetal)	CCZ1	3	NA	3
Human (Fetal)	CCZ1B	1	2	3
Human (Fetal)	CD151	3	1	4
Human (Fetal)	CD164	1	NA	1
Human (Fetal)	CD200	3	NA	3
Human (Fetal)	CD24	4	1	5
Human (Fetal)	CD276	1	2	3
Human (Fetal)	CD2BP2	1	2	3
Human (Fetal)	CD320	1	NA	1
Human (Fetal)	CD34	1	NA	1
Human (Fetal)	CD46	3	1	4
Human (Fetal)	CD47	2	NA	2
Human (Fetal)	CD59	2	NA	2
Human (Fetal)	CD63	2	NA	2
Human (Fetal)	CD68	1	NA	1
Human (Fetal)	CD81	1	NA	1
Human (Fetal)	CD82	1	NA	1
Human (Fetal)	CD83	1	NA	1
Human (Fetal)	CD9	1	NA	1
Human (Fetal)	CD93	1	NA	1
Human (Fetal)	CD99	1	NA	1
Human (Fetal)	CD99L2	2	1	3
Human (Fetal)	CDC123	2	NA	2
Human (Fetal)	CDC16	4	2	6
Human (Fetal)	CDC20	2	NA	2
Human (Fetal)	CDC23	1	NA	1
Human (Fetal)	CDC25A	1	NA	1
Human (Fetal)	CDC25B	2	1	3
Human (Fetal)	CDC27	1	NA	1
Human (Fetal)	CDC34	1	NA	1
Human (Fetal)	CDC37	2	1	3
Human (Fetal)	CDC37L1	1	NA	1
Human (Fetal)	CDC40	1	NA	1
Human (Fetal)	CDC42	2	1	3
Human (Fetal)	CDC42BPA	2	NA	2
Human (Fetal)	CDC42BPB	1	NA	1
Human (Fetal)	CDC42EP1	1	NA	1
Human (Fetal)	CDC42EP2	1	NA	1
Human (Fetal)	CDC42EP3	1	NA	1
Human (Fetal)	CDC42EP4	2	NA	2
Human (Fetal)	CDC42SE1	1	NA	1
Human (Fetal)	CDC42SE2	2	2	4
Human (Fetal)	CDC45	1	NA	1
Human (Fetal)	CDC5L	1	NA	1
Human (Fetal)	CDC6	1	NA	1
Human (Fetal)	CDC7	1	NA	1
Human (Fetal)	CDC73	1	NA	1
Human (Fetal)	CDCA3	1	NA	1
Human (Fetal)	CDCA4	1	NA	1
Human (Fetal)	CDCA5	1	NA	1
Human (Fetal)	CDCA7	3	1	4
Human (Fetal)	CDCA7L	2	NA	2
Human (Fetal)	CDCA8	2	NA	2
Human (Fetal)	CDH10	2	NA	2
Human (Fetal)	CDH11	1	NA	1
Human (Fetal)	CDH12	NA	1	1
Human (Fetal)	CDH13	1	NA	1
Human (Fetal)	CDH18	1	NA	1
Human (Fetal)	CDH2	1	NA	1
Human (Fetal)	CDH4	1	NA	1
Human (Fetal)	CDH5	1	NA	1
Human (Fetal)	CDH6	1	1	2
Human (Fetal)	CDH8	1	NA	1
Human (Fetal)	CDIP1	2	NA	2
Human (Fetal)	CDIPT	4	NA	4
Human (Fetal)	CDK1	1	2	3
Human (Fetal)	CDK10	2	3	5
Human (Fetal)	CDK11B	1	NA	1
Human (Fetal)	CDK13	3	NA	3
Human (Fetal)	CDK14	1	NA	1
Human (Fetal)	CDK16	2	4	6
Human (Fetal)	CDK17	3	NA	3
Human (Fetal)	CDK19	1	NA	1
Human (Fetal)	CDK2	1	NA	1
Human (Fetal)	CDK20	2	2	4
Human (Fetal)	CDK2AP1	2	NA	2
Human (Fetal)	CDK2AP2	2	NA	2
Human (Fetal)	CDK5R1	2	NA	2
Human (Fetal)	CDK5RAP1	1	NA	1
Human (Fetal)	CDK5RAP2	2	NA	2
Human (Fetal)	CDK5RAP3	3	8	11
Human (Fetal)	CDK7	1	NA	1
Human (Fetal)	CDK8	2	NA	2
Human (Fetal)	CDK9	1	1	2
Human (Fetal)	CDKAL1	2	1	3
Human (Fetal)	CDKL2	1	NA	1
Human (Fetal)	CDKN1A	1	NA	1
Human (Fetal)	CDKN1B	1	NA	1
Human (Fetal)	CDKN2AIP	2	NA	2
Human (Fetal)	CDKN2AIPNL	1	NA	1
Human (Fetal)	CDKN2C	1	NA	1
Human (Fetal)	CDKN2D	2	NA	2
Human (Fetal)	CDKN3	1	NA	1
Human (Fetal)	CDO1	2	NA	2
Human (Fetal)	CDPF1	1	NA	1
Human (Fetal)	CDR2L	1	NA	1
Human (Fetal)	CDRT4	1	NA	1
Human (Fetal)	CDS2	1	NA	1
Human (Fetal)	CDV3	1	NA	1
Human (Fetal)	CEACAM19	NA	1	1
Human (Fetal)	CEBPG	1	NA	1
Human (Fetal)	CEBPZ	1	NA	1
Human (Fetal)	CEBPZOS	1	NA	1
Human (Fetal)	CELF1	2	7	9
Human (Fetal)	CELF2	11	6	17
Human (Fetal)	CELF3	2	9	11
Human (Fetal)	CELF4	NA	4	4
Human (Fetal)	CELF5	3	1	4
Human (Fetal)	CELF6	1	NA	1
Human (Fetal)	CELSR2	2	1	3
Human (Fetal)	CELSR3	NA	2	2
Human (Fetal)	CEND1	1	NA	1
Human (Fetal)	CENPA	1	NA	1
Human (Fetal)	CENPBD1P1	1	NA	1
Human (Fetal)	CENPC	1	NA	1
Human (Fetal)	CENPF	1	NA	1
Human (Fetal)	CENPH	1	NA	1
Human (Fetal)	CENPK	1	NA	1
Human (Fetal)	CENPL	NA	1	1
Human (Fetal)	CENPM	1	NA	1
Human (Fetal)	CENPN_AC092718.4	2	NA	2
Human (Fetal)	CENPO	NA	1	1
Human (Fetal)	CENPT	3	5	8
Human (Fetal)	CENPU	2	NA	2
Human (Fetal)	CENPV	3	1	4
Human (Fetal)	CENPW	1	NA	1
Human (Fetal)	CENPX	4	NA	4
Human (Fetal)	CEP120	1	NA	1
Human (Fetal)	CEP126	1	NA	1
Human (Fetal)	CEP131	1	NA	1
Human (Fetal)	CEP170	3	NA	3
Human (Fetal)	CEP170B	2	NA	2
Human (Fetal)	CEP250	1	NA	1
Human (Fetal)	CEP290	1	NA	1
Human (Fetal)	CEP350	1	NA	1
Human (Fetal)	CEP41	2	NA	2
Human (Fetal)	CEP55	1	NA	1
Human (Fetal)	CEP57	2	NA	2
Human (Fetal)	CEP57L1	NA	1	1
Human (Fetal)	CEP63	1	1	2
Human (Fetal)	CEP68	3	NA	3
Human (Fetal)	CEP70	1	NA	1
Human (Fetal)	CEP72	1	NA	1
Human (Fetal)	CEP76	1	NA	1
Human (Fetal)	CEP78	3	NA	3
Human (Fetal)	CEP83	2	NA	2
Human (Fetal)	CEP85	1	NA	1
Human (Fetal)	CEP89	2	NA	2
Human (Fetal)	CEP95	1	1	2
Human (Fetal)	CEPT1	3	1	4
Human (Fetal)	CERCAM	1	NA	1
Human (Fetal)	CERK	1	NA	1
Human (Fetal)	CERS1	2	NA	2
Human (Fetal)	CERS2	1	1	2
Human (Fetal)	CERS4	1	2	3
Human (Fetal)	CERS5	3	7	10
Human (Fetal)	CERS6	1	NA	1
Human (Fetal)	CES2	2	1	3
Human (Fetal)	CES4A	NA	1	1
Human (Fetal)	CETN2	1	NA	1
Human (Fetal)	CETN3	1	NA	1
Human (Fetal)	CFAP20	2	1	3
Human (Fetal)	CFAP298	2	NA	2
Human (Fetal)	CFAP36	1	NA	1
Human (Fetal)	CFAP410	NA	1	1
Human (Fetal)	CFAP97	1	1	2
Human (Fetal)	CFDP1	2	NA	2
Human (Fetal)	CFL1	3	1	4
Human (Fetal)	CFL2	1	NA	1
Human (Fetal)	CFLAR	1	NA	1
Human (Fetal)	CGGBP1	2	NA	2
Human (Fetal)	CGRRF1	1	NA	1
Human (Fetal)	CHAC1	1	NA	1
Human (Fetal)	CHAF1A	1	NA	1
Human (Fetal)	CHAMP1	1	NA	1
Human (Fetal)	CHCHD2	2	NA	2
Human (Fetal)	CHCHD3	3	NA	3
Human (Fetal)	CHCHD4	2	NA	2
Human (Fetal)	CHCHD5	NA	1	1
Human (Fetal)	CHCHD6	1	NA	1
Human (Fetal)	CHCHD7	3	NA	3
Human (Fetal)	CHD1	1	1	2
Human (Fetal)	CHD1L	1	NA	1
Human (Fetal)	CHD2	4	NA	4
Human (Fetal)	CHD3	4	2	6
Human (Fetal)	CHD4	1	NA	1
Human (Fetal)	CHD6	1	NA	1
Human (Fetal)	CHD7	1	2	3
Human (Fetal)	CHD8	2	NA	2
Human (Fetal)	CHD9	2	1	3
Human (Fetal)	CHEK1	1	NA	1
Human (Fetal)	CHEK2	1	NA	1
Human (Fetal)	CHERP	1	1	2
Human (Fetal)	CHFR	1	1	2
Human (Fetal)	CHGA	1	NA	1
Human (Fetal)	CHGB	1	NA	1
Human (Fetal)	CHIC2	1	NA	1
Human (Fetal)	CHID1	2	NA	2
Human (Fetal)	CHKA	1	1	2
Human (Fetal)	CHKB	1	NA	1
Human (Fetal)	CHL1	1	4	5
Human (Fetal)	CHM	1	NA	1
Human (Fetal)	CHML	1	1	2
Human (Fetal)	CHMP1A	2	1	3
Human (Fetal)	CHMP2A	2	NA	2
Human (Fetal)	CHMP2B	1	1	2
Human (Fetal)	CHMP3	1	NA	1
Human (Fetal)	CHMP4A	1	NA	1
Human (Fetal)	CHMP5	1	1	2
Human (Fetal)	CHMP6	1	NA	1
Human (Fetal)	CHMP7	2	2	4
Human (Fetal)	CHN1	NA	2	2
Human (Fetal)	CHN2	1	NA	1
Human (Fetal)	CHODL	1	NA	1
Human (Fetal)	CHORDC1	1	NA	1
Human (Fetal)	CHP1	1	NA	1
Human (Fetal)	CHPF	1	NA	1
Human (Fetal)	CHPF2	2	1	3
Human (Fetal)	CHRAC1	2	NA	2
Human (Fetal)	CHRDL1	1	1	2
Human (Fetal)	CHRM1	1	NA	1
Human (Fetal)	CHRM3	NA	1	1
Human (Fetal)	CHRNA3	1	NA	1
Human (Fetal)	CHRNB1	1	NA	1
Human (Fetal)	CHRNB2	1	NA	1
Human (Fetal)	CHRNB4	1	NA	1
Human (Fetal)	CHST1	2	1	3
Human (Fetal)	CHST10	2	5	7
Human (Fetal)	CHST11	2	NA	2
Human (Fetal)	CHST12	1	NA	1
Human (Fetal)	CHST2	1	NA	1
Human (Fetal)	CHST7	1	NA	1
Human (Fetal)	CHTF18	1	NA	1
Human (Fetal)	CHTF8	1	1	2
Human (Fetal)	CHTOP	1	3	4
Human (Fetal)	CHUK	1	2	3
Human (Fetal)	CHURC1	1	NA	1
Human (Fetal)	CHURC1-FNTB	1	NA	1
Human (Fetal)	CIAO1	1	1	2
Human (Fetal)	CIAO2A	2	NA	2
Human (Fetal)	CIAO3	1	1	2
Human (Fetal)	CIAPIN1	3	NA	3
Human (Fetal)	CIB1	1	NA	1
Human (Fetal)	CIB2	1	NA	1
Human (Fetal)	CIC	NA	1	1
Human (Fetal)	CIDEB	1	NA	1
Human (Fetal)	CINP	1	NA	1
Human (Fetal)	CIPC	1	NA	1
Human (Fetal)	CIR1	1	NA	1
Human (Fetal)	CIRBP_C19ORF24	NA	1	1
Human (Fetal)	CIRBP	2	4	6
Human (Fetal)	CISD2	1	NA	1
Human (Fetal)	CITED2	1	NA	1
Human (Fetal)	CIZ1	1	5	6
Human (Fetal)	CKAP2	1	NA	1
Human (Fetal)	CKAP2L	1	NA	1
Human (Fetal)	CKAP5	1	1	2
Human (Fetal)	CKB	2	5	7
Human (Fetal)	CKMT1A	1	NA	1
Human (Fetal)	CKMT2-AS1	NA	1	1
Human (Fetal)	CKS1B	1	NA	1
Human (Fetal)	CKS2	1	NA	1
Human (Fetal)	CLASP1	NA	1	1
Human (Fetal)	CLASP2	4	5	9
Human (Fetal)	CLASRP	1	7	8
Human (Fetal)	CLBA1	1	NA	1
Human (Fetal)	CLCC1	1	1	2
Human (Fetal)	CLCN3	2	NA	2
Human (Fetal)	CLCN4	1	NA	1
Human (Fetal)	CLCN6	1	NA	1
Human (Fetal)	CLCN7	1	NA	1
Human (Fetal)	CLDN1	1	NA	1
Human (Fetal)	CLDN12	1	NA	1
Human (Fetal)	CLDND1	7	1	8
Human (Fetal)	CLGN	1	NA	1
Human (Fetal)	CLIC4	1	NA	1
Human (Fetal)	CLINT1	2	NA	2
Human (Fetal)	CLIP2	2	NA	2
Human (Fetal)	CLIP3	2	NA	2
Human (Fetal)	CLIP4	1	NA	1
Human (Fetal)	CLK1	3	3	6
Human (Fetal)	CLK2	1	2	3
Human (Fetal)	CLK3	3	1	4
Human (Fetal)	CLK4	1	3	4
Human (Fetal)	CLMP	1	NA	1
Human (Fetal)	CLN3	1	1	2
Human (Fetal)	CLN5	1	1	2
Human (Fetal)	CLN6	1	NA	1
Human (Fetal)	CLNS1A	1	NA	1
Human (Fetal)	CLP1	1	NA	1
Human (Fetal)	CLPB	1	NA	1
Human (Fetal)	CLPP	1	NA	1
Human (Fetal)	CLPTM1	1	2	3
Human (Fetal)	CLPTM1L	1	NA	1
Human (Fetal)	CLPX	1	NA	1
Human (Fetal)	CLSTN1	1	NA	1
Human (Fetal)	CLSTN2	1	NA	1
Human (Fetal)	CLSTN3	2	NA	2
Human (Fetal)	CLTA	3	NA	3
Human (Fetal)	CLTB	2	NA	2
Human (Fetal)	CLTC	1	1	2
Human (Fetal)	CLU	1	NA	1
Human (Fetal)	CLUAP1	2	NA	2
Human (Fetal)	CLUH	1	NA	1
Human (Fetal)	CLUHP3	1	NA	1
Human (Fetal)	CLVS1	1	NA	1
Human (Fetal)	CMAS	2	NA	2
Human (Fetal)	CMC2	2	NA	2
Human (Fetal)	CMIP	1	NA	1
Human (Fetal)	CMPK1	1	NA	1
Human (Fetal)	CMPK2	2	NA	2
Human (Fetal)	CMTM3	1	NA	1
Human (Fetal)	CMTR1	1	2	3
Human (Fetal)	CMTR2	1	NA	1
Human (Fetal)	CNBP	2	1	3
Human (Fetal)	CNDP2	2	NA	2
Human (Fetal)	CNEP1R1	3	2	5
Human (Fetal)	CNIH1	1	NA	1
Human (Fetal)	CNIH2	1	NA	1
Human (Fetal)	CNIH3	1	NA	1
Human (Fetal)	CNIH4	1	NA	1
Human (Fetal)	CNKSR2	2	NA	2
Human (Fetal)	CNKSR3	1	NA	1
Human (Fetal)	CNN2	1	NA	1
Human (Fetal)	CNN3	1	NA	1
Human (Fetal)	CNOT1	2	NA	2
Human (Fetal)	CNOT10	1	NA	1
Human (Fetal)	CNOT11	2	NA	2
Human (Fetal)	CNOT3	1	NA	1
Human (Fetal)	CNOT4	3	NA	3
Human (Fetal)	CNOT6	1	NA	1
Human (Fetal)	CNOT7	4	NA	4
Human (Fetal)	CNOT8	3	5	8
Human (Fetal)	CNOT9	3	NA	3
Human (Fetal)	CNP	1	NA	1
Human (Fetal)	CNPPD1	1	1	2
Human (Fetal)	CNPY2	1	NA	1
Human (Fetal)	CNPY3	1	1	2
Human (Fetal)	CNR1	1	6	7
Human (Fetal)	CNRIP1	1	NA	1
Human (Fetal)	CNST	1	NA	1
Human (Fetal)	CNTFR	2	1	3
Human (Fetal)	CNTN1	2	NA	2
Human (Fetal)	CNTN2	1	1	2
Human (Fetal)	CNTN3	1	NA	1
Human (Fetal)	CNTN4	NA	1	1
Human (Fetal)	CNTNAP2	1	NA	1
Human (Fetal)	CNTNAP4	1	NA	1
Human (Fetal)	CNTNAP5	1	NA	1
Human (Fetal)	CNTROB	1	1	2
Human (Fetal)	COA1	1	NA	1
Human (Fetal)	COA3	1	NA	1
Human (Fetal)	COA5	2	1	3
Human (Fetal)	COA7	1	NA	1
Human (Fetal)	COASY	2	1	3
Human (Fetal)	COCH	3	NA	3
Human (Fetal)	COG1	1	NA	1
Human (Fetal)	COG2	1	NA	1
Human (Fetal)	COG3	1	NA	1
Human (Fetal)	COG4	1	4	5
Human (Fetal)	COG5	1	NA	1
Human (Fetal)	COG6	1	NA	1
Human (Fetal)	COG7	1	NA	1
Human (Fetal)	COG8	2	NA	2
Human (Fetal)	COIL	1	NA	1
Human (Fetal)	COL12A1	1	NA	1
Human (Fetal)	COL16A1	1	1	2
Human (Fetal)	COL26A1	1	NA	1
Human (Fetal)	COL4A2	1	NA	1
Human (Fetal)	COL4A3BP	3	NA	3
Human (Fetal)	COL4A6	1	NA	1
Human (Fetal)	COL5A2	1	NA	1
Human (Fetal)	COL6A1	1	2	3
Human (Fetal)	COL6A2	1	NA	1
Human (Fetal)	COL9A1	1	NA	1
Human (Fetal)	COL9A2	NA	2	2
Human (Fetal)	COL9A3	1	NA	1
Human (Fetal)	COLGALT1	2	NA	2
Human (Fetal)	COLGALT2	NA	1	1
Human (Fetal)	COMMD1	1	NA	1
Human (Fetal)	COMMD10	1	NA	1
Human (Fetal)	COMMD2	2	1	3
Human (Fetal)	COMMD3	4	2	6
Human (Fetal)	COMMD4	NA	1	1
Human (Fetal)	COMMD5	1	NA	1
Human (Fetal)	COMMD7	1	NA	1
Human (Fetal)	COMMD8	1	NA	1
Human (Fetal)	COMMD9	1	3	4
Human (Fetal)	COMT	1	NA	1
Human (Fetal)	COMTD1	2	NA	2
Human (Fetal)	COP1	1	5	6
Human (Fetal)	COPA	3	1	4
Human (Fetal)	COPB1	2	1	3
Human (Fetal)	COPB2	2	2	4
Human (Fetal)	COPE	1	NA	1
Human (Fetal)	COPG1	1	1	2
Human (Fetal)	COPG2	1	NA	1
Human (Fetal)	COPRS	1	NA	1
Human (Fetal)	COPS2	2	NA	2
Human (Fetal)	COPS3	1	1	2
Human (Fetal)	COPS4	2	NA	2
Human (Fetal)	COPS5	1	NA	1
Human (Fetal)	COPS6	1	4	5
Human (Fetal)	COPS7A	4	NA	4
Human (Fetal)	COPS7B	1	NA	1
Human (Fetal)	COPS8	1	NA	1
Human (Fetal)	COPS9	1	NA	1
Human (Fetal)	COPZ1	2	NA	2
Human (Fetal)	COQ10A	2	NA	2
Human (Fetal)	COQ10B	1	NA	1
Human (Fetal)	COQ2	2	NA	2
Human (Fetal)	COQ3	1	1	2
Human (Fetal)	COQ4	2	NA	2
Human (Fetal)	COQ5	1	NA	1
Human (Fetal)	COQ6	1	1	2
Human (Fetal)	COQ7	1	NA	1
Human (Fetal)	COQ8A	1	1	2
Human (Fetal)	COQ8B	NA	3	3
Human (Fetal)	COQ9	1	2	3
Human (Fetal)	CORO1A	1	NA	1
Human (Fetal)	CORO1B	1	NA	1
Human (Fetal)	CORO1C	2	2	4
Human (Fetal)	CORO2B	2	2	4
Human (Fetal)	CORO7	1	NA	1
Human (Fetal)	COTL1	2	NA	2
Human (Fetal)	COX10	2	NA	2
Human (Fetal)	COX10-AS1	1	NA	1
Human (Fetal)	COX11	2	NA	2
Human (Fetal)	COX15	1	NA	1
Human (Fetal)	COX16	1	NA	1
Human (Fetal)	COX19	1	NA	1
Human (Fetal)	COX20	2	NA	2
Human (Fetal)	COX4I1	2	1	3
Human (Fetal)	COX5A	1	NA	1
Human (Fetal)	COX5B	1	1	2
Human (Fetal)	COX6A1	1	NA	1
Human (Fetal)	COX6B1	1	NA	1
Human (Fetal)	COX6C	1	NA	1
Human (Fetal)	COX7A2	1	NA	1
Human (Fetal)	COX7A2L	1	NA	1
Human (Fetal)	COX7B	1	NA	1
Human (Fetal)	COX7C	1	NA	1
Human (Fetal)	COX8A	1	NA	1
Human (Fetal)	CPE	1	NA	1
Human (Fetal)	CPEB4	4	NA	4
Human (Fetal)	CPLANE1	NA	1	1
Human (Fetal)	CPLANE2	1	NA	1
Human (Fetal)	CPLX1	1	NA	1
Human (Fetal)	CPLX2	2	NA	2
Human (Fetal)	CPNE1	1	2	3
Human (Fetal)	CPNE1_RBM12	NA	2	2
Human (Fetal)	CPNE2	1	NA	1
Human (Fetal)	CPNE3	1	NA	1
Human (Fetal)	CPNE4	1	NA	1
Human (Fetal)	CPNE6	1	1	2
Human (Fetal)	CPNE7	1	NA	1
Human (Fetal)	CPNE8	1	NA	1
Human (Fetal)	CPOX	1	NA	1
Human (Fetal)	CPPED1	1	NA	1
Human (Fetal)	CPQ	1	NA	1
Human (Fetal)	CPSF1	2	1	3
Human (Fetal)	CPSF3	1	NA	1
Human (Fetal)	CPSF4	2	1	3
Human (Fetal)	CPSF6	1	1	2
Human (Fetal)	CPSF7	2	2	4
Human (Fetal)	CPT1C	3	10	13
Human (Fetal)	CPT2	2	NA	2
Human (Fetal)	CPTP	2	NA	2
Human (Fetal)	CPVL	NA	1	1
Human (Fetal)	CPXM1	1	2	3
Human (Fetal)	CRADD	1	NA	1
Human (Fetal)	CRAT	2	NA	2
Human (Fetal)	CRB1	1	NA	1
Human (Fetal)	CRBN	1	4	5
Human (Fetal)	CRCP	2	NA	2
Human (Fetal)	CREB1	3	NA	3
Human (Fetal)	CREB3	1	NA	1
Human (Fetal)	CREB3L1	1	NA	1
Human (Fetal)	CREB5	NA	1	1
Human (Fetal)	CREBL2	1	NA	1
Human (Fetal)	CREBRF	2	NA	2
Human (Fetal)	CREBZF	1	2	3
Human (Fetal)	CREG1	1	NA	1
Human (Fetal)	CRELD1	2	1	3
Human (Fetal)	CRELD2	1	2	3
Human (Fetal)	CRHBP	1	NA	1
Human (Fetal)	CRIM1	1	NA	1
Human (Fetal)	CRIP2	5	2	7
Human (Fetal)	CRIPT	1	NA	1
Human (Fetal)	CRISPLD1	1	NA	1
Human (Fetal)	CRK	2	NA	2
Human (Fetal)	CRKL	1	NA	1
Human (Fetal)	CRLF3	1	NA	1
Human (Fetal)	CRLS1	1	1	2
Human (Fetal)	CRMP1	4	5	9
Human (Fetal)	CRNKL1	1	NA	1
Human (Fetal)	CROCC	1	4	5
Human (Fetal)	CROCCP2	1	4	5
Human (Fetal)	CROT	1	NA	1
Human (Fetal)	CRTAC1	1	NA	1
Human (Fetal)	CRTAP	1	NA	1
Human (Fetal)	CRTC1	1	1	2
Human (Fetal)	CRTC2	1	NA	1
Human (Fetal)	CRTC3	2	NA	2
Human (Fetal)	CRY1	1	2	3
Human (Fetal)	CRY2	1	NA	1
Human (Fetal)	CRYAB	1	NA	1
Human (Fetal)	CRYBB2P1	1	1	2
Human (Fetal)	CRYL1	1	NA	1
Human (Fetal)	CRYM	1	1	2
Human (Fetal)	CRYZ	1	NA	1
Human (Fetal)	CRYZL1	1	NA	1
Human (Fetal)	CS	1	2	3
Human (Fetal)	CSDC2	1	NA	1
Human (Fetal)	CSDE1	5	2	7
Human (Fetal)	CSE1L	1	NA	1
Human (Fetal)	CSF1R	1	NA	1
Human (Fetal)	CSGALNACT1	NA	2	2
Human (Fetal)	CSGALNACT2	1	5	6
Human (Fetal)	CSK	1	NA	1
Human (Fetal)	CSKMT	1	NA	1
Human (Fetal)	CSMD3	1	NA	1
Human (Fetal)	CSNK1A1	5	NA	5
Human (Fetal)	CSNK1D	2	NA	2
Human (Fetal)	CSNK1E	4	4	8
Human (Fetal)	CSNK1G2	2	NA	2
Human (Fetal)	CSNK1G3	1	NA	1
Human (Fetal)	CSNK2A1	5	1	6
Human (Fetal)	CSPG5	1	NA	1
Human (Fetal)	CSPP1	1	1	2
Human (Fetal)	CSRNP1	1	NA	1
Human (Fetal)	CSRNP2	1	1	2
Human (Fetal)	CSRP1	1	NA	1
Human (Fetal)	CSRP2	1	NA	1
Human (Fetal)	CST3	1	NA	1
Human (Fetal)	CSTB	1	NA	1
Human (Fetal)	CSTF1	1	1	2
Human (Fetal)	CSTF2	2	NA	2
Human (Fetal)	CSTF3	2	NA	2
Human (Fetal)	CTBP1	1	3	4
Human (Fetal)	CTBP2	2	3	5
Human (Fetal)	CTCF	2	NA	2
Human (Fetal)	CTDNEP1	1	NA	1
Human (Fetal)	CTDP1	2	NA	2
Human (Fetal)	CTDSP2	2	1	3
Human (Fetal)	CTDSPL	1	NA	1
Human (Fetal)	CTDSPL2	1	NA	1
Human (Fetal)	CTH	1	NA	1
Human (Fetal)	CTIF	1	2	3
Human (Fetal)	CTNNA1	2	3	5
Human (Fetal)	CTNNAL1	1	NA	1
Human (Fetal)	CTNNB1	5	NA	5
Human (Fetal)	CTNNBIP1_CLSTN1	NA	1	1
Human (Fetal)	CTNNBIP1	2	1	3
Human (Fetal)	CTNNBL1	2	3	5
Human (Fetal)	CTNND1	1	4	5
Human (Fetal)	CTNND2	2	1	3
Human (Fetal)	CTNS	NA	1	1
Human (Fetal)	CTPS1	1	NA	1
Human (Fetal)	CTPS2	2	NA	2
Human (Fetal)	CTR9	1	NA	1
Human (Fetal)	CTSA	1	NA	1
Human (Fetal)	CTSB	2	2	4
Human (Fetal)	CTSD	1	NA	1
Human (Fetal)	CTSF	1	1	2
Human (Fetal)	CTSK	1	NA	1
Human (Fetal)	CTSL	2	NA	2
Human (Fetal)	CTSO	1	NA	1
Human (Fetal)	CTSV	1	NA	1
Human (Fetal)	CTTN	1	NA	1
Human (Fetal)	CTTNBP2	1	NA	1
Human (Fetal)	CTTNBP2NL	1	1	2
Human (Fetal)	CTU2	2	NA	2
Human (Fetal)	CTXN1	1	NA	1
Human (Fetal)	CU633904.1	1	NA	1
Human (Fetal)	CU634019.1	1	NA	1
Human (Fetal)	CUEDC1	2	NA	2
Human (Fetal)	CUEDC2	1	1	2
Human (Fetal)	CUL1	3	NA	3
Human (Fetal)	CUL2	2	2	4
Human (Fetal)	CUL3	2	NA	2
Human (Fetal)	CUL4A	1	NA	1
Human (Fetal)	CUL4B	1	NA	1
Human (Fetal)	CUL5	1	NA	1
Human (Fetal)	CUTALP	1	NA	1
Human (Fetal)	CUTC	1	NA	1
Human (Fetal)	CUX1	1	NA	1
Human (Fetal)	CUX2	1	NA	1
Human (Fetal)	CWC15	2	NA	2
Human (Fetal)	CWC22	1	NA	1
Human (Fetal)	CWC25	NA	1	1
Human (Fetal)	CWC27	2	NA	2
Human (Fetal)	CWF19L1	1	NA	1
Human (Fetal)	CX3CL1	1	NA	1
Human (Fetal)	CXADR	3	NA	3
Human (Fetal)	CXCL12	1	NA	1
Human (Fetal)	CXCR4	1	NA	1
Human (Fetal)	CXORF40A	1	2	3
Human (Fetal)	CXORF40B	1	1	2
Human (Fetal)	CXORF56	1	NA	1
Human (Fetal)	CXXC1	1	3	4
Human (Fetal)	CXXC5	3	NA	3
Human (Fetal)	CYB561	1	NA	1
Human (Fetal)	CYB5B	2	NA	2
Human (Fetal)	CYB5D1	1	NA	1
Human (Fetal)	CYB5D2	1	NA	1
Human (Fetal)	CYB5R1	1	NA	1
Human (Fetal)	CYB5R3	1	1	2
Human (Fetal)	CYB5R4	1	NA	1
Human (Fetal)	CYBC1	4	1	5
Human (Fetal)	CYBRD1	1	NA	1
Human (Fetal)	CYC1	2	1	3
Human (Fetal)	CYCS	1	NA	1
Human (Fetal)	CYFIP1	1	1	2
Human (Fetal)	CYFIP2	2	2	4
Human (Fetal)	CYHR1	3	NA	3
Human (Fetal)	CYLD	2	NA	2
Human (Fetal)	CYP26A1	1	NA	1
Human (Fetal)	CYP27A1	1	NA	1
Human (Fetal)	CYP2U1	1	NA	1
Human (Fetal)	CYP46A1	1	NA	1
Human (Fetal)	CYP4X1	1	NA	1
Human (Fetal)	CYP51A1	3	1	4
Human (Fetal)	CYTH1	1	3	4
Human (Fetal)	CYTH2	1	NA	1
Human (Fetal)	CYTH3	1	NA	1
Human (Fetal)	CYYR1	1	NA	1
Human (Fetal)	CZIB	1	1	2
Human (Fetal)	D2HGDH	NA	1	1
Human (Fetal)	DAAM1	2	4	6
Human (Fetal)	DAAM2	1	NA	1
Human (Fetal)	DAB1	2	4	6
Human (Fetal)	DACT1	2	NA	2
Human (Fetal)	DACT3	1	NA	1
Human (Fetal)	DAD1	1	NA	1
Human (Fetal)	DAG1	1	NA	1
Human (Fetal)	DAGLA	1	1	2
Human (Fetal)	DAGLB	1	NA	1
Human (Fetal)	DALRD3	1	1	2
Human (Fetal)	DANCR	1	NA	1
Human (Fetal)	DAP	1	NA	1
Human (Fetal)	DAP3	2	1	3
Human (Fetal)	DAPK1	1	NA	1
Human (Fetal)	DAPK3	1	1	2
Human (Fetal)	DARS	1	NA	1
Human (Fetal)	DAZAP1	1	1	2
Human (Fetal)	DAZAP2	2	1	3
Human (Fetal)	DBF4	1	1	2
Human (Fetal)	DBI	2	1	3
Human (Fetal)	DBN1	2	2	4
Human (Fetal)	DBNDD1	2	NA	2
Human (Fetal)	DBNL	1	1	2
Human (Fetal)	DBR1	1	NA	1
Human (Fetal)	DCAF1	1	NA	1
Human (Fetal)	DCAF10	1	2	3
Human (Fetal)	DCAF11	2	1	3
Human (Fetal)	DCAF12	1	NA	1
Human (Fetal)	DCAF13	1	NA	1
Human (Fetal)	DCAF15	1	1	2
[truncated: 7,205 more rows]

## Sheet: Mouse
Sample	associated_gene	annotated_transcripts	novel_transcripts	total
Mouse	SORBS1	5	81	86
Mouse	0610009L18RIK	1	NA	1
Mouse	ZBTB20	NA	41	41
Mouse	CELF4	6	36	42
Mouse	0610030E20RIK	1	NA	1
Mouse	BAG6	NA	33	33
Mouse	1110002L01RIK	3	NA	3
Mouse	ARPP21	15	32	47
Mouse	1110008L16RIK	1	NA	1
Mouse	1110008P14RIK	1	NA	1
Mouse	1110012L19RIK	1	NA	1
Mouse	RAP1GAP	2	32	34
Mouse	CBARP	3	31	34
Mouse	1110019D14RIK	1	NA	1
Mouse	1110032A03RIK	2	NA	2
Mouse	NCALD	5	31	36
Mouse	1110038B12RIK	1	NA	1
Mouse	ENTR1	5	29	34
Mouse	1110046J04RIK	1	NA	1
Mouse	SNAP91	1	29	30
Mouse	1110059E24RIK	3	NA	3
Mouse	1110059G10RIK	2	NA	2
Mouse	TCF4	25	29	54
Mouse	THRA	4	28	32
Mouse	1190007I07RIK	2	NA	2
Mouse	1300002E11RIK	4	NA	4
Mouse	MEG3	7	27	34
Mouse	1500009C09RIK	1	NA	1
Mouse	1500009L16RIK	1	NA	1
Mouse	NRXN2	4	27	31
Mouse	TMEM191C	3	27	30
Mouse	1500015O10RIK	1	NA	1
Mouse	1500026H17RIK	1	NA	1
Mouse	1500035N22RIK	1	NA	1
Mouse	1600002K03RIK	1	NA	1
Mouse	1600012H06RIK	2	NA	2
Mouse	FASTK	5	26	31
Mouse	SRCIN1	2	26	28
Mouse	TRAK1	4	25	29
Mouse	1700001C19RIK	1	NA	1
Mouse	1700001L19RIK	1	NA	1
Mouse	1700001O22RIK	1	NA	1
Mouse	ARNT2	3	24	27
Mouse	DLGAP1	19	24	43
Mouse	MAP4	6	24	30
Mouse	1700007K13RIK	1	NA	1
Mouse	PCBP2	7	24	31
Mouse	1700016K19RIK	1	NA	1
Mouse	RNF14	4	24	28
Mouse	1700019D03RIK	1	NA	1
Mouse	1700020I14RIK	2	NA	2
Mouse	UBAP2L	4	24	28
Mouse	1700023F06RIK	2	NA	2
Mouse	1700025G04RIK	1	NA	1
Mouse	DNM1	4	23	27
Mouse	HDAC5	2	23	25
Mouse	1700029I15RIK_PEX16	1	NA	1
Mouse	NDRG2	4	23	27
Mouse	1700030K09RIK	1	NA	1
Mouse	SNRPN	1	23	24
Mouse	ABLIM2	NA	22	22
Mouse	1700047I17RIK2	1	NA	1
Mouse	1700047M11RIK	1	NA	1
Mouse	1700048O20RIK	1	NA	1
Mouse	1700056N10RIK_MAPK1	1	NA	1
Mouse	1700064M15RIK	1	NA	1
Mouse	EPB41L3	4	22	26
Mouse	MCF2L	5	22	27
Mouse	1700086L19RIK_DBPHT2	1	NA	1
Mouse	1700086L19RIK	2	NA	2
Mouse	ZMYND11	6	22	28
Mouse	1700088E04RIK	2	NA	2
Mouse	1700095J03RIK	1	NA	1
Mouse	ANK2	5	21	26
Mouse	DLGAP4	6	21	27
Mouse	EPN1	3	21	24
Mouse	1810010H24RIK	1	NA	1
Mouse	1810013L24RIK	3	NA	3
Mouse	1810014B01RIK	2	NA	2
Mouse	1810021B22RIK	1	NA	1
Mouse	GPRASP1	4	21	25
Mouse	1810024B03RIK	1	NA	1
Mouse	1810026B05RIK	2	NA	2
Mouse	NDRG4	7	21	28
Mouse	1810032O08RIK	1	NA	1
Mouse	1810037I17RIK	1	NA	1
Mouse	OGDH	3	21	24
Mouse	1810044D09RIK	1	NA	1
Mouse	R3HDM2	2	21	23
Mouse	1810058I24RIK	1	NA	1
Mouse	SH3GLB2	5	21	26
Mouse	ATXN2L	1	20	21
Mouse	2010008C14RIK_LPAR5	1	NA	1
Mouse	2010204K13RIK	1	NA	1
Mouse	CELF2	5	20	25
Mouse	2010315B03RIK	3	NA	3
Mouse	2210008F06RIK	1	NA	1
Mouse	2210016F16RIK	1	NA	1
Mouse	DTNA	5	20	25
Mouse	2210406O10RIK	1	NA	1
Mouse	NRCAM	3	20	23
Mouse	RUNDC3A	4	20	24
Mouse	2210418O10RIK	1	NA	1
Mouse	2300009A05RIK	1	NA	1
Mouse	2310009A05RIK	1	NA	1
Mouse	TTC3	5	20	25
Mouse	2310010J17RIK	1	NA	1
Mouse	ANKS1B	4	19	23
Mouse	APBA2	4	19	23
Mouse	CAMK2B	3	19	22
Mouse	GTF2I	2	19	21
Mouse	KALRN	5	19	24
Mouse	2310030G06RIK	1	NA	1
Mouse	KIFC2	2	19	21
Mouse	MIB2	1	19	20
Mouse	PTK2	4	19	23
Mouse	AKAP8L	4	18	22
Mouse	CAMK2G	3	18	21
Mouse	2410004B18RIK	4	NA	4
Mouse	2410004I01RIK	1	NA	1
Mouse	2410006H16RIK	2	NA	2
Mouse	CAMTA1	6	18	24
Mouse	2410080I02RIK	1	NA	1
Mouse	2410131K14RIK	1	NA	1
Mouse	DLG1	3	18	21
Mouse	EIF4G3	3	18	21
Mouse	GTPBP6	2	18	20
Mouse	MADD	4	18	22
Mouse	2610002M06RIK	1	NA	1
Mouse	MPPED1	6	18	24
Mouse	2610008E11RIK	2	NA	2
Mouse	2005-09-01	4	18	22
Mouse	SLC27A1	3	18	21
Mouse	SLMAP	6	18	24
Mouse	2610301B20RIK	1	NA	1
Mouse	WIZ	1	18	19
Mouse	ADD1	6	17	23
Mouse	2610318N02RIK	1	NA	1
Mouse	ADGRB1	4	17	21
Mouse	ATP2B2	4	17	21
Mouse	CLASP2	5	17	22
Mouse	KDM4B	2	17	19
Mouse	KIF1A	5	17	22
Mouse	2700081O15RIK	1	NA	1
Mouse	KTN1	1	17	18
Mouse	2810001G20RIK	1	NA	1
Mouse	2810002D19RIK	1	NA	1
Mouse	2810004N23RIK	1	NA	1
Mouse	2810006K23RIK	1	NA	1
Mouse	2810021J22RIK	1	NA	1
Mouse	2810025M15RIK	1	NA	1
Mouse	MYT1L	3	17	20
Mouse	2810032G03RIK	1	NA	1
Mouse	2810039B14RIK	1	NA	1
Mouse	ODF2	4	17	21
Mouse	RBFOX1	2	17	19
Mouse	2810414N06RIK	1	NA	1
Mouse	2810433D01RIK	1	NA	1
Mouse	2810455O05RIK_CCSAP	2	NA	2
Mouse	ATP6V0A1	2	16	18
Mouse	2810459M11RIK	1	NA	1
Mouse	BCAN	2	16	18
Mouse	2900011O08RIK	1	NA	1
Mouse	2900026A02RIK	1	NA	1
Mouse	2900041M22RIK	1	NA	1
Mouse	CLCN4	6	16	22
Mouse	DCTN1	5	16	21
Mouse	FBXW5	2	16	18
Mouse	2900079G21RIK	2	NA	2
Mouse	MED25	3	16	19
Mouse	3110001I22RIK	1	NA	1
Mouse	3110009E18RIK	2	NA	2
Mouse	PITPNM1	5	16	21
Mouse	SYNJ1	3	16	19
Mouse	TRIM9	5	16	21
Mouse	ARHGEF2	3	15	18
Mouse	3110056K07RIK	2	NA	2
Mouse	3110082I17RIK	2	NA	2
Mouse	ARHGEF4	4	15	19
Mouse	BRSK2	2	15	17
Mouse	3300002P13RIK	1	NA	1
Mouse	CALM1	3	15	18
Mouse	CAMKV	NA	15	15
Mouse	GGT7	2	15	17
Mouse	GRAMD1B	2	15	17
Mouse	4632404H12RIK	1	NA	1
Mouse	4632427E13RIK	1	NA	1
Mouse	LINGO1	2	15	17
Mouse	NGEF	1	15	16
Mouse	NPTN	6	15	21
Mouse	OXR1	6	15	21
Mouse	PDE2A	7	15	22
Mouse	4833411C07RIK	1	NA	1
Mouse	RHBDL1	3	15	18
Mouse	RNF112	5	15	20
Mouse	4833438C02RIK	1	NA	1
Mouse	SGIP1	3	15	18
Mouse	4921504A21RIK	1	NA	1
Mouse	4921524J17RIK	2	NA	2
Mouse	4921531C22RIK	1	NA	1
Mouse	SSBP4	1	15	16
Mouse	CALY	4	14	18
Mouse	CKB	3	14	17
Mouse	4930432K21RIK	1	NA	1
Mouse	CPNE6	3	14	17
Mouse	DGKZ	3	14	17
Mouse	4930452B06RIK	1	NA	1
Mouse	4930453N24RIK	1	NA	1
Mouse	4930466K18RIK_ASF1A	1	NA	1
Mouse	FAM49B	3	14	17
Mouse	HNRNPK	6	14	20
Mouse	4930522L14RIK	1	NA	1
Mouse	KLC1	4	14	18
Mouse	MAP2	5	14	19
Mouse	4930539J05RIK	1	NA	1
Mouse	4930563E22RIK	1	NA	1
Mouse	PCBP4	2	14	16
Mouse	4930579G24RIK	1	NA	1
Mouse	4931406C07RIK	2	NA	2
Mouse	4931406P16RIK	1	NA	1
Mouse	PTPRN	2	14	16
Mouse	R3HDM1	2	14	16
Mouse	RASGEF1A	1	14	15
Mouse	RNF44	3	14	17
Mouse	TOM1L2	2	14	16
Mouse	4933407L21RIK	1	NA	1
Mouse	2010300C02RIK	NA	13	13
Mouse	4933412O06RIK	1	NA	1
Mouse	AATK	5	13	18
Mouse	ANKRD13B	1	13	14
Mouse	CDK16	1	13	14
Mouse	DCAF11	5	13	18
Mouse	4933439C10RIK	2	NA	2
Mouse	DNM2	2	13	15
Mouse	ENO2	2	13	15
Mouse	5330411J11RIK	1	NA	1
Mouse	5330413P13RIK	1	NA	1
Mouse	EPB41L1	NA	13	13
Mouse	EPHA5	6	13	19
Mouse	5330438D12RIK	1	NA	1
Mouse	5430405H02RIK	2	NA	2
Mouse	5430416N02RIK	1	NA	1
Mouse	GRIA2	9	13	22
Mouse	5730409E04RIK	1	NA	1
Mouse	HAP1	1	13	14
Mouse	HNRNPA2B1	7	13	20
Mouse	MICAL2	1	13	14
Mouse	MINK1	3	13	16
Mouse	PARP6	2	13	15
Mouse	5930403N24RIK	1	NA	1
Mouse	PTOV1	1	13	14
Mouse	5930430L01RIK	1	NA	1
Mouse	PTPRS	4	13	17
Mouse	6030458C11RIK	2	NA	2
Mouse	SEMA6D	4	13	17
Mouse	6330403K07RIK	1	NA	1
Mouse	6330409D20RIK	1	NA	1
Mouse	6330418K02RIK	3	NA	3
Mouse	6430548M08RIK	2	NA	2
Mouse	6430571L13RIK	1	NA	1
Mouse	SLC22A17	5	13	18
Mouse	6430590A07RIK	1	NA	1
Mouse	6720427I07RIK	1	NA	1
Mouse	6720489N17RIK	1	NA	1
Mouse	STRN4	2	13	15
Mouse	TECR	2	13	15
Mouse	TRMT1	5	13	18
Mouse	ZMYM3	3	13	16
Mouse	8430429K09RIK	1	NA	1
Mouse	ZMYND8	4	13	17
Mouse	9030407P20RIK	2	NA	2
Mouse	AHCYL1	1	12	13
Mouse	APLP1	2	12	14
Mouse	9130213A22RIK	1	NA	1
Mouse	ATF2	4	12	16
Mouse	B4GALNT1	5	12	17
Mouse	C2CD5	4	12	16
Mouse	9230114K14RIK	3	NA	3
Mouse	9330102E08RIK	1	NA	1
Mouse	9330104G04RIK	1	NA	1
Mouse	CLIP4	NA	12	12
Mouse	9330159F19RIK	1	NA	1
Mouse	9330161L09RIK_DDX24	1	NA	1
Mouse	CNOT2	3	12	15
Mouse	CPEB1	1	12	13
Mouse	CSAD	NA	12	12
Mouse	DHX30	7	12	19
Mouse	DPF1	3	12	15
Mouse	EPN2	1	12	13
Mouse	9430085M18RIK	1	NA	1
Mouse	9430091E24RIK	1	NA	1
Mouse	9530059O14RIK	2	NA	2
Mouse	9530068E07RIK	2	NA	2
Mouse	ERI3	1	12	13
Mouse	9530080O11RIK	1	NA	1
Mouse	9530082P21RIK	1	NA	1
Mouse	9630028B13RIK	1	NA	1
Mouse	9930012K11RIK	1	NA	1
Mouse	9930014A18RIK	1	NA	1
Mouse	9930021J03RIK	3	NA	3
Mouse	FAM149B	8	12	20
Mouse	9930111J21RIK1	1	NA	1
Mouse	9930111J21RIK2	1	NA	1
Mouse	A030001D20RIK	1	NA	1
Mouse	A130010J15RIK	1	NA	1
Mouse	IQSEC1	2	12	14
Mouse	A230051N06RIK	1	NA	1
Mouse	LRRFIP1	NA	12	12
Mouse	MAP3K10	3	12	15
Mouse	A230083G16RIK	1	NA	1
Mouse	MAP3K12	3	12	15
Mouse	MAP7D1	2	12	14
Mouse	A2ML1	2	NA	2
Mouse	A330008L17RIK	1	NA	1
Mouse	A330009N23RIK	2	NA	2
Mouse	A330035P11RIK	1	NA	1
Mouse	A330041J22RIK	1	NA	1
Mouse	A330048O09RIK	1	NA	1
Mouse	MAPK10	NA	12	12
Mouse	MARK2	6	12	18
Mouse	A330070K13RIK	1	NA	1
Mouse	A330074K22RIK	1	NA	1
Mouse	MBNL1	1	12	13
Mouse	MEF2C	5	12	17
Mouse	A430018G15RIK	1	NA	1
Mouse	NCDN	5	12	17
Mouse	NCOR1	4	12	16
Mouse	NOP56	6	12	18
Mouse	PSD	3	12	15
Mouse	A4GALT	2	NA	2
Mouse	PUM1	1	12	13
Mouse	A730056A06RIK	2	NA	2
Mouse	R3HDM4	1	12	13
Mouse	A730081D07RIK	1	NA	1
Mouse	A830009L08RIK	1	NA	1
Mouse	RALGDS	3	12	15
Mouse	2003-09-01	5	12	17
Mouse	2007-09-01	NA	12	12
Mouse	SH2D5	2	12	14
Mouse	A930005H10RIK	3	NA	3
Mouse	A930007I19RIK	1	NA	1
Mouse	A930012L18RIK	1	NA	1
Mouse	A930015D03RIK	1	NA	1
Mouse	SLC4A3	3	12	15
Mouse	SLC6A1	2	12	14
Mouse	SNCB	2	12	14
Mouse	SRC	2	12	14
Mouse	A930037H05RIK	1	NA	1
Mouse	SYT1	5	12	17
Mouse	AA465934	2	NA	2
Mouse	AA467197	1	NA	1
Mouse	TRIM2	4	12	16
Mouse	ZMIZ2	2	12	14
Mouse	ALDOA	6	11	17
Mouse	APBB1	4	11	15
Mouse	ASPH	10	11	21
Mouse	ASPHD2	1	11	12
Mouse	AAMP	2	NA	2
Mouse	ATP2B1	3	11	14
Mouse	CACNB3	2	11	13
Mouse	AARD	1	NA	1
Mouse	CCDC136	4	11	15
Mouse	CELF1	7	11	18
Mouse	CIZ1	NA	11	11
Mouse	CPE	1	11	12
Mouse	AASDHPPT	4	NA	4
Mouse	CSF2RA	4	11	15
Mouse	EMSY	1	11	12
Mouse	GAK	2	11	13
Mouse	AB041806	1	NA	1
Mouse	GALT	3	11	14
Mouse	ABCA1	1	NA	1
Mouse	GRINA	1	11	12
Mouse	ABCA3	2	NA	2
Mouse	ICA1L	3	11	14
Mouse	ABCA6	1	NA	1
Mouse	KCTD17	6	11	17
Mouse	ABCA8A	1	NA	1
Mouse	MLIP	1	11	12
Mouse	NAP1L4	1	11	12
Mouse	ABCB10	1	NA	1
Mouse	NDRG3	3	11	14
Mouse	NFIX	6	11	17
Mouse	NSMF	7	11	18
Mouse	PPP6R3	3	11	14
Mouse	ABCB7	1	NA	1
Mouse	PTPN5	2	11	13
Mouse	PTPRD	2	11	13
Mouse	RBFOX2	7	11	18
Mouse	ABCC10	1	NA	1
Mouse	ABCC3	1	NA	1
Mouse	ABCC4	1	NA	1
Mouse	RIMS2	1	11	12
Mouse	SCAMP5	2	11	13
Mouse	ABCC9	1	NA	1
Mouse	ABCD1	2	NA	2
Mouse	ABCD2	2	NA	2
Mouse	SLC17A7	2	11	13
Mouse	SORBS2	2	11	13
Mouse	ABCE1	2	NA	2
Mouse	SRPK2	3	11	14
Mouse	SYT16	2	11	13
Mouse	TMEM25	5	11	16
Mouse	ABCG1	1	NA	1
Mouse	TRIM46	2	11	13
Mouse	VAMP2	3	11	14
Mouse	ZC3H14	3	11	14
Mouse	ZDHHC1	2	11	13
Mouse	ABHD11	2	NA	2
Mouse	ABHD11OS	2	NA	2
Mouse	ACAP3	1	10	11
Mouse	ACBD4	2	10	12
Mouse	ABHD13	2	NA	2
Mouse	ACTL6B	1	10	11
Mouse	ABHD14B	2	NA	2
Mouse	ABHD15	1	NA	1
Mouse	ALDOC	4	10	14
Mouse	ANAPC5	5	10	15
Mouse	ABHD17B	1	NA	1
Mouse	APOE	5	10	15
Mouse	ABHD18	2	NA	2
Mouse	ABHD2	1	NA	1
Mouse	APPL2	3	10	13
Mouse	BIN1	5	10	15
Mouse	BTRC	3	10	13
Mouse	C4B	1	10	11
Mouse	CALM3	1	10	11
Mouse	CAMTA2	6	10	16
Mouse	CDADC1	6	10	16
Mouse	ABI3	2	NA	2
Mouse	CLU	1	10	11
Mouse	CTBP1	4	10	14
Mouse	ABL1	4	NA	4
Mouse	DAB2IP	7	10	17
Mouse	ABLIM1	1	NA	1
Mouse	DLGAP3	2	10	12
Mouse	DNM1L	3	10	13
Mouse	DTNB	NA	10	10
Mouse	ABRACL	2	NA	2
Mouse	ABRAXAS2	2	NA	2
Mouse	ABT1	1	NA	1
Mouse	EIF4G1	3	10	13
Mouse	ABTB2	1	NA	1
Mouse	FBXL16	2	10	12
Mouse	FNDC4	4	10	14
Mouse	FSD1	3	10	13
Mouse	AC115631.1	2	NA	2
Mouse	GFAP	3	10	13
Mouse	AC124108.1	1	NA	1
Mouse	AC124502.3	1	NA	1
Mouse	AC125059.1_PACS1	1	NA	1
Mouse	GPR162	3	10	13
Mouse	AC132452.5	1	NA	1
Mouse	GRIN2C	NA	10	10
Mouse	GRIPAP1	3	10	13
Mouse	KIDINS220	1	10	11
Mouse	AC142100.3	1	NA	1
Mouse	AC153155.1	1	NA	1
Mouse	MAGI1	1	10	11
Mouse	AC166748.2	1	NA	1
Mouse	MTCH1	8	10	18
Mouse	ACAA1B	1	NA	1
Mouse	ACAA2	1	NA	1
Mouse	NISCH	5	10	15
Mouse	NTNG2	NA	10	10
Mouse	ACAD10	1	NA	1
Mouse	PCMT1	3	10	13
Mouse	ACAD12	1	NA	1
Mouse	PCYT2	2	10	12
Mouse	ACAD9	1	NA	1
Mouse	PHLDB1	1	10	11
Mouse	PKM	2	10	12
Mouse	ACADS	1	NA	1
Mouse	PPIP5K1	1	10	11
Mouse	RBFOX3	3	10	13
Mouse	ACAN	1	NA	1
Mouse	SEMA4D	3	10	13
Mouse	SEZ6	7	10	17
Mouse	ACAT1	1	NA	1
Mouse	ACAT2	3	NA	3
Mouse	ACAT3	1	NA	1
Mouse	ACBD3	1	NA	1
Mouse	SLC38A10	1	10	11
Mouse	SMARCA2	3	10	13
Mouse	ACBD6	3	NA	3
Mouse	SRRM1	5	10	15
Mouse	SRSF9	2	10	12
Mouse	ACE	2	NA	2
Mouse	ACE2	1	NA	1
Mouse	ST6GALNAC6	5	10	15
Mouse	ACER3	2	NA	2
Mouse	TMEM59L	1	10	11
Mouse	TSTA3	3	10	13
Mouse	ACKR1	1	NA	1
Mouse	ACKR3	1	NA	1
Mouse	UBE2D-PS	1	10	11
Mouse	ACO1	1	NA	1
Mouse	USP19	2	10	12
Mouse	ACOT1	1	NA	1
Mouse	ZGPAT	NA	10	10
Mouse	4833439L19RIK	3	9	12
Mouse	ACOT2	1	NA	1
Mouse	ACOT3	1	NA	1
Mouse	ACOT5	1	NA	1
Mouse	ACOT6	1	NA	1
Mouse	ABHD12	3	9	12
Mouse	ABHD16A	1	9	10
Mouse	ABR	6	9	15
Mouse	ACD	2	9	11
Mouse	ACTR1B	1	9	10
Mouse	ADGRG1	2	9	11
Mouse	ACP2	2	NA	2
Mouse	ACP5	1	NA	1
Mouse	AGTPBP1	1	9	10
Mouse	AKAP8	4	9	13
Mouse	ARHGAP23	1	9	10
Mouse	ACSF3	2	NA	2
Mouse	ARHGAP33	4	9	13
Mouse	ARHGEF9	4	9	13
Mouse	ACSL4	2	NA	2
Mouse	ATP6V0B	5	9	14
Mouse	CCDC106	2	9	11
Mouse	CCDC9	1	9	10
Mouse	CDC42SE2	2	9	11
Mouse	ACSS3	1	NA	1
Mouse	ACTA1	2	NA	2
Mouse	ACTA2	1	NA	1
Mouse	CELF3	1	9	10
Mouse	ACTG1	2	NA	2
Mouse	CELF5	1	9	10
Mouse	CLK4	2	9	11
Mouse	DBN1	4	9	13
Mouse	DTX3	3	9	12
Mouse	ACTN3	1	NA	1
Mouse	EIF4A2	5	9	14
Mouse	ACTR10	1	NA	1
Mouse	EPB41L2	3	9	12
Mouse	FKBP8	3	9	12
Mouse	GNB1	3	9	12
Mouse	ACTR3	2	NA	2
Mouse	GRB10	1	9	10
Mouse	HDAC3	1	9	10
Mouse	HP1BP3	3	9	12
Mouse	IQSEC3	5	9	14
Mouse	ACTRT3	1	NA	1
Mouse	ACVR1	1	NA	1
Mouse	LRRC14	4	9	13
Mouse	ACVR1C	2	NA	2
Mouse	LRRC45	2	9	11
Mouse	MAN2C1	1	9	10
Mouse	ACVRL1	3	NA	3
Mouse	MAPK8IP3	8	9	17
Mouse	ACY3	2	NA	2
Mouse	ACYP1	2	NA	2
Mouse	MED15	4	9	13
Mouse	ADA	1	NA	1
Mouse	MIGA2	2	9	11
Mouse	NEO1	2	9	11
Mouse	OSBP2	4	9	13
Mouse	ADAM12	1	NA	1
Mouse	PAK3	2	9	11
Mouse	ADAM17	1	NA	1
Mouse	PAKAP	1	9	10
Mouse	PAM	2	9	11
Mouse	PBRM1	6	9	15
Mouse	ADAM9	1	NA	1
Mouse	PDE4A	5	9	14
Mouse	PDLIM7	5	9	14
Mouse	ADAMTS13	1	NA	1
Mouse	ADAMTS15	1	NA	1
Mouse	ADAMTS17	1	NA	1
Mouse	PISD	3	9	12
Mouse	ADAMTS3	1	NA	1
Mouse	ADAMTS4	1	NA	1
Mouse	ADAMTS5	1	NA	1
Mouse	ADAMTS8	1	NA	1
Mouse	ADAMTSL4	2	NA	2
Mouse	ADAMTSL5	2	NA	2
Mouse	PITPNB	NA	9	9
Mouse	ADAP2	2	NA	2
Mouse	PLD3	1	9	10
Mouse	PTPRF	1	9	10
Mouse	ADARB2	2	NA	2
Mouse	ADAT1	1	NA	1
Mouse	ADAT2	1	NA	1
Mouse	ADAT3	1	NA	1
Mouse	RNF220	4	9	13
Mouse	SEC31A	NA	9	9
Mouse	ADCK5	2	NA	2
Mouse	ADCY1	1	NA	1
Mouse	SLC25A23	2	9	11
Mouse	SLC7A4	2	9	11
Mouse	SMARCC2	6	9	15
Mouse	SNAP47	1	9	10
Mouse	ADCY6	1	NA	1
Mouse	ADCY7	1	NA	1
Mouse	SNPH	6	9	15
Mouse	SOX6	1	9	10
Mouse	ADCYAP1	2	NA	2
Mouse	SPARCL1	1	9	10
Mouse	SRRT	5	9	14
Mouse	SRSF11	4	9	13
Mouse	STAU2	6	9	15
Mouse	SUPT20	1	9	10
Mouse	SUPT5	2	9	11
Mouse	SYMPK	2	9	11
Mouse	THRAP3	3	9	12
Mouse	TMBIM6	6	9	15
Mouse	TMEM161A	2	9	11
Mouse	TMEM234	4	9	13
Mouse	TNK2	2	9	11
Mouse	TPRKB	3	9	12
Mouse	TRIM3	4	9	13
Mouse	ADGRG2	1	NA	1
Mouse	TSC2	4	9	13
Mouse	TSR3	1	9	10
Mouse	ZDHHC16	1	9	10
Mouse	ZFP740	3	9	12
Mouse	ZFR	2	9	11
Mouse	ADH1	1	NA	1
Mouse	ABHD8	3	8	11
Mouse	ACAA1A	1	8	9
Mouse	ACSL6	7	8	15
Mouse	ADCK1	3	8	11
Mouse	AKT2	3	8	11
Mouse	AKTIP	2	8	10
Mouse	ADM	2	NA	2
Mouse	ADNP	3	NA	3
Mouse	ADNP2	1	NA	1
Mouse	ALKBH6	2	8	10
Mouse	ADORA2A	1	NA	1
Mouse	ADORA2B	1	NA	1
Mouse	ADORA3	1	NA	1
Mouse	ANKRD45	1	8	9
Mouse	ADPRH	1	NA	1
Mouse	APC	1	8	9
Mouse	APLP2	3	8	11
Mouse	ADRA1A	2	NA	2
Mouse	ADRA1B	1	NA	1
Mouse	ADRA1D	1	NA	1
Mouse	ARL2BP	3	8	11
Mouse	ADRB3	1	NA	1
Mouse	ATP1B2	6	8	14
Mouse	ATP2C1	7	8	15
Mouse	ATP9B	2	8	10
Mouse	AU040320	2	8	10
Mouse	B4GALNT4	2	8	10
Mouse	BCL11A	6	8	14
Mouse	BEGAIN	2	8	10
Mouse	AEN	2	NA	2
Mouse	BRD2	3	8	11
Mouse	CADPS	2	8	10
Mouse	CALN1	2	8	10
Mouse	AFAP1L2	2	NA	2
Mouse	CAP1	2	8	10
Mouse	AFF1	1	NA	1
Mouse	AFF2	1	NA	1
Mouse	CCL27A	7	8	15
Mouse	CCPG1	6	8	14
Mouse	CHL1	1	8	9
Mouse	AFG3L1	2	NA	2
Mouse	CHPF2	3	8	11
Mouse	CNIH2	3	8	11
Mouse	COG1	2	8	10
Mouse	CORO6	NA	8	8
Mouse	AGAP2	2	NA	2
Mouse	CPT1C	NA	8	8
Mouse	AGBL3	1	NA	1
Mouse	CRTAC1	3	8	11
Mouse	CTC1	2	8	10
Mouse	AGFG2	2	NA	2
Mouse	AGGF1	1	NA	1
Mouse	CYFIP2	3	8	11
Mouse	AGL	2	NA	2
Mouse	AGMO	1	NA	1
Mouse	AGO1	1	NA	1
Mouse	AGO2	1	NA	1
Mouse	DAB1	2	8	10
Mouse	DCLK1	9	8	17
Mouse	AGPAT2	1	NA	1
Mouse	DDR1	4	8	12
Mouse	DDX5	2	8	10
Mouse	AGPAT5	1	NA	1
Mouse	AGPS	2	NA	2
Mouse	DEPDC5	NA	8	8
Mouse	DGKG	3	8	11
Mouse	DMAC2	2	8	10
Mouse	DOCK3	3	8	11
Mouse	AGTRAP	1	NA	1
Mouse	DZIP1	1	8	9
Mouse	AHCY	1	NA	1
Mouse	EDC4	2	8	10
Mouse	ELMO2	2	8	10
Mouse	EMC10	2	8	10
Mouse	EVI5L	4	8	12
Mouse	FAM160A2	3	8	11
Mouse	AHR	2	NA	2
Mouse	FBF1	2	8	10
Mouse	FBXO44	4	8	12
Mouse	FEZ1	3	8	11
Mouse	AI467606	1	NA	1
Mouse	AI504432	1	NA	1
Mouse	FHL1	3	8	11
Mouse	FLOT1	2	8	10
Mouse	AI837181	1	NA	1
Mouse	FOXRED1	4	8	12
Mouse	AI987944	2	NA	2
Mouse	AIDA	1	NA	1
Mouse	AIF1	1	NA	1
Mouse	AIF1L	1	NA	1
Mouse	GAS2L1	4	8	12
Mouse	AIFM2	2	NA	2
Mouse	GGPS1	2	8	10
Mouse	GLYR1	4	8	12
Mouse	GOSR2	3	8	11
Mouse	AIMP2	2	NA	2
Mouse	GPHN	1	8	9
Mouse	AJAP1	1	NA	1
Mouse	HPCAL1	2	8	10
Mouse	AJUBA	1	NA	1
Mouse	HSF1	2	8	10
Mouse	AK2	2	NA	2
Mouse	IDH3G	1	8	9
Mouse	IMMT	4	8	12
Mouse	IP6K1	4	8	12
Mouse	AK6	2	NA	2
Mouse	AK8	1	NA	1
Mouse	KANSL1	1	8	9
Mouse	AKAP1	1	NA	1
Mouse	AKAP10	1	NA	1
Mouse	LARGE1	2	8	10
Mouse	LRSAM1	2	8	10
Mouse	MAP2K4	2	8	10
Mouse	AKAP17B	1	NA	1
Mouse	MAPK4	2	8	10
Mouse	AKAP5	1	NA	1
Mouse	AKAP6	1	NA	1
Mouse	MAPKAP1	1	8	9
Mouse	MATK	6	8	14
Mouse	MATR3	4	8	12
Mouse	MBOAT7	1	8	9
Mouse	MFF	2	8	10
Mouse	MGRN1	1	8	9
Mouse	AKIRIN2	1	NA	1
Mouse	AKNA	1	NA	1
Mouse	MIER2	1	8	9
Mouse	AKR1B10	2	NA	2
Mouse	AKR1B3	1	NA	1
Mouse	MRPL4	2	8	10
Mouse	AKR1C14	1	NA	1
Mouse	AKR1C18	1	NA	1
Mouse	AKR1E1	2	NA	2
Mouse	AKR7A5	1	NA	1
Mouse	MYO18A	4	8	12
Mouse	NCOR2	1	8	9
Mouse	NDUFV1	5	8	13
Mouse	NECAP2	1	8	9
Mouse	NLGN3	2	8	10
Mouse	NOL4	6	8	14
Mouse	NR4A1	3	8	11
Mouse	ALAS2	1	NA	1
Mouse	ALCAM	3	NA	3
Mouse	ALDH16A1	1	NA	1
Mouse	NR4A2	3	8	11
Mouse	NTAN1	3	8	11
Mouse	ALDH1A2	1	NA	1
Mouse	PDE8B	2	8	10
Mouse	ALDH1B1	1	NA	1
Mouse	PHACTR1	5	8	13
Mouse	ALDH1L2	2	NA	2
Mouse	PI4KA	3	8	11
Mouse	PIGQ	2	8	10
Mouse	PKNOX2	2	8	10
Mouse	ALDH3B2	1	NA	1
Mouse	PKP4	2	8	10
Mouse	PLPPR2	2	8	10
Mouse	POLDIP2	2	8	10
Mouse	POU6F1	NA	8	8
Mouse	ALDH9A1	1	NA	1
Mouse	PPFIA4	NA	8	8
Mouse	PPP2R2D	2	8	10
Mouse	ALG1	1	NA	1
Mouse	ALG10B	1	NA	1
Mouse	PPP6R2	NA	8	8
Mouse	PTPRK	2	8	10
Mouse	PTPRM	1	8	9
Mouse	ALG2	2	NA	2
Mouse	ALG5	1	NA	1
Mouse	PUM2	6	8	14
Mouse	RAB26	1	8	9
Mouse	RAP1GAP2	2	8	10
Mouse	ALKAL2	1	NA	1
Mouse	RASAL1	2	8	10
Mouse	RBCK1	1	8	9
Mouse	RIMBP2	2	8	10
Mouse	ALKBH4	2	NA	2
Mouse	ALKBH5	2	NA	2
Mouse	RIPOR2	1	8	9
Mouse	ALKBH7	1	NA	1
Mouse	RTKN	3	8	11
Mouse	ALMS1	1	NA	1
Mouse	ALOX12	1	NA	1
Mouse	ALOX12B	1	NA	1
Mouse	ALOX5	1	NA	1
Mouse	ALOX5AP	1	NA	1
Mouse	SARNP	1	8	9
Mouse	ALPL	1	NA	1
Mouse	ALS2	3	NA	3
Mouse	ALS2_MPP4	1	NA	1
Mouse	SCN1B	3	8	11
Mouse	ALX3	1	NA	1
Mouse	SEC24C	1	8	9
Mouse	AMACR	1	NA	1
Mouse	SH3KBP1	6	8	14
Mouse	SLC25A22	5	8	13
Mouse	AMDHD2	3	NA	3
Mouse	SPEG	2	8	10
Mouse	STK25	3	8	11
Mouse	TANGO2	1	8	9
Mouse	AMH	1	NA	1
Mouse	TMEM145	2	8	10
Mouse	TOX2	2	8	10
Mouse	TRP53I11	1	8	9
Mouse	TSEN34	4	8	12
Mouse	TTYH1	4	8	12
Mouse	TVP23A	1	8	9
Mouse	UBE3B	3	8	11
Mouse	USP5	3	8	11
Mouse	VEGFA	4	8	12
Mouse	VPS52	1	8	9
Mouse	AMT	1	NA	1
Mouse	WAC	3	8	11
Mouse	ZDHHC4	2	8	10
Mouse	ANAPC1	2	NA	2
Mouse	ZFP523	2	8	10
Mouse	ZYX	2	8	10
Mouse	ANAPC13	3	NA	3
Mouse	1500004A13RIK	3	7	10
Mouse	ANAPC16	3	NA	3
Mouse	A930017M01RIK	1	7	8
Mouse	ANAPC4	2	NA	2
Mouse	ABHD3	2	7	9
Mouse	ACTR2	3	7	10
Mouse	ANG	1	NA	1
Mouse	ADK	2	7	9
Mouse	ANK3	3	7	10
Mouse	ARHGAP21	NA	7	7
Mouse	ANGPT2	1	NA	1
Mouse	ANGPTL2	1	NA	1
Mouse	ANGPTL4	1	NA	1
Mouse	ANGPTL6	2	NA	2
Mouse	ANGPTL7	1	NA	1
Mouse	ANK	1	NA	1
Mouse	ARHGAP5	NA	7	7
Mouse	ARHGEF11	NA	7	7
Mouse	ARHGEF25	3	7	10
Mouse	ARHGEF7	5	7	12
Mouse	ARMCX1	5	7	12
Mouse	ATG13	2	7	9
Mouse	ANKLE2	1	NA	1
Mouse	ANKMY2	1	NA	1
Mouse	B3GAT1	4	7	11
Mouse	BAP1	1	7	8
Mouse	BRD9	2	7	9
Mouse	CAMK2A	2	7	9
Mouse	CAMKK2	3	7	10
Mouse	CAR11	3	7	10
Mouse	CARMIL2	3	7	10
Mouse	CCDC91	1	7	8
Mouse	CDIP1	2	7	9
Mouse	CLASP1	1	7	8
Mouse	ANKRD23	1	NA	1
Mouse	ANKRD24	2	NA	2
Mouse	COPS4	1	7	8
Mouse	CPSF7	3	7	10
Mouse	CRYZL1	2	7	9
Mouse	CSNK1E	2	7	9
Mouse	ANKRD33B	2	NA	2
Mouse	CSPP1	1	7	8
Mouse	CTNNA1	1	7	8
Mouse	ANKRD34C	1	NA	1
Mouse	DAG1	4	7	11
Mouse	DCLK2	2	7	9
Mouse	DDX50	1	7	8
Mouse	ANKRD40	2	NA	2
Mouse	DENND1A	1	7	8
Mouse	DGKD	1	7	8
Mouse	DNAJB2	6	7	13
Mouse	DNAJC5	4	7	11
Mouse	ANKRD49	1	NA	1
Mouse	EEF2	3	7	10
Mouse	EEFSEC	1	7	8
Mouse	EIF4G2	2	7	9
Mouse	ANKRD9	4	NA	4
Mouse	EML2	3	7	10
Mouse	EPS15L1	1	7	8
Mouse	ETV1	7	7	14
Mouse	EWSR1	2	7	9
Mouse	EXTL1	1	7	8
Mouse	ANLN	1	NA	1
Mouse	ANO1	1	NA	1
Mouse	ANO10	1	NA	1
Mouse	EXTL3	2	7	9
Mouse	FADS1	3	7	10
Mouse	ANO4	2	NA	2
Mouse	ANO6	3	NA	3
Mouse	FAM171B	1	7	8
Mouse	FAM184A	NA	7	7
Mouse	FAM53A	3	7	10
Mouse	FAM98C	6	7	13
Mouse	FANCG	1	7	8
Mouse	ANTXR1	2	NA	2
Mouse	ANTXR2	1	NA	1
Mouse	ANXA1	1	NA	1
Mouse	ANXA11	3	NA	3
Mouse	ANXA2	1	NA	1
Mouse	ANXA3	1	NA	1
Mouse	FBXO38	2	7	9
Mouse	FGFR3	6	7	13
Mouse	FLCN	1	7	8
Mouse	FLOT2	3	7	10
Mouse	AOC3	1	NA	1
Mouse	G3BP2	5	7	12
Mouse	AOX1	1	NA	1
Mouse	AOX3	1	NA	1
Mouse	AOX4	1	NA	1
Mouse	GABRA5	4	7	11
Mouse	GAPVD1	3	7	10
Mouse	AP1G1	1	NA	1
Mouse	GM3764	2	7	9
Mouse	AP1M2	1	NA	1
Mouse	GOLGA2	2	7	9
Mouse	AP1S2	2	NA	2
Mouse	AP2A1	1	NA	1
Mouse	GPM6A	1	7	8
Mouse	GPM6B	17	7	24
Mouse	AP2M1	1	NA	1
Mouse	AP2S1	1	NA	1
Mouse	GPR137	7	7	14
Mouse	GRIN2B	3	7	10
Mouse	HDAC4	NA	7	7
Mouse	HNRNPC	5	7	12
Mouse	HNRNPDL	4	7	11
Mouse	HPCAL4	2	7	9
Mouse	AP3S2	1	NA	1
Mouse	AP4B1	1	NA	1
Mouse	AP4E1	2	NA	2
Mouse	IDH3B	1	7	8
Mouse	IQCE	3	7	10
Mouse	AP5B1	2	NA	2
Mouse	JOSD2	4	7	11
Mouse	KCNH3	2	7	9
Mouse	KIF1B	4	7	11
Mouse	LDLRAD4	NA	7	7
Mouse	LENG8	1	7	8
Mouse	MAST1	NA	7	7
Mouse	MAX	4	7	11
Mouse	MAZ	3	7	10
Mouse	APBB1IP	1	NA	1
Mouse	MBNL2	4	7	11
Mouse	MBP	9	7	16
Mouse	MKRN1	7	7	14
Mouse	MLC1	3	7	10
Mouse	APCDD1	1	NA	1
Mouse	APEH	2	NA	2
Mouse	MMAA	1	7	8
Mouse	APEX2	1	NA	1
Mouse	MMD2	1	7	8
Mouse	APH1B	1	NA	1
Mouse	APH1C	1	NA	1
Mouse	MORF4L1	2	7	9
Mouse	APIP	3	NA	3
Mouse	MPPE1	1	7	8
Mouse	APLN	1	NA	1
Mouse	MYEF2	NA	7	7
Mouse	NAA35	2	7	9
Mouse	APMAP	1	NA	1
Mouse	APOBEC3	1	NA	1
Mouse	APOBR	1	NA	1
Mouse	APOC1	1	NA	1
Mouse	NELL2	5	7	12
Mouse	NFE2L1	3	7	10
Mouse	NPDC1	1	7	8
Mouse	APOLD1	1	NA	1
Mouse	NPTXR	1	7	8
Mouse	APOOL	1	NA	1
Mouse	APOPT1	3	NA	3
Mouse	NRGN	1	7	8
Mouse	NRXN1	8	7	15
Mouse	NSG2	4	7	11
Mouse	NTRK2	7	7	14
Mouse	PACSIN2	3	7	10
Mouse	PFKFB2	NA	7	7
Mouse	AQP11	1	NA	1
Mouse	PGAP2	2	7	9
Mouse	PHF24	3	7	10
Mouse	AQR	1	NA	1
Mouse	AR	2	NA	2
Mouse	PHYHIP	2	7	9
Mouse	PLA2G4E	1	7	8
Mouse	PLEKHB2	1	7	8
Mouse	ARAP2	1	NA	1
Mouse	PLS3	2	7	9
Mouse	PNCK	4	7	11
Mouse	ARCN1	1	NA	1
Mouse	PPHLN1	3	7	10
Mouse	PPIL2	3	7	10
Mouse	ARF2	2	NA	2
Mouse	PPP1R37	1	7	8
Mouse	PPP2R2C	1	7	8
Mouse	PPP3CA	6	7	13
Mouse	ARF6	1	NA	1
Mouse	PRKAR1A	2	7	9
Mouse	PRKCG	5	7	12
Mouse	PRMT2	2	7	9
Mouse	ARFGEF1	2	NA	2
Mouse	PRPF40B	1	7	8
Mouse	ARFGEF3	1	NA	1
Mouse	PTPRA	2	7	9
Mouse	PTPRU	2	7	9
Mouse	RAF1	3	7	10
Mouse	ARG2	1	NA	1
Mouse	ARGLU1	2	NA	2
Mouse	RIAN	3	7	10
Mouse	RIN1	1	7	8
Mouse	ARHGAP11A	1	NA	1
Mouse	RIPOR1	1	7	8
Mouse	ARHGAP15	1	NA	1
Mouse	RNF141	3	7	10
Mouse	RTN1	2	7	9
Mouse	ARHGAP18	1	NA	1
Mouse	ARHGAP19	2	NA	2
Mouse	RUSC1	3	7	10
Mouse	RUSC2	4	7	11
Mouse	SATB1	5	7	12
Mouse	SCAP	2	7	9
Mouse	ARHGAP24	2	NA	2
Mouse	SEMA6C	1	7	8
Mouse	2004-09-01	6	7	13
Mouse	SF1	3	7	10
Mouse	ARHGAP28	1	NA	1
Mouse	SH2B1	10	7	17
Mouse	ARHGAP30	1	NA	1
Mouse	SIRPA	6	7	13
Mouse	SLC19A1	2	7	9
Mouse	SLC2A3	1	7	8
Mouse	SLC35C2	1	7	8
Mouse	SLC37A3	2	7	9
Mouse	SLC43A2	2	7	9
Mouse	SLC4A10	3	7	10
Mouse	SLC6A8	1	7	8
Mouse	SLC7A10	1	7	8
Mouse	SMG5	2	7	9
Mouse	ARHGAP9	1	NA	1
Mouse	SPOCK2	NA	7	7
Mouse	ARHGDIB	1	NA	1
Mouse	SPPL2B	2	7	9
Mouse	SPSB3	2	7	9
Mouse	SREBF1	1	7	8
Mouse	SRSF7	3	7	10
Mouse	STRBP	1	7	8
Mouse	SYNE1	7	7	14
Mouse	TBC1D9B	3	7	10
Mouse	ARHGEF16	1	NA	1
Mouse	TEX2	NA	7	7
Mouse	TEX264	3	7	10
Mouse	TJAP1	2	7	9
Mouse	TJP1	2	7	9
Mouse	TMEM106C	2	7	9
Mouse	TMEM175	5	7	12
Mouse	TOM1	NA	7	7
Mouse	TRIO	2	7	9
Mouse	TRMT2A	5	7	12
Mouse	TSPAN5	2	7	9
Mouse	ARHGEF5	1	NA	1
Mouse	TTYH3	3	7	10
Mouse	UBE2I	5	7	12
Mouse	VARS	2	7	9
Mouse	VPS41	1	7	8
Mouse	VTI1A	3	7	10
Mouse	ARID2	1	NA	1
Mouse	ARID3A	2	NA	2
Mouse	WNK2	3	7	10
Mouse	XPO6	1	7	8
Mouse	ZCCHC17	1	7	8
Mouse	ZER1	1	7	8
Mouse	ARID5B	2	NA	2
Mouse	ARIH1	2	NA	2
Mouse	ZFP445	NA	7	7
Mouse	ARL1	1	NA	1
Mouse	ARL10	1	NA	1
Mouse	ARL11	1	NA	1
Mouse	ZFP638	1	7	8
Mouse	ZMIZ1	4	7	11
Mouse	ZWINT	3	7	10
Mouse	ARL16	2	NA	2
Mouse	2410002F23RIK	6	6	12
Mouse	A230072C01RIK	1	6	7
Mouse	ARL3	1	NA	1
Mouse	ABCA2	1	6	7
Mouse	ARL4D	1	NA	1
Mouse	ACBD5	5	6	11
Mouse	ARL5B	2	NA	2
Mouse	ARL6	1	NA	1
Mouse	ACIN1	6	6	12
Mouse	ACO2	3	6	9
Mouse	ARL6IP5	2	NA	2
Mouse	ARL6IP6	1	NA	1
Mouse	ACTR3B	2	6	8
Mouse	ADAM15	3	6	9
Mouse	ADGRB2	2	6	8
Mouse	ADGRF5	2	6	8
Mouse	AGAP1	1	6	7
Mouse	AGPAT3	4	6	10
Mouse	AHDC1	NA	6	6
Mouse	ARMC7	1	NA	1
Mouse	AIFM3	1	6	7
Mouse	ARMC9	3	NA	3
Mouse	AIG1	3	6	9
Mouse	AK5	3	6	9
Mouse	APBA1	1	6	7
Mouse	ARMCX4	1	NA	1
Mouse	ARFGAP1	1	6	7
Mouse	ARMCX6	1	NA	1
Mouse	ARMH3	3	NA	3
Mouse	ARMH4	1	NA	1
Mouse	ARMT1	1	NA	1
Mouse	ARNT	2	NA	2
Mouse	ARHGAP1	3	6	9
Mouse	ARHGAP12	4	6	10
Mouse	ARPC1A	3	NA	3
Mouse	ARNTL	1	6	7
Mouse	ARPC2	3	NA	3
Mouse	ASTN1	6	6	12
Mouse	ATP13A2	2	6	8
Mouse	ATP6V1C1	2	6	8
Mouse	ATXN2	1	6	7
Mouse	ARPIN	1	NA	1
Mouse	AW549877	1	6	7
Mouse	BBX	3	6	9
Mouse	BCL11B	2	6	8
Mouse	BNIP2	2	6	8
Mouse	BNIP3L	2	6	8
Mouse	ARRDC2	3	NA	3
Mouse	BRD4	3	6	9
Mouse	CAMK2D	9	6	15
Mouse	CAMKK1	2	6	8
Mouse	CAPN15	1	6	7
Mouse	CDC42	2	6	8
Mouse	ARSI	1	NA	1
Mouse	ARSJ	1	NA	1
Mouse	CDK17	4	6	10
Mouse	CHMP7	2	6	8
Mouse	CLASRP	1	6	7
Mouse	CLCN2	1	6	7
Mouse	ARX	2	NA	2
Mouse	CLPTM1	1	6	7
Mouse	ASAH1	1	NA	1
Mouse	CLUH	1	6	7
Mouse	CNTFR	1	6	7
Mouse	ASAP3	1	NA	1
Mouse	ASB1	1	NA	1
Mouse	ASB13	1	NA	1
Mouse	ASB16	1	NA	1
Mouse	ASB18	1	NA	1
Mouse	ASB2	2	NA	2
Mouse	CNTN1	2	6	8
Mouse	COPS7A	3	6	9
Mouse	CRTC1	3	6	9
Mouse	CSTF2	2	6	8
Mouse	ASB8	1	NA	1
Mouse	CUX1	4	6	10
Mouse	CYTH4	2	6	8
Mouse	ASCC3	2	NA	2
Mouse	ASCL1	1	NA	1
Mouse	DALRD3	NA	6	6
Mouse	ASF1B	1	NA	1
Mouse	ASGR1	2	NA	2
Mouse	DDHD2	1	6	7
Mouse	DDX39B	1	6	7
Mouse	DHX32	2	6	8
Mouse	DMTN	1	6	7
Mouse	ASIC4	1	NA	1
Mouse	DNAJB5	3	6	9
Mouse	DOC2A	3	6	9
Mouse	DOK7	2	6	8
Mouse	ASNSD1	2	NA	2
Mouse	DPF2	3	6	9
Mouse	DPH7	NA	6	6
Mouse	DROSHA	1	6	7
Mouse	ASPHD1	1	NA	1
Mouse	E130307A14RIK	3	6	9
Mouse	ASPN	1	NA	1
Mouse	EEF1A2	1	6	7
Mouse	EHBP1	2	6	8
Mouse	ASS1	1	NA	1
Mouse	EIF5	6	6	12
Mouse	ELMOD3	2	6	8
Mouse	ELP5	6	6	12
Mouse	ASXL1	1	NA	1
Mouse	ATAD1	2	NA	2
Mouse	ATAD2	1	NA	1
Mouse	EMC8	1	6	7
Mouse	ENO1	2	6	8
Mouse	ERC2	3	6	9
Mouse	ETL4	1	6	7
Mouse	EXOC6B	4	6	10
Mouse	ATF1	1	NA	1
Mouse	FAM172A	3	6	9
Mouse	ATF3	1	NA	1
Mouse	ATF4	2	NA	2
Mouse	ATF5	1	NA	1
Mouse	FAM219A	2	6	8
Mouse	FAM81A	1	6	7
Mouse	ATF7	2	NA	2
Mouse	FBH1	1	6	7
Mouse	FGFR2	2	6	8
Mouse	ATG101	1	NA	1
Mouse	FKBP2	4	6	10
Mouse	FLAD1	2	6	8
Mouse	ATG14	1	NA	1
Mouse	FNBP1	2	6	8
Mouse	FOXP1	2	6	8
Mouse	GAA	2	6	8
Mouse	GABBR1	5	6	11
Mouse	GARNL3	3	6	9
Mouse	GAS7	4	6	10
Mouse	GDPD5	1	6	7
Mouse	GFRA4	6	6	12
Mouse	GGA3	4	6	10
Mouse	GLRB	3	6	9
Mouse	GM48623_CPLX2	NA	6	6
Mouse	GOLGA4	2	6	8
Mouse	GPR155	1	6	7
Mouse	ATIC	2	NA	2
Mouse	GRIN1	11	6	17
Mouse	GRSF1	2	6	8
Mouse	ATL3	1	NA	1
Mouse	ATM	1	NA	1
Mouse	ATMIN	1	NA	1
Mouse	GSK3A	3	6	9
Mouse	ATOH8	1	NA	1
Mouse	ATOX1	2	NA	2
Mouse	HAPLN4	1	6	7
Mouse	ATP10D	1	NA	1
Mouse	ATP11A	1	NA	1
Mouse	HBS1L	3	6	9
Mouse	HERC3	1	6	7
Mouse	HMGB1	4	6	10
Mouse	HNRNPH3	3	6	9
Mouse	ATP13A3	1	NA	1
Mouse	HNRNPL	3	6	9
Mouse	HSP90AB1	2	6	8
Mouse	ATP1A1	1	NA	1
Mouse	ATP1A2	5	NA	5
Mouse	IGSF8	2	6	8
Mouse	ILF3	3	6	9
Mouse	IP6K2	3	6	9
Mouse	IPO13	2	6	8
Mouse	ATP23	1	NA	1
Mouse	IPO9	2	6	8
Mouse	ATP2A3	2	NA	2
Mouse	IST1	1	6	7
Mouse	KANSL2	2	6	8
Mouse	KANSL3	3	6	9
Mouse	KCNA6	2	6	8
Mouse	KCNAB2	3	6	9
Mouse	KCNQ2	5	6	11
Mouse	KIF21A	2	6	8
Mouse	KIF3A	2	6	8
Mouse	KIFC3	1	6	7
Mouse	ATP5E	2	NA	2
Mouse	KLC2	3	6	9
Mouse	KXD1	3	6	9
Mouse	LGI4	3	6	9
Mouse	LHX2	2	6	8
Mouse	LMO3	3	6	9
Mouse	LPCAT4	1	6	7
Mouse	ATP5J2	3	NA	3
Mouse	LRP11	2	6	8
Mouse	MAG	2	6	8
Mouse	MAP1S	1	6	7
Mouse	MAP7	3	6	9
Mouse	MAP7D2	2	6	8
Mouse	MAPK7	3	6	9
Mouse	MAPK8IP1	4	6	10
Mouse	ATP6AP2	1	NA	1
Mouse	MAPK9	3	6	9
Mouse	ATP6V0A2	1	NA	1
Mouse	2002-03-01	3	6	9
Mouse	2008-03-01	4	6	10
Mouse	MAU2	2	6	8
Mouse	MBTPS1	2	6	8
Mouse	MDH1	1	6	7
Mouse	MEF2D	4	6	10
Mouse	MFSD6	2	6	8
Mouse	MICAL3	2	6	8
Mouse	MLLT10	NA	6	6
Mouse	MTFR1L	4	6	10
Mouse	MTG2	NA	6	6
Mouse	MTHFSD	1	6	7
Mouse	MYCBP2	1	6	7
Mouse	MYRF	3	6	9
Mouse	NAA60	4	6	10
Mouse	ATP7A	1	NA	1
Mouse	ATP7B	1	NA	1
Mouse	NAGK	2	6	8
Mouse	NAP1L1	3	6	9
Mouse	NARS	2	6	8
Mouse	NCLN	1	6	7
Mouse	NDUFA10	2	6	8
Mouse	NDUFAB1	4	6	10
Mouse	NDUFS1	2	6	8
Mouse	NETO1	1	6	7
Mouse	ATPSCKMT	3	NA	3
Mouse	ATRAID	3	NA	3
Mouse	NFU1	NA	6	6
Mouse	NRIP3	1	6	7
Mouse	NRSN1	2	6	8
Mouse	NSUN2	1	6	7
Mouse	ATXN1	1	NA	1
Mouse	NTRK3	3	6	9
Mouse	ATXN1L	2	NA	2
Mouse	OAZ1	1	6	7
Mouse	ORC4	4	6	10
Mouse	P4HTM	2	6	8
Mouse	ATXN7	2	NA	2
Mouse	PAK6	1	6	7
Mouse	ATXN7L2	2	NA	2
Mouse	PANX2	2	6	8
Mouse	AU021092	1	NA	1
Mouse	PAXX	3	6	9
Mouse	PCBP3	2	6	8
Mouse	PDE4DIP	4	6	10
Mouse	PEA15A	2	6	8
Mouse	AUH	4	NA	4
Mouse	PEX19	1	6	7
Mouse	AURKA	1	NA	1
Mouse	PEX5L	5	6	11
Mouse	PGS1	2	6	8
Mouse	AVEN	1	NA	1
Mouse	PHF1	2	6	8
Mouse	AVPI1	1	NA	1
Mouse	PHF20	3	6	9
Mouse	PHF20L1	3	6	9
Mouse	AW112010	1	NA	1
Mouse	PIANP	4	6	10
Mouse	PICALM	3	6	9
Mouse	PIK3R2	2	6	8
Mouse	PIP5K1C	3	6	9
Mouse	PLBD2	1	6	7
Mouse	PLEKHA1	6	6	12
Mouse	PLK2	2	6	8
Mouse	PODXL2	3	6	9
Mouse	AZI2	3	NA	3
Mouse	AZIN1	2	NA	2
Mouse	PPP1CA	2	6	8
Mouse	B130046B21RIK	1	NA	1
Mouse	PPP1R16A	2	6	8
Mouse	B230206L02RIK	1	NA	1
Mouse	PRDX6	6	6	12
Mouse	PRKAR1B	2	6	8
Mouse	PRKCB	3	6	9
Mouse	PRODH	2	6	8
Mouse	PRPF39	1	6	7
Mouse	PTCD3	NA	6	6
Mouse	PTDSS2	2	6	8
Mouse	B230307C23RIK	1	NA	1
Mouse	PTP4A3	3	6	9
Mouse	PUF60	2	6	8
Mouse	B230369F24RIK	1	NA	1
Mouse	B2M	1	NA	1
Mouse	QRICH1	3	6	9
Mouse	RAB18	1	6	7
Mouse	RAB24	3	6	9
Mouse	B3GALT2	1	NA	1
Mouse	RAB7	2	6	8
Mouse	RABGAP1	3	6	9
Mouse	B3GAT2	3	NA	3
Mouse	RALGPS1	4	6	10
Mouse	B3GLCT	1	NA	1
Mouse	B3GNT2	2	NA	2
Mouse	B3GNT7	1	NA	1
Mouse	RELL2	3	6	9
Mouse	B3GNT9	1	NA	1
Mouse	B3GNTL1	1	NA	1
Mouse	RERE	2	6	8
Mouse	RMND1	1	6	7
Mouse	B4GALT1	2	NA	2
Mouse	RNF13	3	6	9
Mouse	RNF167	3	6	9
Mouse	ROGDI	3	6	9
Mouse	RPH3A	5	6	11
Mouse	RPS6KC1	1	6	7
Mouse	RSRC1	4	6	10
Mouse	SAFB2	1	6	7
Mouse	SCAF1	2	6	8
Mouse	B9D1	1	NA	1
Mouse	B9D2	1	NA	1
Mouse	BAALC	1	NA	1
Mouse	SCG5	2	6	8
Mouse	SCMH1	2	6	8
Mouse	SDHA	1	6	7
Mouse	BACE2	1	NA	1
Mouse	SDR39U1	8	6	14
Mouse	BAD	3	NA	3
Mouse	SEC23B	1	6	7
Mouse	BAG2	2	NA	2
Mouse	BAG3	1	NA	1
Mouse	SELENOW	2	6	8
Mouse	SEMA4A	4	6	10
Mouse	2006-09-01	3	6	9
Mouse	BAHCC1	1	NA	1
Mouse	SETD6	1	6	7
Mouse	BAIAP2	3	NA	3
Mouse	BAIAP2L1	1	NA	1
Mouse	BAIAP3	1	NA	1
Mouse	BAK1	2	NA	2
Mouse	BAMBI	1	NA	1
Mouse	SGSM3	1	6	7
Mouse	SIDT2	1	6	7
Mouse	SIPA1L1	3	6	9
Mouse	SLC25A39	1	6	7
Mouse	SLC38A7	1	6	7
Mouse	BAZ1B	1	NA	1
Mouse	SLCO1A4	1	6	7
Mouse	SMARCAL1	2	6	8
Mouse	SNAP25	6	6	12
Mouse	SNX32	2	6	8
Mouse	SORBS3	3	6	9
Mouse	SQSTM1	2	6	8
Mouse	SREBF2	3	6	9
Mouse	SRGAP2	5	6	11
Mouse	BBS10	1	NA	1
Mouse	BBS12	1	NA	1
Mouse	SRRM2	3	6	9
Mouse	STIMATE	3	6	9
Mouse	STX5A	4	6	10
Mouse	STXBP1	2	6	8
Mouse	SURF1	6	6	12
Mouse	SV2B	2	6	8
Mouse	BC003965	1	NA	1
Mouse	SYNGAP1	1	6	7
Mouse	BC005537	1	NA	1
Mouse	BC005561	1	NA	1
Mouse	SYP	2	6	8
Mouse	SYT5	1	6	7
Mouse	TACC2	2	6	8
Mouse	BC024978	1	NA	1
Mouse	BC028528	1	NA	1
Mouse	TANK	1	6	7
Mouse	BC030867	1	NA	1
Mouse	TAZ	1	6	7
Mouse	TENM3	1	6	7
Mouse	BC035044	1	NA	1
Mouse	BC048403	2	NA	2
Mouse	BC049352	2	NA	2
Mouse	BC051226	2	NA	2
Mouse	TFE3	3	6	9
Mouse	BC064078	1	NA	1
Mouse	BC106179	1	NA	1
Mouse	BCAM	1	NA	1
Mouse	TM9SF4	1	6	7
Mouse	BCAP29	2	NA	2
Mouse	TMEM181B-PS	1	6	7
Mouse	TMEM38A	2	6	8
Mouse	TMEM8B	2	6	8
Mouse	TNPO2	5	6	11
Mouse	TOP3B	3	6	9
Mouse	TRAFD1	2	6	8
Mouse	TSPYL2	3	6	9
Mouse	BCAT2	1	NA	1
Mouse	TTC7B	5	6	11
Mouse	BCDIN3D	1	NA	1
Mouse	UBQLN4	1	6	7
Mouse	UQCRC1	3	6	9
Mouse	USP33	2	6	8
Mouse	VMP1	1	6	7
Mouse	BCL10	1	NA	1
Mouse	VPS35	1	6	7
Mouse	VWA5B2	NA	6	6
Mouse	WASHC2	3	6	9
Mouse	BCL2A1D	1	NA	1
Mouse	WDR45	2	6	8
Mouse	BCL2L11	1	NA	1
Mouse	BCL2L12	1	NA	1
Mouse	YBX1	2	6	8
Mouse	YWHAE	1	6	7
Mouse	BCL3	1	NA	1
Mouse	YWHAZ	3	6	9
Mouse	BCL6B	1	NA	1
Mouse	BCL7A	3	NA	3
Mouse	ZBTB4	4	6	10
Mouse	BCL7C	2	NA	2
Mouse	ZFP821	2	6	8
Mouse	ZFP942	2	6	8
Mouse	BCLAF1	2	NA	2
Mouse	ZFYVE27	3	6	9
Mouse	ZSWIM9	NA	6	6
Mouse	2610005L07RIK	3	5	8
Mouse	BCR	1	NA	1
Mouse	9430015G10RIK	1	5	6
Mouse	A230050P20RIK	2	5	7
Mouse	BDH2	2	NA	2
Mouse	BDKRB2	1	NA	1
Mouse	BDNF	4	NA	4
Mouse	AAK1	NA	5	5
Mouse	ABCC5	2	5	7
Mouse	ABCF1	1	5	6
Mouse	ABI2	6	5	11
Mouse	BEND5	2	NA	2
Mouse	ACTN1	2	5	7
Mouse	BEND7	1	NA	1
Mouse	ACTN4	1	5	6
Mouse	ADGRL1	7	5	12
Mouse	ADORA1	4	5	9
Mouse	ADRM1	2	5	7
Mouse	BEX3	2	NA	2
Mouse	BEX4	1	NA	1
Mouse	BFAR	2	NA	2
Mouse	BGLAP	1	NA	1
Mouse	BGLAP3	1	NA	1
Mouse	BGN	1	NA	1
Mouse	AES	1	5	6
Mouse	AMFR	1	5	6
Mouse	AMMECR1L	1	5	6
Mouse	AMPH	3	5	8
Mouse	BHLHE41	1	NA	1
Mouse	ANGEL2	1	5	6
Mouse	ANKRD13C	2	5	7
Mouse	BICD2	6	NA	6
Mouse	ANKRD27	1	5	6
Mouse	ANKRD46	3	5	8
Mouse	ANKS3	1	5	6
Mouse	AP3B2	1	5	6
Mouse	AREL1	1	5	6
Mouse	BIN2	1	NA	1
Mouse	BIN3	2	NA	2
Mouse	ARF3	1	5	6
Mouse	BIRC3	1	NA	1
Mouse	ARHGAP44	3	5	8
Mouse	ARHGEF1	2	5	7
Mouse	BLCAP	3	NA	3
Mouse	ARHGEF18	1	5	6
Mouse	BLNK	2	NA	2
Mouse	BLOC1S1	2	NA	2
Mouse	ARHGEF19	NA	5	5
Mouse	BLOC1S3	1	NA	1
Mouse	ARHGEF28	2	5	7
Mouse	ARRB1	1	5	6
Mouse	ARRB2	3	5	8
Mouse	BLVRB	2	NA	2
Mouse	ASAP1	7	5	12
Mouse	BMF	1	NA	1
Mouse	ATG9A	3	5	8
Mouse	ATP11B	3	5	8
Mouse	BMP2	1	NA	1
Mouse	BMP2K	1	NA	1
Mouse	BMP3	1	NA	1
Mouse	BMP4	2	NA	2
Mouse	BMP5	1	NA	1
Mouse	BMP6	1	NA	1
Mouse	BMP7	1	NA	1
Mouse	ATP13A1	1	5	6
Mouse	BMPR1A	1	NA	1
Mouse	ATP2B4	1	5	6
Mouse	BMPR2	1	NA	1
Mouse	ATP6V1G2	4	5	9
Mouse	BMT2	1	NA	1
Mouse	BMX	1	NA	1
Mouse	BNIP1	1	NA	1
Mouse	ATP9A	2	5	7
Mouse	BNIP3	1	NA	1
Mouse	ATPAF2	1	5	6
Mouse	ATRX	4	5	9
Mouse	BOD1	2	NA	2
Mouse	AXIN2	1	5	6
Mouse	BOK	2	NA	2
Mouse	BOLA1	1	NA	1
Mouse	BOLA2	3	NA	3
Mouse	BOLA3	2	NA	2
Mouse	AZIN2	2	5	7
Mouse	BORCS5	1	NA	1
Mouse	B4GALT7	1	5	6
Mouse	BORCS8	2	NA	2
Mouse	BAZ2B	1	5	6
Mouse	BCL2L1	4	5	9
Mouse	BHLHB9_GPRASP2	NA	5	5
Mouse	BPTF	1	5	6
Mouse	C2CD2L	4	5	9
Mouse	CABLES2	1	5	6
Mouse	CANT1	4	5	9
Mouse	CAR4	1	5	6
Mouse	BRCA2	2	NA	2
Mouse	CARS	2	5	7
Mouse	CBX6	7	5	12
Mouse	CCAR2	2	5	7
Mouse	CCDC149	2	5	7
Mouse	CCDC97	2	5	7
Mouse	CCNL1	4	5	9
Mouse	CD81	NA	5	5
Mouse	CDC23	4	5	9
Mouse	CDK10	2	5	7
Mouse	CDK18	1	5	6
Mouse	CDKL3	NA	5	5
Mouse	BRF1	1	NA	1
Mouse	BRF2	3	NA	3
Mouse	BRI3	1	NA	1
Mouse	BRI3BP	1	NA	1
Mouse	BRICD5	1	NA	1
Mouse	CELSR2	1	5	6
Mouse	CERK	1	5	6
Mouse	CERS5	2	5	7
Mouse	BRIP1OS	1	NA	1
Mouse	BRIX1	1	NA	1
Mouse	CFL2	4	5	9
Mouse	CHMP3	2	5	7
Mouse	CHRD	3	5	8
Mouse	CLDND1	2	5	7
Mouse	CLK3	4	5	9
Mouse	CLSTN1	2	5	7
Mouse	CLSTN3	2	5	7
Mouse	CNIH3	3	5	8
Mouse	CNR1	2	5	7
Mouse	COPA	2	5	7
Mouse	COPG2	2	5	7
Mouse	COQ2	2	5	7
Mouse	BSN	2	NA	2
Mouse	BST2	1	NA	1
Mouse	BTAF1	1	NA	1
Mouse	CORO1C	1	5	6
Mouse	CPSF3	1	5	6
Mouse	CSNK1G2	1	5	6
Mouse	CSPG5	6	5	11
Mouse	BTBD19	3	NA	3
Mouse	CTTN	3	5	8
Mouse	CUL1	3	5	8
Mouse	BTBD6	7	NA	7
Mouse	BTBD7	3	NA	3
Mouse	BTBD8_GM42669	1	NA	1
Mouse	BTBD8	3	NA	3
Mouse	CXXC1	1	5	6
Mouse	BTD	2	NA	2
Mouse	BTF3	3	NA	3
Mouse	CYP46A1	1	5	6
Mouse	CYP4F15	1	5	6
Mouse	BTG2	1	NA	1
Mouse	BTG3	1	NA	1
Mouse	BTK	1	NA	1
Mouse	CYTH1	3	5	8
Mouse	DAPK1	2	5	7
Mouse	BUD13	1	NA	1
Mouse	DBNL_UBE2D-PS	NA	5	5
Mouse	DCUN1D2	4	5	9
Mouse	DCUN1D4	3	5	8
Mouse	BVHT	1	NA	1
Mouse	BYSL	1	NA	1
Mouse	DDA1	4	5	9
Mouse	DDX1	1	5	6
Mouse	DEAF1	2	5	7
Mouse	C030013G03RIK	1	NA	1
Mouse	C030014I23RIK	1	NA	1
Mouse	DHCR7	1	5	6
Mouse	DPP8	3	5	8
Mouse	DTX1	2	5	7
Mouse	ECI2	3	5	8
Mouse	C1D	2	NA	2
Mouse	C1GALT1	1	NA	1
Mouse	C1GALT1C1	1	NA	1
Mouse	C1QA	1	NA	1
Mouse	ECSIT	1	5	6
Mouse	EEF1D	3	5	8
Mouse	EGFL7	4	5	9
Mouse	C1QL1	1	NA	1
Mouse	C1QL2	1	NA	1
Mouse	C1QL3	1	NA	1
Mouse	C1QTNF1	1	NA	1
Mouse	C1QTNF12	1	NA	1
Mouse	C1QTNF2	2	NA	2
Mouse	ELP2	1	5	6
Mouse	ENPP2	2	5	7
Mouse	C1QTNF5	5	NA	5
Mouse	C1QTNF6	2	NA	2
Mouse	C1QTNF9	1	NA	1
Mouse	C1RA	1	NA	1
Mouse	C1S1	1	NA	1
Mouse	EPS15	3	5	8
Mouse	ERGIC1	1	5	6
Mouse	EXOSC10	6	5	11
Mouse	FAAH	3	5	8
Mouse	FAM168B	3	5	8
Mouse	FAM171A2	1	5	6
Mouse	C2CD3	1	NA	1
Mouse	C2CD4C	1	NA	1
Mouse	FAM214B	3	5	8
Mouse	C3	1	NA	1
Mouse	FBXO2	1	5	6
Mouse	FBXO31	1	5	6
Mouse	C3AR1	1	NA	1
Mouse	FBXW11	3	5	8
Mouse	C530005A16RIK	1	NA	1
Mouse	FTO	3	5	8
Mouse	FZR1	2	5	7
Mouse	C5AR1	1	NA	1
Mouse	GABRA4	4	5	9
Mouse	GALE	1	5	6
Mouse	C8G	1	NA	1
Mouse	GALNT9	1	5	6
Mouse	GAS5	6	5	11
Mouse	GATAD2A	1	5	6
Mouse	GGA1	1	5	6
Mouse	GJB6	2	5	7
Mouse	GLRX3	1	5	6
Mouse	GM10419	1	5	6
Mouse	GM1976	2	5	7
Mouse	CABP1	1	NA	1
Mouse	GM44210	1	5	6
Mouse	GNB2	4	5	9
Mouse	CACHD1	1	NA	1
Mouse	GNL3L	1	5	6
Mouse	GPBP1	3	5	8
Mouse	CACNA1C	1	NA	1
Mouse	GPD1	1	5	6
Mouse	GPN1	1	5	6
Mouse	CACNA1G	1	NA	1
Mouse	GPRASP2	4	5	9
Mouse	GRAMD1A	2	5	7
Mouse	GRK6	3	5	8
Mouse	GTF2H3	1	5	6
Mouse	GTPBP3	5	5	10
Mouse	GUK1	1	5	6
Mouse	HDAC9	NA	5	5
Mouse	HEXA	1	5	6
Mouse	HNRNPH1	5	5	10
Mouse	HPCA	7	5	12
Mouse	CACNG5	1	NA	1
Mouse	CACNG6	2	NA	2
Mouse	CACNG7	1	NA	1
Mouse	HRH3	2	5	7
Mouse	HSDL1	1	5	6
Mouse	CACUL1	2	NA	2
Mouse	HSPBP1	1	5	6
Mouse	HTRA2	4	5	9
Mouse	IFFO1	1	5	6
Mouse	CADM2	1	NA	1
Mouse	ILKAP	2	5	7
Mouse	INSIG2	2	5	7
Mouse	INTS10	4	5	9
Mouse	INTS6	2	5	7
Mouse	INTS6L	1	5	6
Mouse	IPO11	2	5	7
Mouse	CALB2	2	NA	2
Mouse	IQSEC2	2	5	7
Mouse	CALCB	2	NA	2
Mouse	IRAK1	3	5	8
Mouse	ITSN2	2	5	7
Mouse	CALHM2	1	NA	1
Mouse	IZUMO4	9	5	14
Mouse	JMJD1C	2	5	7
Mouse	KCNC2	3	5	8
Mouse	KCNN1	NA	5	5
Mouse	KCTD13_SEZ6L2	NA	5	5
Mouse	KHDRBS3	2	5	7
Mouse	KIF17	3	5	8
Mouse	KIF5A	1	5	6
Mouse	KLC4	2	5	7
Mouse	KLHL13	3	5	8
Mouse	KLHL2	1	5	6
Mouse	KLHL8	1	5	6
Mouse	LDAH	2	5	7
Mouse	LDHB	1	5	6
Mouse	LIMK2	4	5	9
Mouse	LTBP3	1	5	6
Mouse	CAMK2N2	1	NA	1
Mouse	LUC7L2	3	5	8
Mouse	MAGED2	4	5	9
Mouse	MAP2K2	2	5	7
Mouse	MAP2K5	2	5	7
Mouse	MAPT	3	5	8
Mouse	MEIS3	1	5	6
Mouse	MIA2	4	5	9
Mouse	CAMSAP2	2	NA	2
Mouse	MIEF1	2	5	7
Mouse	MKNK2	1	5	6
Mouse	MLF2	3	5	8
Mouse	CAND1	1	NA	1
Mouse	CAND2	1	NA	1
Mouse	MLLT1	1	5	6
Mouse	MMAB	3	5	8
Mouse	MPI	1	5	6
Mouse	MPP2	2	5	7
Mouse	CAPG	1	NA	1
Mouse	CAPN1	2	NA	2
Mouse	MRPL18	1	5	6
Mouse	CAPN12	1	NA	1
Mouse	MRPL48	2	5	7
Mouse	MRPS17	4	5	9
Mouse	MTMR2	1	5	6
Mouse	NAPA	1	5	6
Mouse	CAPN6	1	NA	1
Mouse	NAXE	2	5	7
Mouse	NBL1	2	5	7
Mouse	NBR1	3	5	8
Mouse	CAPRIN2	2	NA	2
Mouse	CAPSL	1	NA	1
Mouse	NCAM1	4	5	9
Mouse	CAPZA2	4	NA	4
Mouse	CAPZB	3	NA	3
Mouse	NCKIPSD	1	5	6
Mouse	NEDD4L	4	5	9
Mouse	NELFB	1	5	6
Mouse	NFASC	2	5	7
Mouse	NFYC	1	5	6
Mouse	CAR15_DGCR2	1	NA	1
Mouse	NIPAL3	1	5	6
Mouse	NOC2L	1	5	6
Mouse	CAR5B	1	NA	1
Mouse	NRBP2	1	5	6
Mouse	CAR8	1	NA	1
Mouse	NT5C2	2	5	7
Mouse	CARD9	2	NA	2
Mouse	NT5M	4	5	9
Mouse	NUDT3	2	5	7
Mouse	NUMA1	NA	5	5
Mouse	NYAP1	NA	5	5
Mouse	OAT	2	5	7
Mouse	OCIAD1	6	5	11
Mouse	OGFOD1	2	5	7
Mouse	CARNS1	3	NA	3
Mouse	OSBPL1A	9	5	14
Mouse	OTUB1	1	5	6
Mouse	CARTPT	2	NA	2
Mouse	OTUD5	3	5	8
Mouse	PACSIN3	2	5	7
Mouse	PALM	4	5	9
Mouse	PANK2	1	5	6
Mouse	PANK4	1	5	6
Mouse	PANTR1	4	5	9
Mouse	CASP1	2	NA	2
Mouse	CASP2	2	NA	2
Mouse	PDE1B	1	5	6
Mouse	CASP6	1	NA	1
Mouse	CASP7	1	NA	1
Mouse	PHF21A	NA	5	5
Mouse	PIP4K2A	1	5	6
Mouse	PIP4K2C	2	5	7
Mouse	CASQ2	1	NA	1
Mouse	PLEC	2	5	7
Mouse	CASTOR1	1	NA	1
Mouse	CASTOR2	1	NA	1
Mouse	CAT	1	NA	1
Mouse	PNPLA7	1	5	6
Mouse	PNPLA8	1	5	6
Mouse	CAV1	3	NA	3
Mouse	CAV2	1	NA	1
Mouse	CAV3	1	NA	1
Mouse	CAVIN1	1	NA	1
Mouse	CAVIN2	1	NA	1
Mouse	CAVIN3	1	NA	1
Mouse	PORCN	3	5	8
Mouse	PPFIA3	1	5	6
Mouse	CBFA2T3	1	NA	1
Mouse	PREPL	3	5	8
Mouse	CBL	1	NA	1
Mouse	PRICKLE1	1	5	6
Mouse	PRPSAP1	3	5	8
Mouse	CBLN1	1	NA	1
Mouse	PRRC2A	2	5	7
Mouse	CBLN4	1	NA	1
Mouse	CBR1	2	NA	2
Mouse	CBR2	1	NA	1
Mouse	CBR3	1	NA	1
Mouse	CBR4	1	NA	1
Mouse	PRRT1	4	5	9
Mouse	PSIP1	8	5	13
Mouse	PSMC1	1	5	6
Mouse	CBX2	1	NA	1
Mouse	PSMC5	4	5	9
Mouse	PTPN23	1	5	6
Mouse	QDPR	3	5	8
Mouse	RANBP3	2	5	7
Mouse	RAPGEF4	4	5	9
Mouse	CBX8	2	NA	2
Mouse	RAPGEFL1	2	5	7
Mouse	RASA3	2	5	7
Mouse	RASGRF1	4	5	9
Mouse	RAVER1	NA	5	5
Mouse	RBM39	8	5	13
Mouse	REEP2	1	5	6
Mouse	CCBE1	1	NA	1
Mouse	RGL1	2	5	7
Mouse	RGL2	1	5	6
Mouse	RHOT1	5	5	10
Mouse	RHOT2	1	5	6
Mouse	CCDC112	1	NA	1
Mouse	CCDC113	1	NA	1
Mouse	CCDC114	1	NA	1
Mouse	CCDC115	1	NA	1
Mouse	CCDC116	1	NA	1
Mouse	RNF126	2	5	7
Mouse	CCDC12	2	NA	2
Mouse	RNFT2	1	5	6
Mouse	CCDC122	2	NA	2
Mouse	RPAP2	2	5	7
Mouse	CCDC126	1	NA	1
Mouse	RPN2	3	5	8
Mouse	RTN3	4	5	9
Mouse	RUBCN	3	5	8
Mouse	CCDC134	1	NA	1
Mouse	SARS	3	5	8
Mouse	CCDC137	2	NA	2
Mouse	SCG3	2	5	7
Mouse	CCDC141	1	NA	1
Mouse	SCRN1	1	5	6
Mouse	SERPINE2	2	5	7
Mouse	CCDC15	2	NA	2
Mouse	CCDC151	1	NA	1
Mouse	SETD3	2	5	7
Mouse	CCDC159	2	NA	2
Mouse	CCDC160	1	NA	1
Mouse	SFXN3	2	5	7
Mouse	CCDC174	2	NA	2
Mouse	CCDC18	1	NA	1
Mouse	SH3BP5L	1	5	6
Mouse	CCDC186	2	NA	2
Mouse	SHARPIN	1	5	6
Mouse	CCDC190	1	NA	1
Mouse	SHROOM2	1	5	6
Mouse	SIRT7	2	5	7
Mouse	CCDC25	1	NA	1
Mouse	SLC1A3	4	5	9
Mouse	SLC20A2	2	5	7
Mouse	CCDC3	1	NA	1
Mouse	CCDC30	2	NA	2
Mouse	SLC22A8	2	5	7
Mouse	SLC2A8	2	5	7
Mouse	SLC37A4	2	5	7
Mouse	SLC38A2	3	5	8
Mouse	SLC39A10	1	5	6
Mouse	SLC6A9	2	5	7
Mouse	CCDC42	1	NA	1
Mouse	CCDC43	3	NA	3
Mouse	SNHG11	6	5	11
Mouse	CCDC50	1	NA	1
Mouse	CCDC51	2	NA	2
Mouse	CCDC57	1	NA	1
Mouse	CCDC58	2	NA	2
Mouse	CCDC59	2	NA	2
Mouse	CCDC6	1	NA	1
Mouse	SNRNP70	3	5	8
Mouse	SNX10	3	5	8
Mouse	SNX27	2	5	7
Mouse	SPECC1	4	5	9
Mouse	CCDC74A	7	NA	7
Mouse	SPG7	1	5	6
Mouse	SPIN1	1	5	6
Mouse	SPTAN1	6	5	11
Mouse	CCDC82	4	NA	4
Mouse	SRR	3	5	8
Mouse	SRSF1	5	5	10
Mouse	CCDC85B	1	NA	1
Mouse	CCDC85C	2	NA	2
Mouse	CCDC86	1	NA	1
Mouse	SRSF12	2	5	7
Mouse	SRSF2	3	5	8
Mouse	CCDC88C	1	NA	1
Mouse	SSBP2	3	5	8
Mouse	STARD3	1	5	6
Mouse	CCDC90B	1	NA	1
Mouse	STK16	2	5	7
Mouse	STRIP1	1	5	6
Mouse	SUGP1	2	5	7
Mouse	SYBU	7	5	12
Mouse	SYNGR1	3	5	8
Mouse	CCDC9B	1	NA	1
Mouse	CCER2	1	NA	1
Mouse	CCHCR1	2	NA	2
Mouse	SYNGR3	1	5	6
Mouse	CCKBR	3	NA	3
Mouse	CCL12	1	NA	1
Mouse	TAF6	1	5	6
Mouse	CCL2	1	NA	1
Mouse	TBC1D14	4	5	9
Mouse	TBC1D19	NA	5	5
Mouse	CCL3	1	NA	1
Mouse	CCL4	1	NA	1
Mouse	CCL5	1	NA	1
Mouse	CCL6	1	NA	1
Mouse	CCL9	1	NA	1
Mouse	TBCEL	1	5	6
Mouse	CCM2L	1	NA	1
Mouse	CCN1	1	NA	1
Mouse	CCN2	1	NA	1
Mouse	TCAF1	3	5	8
Mouse	TCTN3	1	5	6
Mouse	CCN5	1	NA	1
Mouse	CCNA1	1	NA	1
Mouse	CCNC	3	NA	3
Mouse	CCND1	1	NA	1
[truncated: 11,728 more rows]
