# Supplementary material for: Full-length transcript sequencing of human and mouse cerebral cortex identifies widespread isoform diversity and alternative splicing
Source: Cell Rep. 2021 Nov 16;37(7):110022. doi: 10.1016/j.celrep.2021.110022 (PMC8609283; doi:10.1016/j.celrep.2021.110022)
Supplement: Table S9. Number of mapped reads from short-read RNA-seq data generated on human fetal cortex and mouse cortex, related to STAR Methods [file mmc6.xlsx]

## Sheet: Contents
Fetal	STAR mapping results from human fetal cortex
Mouse	STAR mapping results from mouse cortex

## Sheet: Fetal
Description	Fetal 1	Fetal 2	Fetal 3		Total Number of Mapped Reads
Mapping speed, Million of reads per hour |	248.68	249.11	243.87		153.949
Number of input reads |	58578448	59233954	54871274
Average input read length |	248	247	247
UNIQUE READS:
Uniquely mapped reads number |	51727515	53616682	48604963
Uniquely mapped reads % |	0.883	0.9052	0.8858
Average mapped length |	247.97	247	246.76
Number of splices: Total |	34881845	30283068	26308560
Number of splices: Annotated (sjdb) |	34837880	30237997	26268847
Number of splices: GT/AG |	34551873	29987916	26067124
Number of splices: GC/AG |	249972	219229	174969
Number of splices: AT/AC |	35499	29804	22409
Number of splices: Non-canonical |	44501	46119	44058
Mismatch rate per base, % |	0.0019	0.002	0.0021
Deletion rate per base |	0.0001	0.0001	0.0001
Deletion average length |	1.8	1.73	1.78
Insertion rate per base |	0.0001	0.0001	0.0001
Insertion average length |	1.48	1.49	1.51
MULTI-MAPPING READS:
Number of reads mapped to multiple loci |	2523935	2695629	3805113
% of reads mapped to multiple loci |	0.0431	0.0455	0.0693
Number of reads mapped to too many loci |	37724	41384	67346
% of reads mapped to too many loci |	0.0006	0.0007	0.0012
UNMAPPED READS:
Number of reads unmapped: too many mismatches |	0	0	0
% of reads unmapped: too many mismatches |	0	0	0
Number of reads unmapped: too short |	4201475	2772776	2311543
% of reads unmapped: too short |	0.0717	0.0468	0.0421
Number of reads unmapped: other |	33974	40598	50060
% of reads unmapped: other |	0.0006	0.0007	0.0009
CHIMERIC READS:
Number of chimeric reads |	2651397	1647218	1197802
% of chimeric reads |	0.0453	0.0278	0.0218

## Sheet: Mouse
Samples	K17	K18	K23	K24	L22	M21	O18	O23	Q20	Q21	S18	S23	Total Number of Mapped Reads
Description	Mouse 1	Mouse 2	Mouse 3	Mouse 4	Mouse 5	Mouse 6	Mouse 7	Mouse 8	Mouse 9	Mouse 10	Mouse 11	Mouse 12	175.843
Mapping speed, Million of reads per hour |	278.66	148.52	266.7	252.57	255.89	272.28	169.65	265	248.92	30.39	245.03	273.41
Number of input reads |	15713270	17451275	18150198	19504161	18054731	24958695	18332162	17225248	17770213	18830497	16675841	17543650
Average input read length |	227	231	234	230	231	231	233	231	234	234	233	231
UNIQUE READS:
Uniquely mapped reads number |	11127394	13550751	14860723	16009191	13995490	19901298	14889026	14044188	14804060	14856896	13309060	14494732
Uniquely mapped reads % |	0.7082	0.7765	0.8188	0.8208	0.7752	0.7974	0.8122	0.8153	0.8331	0.789	0.7981	0.8262
Average mapped length |	232.83	236.82	236.93	234.97	236.6	237.07	237.77	235.26	236.32	238.64	237.47	235.3
Number of splices: Total |	7959758	10650507	11021364	11693543	10220450	16409325	11954435	10117986	11536164	11678236	10734469	11053587
Number of splices: Annotated (sjdb) |	7946820	10636736	11006210	11676730	10204985	16389839	11940041	10101688	11520238	11662297	10721361	11038673
Number of splices: GT/AG |	7868080	10531783	10896275	11557025	10105287	16227259	11822234	10003403	11409117	11543785	10616878	10930884
Number of splices: GC/AG |	69761	90990	96256	105757	87034	142386	102467	85929	98188	103399	91365	94753
Number of splices: AT/AC |	7641	11722	11505	12155	10297	17650	12534	10441	11151	13468	11341	11569
Number of splices: Non-canonical |	14276	16012	17328	18606	17832	22030	17200	18213	17708	17584	14885	16381
Mismatch rate per base, % |	0.0023	0.0021	0.0021	0.0021	0.0022	0.0021	0.0021	0.0021	0.0022	0.0022	0.0021	0.0021
Deletion rate per base |	0.0001	0.0001	0.0001	0.0001	0.0002	0.0001	0.0001	0.0002	0.0001	0.0001	0.0001	0.0001
Deletion average length |	2.23	2.22	2.24	2.28	2.28	2.2	2.24	2.31	2.26	2.26	2.23	2.26
Insertion rate per base |	0.0001	0.0001	0.0001	0.0001	0.0001	0.0001	0.0001	0.0001	0.0001	0.0001	0.0001	0.0001
Insertion average length |	1.89	1.91	1.93	1.92	1.96	1.96	1.94	1.98	1.95	1.97	1.93	1.95
MULTI-MAPPING READS:
Number of reads mapped to multiple loci |	925006	819547	1062031	1066772	855394	965091	733812	851725	820271	755206	648335	812915
% of reads mapped to multiple loci |	0.0589	0.047	0.0585	0.0547	0.0474	0.0387	0.04	0.0494	0.0462	0.0401	0.0389	0.0463
Number of reads mapped to too many loci |	27510	27223	29325	33073	27939	38251	28864	28413	30513	28355	26412	30260
% of reads mapped to too many loci |	0.0018	0.0016	0.0016	0.0017	0.0015	0.0015	0.0016	0.0016	0.0017	0.0015	0.0016	0.0017
UNMAPPED READS:
Number of reads unmapped: too many mismatches |	0	0	0	0	0	0	0	0	0	0	0	0
% of reads unmapped: too many mismatches |	0	0	0	0	0	0	0	0	0	0	0	0
Number of reads unmapped: too short |	3595163	3021037	2167344	2361502	3132627	4006232	2648572	2267836	2069694	3143165	2651486	2178100
% of reads unmapped: too short |	0.2288	0.1731	0.1194	0.1211	0.1735	0.1605	0.1445	0.1317	0.1165	0.1669	0.159	0.1242
Number of reads unmapped: other |	13522	13258	17160	22479	20487	19845	16512	17915	17708	17547	14936	17035
% of reads unmapped: other |	0.0009	0.0008	0.0009	0.0012	0.0011	0.0008	0.0009	0.001	0.001	0.0009	0.0009	0.001
CHIMERIC READS:
Number of chimeric reads |	2321442	1849038	1300689	1245766	1890766	2550202	1723346	1333112	1262884	2034337	1718199	1308057
% of chimeric reads |	0.1477	0.106	0.0717	6.39	0.1047	0.1022	0.094	0.0774	0.0711	0.108	0.103	0.0746
