# Supplementary material for: Full-length transcript sequencing of human and mouse cerebral cortex identifies widespread isoform diversity and alternative splicing
Source: Cell Rep. 2021 Nov 16;37(7):110022. doi: 10.1016/j.celrep.2021.110022 (PMC8609283; doi:10.1016/j.celrep.2021.110022)
Supplement: Table S10. Putative “novel” genes identified in the human and mouse cortex, related to Table 1 — Listed are the novel genes, not previously annotated in existing reference genome databases (human: hg38, mouse: mm10). Each novel gene is provided with the following information: genomic locus, number of full-length reads (FL) associated, gene name assigned by SQANTI2, protein-coding potential, whether RNA-Seq supported, whether located near a CAGE peak defined by SQANTI2, and whether identified as novel gene in GTEx consortium (CHESS v2.2 annotation). [file mmc7.xlsx]

## Sheet: Novel_Genes
Key
Sample			mouse (Mouse cortex), adult (human adult cortex), fetal (human fetal cortex), human (human cortex)
gtf_coordinates			Genome coordinates of novel gene
associated_gene			Gene name assigned by SQANTI2
FL			Number of Full-length transcript reads
structural_category			Intergenic/Antisense
coding			Protein-coding or non-coding
rnaseq			Yes for RNA-Seq coverage, no if no RNA-Seq coverage, NA if RNA-Seq not available
cagepeak			Yes if located within 50bp of CAGE peak , No if cage peak is present but not within 50bp, NA if none are found within 10000bp
NovelGene_Chessannotation			Yes if also novel gene in chess annotation, No if known in chess annotation, NA for mouse, adult, fetal
isoform	Sample	gtf_coordinates	associated_gene	structural_category	FL	coding	rnaseq	cagepeak	NovelGene_Chessannotation
PB.10039.1	mouse	chr3 : 51511115 - 51517625	novelGene_Setd7_AS	Antisense	2	coding	Yes	NA	NA
PB.10061.1	mouse	chr3 : 55541581 - 55543335	novelGene_3101	Intergenic	8	non_coding	Yes	No	NA
PB.10082.4	mouse	chr3 : 60489929 - 60494907	novelGene_Mbnl1_AS	Antisense	3	coding	Yes	No	NA
PB.104.1	mouse	chr1 : 33133238 - 33176018	novelGene_53	Intergenic	2	non_coding	Yes	NA	NA
PB.10473.1	mouse	chr3 : 107697756 - 107714432	novelGene_3181	Intergenic	2	non_coding	Yes	NA	NA
PB.1052.1	mouse	chr10 : 5379251 - 5419097	novelGene_Syne1_AS	Antisense	2	non_coding	Yes	NA	NA
PB.10552.1	mouse	chr3 : 121568947 - 121616130	novelGene_3195	Intergenic	2	non_coding	Yes	Yes	NA
PB.10696.2	mouse	chr3 : 153078280 - 153145979	novelGene_3250	Intergenic	2	non_coding	Yes	Yes	NA
PB.10698.1	mouse	chr3 : 153745837 - 153761377	novelGene_Gm43833_AS	Antisense	2	coding	Yes	NA	NA
PB.107.1	mouse	chr1 : 33719419 - 33720036	novelGene_Rab23_AS	Antisense	4	non_coding	Yes	No	NA
PB.1074.1	mouse	chr10 : 8544205 - 8547083	novelGene_299	Intergenic	4	coding	Yes	NA	NA
PB.10787.1	mouse	chr4 : 17546450 - 17636191	novelGene_3299	Intergenic	2	non_coding	Yes	Yes	NA
PB.10874.1	mouse	chr4 : 41314342 - 41320637	novelGene_Dcaf12_AS	Antisense	3	non_coding	Yes	Yes	NA
PB.10900.1	mouse	chr4 : 42670255 - 42880977	novelGene_3341	Intergenic	2	coding	Yes	NA	NA
PB.1098.1	mouse	chr10 : 14213558 - 14215583	novelGene_310	Intergenic	2	non_coding	Yes	NA	NA
PB.1098.2	mouse	chr10 : 14213562 - 14234060	novelGene_Gm48845_AS	Antisense	2	non_coding	Yes	NA	NA
PB.11078.3	mouse	chr4 : 78513365 - 78517299	novelGene_3423	Intergenic	3	coding	Yes	NA	NA
PB.11141.8	mouse	chr4 : 99929979 - 99932322	novelGene_3446	Intergenic	3	non_coding	Yes	No	NA
PB.11198.1	mouse	chr4 : 107433780 - 107434580	novelGene_3485	Intergenic	2	coding	Yes	No	NA
PB.11257.1	mouse	chr4 : 116053545 - 116057134	novelGene_Nsun4_AS	Antisense	2	non_coding	Yes	Yes	NA
PB.11292.1	mouse	chr4 : 117775270 - 117787130	novelGene_3513	Intergenic	4	non_coding	Yes	NA	NA
PB.11451.1	mouse	chr4 : 129970054 - 129984007	novelGene_3554	Intergenic	2	non_coding	Yes	NA	NA
PB.11602.1	mouse	chr4 : 140218711 - 140222461	novelGene_Igsf21_AS	Antisense	3	coding	Yes	NA	NA
PB.11963.1	mouse	chr5 : 30223099 - 30232393	novelGene_3677	Intergenic	5	coding	Yes	Yes	NA
PB.11963.4	mouse	chr5 : 30223100 - 30229877	novelGene_3679	Intergenic	11	coding	Yes	No	NA
PB.1215.1	mouse	chr10 : 41437202 - 41445557	novelGene_350	Intergenic	4	coding	Yes	NA	NA
PB.12313.1	mouse	chr5 : 98757673 - 98762532	novelGene_Cfap299_AS	Antisense	2	coding	Yes	NA	NA
PB.12355.2	mouse	chr5 : 105390183 - 105400156	novelGene_3795	Intergenic	2	coding	Yes	Yes	NA
PB.12394.1	mouse	chr5 : 108683906 - 108693984	novelGene_Fgfrl1_AS	Antisense	6	non_coding	Yes	Yes	NA
PB.12394.2	mouse	chr5 : 108683906 - 108694071	novelGene_Fgfrl1_AS	Antisense	6	non_coding	Yes	Yes	NA
PB.12401.1	mouse	chr5 : 109866693 - 109885098	novelGene_3806	Intergenic	2	coding	Yes	Yes	NA
PB.12401.4	mouse	chr5 : 109866711 - 109885097	novelGene_3808	Intergenic	2	coding	No	Yes	NA
PB.12401.6	mouse	chr5 : 109866722 - 109885519	novelGene_3811	Intergenic	5	coding	Yes	Yes	NA
PB.12430.1	mouse	chr5 : 111701048 - 111702229	novelGene_3816	Intergenic	2	non_coding	Yes	NA	NA
PB.12610.1	mouse	chr5 : 124186695 - 124188424	novelGene_Pitpnm2_AS	Antisense	6	coding	Yes	No	NA
PB.12736.2	mouse	chr5 : 136199043 - 136229001	novelGene_Gm5050_AS	Antisense	2	coding	Yes	Yes	NA
PB.12838.1	mouse	chr5 : 143004875 - 143009417	novelGene_Rnf216_AS	Antisense	2	coding	Yes	NA	NA
PB.12861.1	mouse	chr5 : 144094710 - 144100898	novelGene_Lmtk2_AS	Antisense	2	coding	Yes	NA	NA
PB.1297.1	mouse	chr10 : 59893884 - 59897714	novelGene_Dnajb12_AS	Antisense	7	coding	Yes	No	NA
PB.1297.2	mouse	chr10 : 59893884 - 59897703	novelGene_Dnajb12_AS	Antisense	2	non_coding	Yes	No	NA
PB.1297.3	mouse	chr10 : 59893886 - 59897722	novelGene_Dnajb12_AS	Antisense	2	non_coding	Yes	No	NA
PB.13070.1	mouse	chr6 : 34380850 - 34385218	novelGene_Akr1b10_AS	Antisense	2	non_coding	Yes	NA	NA
PB.1309.1	mouse	chr10 : 60687360 - 60689239	novelGene_Cdh23_AS	Antisense	2	coding	Yes	NA	NA
PB.13165.1	mouse	chr6 : 47768009 - 47775095	novelGene_4058	Intergenic	4	non_coding	Yes	NA	NA
PB.13216.1	mouse	chr6 : 53881053 - 53887522	novelGene_Cpvl_AS	Antisense	3	non_coding	Yes	NA	NA
PB.13442.1	mouse	chr6 : 90428522 - 90430843	novelGene_Cfap100_AS	Antisense	2	non_coding	Yes	Yes	NA
PB.13487.1	mouse	chr6 : 97617030 - 97656395	novelGene_Frmd4b_AS	Antisense	2	coding	Yes	No	NA
PB.13503.1	mouse	chr6 : 103731503 - 103749368	novelGene_Chl1_AS	Antisense	2	non_coding	Yes	NA	NA
PB.13622.1	mouse	chr6 : 120482873 - 120486350	novelGene_Il17ra_AS	Antisense	2	non_coding	Yes	No	NA
PB.13623.1	mouse	chr6 : 120492930 - 120506691	novelGene_Tmem121b_AS	Antisense	2	non_coding	Yes	No	NA
PB.13878.3	mouse	chr7 : 4844159 - 4846637	novelGene_Isoc2b_AS	Antisense	2	coding	Yes	NA	NA
PB.1397.1	mouse	chr10 : 75058368 - 75061267	novelGene_Bcr_AS	Antisense	2	coding	Yes	No	NA
PB.14041.1	mouse	chr7 : 24953528 - 24954494	novelGene_4249	Intergenic	2	non_coding	Yes	No	NA
PB.14068.1	mouse	chr7 : 26756785 - 26780741	novelGene_Cyp2b19_AS	Antisense	3	non_coding	Yes	NA	NA
PB.14215.1	mouse	chr7 : 34812923 - 34844514	novelGene_4277	Intergenic	2	non_coding	Yes	NA	NA
PB.14237.1	mouse	chr7 : 36652544 - 36696073	novelGene_Gm38285_AS	Antisense	2	coding	Yes	Yes	NA
PB.14262.1	mouse	chr7 : 43461500 - 43465580	novelGene_Vsig10l_AS	Antisense	3	coding	Yes	Yes	NA
PB.14426.1	mouse	chr7 : 61012627 - 61055410	novelGene_4325	Intergenic	6	coding	Yes	Yes	NA
PB.14426.2	mouse	chr7 : 61012634 - 61030461	novelGene_4326	Intergenic	7	coding	Yes	NA	NA
PB.1446.1	mouse	chr10 : 78020442 - 78025563	novelGene_422	Intergenic	6	coding	Yes	No	NA
PB.1446.2	mouse	chr10 : 78020447 - 78025565	novelGene_423	Intergenic	3	coding	Yes	No	NA
PB.14526.1	mouse	chr7 : 80115126 - 80138087	novelGene_Idh2_AS	Antisense	3	coding	Yes	NA	NA
PB.1458.1	mouse	chr10 : 78779560 - 78787901	novelGene_Slc1a6_AS	Antisense	2	non_coding	Yes	NA	NA
PB.14674.1	mouse	chr7 : 100156039 - 100159604	novelGene_Lipt2_AS	Antisense	3	non_coding	Yes	NA	NA
PB.1471.1	mouse	chr10 : 79716193 - 79717221	novelGene_Hcn2_AS	Antisense	13	coding	Yes	No	NA
PB.14724.1	mouse	chr7 : 105480670 - 105524238	novelGene_4415	Intergenic	3	non_coding	Yes	No	NA
PB.14846.1	mouse	chr7 : 121851068 - 121855940	novelGene_4436	Intergenic	2	non_coding	No	NA	NA
PB.15002.1	mouse	chr7 : 130934929 - 130936745	novelGene_Htra1_AS	Antisense	2	non_coding	Yes	NA	NA
PB.15059.1	mouse	chr7 : 140653095 - 140676413	novelGene_4482	Intergenic	2	non_coding	Yes	NA	NA
PB.15347.2	mouse	chr8 : 32884172 - 32896788	novelGene_Gm3985_AS	Antisense	2	non_coding	Yes	NA	NA
PB.15349.8	mouse	chr8 : 33394844 - 33398781	novelGene_4601	Intergenic	9	non_coding	Yes	No	NA
PB.15681.1	mouse	chr8 : 84894008 - 84900151	novelGene_4694	Intergenic	5	non_coding	Yes	Yes	NA
PB.1585.1	mouse	chr10 : 82043887 - 82048028	novelGene_435	Intergenic	2	coding	Yes	NA	NA
PB.1585.3	mouse	chr10 : 82046618 - 82048023	novelGene_437	Intergenic	6	coding	Yes	NA	NA
PB.15954.1	mouse	chr8 : 119889635 - 119896486	novelGene_4765	Intergenic	6	coding	Yes	NA	NA
PB.16054.1	mouse	chr8 : 125685628 - 125695862	novelGene_4789	Intergenic	2	non_coding	Yes	Yes	NA
PB.16063.1	mouse	chr8 : 126413139 - 126422370	novelGene_4792	Intergenic	2	non_coding	Yes	NA	NA
PB.16070.1	mouse	chr8 : 127434895 - 127440278	novelGene_Pard3_AS	Antisense	2	non_coding	Yes	Yes	NA
PB.1612.1	mouse	chr10 : 84862469 - 84917944	novelGene_Ric8b_AS	Antisense	3	coding	Yes	NA	NA
PB.16238.1	mouse	chr9 : 27784448 - 27791179	novelGene_Opcml_AS	Antisense	2	non_coding	Yes	NA	NA
PB.1640.1	mouse	chr10 : 88826863 - 88830918	novelGene_444	Intergenic	3	non_coding	Yes	Yes	NA
PB.16405.2	mouse	chr9 : 48651797 - 48652689	novelGene_4901	Intergenic	3	non_coding	Yes	No	NA
PB.16487.1	mouse	chr9 : 56507124 - 56507579	novelGene_4922	Intergenic	2	non_coding	Yes	No	NA
PB.16546.1	mouse	chr9 : 59713586 - 59723256	novelGene_Gramd2_AS	Antisense	2	non_coding	Yes	NA	NA
PB.16561.1	mouse	chr9 : 62341503 - 62344258	novelGene_Anp32a_AS	Antisense	12	non_coding	Yes	No	NA
PB.16583.1	mouse	chr9 : 64772219 - 64774936	novelGene_4940	Intergenic	3	non_coding	Yes	NA	NA
PB.16703.1	mouse	chr9 : 79965733 - 79969441	novelGene_Filip1_AS	Antisense	14	coding	Yes	NA	NA
PB.16976.1	mouse	chr9 : 112716492 - 112725762	novelGene_5029	Intergenic	2	non_coding	Yes	NA	NA
PB.17014.1	mouse	chr9 : 119092973 - 119096378	novelGene_Plcd1_AS	Antisense	4	coding	Yes	No	NA
PB.17085.2	mouse	chr9 : 124423254 - 124424283	novelGene_Ppp2r3d_AS	Antisense	2	non_coding	Yes	NA	NA
PB.17228.1	mouse	chrX : 50537359 - 50562598	novelGene_Gm14620_AS	Antisense	2	non_coding	Yes	Yes	NA
PB.17380.1	mouse	chrX : 95960473 - 95968587	novelGene_5116	Intergenic	4	coding	Yes	No	NA
PB.17623.3	mouse	chrX : 163958751 - 163976245	novelGene_5181	Intergenic	3	coding	Yes	Yes	NA
PB.1799.1	mouse	chr10 : 126094426 - 126138316	novelGene_528	Intergenic	2	non_coding	Yes	NA	NA
PB.1883.1	mouse	chr10 : 130527942 - 130542238	novelGene_538	Intergenic	7	non_coding	Yes	No	NA
PB.1948.3	mouse	chr11 : 6007244 - 6011445	novelGene_Camk2b_AS	Antisense	17	non_coding	Yes	NA	NA
PB.2002.1	mouse	chr11 : 20375295 - 20380262	novelGene_563	Intergenic	3	non_coding	Yes	NA	NA
PB.2005.1	mouse	chr11 : 20831110 - 20834186	novelGene_Gm12037_AS	Antisense	3	coding	Yes	NA	NA
PB.2009.1	mouse	chr11 : 21043461 - 21091775	novelGene_Peli1_AS	Antisense	2	coding	Yes	No	NA
PB.2093.1	mouse	chr11 : 35069825 - 35121717	novelGene_Slit3_AS	Antisense	2	coding	Yes	NA	NA
PB.2192.1	mouse	chr11 : 50548105 - 50550702	novelGene_670	Intergenic	6	non_coding	Yes	NA	NA
PB.2281.29	mouse	chr11 : 58942768 - 58950261	novelGene_Hist3h2ba_AS	Antisense	2	non_coding	Yes	No	NA
PB.2307.1	mouse	chr11 : 60131528 - 60140175	novelGene_Rai1_AS	Antisense	4	non_coding	Yes	NA	NA
PB.2402.3	mouse	chr11 : 69011502 - 69012496	novelGene_725	Intergenic	2	non_coding	Yes	Yes	NA
PB.2402.4	mouse	chr11 : 69011506 - 69012475	novelGene_726	Intergenic	15	non_coding	Yes	Yes	NA
PB.2577.1	mouse	chr11 : 76848855 - 76859404	novelGene_755	Intergenic	2	non_coding	Yes	NA	NA
PB.2594.1	mouse	chr11 : 77897285 - 77901526	novelGene_763	Intergenic	2	non_coding	Yes	NA	NA
PB.2597.2	mouse	chr11 : 77982160 - 77983719	novelGene_Phf12_AS	Antisense	3	coding	Yes	NA	NA
PB.2643.1	mouse	chr11 : 79973740 - 79975185	novelGene_774	Intergenic	2	non_coding	Yes	No	NA
PB.2661.1	mouse	chr11 : 81966814 - 81971836	novelGene_Asic2_AS	Antisense	7	coding	Yes	NA	NA
PB.2728.1	mouse	chr11 : 87358359 - 87361725	novelGene_Ppm1e_AS	Antisense	2	coding	Yes	NA	NA
PB.2728.3	mouse	chr11 : 87359096 - 87361732	novelGene_791	Intergenic	3	non_coding	Yes	NA	NA
PB.2960.1	mouse	chr11 : 102456216 - 102458644	novelGene_Itga2b_AS	Antisense	3	non_coding	Yes	NA	NA
PB.3027.2	mouse	chr11 : 106500915 - 106501204	novelGene_853	Intergenic	7	non_coding	Yes	Yes	NA
PB.3087.1	mouse	chr11 : 113786179 - 113787694	novelGene_Sdk2_AS	Antisense	4	non_coding	Yes	Yes	NA
PB.3089.1	mouse	chr11 : 114212702 - 114217680	novelGene_871	Intergenic	3	non_coding	Yes	No	NA
PB.3303.2	mouse	chr12 : 8403399 - 8408403	novelGene_924	Intergenic	7	coding	Yes	NA	NA
PB.3306.1	mouse	chr12 : 8599710 - 8641031	novelGene_925	Intergenic	3	non_coding	Yes	Yes	NA
PB.3363.1	mouse	chr12 : 24707257 - 24708680	novelGene_Rrm2_AS	Antisense	2	coding	Yes	NA	NA
PB.356.1	mouse	chr1 : 74817022 - 74825911	novelGene_116	Intergenic	4	non_coding	Yes	Yes	NA
PB.3627.1	mouse	chr12 : 82461075 - 82466221	novelGene_1027	Intergenic	8	coding	Yes	NA	NA
PB.3628.1	mouse	chr12 : 82999280 - 83004534	novelGene_Rgs6_AS	Antisense	3	non_coding	Yes	Yes	NA
PB.3680.1	mouse	chr12 : 85524807 - 85525380	novelGene_1032	Intergenic	5	non_coding	Yes	Yes	NA
PB.3758.1	mouse	chr12 : 101029151 - 101033437	novelGene_1068	Intergenic	2	coding	Yes	NA	NA
PB.3794.1	mouse	chr12 : 103955966 - 103991856	novelGene_Gm28577_AS	Antisense	2	non_coding	Yes	No	NA
PB.3861.3	mouse	chr12 : 111476280 - 111505064	novelGene_1094	Intergenic	2	non_coding	Yes	Yes	NA
PB.4041.1	mouse	chr13 : 28945182 - 28959016	novelGene_1154	Intergenic	2	non_coding	Yes	No	NA
PB.4050.1	mouse	chr13 : 30652757 - 30660821	novelGene_Dusp22_AS	Antisense	2	non_coding	Yes	No	NA
PB.4119.1	mouse	chr13 : 43300327 - 43306007	novelGene_Gfod1_AS	Antisense	2	non_coding	Yes	NA	NA
PB.4184.3	mouse	chr13 : 52289575 - 52294688	novelGene_1214	Intergenic	2	coding	Yes	NA	NA
PB.4549.1	mouse	chr13 : 112100787 - 112102435	novelGene_1350	Intergenic	2	coding	Yes	No	NA
PB.4561.1	mouse	chr13 : 113270007 - 113273239	novelGene_1352	Intergenic	4	non_coding	Yes	NA	NA
PB.4572.1	mouse	chr13 : 117295789 - 117302989	novelGene_1358	Intergenic	2	coding	Yes	NA	NA
PB.4863.1	mouse	chr14 : 52328110 - 52420510	novelGene_Gm37504_AS	Antisense	2	non_coding	Yes	Yes	NA
PB.4994.1	mouse	chr14 : 63850135 - 63860278	novelGene_1474	Intergenic	4	non_coding	Yes	Yes	NA
PB.5029.3	mouse	chr14 : 68123708 - 68131364	novelGene_Nefm_AS	Antisense	5	non_coding	No	Yes	NA
PB.5029.4	mouse	chr14 : 68123710 - 68131364	novelGene_Nefm_AS	Antisense	3	non_coding	Yes	Yes	NA
PB.5029.8	mouse	chr14 : 68123736 - 68131364	novelGene_Nefm_AS	Antisense	2	non_coding	Yes	Yes	NA
PB.5048.2	mouse	chr14 : 70289551 - 70301284	novelGene_1497	Intergenic	2	non_coding	Yes	Yes	NA
PB.5081.1	mouse	chr14 : 75369369 - 75378848	novelGene_Gm49200_AS	Antisense	2	coding	Yes	NA	NA
PB.5208.1	mouse	chr14 : 120768637 - 120798047	novelGene_1571	Intergenic	4	coding	Yes	No	NA
PB.5283.1	mouse	chr15 : 10949802 - 10982016	novelGene_Amacr_AS	Antisense	2	non_coding	Yes	NA	NA
PB.5384.1	mouse	chr15 : 41446222 - 41449594	novelGene_Oxr1_AS	Antisense	5	non_coding	Yes	No	NA
PB.5384.3	mouse	chr15 : 41446225 - 41448797	novelGene_Oxr1_AS	Antisense	11	non_coding	Yes	No	NA
PB.5409.1	mouse	chr15 : 52428466 - 52465129	novelGene_1657	Intergenic	2	non_coding	Yes	NA	NA
PB.5731.1	mouse	chr15 : 85676606 - 85679824	novelGene_Lncppara_AS	Antisense	2	coding	Yes	NA	NA
PB.5807.1	mouse	chr15 : 95119400 - 95185629	novelGene_1754	Intergenic	2	non_coding	Yes	NA	NA
PB.5809.4	mouse	chr15 : 95654444 - 95667854	novelGene_Dbx2_AS	Antisense	2	non_coding	Yes	Yes	NA
PB.5809.6	mouse	chr15 : 95654476 - 95669141	novelGene_Dbx2_AS	Antisense	2	non_coding	Yes	Yes	NA
PB.5809.7	mouse	chr15 : 95654481 - 95659730	novelGene_Dbx2_AS	Antisense	4	non_coding	Yes	Yes	NA
PB.5934.1	mouse	chr15 : 102516126 - 102517499	novelGene_Map3k12_AS	Antisense	2	coding	Yes	No	NA
PB.6024.1	mouse	chr16 : 8997516 - 9007839	novelGene_1823	Intergenic	2	non_coding	Yes	NA	NA
PB.6055.1	mouse	chr16 : 11978666 - 11983760	novelGene_1835	Intergenic	2	non_coding	Yes	NA	NA
PB.618.1	mouse	chr1 : 133977528 - 133982668	novelGene_181	Intergenic	2	non_coding	Yes	Yes	NA
PB.6209.1	mouse	chr16 : 26968054 - 26969422	novelGene_Gmnc_AS	Antisense	2	non_coding	Yes	NA	NA
PB.6248.1	mouse	chr16 : 32148233 - 32153283	novelGene_Nrros_AS	Antisense	2	coding	Yes	No	NA
PB.6290.5	mouse	chr16 : 36765105 - 36770335	novelGene_1898	Intergenic	12	coding	Yes	No	NA
PB.6317.1	mouse	chr16 : 40463576 - 40466794	novelGene_Lsamp_AS	Antisense	2	coding	Yes	NA	NA
PB.6350.1	mouse	chr16 : 44450977 - 44475847	novelGene_Cfap44_AS	Antisense	2	non_coding	Yes	No	NA
PB.6353.1	mouse	chr16 : 44719100 - 44724505	novelGene_Nepro_AS	Antisense	3	non_coding	Yes	NA	NA
PB.6581.1	mouse	chr17 : 3062429 - 3069073	novelGene_2042	Intergenic	2	coding	Yes	NA	NA
PB.6616.1	mouse	chr17 : 8186235 - 8190139	novelGene_Fgfr1op_AS	Antisense	2	non_coding	Yes	NA	NA
PB.6668.1	mouse	chr17 : 14981393 - 14992902	novelGene_9030025P20Rik_AS	Antisense	2	non_coding	Yes	NA	NA
PB.6668.3	mouse	chr17 : 14981394 - 14992847	novelGene_9030025P20Rik_AS	Antisense	14	coding	No	NA	NA
PB.6668.4	mouse	chr17 : 14981394 - 14992884	novelGene_9030025P20Rik_AS	Antisense	15	coding	Yes	NA	NA
PB.6668.5	mouse	chr17 : 14981394 - 14992871	novelGene_9030025P20Rik_AS	Antisense	17	non_coding	Yes	NA	NA
PB.6671.4	mouse	chr17 : 15012766 - 15024257	novelGene_Gm3435_AS	Antisense	2	non_coding	Yes	NA	NA
PB.6671.5	mouse	chr17 : 15012767 - 15024251	novelGene_Gm3435_AS	Antisense	5	coding	Yes	NA	NA
PB.6671.6	mouse	chr17 : 15012767 - 15024251	novelGene_Gm3435_AS	Antisense	12	non_coding	Yes	NA	NA
PB.6671.7	mouse	chr17 : 15012769 - 15024257	novelGene_Gm3435_AS	Antisense	21	coding	Yes	NA	NA
PB.6671.8	mouse	chr17 : 15012771 - 15024257	novelGene_Gm3435_AS	Antisense	6	coding	Yes	NA	NA
PB.6671.9	mouse	chr17 : 15019258 - 15024215	novelGene_Gm3435_AS	Antisense	5	coding	Yes	NA	NA
PB.6683.2	mouse	chr17 : 17005116 - 17041554	novelGene_2078	Intergenic	3	coding	Yes	Yes	NA
PB.6684.1	mouse	chr17 : 17179311 - 17206222	novelGene_2081	Intergenic	2	coding	Yes	NA	NA
PB.6684.2	mouse	chr17 : 17179340 - 17206222	novelGene_2082	Intergenic	5	coding	Yes	NA	NA
PB.6684.3	mouse	chr17 : 17179350 - 17206222	novelGene_2083	Intergenic	6	coding	Yes	NA	NA
PB.6773.1	mouse	chr17 : 24719533 - 24719904	novelGene_Rps2_AS	Antisense	7	non_coding	Yes	Yes	NA
PB.6814.1	mouse	chr17 : 25833113 - 25834263	novelGene_Stub1_AS	Antisense	2	non_coding	Yes	Yes	NA
PB.6855.1	mouse	chr17 : 27204607 - 27212085	novelGene_2099	Intergenic	2	non_coding	Yes	No	NA
PB.7023.4	mouse	chr17 : 34996734 - 35000354	novelGene_2128	Intergenic	4	coding	Yes	No	NA
PB.7070.1	mouse	chr17 : 36271453 - 36318761	novelGene_H2-M10.2_AS	Antisense	2	non_coding	Yes	Yes	NA
PB.7070.2	mouse	chr17 : 36271962 - 36318757	novelGene_H2-M10.2_AS	Antisense	2	non_coding	Yes	No	NA
PB.7187.1	mouse	chr17 : 55901890 - 55932183	novelGene_2166	Intergenic	2	non_coding	Yes	NA	NA
PB.7217.2	mouse	chr17 : 56609906 - 56610957	novelGene_2173	Intergenic	5	non_coding	Yes	Yes	NA
PB.7217.5	mouse	chr17 : 56609911 - 56610957	novelGene_2174	Intergenic	7	non_coding	Yes	Yes	NA
PB.7267.2	mouse	chr17 : 66250294 - 66266920	novelGene_2199	Intergenic	2	non_coding	Yes	Yes	NA
PB.7639.1	mouse	chr18 : 43392757 - 43393929	novelGene_Dpysl3_AS	Antisense	2	non_coding	Yes	NA	NA
PB.7651.2	mouse	chr18 : 45558067 - 45559333	novelGene_2382	Intergenic	4	coding	Yes	Yes	NA
PB.7691.1	mouse	chr18 : 56925743 - 56968318	novelGene_C330018D20Rik_AS	Antisense	3	non_coding	Yes	Yes	NA
PB.7963.2	mouse	chr19 : 5771470 - 5773930	novelGene_2454	Intergenic	4	non_coding	Yes	NA	NA
PB.7976.6	mouse	chr19 : 6044443 - 6047010	novelGene_Syvn1_AS	Antisense	3	coding	Yes	Yes	NA
PB.8033.1	mouse	chr19 : 8578414 - 8579875	novelGene_2466	Intergenic	2	coding	Yes	NA	NA
PB.8055.2	mouse	chr19 : 8888389 - 8888770	novelGene_Lbhd1_AS	Antisense	2	non_coding	Yes	Yes	NA
PB.8078.1	mouse	chr19 : 10179060 - 10183467	novelGene_Fads1_AS	Antisense	3	non_coding	Yes	Yes	NA
PB.8254.1	mouse	chr19 : 38348688 - 38349607	novelGene_2516	Intergenic	3	non_coding	Yes	Yes	NA
PB.8265.1	mouse	chr19 : 40729440 - 40730309	novelGene_Entpd1_AS	Antisense	2	non_coding	Yes	Yes	NA
PB.828.1	mouse	chr1 : 169480281 - 169485286	novelGene_244	Intergenic	2	non_coding	Yes	NA	NA
PB.8332.1	mouse	chr19 : 45544606 - 45546345	novelGene_2544	Intergenic	4	non_coding	Yes	No	NA
PB.8332.2	mouse	chr19 : 45544631 - 45546345	novelGene_2545	Intergenic	2	non_coding	Yes	No	NA
PB.8407.1	mouse	chr19 : 54041632 - 54045138	novelGene_Adra2a_AS	Antisense	2	non_coding	Yes	NA	NA
PB.8418.1	mouse	chr19 : 55742229 - 55743223	novelGene_Tcf7l2_AS	Antisense	2	non_coding	Yes	Yes	NA
PB.8418.2	mouse	chr19 : 55742296 - 55743042	novelGene_Tcf7l2_AS	Antisense	2	non_coding	Yes	No	NA
PB.8422.1	mouse	chr19 : 56710681 - 56713898	novelGene_2556	Intergenic	2	non_coding	Yes	No	NA
PB.8434.1	mouse	chr19 : 57912125 - 57927759	novelGene_Atrnl1_AS	Antisense	2	non_coding	Yes	NA	NA
PB.8480.1	mouse	chr2 : 4954699 - 4962312	novelGene_Gm13192_AS	Antisense	2	coding	Yes	NA	NA
PB.8546.3	mouse	chr2 : 18027588 - 18028409	novelGene_A930004D18Rik_AS	Antisense	2	non_coding	Yes	No	NA
PB.8546.4	mouse	chr2 : 18027632 - 18028409	novelGene_A930004D18Rik_AS	Antisense	2	non_coding	Yes	No	NA
PB.8565.1	mouse	chr2 : 20381198 - 20387751	novelGene_Etl4_AS	Antisense	3	coding	Yes	NA	NA
PB.8636.2	mouse	chr2 : 26333278 - 26338368	novelGene_Gpsm1_AS	Antisense	3	coding	Yes	NA	NA
PB.8677.1	mouse	chr2 : 28165525 - 28193125	novelGene_Olfm1_AS	Antisense	2	non_coding	Yes	NA	NA
PB.8832.1	mouse	chr2 : 38336056 - 38340160	novelGene_Lhx2_AS	Antisense	2	non_coding	Yes	NA	NA
PB.8973.2	mouse	chr2 : 71629146 - 71630652	novelGene_2751	Intergenic	2	non_coding	No	NA	NA
PB.8990.1	mouse	chr2 : 73561014 - 73565374	novelGene_Chrna1_AS	Antisense	2	non_coding	Yes	No	NA
PB.9454.1	mouse	chr2 : 144792008 - 144796183	novelGene_2906	Intergenic	2	non_coding	Yes	NA	NA
PB.9534.1	mouse	chr2 : 153135885 - 153162117	novelGene_Tm9sf4_AS	Antisense	2	non_coding	Yes	No	NA
PB.9581.1	mouse	chr2 : 156064691 - 156066613	novelGene_Spag4_AS	Antisense	2	non_coding	Yes	NA	NA
PB.9687.1	mouse	chr2 : 165106034 - 165108112	novelGene_2952	Intergenic	2	coding	Yes	NA	NA
PB.971.1	mouse	chr1 : 184848260 - 184856494	novelGene_279	Intergenic	2	non_coding	Yes	NA	NA
PB.9728.1	mouse	chr2 : 168981163 - 169036625	novelGene_2959	Intergenic	2	non_coding	Yes	Yes	NA
PB.994.1	mouse	chr1 : 189617902 - 189619720	novelGene_283	Intergenic	2	non_coding	Yes	NA	NA
PB.9947.2	mouse	chr3 : 28258338 - 28263910	novelGene_Tnik_AS	Antisense	2	non_coding	Yes	No	NA
PB.9947.3	mouse	chr3 : 28260513 - 28264444	novelGene_Tnik_AS	Antisense	3	non_coding	Yes	No	NA
PB.9947.5	mouse	chr3 : 28260517 - 28264703	novelGene_Tnik_AS	Antisense	2	non_coding	Yes	No	NA
PB.13699.1	adult	chr3 : 11150053 - 11154450	novelGene_HRH1_AS	Antisense	2	non_coding	NA	NA	NA
PB.13885.1	adult	chr3 : 42441664 - 42473794	novelGene_AC092047.1_AS	Antisense	2	non_coding	NA	No	NA
PB.15077.1	adult	chr3 : 196968905 - 196971806	novelGene_PIGZ_AS	Antisense	5	coding	NA	Yes	NA
PB.15615.1	adult	chr4 : 89582678 - 89704542	novelGene_AC093866.1_AS	Antisense	2	coding	NA	Yes	NA
PB.16018.1	adult	chr4 : 186487909 - 186491277	novelGene_AC018709.1_AS	Antisense	2	non_coding	NA	NA	NA
PB.16040.1	adult	chr5 : 693529 - 786160	novelGene_BRD9P2_AS	Antisense	5	coding	NA	Yes	NA
PB.16195.1	adult	chr5 : 39074486 - 39075571	novelGene_8429	Intergenic	2	non_coding	NA	No	NA
PB.17305.1	adult	chr6 : 21135985 - 21141006	novelGene_CDKAL1_AS	Antisense	3	non_coding	NA	No	NA
PB.17396.1	adult	chr6 : 32894760 - 32903757	novelGene_9122	Intergenic	2	non_coding	NA	Yes	NA
PB.17594.1	adult	chr6 : 57185954 - 57219971	novelGene_9194	Intergenic	2	non_coding	NA	No	NA
PB.1763.1	adult	chr1 : 205555041 - 205569243	novelGene_MFSD4A_AS	Antisense	2	coding	NA	Yes	NA
PB.18534.1	adult	chr7 : 52836200 - 52845022	novelGene_9820	Intergenic	2	non_coding	NA	NA	NA
PB.18921.1	adult	chr7 : 102688574 - 102691599	novelGene_RASA4DP_AS	Antisense	2	non_coding	NA	No	NA
PB.18921.3	adult	chr7 : 102688902 - 102691605	novelGene_RASA4DP_AS	Antisense	2	non_coding	NA	No	NA
PB.20228.1	adult	chr8 : 139702485 - 139707117	novelGene_KCNK9_AS	Antisense	2	coding	NA	No	NA
PB.20683.7	adult	chr9 : 63814378 - 63818865	novelGene_DUX4L50_AS	Antisense	2	non_coding	NA	No	NA
PB.20720.1	adult	chr9 : 66269427 - 66285314	novelGene_11324	Intergenic	3	coding	NA	NA	NA
PB.2079.1	adult	chr1 : 246768766 - 246771992	novelGene_KIF28P_AS	Antisense	2	non_coding	NA	NA	NA
PB.21068.1	adult	chr9 : 123969920 - 124000463	novelGene_11544	Intergenic	2	non_coding	NA	No	NA
PB.21228.1	adult	chr9 : 136118997 - 136121836	novelGene_11585	Intergenic	2	non_coding	NA	Yes	NA
PB.22049.1	adult	chrX : 2566025 - 2584608	novelGene_11603	Intergenic	6	coding	NA	Yes	NA
PB.22056.1	adult	chrX : 4082597 - 4088331	novelGene_11605	Intergenic	2	non_coding	NA	NA	NA
PB.2623.1	adult	chr10 : 77636435 - 77637027	novelGene_KCNMA1_AS	Antisense	2	non_coding	NA	NA	NA
PB.3062.1	adult	chr10 : 132339902 - 132344388	novelGene_LRRC27_AS	Antisense	2	non_coding	NA	NA	NA
PB.35.1	adult	chr1 : 1353019 - 1357878	novelGene_MXRA8_AS	Antisense	2	coding	NA	No	NA
PB.3767.1	adult	chr11 : 75701560 - 75769926	novelGene_RN7SL786P_AS	Antisense	2	coding	NA	No	NA
PB.6565.1	adult	chr14 : 97634949 - 97643685	novelGene_LINC02291_AS	Antisense	2	non_coding	NA	No	NA
PB.7655.1	adult	chr16 : 13791737 - 13808077	novelGene_4048	Intergenic	4	non_coding	NA	Yes	NA
PB.7890.2	adult	chr16 : 33329685 - 33349502	novelGene_4140	Intergenic	2	non_coding	NA	NA	NA
PB.8185.1	adult	chr16 : 84381043 - 84390586	novelGene_ATP2C2_AS	Antisense	2	coding	NA	Yes	NA
PB.834.1	adult	chr1 : 77219482 - 77248011	novelGene_358	Intergenic	2	non_coding	NA	Yes	NA
PB.8371.1	adult	chr17 : 7043630 - 7047680	novelGene_SLC16A11_AS	Antisense	2	non_coding	NA	No	NA
PB.920.1	adult	chr1 : 92025187 - 92029892	novelGene_417	Intergenic	2	non_coding	NA	No	NA
PB.9225.1	adult	chr17 : 81110491 - 81114347	novelGene_BAIAP2_AS	Antisense	2	coding	NA	NA	NA
PB.9739.1	adult	chr19 : 3178330 - 3185245	novelGene_S1PR4_AS	Antisense	2	coding	NA	Yes	NA
PB.10264.1	fetal	chr3 : 14398536 - 14402477	novelGene_5764	Intergenic	2	non_coding	Yes	No	NA
PB.10342.1	fetal	chr3 : 35638674 - 35640168	novelGene_ARPP21_AS	Antisense	2	coding	Yes	No	NA
PB.11629.1	fetal	chr4 : 76939851 - 76942327	novelGene_6909	Intergenic	2	non_coding	Yes	No	NA
PB.12379.1	fetal	chr5 : 89919337 - 89922265	novelGene_AC113167.1_AS	Antisense	2	non_coding	Yes	NA	NA
PB.12960.1	fetal	chr6 : 21134424 - 21141005	novelGene_CDKAL1_AS	Antisense	2	non_coding	Yes	No	NA
PB.12960.2	fetal	chr6 : 21135990 - 21140937	novelGene_CDKAL1_AS	Antisense	6	non_coding	Yes	Yes	NA
PB.12967.1	fetal	chr6 : 24540665 - 24544038	novelGene_8010	Intergenic	2	non_coding	Yes	No	NA
PB.13032.1	fetal	chr6 : 32894756 - 32903756	novelGene_8022	Intergenic	25	non_coding	Yes	Yes	NA
PB.13737.1	fetal	chr7 : 14376899 - 14407661	novelGene_DGKB_AS	Antisense	5	non_coding	Yes	Yes	NA
PB.14200.1	fetal	chr7 : 102688845 - 102691605	novelGene_RASA4DP_AS	Antisense	2	non_coding	Yes	No	NA
PB.14639.2	fetal	chr8 : 12437016 - 12566910	novelGene_9431	Intergenic	2	coding	Yes	NA	NA
PB.14639.3	fetal	chr8 : 12437020 - 12566914	novelGene_9432	Intergenic	2	non_coding	Yes	NA	NA
PB.14639.5	fetal	chr8 : 12437122 - 12566914	novelGene_9434	Intergenic	2	non_coding	Yes	NA	NA
PB.14639.6	fetal	chr8 : 12437222 - 12566912	novelGene_9435	Intergenic	2	coding	Yes	NA	NA
PB.15223.1	fetal	chr8 : 139702427 - 139707125	novelGene_KCNK9_AS	Antisense	3	coding	Yes	Yes	NA
PB.15593.1	fetal	chr9 : 66270052 - 66285312	novelGene_10347	Intergenic	4	non_coding	Yes	NA	NA
PB.5247.1	fetal	chr15 : 84443456 - 84474707	novelGene_3190	Intergenic	2	coding	Yes	NA	NA
PB.5247.2	fetal	chr15 : 84443483 - 84474246	novelGene_3191	Intergenic	2	coding	Yes	NA	NA
PB.877.1	fetal	chr1 : 145413355 - 145425589	novelGene_497	Intergenic	2	coding	Yes	NA	NA
PB.890.1	fetal	chr1 : 146368946 - 146376445	novelGene_500	Intergenic	3	coding	Yes	No	NA
PB.10198.1	human	chr17 : 7043630 - 7047680	novelGene_SLC16A11_AS	Antisense	2	non_coding	NA	No	Yes
PB.1033.1	human	chr1 : 77219482 - 77248011	novelGene_833	Intergenic	2	non_coding	NA	Yes	No
PB.11185.2	human	chr17 : 81110491 - 81114347	novelGene_BAIAP2_AS	Antisense	2	coding	NA	NA	No
PB.1129.3	human	chr1 : 92025187 - 92029892	novelGene_930	Intergenic	2	non_coding	NA	No	Yes
PB.11830.1	human	chr19 : 3178330 - 3185245	novelGene_S1PR4_AS	Antisense	2	coding	NA	Yes	Yes
PB.14504.1	human	chr2 : 172086331 - 172093647	novelGene_DLX1_AS	Antisense	2	non_coding	NA	Yes	Yes
PB.1465.1	human	chr1 : 145413355 - 145425589	novelGene_1192	Intergenic	2	coding	NA	NA	No
PB.148.3	human	chr1 : 10123404 - 10185224	novelGene_64	Intergenic	2	non_coding	NA	NA	Yes
PB.1485.1	human	chr1 : 146368946 - 146376445	novelGene_1202	Intergenic	3	coding	NA	No	No
PB.16804.1	human	chr3 : 11150053 - 11154450	novelGene_HRH1_AS	Antisense	2	non_coding	NA	NA	No
PB.16834.1	human	chr3 : 14398536 - 14402477	novelGene_14401	Intergenic	2	non_coding	NA	No	No
PB.16980.1	human	chr3 : 35638674 - 35640168	novelGene_ARPP21_AS	Antisense	2	coding	NA	No	Yes
PB.17048.1	human	chr3 : 42441664 - 42473794	novelGene_AC092047.1_AS	Antisense	2	non_coding	NA	No	Yes
PB.18651.1	human	chr3 : 196968905 - 196971806	novelGene_PIGZ_AS	Antisense	5	coding	NA	Yes	Yes
PB.19330.1	human	chr4 : 89582678 - 89704542	novelGene_AC093866.1_AS	Antisense	2	coding	NA	Yes	Yes
PB.19907.1	human	chr4 : 186487909 - 186491277	novelGene_AC018709.1_AS	Antisense	2	non_coding	NA	NA	No
PB.19930.1	human	chr5 : 693529 - 786160	novelGene_BRD9P2_AS	Antisense	5	coding	NA	Yes	No
PB.20140.1	human	chr5 : 39074486 - 39075571	novelGene_18257	Intergenic	2	non_coding	NA	No	Yes
PB.20550.1	human	chr5 : 89919337 - 89922265	novelGene_AC113167.1_AS	Antisense	2	non_coding	NA	NA	Yes
PB.2151.1	human	chr1 : 205555041 - 205569243	novelGene_MFSD4A_AS	Antisense	2	coding	NA	Yes	No
PB.21588.1	human	chr6 : 20400744 - 20402938	novelGene_E2F3_AS	Antisense	2	coding	NA	No	Yes
PB.21590.1	human	chr6 : 21134424 - 21141005	novelGene_CDKAL1_AS	Antisense	2	non_coding	NA	No	No
PB.21590.4	human	chr6 : 21135990 - 21140937	novelGene_CDKAL1_AS	Antisense	6	non_coding	NA	Yes	No
PB.21604.1	human	chr6 : 24540665 - 24544038	novelGene_19818	Intergenic	2	non_coding	NA	No	No
PB.21711.1	human	chr6 : 32894945 - 32903756	novelGene_19841	Intergenic	2	non_coding	NA	Yes	No
PB.21945.1	human	chr6 : 57185954 - 57219971	novelGene_19991	Intergenic	2	non_coding	NA	No	No
PB.22738.1	human	chr7 : 2111367 - 2117740	novelGene_AC069288.1_AS	Antisense	2	coding	NA	No	No
PB.22854.1	human	chr7 : 14376899 - 14407661	novelGene_DGKB_AS	Antisense	5	non_coding	NA	Yes	No
PB.23134.1	human	chr7 : 52836200 - 52845022	novelGene_21531	Intergenic	2	non_coding	NA	NA	Yes
PB.23646.1	human	chr7 : 102688572 - 102691580	novelGene_RASA4DP_AS	Antisense	3	non_coding	NA	No	Yes
PB.23646.3	human	chr7 : 102688845 - 102691605	novelGene_RASA4DP_AS	Antisense	2	non_coding	NA	No	Yes
PB.23646.4	human	chr7 : 102688902 - 102691605	novelGene_RASA4DP_AS	Antisense	5	non_coding	NA	No	Yes
PB.24426.3	human	chr8 : 12437016 - 12566910	novelGene_23070	Intergenic	2	coding	NA	NA	No
PB.24426.4	human	chr8 : 12437020 - 12566914	novelGene_23071	Intergenic	2	non_coding	NA	NA	No
PB.24426.5	human	chr8 : 12437122 - 12566914	novelGene_23072	Intergenic	2	coding	NA	NA	No
PB.24426.6	human	chr8 : 12437222 - 12566912	novelGene_23073	Intergenic	2	coding	NA	NA	No
PB.25386.1	human	chr8 : 139702485 - 139707125	novelGene_KCNK9_AS	Antisense	5	coding	NA	No	No
PB.2555.2	human	chr1 : 246768766 - 246771992	novelGene_KIF28P_AS	Antisense	2	non_coding	NA	NA	No
PB.25926.1	human	chr9 : 41644022 - 41822007	novelGene_24971	Intergenic	2	non_coding	NA	NA	No
PB.25976.9	human	chr9 : 63814378 - 63818865	novelGene_DUX4L50_AS	Antisense	2	non_coding	NA	No	Yes
PB.26015.1	human	chr9 : 66269427 - 66285314	novelGene_25052	Intergenic	13	coding	NA	NA	No
PB.26459.1	human	chr9 : 123969920 - 124000463	novelGene_25522	Intergenic	2	non_coding	NA	No	No
PB.26639.1	human	chr9 : 136118997 - 136121836	novelGene_25599	Intergenic	2	non_coding	NA	Yes	No
PB.27739.1	human	chrX : 2566025 - 2584608	novelGene_25626	Intergenic	6	coding	NA	Yes	No
PB.27753.1	human	chrX : 4082597 - 4088331	novelGene_25633	Intergenic	2	non_coding	NA	NA	Yes
PB.28525.1	human	chrX : 125204518 - 125208110	novelGene_26233	Intergenic	2	non_coding	NA	NA	Yes
PB.3213.1	human	chr10 : 77636435 - 77637027	novelGene_KCNMA1_AS	Antisense	2	non_coding	NA	NA	Yes
PB.3522.1	human	chr10 : 103198733 - 103277026	novelGene_RPEL1_AS	Antisense	2	coding	NA	No	Yes
PB.3725.1	human	chr10 : 132339902 - 132344388	novelGene_LRRC27_AS	Antisense	2	non_coding	NA	NA	Yes
PB.39.1	human	chr1 : 1353019 - 1357878	novelGene_MXRA8_AS	Antisense	2	coding	NA	No	Yes
PB.4536.1	human	chr11 : 75701560 - 75769926	novelGene_RN7SL786P_AS	Antisense	2	coding	NA	No	No
PB.8009.1	human	chr14 : 97634949 - 97643685	novelGene_LINC02291_AS	Antisense	2	non_coding	NA	No	Yes
PB.8840.1	human	chr15 : 84443456 - 84474707	novelGene_8169	Intergenic	2	coding	NA	NA	No
PB.8840.2	human	chr15 : 84443483 - 84474246	novelGene_8170	Intergenic	2	coding	NA	NA	No
PB.9329.1	human	chr16 : 13791737 - 13808077	novelGene_8718	Intergenic	4	non_coding	NA	Yes	Yes
PB.9627.1	human	chr16 : 33329685 - 33349502	novelGene_8898	Intergenic	2	non_coding	NA	NA	Yes
PB.9995.1	human	chr16 : 84381043 - 84390586	novelGene_ATP2C2_AS	Antisense	2	coding	NA	Yes	Yes
