# Supplementary material for: Full-length transcript sequencing of human and mouse cerebral cortex identifies widespread isoform diversity and alternative splicing
Source: Cell Rep. 2021 Nov 16;37(7):110022. doi: 10.1016/j.celrep.2021.110022 (PMC8609283; doi:10.1016/j.celrep.2021.110022)
Supplement: Table S11. BLAST analysis of putative “novel” genes to identify homology with other genomic regions, related to Figure 4 — BLAST analysis was performed between novel genes from human cortex and the human reference genome (hg38), and between novel genes from mouse cortex and the mouse reference genome (mm10) to identify homology with other genomic regions. Listed are the novel genes that had a BLAST hit after filtering (longer than 500bp, more than 90% identity). [file mmc8.xlsx]

## Sheet: Contents
Tab Names	Description	Notes
Human_Blast_Summary	List of the novel genes in human cortex with homology to other genomic regions in human genome (hg38)
Human_Filtered_Blast_Hits	BLAST output of novel genes in human cortex against human genome (hg38) (filtered for length greater than 500bp, more than 90% identity)
Mouse_Blast_Summary	List of the novel genes in mouse cortex with homology to other genomic regions in mouse genome (mm10)	Threshold of >5 BLAST hits, checked manually as spurious
Mouse_Filtered_Blast_Hits	BLAST output of novel genes in mouse cortex against mouse genome (mm10) (filtered for length greater than 500bp, more than 90% identity)
Key of Column Names
isoform	PacBio Isoform ID
num_blast_hits	Number of blast hits of particular novel gene against reference genome (See XX_Filtered_Blast_Hits for more detail)
associated_gene	Gene name assigned by SQANTI2
isoseq_gtf_coordinates	Original genome coordinates of novel gene from Iso-Seq dataset
blat_gtf_coordinates	Genome coordinates of BLAST hit of novel gene fasta from Iso-Seq dataset with reference genome
%_Identity	Percentage of identical matches	Threshold >90% identity
alignment_length	alignment length (sequence overlap)	Threshold >500bp length
mismatches	number of mismatches
gap_openings	number of gap openings
e_value	expect value
bit_score	bitscore
blat_start_classifer	"No" if start of blast_gtf_coordinates is not within isoseq_gtf_coordinates (i.e. not bigger than start isoseq_gtf_coordinates and smaller than end isoseq_gtf_coordinates)
blat_end_classifer	"No" if end of blast_gtf_coordinates is not within isoseq_gtf_coordinates (i.e. not bigger than start isoseq_gtf_coordinates and smaller than end isoseq_gtf_coordinates)
blat_identified	"Not_Identified" if blast_gtf_coordinates is different to isoseq_gtf_coordinates

## Sheet: Human_Blast_Summary
isoform	num_blast_hits	gtf_coordinates	associated_gene	cagepeak
PB.1129.3	373	chr1 : 92025187 - 92029892	novelGene_930	No
PB.24426.3	162	chr8 : 12437016 - 12566910	novelGene_23070	NA
PB.24426.4	159	chr8 : 12437020 - 12566914	novelGene_23071	NA
PB.24426.5	159	chr8 : 12437122 - 12566914	novelGene_23072	NA
PB.24426.6	148	chr8 : 12437222 - 12566912	novelGene_23073	NA
PB.1465.1	141	chr1 : 145413355 - 145425589	novelGene_1192	NA
PB.26015.1	60	chr9 : 66269427 - 66285314	novelGene_25052	NA
PB.10198.1	46	chr17 : 7043630 - 7047680	novelGene_SLC16A11_AS	No
PB.1485.1	17	chr1 : 146368946 - 146376445	novelGene_1202	No
PB.25976.9	8	chr9 : 63814378 - 63818865	novelGene_DUX4L50_AS	No
PB.8840.1	8	chr15 : 84443456 - 84474707	novelGene_8169	NA
PB.21711.1	7	chr6 : 32894945 - 32903756	novelGene_19841	Yes
PB.9627.1	7	chr16 : 33329685 - 33349502	novelGene_8898	NA
PB.8840.2	6	chr15 : 84443483 - 84474246	novelGene_8170	NA
PB.23646.1	3	chr7 : 102688572 - 102691580	novelGene_RASA4DP_AS	No
PB.23646.3	3	chr7 : 102688845 - 102691605	novelGene_RASA4DP_AS	No
PB.23646.4	3	chr7 : 102688902 - 102691605	novelGene_RASA4DP_AS	No
PB.25926.1	2	chr9 : 41644022 - 41822007	novelGene_24971	NA

## Sheet: Human_Filtered_Blast_Hits
isoform	isoseq_gtf_coordinates	blat_gtf_coordinate	%_Identity	alignment_length	mismatches	gap_openings	e_value	bit_score	blat_start_end_classifier	blat_gtf_coordinate	blat_identified
PB.10198.1	chr17 : 7043630 - 7047680	chr17 : 7091324 - 7092249	95.371	929	35	7	0	1471	Identical	chr17:7091324-7092249	Not_Identified
PB.10198.1	chr17 : 7043630 - 7047680	chr17 : 7332570 - 7333494	94.516	930	40	9	0	1424	Identical	chr17:7332570-7333494	Not_Identified
PB.10198.1	chr17 : 7043630 - 7047680	chr10 : 98537381 - 98538306	91.828	930	66	7	0	1288	Identical	chr10:98537381-98538306	Not_Identified
PB.10198.1	chr17 : 7043630 - 7047680	chr10 : 102758568 - 102759494	91.515	931	71	8	0	1275	Identical	chr10:102758568-102759494	Not_Identified
PB.10198.1	chr17 : 7043630 - 7047680	chr10 : 64065714 - 64066645	90.685	934	76	6	0	1232	Identical	chr10:64065714-64066645	Not_Identified
PB.10198.1	chr17 : 7043630 - 7047680	chr10 : 73930686 - 73931609	90.753	930	74	6	0	1230	Identical	chr10:73930686-73931609	Not_Identified
PB.10198.1	chr17 : 7043630 - 7047680	chr11 : 65521819 - 65522746	91.29	930	73	5	0	1262	Identical	chr11:65521819-65522746	Not_Identified
PB.10198.1	chr17 : 7043630 - 7047680	chr11 : 28084922 - 28085852	90.15	934	79	12	0	1203	Identical	chr11:28084922-28085852	Not_Identified
PB.10198.1	chr17 : 7043630 - 7047680	chr19 : 38859511 - 38860445	91.17	940	65	10	0	1260	Identical	chr19:38859511-38860445	Not_Identified
PB.10198.1	chr17 : 7043630 - 7047680	chr19 : 52834730 - 52835658	91.085	931	75	5	0	1253	Identical	chr19:52834730-52835658	Not_Identified
PB.10198.1	chr17 : 7043630 - 7047680	chr19 : 54036805 - 54037721	91.186	919	71	6	0	1240	Identical	chr19:54036805-54037721	Not_Identified
PB.10198.1	chr17 : 7043630 - 7047680	chr5 : 172657360 - 172658288	91.202	932	72	7	0	1258	Identical	chr5:172657360-172658288	Not_Identified
PB.10198.1	chr17 : 7043630 - 7047680	chr7 : 43734590 - 43735520	91.104	933	71	6	0	1253	Identical	chr7:43734590-43735520	Not_Identified
PB.10198.1	chr17 : 7043630 - 7047680	chr7 : 960673 - 961598	90.032	933	77	11	0	1194	Identical	chr7:960673-961598	Not_Identified
PB.10198.1	chr17 : 7043630 - 7047680	chr3 : 38202582 - 38203501	91.046	927	73	7	0	1243	Identical	chr3:38202582-38203501	Not_Identified
PB.10198.1	chr17 : 7043630 - 7047680	chr3 : 144853581 - 144854507	90.343	932	77	9	0	1210	Identical	chr3:144853581-144854507	Not_Identified
PB.10198.1	chr17 : 7043630 - 7047680	chr3 : 48889701 - 48890213	90.613	522	40	3	0	684	Identical	chr3:48889701-48890213	Not_Identified
PB.10198.1	chr17 : 7043630 - 7047680	chr13 : 24368679 - 24369603	90.939	927	79	5	0	1242	Identical	chr13:24368679-24369603	Not_Identified
PB.10198.1	chr17 : 7043630 - 7047680	chr13 : 83675421 - 83676350	90.343	932	81	6	0	1214	Identical	chr13:83675421-83676350	Not_Identified
PB.10198.1	chr17 : 7043630 - 7047680	chr19_KI270938v1_alt : 11172 - 12088	91.186	919	71	6	0	1240	Identical	chr19_KI270938v1_alt:11172-12088	Not_Identified
PB.10198.1	chr17 : 7043630 - 7047680	chr19_GL949753v2_alt : 11172 - 12088	91.186	919	71	6	0	1240	Identical	chr19_GL949753v2_alt:11172-12088	Not_Identified
PB.10198.1	chr17 : 7043630 - 7047680	chr19_GL949752v1_alt : 11172 - 12088	91.186	919	71	6	0	1240	Identical	chr19_GL949752v1_alt:11172-12088	Not_Identified
PB.10198.1	chr17 : 7043630 - 7047680	chr19_GL949751v2_alt : 11172 - 12088	91.186	919	71	6	0	1240	Identical	chr19_GL949751v2_alt:11172-12088	Not_Identified
PB.10198.1	chr17 : 7043630 - 7047680	chr19_GL949750v2_alt : 11172 - 12088	91.186	919	71	6	0	1240	Identical	chr19_GL949750v2_alt:11172-12088	Not_Identified
PB.10198.1	chr17 : 7043630 - 7047680	chr19_GL949749v2_alt : 11172 - 12088	91.186	919	71	6	0	1240	Identical	chr19_GL949749v2_alt:11172-12088	Not_Identified
PB.10198.1	chr17 : 7043630 - 7047680	chr19_GL949748v2_alt : 11172 - 12088	91.186	919	71	6	0	1240	Identical	chr19_GL949748v2_alt:11172-12088	Not_Identified
PB.10198.1	chr17 : 7043630 - 7047680	chr19_GL949747v2_alt : 11172 - 12088	91.186	919	71	6	0	1240	Identical	chr19_GL949747v2_alt:11172-12088	Not_Identified
PB.10198.1	chr17 : 7043630 - 7047680	chr19_GL949746v1_alt : 11172 - 12088	91.186	919	71	6	0	1240	Identical	chr19_GL949746v1_alt:11172-12088	Not_Identified
PB.10198.1	chr17 : 7043630 - 7047680	chr8 : 74039374 - 74040305	90.705	936	75	10	0	1236	Identical	chr8:74039374-74040305	Not_Identified
PB.10198.1	chr17 : 7043630 - 7047680	chr8 : 59665442 - 59666360	90.538	930	71	12	0	1214	Identical	chr8:59665442-59666360	Not_Identified
PB.10198.1	chr17 : 7043630 - 7047680	chr21 : 39891482 - 39892409	90.763	931	76	7	0	1234	Identical	chr21:39891482-39892409	Not_Identified
PB.10198.1	chr17 : 7043630 - 7047680	chr21 : 17676552 - 17677478	90.538	930	77	7	0	1219	Identical	chr21:17676552-17677478	Not_Identified
PB.10198.1	chr17 : 7043630 - 7047680	chr22 : 48907661 - 48908573	90.948	928	62	12	0	1229	Identical	chr22:48907661-48908573	Not_Identified
PB.10198.1	chr17 : 7043630 - 7047680	chr2 : 218354612 - 218355542	90.578	934	76	9	0	1227	Identical	chr2:218354612-218355542	Not_Identified
PB.10198.1	chr17 : 7043630 - 7047680	chr2 : 58822507 - 58823434	90.333	931	80	7	0	1212	Identical	chr2:58822507-58823434	Not_Identified
PB.10198.1	chr17 : 7043630 - 7047680	chr2 : 59172960 - 59173771	91.411	815	63	6	0	1110	Identical	chr2:59172960-59173771	Not_Identified
PB.10198.1	chr17 : 7043630 - 7047680	chr4 : 56108455 - 56109382	90.538	930	80	6	0	1223	Identical	chr4:56108455-56109382	Not_Identified
PB.10198.1	chr17 : 7043630 - 7047680	chr4 : 83084787 - 83085706	90.368	924	83	5	0	1208	Identical	chr4:83084787-83085706	Not_Identified
PB.10198.1	chr17 : 7043630 - 7047680	chr21_KI270873v1_alt : 72858 - 73784	90.538	930	77	7	0	1219	Identical	chr21_KI270873v1_alt:72858-73784	Not_Identified
PB.10198.1	chr17 : 7043630 - 7047680	chr15 : 58768242 - 58769167	90.343	932	78	7	0	1212	Identical	chr15:58768242-58769167	Not_Identified
PB.10198.1	chr17 : 7043630 - 7047680	chr16 : 78111229 - 78112160	90.15	934	80	7	0	1205	Identical	chr16:78111229-78112160	Not_Identified
PB.10198.1	chr17 : 7043630 - 7047680	chr1 : 154460796 - 154461720	90.118	931	80	10	0	1199	Identical	chr1:154460796-154461720	Not_Identified
PB.10198.1	chr17 : 7043630 - 7047680	chr1 : 165606559 - 165607225	90.149	670	58	7	0	865	Identical	chr1:165606559-165607225	Not_Identified
PB.10198.1	chr17 : 7043630 - 7047680	chr9 : 103294050 - 103294974	90.097	929	82	7	0	1197	Identical	chr9:103294050-103294974	Not_Identified
PB.10198.1	chr17 : 7043630 - 7047680	chr12 : 132252893 - 132253684	90.75	800	61	5	0	1055	Identical	chr12:132252893-132253684	Not_Identified
PB.10198.1	chr17 : 7043630 - 7047680	chr20 : 1216044 - 1216766	90.318	723	61	4	0	939	Identical	chr20:1216044-1216766	Not_Identified
PB.1129.3	chr1 : 92025187 - 92029892	chr1 : 109052842 - 109054200	93.622	1364	79	6	0	2030	Identical	chr1:109052842-109054200	Not_Identified
PB.1129.3	chr1 : 92025187 - 92029892	chr1 : 33308762 - 33310132	92.509	1375	89	11	0	1956	Identical	chr1:33308762-33310132	Not_Identified
PB.1129.3	chr1 : 92025187 - 92029892	chr1 : 247521572 - 247522937	90.552	1376	109	12	0	1801	Identical	chr1:247521572-247522937	Not_Identified
PB.1129.3	chr1 : 92025187 - 92029892	chr1 : 212724437 - 212725778	90.16	1372	93	13	0	1748	Identical	chr1:212724437-212725778	Not_Identified
PB.1129.3	chr1 : 92025187 - 92029892	chr1 : 180710198 - 180711228	90.173	1038	91	8	0	1341	Identical	chr1:180710198-180711228	Not_Identified
PB.1129.3	chr1 : 92025187 - 92029892	chr1 : 45765054 - 45765709	95.579	656	27	1	0	1050	Identical	chr1:45765054-45765709	Not_Identified
PB.1129.3	chr1 : 92025187 - 92029892	chr1 : 182010418 - 182011177	91.053	760	61	5	0	1020	Identical	chr1:182010418-182011177	Not_Identified
PB.1129.3	chr1 : 92025187 - 92029892	chr1 : 212014943 - 212015726	90.088	797	63	9	0	1020	Identical	chr1:212014943-212015726	Not_Identified
PB.1129.3	chr1 : 92025187 - 92029892	chr1 : 33356288 - 33356948	94.444	666	30	6	0	1018	Identical	chr1:33356288-33356948	Not_Identified
PB.1129.3	chr1 : 92025187 - 92029892	chr1 : 160936186 - 160936880	92.539	697	47	5	0	994	Identical	chr1:160936186-160936880	Not_Identified
PB.1129.3	chr1 : 92025187 - 92029892	chr1 : 117300183 - 117300841	93.713	668	31	7	0	990	Identical	chr1:117300183-117300841	Not_Identified
PB.1129.3	chr1 : 92025187 - 92029892	chr1 : 211197340 - 211198002	93.423	669	36	5	0	985	Identical	chr1:211197340-211198002	Not_Identified
PB.1129.3	chr1 : 92025187 - 92029892	chr1 : 23986533 - 23987257	90.496	726	60	7	0	950	Identical	chr1:23986533-23987257	Not_Identified
PB.1129.3	chr1 : 92025187 - 92029892	chr1 : 203266131 - 203266822	91.243	708	46	11	0	950	Identical	chr1:203266131-203266822	Not_Identified
PB.1129.3	chr1 : 92025187 - 92029892	chr1 : 163545502 - 163546087	95.741	587	24	1	0	944	Identical	chr1:163545502-163546087	Not_Identified
PB.1129.3	chr1 : 92025187 - 92029892	chr1 : 114479810 - 114480474	92.136	674	41	10	0	941	Identical	chr1:114479810-114480474	Not_Identified
PB.1129.3	chr1 : 92025187 - 92029892	chr1 : 181954911 - 181955489	95.855	579	22	1	0	935	Identical	chr1:181954911-181955489	Not_Identified
PB.1129.3	chr1 : 92025187 - 92029892	chr1 : 81035375 - 81036073	90.819	708	45	5	0	929	Identical	chr1:81035375-81036073	Not_Identified
PB.1129.3	chr1 : 92025187 - 92029892	chr1 : 203841725 - 203842424	90.612	703	59	5	0	926	Identical	chr1:203841725-203842424	Not_Identified
PB.1129.3	chr1 : 92025187 - 92029892	chr1 : 231453746 - 231454443	90.598	702	59	6	0	924	Identical	chr1:231453746-231454443	Not_Identified
PB.1129.3	chr1 : 92025187 - 92029892	chr1 : 111529362 - 111530050	90.332	693	53	8	0	896	Identical	chr1:111529362-111530050	Not_Identified
PB.1129.3	chr1 : 92025187 - 92029892	chr1 : 248911116 - 248911791	90.616	682	50	8	0	893	Identical	chr1:248911116-248911791	Not_Identified
PB.1129.3	chr1 : 92025187 - 92029892	chr1 : 208658929 - 208659608	90.219	685	54	7	0	881	Identical	chr1:208658929-208659608	Not_Identified
PB.1129.3	chr1 : 92025187 - 92029892	chr1 : 111233553 - 111234208	90.347	663	49	8	0	856	Identical	chr1:111233553-111234208	Not_Identified
PB.1129.3	chr1 : 92025187 - 92029892	chr1 : 225615235 - 225615828	92.424	594	45	0	0	848	Identical	chr1:225615235-225615828	Not_Identified
PB.1129.3	chr1 : 92025187 - 92029892	chr1 : 8912187 - 8912788	91.694	602	45	3	0	830	Identical	chr1:8912187-8912788	Not_Identified
PB.1129.3	chr1 : 92025187 - 92029892	chr1 : 10028534 - 10029149	90.792	619	51	2	0	822	Identical	chr1:10028534-10029149	Not_Identified
PB.1129.3	chr1 : 92025187 - 92029892	chr1 : 111799931 - 111800541	90.569	615	50	3	0	808	Identical	chr1:111799931-111800541	Not_Identified
PB.1129.3	chr1 : 92025187 - 92029892	chr1 : 50952298 - 50952889	90.588	595	49	3	0	782	Identical	chr1:50952298-50952889	Not_Identified
PB.1129.3	chr1 : 92025187 - 92029892	chr1 : 30346512 - 30347017	94.28	507	26	2	0	773	Identical	chr1:30346512-30347017	Not_Identified
PB.1129.3	chr1 : 92025187 - 92029892	chr1 : 241415688 - 241416238	92.015	551	40	2	0	771	Identical	chr1:241415688-241416238	Not_Identified
PB.1129.3	chr1 : 92025187 - 92029892	chr1 : 161616601 - 161617190	90.219	593	52	2	0	769	Identical	chr1:161616601-161617190	Not_Identified
PB.1129.3	chr1 : 92025187 - 92029892	chr1 : 112728914 - 112729428	93.786	515	25	4	0	767	Identical	chr1:112728914-112729428	Not_Identified
PB.1129.3	chr1 : 92025187 - 92029892	chr1 : 245775189 - 245775733	92	550	36	5	0	765	Identical	chr1:245775189-245775733	Not_Identified
PB.1129.3	chr1 : 92025187 - 92029892	chr1 : 27220646 - 27221174	92.12	533	36	6	0	747	Identical	chr1:27220646-27221174	Not_Identified
PB.1129.3	chr1 : 92025187 - 92029892	chr1 : 225795587 - 225796096	93.151	511	31	3	0	747	Identical	chr1:225795587-225796096	Not_Identified
PB.1129.3	chr1 : 92025187 - 92029892	chr1 : 167770998 - 167771497	92.157	510	26	6	0	708	Identical	chr1:167770998-167771497	Not_Identified
PB.1129.3	chr1 : 92025187 - 92029892	chr7 : 27986847 - 27988210	92.471	1368	95	6	0	1949	Identical	chr7:27986847-27988210	Not_Identified
PB.1129.3	chr1 : 92025187 - 92029892	chr7 : 108255583 - 108256631	92.33	1056	65	9	0	1487	Identical	chr7:108255583-108256631	Not_Identified
PB.1129.3	chr1 : 92025187 - 92029892	chr7 : 138378311 - 138379009	91.842	711	44	9	0	979	Identical	chr7:138378311-138379009	Not_Identified
PB.1129.3	chr1 : 92025187 - 92029892	chr7 : 155034645 - 155035314	93.134	670	43	3	0	979	Identical	chr7:155034645-155035314	Not_Identified
PB.1129.3	chr1 : 92025187 - 92029892	chr7 : 149332557 - 149333191	93.594	640	34	3	0	948	Identical	chr7:149332557-149333191	Not_Identified
PB.1129.3	chr1 : 92025187 - 92029892	chr7 : 104709226 - 104709835	94.108	611	29	4	0	922	Identical	chr7:104709226-104709835	Not_Identified
PB.1129.3	chr1 : 92025187 - 92029892	chr7 : 150505706 - 150506401	90.028	702	53	10	0	893	Identical	chr7:150505706-150506401	Not_Identified
PB.1129.3	chr1 : 92025187 - 92029892	chr7 : 44992057 - 44992626	94.755	572	26	2	0	887	Identical	chr7:44992057-44992626	Not_Identified
PB.1129.3	chr1 : 92025187 - 92029892	chr7 : 112128251 - 112128927	90.469	682	51	8	0	887	Identical	chr7:112128251-112128927	Not_Identified
PB.1129.3	chr1 : 92025187 - 92029892	chr7 : 64553777 - 64554458	90.029	682	65	3	0	880	Identical	chr7:64553777-64554458	Not_Identified
PB.1129.3	chr1 : 92025187 - 92029892	chr7 : 47922104 - 47922724	91.332	623	52	2	0	850	Identical	chr7:47922104-47922724	Not_Identified
PB.1129.3	chr1 : 92025187 - 92029892	chr7 : 66876763 - 66877370	90.969	609	49	4	0	815	Identical	chr7:66876763-66877370	Not_Identified
PB.1129.3	chr1 : 92025187 - 92029892	chr7 : 155096282 - 155096894	91.042	614	31	8	0	808	Identical	chr7:155096282-155096894	Not_Identified
PB.1129.3	chr1 : 92025187 - 92029892	chr7 : 68083757 - 68084263	95.088	509	21	3	0	798	Identical	chr7:68083757-68084263	Not_Identified
PB.1129.3	chr1 : 92025187 - 92029892	chr7 : 142575116 - 142575631	92.65	517	37	1	0	743	Identical	chr7:142575116-142575631	Not_Identified
PB.1129.3	chr1 : 92025187 - 92029892	chr7 : 138611864 - 138612416	90.235	553	49	3	0	717	Identical	chr7:138611864-138612416	Not_Identified
PB.1129.3	chr1 : 92025187 - 92029892	chr7 : 139429394 - 139429945	90.161	559	43	6	0	717	Identical	chr7:139429394-139429945	Not_Identified
PB.1129.3	chr1 : 92025187 - 92029892	chr7 : 64577066 - 64577598	90.13	537	49	2	0	695	Identical	chr7:64577066-64577598	Not_Identified
PB.1129.3	chr1 : 92025187 - 92029892	chr11 : 118990986 - 118992343	92.375	1364	97	4	0	1936	Identical	chr11:118990986-118992343	Not_Identified
PB.1129.3	chr1 : 92025187 - 92029892	chr11 : 8522984 - 8524340	90.518	1371	108	11	0	1792	Identical	chr11:8522984-8524340	Not_Identified
PB.1129.3	chr1 : 92025187 - 92029892	chr11 : 49911091 - 49911778	92.374	695	42	7	0	979	Identical	chr11:49911091-49911778	Not_Identified
PB.1129.3	chr1 : 92025187 - 92029892	chr11 : 65762787 - 65763494	90.264	719	54	8	0	926	Identical	chr11:65762787-65763494	Not_Identified
PB.1129.3	chr1 : 92025187 - 92029892	chr11 : 109145471 - 109146066	94.472	597	29	3	0	917	Identical	chr11:109145471-109146066	Not_Identified
PB.1129.3	chr1 : 92025187 - 92029892	chr11 : 15685807 - 15686464	91.471	680	32	6	0	911	Identical	chr11:15685807-15686464	Not_Identified
PB.1129.3	chr1 : 92025187 - 92029892	chr11 : 75378415 - 75379005	94.463	596	26	3	0	911	Identical	chr11:75378415-75379005	Not_Identified
PB.1129.3	chr1 : 92025187 - 92029892	chr11 : 31971041 - 31971625	93.846	585	31	3	0	876	Identical	chr11:31971041-31971625	Not_Identified
PB.1129.3	chr1 : 92025187 - 92029892	chr11 : 79804481 - 79805083	92.715	604	41	2	0	869	Identical	chr11:79804481-79805083	Not_Identified
PB.1129.3	chr1 : 92025187 - 92029892	chr11 : 74353335 - 74353879	93.945	545	30	2	0	821	Identical	chr11:74353335-74353879	Not_Identified
PB.1129.3	chr1 : 92025187 - 92029892	chr11 : 124403345 - 124403938	91.457	597	45	2	0	815	Identical	chr11:124403345-124403938	Not_Identified
PB.1129.3	chr1 : 92025187 - 92029892	chr11 : 67477426 - 67478032	90.954	608	49	4	0	813	Identical	chr11:67477426-67478032	Not_Identified
PB.1129.3	chr1 : 92025187 - 92029892	chr11 : 67222066 - 67222666	90.698	602	50	4	0	797	Identical	chr11:67222066-67222666	Not_Identified
PB.1129.3	chr1 : 92025187 - 92029892	chr11 : 76619303 - 76619860	91.771	559	43	2	0	774	Identical	chr11:76619303-76619860	Not_Identified
PB.1129.3	chr1 : 92025187 - 92029892	chr5 : 163583055 - 163584411	92.302	1364	94	7	0	1927	Identical	chr5:163583055-163584411	Not_Identified
PB.1129.3	chr1 : 92025187 - 92029892	chr5 : 40722236 - 40723455	90.666	1232	94	15	0	1618	Identical	chr5:40722236-40723455	Not_Identified
PB.1129.3	chr1 : 92025187 - 92029892	chr5 : 165919340 - 165920028	93.795	693	36	3	0	1035	Identical	chr5:165919340-165920028	Not_Identified
PB.1129.3	chr1 : 92025187 - 92029892	chr5 : 179649820 - 179650576	90.564	763	62	10	0	1002	Identical	chr5:179649820-179650576	Not_Identified
PB.1129.3	chr1 : 92025187 - 92029892	chr5 : 76550926 - 76551680	90.608	756	55	8	0	989	Identical	chr5:76550926-76551680	Not_Identified
PB.1129.3	chr1 : 92025187 - 92029892	chr5 : 80823702 - 80824399	92.232	708	39	13	0	989	Identical	chr5:80823702-80824399	Not_Identified
PB.1129.3	chr1 : 92025187 - 92029892	chr5 : 37414779 - 37415495	90.759	725	45	13	0	948	Identical	chr5:37414779-37415495	Not_Identified
PB.1129.3	chr1 : 92025187 - 92029892	chr5 : 180531189 - 180531810	91.974	623	49	1	0	872	Identical	chr5:180531189-180531810	Not_Identified
PB.1129.3	chr1 : 92025187 - 92029892	chr5 : 54420556 - 54421189	90.424	637	55	2	0	833	Identical	chr5:54420556-54421189	Not_Identified
PB.1129.3	chr1 : 92025187 - 92029892	chr5 : 120147614 - 120148206	90.787	597	48	3	0	791	Identical	chr5:120147614-120148206	Not_Identified
PB.1129.3	chr1 : 92025187 - 92029892	chr5 : 83437883 - 83438473	90.741	594	33	4	0	773	Identical	chr5:83437883-83438473	Not_Identified
PB.1129.3	chr1 : 92025187 - 92029892	chr5 : 77761148 - 77761653	94.269	506	26	2	0	771	Identical	chr5:77761148-77761653	Not_Identified
PB.1129.3	chr1 : 92025187 - 92029892	chr5 : 69220698 - 69221204	94.106	509	24	3	0	769	Identical	chr5:69220698-69221204	Not_Identified
PB.1129.3	chr1 : 92025187 - 92029892	chr5 : 80943355 - 80943924	91.053	570	47	2	0	767	Identical	chr5:80943355-80943924	Not_Identified
PB.1129.3	chr1 : 92025187 - 92029892	chr5 : 133857167 - 133857675	93.75	512	27	4	0	763	Identical	chr5:133857167-133857675	Not_Identified
PB.1129.3	chr1 : 92025187 - 92029892	chr5 : 50773835 - 50774341	93.097	507	33	2	0	741	Identical	chr5:50773835-50774341	Not_Identified
PB.1129.3	chr1 : 92025187 - 92029892	chr5 : 75610833 - 75611337	93.097	507	31	3	0	739	Identical	chr5:75610833-75611337	Not_Identified
PB.1129.3	chr1 : 92025187 - 92029892	chr2 : 160448486 - 160449843	92.217	1362	100	5	0	1923	Identical	chr2:160448486-160449843	Not_Identified
PB.1129.3	chr1 : 92025187 - 92029892	chr2 : 215162728 - 215164079	92.2	1359	97	9	0	1914	Identical	chr2:215162728-215164079	Not_Identified
PB.1129.3	chr1 : 92025187 - 92029892	chr2 : 135105424 - 135106771	91.355	1365	96	12	0	1847	Identical	chr2:135105424-135106771	Not_Identified
PB.1129.3	chr1 : 92025187 - 92029892	chr2 : 11759207 - 11760294	90.494	1094	83	15	0	1424	Identical	chr2:11759207-11760294	Not_Identified
PB.1129.3	chr1 : 92025187 - 92029892	chr2 : 135274618 - 135275310	94.692	697	30	5	0	1075	Identical	chr2:135274618-135275310	Not_Identified
PB.1129.3	chr1 : 92025187 - 92029892	chr2 : 26664865 - 26665555	93.562	699	32	9	0	1029	Identical	chr2:26664865-26665555	Not_Identified
PB.1129.3	chr1 : 92025187 - 92029892	chr2 : 53322993 - 53323682	92.672	696	43	5	0	996	Identical	chr2:53322993-53323682	Not_Identified
PB.1129.3	chr1 : 92025187 - 92029892	chr2 : 37977435 - 37978146	90.896	714	63	2	0	957	Identical	chr2:37977435-37978146	Not_Identified
PB.1129.3	chr1 : 92025187 - 92029892	chr2 : 218348265 - 218348977	90.897	725	48	11	0	957	Identical	chr2:218348265-218348977	Not_Identified
PB.1129.3	chr1 : 92025187 - 92029892	chr2 : 129807543 - 129808205	92.654	667	42	3	0	953	Identical	chr2:129807543-129808205	Not_Identified
PB.1129.3	chr1 : 92025187 - 92029892	chr2 : 189759753 - 189760433	91.379	696	43	12	0	937	Identical	chr2:189759753-189760433	Not_Identified
PB.1129.3	chr1 : 92025187 - 92029892	chr2 : 191456080 - 191456719	92.98	641	42	3	0	931	Identical	chr2:191456080-191456719	Not_Identified
PB.1129.3	chr1 : 92025187 - 92029892	chr2 : 88926199 - 88926868	91.471	680	46	7	0	924	Identical	chr2:88926199-88926868	Not_Identified
PB.1129.3	chr1 : 92025187 - 92029892	chr2 : 74123572 - 74124220	91.525	649	53	1	0	893	Identical	chr2:74123572-74124220	Not_Identified
PB.1129.3	chr1 : 92025187 - 92029892	chr2 : 135706382 - 135707062	90.365	685	54	6	0	889	Identical	chr2:135706382-135707062	Not_Identified
PB.1129.3	chr1 : 92025187 - 92029892	chr2 : 239037911 - 239038454	95.772	544	20	2	0	874	Identical	chr2:239037911-239038454	Not_Identified
PB.1129.3	chr1 : 92025187 - 92029892	chr2 : 201238761 - 201239430	90.222	675	54	8	0	870	Identical	chr2:201238761-201239430	Not_Identified
PB.1129.3	chr1 : 92025187 - 92029892	chr2 : 26794716 - 26795380	90.433	669	51	8	0	869	Identical	chr2:26794716-26795380	Not_Identified
PB.1129.3	chr1 : 92025187 - 92029892	chr2 : 70266981 - 70267615	90.709	635	58	1	0	845	Identical	chr2:70266981-70267615	Not_Identified
PB.1129.3	chr1 : 92025187 - 92029892	chr2 : 108726627 - 108727226	91.362	602	45	5	0	817	Identical	chr2:108726627-108727226	Not_Identified
PB.1129.3	chr1 : 92025187 - 92029892	chr2 : 231538196 - 231538704	94.314	510	26	2	0	778	Identical	chr2:231538196-231538704	Not_Identified
PB.1129.3	chr1 : 92025187 - 92029892	chr2 : 98101867 - 98102376	93.933	511	27	3	0	769	Identical	chr2:98101867-98102376	Not_Identified
PB.1129.3	chr1 : 92025187 - 92029892	chr2 : 86345906 - 86346411	93.307	508	30	2	0	747	Identical	chr2:86345906-86346411	Not_Identified
PB.1129.3	chr1 : 92025187 - 92029892	chr2 : 242061454 - 242061960	92.941	510	31	4	0	737	Identical	chr2:242061454-242061960	Not_Identified
PB.1129.3	chr1 : 92025187 - 92029892	chr2 : 110063930 - 110064468	90.59	542	46	3	0	713	Identical	chr2:110063930-110064468	Not_Identified
PB.1129.3	chr1 : 92025187 - 92029892	chr2 : 64041407 - 64041925	90.173	519	42	6	0	667	Identical	chr2:64041407-64041925	Not_Identified
PB.1129.3	chr1 : 92025187 - 92029892	chr8 : 86389150 - 86390520	91.866	1377	96	14	0	1908	Identical	chr8:86389150-86390520	Not_Identified
PB.1129.3	chr1 : 92025187 - 92029892	chr8 : 42918432 - 42919768	90.662	1360	97	14	0	1781	Identical	chr8:42918432-42919768	Not_Identified
PB.1129.3	chr1 : 92025187 - 92029892	chr8 : 98051104 - 98052132	92.389	1038	66	8	0	1467	Identical	chr8:98051104-98052132	Not_Identified
PB.1129.3	chr1 : 92025187 - 92029892	chr8 : 100351161 - 100352184	90.288	1040	78	7	0	1339	Identical	chr8:100351161-100352184	Not_Identified
PB.1129.3	chr1 : 92025187 - 92029892	chr8 : 94340919 - 94341638	92.818	724	36	10	0	1035	Identical	chr8:94340919-94341638	Not_Identified
PB.1129.3	chr1 : 92025187 - 92029892	chr8 : 65616325 - 65617042	90.707	721	57	5	0	952	Identical	chr8:65616325-65617042	Not_Identified
PB.1129.3	chr1 : 92025187 - 92029892	chr8 : 89309728 - 89310387	92.09	670	41	7	0	933	Identical	chr8:89309728-89310387	Not_Identified
PB.1129.3	chr1 : 92025187 - 92029892	chr8 : 34895285 - 34895918	92.535	643	37	8	0	911	Identical	chr8:34895285-34895918	Not_Identified
PB.1129.3	chr1 : 92025187 - 92029892	chr8 : 21944603 - 21945243	91.641	646	47	4	0	887	Identical	chr8:21944603-21945243	Not_Identified
PB.1129.3	chr1 : 92025187 - 92029892	chr8 : 116297247 - 116297875	91.892	629	51	0	0	880	Identical	chr8:116297247-116297875	Not_Identified
PB.1129.3	chr1 : 92025187 - 92029892	chr8 : 58776463 - 58777112	90.868	668	41	7	0	878	Identical	chr8:58776463-58777112	Not_Identified
PB.1129.3	chr1 : 92025187 - 92029892	chr8 : 51718984 - 51719637	90.193	673	45	7	0	857	Identical	chr8:51718984-51719637	Not_Identified
PB.1129.3	chr1 : 92025187 - 92029892	chr8 : 21712199 - 21712832	90.125	638	55	5	0	822	Identical	chr8:21712199-21712832	Not_Identified
PB.1129.3	chr1 : 92025187 - 92029892	chr8 : 67350819 - 67351448	90.379	634	50	6	0	822	Identical	chr8:67350819-67351448	Not_Identified
PB.1129.3	chr1 : 92025187 - 92029892	chr8 : 144230804 - 144231396	91.4	593	46	3	0	808	Identical	chr8:144230804-144231396	Not_Identified
PB.1129.3	chr1 : 92025187 - 92029892	chr8 : 38133804 - 38134336	93.433	533	32	3	0	787	Identical	chr8:38133804-38134336	Not_Identified
PB.1129.3	chr1 : 92025187 - 92029892	chr8 : 69856054 - 69856560	94.28	507	27	1	0	774	Identical	chr8:69856054-69856560	Not_Identified
PB.1129.3	chr1 : 92025187 - 92029892	chr8 : 130922205 - 130922756	91.682	553	40	4	0	761	Identical	chr8:130922205-130922756	Not_Identified
PB.1129.3	chr1 : 92025187 - 92029892	chrX : 25905448 - 25906791	92.109	1356	87	11	0	1893	Identical	chrX:25905448-25906791	Not_Identified
PB.1129.3	chr1 : 92025187 - 92029892	chrX : 48016496 - 48017850	91.282	1365	97	13	0	1842	Identical	chrX:48016496-48017850	Not_Identified
PB.1129.3	chr1 : 92025187 - 92029892	chrX : 44910500 - 44911852	91.116	1362	106	8	0	1831	Identical	chrX:44910500-44911852	Not_Identified
PB.1129.3	chr1 : 92025187 - 92029892	chrX : 63824792 - 63826144	90.969	1362	112	6	0	1823	Identical	chrX:63824792-63826144	Not_Identified
PB.1129.3	chr1 : 92025187 - 92029892	chrX : 17244274 - 17245629	90.278	1368	113	14	0	1772	Identical	chrX:17244274-17245629	Not_Identified
PB.1129.3	chr1 : 92025187 - 92029892	chrX : 80712341 - 80713705	90.051	1377	108	17	0	1757	Identical	chrX:80712341-80713705	Not_Identified
PB.1129.3	chr1 : 92025187 - 92029892	chrX : 13612052 - 13612710	94.311	668	27	4	0	1013	Identical	chrX:13612052-13612710	Not_Identified
PB.1129.3	chr1 : 92025187 - 92029892	chrX : 65002364 - 65003075	91.701	723	41	13	0	985	Identical	chrX:65002364-65003075	Not_Identified
PB.1129.3	chr1 : 92025187 - 92029892	chrX : 146049745 - 146050348	96.026	604	22	1	0	981	Identical	chrX:146049745-146050348	Not_Identified
PB.1129.3	chr1 : 92025187 - 92029892	chrX : 36261322 - 36262013	91.954	696	47	6	0	966	Identical	chrX:36261322-36262013	Not_Identified
PB.1129.3	chr1 : 92025187 - 92029892	chrX : 54215697 - 54216307	94.108	611	29	1	0	922	Identical	chrX:54215697-54216307	Not_Identified
PB.1129.3	chr1 : 92025187 - 92029892	chrX : 123587852 - 123588477	93.45	626	33	5	0	922	Identical	chrX:123587852-123588477	Not_Identified
PB.1129.3	chr1 : 92025187 - 92029892	chrX : 133483779 - 133484477	90.157	701	65	4	0	909	Identical	chrX:133483779-133484477	Not_Identified
PB.1129.3	chr1 : 92025187 - 92029892	chrX : 8502311 - 8502913	91.419	606	31	4	0	811	Identical	chrX:8502311-8502913	Not_Identified
PB.1129.3	chr1 : 92025187 - 92029892	chrX : 55371195 - 55371699	94.455	505	26	1	0	776	Identical	chrX:55371195-55371699	Not_Identified
PB.1129.3	chr1 : 92025187 - 92029892	chrX : 122655584 - 122656089	93.294	507	31	2	0	745	Identical	chrX:122655584-122656089	Not_Identified
PB.1129.3	chr1 : 92025187 - 92029892	chr12 : 117730700 - 117732039	91.759	1347	102	5	0	1864	Identical	chr12:117730700-117732039	Not_Identified
PB.1129.3	chr1 : 92025187 - 92029892	chr12 : 69374404 - 69375728	90.776	1366	82	17	0	1784	Identical	chr12:69374404-69375728	Not_Identified
PB.1129.3	chr1 : 92025187 - 92029892	chr12 : 40352477 - 40353809	90.052	1347	113	12	0	1725	Identical	chr12:40352477-40353809	Not_Identified
PB.1129.3	chr1 : 92025187 - 92029892	chr12 : 69852581 - 69853729	92.734	1156	73	8	0	1659	Identical	chr12:69852581-69853729	Not_Identified
PB.1129.3	chr1 : 92025187 - 92029892	chr12 : 108420559 - 108421275	93.37	724	31	11	0	1055	Identical	chr12:108420559-108421275	Not_Identified
PB.1129.3	chr1 : 92025187 - 92029892	chr12 : 67340706 - 67341393	93.534	696	35	7	0	1027	Identical	chr12:67340706-67341393	Not_Identified
PB.1129.3	chr1 : 92025187 - 92029892	chr12 : 102250630 - 102251261	94.304	632	34	1	0	966	Identical	chr12:102250630-102251261	Not_Identified
PB.1129.3	chr1 : 92025187 - 92029892	chr12 : 53437641 - 53438304	92.676	669	41	5	0	957	Identical	chr12:53437641-53438304	Not_Identified
PB.1129.3	chr1 : 92025187 - 92029892	chr12 : 47169898 - 47170539	92.934	651	37	5	0	939	Identical	chr12:47169898-47170539	Not_Identified
PB.1129.3	chr1 : 92025187 - 92029892	chr12 : 12618183 - 12618849	91.904	667	54	0	0	933	Identical	chr12:12618183-12618849	Not_Identified
PB.1129.3	chr1 : 92025187 - 92029892	chr12 : 24673417 - 24674013	94.482	598	30	3	0	918	Identical	chr12:24673417-24674013	Not_Identified
PB.1129.3	chr1 : 92025187 - 92029892	chr12 : 4689297 - 4689900	93.245	607	36	5	0	889	Identical	chr12:4689297-4689900	Not_Identified
PB.1129.3	chr1 : 92025187 - 92029892	chr12 : 49282981 - 49283652	90.547	677	51	7	0	883	Identical	chr12:49282981-49283652	Not_Identified
PB.1129.3	chr1 : 92025187 - 92029892	chr12 : 19092188 - 19092762	93.403	576	35	2	0	850	Identical	chr12:19092188-19092762	Not_Identified
PB.1129.3	chr1 : 92025187 - 92029892	chr12 : 121633684 - 121634322	90.669	643	52	3	0	848	Identical	chr12:121633684-121634322	Not_Identified
PB.1129.3	chr1 : 92025187 - 92029892	chr12 : 31180245 - 31180845	90.924	606	46	6	0	806	Identical	chr12:31180245-31180845	Not_Identified
PB.1129.3	chr1 : 92025187 - 92029892	chr12 : 1817676 - 1818269	90.924	595	52	2	0	798	Identical	chr12:1817676-1818269	Not_Identified
PB.1129.3	chr1 : 92025187 - 92029892	chr12 : 102088705 - 102089212	94.118	510	26	2	0	773	Identical	chr12:102088705-102089212	Not_Identified
PB.1129.3	chr1 : 92025187 - 92029892	chr10 : 79278434 - 79279788	91.502	1365	101	8	0	1864	Identical	chr10:79278434-79279788	Not_Identified
PB.1129.3	chr1 : 92025187 - 92029892	chr10 : 49969984 - 49971347	90.605	1373	107	14	0	1801	Identical	chr10:49969984-49971347	Not_Identified
PB.1129.3	chr1 : 92025187 - 92029892	chr10 : 119558917 - 119560260	90.242	1363	114	9	0	1762	Identical	chr10:119558917-119560260	Not_Identified
PB.1129.3	chr1 : 92025187 - 92029892	chr10 : 32232896 - 32233886	90.329	1003	76	16	0	1295	Identical	chr10:32232896-32233886	Not_Identified
PB.1129.3	chr1 : 92025187 - 92029892	chr10 : 31978646 - 31979331	94.524	694	30	5	0	1064	Identical	chr10:31978646-31979331	Not_Identified
PB.1129.3	chr1 : 92025187 - 92029892	chr10 : 73715011 - 73715676	92.216	668	46	3	0	941	Identical	chr10:73715011-73715676	Not_Identified
PB.1129.3	chr1 : 92025187 - 92029892	chr10 : 119794035 - 119794731	90.3	701	51	11	0	902	Identical	chr10:119794035-119794731	Not_Identified
PB.1129.3	chr1 : 92025187 - 92029892	chr10 : 86032195 - 86032845	91.311	656	48	5	0	887	Identical	chr10:86032195-86032845	Not_Identified
PB.1129.3	chr1 : 92025187 - 92029892	chr10 : 118795132 - 118795753	91.236	639	37	6	0	852	Identical	chr10:118795132-118795753	Not_Identified
PB.1129.3	chr1 : 92025187 - 92029892	chr10 : 102301497 - 102302090	91.96	597	42	3	0	832	Identical	chr10:102301497-102302090	Not_Identified
PB.1129.3	chr1 : 92025187 - 92029892	chr10 : 43544156 - 43544656	95.418	502	20	2	0	797	Identical	chr10:43544156-43544656	Not_Identified
PB.1129.3	chr1 : 92025187 - 92029892	chr10 : 28655113 - 28655674	91.652	563	36	4	0	769	Identical	chr10:28655113-28655674	Not_Identified
PB.1129.3	chr1 : 92025187 - 92029892	chr10 : 83520699 - 83521203	92.308	507	35	2	0	717	Identical	chr10:83520699-83521203	Not_Identified
PB.1129.3	chr1 : 92025187 - 92029892	chr10 : 84180396 - 84180912	91.296	517	45	0	0	706	Identical	chr10:84180396-84180912	Not_Identified
PB.1129.3	chr1 : 92025187 - 92029892	chr10 : 39455031 - 39455535	90.335	507	43	3	0	660	Identical	chr10:39455031-39455535	Not_Identified
PB.1129.3	chr1 : 92025187 - 92029892	chr13 : 95927657 - 95929020	91.101	1371	108	9	0	1844	Identical	chr13:95927657-95929020	Not_Identified
PB.1129.3	chr1 : 92025187 - 92029892	chr13 : 38363892 - 38364570	93.074	693	31	7	0	998	Identical	chr13:38363892-38364570	Not_Identified
PB.1129.3	chr1 : 92025187 - 92029892	chr13 : 112677911 - 112678499	94.764	592	26	4	0	917	Identical	chr13:112677911-112678499	Not_Identified
PB.1129.3	chr1 : 92025187 - 92029892	chr13 : 113867057 - 113867726	90.059	674	54	7	0	861	Identical	chr13:113867057-113867726	Not_Identified
PB.1129.3	chr1 : 92025187 - 92029892	chr13 : 76295235 - 76295824	92.462	597	36	5	0	845	Identical	chr13:76295235-76295824	Not_Identified
PB.1129.3	chr1 : 92025187 - 92029892	chr13 : 46284033 - 46284535	93.663	505	28	3	0	752	Identical	chr13:46284033-46284535	Not_Identified
PB.1129.3	chr1 : 92025187 - 92029892	chr13 : 49565207 - 49565746	90.239	543	47	3	0	704	Identical	chr13:49565207-49565746	Not_Identified
PB.1129.3	chr1 : 92025187 - 92029892	chr22 : 31183381 - 31184741	91.149	1367	108	12	0	1842	Identical	chr22:31183381-31184741	Not_Identified
PB.1129.3	chr1 : 92025187 - 92029892	chr22 : 21676379 - 21677311	90.688	945	65	12	0	1236	Identical	chr22:21676379-21677311	Not_Identified
PB.1129.3	chr1 : 92025187 - 92029892	chr22 : 38409395 - 38410312	90.831	927	69	10	0	1227	Identical	chr22:38409395-38410312	Not_Identified
PB.1129.3	chr1 : 92025187 - 92029892	chr22 : 30059759 - 30060468	91.516	719	44	11	0	974	Identical	chr22:30059759-30060468	Not_Identified
PB.1129.3	chr1 : 92025187 - 92029892	chr6 : 111016677 - 111018038	90.969	1373	103	13	0	1829	Identical	chr6:111016677-111018038	Not_Identified
PB.1129.3	chr1 : 92025187 - 92029892	chr6 : 47443352 - 47444344	91.027	1003	68	15	0	1334	Identical	chr6:47443352-47444344	Not_Identified
PB.1129.3	chr1 : 92025187 - 92029892	chr6 : 150507372 - 150508232	90.205	878	66	8	0	1127	Identical	chr6:150507372-150508232	Not_Identified
PB.1129.3	chr1 : 92025187 - 92029892	chr6 : 27529363 - 27530072	92.629	719	36	9	0	1018	Identical	chr6:27529363-27530072	Not_Identified
PB.1129.3	chr1 : 92025187 - 92029892	chr6 : 73925294 - 73925989	92.786	707	38	6	0	1011	Identical	chr6:73925294-73925989	Not_Identified
PB.1129.3	chr1 : 92025187 - 92029892	chr6 : 115836507 - 115837171	94.021	669	34	3	0	1009	Identical	chr6:115836507-115837171	Not_Identified
PB.1129.3	chr1 : 92025187 - 92029892	chr6 : 69966144 - 69966788	94.615	650	28	3	0	1000	Identical	chr6:69966144-69966788	Not_Identified
PB.1129.3	chr1 : 92025187 - 92029892	chr6 : 85781133 - 85781794	93.694	666	36	3	0	992	Identical	chr6:85781133-85781794	Not_Identified
PB.1129.3	chr1 : 92025187 - 92029892	chr6 : 24414155 - 24414774	94.888	626	24	4	0	972	Identical	chr6:24414155-24414774	Not_Identified
PB.1129.3	chr1 : 92025187 - 92029892	chr6 : 32531735 - 32532428	91.079	695	60	2	0	939	Identical	chr6:32531735-32532428	Not_Identified
PB.1129.3	chr1 : 92025187 - 92029892	chr6 : 40815939 - 40816578	92.912	649	36	7	0	935	Identical	chr6:40815939-40816578	Not_Identified
PB.1129.3	chr1 : 92025187 - 92029892	chr6 : 113932208 - 113932813	91.803	610	41	6	0	841	Identical	chr6:113932208-113932813	Not_Identified
PB.1129.3	chr1 : 92025187 - 92029892	chr6 : 73205632 - 73206146	91.313	518	39	4	0	702	Identical	chr6:73205632-73206146	Not_Identified
PB.1129.3	chr1 : 92025187 - 92029892	chr18 : 51116552 - 51117907	90.623	1365	114	7	0	1799	Identical	chr18:51116552-51117907	Not_Identified
PB.1129.3	chr1 : 92025187 - 92029892	chr18 : 70569034 - 70569965	91.587	939	67	7	0	1286	Identical	chr18:70569034-70569965	Not_Identified
PB.1129.3	chr1 : 92025187 - 92029892	chr18 : 33147363 - 33148041	92.868	687	39	6	0	989	Identical	chr18:33147363-33148041	Not_Identified
PB.1129.3	chr1 : 92025187 - 92029892	chr18 : 11608748 - 11609437	92.253	697	44	6	0	979	Identical	chr18:11608748-11609437	Not_Identified
PB.1129.3	chr1 : 92025187 - 92029892	chr18 : 3049790 - 3050426	94.237	642	30	3	0	974	Identical	chr18:3049790-3050426	Not_Identified
PB.1129.3	chr1 : 92025187 - 92029892	chr18 : 50608717 - 50609418	91.48	716	40	13	0	965	Identical	chr18:50608717-50609418	Not_Identified
PB.1129.3	chr1 : 92025187 - 92029892	chr18 : 66894357 - 66894930	95.13	575	25	2	0	904	Identical	chr18:66894357-66894930	Not_Identified
PB.1129.3	chr1 : 92025187 - 92029892	chr18 : 76001274 - 76001931	90.39	666	47	10	0	859	Identical	chr18:76001274-76001931	Not_Identified
PB.1129.3	chr1 : 92025187 - 92029892	chr18 : 64608321 - 64608933	90.717	614	51	4	0	813	Identical	chr18:64608321-64608933	Not_Identified
PB.1129.3	chr1 : 92025187 - 92029892	chr18 : 51360507 - 51361017	94.912	511	23	2	0	797	Identical	chr18:51360507-51361017	Not_Identified
PB.1129.3	chr1 : 92025187 - 92029892	chr18 : 7203191 - 7203756	90.674	579	39	10	0	756	Identical	chr18:7203191-7203756	Not_Identified
PB.1129.3	chr1 : 92025187 - 92029892	chr14 : 64182385 - 64183743	90.438	1370	114	12	0	1788	Identical	chr14:64182385-64183743	Not_Identified
PB.1129.3	chr1 : 92025187 - 92029892	chr14 : 84098893 - 84100202	90.259	1314	108	10	0	1700	Identical	chr14:84098893-84100202	Not_Identified
PB.1129.3	chr1 : 92025187 - 92029892	chr14 : 33983786 - 33984702	90.173	926	76	10	0	1192	Identical	chr14:33983786-33984702	Not_Identified
PB.1129.3	chr1 : 92025187 - 92029892	chr14 : 23736734 - 23737563	90.284	844	59	14	0	1083	Identical	chr14:23736734-23737563	Not_Identified
PB.1129.3	chr1 : 92025187 - 92029892	chr14 : 31559522 - 31560241	92.287	726	43	7	0	1018	Identical	chr14:31559522-31560241	Not_Identified
PB.1129.3	chr1 : 92025187 - 92029892	chr14 : 20443195 - 20443820	94.569	626	31	3	0	965	Identical	chr14:20443195-20443820	Not_Identified
PB.1129.3	chr1 : 92025187 - 92029892	chr14 : 55919463 - 55920059	94.658	599	27	4	0	924	Identical	chr14:55919463-55920059	Not_Identified
PB.1129.3	chr1 : 92025187 - 92029892	chr14 : 48598618 - 48599217	92.679	601	37	4	0	859	Identical	chr14:48598618-48599217	Not_Identified
PB.1129.3	chr1 : 92025187 - 92029892	chr14 : 51366621 - 51367221	91.225	604	32	3	0	802	Identical	chr14:51366621-51367221	Not_Identified
PB.1129.3	chr1 : 92025187 - 92029892	chr14 : 21188409 - 21188944	90.37	540	45	3	0	702	Identical	chr14:21188409-21188944	Not_Identified
PB.1129.3	chr1 : 92025187 - 92029892	chr15 : 50172334 - 50173712	90.108	1385	99	16	0	1764	Identical	chr15:50172334-50173712	Not_Identified
PB.1129.3	chr1 : 92025187 - 92029892	chr15 : 42600864 - 42601634	90.781	781	55	12	0	1027	Identical	chr15:42600864-42601634	Not_Identified
PB.1129.3	chr1 : 92025187 - 92029892	chr15 : 41962642 - 41963312	93.935	676	34	3	0	1014	Identical	chr15:41962642-41963312	Not_Identified
PB.1129.3	chr1 : 92025187 - 92029892	chr15 : 43004571 - 43005329	90.276	761	71	3	0	992	Identical	chr15:43004571-43005329	Not_Identified
PB.1129.3	chr1 : 92025187 - 92029892	chr15 : 31184159 - 31184855	90.313	702	60	7	0	913	Identical	chr15:31184159-31184855	Not_Identified
PB.1129.3	chr1 : 92025187 - 92029892	chr15 : 62218972 - 62219625	90.909	660	52	5	0	880	Identical	chr15:62218972-62219625	Not_Identified
PB.1129.3	chr1 : 92025187 - 92029892	chr15 : 54781330 - 54781921	91.582	594	48	2	0	819	Identical	chr15:54781330-54781921	Not_Identified
PB.1129.3	chr1 : 92025187 - 92029892	chr15 : 75558721 - 75559251	90.317	537	46	2	0	699	Identical	chr15:75558721-75559251	Not_Identified
PB.1129.3	chr1 : 92025187 - 92029892	chr4 : 158881643 - 158882997	90.249	1364	100	15	0	1751	Identical	chr4:158881643-158882997	Not_Identified
PB.1129.3	chr1 : 92025187 - 92029892	chr4 : 25248807 - 25249832	91.216	1036	79	7	0	1399	Identical	chr4:25248807-25249832	Not_Identified
PB.1129.3	chr1 : 92025187 - 92029892	chr4 : 138739198 - 138740131	90.244	943	74	11	0	1216	Identical	chr4:138739198-138740131	Not_Identified
PB.1129.3	chr1 : 92025187 - 92029892	chr4 : 174586229 - 174586920	92.561	699	40	10	0	992	Identical	chr4:174586229-174586920	Not_Identified
PB.1129.3	chr1 : 92025187 - 92029892	chr4 : 75317779 - 75318476	91.69	710	45	10	0	972	Identical	chr4:75317779-75318476	Not_Identified
PB.1129.3	chr1 : 92025187 - 92029892	chr4 : 118535302 - 118535973	90.694	677	51	6	0	891	Identical	chr4:118535302-118535973	Not_Identified
PB.1129.3	chr1 : 92025187 - 92029892	chr4 : 155424387 - 155424994	93.092	608	36	4	0	885	Identical	chr4:155424387-155424994	Not_Identified
PB.1129.3	chr1 : 92025187 - 92029892	chr4 : 135641885 - 135642412	95.085	529	23	2	0	830	Identical	chr4:135641885-135642412	Not_Identified
PB.1129.3	chr1 : 92025187 - 92029892	chr4 : 187990931 - 187991518	91.737	593	40	4	0	815	Identical	chr4:187990931-187991518	Not_Identified
PB.1129.3	chr1 : 92025187 - 92029892	chr4 : 30927313 - 30927856	93.382	544	32	2	0	802	Identical	chr4:30927313-30927856	Not_Identified
PB.1129.3	chr1 : 92025187 - 92029892	chr4 : 174983875 - 174984377	94.643	504	24	2	0	778	Identical	chr4:174983875-174984377	Not_Identified
PB.1129.3	chr1 : 92025187 - 92029892	chr4 : 187974765 - 187975321	91.786	560	33	4	0	767	Identical	chr4:187974765-187975321	Not_Identified
PB.1129.3	chr1 : 92025187 - 92029892	chr4 : 158759829 - 158760331	93.861	505	29	1	0	760	Identical	chr4:158759829-158760331	Not_Identified
PB.1129.3	chr1 : 92025187 - 92029892	chr4 : 67381880 - 67382380	93.042	503	31	4	0	732	Identical	chr4:67381880-67382380	Not_Identified
PB.1129.3	chr1 : 92025187 - 92029892	chr3 : 175087231 - 175087928	93.983	698	39	2	0	1053	Identical	chr3:175087231-175087928	Not_Identified
PB.1129.3	chr1 : 92025187 - 92029892	chr3 : 15996090 - 15996725	95.597	636	26	1	0	1018	Identical	chr3:15996090-15996725	Not_Identified
PB.1129.3	chr1 : 92025187 - 92029892	chr3 : 38388944 - 38389617	92.762	677	41	5	0	972	Identical	chr3:38388944-38389617	Not_Identified
PB.1129.3	chr1 : 92025187 - 92029892	chr3 : 141029845 - 141030556	91.25	720	46	11	0	965	Identical	chr3:141029845-141030556	Not_Identified
PB.1129.3	chr1 : 92025187 - 92029892	chr3 : 127293238 - 127293917	91.908	692	40	9	0	953	Identical	chr3:127293238-127293917	Not_Identified
PB.1129.3	chr1 : 92025187 - 92029892	chr3 : 192711257 - 192711963	91.074	717	46	9	0	953	Identical	chr3:192711257-192711963	Not_Identified
PB.1129.3	chr1 : 92025187 - 92029892	chr3 : 121190650 - 121191365	90.503	716	66	2	0	944	Identical	chr3:121190650-121191365	Not_Identified
PB.1129.3	chr1 : 92025187 - 92029892	chr3 : 155961692 - 155962358	92.262	672	41	6	0	942	Identical	chr3:155961692-155962358	Not_Identified
PB.1129.3	chr1 : 92025187 - 92029892	chr3 : 143073719 - 143074390	91.753	679	46	7	0	935	Identical	chr3:143073719-143074390	Not_Identified
PB.1129.3	chr1 : 92025187 - 92029892	chr3 : 113849289 - 113850016	90.041	733	54	11	0	931	Identical	chr3:113849289-113850016	Not_Identified
PB.1129.3	chr1 : 92025187 - 92029892	chr3 : 2916207 - 2916802	94.472	597	30	2	0	917	Identical	chr3:2916207-2916802	Not_Identified
PB.1129.3	chr1 : 92025187 - 92029892	chr3 : 39650880 - 39651489	92.459	610	41	4	0	867	Identical	chr3:39650880-39651489	Not_Identified
PB.1129.3	chr1 : 92025187 - 92029892	chr3 : 5242367 - 5242944	93.253	578	38	1	0	850	Identical	chr3:5242367-5242944	Not_Identified
PB.1129.3	chr1 : 92025187 - 92029892	chr3 : 80070510 - 80071037	95.455	528	22	1	0	841	Identical	chr3:80070510-80071037	Not_Identified
PB.1129.3	chr1 : 92025187 - 92029892	chr3 : 145482249 - 145482897	90.091	656	53	7	0	841	Identical	chr3:145482249-145482897	Not_Identified
PB.1129.3	chr1 : 92025187 - 92029892	chr3 : 88303731 - 88304338	90.016	611	39	5	0	771	Identical	chr3:88303731-88304338	Not_Identified
PB.1129.3	chr1 : 92025187 - 92029892	chr3 : 196973752 - 196974344	90.268	596	47	7	0	769	Identical	chr3:196973752-196974344	Not_Identified
PB.1129.3	chr1 : 92025187 - 92029892	chr3 : 113458404 - 113458917	92.65	517	35	1	0	741	Identical	chr3:113458404-113458917	Not_Identified
PB.1129.3	chr1 : 92025187 - 92029892	chr3 : 6129129 - 6129631	92.262	504	33	4	0	710	Identical	chr3:6129129-6129631	Not_Identified
PB.1129.3	chr1 : 92025187 - 92029892	chr17 : 64874261 - 64875095	90.995	844	61	9	0	1123	Identical	chr17:64874261-64875095	Not_Identified
PB.1129.3	chr1 : 92025187 - 92029892	chr17 : 46534199 - 46535048	90.371	862	63	16	0	1114	Identical	chr17:46534199-46535048	Not_Identified
PB.1129.3	chr1 : 92025187 - 92029892	chr17 : 57846199 - 57846936	92.081	745	44	9	0	1035	Identical	chr17:57846199-57846936	Not_Identified
PB.1129.3	chr1 : 92025187 - 92029892	chr17 : 60976436 - 60977137	92.978	712	38	6	0	1027	Identical	chr17:60976436-60977137	Not_Identified
PB.1129.3	chr1 : 92025187 - 92029892	chr17 : 62072983 - 62073638	94.1	661	32	4	0	998	Identical	chr17:62072983-62073638	Not_Identified
PB.1129.3	chr1 : 92025187 - 92029892	chr17 : 76636622 - 76637288	92.773	678	36	6	0	968	Identical	chr17:76636622-76637288	Not_Identified
PB.1129.3	chr1 : 92025187 - 92029892	chr17 : 82774045 - 82774687	93.683	649	33	4	0	965	Identical	chr17:82774045-82774687	Not_Identified
PB.1129.3	chr1 : 92025187 - 92029892	chr17 : 30536419 - 30537070	93.252	652	40	3	0	957	Identical	chr17:30536419-30537070	Not_Identified
PB.1129.3	chr1 : 92025187 - 92029892	chr17 : 69196118 - 69196838	90.305	722	61	7	0	937	Identical	chr17:69196118-69196838	Not_Identified
PB.1129.3	chr1 : 92025187 - 92029892	chr17 : 5143057 - 5143770	90.125	719	52	12	0	917	Identical	chr17:5143057-5143770	Not_Identified
PB.1129.3	chr1 : 92025187 - 92029892	chr17 : 20557436 - 20558033	93.543	604	31	5	0	893	Identical	chr17:20557436-20558033	Not_Identified
PB.1129.3	chr1 : 92025187 - 92029892	chr17 : 34907626 - 34908271	91.551	651	45	5	0	889	Identical	chr17:34907626-34908271	Not_Identified
PB.1129.3	chr1 : 92025187 - 92029892	chr17 : 47556074 - 47556741	90.801	674	47	6	0	887	Identical	chr17:47556074-47556741	Not_Identified
PB.1129.3	chr1 : 92025187 - 92029892	chr17 : 39333337 - 39333966	91.587	630	53	0	0	870	Identical	chr17:39333337-39333966	Not_Identified
PB.1129.3	chr1 : 92025187 - 92029892	chr17 : 46316615 - 46317183	94.211	570	30	3	0	867	Identical	chr17:46316615-46317183	Not_Identified
PB.1129.3	chr1 : 92025187 - 92029892	chr17 : 82376816 - 82377464	90.505	653	51	5	0	852	Identical	chr17:82376816-82377464	Not_Identified
PB.1129.3	chr1 : 92025187 - 92029892	chr17 : 1215645 - 1216193	93.829	551	29	4	0	824	Identical	chr17:1215645-1216193	Not_Identified
PB.1129.3	chr1 : 92025187 - 92029892	chr17 : 65836995 - 65837588	91.077	594	53	0	0	804	Identical	chr17:65836995-65837588	Not_Identified
PB.1129.3	chr1 : 92025187 - 92029892	chr17 : 38253410 - 38254020	90.407	615	51	3	0	802	Identical	chr17:38253410-38254020	Not_Identified
PB.1129.3	chr1 : 92025187 - 92029892	chr17 : 21590584 - 21591181	90.516	601	49	6	0	787	Identical	chr17:21590584-21591181	Not_Identified
PB.1129.3	chr1 : 92025187 - 92029892	chr17 : 58208663 - 58209250	91.216	592	30	4	0	785	Identical	chr17:58208663-58209250	Not_Identified
PB.1129.3	chr1 : 92025187 - 92029892	chr17 : 30735726 - 30736329	90.099	606	54	4	0	782	Identical	chr17:30735726-30736329	Not_Identified
PB.1129.3	chr1 : 92025187 - 92029892	chr17 : 3633707 - 3634268	91.815	562	41	3	0	778	Identical	chr17:3633707-3634268	Not_Identified
PB.1129.3	chr1 : 92025187 - 92029892	chr17 : 5720843 - 5721435	90.117	597	48	7	0	765	Identical	chr17:5720843-5721435	Not_Identified
PB.1129.3	chr1 : 92025187 - 92029892	chr17 : 49418810 - 49419324	91.699	518	30	7	0	706	Identical	chr17:49418810-49419324	Not_Identified
PB.1129.3	chr1 : 92025187 - 92029892	chr9 : 83947705 - 83948553	90.621	853	66	8	0	1120	Identical	chr9:83947705-83948553	Not_Identified
PB.1129.3	chr1 : 92025187 - 92029892	chr9 : 133300144 - 133300849	91.888	715	46	5	0	989	Identical	chr9:133300144-133300849	Not_Identified
PB.1129.3	chr1 : 92025187 - 92029892	chr9 : 15441389 - 15442097	91.794	719	41	14	0	985	Identical	chr9:15441389-15442097	Not_Identified
PB.1129.3	chr1 : 92025187 - 92029892	chr9 : 37891197 - 37891855	93.062	663	40	3	0	965	Identical	chr9:37891197-37891855	Not_Identified
PB.1129.3	chr1 : 92025187 - 92029892	chr9 : 27342866 - 27343494	92.32	638	38	5	0	896	Identical	chr9:27342866-27343494	Not_Identified
PB.1129.3	chr1 : 92025187 - 92029892	chr9 : 69799896 - 69800404	93.725	510	29	2	0	761	Identical	chr9:69799896-69800404	Not_Identified
PB.1129.3	chr1 : 92025187 - 92029892	chr9 : 33667302 - 33667841	90.758	541	48	2	0	721	Identical	chr9:33667302-33667841	Not_Identified
PB.1129.3	chr1 : 92025187 - 92029892	chr9 : 69103613 - 69104122	91.569	510	39	2	0	701	Identical	chr9:69103613-69104122	Not_Identified
PB.1129.3	chr1 : 92025187 - 92029892	chr9 : 10449232 - 10449741	90.504	516	43	2	0	676	Identical	chr9:10449232-10449741	Not_Identified
PB.1129.3	chr1 : 92025187 - 92029892	chr19 : 54907982 - 54908651	94.239	677	30	6	0	1026	Identical	chr19:54907982-54908651	Not_Identified
PB.1129.3	chr1 : 92025187 - 92029892	chr19 : 21048178 - 21048869	93.247	696	41	3	0	1020	Identical	chr19:21048178-21048869	Not_Identified
PB.1129.3	chr1 : 92025187 - 92029892	chr19 : 21212526 - 21213266	90.836	742	67	1	0	992	Identical	chr19:21212526-21213266	Not_Identified
PB.1129.3	chr1 : 92025187 - 92029892	chr19 : 23369335 - 23370004	93.343	676	37	5	0	992	Identical	chr19:23369335-23370004	Not_Identified
PB.1129.3	chr1 : 92025187 - 92029892	chr19 : 3998785 - 3999465	92.743	689	39	5	0	985	Identical	chr19:3998785-3999465	Not_Identified
PB.1129.3	chr1 : 92025187 - 92029892	chr19 : 43548084 - 43548772	92.098	696	40	10	0	966	Identical	chr19:43548084-43548772	Not_Identified
PB.1129.3	chr1 : 92025187 - 92029892	chr19 : 20152031 - 20152692	91.045	670	47	7	0	893	Identical	chr19:20152031-20152692	Not_Identified
PB.1129.3	chr1 : 92025187 - 92029892	chr19 : 54214280 - 54214956	90.616	682	51	7	0	893	Identical	chr19:54214280-54214956	Not_Identified
PB.1129.3	chr1 : 92025187 - 92029892	chr19 : 23365583 - 23366254	90.547	677	50	8	0	883	Identical	chr19:23365583-23366254	Not_Identified
PB.1129.3	chr1 : 92025187 - 92029892	chr19 : 11302971 - 11303576	91.598	607	46	3	0	833	Identical	chr19:11302971-11303576	Not_Identified
PB.1129.3	chr1 : 92025187 - 92029892	chr19 : 19769684 - 19770319	90.252	636	60	2	0	830	Identical	chr19:19769684-19770319	Not_Identified
PB.1129.3	chr1 : 92025187 - 92029892	chr19 : 50581834 - 50582360	94.497	527	27	1	0	811	Identical	chr19:50581834-50582360	Not_Identified
PB.1129.3	chr1 : 92025187 - 92029892	chr6_GL000251v2_alt : 2809189 - 2809906	92.562	726	37	11	0	1026	Identical	chr6_GL000251v2_alt:2809189-2809906	Not_Identified
PB.1129.3	chr1 : 92025187 - 92029892	chr16 : 48482431 - 48483461	90.691	1042	80	10	0	1371	Identical	chr16:48482431-48483461	Not_Identified
PB.1129.3	chr1 : 92025187 - 92029892	chr16 : 76499553 - 76500268	93.906	722	35	7	0	1081	Identical	chr16:76499553-76500268	Not_Identified
PB.1129.3	chr1 : 92025187 - 92029892	chr16 : 68278306 - 68279016	90.833	720	42	10	0	942	Identical	chr16:68278306-68279016	Not_Identified
PB.1129.3	chr1 : 92025187 - 92029892	chr16 : 66514596 - 66515184	94.595	592	29	2	0	913	Identical	chr16:66514596-66515184	Not_Identified
PB.1129.3	chr1 : 92025187 - 92029892	chr16 : 48416700 - 48417327	92.247	632	45	1	0	893	Identical	chr16:48416700-48417327	Not_Identified
PB.1129.3	chr1 : 92025187 - 92029892	chr16 : 19003365 - 19004031	90.313	671	50	7	0	865	Identical	chr16:19003365-19004031	Not_Identified
PB.1129.3	chr1 : 92025187 - 92029892	chr16 : 13889594 - 13890202	91.843	613	43	7	0	848	Identical	chr16:13889594-13890202	Not_Identified
PB.1129.3	chr1 : 92025187 - 92029892	chr16 : 258154 - 258778	90.159	630	52	5	0	811	Identical	chr16:258154-258778	Not_Identified
PB.1129.3	chr1 : 92025187 - 92029892	chr16 : 7902752 - 7903347	91.015	601	45	6	0	802	Identical	chr16:7902752-7903347	Not_Identified
PB.1129.3	chr1 : 92025187 - 92029892	chr16 : 9166593 - 9167095	94.632	503	25	1	0	778	Identical	chr16:9166593-9167095	Not_Identified
PB.1129.3	chr1 : 92025187 - 92029892	chr16 : 8981666 - 8982204	90.037	542	50	2	0	699	Identical	chr16:8981666-8982204	Not_Identified
PB.1129.3	chr1 : 92025187 - 92029892	chr6_GL000254v2_alt : 2670978 - 2671692	93.223	723	31	12	0	1048	Identical	chr6_GL000254v2_alt:2670978-2671692	Not_Identified
PB.1129.3	chr1 : 92025187 - 92029892	chr6_GL000252v2_alt : 2576342 - 2577060	91.221	729	44	13	0	974	Identical	chr6_GL000252v2_alt:2576342-2577060	Not_Identified
PB.1129.3	chr1 : 92025187 - 92029892	chr20 : 38511326 - 38511988	93.016	673	35	5	0	972	Identical	chr20:38511326-38511988	Not_Identified
PB.1129.3	chr1 : 92025187 - 92029892	chr20 : 37550133 - 37550744	93.301	612	34	4	0	896	Identical	chr20:37550133-37550744	Not_Identified
PB.1129.3	chr1 : 92025187 - 92029892	chr20 : 3063307 - 3063843	96.276	537	18	1	0	880	Identical	chr20:3063307-3063843	Not_Identified
PB.1129.3	chr1 : 92025187 - 92029892	chr20 : 18495002 - 18495610	91.954	609	45	2	0	850	Identical	chr20:18495002-18495610	Not_Identified
PB.1129.3	chr1 : 92025187 - 92029892	chr20 : 43333220 - 43333858	90.513	643	50	6	0	839	Identical	chr20:43333220-43333858	Not_Identified
PB.1129.3	chr1 : 92025187 - 92029892	chr20 : 15800603 - 15801204	90.713	603	50	4	0	798	Identical	chr20:15800603-15801204	Not_Identified
PB.1129.3	chr1 : 92025187 - 92029892	chr21 : 43821778 - 43822476	90.442	701	63	4	0	920	Identical	chr21:43821778-43822476	Not_Identified
PB.1129.3	chr1 : 92025187 - 92029892	chr21 : 15672191 - 15672805	91.613	620	29	5	0	835	Identical	chr21:15672191-15672805	Not_Identified
PB.1129.3	chr1 : 92025187 - 92029892	chr21 : 29392188 - 29392804	90.177	621	38	6	0	787	Identical	chr21:29392188-29392804	Not_Identified
PB.1129.3	chr1 : 92025187 - 92029892	chr21 : 37666666 - 37667170	93.491	507	29	2	0	750	Identical	chr21:37666666-37667170	Not_Identified
PB.1129.3	chr1 : 92025187 - 92029892	chr21 : 13381190 - 13381691	92.247	503	36	2	0	710	Identical	chr21:13381190-13381691	Not_Identified
PB.1129.3	chr1 : 92025187 - 92029892	chr17_KI270857v1_alt : 2288480 - 2289090	90.407	615	51	3	0	802	Identical	chr17_KI270857v1_alt:2288480-2289090	Not_Identified
PB.1129.3	chr1 : 92025187 - 92029892	chr6_GL000253v2_alt : 2637443 - 2638129	93.218	693	38	8	0	1011	Identical	chr6_GL000253v2_alt:2637443-2638129	Not_Identified
PB.1129.3	chr1 : 92025187 - 92029892	chr15_KI270905v1_alt : 3469968 - 3470664	90.313	702	60	7	0	913	Identical	chr15_KI270905v1_alt:3469968-3470664	Not_Identified
PB.1129.3	chr1 : 92025187 - 92029892	chrY : 12352251 - 12352926	93.098	681	40	3	0	990	Identical	chrY:12352251-12352926	Not_Identified
PB.1129.3	chr1 : 92025187 - 92029892	chr17_GL000258v2_alt : 216322 - 217173	90.531	866	60	18	0	1125	Identical	chr17_GL000258v2_alt:216322-217173	Not_Identified
PB.1129.3	chr1 : 92025187 - 92029892	chr17_GL000258v2_alt : 434257 - 435108	90.531	866	60	18	0	1125	Identical	chr17_GL000258v2_alt:434257-435108	Not_Identified
PB.1129.3	chr1 : 92025187 - 92029892	chr17_GL000258v2_alt : 1520317 - 1521166	90.371	862	63	18	0	1114	Identical	chr17_GL000258v2_alt:1520317-1521166	Not_Identified
PB.1129.3	chr1 : 92025187 - 92029892	chr17_KI270908v1_alt : 1053887 - 1054736	90.255	862	64	16	0	1109	Identical	chr17_KI270908v1_alt:1053887-1054736	Not_Identified
PB.1129.3	chr1 : 92025187 - 92029892	chr19_KI270929v1_alt : 182200 - 182869	94.239	677	30	6	0	1026	Identical	chr19_KI270929v1_alt:182200-182869	Not_Identified
PB.1129.3	chr1 : 92025187 - 92029892	chr19_KI270923v1_alt : 185349 - 186018	94.239	677	30	6	0	1026	Identical	chr19_KI270923v1_alt:185349-186018	Not_Identified
PB.1129.3	chr1 : 92025187 - 92029892	chr19_KI270922v1_alt : 183932 - 184601	94.239	677	30	6	0	1026	Identical	chr19_KI270922v1_alt:183932-184601	Not_Identified
PB.1129.3	chr1 : 92025187 - 92029892	chr19_KI270921v1_alt : 278221 - 278890	94.239	677	30	6	0	1026	Identical	chr19_KI270921v1_alt:278221-278890	Not_Identified
PB.1129.3	chr1 : 92025187 - 92029892	chr19_KI270920v1_alt : 194002 - 194671	94.239	677	30	6	0	1026	Identical	chr19_KI270920v1_alt:194002-194671	Not_Identified
PB.1129.3	chr1 : 92025187 - 92029892	chr19_KI270917v1_alt : 186929 - 187598	94.239	677	30	6	0	1026	Identical	chr19_KI270917v1_alt:186929-187598	Not_Identified
PB.1129.3	chr1 : 92025187 - 92029892	chr19_KI270938v1_alt : 890455 - 891124	94.092	677	31	6	0	1020	Identical	chr19_KI270938v1_alt:890455-891124	Not_Identified
PB.1129.3	chr1 : 92025187 - 92029892	chr19_KI270938v1_alt : 189263 - 189939	90.469	682	52	7	0	887	Identical	chr19_KI270938v1_alt:189263-189939	Not_Identified
PB.1129.3	chr1 : 92025187 - 92029892	chr19_GL949753v2_alt : 620134 - 620803	94.092	677	31	6	0	1020	Identical	chr19_GL949753v2_alt:620134-620803	Not_Identified
PB.1129.3	chr1 : 92025187 - 92029892	chr19_GL949753v2_alt : 189263 - 189939	90.469	682	52	7	0	887	Identical	chr19_GL949753v2_alt:189263-189939	Not_Identified
PB.1129.3	chr1 : 92025187 - 92029892	chr19_GL949752v1_alt : 812340 - 813009	94.092	677	31	6	0	1020	Identical	chr19_GL949752v1_alt:812340-813009	Not_Identified
PB.1129.3	chr1 : 92025187 - 92029892	chr19_GL949752v1_alt : 189280 - 189941	91.141	666	47	6	0	893	Identical	chr19_GL949752v1_alt:189280-189941	Not_Identified
PB.1129.3	chr1 : 92025187 - 92029892	chr19_GL949751v2_alt : 826338 - 827007	94.092	677	31	6	0	1020	Identical	chr19_GL949751v2_alt:826338-827007	Not_Identified
PB.1129.3	chr1 : 92025187 - 92029892	chr19_GL949751v2_alt : 189263 - 189939	90.469	682	52	7	0	887	Identical	chr19_GL949751v2_alt:189263-189939	Not_Identified
PB.1129.3	chr1 : 92025187 - 92029892	chr19_GL949750v2_alt : 890045 - 890714	94.092	677	31	6	0	1020	Identical	chr19_GL949750v2_alt:890045-890714	Not_Identified
PB.1129.3	chr1 : 92025187 - 92029892	chr19_GL949750v2_alt : 189263 - 189939	90.469	682	52	7	0	887	Identical	chr19_GL949750v2_alt:189263-189939	Not_Identified
PB.1129.3	chr1 : 92025187 - 92029892	chr19_GL949749v2_alt : 915496 - 916165	94.092	677	31	6	0	1020	Identical	chr19_GL949749v2_alt:915496-916165	Not_Identified
PB.1129.3	chr1 : 92025187 - 92029892	chr19_GL949749v2_alt : 189263 - 189939	90.469	682	52	7	0	887	Identical	chr19_GL949749v2_alt:189263-189939	Not_Identified
PB.1129.3	chr1 : 92025187 - 92029892	chr19_GL949748v2_alt : 887959 - 888628	94.092	677	31	6	0	1020	Identical	chr19_GL949748v2_alt:887959-888628	Not_Identified
PB.1129.3	chr1 : 92025187 - 92029892	chr19_GL949748v2_alt : 189263 - 189939	90.469	682	52	7	0	887	Identical	chr19_GL949748v2_alt:189263-189939	Not_Identified
PB.1129.3	chr1 : 92025187 - 92029892	chr19_GL949747v2_alt : 553164 - 553833	94.092	677	31	6	0	1020	Identical	chr19_GL949747v2_alt:553164-553833	Not_Identified
PB.1129.3	chr1 : 92025187 - 92029892	chr19_GL949747v2_alt : 189263 - 189939	90.469	682	52	7	0	887	Identical	chr19_GL949747v2_alt:189263-189939	Not_Identified
PB.1129.3	chr1 : 92025187 - 92029892	chr19_GL949746v1_alt : 811371 - 812040	94.092	677	31	6	0	1020	Identical	chr19_GL949746v1_alt:811371-812040	Not_Identified
PB.1129.3	chr1 : 92025187 - 92029892	chr19_GL949746v1_alt : 189080 - 189756	90.616	682	51	7	0	893	Identical	chr19_GL949746v1_alt:189080-189756	Not_Identified
PB.1129.3	chr1 : 92025187 - 92029892	chr5_GL339449v2_alt : 3880 - 4386	94.106	509	24	3	0	769	Identical	chr5_GL339449v2_alt:3880-4386	Not_Identified
PB.1129.3	chr1 : 92025187 - 92029892	chr7_KI270803v1_alt : 578829 - 579344	92.456	517	38	1	0	737	Identical	chr7_KI270803v1_alt:578829-579344	Not_Identified
PB.1129.3	chr1 : 92025187 - 92029892	chr12_KI270835v1_alt : 71039 - 71639	90.924	606	46	6	0	806	Identical	chr12_KI270835v1_alt:71039-71639	Not_Identified
PB.1129.3	chr1 : 92025187 - 92029892	chr2_KI270893v1_alt : 105164 - 105670	92.941	510	31	4	0	737	Identical	chr2_KI270893v1_alt:105164-105670	Not_Identified
PB.1129.3	chr1 : 92025187 - 92029892	chr2_KI270767v1_alt : 105524 - 106030	92.941	510	31	4	0	737	Identical	chr2_KI270767v1_alt:105524-106030	Not_Identified
PB.1465.1	chr1 : 145413355 - 145425589	chr1 : 149091359 - 149094134	99.424	2776	16	0	0	5038	Identical	chr1:149091359-149094134	Not_Identified
PB.1465.1	chr1 : 145413355 - 145425589	chr1 : 120424466 - 120427241	99.244	2776	21	0	0	5011	Identical	chr1:120424466-120427241	Not_Identified
PB.1465.1	chr1 : 145413355 - 145425589	chr1 : 144449381 - 144452151	98.775	2776	29	1	0	4933	Identical	chr1:144449381-144452151	Not_Identified
PB.1465.1	chr1 : 145413355 - 145425589	chr1 : 148136355 - 148139090	98.026	2736	41	6	0	4741	Identical	chr1:148136355-148139090	Not_Identified
PB.1465.1	chr1 : 145413355 - 145425589	chr1 : 146948029 - 146950770	97.381	2749	41	16	0	4649	Identical	chr1:146948029-146950770	Not_Identified
PB.1465.1	chr1 : 145413355 - 145425589	chr1 : 21449768 - 21451296	92.513	1536	90	12	0	2176	Identical	chr1:21449768-21451296	Not_Identified
PB.1465.1	chr1 : 145413355 - 145425589	chr1 : 70460425 - 70461397	93.114	973	65	2	0	1424	Identical	chr1:70460425-70461397	Not_Identified
PB.1465.1	chr1 : 145413355 - 145425589	chr1 : 149102729 - 149103537	98.025	810	15	1	0	1406	Identical	chr1:149102729-149103537	Not_Identified
PB.1465.1	chr1 : 145413355 - 145425589	chr1 : 25587850 - 25588817	91.607	977	69	10	0	1338	Identical	chr1:25587850-25588817	Not_Identified
PB.1465.1	chr1 : 145413355 - 145425589	chr1 : 147240100 - 147241083	91.147	994	73	9	0	1334	Identical	chr1:147240100-147241083	Not_Identified
PB.1465.1	chr1 : 145413355 - 145425589	chr1 : 150634932 - 150635887	91.813	965	68	8	0	1334	Identical	chr1:150634932-150635887	Not_Identified
PB.1465.1	chr1 : 145413355 - 145425589	chr1 : 144460843 - 144461645	96.42	810	22	4	0	1328	Identical	chr1:144460843-144461645	Not_Identified
PB.1465.1	chr1 : 145413355 - 145425589	chr1 : 160652136 - 160653095	91.192	965	78	4	0	1304	Identical	chr1:160652136-160653095	Not_Identified
PB.1465.1	chr1 : 145413355 - 145425589	chr1 : 40572026 - 40573003	90.669	986	78	11	0	1299	Identical	chr1:40572026-40573003	Not_Identified
PB.1465.1	chr1 : 145413355 - 145425589	chr1 : 207635112 - 207636078	90.714	980	75	7	0	1291	Identical	chr1:207635112-207636078	Not_Identified
PB.1465.1	chr1 : 145413355 - 145425589	chr1 : 104134738 - 104135712	90.408	980	83	6	0	1279	Identical	chr1:104134738-104135712	Not_Identified
PB.1465.1	chr1 : 145413355 - 145425589	chr1 : 246082685 - 246083636	90.667	975	66	12	0	1273	Identical	chr1:246082685-246083636	Not_Identified
PB.1465.1	chr1 : 145413355 - 145425589	chr1 : 114058148 - 114059123	90.152	985	79	12	0	1266	Identical	chr1:114058148-114059123	Not_Identified
PB.1465.1	chr1 : 145413355 - 145425589	chr1 : 15135338 - 15136296	90.369	976	74	8	0	1264	Identical	chr1:15135338-15136296	Not_Identified
PB.1465.1	chr1 : 145413355 - 145425589	chr1 : 46320296 - 46321263	90.204	980	77	14	0	1260	Identical	chr1:46320296-46321263	Not_Identified
PB.1465.1	chr1 : 145413355 - 145425589	chr1 : 65139800 - 65140763	90.154	975	80	12	0	1254	Identical	chr1:65139800-65140763	Not_Identified
PB.1465.1	chr1 : 145413355 - 145425589	chr1 : 120415041 - 120415822	94.074	810	20	12	0	1205	Identical	chr1:120415041-120415822	Not_Identified
PB.1465.1	chr1 : 145413355 - 145425589	chr1 : 143630324 - 143630922	92.079	606	35	6	0	841	Identical	chr1:143630324-143630922	Not_Identified
PB.1465.1	chr1 : 145413355 - 145425589	chr1 : 143629803 - 143630324	94.444	522	29	0	0	804	Identical	chr1:143629803-143630324	Not_Identified
PB.1465.1	chr1 : 145413355 - 145425589	chrX : 139341914 - 139342888	95.179	975	46	1	0	1539	Identical	chrX:139341914-139342888	Not_Identified
PB.1465.1	chr1 : 145413355 - 145425589	chrX : 72733185 - 72734156	94.969	974	46	3	0	1524	Identical	chrX:72733185-72734156	Not_Identified
PB.1465.1	chr1 : 145413355 - 145425589	chrX : 135406096 - 135407066	92.135	979	66	7	0	1371	Identical	chrX:135406096-135407066	Not_Identified
PB.1465.1	chr1 : 145413355 - 145425589	chrX : 135302736 - 135303693	91.408	966	73	7	0	1315	Identical	chrX:135302736-135303693	Not_Identified
PB.1465.1	chr1 : 145413355 - 145425589	chrX : 138333487 - 138334454	91.002	978	73	11	0	1304	Identical	chrX:138333487-138334454	Not_Identified
PB.1465.1	chr1 : 145413355 - 145425589	chrX : 123679648 - 123680632	90.716	991	68	6	0	1299	Identical	chrX:123679648-123680632	Not_Identified
PB.1465.1	chr1 : 145413355 - 145425589	chrX : 17115011 - 17115984	90.447	984	79	12	0	1282	Identical	chrX:17115011-17115984	Not_Identified
PB.1465.1	chr1 : 145413355 - 145425589	chrX : 152129619 - 152130583	90.072	977	81	10	0	1253	Identical	chrX:152129619-152130583	Not_Identified
PB.1465.1	chr1 : 145413355 - 145425589	chrX : 108376867 - 108377384	92.471	518	38	1	0	739	Identical	chrX:108376867-108377384	Not_Identified
PB.1465.1	chr1 : 145413355 - 145425589	chrX : 987547 - 988046	92.46	504	32	3	0	715	Identical	chrX:987547-988046	Not_Identified
PB.1465.1	chr1 : 145413355 - 145425589	chr6_GL000251v2_alt : 3953606 - 3954582	95.087	977	47	1	0	1537	Identical	chr6_GL000251v2_alt:3953606-3954582	Not_Identified
PB.1465.1	chr1 : 145413355 - 145425589	chr6_GL000255v2_alt : 3734617 - 3735593	94.882	977	49	1	0	1526	Identical	chr6_GL000255v2_alt:3734617-3735593	Not_Identified
PB.1465.1	chr1 : 145413355 - 145425589	chr4 : 174383026 - 174384002	94.274	978	54	2	0	1495	Identical	chr4:174383026-174384002	Not_Identified
PB.1465.1	chr1 : 145413355 - 145425589	chr4 : 174400760 - 174401732	93.532	974	61	2	0	1448	Identical	chr4:174400760-174401732	Not_Identified
PB.1465.1	chr1 : 145413355 - 145425589	chr4 : 48285356 - 48286331	93.347	977	60	5	0	1439	Identical	chr4:48285356-48286331	Not_Identified
PB.1465.1	chr1 : 145413355 - 145425589	chr4 : 3925643 - 3926609	91.786	974	72	4	0	1349	Identical	chr4:3925643-3926609	Not_Identified
PB.1465.1	chr1 : 145413355 - 145425589	chr4 : 66358757 - 66359723	91.002	978	72	10	0	1304	Identical	chr4:66358757-66359723	Not_Identified
PB.1465.1	chr1 : 145413355 - 145425589	chr4 : 165001949 - 165002916	90.01	981	81	11	0	1253	Identical	chr4:165001949-165002916	Not_Identified
PB.1465.1	chr1 : 145413355 - 145425589	chr4 : 9731774 - 9732691	90.476	924	81	3	0	1212	Identical	chr4:9731774-9732691	Not_Identified
PB.1465.1	chr1 : 145413355 - 145425589	chr6 : 24400047 - 24401030	93.401	985	62	3	0	1456	Identical	chr6:24400047-24401030	Not_Identified
PB.1465.1	chr1 : 145413355 - 145425589	chr6 : 25999230 - 26000197	91.922	978	65	8	0	1356	Identical	chr6:25999230-26000197	Not_Identified
PB.1465.1	chr1 : 145413355 - 145425589	chr6 : 89890821 - 89891767	92.103	975	49	4	0	1349	Identical	chr6:89890821-89891767	Not_Identified
PB.1465.1	chr1 : 145413355 - 145425589	chr6 : 125775846 - 125776815	90.204	980	80	12	0	1264	Identical	chr6:125775846-125776815	Not_Identified
PB.1465.1	chr1 : 145413355 - 145425589	chr6 : 73805313 - 73805991	92.217	681	50	3	0	961	Identical	chr6:73805313-73805991	Not_Identified
PB.1465.1	chr1 : 145413355 - 145425589	chr8 : 112772171 - 112773147	93.552	977	62	1	0	1454	Identical	chr8:112772171-112773147	Not_Identified
PB.1465.1	chr1 : 145413355 - 145425589	chr8 : 58671737 - 58672704	93.347	977	54	7	0	1434	Identical	chr8:58671737-58672704	Not_Identified
PB.1465.1	chr1 : 145413355 - 145425589	chr8 : 137414346 - 137415304	93.361	964	56	6	0	1419	Identical	chr8:137414346-137415304	Not_Identified
PB.1465.1	chr1 : 145413355 - 145425589	chr8 : 39650794 - 39651758	91.104	978	69	10	0	1308	Identical	chr8:39650794-39651758	Not_Identified
PB.1465.1	chr1 : 145413355 - 145425589	chr8 : 119917406 - 119918262	90.185	866	74	9	0	1118	Identical	chr8:119917406-119918262	Not_Identified
PB.1465.1	chr1 : 145413355 - 145425589	chr12 : 85468933 - 85469906	92.995	985	57	9	0	1426	Identical	chr12:85468933-85469906	Not_Identified
PB.1465.1	chr1 : 145413355 - 145425589	chr12 : 122750860 - 122751823	92.739	964	67	2	0	1389	Identical	chr12:122750860-122751823	Not_Identified
PB.1465.1	chr1 : 145413355 - 145425589	chr12 : 73008723 - 73009695	91.897	975	75	4	0	1360	Identical	chr12:73008723-73009695	Not_Identified
PB.1465.1	chr1 : 145413355 - 145425589	chr12 : 4721231 - 4722199	90.984	976	77	8	0	1304	Identical	chr12:4721231-4722199	Not_Identified
PB.1465.1	chr1 : 145413355 - 145425589	chr12 : 8461932 - 8462899	90.686	977	78	10	0	1288	Identical	chr12:8461932-8462899	Not_Identified
PB.1465.1	chr1 : 145413355 - 145425589	chr12 : 21644937 - 21645939	90.208	1011	66	13	0	1288	Identical	chr12:21644937-21645939	Not_Identified
PB.1465.1	chr1 : 145413355 - 145425589	chr3 : 146522272 - 146523231	93.139	962	63	3	0	1408	Identical	chr3:146522272-146523231	Not_Identified
PB.1465.1	chr1 : 145413355 - 145425589	chr3 : 39418287 - 39419273	90.982	998	68	12	0	1325	Identical	chr3:39418287-39419273	Not_Identified
PB.1465.1	chr1 : 145413355 - 145425589	chr3 : 130057289 - 130058265	90.854	984	72	8	0	1303	Identical	chr3:130057289-130058265	Not_Identified
PB.1465.1	chr1 : 145413355 - 145425589	chr3 : 75393193 - 75394152	90.956	973	75	4	0	1297	Identical	chr3:75393193-75394152	Not_Identified
PB.1465.1	chr1 : 145413355 - 145425589	chr3 : 43258305 - 43259266	90.769	975	75	8	0	1288	Identical	chr3:43258305-43259266	Not_Identified
PB.1465.1	chr1 : 145413355 - 145425589	chr3 : 189251371 - 189252338	90.276	977	82	10	0	1266	Identical	chr3:189251371-189252338	Not_Identified
PB.1465.1	chr1 : 145413355 - 145425589	chr3 : 5081627 - 5082561	90.359	975	53	15	0	1242	Identical	chr3:5081627-5082561	Not_Identified
PB.1465.1	chr1 : 145413355 - 145425589	chr3 : 9853631 - 9854482	90.888	867	59	12	0	1146	Identical	chr3:9853631-9854482	Not_Identified
PB.1465.1	chr1 : 145413355 - 145425589	chr3 : 112564075 - 112564931	90.636	865	70	9	0	1138	Identical	chr3:112564075-112564931	Not_Identified
PB.1465.1	chr1 : 145413355 - 145425589	chr21 : 14280940 - 14281912	92.608	974	70	2	0	1399	Identical	chr21:14280940-14281912	Not_Identified
PB.1465.1	chr1 : 145413355 - 145425589	chr21 : 17694217 - 17695186	90.51	980	79	11	0	1282	Identical	chr21:17694217-17695186	Not_Identified
PB.1465.1	chr1 : 145413355 - 145425589	chr21 : 17932719 - 17933686	90.184	978	81	11	0	1260	Identical	chr21:17932719-17933686	Not_Identified
PB.1465.1	chr1 : 145413355 - 145425589	chr21 : 44282860 - 44283707	90.941	861	63	8	0	1144	Identical	chr21:44282860-44283707	Not_Identified
PB.1465.1	chr1 : 145413355 - 145425589	chr19 : 36233354 - 36234332	92.199	987	55	9	0	1376	Identical	chr19:36233354-36234332	Not_Identified
PB.1465.1	chr1 : 145413355 - 145425589	chr19 : 22580788 - 22581759	91.641	981	69	9	0	1345	Identical	chr19:22580788-22581759	Not_Identified
PB.1465.1	chr1 : 145413355 - 145425589	chr19 : 23723695 - 23724624	92.911	931	49	5	0	1338	Identical	chr19:23723695-23724624	Not_Identified
PB.1465.1	chr1 : 145413355 - 145425589	chr19 : 20466331 - 20467299	90.714	980	73	12	0	1290	Identical	chr19:20466331-20467299	Not_Identified
PB.1465.1	chr1 : 145413355 - 145425589	chr19 : 52420955 - 52421918	90.501	979	73	12	0	1275	Identical	chr19:52420955-52421918	Not_Identified
PB.1465.1	chr1 : 145413355 - 145425589	chr19 : 38631139 - 38632089	90.583	977	62	14	0	1267	Identical	chr19:38631139-38632089	Not_Identified
PB.1465.1	chr1 : 145413355 - 145425589	chr19 : 37529809 - 37530759	90.145	964	79	10	0	1240	Identical	chr19:37529809-37530759	Not_Identified
PB.1465.1	chr1 : 145413355 - 145425589	chr19 : 39959231 - 39960084	90.449	869	61	17	0	1125	Identical	chr19:39959231-39960084	Not_Identified
PB.1465.1	chr1 : 145413355 - 145425589	chr19 : 52483847 - 52484546	90.909	704	56	7	0	939	Identical	chr19:52483847-52484546	Not_Identified
PB.1465.1	chr1 : 145413355 - 145425589	chr11 : 56057655 - 56058622	92.229	978	64	9	0	1375	Identical	chr11:56057655-56058622	Not_Identified
PB.1465.1	chr1 : 145413355 - 145425589	chr11 : 96586133 - 96587100	91.496	976	72	5	0	1332	Identical	chr11:96586133-96587100	Not_Identified
PB.1465.1	chr1 : 145413355 - 145425589	chr11 : 62326608 - 62327563	91.779	961	72	4	0	1330	Identical	chr11:62326608-62327563	Not_Identified
PB.1465.1	chr1 : 145413355 - 145425589	chr11 : 67757889 - 67758849	91.068	974	73	10	0	1304	Identical	chr11:67757889-67758849	Not_Identified
PB.1465.1	chr1 : 145413355 - 145425589	chr11 : 9318776 - 9319696	91.051	961	46	9	0	1262	Identical	chr11:9318776-9319696	Not_Identified
PB.1465.1	chr1 : 145413355 - 145425589	chr11 : 60713175 - 60713883	90.041	733	47	7	0	926	Identical	chr11:60713175-60713883	Not_Identified
PB.1465.1	chr1 : 145413355 - 145425589	chr11 : 119039272 - 119039974	90.309	712	58	7	0	922	Identical	chr11:119039272-119039974	Not_Identified
PB.1465.1	chr1 : 145413355 - 145425589	chr10 : 133541050 - 133542017	91.897	975	70	3	0	1354	Identical	chr10:133541050-133542017	Not_Identified
PB.1465.1	chr1 : 145413355 - 145425589	chr10 : 102454374 - 102455336	91.207	978	68	8	0	1314	Identical	chr10:102454374-102455336	Not_Identified
PB.1465.1	chr1 : 145413355 - 145425589	chr10 : 130627954 - 130628919	90.622	981	73	13	0	1284	Identical	chr10:130627954-130628919	Not_Identified
PB.1465.1	chr1 : 145413355 - 145425589	chr10 : 65409230 - 65410196	90.481	977	79	11	0	1277	Identical	chr10:65409230-65410196	Not_Identified
PB.1465.1	chr1 : 145413355 - 145425589	chr10 : 3061467 - 3062440	90.131	993	61	5	0	1256	Identical	chr10:3061467-3062440	Not_Identified
PB.1465.1	chr1 : 145413355 - 145425589	chr13 : 22813649 - 22814620	91.598	976	76	5	0	1343	Identical	chr13:22813649-22814620	Not_Identified
PB.1465.1	chr1 : 145413355 - 145425589	chr13 : 69614878 - 69615842	91.189	976	72	9	0	1314	Identical	chr13:69614878-69615842	Not_Identified
PB.1465.1	chr1 : 145413355 - 145425589	chr13 : 54266807 - 54267766	90.051	975	80	9	0	1247	Identical	chr13:54266807-54267766	Not_Identified
PB.1465.1	chr1 : 145413355 - 145425589	chr22_KI270878v1_alt : 160042 - 161010	91.624	979	69	6	0	1341	Identical	chr22_KI270878v1_alt:160042-161010	Not_Identified
PB.1465.1	chr1 : 145413355 - 145425589	chr7 : 66618954 - 66619926	90.993	977	81	4	0	1310	Identical	chr7:66618954-66619926	Not_Identified
PB.1465.1	chr1 : 145413355 - 145425589	chr7 : 141751125 - 141752107	90.394	989	77	12	0	1284	Identical	chr7:141751125-141752107	Not_Identified
PB.1465.1	chr1 : 145413355 - 145425589	chr7 : 6901997 - 6902963	90.554	974	84	4	0	1282	Identical	chr7:6901997-6902963	Not_Identified
PB.1465.1	chr1 : 145413355 - 145425589	chr7 : 47989687 - 47990639	90.768	964	75	7	0	1275	Identical	chr7:47989687-47990639	Not_Identified
PB.1465.1	chr1 : 145413355 - 145425589	chr7 : 2389405 - 2390373	90.092	979	84	10	0	1258	Identical	chr7:2389405-2390373	Not_Identified
PB.1465.1	chr1 : 145413355 - 145425589	chr7 : 54675200 - 54676063	91.801	866	63	7	0	1199	Identical	chr7:54675200-54676063	Not_Identified
PB.1465.1	chr1 : 145413355 - 145425589	chr7 : 7001775 - 7002630	90.773	867	63	10	0	1142	Identical	chr7:7001775-7002630	Not_Identified
PB.1465.1	chr1 : 145413355 - 145425589	chr2 : 26749873 - 26750744	94.151	872	50	1	0	1327	Identical	chr2:26749873-26750744	Not_Identified
PB.1465.1	chr1 : 145413355 - 145425589	chr2 : 232422993 - 232423965	90.891	988	60	16	0	1299	Identical	chr2:232422993-232423965	Not_Identified
PB.1465.1	chr1 : 145413355 - 145425589	chr2 : 111962840 - 111963816	90.597	989	76	14	0	1295	Identical	chr2:111962840-111963816	Not_Identified
PB.1465.1	chr1 : 145413355 - 145425589	chr2 : 234168065 - 234169034	90.705	979	77	10	0	1291	Identical	chr2:234168065-234169034	Not_Identified
PB.1465.1	chr1 : 145413355 - 145425589	chr2 : 98129887 - 98130823	91.277	963	56	6	0	1288	Identical	chr2:98129887-98130823	Not_Identified
PB.1465.1	chr1 : 145413355 - 145425589	chr2 : 201139002 - 201139967	90.686	977	76	10	0	1286	Identical	chr2:201139002-201139967	Not_Identified
PB.1465.1	chr1 : 145413355 - 145425589	chr2 : 112934254 - 112935221	90.501	979	76	13	0	1277	Identical	chr2:112934254-112935221	Not_Identified
PB.1465.1	chr1 : 145413355 - 145425589	chr2 : 192541941 - 192542927	90.261	996	66	11	0	1273	Identical	chr2:192541941-192542927	Not_Identified
PB.1465.1	chr1 : 145413355 - 145425589	chr2 : 38277784 - 38278760	90.224	982	82	5	0	1269	Identical	chr2:38277784-38278760	Not_Identified
PB.1465.1	chr1 : 145413355 - 145425589	chr2 : 223190591 - 223191443	91.512	860	65	5	0	1177	Identical	chr2:223190591-223191443	Not_Identified
PB.1465.1	chr1 : 145413355 - 145425589	chr2 : 208199554 - 208200169	91.586	618	46	4	0	848	Identical	chr2:208199554-208200169	Not_Identified
PB.1465.1	chr1 : 145413355 - 145425589	chr20 : 7956199 - 7957167	91.189	976	77	6	0	1317	Identical	chr20:7956199-7957167	Not_Identified
PB.1465.1	chr1 : 145413355 - 145425589	chr20 : 25233836 - 25234794	91.097	966	76	6	0	1299	Identical	chr20:25233836-25234794	Not_Identified
PB.1465.1	chr1 : 145413355 - 145425589	chr20 : 25241246 - 25242215	90.102	980	80	12	0	1256	Identical	chr20:25241246-25242215	Not_Identified
PB.1465.1	chr1 : 145413355 - 145425589	chr15 : 58833342 - 58834296	91.291	976	61	7	0	1310	Identical	chr15:58833342-58834296	Not_Identified
PB.1465.1	chr1 : 145413355 - 145425589	chr5 : 181266861 - 181267827	90.89	977	77	8	0	1301	Identical	chr5:181266861-181267827	Not_Identified
PB.1465.1	chr1 : 145413355 - 145425589	chr5 : 100983049 - 100984020	90.111	991	61	8	0	1253	Identical	chr5:100983049-100984020	Not_Identified
PB.1465.1	chr1 : 145413355 - 145425589	chr22 : 23536062 - 23537017	91.183	964	73	9	0	1299	Identical	chr22:23536062-23537017	Not_Identified
PB.1465.1	chr1 : 145413355 - 145425589	chr22 : 22649348 - 22650320	90.266	976	90	4	0	1271	Identical	chr22:22649348-22650320	Not_Identified
PB.1465.1	chr1 : 145413355 - 145425589	chr22 : 23907084 - 23908049	90.276	977	80	12	0	1264	Identical	chr22:23907084-23908049	Not_Identified
PB.1465.1	chr1 : 145413355 - 145425589	chr8_KI270822v1_alt : 401425 - 402387	90.89	977	71	10	0	1295	Identical	chr8_KI270822v1_alt:401425-402387	Not_Identified
PB.1465.1	chr1 : 145413355 - 145425589	chr14 : 77661398 - 77662365	90.798	978	75	11	0	1293	Identical	chr14:77661398-77662365	Not_Identified
PB.1465.1	chr1 : 145413355 - 145425589	chr14 : 100311791 - 100312758	90.676	976	80	8	0	1288	Identical	chr14:100311791-100312758	Not_Identified
PB.1465.1	chr1 : 145413355 - 145425589	chr14 : 20268923 - 20269890	90.082	978	82	12	0	1254	Identical	chr14:20268923-20269890	Not_Identified
PB.1465.1	chr1 : 145413355 - 145425589	chr21_KI270873v1_alt : 90523 - 91492	90.51	980	79	11	0	1282	Identical	chr21_KI270873v1_alt:90523-91492	Not_Identified
PB.1465.1	chr1 : 145413355 - 145425589	chr22_KI270879v1_alt : 143446 - 144411	90.276	977	80	12	0	1264	Identical	chr22_KI270879v1_alt:143446-144411	Not_Identified
PB.1465.1	chr1 : 145413355 - 145425589	chr9 : 11894520 - 11895492	90.092	979	88	6	0	1262	Identical	chr9:11894520-11895492	Not_Identified
PB.1465.1	chr1 : 145413355 - 145425589	chr9 : 26715149 - 26715747	90.099	606	49	8	0	776	Identical	chr9:26715149-26715747	Not_Identified
PB.1465.1	chr1 : 145413355 - 145425589	chr18 : 67076783 - 67077752	90.164	976	87	8	0	1262	Identical	chr18:67076783-67077752	Not_Identified
PB.1465.1	chr1 : 145413355 - 145425589	chr18 : 68942269 - 68943225	90.353	964	83	6	0	1256	Identical	chr18:68942269-68943225	Not_Identified
PB.1465.1	chr1 : 145413355 - 145425589	chr17_KI270908v1_alt : 986005 - 986975	90.102	980	84	10	0	1260	Identical	chr17_KI270908v1_alt:986005-986975	Not_Identified
PB.1465.1	chr1 : 145413355 - 145425589	chr17 : 46283613 - 46284583	90.102	980	84	10	0	1260	Identical	chr17:46283613-46284583	Not_Identified
PB.1465.1	chr1 : 145413355 - 145425589	chr17 : 67326846 - 67327701	91.415	862	65	6	0	1173	Identical	chr17:67326846-67327701	Not_Identified
PB.1465.1	chr1 : 145413355 - 145425589	chrY : 19699480 - 19700447	90.061	976	87	7	0	1256	Identical	chrY:19699480-19700447	Not_Identified
PB.1465.1	chr1 : 145413355 - 145425589	chrY : 987547 - 988046	92.46	504	32	3	0	715	Identical	chrY:987547-988046	Not_Identified
PB.1465.1	chr1 : 145413355 - 145425589	chr6_GL000253v2_alt : 4093513 - 4094475	90.072	977	80	12	0	1251	Identical	chr6_GL000253v2_alt:4093513-4094475	Not_Identified
PB.1465.1	chr1 : 145413355 - 145425589	chrUn_KI270442v1 : 390775 - 391354	91.141	587	44	5	0	789	Identical	chrUn_KI270442v1:390775-391354	Not_Identified
PB.1485.1	chr1 : 146368946 - 146376445	chr1 : 144561193 - 144562896	98.946	1707	13	2	0	3048	Identical	chr1:144561193-144562896	Not_Identified
PB.1485.1	chr1 : 146368946 - 146376445	chr1 : 143729947 - 143731655	97.018	1710	45	5	0	2870	Identical	chr1:143729947-143731655	Not_Identified
PB.1485.1	chr1 : 146368946 - 146376445	chr1 : 148388995 - 148390675	92.033	1707	108	13	0	2374	Identical	chr1:148388995-148390675	Not_Identified
PB.1485.1	chr1 : 146368946 - 146376445	chr1 : 16667304 - 16668975	91.271	1707	112	16	0	2292	Identical	chr1:16667304-16668975	Not_Identified
PB.1485.1	chr1 : 146368946 - 146376445	chr1 : 16738489 - 16740160	91.271	1707	112	16	0	2292	Identical	chr1:16738489-16740160	Not_Identified
PB.1485.1	chr1 : 146368946 - 146376445	chr1 : 16514642 - 16516311	91.037	1707	114	13	0	2268	Identical	chr1:16514642-16516311	Not_Identified
PB.1485.1	chr1 : 146368946 - 146376445	chr1 : 149558566 - 149559648	99.538	1083	5	0	0	1973	Identical	chr1:149558566-149559648	Not_Identified
PB.1485.1	chr1 : 146368946 - 146376445	chr1 : 148528103 - 148529184	99.261	1083	7	1	0	1954	Identical	chr1:148528103-148529184	Not_Identified
PB.1485.1	chr1 : 146368946 - 146376445	chr1 : 144418111 - 144419194	99.17	1084	8	1	0	1951	Identical	chr1:144418111-144419194	Not_Identified
PB.1485.1	chr1 : 146368946 - 146376445	chr1 : 145286611 - 145287693	99.077	1083	10	0	0	1945	Identical	chr1:145286611-145287693	Not_Identified
PB.1485.1	chr1 : 146368946 - 146376445	chr1 : 120844412 - 120845494	98.984	1083	11	0	0	1940	Identical	chr1:120844412-120845494	Not_Identified
PB.1485.1	chr1 : 146368946 - 146376445	chr1 : 144567661 - 144568740	98.984	1083	8	2	0	1936	Identical	chr1:144567661-144568740	Not_Identified
PB.1485.1	chr1 : 146368946 - 146376445	chr1 : 16893972 - 16895282	93.051	1324	76	10	0	1921	Identical	chr1:16893972-16895282	Not_Identified
PB.1485.1	chr1 : 146368946 - 146376445	chr1 : 148048671 - 148049750	90.064	1087	88	13	0	1391	Identical	chr1:148048671-148049750	Not_Identified
PB.1485.1	chr1 : 146368946 - 146376445	chr1_KI270765v1_alt : 72490 - 74193	98.946	1707	13	2	0	3048	Identical	chr1_KI270765v1_alt:72490-74193	Not_Identified
PB.1485.1	chr1 : 146368946 - 146376445	chr1_KI270765v1_alt : 78958 - 80037	99.077	1083	7	2	0	1941	Identical	chr1_KI270765v1_alt:78958-80037	Not_Identified
PB.1485.1	chr1 : 146368946 - 146376445	chr1_KI270713v1_random : 22380 - 24050	91.447	1707	108	16	0	2309	Identical	chr1_KI270713v1_random:22380-24050	Not_Identified
PB.21711.1	chr6 : 32894945 - 32903756	chr6_GL000251v2_alt : 4313115 - 4315952	100	2838	0	0	0	5241	Identical	chr6_GL000251v2_alt:4313115-4315952	Not_Identified
PB.21711.1	chr6 : 32894945 - 32903756	chr6_GL000255v2_alt : 4095202 - 4098039	99.965	2838	1	0	0	5236	Identical	chr6_GL000255v2_alt:4095202-4098039	Not_Identified
PB.21711.1	chr6 : 32894945 - 32903756	chr6_GL000253v2_alt : 4320268 - 4323105	99.965	2838	1	0	0	5236	Identical	chr6_GL000253v2_alt:4320268-4323105	Not_Identified
PB.21711.1	chr6 : 32894945 - 32903756	chr6_GL000252v2_alt : 4144438 - 4147275	99.965	2838	1	0	0	5236	Identical	chr6_GL000252v2_alt:4144438-4147275	Not_Identified
PB.21711.1	chr6 : 32894945 - 32903756	chr6_GL000256v2_alt : 4300135 - 4302972	99.894	2838	3	0	0	5225	Identical	chr6_GL000256v2_alt:4300135-4302972	Not_Identified
PB.21711.1	chr6 : 32894945 - 32903756	chr6_GL000254v2_alt : 4199952 - 4202789	99.894	2838	3	0	0	5225	Identical	chr6_GL000254v2_alt:4199952-4202789	Not_Identified
PB.21711.1	chr6 : 32894945 - 32903756	chr6_GL000250v2_alt : 4205748 - 4208585	99.894	2838	3	0	0	5225	Identical	chr6_GL000250v2_alt:4205748-4208585	Not_Identified
PB.23646.1	chr7 : 102688572 - 102691580	chr7 : 102593368 - 102595262	99.42	1897	6	2	0	3437	Identical	chr7:102593368-102595262	Not_Identified
PB.23646.1	chr7 : 102688572 - 102691580	chr7 : 102494199 - 102496097	99.368	1899	7	1	0	3435	Identical	chr7:102494199-102496097	Not_Identified
PB.23646.1	chr7 : 102688572 - 102691580	chr7 : 44039893 - 44041790	98.106	1901	26	4	0	3302	Identical	chr7:44039893-44041790	Not_Identified
PB.23646.3	chr7 : 102688845 - 102691605	chr7 : 102593363 - 102595262	99.369	1902	7	2	0	3441	Identical	chr7:102593363-102595262	Not_Identified
PB.23646.3	chr7 : 102688845 - 102691605	chr7 : 102494194 - 102496097	99.317	1904	8	1	0	3439	Identical	chr7:102494194-102496097	Not_Identified
PB.23646.3	chr7 : 102688845 - 102691605	chr7 : 44039888 - 44041790	98.059	1906	27	4	0	3306	Identical	chr7:44039888-44041790	Not_Identified
PB.23646.4	chr7 : 102688902 - 102691605	chr7 : 102593362 - 102595262	99.37	1904	6	3	0	3445	Identical	chr7:102593362-102595262	Not_Identified
PB.23646.4	chr7 : 102688902 - 102691605	chr7 : 102494193 - 102496097	99.318	1906	7	2	0	3443	Identical	chr7:102494193-102496097	Not_Identified
PB.23646.4	chr7 : 102688902 - 102691605	chr7 : 44039887 - 44041790	98.061	1908	26	5	0	3308	Identical	chr7:44039887-44041790	Not_Identified
PB.24426.3	chr8 : 12437016 - 12566910	chr8 : 7186282 - 7187311	95.64	1032	38	5	0	1650	Identical	chr8:7186282-7187311	Not_Identified
PB.24426.3	chr8 : 12437016 - 12566910	chr8 : 8100191 - 8101220	95.64	1032	38	5	0	1650	Identical	chr8:8100191-8101220	Not_Identified
PB.24426.3	chr8 : 12437016 - 12566910	chr8 : 7127074 - 7128103	95.053	1031	46	3	0	1616	Identical	chr8:7127074-7128103	Not_Identified
PB.24426.3	chr8 : 12437016 - 12566910	chr8 : 12623996 - 12625011	94.477	1032	36	5	0	1570	Identical	chr8:12623996-12625011	Not_Identified
PB.24426.3	chr8 : 12437016 - 12566910	chr8 : 66313151 - 66314079	92.193	935	63	6	0	1314	Identical	chr8:66313151-66314079	Not_Identified
PB.24426.3	chr8 : 12437016 - 12566910	chr8 : 12194743 - 12195437	99.137	695	6	0	0	1251	Identical	chr8:12194743-12195437	Not_Identified
PB.24426.3	chr8 : 12437016 - 12566910	chr8 : 8045897 - 8046817	90.481	935	71	6	0	1218	Identical	chr8:8045897-8046817	Not_Identified
PB.24426.3	chr8 : 12437016 - 12566910	chr8 : 7240749 - 7241669	90.374	935	72	6	0	1212	Identical	chr8:7240749-7241669	Not_Identified
PB.24426.3	chr8 : 12437016 - 12566910	chr8 : 7699293 - 7700213	90.374	935	72	6	0	1212	Identical	chr8:7699293-7700213	Not_Identified
PB.24426.3	chr8 : 12437016 - 12566910	chr8 : 12225057 - 12225988	90.16	935	85	3	0	1210	Identical	chr8:12225057-12225988	Not_Identified
PB.24426.3	chr8 : 12437016 - 12566910	chr8 : 7597900 - 7598820	90.267	935	73	6	0	1206	Identical	chr8:7597900-7598820	Not_Identified
PB.24426.3	chr8 : 12437016 - 12566910	chr8 : 46431071 - 46432004	90.053	935	88	3	0	1206	Identical	chr8:46431071-46432004	Not_Identified
PB.24426.3	chr8 : 12437016 - 12566910	chr8 : 8197178 - 8198108	90.064	936	83	6	0	1205	Identical	chr8:8197178-8198108	Not_Identified
PB.24426.3	chr8 : 12437016 - 12566910	chr8 : 8227195 - 8227892	95.129	698	34	0	0	1101	Identical	chr8:8227195-8227892	Not_Identified
PB.24426.3	chr8 : 12437016 - 12566910	chr4 : 4074194 - 4075220	95.344	1031	40	3	0	1631	Identical	chr4:4074194-4075220	Not_Identified
PB.24426.3	chr8 : 12437016 - 12566910	chr4 : 9034510 - 9035547	94.717	1041	38	5	0	1602	Identical	chr4:9034510-9035547	Not_Identified
PB.24426.3	chr8 : 12437016 - 12566910	chr4 : 9567407 - 9568435	93.016	1031	66	3	0	1500	Identical	chr4:9567407-9568435	Not_Identified
PB.24426.3	chr8 : 12437016 - 12566910	chr4 : 104170967 - 104171899	92.941	935	60	3	0	1356	Identical	chr4:104170967-104171899	Not_Identified
PB.24426.3	chr8 : 12437016 - 12566910	chr4 : 121446154 - 121447045	93.415	896	50	6	0	1319	Identical	chr4:121446154-121447045	Not_Identified
PB.24426.3	chr8 : 12437016 - 12566910	chr4 : 68528236 - 68529175	92.021	940	69	3	0	1315	Identical	chr4:68528236-68529175	Not_Identified
PB.24426.3	chr8 : 12437016 - 12566910	chr4 : 43001730 - 43002665	91.383	940	71	7	0	1279	Identical	chr4:43001730-43002665	Not_Identified
PB.24426.3	chr8 : 12437016 - 12566910	chr4 : 30232980 - 30233911	91.094	932	79	2	0	1258	Identical	chr4:30232980-30233911	Not_Identified
PB.24426.3	chr8 : 12437016 - 12566910	chr4 : 9518857 - 9519791	90.588	935	84	3	0	1236	Identical	chr4:9518857-9519791	Not_Identified
PB.24426.3	chr8 : 12437016 - 12566910	chr4 : 127439568 - 127440478	91.016	935	55	11	0	1234	Identical	chr4:127439568-127440478	Not_Identified
PB.24426.3	chr8 : 12437016 - 12566910	chr4 : 9657964 - 9658884	90.771	921	83	1	0	1229	Identical	chr4:9657964-9658884	Not_Identified
PB.24426.3	chr8 : 12437016 - 12566910	chr4 : 164975370 - 164976289	90.608	937	65	8	0	1221	Identical	chr4:164975370-164976289	Not_Identified
PB.24426.3	chr8 : 12437016 - 12566910	chr4 : 3883445 - 3884352	90.683	923	67	6	0	1210	Identical	chr4:3883445-3884352	Not_Identified
PB.24426.3	chr8 : 12437016 - 12566910	chr4 : 156386449 - 156387371	90.192	938	70	10	0	1203	Identical	chr4:156386449-156387371	Not_Identified
PB.24426.3	chr8 : 12437016 - 12566910	chr4 : 4150605 - 4151525	90.053	935	75	6	0	1195	Identical	chr4:4150605-4151525	Not_Identified
PB.24426.3	chr8 : 12437016 - 12566910	chr4 : 9151890 - 9152586	96.705	698	22	1	0	1160	Identical	chr4:9151890-9152586	Not_Identified
PB.24426.3	chr8 : 12437016 - 12566910	chr4 : 3956090 - 3956784	92.806	695	50	0	0	1007	Identical	chr4:3956090-3956784	Not_Identified
PB.24426.3	chr8 : 12437016 - 12566910	chr4 : 9691055 - 9691752	91.977	698	56	0	0	979	Identical	chr4:9691055-9691752	Not_Identified
PB.24426.3	chr8 : 12437016 - 12566910	chr4 : 183726749 - 183727275	91.028	535	37	7	0	712	Identical	chr4:183726749-183727275	Not_Identified
PB.24426.3	chr8 : 12437016 - 12566910	chr3 : 75537625 - 75538654	94.66	1030	50	3	0	1592	Identical	chr3:75537625-75538654	Not_Identified
PB.24426.3	chr8 : 12437016 - 12566910	chr3 : 125799344 - 125800371	93.016	1031	65	4	0	1498	Identical	chr3:125799344-125800371	Not_Identified
PB.24426.3	chr8 : 12437016 - 12566910	chr3 : 75592767 - 75593700	91.765	935	72	3	0	1295	Identical	chr3:75592767-75593700	Not_Identified
PB.24426.3	chr8 : 12437016 - 12566910	chr3 : 57343177 - 57344118	90.764	942	82	3	0	1253	Identical	chr3:57343177-57344118	Not_Identified
PB.24426.3	chr8 : 12437016 - 12566910	chr3 : 7941676 - 7942602	90.909	935	73	6	0	1245	Identical	chr3:7941676-7942602	Not_Identified
PB.24426.3	chr8 : 12437016 - 12566910	chr3 : 183169980 - 183170912	90.491	936	82	4	0	1229	Identical	chr3:183169980-183170912	Not_Identified
PB.24426.3	chr8 : 12437016 - 12566910	chr3 : 15145616 - 15146427	93.973	813	44	3	0	1225	Identical	chr3:15145616-15146427	Not_Identified
PB.24426.3	chr8 : 12437016 - 12566910	chr3 : 142752140 - 142753074	90.267	935	87	2	0	1219	Identical	chr3:142752140-142753074	Not_Identified
PB.24426.3	chr8 : 12437016 - 12566910	chr3 : 125753034 - 125753966	90.16	935	86	4	0	1212	Identical	chr3:125753034-125753966	Not_Identified
PB.24426.3	chr8 : 12437016 - 12566910	chr3 : 75374258 - 75375179	90.299	938	68	10	0	1206	Identical	chr3:75374258-75375179	Not_Identified
PB.24426.3	chr8 : 12437016 - 12566910	chr3 : 121611199 - 121612106	90.309	939	55	8	0	1197	Identical	chr3:121611199-121612106	Not_Identified
PB.24426.3	chr8 : 12437016 - 12566910	chr3 : 75435784 - 75436474	94.676	695	33	2	0	1075	Identical	chr3:75435784-75436474	Not_Identified
PB.24426.3	chr8 : 12437016 - 12566910	chr3 : 130112183 - 130112865	93.4	697	30	4	0	1018	Identical	chr3:130112183-130112865	Not_Identified
PB.24426.3	chr8 : 12437016 - 12566910	chr3 : 125915220 - 125915912	93.094	695	46	1	0	1016	Identical	chr3:125915220-125915912	Not_Identified
PB.24426.3	chr8 : 12437016 - 12566910	chr11 : 67921164 - 67922193	94.471	1031	52	3	0	1583	Identical	chr11:67921164-67922193	Not_Identified
PB.24426.3	chr8 : 12437016 - 12566910	chr11 : 3545256 - 3546282	94.083	1031	53	4	0	1559	Identical	chr11:3545256-3546282	Not_Identified
PB.24426.3	chr8 : 12437016 - 12566910	chr11 : 71673755 - 71674784	93.695	1031	60	4	0	1539	Identical	chr11:71673755-71674784	Not_Identified
PB.24426.3	chr8 : 12437016 - 12566910	chr11 : 76711086 - 76712018	93.048	935	59	3	0	1362	Identical	chr11:76711086-76712018	Not_Identified
PB.24426.3	chr8 : 12437016 - 12566910	chr11 : 113777040 - 113777961	91.747	933	64	5	0	1284	Identical	chr11:113777040-113777961	Not_Identified
PB.24426.3	chr8 : 12437016 - 12566910	chr11 : 67968343 - 67969277	91.016	935	80	2	0	1258	Identical	chr11:67968343-67969277	Not_Identified
PB.24426.3	chr8 : 12437016 - 12566910	chr11 : 37930580 - 37931494	91.008	923	71	5	0	1234	Identical	chr11:37930580-37931494	Not_Identified
PB.24426.3	chr8 : 12437016 - 12566910	chr11 : 71625996 - 71626931	90.491	936	85	3	0	1232	Identical	chr11:71625996-71626931	Not_Identified
PB.24426.3	chr8 : 12437016 - 12566910	chr11 : 3394647 - 3395567	90.588	935	70	6	0	1223	Identical	chr11:3394647-3395567	Not_Identified
PB.24426.3	chr8 : 12437016 - 12566910	chr11 : 50346424 - 50347355	90.257	934	87	2	0	1218	Identical	chr11:50346424-50347355	Not_Identified
PB.24426.3	chr8 : 12437016 - 12566910	chr11 : 50131235 - 50132166	90.043	934	89	2	0	1206	Identical	chr11:50131235-50132166	Not_Identified
PB.24426.3	chr8 : 12437016 - 12566910	chr11 : 67716583 - 67717502	90.267	935	72	6	0	1205	Identical	chr11:67716583-67717502	Not_Identified
PB.24426.3	chr8 : 12437016 - 12566910	chr11 : 123279703 - 123280615	90.278	936	63	10	0	1199	Identical	chr11:123279703-123280615	Not_Identified
PB.24426.3	chr8 : 12437016 - 12566910	chr11 : 23092598 - 23093409	92.611	812	56	2	0	1164	Identical	chr11:23092598-23093409	Not_Identified
PB.24426.3	chr8 : 12437016 - 12566910	chr11 : 3423208 - 3423902	93.237	695	47	0	0	1024	Identical	chr11:3423208-3423902	Not_Identified
PB.24426.3	chr8 : 12437016 - 12566910	chr11 : 67806025 - 67806719	92.806	695	50	0	0	1007	Identical	chr11:67806025-67806719	Not_Identified
PB.24426.3	chr8 : 12437016 - 12566910	chr11 : 71786144 - 71786837	92.806	695	49	1	0	1005	Identical	chr11:71786144-71786837	Not_Identified
PB.24426.3	chr8 : 12437016 - 12566910	chr11 : 56502675 - 56503298	90.521	633	47	6	0	824	Identical	chr11:56502675-56503298	Not_Identified
PB.24426.3	chr8 : 12437016 - 12566910	chr3_KI270780v1_alt : 139650 - 140677	93.016	1031	65	4	0	1498	Identical	chr3_KI270780v1_alt:139650-140677	Not_Identified
PB.24426.3	chr8 : 12437016 - 12566910	chr3_KI270780v1_alt : 87516 - 88448	90.16	935	86	4	0	1212	Identical	chr3_KI270780v1_alt:87516-88448	Not_Identified
PB.24426.3	chr8 : 12437016 - 12566910	chr14 : 24009792 - 24010816	91.351	1029	83	2	0	1402	Identical	chr14:24009792-24010816	Not_Identified
PB.24426.3	chr8 : 12437016 - 12566910	chr14 : 54752700 - 54753622	91.426	933	68	5	0	1269	Identical	chr14:54752700-54753622	Not_Identified
PB.24426.3	chr8 : 12437016 - 12566910	chr14 : 20241651 - 20242570	91.116	923	75	3	0	1243	Identical	chr14:20241651-20242570	Not_Identified
PB.24426.3	chr8 : 12437016 - 12566910	chr14 : 106031324 - 106032256	90.568	933	84	2	0	1232	Identical	chr14:106031324-106032256	Not_Identified
PB.24426.3	chr8 : 12437016 - 12566910	chr14 : 16032516 - 16033436	90.181	937	70	7	0	1201	Identical	chr14:16032516-16033436	Not_Identified
PB.24426.3	chr8 : 12437016 - 12566910	chr14 : 94626138 - 94627047	90.374	935	61	11	0	1201	Identical	chr14:94626138-94627047	Not_Identified
PB.24426.3	chr8 : 12437016 - 12566910	chr14 : 24015148 - 24015776	92.369	629	44	3	0	893	Identical	chr14:24015148-24015776	Not_Identified
PB.24426.3	chr8 : 12437016 - 12566910	chr14 : 23972667 - 23973289	92.135	623	47	1	0	878	Identical	chr14:23972667-23973289	Not_Identified
PB.24426.3	chr8 : 12437016 - 12566910	chr10 : 95197289 - 95198230	93.531	943	55	4	0	1399	Identical	chr10:95197289-95198230	Not_Identified
PB.24426.3	chr8 : 12437016 - 12566910	chr10 : 25881198 - 25882134	92.553	940	63	3	0	1341	Identical	chr10:25881198-25882134	Not_Identified
PB.24426.3	chr8 : 12437016 - 12566910	chr10 : 29426711 - 29427645	92.406	935	67	2	0	1330	Identical	chr10:29426711-29427645	Not_Identified
PB.24426.3	chr8 : 12437016 - 12566910	chr10 : 70257191 - 70258125	92.406	935	67	2	0	1330	Identical	chr10:70257191-70258125	Not_Identified
PB.24426.3	chr8 : 12437016 - 12566910	chr10 : 97699820 - 97700751	92.201	936	64	4	0	1315	Identical	chr10:97699820-97700751	Not_Identified
PB.24426.3	chr8 : 12437016 - 12566910	chr10 : 101033628 - 101034561	91.88	936	70	4	0	1303	Identical	chr10:101033628-101034561	Not_Identified
PB.24426.3	chr8 : 12437016 - 12566910	chr10 : 32894456 - 32895388	91.426	933	78	1	0	1279	Identical	chr10:32894456-32895388	Not_Identified
PB.24426.3	chr8 : 12437016 - 12566910	chr10 : 80805879 - 80806816	91.083	942	72	6	0	1264	Identical	chr10:80805879-80806816	Not_Identified
PB.24426.3	chr8 : 12437016 - 12566910	chr10 : 133609964 - 133610912	90.306	949	74	5	0	1227	Identical	chr10:133609964-133610912	Not_Identified
PB.24426.3	chr8 : 12437016 - 12566910	chr22_KI270878v1_alt : 156424 - 157358	93.583	935	56	2	0	1391	Identical	chr22_KI270878v1_alt:156424-157358	Not_Identified
PB.24426.3	chr8 : 12437016 - 12566910	chr22_KI270878v1_alt : 178847 - 179773	92.497	933	60	4	0	1327	Identical	chr22_KI270878v1_alt:178847-179773	Not_Identified
PB.24426.3	chr8 : 12437016 - 12566910	chr19 : 41036141 - 41037073	93.262	935	57	3	0	1373	Identical	chr19:41036141-41037073	Not_Identified
PB.24426.3	chr8 : 12437016 - 12566910	chr19 : 21620306 - 21621238	91.328	934	75	4	0	1271	Identical	chr19:21620306-21621238	Not_Identified
PB.24426.3	chr8 : 12437016 - 12566910	chr1 : 150709198 - 150710118	93.499	923	54	3	0	1367	Identical	chr1:150709198-150710118	Not_Identified
PB.24426.3	chr8 : 12437016 - 12566910	chr1 : 236504498 - 236505431	92.727	935	63	4	0	1345	Identical	chr1:236504498-236505431	Not_Identified
PB.24426.3	chr8 : 12437016 - 12566910	chr1 : 147709503 - 147710433	92.299	935	64	5	0	1321	Identical	chr1:147709503-147710433	Not_Identified
PB.24426.3	chr8 : 12437016 - 12566910	chr1 : 161433900 - 161434831	92.077	934	69	3	0	1310	Identical	chr1:161433900-161434831	Not_Identified
PB.24426.3	chr8 : 12437016 - 12566910	chr1 : 40471747 - 40472664	91.774	936	54	11	0	1280	Identical	chr1:40471747-40472664	Not_Identified
PB.24426.3	chr8 : 12437016 - 12566910	chr1 : 47133177 - 47134108	91.435	934	73	5	0	1275	Identical	chr1:47133177-47134108	Not_Identified
PB.24426.3	chr8 : 12437016 - 12566910	chr1 : 112816873 - 112817803	91.337	935	73	6	0	1271	Identical	chr1:112816873-112817803	Not_Identified
PB.24426.3	chr8 : 12437016 - 12566910	chr1 : 225965839 - 225966763	91.374	939	62	9	0	1267	Identical	chr1:225965839-225966763	Not_Identified
PB.24426.3	chr8 : 12437016 - 12566910	chr1 : 53168332 - 53169249	91.23	935	61	4	0	1253	Identical	chr1:53168332-53169249	Not_Identified
PB.24426.3	chr8 : 12437016 - 12566910	chr1 : 153088343 - 153089274	90.997	933	79	3	0	1253	Identical	chr1:153088343-153089274	Not_Identified
PB.24426.3	chr8 : 12437016 - 12566910	chr15 : 97629197 - 97630131	93.048	935	61	2	0	1363	Identical	chr15:97629197-97630131	Not_Identified
PB.24426.3	chr8 : 12437016 - 12566910	chr15 : 90346656 - 90347578	92.524	923	65	2	0	1319	Identical	chr15:90346656-90347578	Not_Identified
PB.24426.3	chr8 : 12437016 - 12566910	chr15 : 44228594 - 44229518	91.17	940	60	10	0	1254	Identical	chr15:44228594-44229518	Not_Identified
PB.24426.3	chr8 : 12437016 - 12566910	chr15 : 40644047 - 40644969	90.89	933	73	5	0	1242	Identical	chr15:40644047-40644969	Not_Identified
PB.24426.3	chr8 : 12437016 - 12566910	chr12 : 107997131 - 107998053	93.391	923	57	2	0	1363	Identical	chr12:107997131-107998053	Not_Identified
PB.24426.3	chr8 : 12437016 - 12566910	chr12 : 56822108 - 56823040	92.727	935	62	3	0	1345	Identical	chr12:56822108-56823040	Not_Identified
PB.24426.3	chr8 : 12437016 - 12566910	chr12 : 49115641 - 49116578	92.217	938	66	3	0	1321	Identical	chr12:49115641-49116578	Not_Identified
PB.24426.3	chr8 : 12437016 - 12566910	chr12 : 8431502 - 8432439	91.045	938	77	3	0	1260	Identical	chr12:8431502-8432439	Not_Identified
PB.24426.3	chr8 : 12437016 - 12566910	chr12 : 8409313 - 8410246	90.578	934	84	3	0	1234	Identical	chr12:8409313-8410246	Not_Identified
PB.24426.3	chr8 : 12437016 - 12566910	chr12 : 34180368 - 34181305	90.415	939	85	4	0	1230	Identical	chr12:34180368-34181305	Not_Identified
PB.24426.3	chr8 : 12437016 - 12566910	chr12 : 8220178 - 8221111	90.192	938	81	7	0	1212	Identical	chr12:8220178-8221111	Not_Identified
PB.24426.3	chr8 : 12437016 - 12566910	chr12 : 8243654 - 8244350	95.552	697	29	1	0	1114	Identical	chr12:8243654-8244350	Not_Identified
PB.24426.3	chr8 : 12437016 - 12566910	chr7 : 105148648 - 105149570	93.283	923	58	2	0	1358	Identical	chr7:105148648-105149570	Not_Identified
PB.24426.3	chr8 : 12437016 - 12566910	chr7 : 55942987 - 55943903	91.202	932	66	7	0	1253	Identical	chr7:55942987-55943903	Not_Identified
PB.24426.3	chr8 : 12437016 - 12566910	chr7 : 97941112 - 97942046	90.481	935	85	2	0	1230	Identical	chr7:97941112-97942046	Not_Identified
PB.24426.3	chr8 : 12437016 - 12566910	chr7 : 68103848 - 68104765	90.032	933	76	8	0	1192	Identical	chr7:68103848-68104765	Not_Identified
PB.24426.3	chr8 : 12437016 - 12566910	chrX : 91170263 - 91171199	92.85	937	63	2	0	1356	Identical	chrX:91170263-91171199	Not_Identified
PB.24426.3	chr8 : 12437016 - 12566910	chrX : 154521166 - 154522082	92.308	923	61	3	0	1303	Identical	chrX:154521166-154522082	Not_Identified
PB.24426.3	chr8 : 12437016 - 12566910	chrX : 127353937 - 127354849	90.053	935	67	12	0	1188	Identical	chrX:127353937-127354849	Not_Identified
PB.24426.3	chr8 : 12437016 - 12566910	chr5 : 24465739 - 24466673	92.842	936	61	4	0	1352	Identical	chr5:24465739-24466673	Not_Identified
PB.24426.3	chr8 : 12437016 - 12566910	chr5 : 57546637 - 57547569	91.809	940	61	6	0	1295	Identical	chr5:57546637-57547569	Not_Identified
PB.24426.3	chr8 : 12437016 - 12566910	chr5 : 152797385 - 152798315	91.551	935	71	4	0	1282	Identical	chr5:152797385-152798315	Not_Identified
PB.24426.3	chr8 : 12437016 - 12566910	chr5 : 99328393 - 99329322	91.016	935	75	4	0	1253	Identical	chr5:99328393-99329322	Not_Identified
PB.24426.3	chr8 : 12437016 - 12566910	chr5 : 162370106 - 162371029	90.374	935	75	9	0	1214	Identical	chr5:162370106-162371029	Not_Identified
PB.24426.3	chr8 : 12437016 - 12566910	chr5 : 26197414 - 26198304	90.166	905	70	9	0	1160	Identical	chr5:26197414-26198304	Not_Identified
PB.24426.3	chr8 : 12437016 - 12566910	chr16_KI270856v1_alt : 60959 - 61892	92.735	936	61	5	0	1345	Identical	chr16_KI270856v1_alt:60959-61892	Not_Identified
PB.24426.3	chr8 : 12437016 - 12566910	chr16 : 1930829 - 1931762	92.735	936	61	5	0	1345	Identical	chr16:1930829-1931762	Not_Identified
PB.24426.3	chr8 : 12437016 - 12566910	chr16 : 10829544 - 10830485	92.569	942	59	6	0	1341	Identical	chr16:10829544-10830485	Not_Identified
PB.24426.3	chr8 : 12437016 - 12566910	chr16 : 35153432 - 35154361	91.702	940	63	5	0	1290	Identical	chr16:35153432-35154361	Not_Identified
PB.24426.3	chr8 : 12437016 - 12566910	chr16 : 5098437 - 5099131	95.252	695	33	0	0	1101	Identical	chr16:5098437-5099131	Not_Identified
PB.24426.3	chr8 : 12437016 - 12566910	chr9 : 77303518 - 77304452	92.513	935	66	2	0	1336	Identical	chr9:77303518-77304452	Not_Identified
PB.24426.3	chr8 : 12437016 - 12566910	chr9 : 126716514 - 126717432	91.318	933	63	5	0	1258	Identical	chr9:126716514-126717432	Not_Identified
PB.24426.3	chr8 : 12437016 - 12566910	chr2 : 20501266 - 20502198	92.497	933	66	2	0	1332	Identical	chr2:20501266-20502198	Not_Identified
PB.24426.3	chr8 : 12437016 - 12566910	chr2 : 109636934 - 109637851	92.193	935	52	4	0	1303	Identical	chr2:109636934-109637851	Not_Identified
PB.24426.3	chr8 : 12437016 - 12566910	chr2 : 105425022 - 105425961	91.702	940	72	4	0	1299	Identical	chr2:105425022-105425961	Not_Identified
PB.24426.3	chr8 : 12437016 - 12566910	chr2 : 129701350 - 129702290	91.18	941	73	3	0	1269	Identical	chr2:129701350-129702290	Not_Identified
PB.24426.3	chr8 : 12437016 - 12566910	chr2 : 95191340 - 95192274	90.909	935	81	2	0	1253	Identical	chr2:95191340-95192274	Not_Identified
PB.24426.3	chr8 : 12437016 - 12566910	chr2 : 95567178 - 95568089	90.685	934	63	7	0	1221	Identical	chr2:95567178-95568089	Not_Identified
PB.24426.3	chr8 : 12437016 - 12566910	chr2 : 240671344 - 240672092	92.533	750	52	3	0	1072	Identical	chr2:240671344-240672092	Not_Identified
PB.24426.3	chr8 : 12437016 - 12566910	chr13 : 114182006 - 114182945	92.136	941	71	2	0	1325	Identical	chr13:114182006-114182945	Not_Identified
PB.24426.3	chr8 : 12437016 - 12566910	chr13 : 42710788 - 42711708	91.658	935	60	8	0	1279	Identical	chr13:42710788-42711708	Not_Identified
PB.24426.3	chr8 : 12437016 - 12566910	chr13 : 98764338 - 98765256	90.598	936	66	12	0	1221	Identical	chr13:98764338-98765256	Not_Identified
PB.24426.3	chr8 : 12437016 - 12566910	chrY : 6958493 - 6959509	90.107	1031	84	9	0	1323	Identical	chrY:6958493-6959509	Not_Identified
PB.24426.3	chr8 : 12437016 - 12566910	chrY : 4634020 - 4634957	92.004	938	71	2	0	1314	Identical	chrY:4634020-4634957	Not_Identified
PB.24426.3	chr8 : 12437016 - 12566910	chrY : 14133175 - 14134103	91.026	936	73	4	0	1253	Identical	chrY:14133175-14134103	Not_Identified
PB.24426.3	chr8 : 12437016 - 12566910	chr6 : 95361305 - 95362229	92.283	933	62	4	0	1315	Identical	chr6:95361305-95362229	Not_Identified
PB.24426.3	chr8 : 12437016 - 12566910	chr6 : 141096304 - 141097236	92.086	935	68	3	0	1312	Identical	chr6:141096304-141097236	Not_Identified
PB.24426.3	chr8 : 12437016 - 12566910	chr6 : 60654987 - 60655917	91.765	935	69	4	0	1293	Identical	chr6:60654987-60655917	Not_Identified
PB.24426.3	chr8 : 12437016 - 12566910	chr6 : 52748374 - 52749305	91.64	933	75	2	0	1288	Identical	chr6:52748374-52749305	Not_Identified
PB.24426.3	chr8 : 12437016 - 12566910	chr6 : 52883249 - 52884169	91.453	936	60	6	0	1267	Identical	chr6:52883249-52884169	Not_Identified
PB.24426.3	chr8 : 12437016 - 12566910	chr6 : 52947793 - 52948713	90.267	935	73	8	0	1206	Identical	chr6:52947793-52948713	Not_Identified
PB.24426.3	chr8 : 12437016 - 12566910	chr6 : 64944493 - 64945119	92.101	633	40	5	0	883	Identical	chr6:64944493-64945119	Not_Identified
PB.24426.3	chr8 : 12437016 - 12566910	chr21 : 38572857 - 38573787	92.086	935	66	4	0	1310	Identical	chr21:38572857-38573787	Not_Identified
PB.24426.3	chr8 : 12437016 - 12566910	chr22 : 17059131 - 17060067	91.462	937	76	2	0	1284	Identical	chr22:17059131-17060067	Not_Identified
PB.24426.3	chr8 : 12437016 - 12566910	chr22 : 11608468 - 11609400	91.346	936	73	5	0	1273	Identical	chr22:11608468-11609400	Not_Identified
PB.24426.3	chr8 : 12437016 - 12566910	chr22 : 11274113 - 11275033	90.278	936	71	5	0	1206	Identical	chr22:11274113-11275033	Not_Identified
PB.24426.3	chr8 : 12437016 - 12566910	chrUn_KI270442v1 : 240035 - 240970	91.346	936	76	3	0	1275	Identical	chrUn_KI270442v1:240035-240970	Not_Identified
PB.24426.3	chr8 : 12437016 - 12566910	chr20 : 30902353 - 30903283	90.705	936	77	6	0	1238	Identical	chr20:30902353-30903283	Not_Identified
PB.24426.3	chr8 : 12437016 - 12566910	chr20 : 29759043 - 29759975	90.598	936	80	4	0	1234	Identical	chr20:29759043-29759975	Not_Identified
PB.24426.3	chr8 : 12437016 - 12566910	chr20 : 23829417 - 23830332	90.226	931	72	6	0	1197	Identical	chr20:23829417-23830332	Not_Identified
PB.24426.3	chr8 : 12437016 - 12566910	chr20 : 29316552 - 29317182	92.552	631	45	1	0	904	Identical	chr20:29316552-29317182	Not_Identified
PB.24426.3	chr8 : 12437016 - 12566910	chr14_KI270846v1_alt : 499093 - 500025	90.568	933	84	2	0	1232	Identical	chr14_KI270846v1_alt:499093-500025	Not_Identified
PB.24426.3	chr8 : 12437016 - 12566910	chr8_KI270813v1_alt : 281003 - 281923	90.267	935	73	6	0	1206	Identical	chr8_KI270813v1_alt:281003-281923	Not_Identified
PB.24426.3	chr8 : 12437016 - 12566910	chr17 : 16400187 - 16401034	90.035	853	73	8	0	1094	Identical	chr17:16400187-16401034	Not_Identified
PB.24426.4	chr8 : 12437020 - 12566914	chr8 : 7186282 - 7187315	95.656	1036	38	5	0	1657	Identical	chr8:7186282-7187315	Not_Identified
PB.24426.4	chr8 : 12437020 - 12566914	chr8 : 8100187 - 8101220	95.656	1036	38	5	0	1657	Identical	chr8:8100187-8101220	Not_Identified
PB.24426.4	chr8 : 12437020 - 12566914	chr8 : 7127070 - 7128103	95.072	1035	46	3	0	1624	Identical	chr8:7127070-7128103	Not_Identified
PB.24426.4	chr8 : 12437020 - 12566914	chr8 : 12623996 - 12625015	94.498	1036	36	5	0	1578	Identical	chr8:12623996-12625015	Not_Identified
PB.24426.4	chr8 : 12437020 - 12566914	chr8 : 66313147 - 66314079	92.226	939	63	6	0	1321	Identical	chr8:66313147-66314079	Not_Identified
PB.24426.4	chr8 : 12437020 - 12566914	chr8 : 12194747 - 12195437	99.132	691	6	0	0	1243	Identical	chr8:12194747-12195437	Not_Identified
PB.24426.4	chr8 : 12437020 - 12566914	chr8 : 8045897 - 8046818	90.491	936	71	6	0	1219	Identical	chr8:8045897-8046818	Not_Identified
PB.24426.4	chr8 : 12437020 - 12566914	chr8 : 12225053 - 12225988	90.202	939	85	3	0	1218	Identical	chr8:12225053-12225988	Not_Identified
PB.24426.4	chr8 : 12437020 - 12566914	chr8 : 7240745 - 7241669	90.309	939	73	6	0	1214	Identical	chr8:7240745-7241669	Not_Identified
PB.24426.4	chr8 : 12437020 - 12566914	chr8 : 7699289 - 7700213	90.309	939	73	6	0	1214	Identical	chr8:7699289-7700213	Not_Identified
PB.24426.4	chr8 : 12437020 - 12566914	chr8 : 46431067 - 46432004	90.096	939	88	3	0	1214	Identical	chr8:46431067-46432004	Not_Identified
PB.24426.4	chr8 : 12437020 - 12566914	chr8 : 8197178 - 8198112	90.106	940	83	6	0	1212	Identical	chr8:8197178-8198112	Not_Identified
PB.24426.4	chr8 : 12437020 - 12566914	chr8 : 7597900 - 7598821	90.278	936	73	6	0	1208	Identical	chr8:7597900-7598821	Not_Identified
PB.24426.4	chr8 : 12437020 - 12566914	chr8 : 8227195 - 8227888	95.101	694	34	0	0	1094	Identical	chr8:8227195-8227888	Not_Identified
PB.24426.4	chr8 : 12437020 - 12566914	chr4 : 4074194 - 4075224	95.362	1035	40	3	0	1639	Identical	chr4:4074194-4075224	Not_Identified
PB.24426.4	chr8 : 12437020 - 12566914	chr4 : 9034506 - 9035547	94.737	1045	38	5	0	1609	Identical	chr4:9034506-9035547	Not_Identified
PB.24426.4	chr8 : 12437020 - 12566914	chr4 : 9567403 - 9568435	93.043	1035	66	3	0	1507	Identical	chr4:9567403-9568435	Not_Identified
PB.24426.4	chr8 : 12437020 - 12566914	chr4 : 104170967 - 104171903	92.971	939	60	3	0	1363	Identical	chr4:104170967-104171903	Not_Identified
PB.24426.4	chr8 : 12437020 - 12566914	chr4 : 68528236 - 68529179	92.055	944	69	3	0	1323	Identical	chr4:68528236-68529179	Not_Identified
PB.24426.4	chr8 : 12437020 - 12566914	chr4 : 121446154 - 121447045	93.415	896	50	6	0	1319	Identical	chr4:121446154-121447045	Not_Identified
PB.24426.4	chr8 : 12437020 - 12566914	chr4 : 43001726 - 43002665	91.419	944	71	7	0	1286	Identical	chr4:43001726-43002665	Not_Identified
PB.24426.4	chr8 : 12437020 - 12566914	chr4 : 30232976 - 30233911	91.035	937	79	3	0	1260	Identical	chr4:30232976-30233911	Not_Identified
PB.24426.4	chr8 : 12437020 - 12566914	chr4 : 127439562 - 127440478	90.967	941	56	11	0	1240	Identical	chr4:127439562-127440478	Not_Identified
PB.24426.4	chr8 : 12437020 - 12566914	chr4 : 9518857 - 9519792	90.598	936	84	3	0	1238	Identical	chr4:9518857-9519792	Not_Identified
PB.24426.4	chr8 : 12437020 - 12566914	chr4 : 9657964 - 9658888	90.811	925	83	1	0	1236	Identical	chr4:9657964-9658888	Not_Identified
PB.24426.4	chr8 : 12437020 - 12566914	chr4 : 164975370 - 164976293	90.648	941	65	8	0	1229	Identical	chr4:164975370-164976293	Not_Identified
PB.24426.4	chr8 : 12437020 - 12566914	chr4 : 3883441 - 3884352	90.615	927	68	6	0	1212	Identical	chr4:3883441-3884352	Not_Identified
PB.24426.4	chr8 : 12437020 - 12566914	chr4 : 156386446 - 156387371	90.223	941	70	10	0	1208	Identical	chr4:156386446-156387371	Not_Identified
PB.24426.4	chr8 : 12437020 - 12566914	chr4 : 9151890 - 9152582	96.686	694	22	1	0	1153	Identical	chr4:9151890-9152582	Not_Identified
PB.24426.4	chr8 : 12437020 - 12566914	chr4 : 3956094 - 3956784	92.909	691	49	0	0	1005	Identical	chr4:3956094-3956784	Not_Identified
PB.24426.4	chr8 : 12437020 - 12566914	chr4 : 9691055 - 9691748	91.931	694	56	0	0	972	Identical	chr4:9691055-9691748	Not_Identified
PB.24426.4	chr8 : 12437020 - 12566914	chr4 : 183726749 - 183727275	91.028	535	37	7	0	712	Identical	chr4:183726749-183727275	Not_Identified
PB.24426.4	chr8 : 12437020 - 12566914	chr3 : 75537625 - 75538657	94.676	1033	50	3	0	1598	Identical	chr3:75537625-75538657	Not_Identified
PB.24426.4	chr8 : 12437020 - 12566914	chr3 : 125799340 - 125800371	93.043	1035	65	4	0	1506	Identical	chr3:125799340-125800371	Not_Identified
PB.24426.4	chr8 : 12437020 - 12566914	chr3 : 75592763 - 75593700	91.8	939	72	3	0	1303	Identical	chr3:75592763-75593700	Not_Identified
PB.24426.4	chr8 : 12437020 - 12566914	chr3 : 57343177 - 57344122	90.803	946	82	3	0	1260	Identical	chr3:57343177-57344122	Not_Identified
PB.24426.4	chr8 : 12437020 - 12566914	chr3 : 7941676 - 7942606	90.948	939	73	6	0	1253	Identical	chr3:7941676-7942606	Not_Identified
PB.24426.4	chr8 : 12437020 - 12566914	chr3 : 15145612 - 15146427	94.002	817	44	3	0	1232	Identical	chr3:15145612-15146427	Not_Identified
PB.24426.4	chr8 : 12437020 - 12566914	chr3 : 183169980 - 183170916	90.426	940	83	4	0	1230	Identical	chr3:183169980-183170916	Not_Identified
PB.24426.4	chr8 : 12437020 - 12566914	chr3 : 142752136 - 142753074	90.202	939	88	2	0	1221	Identical	chr3:142752136-142753074	Not_Identified
PB.24426.4	chr8 : 12437020 - 12566914	chr3 : 75374254 - 75375179	90.34	942	68	10	0	1214	Identical	chr3:75374254-75375179	Not_Identified
PB.24426.4	chr8 : 12437020 - 12566914	chr3 : 125753034 - 125753967	90.171	936	86	4	0	1214	Identical	chr3:125753034-125753967	Not_Identified
PB.24426.4	chr8 : 12437020 - 12566914	chr3 : 121611195 - 121612106	90.35	943	55	8	0	1205	Identical	chr3:121611195-121612106	Not_Identified
PB.24426.4	chr8 : 12437020 - 12566914	chr3 : 75435788 - 75436474	94.645	691	33	2	0	1068	Identical	chr3:75435788-75436474	Not_Identified
PB.24426.4	chr8 : 12437020 - 12566914	chr3 : 125915220 - 125915908	93.198	691	45	1	0	1014	Identical	chr3:125915220-125915908	Not_Identified
PB.24426.4	chr8 : 12437020 - 12566914	chr3 : 130112187 - 130112865	93.362	693	30	4	0	1011	Identical	chr3:130112187-130112865	Not_Identified
PB.24426.4	chr8 : 12437020 - 12566914	chr11 : 67921164 - 67922197	94.493	1035	52	3	0	1591	Identical	chr11:67921164-67922197	Not_Identified
PB.24426.4	chr8 : 12437020 - 12566914	chr11 : 3545256 - 3546286	94.106	1035	53	4	0	1567	Identical	chr11:3545256-3546286	Not_Identified
PB.24426.4	chr8 : 12437020 - 12566914	chr11 : 71673751 - 71674784	93.72	1035	60	4	0	1546	Identical	chr11:71673751-71674784	Not_Identified
PB.24426.4	chr8 : 12437020 - 12566914	chr11 : 76711086 - 76712022	93.078	939	59	3	0	1369	Identical	chr11:76711086-76712022	Not_Identified
PB.24426.4	chr8 : 12437020 - 12566914	chr11 : 113777040 - 113777961	91.747	933	64	5	0	1284	Identical	chr11:113777040-113777961	Not_Identified
PB.24426.4	chr8 : 12437020 - 12566914	chr11 : 67968339 - 67969277	90.948	939	81	2	0	1260	Identical	chr11:67968339-67969277	Not_Identified
PB.24426.4	chr8 : 12437020 - 12566914	chr11 : 37930580 - 37931498	91.046	927	71	5	0	1242	Identical	chr11:37930580-37931498	Not_Identified
PB.24426.4	chr8 : 12437020 - 12566914	chr11 : 71625996 - 71626935	90.532	940	85	3	0	1240	Identical	chr11:71625996-71626935	Not_Identified
PB.24426.4	chr8 : 12437020 - 12566914	chr11 : 3394643 - 3395567	90.628	939	70	6	0	1230	Identical	chr11:3394643-3395567	Not_Identified
PB.24426.4	chr8 : 12437020 - 12566914	chr11 : 50346424 - 50347359	90.192	938	88	2	0	1219	Identical	chr11:50346424-50347359	Not_Identified
PB.24426.4	chr8 : 12437020 - 12566914	chr11 : 67716579 - 67717502	90.202	939	73	6	0	1206	Identical	chr11:67716579-67717502	Not_Identified
PB.24426.4	chr8 : 12437020 - 12566914	chr11 : 123279703 - 123280619	90.319	940	63	10	0	1206	Identical	chr11:123279703-123280619	Not_Identified
PB.24426.4	chr8 : 12437020 - 12566914	chr11 : 23092594 - 23093409	92.647	816	56	2	0	1171	Identical	chr11:23092594-23093409	Not_Identified
PB.24426.4	chr8 : 12437020 - 12566914	chr11 : 3423212 - 3423902	93.198	691	47	0	0	1016	Identical	chr11:3423212-3423902	Not_Identified
PB.24426.4	chr8 : 12437020 - 12566914	chr11 : 67806029 - 67806719	92.909	691	49	0	0	1005	Identical	chr11:67806029-67806719	Not_Identified
PB.24426.4	chr8 : 12437020 - 12566914	chr11 : 71786144 - 71786830	93.023	688	47	1	0	1003	Identical	chr11:71786144-71786830	Not_Identified
PB.24426.4	chr8 : 12437020 - 12566914	chr11 : 56502673 - 56503298	90.551	635	47	6	0	828	Identical	chr11:56502673-56503298	Not_Identified
PB.24426.4	chr8 : 12437020 - 12566914	chr3_KI270780v1_alt : 139646 - 140677	93.043	1035	65	4	0	1506	Identical	chr3_KI270780v1_alt:139646-140677	Not_Identified
PB.24426.4	chr8 : 12437020 - 12566914	chr3_KI270780v1_alt : 87516 - 88449	90.171	936	86	4	0	1214	Identical	chr3_KI270780v1_alt:87516-88449	Not_Identified
PB.24426.4	chr8 : 12437020 - 12566914	chr14 : 24009788 - 24010816	91.384	1033	83	2	0	1410	Identical	chr14:24009788-24010816	Not_Identified
PB.24426.4	chr8 : 12437020 - 12566914	chr14 : 54752696 - 54753622	91.462	937	68	5	0	1277	Identical	chr14:54752696-54753622	Not_Identified
PB.24426.4	chr8 : 12437020 - 12566914	chr14 : 20241647 - 20242570	91.154	927	75	3	0	1251	Identical	chr14:20241647-20242570	Not_Identified
PB.24426.4	chr8 : 12437020 - 12566914	chr14 : 106031320 - 106032256	90.608	937	84	2	0	1240	Identical	chr14:106031320-106032256	Not_Identified
PB.24426.4	chr8 : 12437020 - 12566914	chr14 : 16032516 - 16033440	90.223	941	70	7	0	1208	Identical	chr14:16032516-16033440	Not_Identified
PB.24426.4	chr8 : 12437020 - 12566914	chr14 : 94626138 - 94627051	90.415	939	61	11	0	1208	Identical	chr14:94626138-94627051	Not_Identified
PB.24426.4	chr8 : 12437020 - 12566914	chr14 : 24015144 - 24015776	92.417	633	44	3	0	900	Identical	chr14:24015144-24015776	Not_Identified
PB.24426.4	chr8 : 12437020 - 12566914	chr14 : 23972663 - 23973289	92.185	627	47	1	0	885	Identical	chr14:23972663-23973289	Not_Identified
PB.24426.4	chr8 : 12437020 - 12566914	chr10 : 95197285 - 95198230	93.559	947	55	4	0	1406	Identical	chr10:95197285-95198230	Not_Identified
PB.24426.4	chr8 : 12437020 - 12566914	chr10 : 25881194 - 25882134	92.585	944	63	3	0	1349	Identical	chr10:25881194-25882134	Not_Identified
PB.24426.4	chr8 : 12437020 - 12566914	chr10 : 29426711 - 29427649	92.439	939	67	2	0	1338	Identical	chr10:29426711-29427649	Not_Identified
PB.24426.4	chr8 : 12437020 - 12566914	chr10 : 70257191 - 70258129	92.439	939	67	2	0	1338	Identical	chr10:70257191-70258129	Not_Identified
PB.24426.4	chr8 : 12437020 - 12566914	chr10 : 97699820 - 97700755	92.234	940	64	4	0	1323	Identical	chr10:97699820-97700755	Not_Identified
PB.24426.4	chr8 : 12437020 - 12566914	chr10 : 101033624 - 101034561	91.915	940	70	4	0	1310	Identical	chr10:101033624-101034561	Not_Identified
PB.24426.4	chr8 : 12437020 - 12566914	chr10 : 32894456 - 32895392	91.355	937	79	1	0	1280	Identical	chr10:32894456-32895392	Not_Identified
PB.24426.4	chr8 : 12437020 - 12566914	chr10 : 80805879 - 80806820	91.121	946	72	6	0	1271	Identical	chr10:80805879-80806820	Not_Identified
PB.24426.4	chr8 : 12437020 - 12566914	chr10 : 133609964 - 133610916	90.346	953	74	5	0	1234	Identical	chr10:133609964-133610916	Not_Identified
PB.24426.4	chr8 : 12437020 - 12566914	chr22_KI270878v1_alt : 156424 - 157362	93.61	939	56	2	0	1399	Identical	chr22_KI270878v1_alt:156424-157362	Not_Identified
PB.24426.4	chr8 : 12437020 - 12566914	chr22_KI270878v1_alt : 178847 - 179778	92.431	938	61	4	0	1330	Identical	chr22_KI270878v1_alt:178847-179778	Not_Identified
PB.24426.4	chr8 : 12437020 - 12566914	chr19 : 41036137 - 41037073	93.291	939	57	3	0	1380	Identical	chr19:41036137-41037073	Not_Identified
PB.24426.4	chr8 : 12437020 - 12566914	chr19 : 21620302 - 21621238	91.365	938	75	4	0	1279	Identical	chr19:21620302-21621238	Not_Identified
PB.24426.4	chr8 : 12437020 - 12566914	chr1 : 150709198 - 150710122	93.528	927	54	3	0	1375	Identical	chr1:150709198-150710122	Not_Identified
PB.24426.4	chr8 : 12437020 - 12566914	chr1 : 236504498 - 236505435	92.758	939	63	4	0	1352	Identical	chr1:236504498-236505435	Not_Identified
PB.24426.4	chr8 : 12437020 - 12566914	chr1 : 147709500 - 147710433	92.324	938	64	5	0	1327	Identical	chr1:147709500-147710433	Not_Identified
PB.24426.4	chr8 : 12437020 - 12566914	chr1 : 161433900 - 161434835	92.111	938	69	3	0	1317	Identical	chr1:161433900-161434835	Not_Identified
PB.24426.4	chr8 : 12437020 - 12566914	chr1 : 40471747 - 40472668	91.809	940	54	11	0	1288	Identical	chr1:40471747-40472668	Not_Identified
PB.24426.4	chr8 : 12437020 - 12566914	chr1 : 47133177 - 47134112	91.471	938	73	5	0	1282	Identical	chr1:47133177-47134112	Not_Identified
PB.24426.4	chr8 : 12437020 - 12566914	chr1 : 112816869 - 112817803	91.374	939	73	6	0	1279	Identical	chr1:112816869-112817803	Not_Identified
PB.24426.4	chr8 : 12437020 - 12566914	chr1 : 225965839 - 225966767	91.41	943	62	9	0	1275	Identical	chr1:225965839-225966767	Not_Identified
PB.24426.4	chr8 : 12437020 - 12566914	chr1 : 53168330 - 53169249	91.249	937	61	4	0	1256	Identical	chr1:53168330-53169249	Not_Identified
PB.24426.4	chr8 : 12437020 - 12566914	chr1 : 153088338 - 153089274	90.938	938	80	3	0	1256	Identical	chr1:153088338-153089274	Not_Identified
PB.24426.4	chr8 : 12437020 - 12566914	chr12 : 107997127 - 107998053	93.42	927	57	2	0	1371	Identical	chr12:107997127-107998053	Not_Identified
PB.24426.4	chr8 : 12437020 - 12566914	chr12 : 56822108 - 56823044	92.758	939	62	3	0	1352	Identical	chr12:56822108-56823044	Not_Identified
PB.24426.4	chr8 : 12437020 - 12566914	chr12 : 49115641 - 49116582	92.251	942	66	3	0	1328	Identical	chr12:49115641-49116582	Not_Identified
PB.24426.4	chr8 : 12437020 - 12566914	chr12 : 8431498 - 8432439	91.083	942	77	3	0	1267	Identical	chr12:8431498-8432439	Not_Identified
PB.24426.4	chr8 : 12437020 - 12566914	chr12 : 34180364 - 34181305	90.456	943	85	4	0	1238	Identical	chr12:34180364-34181305	Not_Identified
PB.24426.4	chr8 : 12437020 - 12566914	chr12 : 8409309 - 8410246	90.512	938	85	3	0	1236	Identical	chr12:8409309-8410246	Not_Identified
PB.24426.4	chr8 : 12437020 - 12566914	chr12 : 8220178 - 8221116	90.138	943	82	7	0	1216	Identical	chr12:8220178-8221116	Not_Identified
PB.24426.4	chr8 : 12437020 - 12566914	chr12 : 8243658 - 8244350	95.527	693	29	1	0	1107	Identical	chr12:8243658-8244350	Not_Identified
PB.24426.4	chr8 : 12437020 - 12566914	chr15 : 97629195 - 97630131	93.063	937	61	2	0	1367	Identical	chr15:97629195-97630131	Not_Identified
PB.24426.4	chr8 : 12437020 - 12566914	chr15 : 90346652 - 90347578	92.557	927	65	2	0	1327	Identical	chr15:90346652-90347578	Not_Identified
PB.24426.4	chr8 : 12437020 - 12566914	chr15 : 44228594 - 44229522	91.208	944	60	10	0	1262	Identical	chr15:44228594-44229522	Not_Identified
PB.24426.4	chr8 : 12437020 - 12566914	chr15 : 40644043 - 40644969	90.928	937	73	5	0	1249	Identical	chr15:40644043-40644969	Not_Identified
PB.24426.4	chr8 : 12437020 - 12566914	chr7 : 105148648 - 105149574	93.312	927	58	2	0	1365	Identical	chr7:105148648-105149574	Not_Identified
PB.24426.4	chr8 : 12437020 - 12566914	chr7 : 55942983 - 55943903	91.239	936	66	7	0	1260	Identical	chr7:55942983-55943903	Not_Identified
PB.24426.4	chr8 : 12437020 - 12566914	chr7 : 97941108 - 97942046	90.415	939	86	2	0	1232	Identical	chr7:97941108-97942046	Not_Identified
PB.24426.4	chr8 : 12437020 - 12566914	chr7 : 68103846 - 68104765	90.053	935	76	8	0	1195	Identical	chr7:68103846-68104765	Not_Identified
PB.24426.4	chr8 : 12437020 - 12566914	chrX : 91170263 - 91171204	92.781	942	64	2	0	1360	Identical	chrX:91170263-91171204	Not_Identified
PB.24426.4	chr8 : 12437020 - 12566914	chrX : 154521166 - 154522086	92.341	927	61	3	0	1310	Identical	chrX:154521166-154522086	Not_Identified
PB.24426.4	chr8 : 12437020 - 12566914	chrX : 127353937 - 127354853	90.096	939	67	12	0	1195	Identical	chrX:127353937-127354853	Not_Identified
PB.24426.4	chr8 : 12437020 - 12566914	chr5 : 24465739 - 24466675	92.857	938	61	4	0	1356	Identical	chr5:24465739-24466675	Not_Identified
PB.24426.4	chr8 : 12437020 - 12566914	chr5 : 57546637 - 57547572	91.835	943	61	6	0	1301	Identical	chr5:57546637-57547572	Not_Identified
PB.24426.4	chr8 : 12437020 - 12566914	chr5 : 152797381 - 152798315	91.587	939	71	4	0	1290	Identical	chr5:152797381-152798315	Not_Identified
PB.24426.4	chr8 : 12437020 - 12566914	chr5 : 99328393 - 99329326	91.054	939	75	4	0	1260	Identical	chr5:99328393-99329326	Not_Identified
PB.24426.4	chr8 : 12437020 - 12566914	chr5 : 162370106 - 162371033	90.415	939	75	9	0	1221	Identical	chr5:162370106-162371033	Not_Identified
PB.24426.4	chr8 : 12437020 - 12566914	chr16_KI270856v1_alt : 60959 - 61896	92.766	940	61	5	0	1352	Identical	chr16_KI270856v1_alt:60959-61896	Not_Identified
PB.24426.4	chr8 : 12437020 - 12566914	chr16 : 1930829 - 1931766	92.766	940	61	5	0	1352	Identical	chr16:1930829-1931766	Not_Identified
PB.24426.4	chr8 : 12437020 - 12566914	chr16 : 10829540 - 10830485	92.6	946	59	6	0	1349	Identical	chr16:10829540-10830485	Not_Identified
PB.24426.4	chr8 : 12437020 - 12566914	chr16 : 35153432 - 35154365	91.737	944	63	5	0	1297	Identical	chr16:35153432-35154365	Not_Identified
PB.24426.4	chr8 : 12437020 - 12566914	chr16 : 5098441 - 5099131	95.224	691	33	0	0	1094	Identical	chr16:5098441-5099131	Not_Identified
PB.24426.4	chr8 : 12437020 - 12566914	chr9 : 77303514 - 77304452	92.545	939	66	2	0	1343	Identical	chr9:77303514-77304452	Not_Identified
PB.24426.4	chr8 : 12437020 - 12566914	chr9 : 126716514 - 126717436	91.355	937	63	5	0	1266	Identical	chr9:126716514-126717436	Not_Identified
PB.24426.4	chr8 : 12437020 - 12566914	chr2 : 20501262 - 20502198	92.423	937	66	3	0	1332	Identical	chr2:20501262-20502198	Not_Identified
PB.24426.4	chr8 : 12437020 - 12566914	chr2 : 109636930 - 109637851	92.226	939	52	4	0	1310	Identical	chr2:109636930-109637851	Not_Identified
PB.24426.4	chr8 : 12437020 - 12566914	chr2 : 105425022 - 105425965	91.737	944	72	4	0	1306	Identical	chr2:105425022-105425965	Not_Identified
PB.24426.4	chr8 : 12437020 - 12566914	chr2 : 129701350 - 129702294	91.217	945	73	3	0	1277	Identical	chr2:129701350-129702294	Not_Identified
PB.24426.4	chr8 : 12437020 - 12566914	chr2 : 95191340 - 95192278	90.948	939	81	2	0	1260	Identical	chr2:95191340-95192278	Not_Identified
PB.24426.4	chr8 : 12437020 - 12566914	chr2 : 95567178 - 95568093	90.618	938	64	7	0	1223	Identical	chr2:95567178-95568093	Not_Identified
PB.24426.4	chr8 : 12437020 - 12566914	chr2 : 240671344 - 240672092	92.533	750	52	3	0	1072	Identical	chr2:240671344-240672092	Not_Identified
PB.24426.4	chr8 : 12437020 - 12566914	chr13 : 114182002 - 114182945	92.169	945	71	2	0	1332	Identical	chr13:114182002-114182945	Not_Identified
PB.24426.4	chr8 : 12437020 - 12566914	chr13 : 42710788 - 42711712	91.693	939	60	8	0	1286	Identical	chr13:42710788-42711712	Not_Identified
PB.24426.4	chr8 : 12437020 - 12566914	chr13 : 98764338 - 98765260	90.638	940	66	12	0	1229	Identical	chr13:98764338-98765260	Not_Identified
PB.24426.4	chr8 : 12437020 - 12566914	chrY : 6958490 - 6959509	90.135	1034	84	9	0	1328	Identical	chrY:6958490-6959509	Not_Identified
PB.24426.4	chr8 : 12437020 - 12566914	chrY : 4634020 - 4634961	92.038	942	71	2	0	1321	Identical	chrY:4634020-4634961	Not_Identified
PB.24426.4	chr8 : 12437020 - 12566914	chrY : 14133175 - 14134106	91.054	939	73	4	0	1258	Identical	chrY:14133175-14134106	Not_Identified
PB.24426.4	chr8 : 12437020 - 12566914	chr6 : 95361301 - 95362229	92.316	937	62	4	0	1323	Identical	chr6:95361301-95362229	Not_Identified
PB.24426.4	chr8 : 12437020 - 12566914	chr6 : 141096302 - 141097236	92.102	937	68	3	0	1315	Identical	chr6:141096302-141097236	Not_Identified
PB.24426.4	chr8 : 12437020 - 12566914	chr6 : 60654987 - 60655921	91.8	939	69	4	0	1301	Identical	chr6:60654987-60655921	Not_Identified
PB.24426.4	chr8 : 12437020 - 12566914	chr6 : 52748370 - 52749305	91.676	937	75	2	0	1295	Identical	chr6:52748370-52749305	Not_Identified
PB.24426.4	chr8 : 12437020 - 12566914	chr6 : 52883249 - 52884173	91.489	940	60	6	0	1275	Identical	chr6:52883249-52884173	Not_Identified
PB.24426.4	chr8 : 12437020 - 12566914	chr6 : 52947789 - 52948713	90.309	939	73	8	0	1214	Identical	chr6:52947789-52948713	Not_Identified
PB.24426.4	chr8 : 12437020 - 12566914	chr6 : 64944493 - 64945123	92.151	637	40	5	0	891	Identical	chr6:64944493-64945123	Not_Identified
PB.24426.4	chr8 : 12437020 - 12566914	chr21 : 38572857 - 38573791	92.119	939	66	4	0	1317	Identical	chr21:38572857-38573791	Not_Identified
PB.24426.4	chr8 : 12437020 - 12566914	chr22 : 17059131 - 17060071	91.498	941	76	2	0	1291	Identical	chr22:17059131-17060071	Not_Identified
PB.24426.4	chr8 : 12437020 - 12566914	chr22 : 11608468 - 11609404	91.383	940	73	5	0	1280	Identical	chr22:11608468-11609404	Not_Identified
PB.24426.4	chr8 : 12437020 - 12566914	chr22 : 11274109 - 11275033	90.319	940	71	5	0	1214	Identical	chr22:11274109-11275033	Not_Identified
PB.24426.4	chr8 : 12437020 - 12566914	chrUn_KI270442v1 : 240031 - 240970	91.277	940	77	3	0	1277	Identical	chrUn_KI270442v1:240031-240970	Not_Identified
PB.24426.4	chr8 : 12437020 - 12566914	chr20 : 30902353 - 30903287	90.745	940	77	6	0	1245	Identical	chr20:30902353-30903287	Not_Identified
PB.24426.4	chr8 : 12437020 - 12566914	chr20 : 29759039 - 29759975	90.638	940	80	4	0	1242	Identical	chr20:29759039-29759975	Not_Identified
PB.24426.4	chr8 : 12437020 - 12566914	chr20 : 23829413 - 23830332	90.267	935	72	6	0	1205	Identical	chr20:23829413-23830332	Not_Identified
PB.24426.4	chr8 : 12437020 - 12566914	chr20 : 29316552 - 29317182	92.552	631	45	1	0	904	Identical	chr20:29316552-29317182	Not_Identified
PB.24426.4	chr8 : 12437020 - 12566914	chr14_KI270846v1_alt : 499089 - 500025	90.608	937	84	2	0	1240	Identical	chr14_KI270846v1_alt:499089-500025	Not_Identified
PB.24426.4	chr8 : 12437020 - 12566914	chr8_KI270813v1_alt : 281003 - 281924	90.278	936	73	6	0	1208	Identical	chr8_KI270813v1_alt:281003-281924	Not_Identified
PB.24426.4	chr8 : 12437020 - 12566914	chr17 : 16400187 - 16401038	90.082	857	73	8	0	1101	Identical	chr17:16400187-16401038	Not_Identified
PB.24426.5	chr8 : 12437122 - 12566914	chr8 : 7186282 - 7187315	95.656	1036	38	5	0	1657	Identical	chr8:7186282-7187315	Not_Identified
PB.24426.5	chr8 : 12437122 - 12566914	chr8 : 8100187 - 8101220	95.656	1036	38	5	0	1657	Identical	chr8:8100187-8101220	Not_Identified
PB.24426.5	chr8 : 12437122 - 12566914	chr8 : 7127070 - 7128103	95.072	1035	46	3	0	1624	Identical	chr8:7127070-7128103	Not_Identified
PB.24426.5	chr8 : 12437122 - 12566914	chr8 : 12623996 - 12625015	94.498	1036	36	5	0	1578	Identical	chr8:12623996-12625015	Not_Identified
PB.24426.5	chr8 : 12437122 - 12566914	chr8 : 66313147 - 66314079	92.226	939	63	6	0	1321	Identical	chr8:66313147-66314079	Not_Identified
PB.24426.5	chr8 : 12437122 - 12566914	chr8 : 8045897 - 8046818	90.491	936	71	6	0	1219	Identical	chr8:8045897-8046818	Not_Identified
PB.24426.5	chr8 : 12437122 - 12566914	chr8 : 12225053 - 12225988	90.202	939	85	3	0	1218	Identical	chr8:12225053-12225988	Not_Identified
PB.24426.5	chr8 : 12437122 - 12566914	chr8 : 7240745 - 7241669	90.309	939	73	6	0	1214	Identical	chr8:7240745-7241669	Not_Identified
PB.24426.5	chr8 : 12437122 - 12566914	chr8 : 7699289 - 7700213	90.309	939	73	6	0	1214	Identical	chr8:7699289-7700213	Not_Identified
PB.24426.5	chr8 : 12437122 - 12566914	chr8 : 46431067 - 46432004	90.096	939	88	3	0	1214	Identical	chr8:46431067-46432004	Not_Identified
PB.24426.5	chr8 : 12437122 - 12566914	chr8 : 8197178 - 8198112	90.106	940	83	6	0	1212	Identical	chr8:8197178-8198112	Not_Identified
PB.24426.5	chr8 : 12437122 - 12566914	chr8 : 7597900 - 7598821	90.278	936	73	6	0	1208	Identical	chr8:7597900-7598821	Not_Identified
PB.24426.5	chr8 : 12437122 - 12566914	chr8 : 12194849 - 12195437	98.981	589	6	0	0	1055	Identical	chr8:12194849-12195437	Not_Identified
PB.24426.5	chr8 : 12437122 - 12566914	chr8 : 8227195 - 8227786	94.595	592	32	0	0	917	Identical	chr8:8227195-8227786	Not_Identified
PB.24426.5	chr8 : 12437122 - 12566914	chr4 : 4074194 - 4075224	95.362	1035	40	3	0	1639	Identical	chr4:4074194-4075224	Not_Identified
PB.24426.5	chr8 : 12437122 - 12566914	chr4 : 9034506 - 9035547	94.737	1045	38	5	0	1609	Identical	chr4:9034506-9035547	Not_Identified
PB.24426.5	chr8 : 12437122 - 12566914	chr4 : 9567403 - 9568435	93.043	1035	66	3	0	1507	Identical	chr4:9567403-9568435	Not_Identified
PB.24426.5	chr8 : 12437122 - 12566914	chr4 : 104170967 - 104171903	92.971	939	60	3	0	1363	Identical	chr4:104170967-104171903	Not_Identified
PB.24426.5	chr8 : 12437122 - 12566914	chr4 : 68528236 - 68529179	92.055	944	69	3	0	1323	Identical	chr4:68528236-68529179	Not_Identified
PB.24426.5	chr8 : 12437122 - 12566914	chr4 : 121446154 - 121447045	93.415	896	50	6	0	1319	Identical	chr4:121446154-121447045	Not_Identified
PB.24426.5	chr8 : 12437122 - 12566914	chr4 : 43001726 - 43002665	91.419	944	71	7	0	1286	Identical	chr4:43001726-43002665	Not_Identified
PB.24426.5	chr8 : 12437122 - 12566914	chr4 : 30232976 - 30233911	91.035	937	79	3	0	1260	Identical	chr4:30232976-30233911	Not_Identified
PB.24426.5	chr8 : 12437122 - 12566914	chr4 : 127439562 - 127440478	90.967	941	56	11	0	1240	Identical	chr4:127439562-127440478	Not_Identified
PB.24426.5	chr8 : 12437122 - 12566914	chr4 : 9518857 - 9519792	90.598	936	84	3	0	1238	Identical	chr4:9518857-9519792	Not_Identified
PB.24426.5	chr8 : 12437122 - 12566914	chr4 : 9657964 - 9658888	90.811	925	83	1	0	1236	Identical	chr4:9657964-9658888	Not_Identified
PB.24426.5	chr8 : 12437122 - 12566914	chr4 : 164975370 - 164976293	90.648	941	65	8	0	1229	Identical	chr4:164975370-164976293	Not_Identified
PB.24426.5	chr8 : 12437122 - 12566914	chr4 : 3883441 - 3884352	90.615	927	68	6	0	1212	Identical	chr4:3883441-3884352	Not_Identified
PB.24426.5	chr8 : 12437122 - 12566914	chr4 : 156386446 - 156387371	90.223	941	70	10	0	1208	Identical	chr4:156386446-156387371	Not_Identified
PB.24426.5	chr8 : 12437122 - 12566914	chr4 : 9151890 - 9152480	96.453	592	20	1	0	976	Identical	chr4:9151890-9152480	Not_Identified
PB.24426.5	chr8 : 12437122 - 12566914	chr4 : 3956196 - 3956784	93.548	589	38	0	0	878	Identical	chr4:3956196-3956784	Not_Identified
PB.24426.5	chr8 : 12437122 - 12566914	chr4 : 9691055 - 9691646	91.385	592	51	0	0	811	Identical	chr4:9691055-9691646	Not_Identified
PB.24426.5	chr8 : 12437122 - 12566914	chr4 : 183726749 - 183727275	91.028	535	37	7	0	712	Identical	chr4:183726749-183727275	Not_Identified
PB.24426.5	chr8 : 12437122 - 12566914	chr3 : 75537625 - 75538657	94.676	1033	50	3	0	1598	Identical	chr3:75537625-75538657	Not_Identified
PB.24426.5	chr8 : 12437122 - 12566914	chr3 : 125799340 - 125800371	93.043	1035	65	4	0	1506	Identical	chr3:125799340-125800371	Not_Identified
PB.24426.5	chr8 : 12437122 - 12566914	chr3 : 75592763 - 75593700	91.8	939	72	3	0	1303	Identical	chr3:75592763-75593700	Not_Identified
PB.24426.5	chr8 : 12437122 - 12566914	chr3 : 57343177 - 57344122	90.803	946	82	3	0	1260	Identical	chr3:57343177-57344122	Not_Identified
PB.24426.5	chr8 : 12437122 - 12566914	chr3 : 7941676 - 7942606	90.948	939	73	6	0	1253	Identical	chr3:7941676-7942606	Not_Identified
PB.24426.5	chr8 : 12437122 - 12566914	chr3 : 15145612 - 15146427	94.002	817	44	3	0	1232	Identical	chr3:15145612-15146427	Not_Identified
PB.24426.5	chr8 : 12437122 - 12566914	chr3 : 183169980 - 183170916	90.426	940	83	4	0	1230	Identical	chr3:183169980-183170916	Not_Identified
PB.24426.5	chr8 : 12437122 - 12566914	chr3 : 142752136 - 142753074	90.202	939	88	2	0	1221	Identical	chr3:142752136-142753074	Not_Identified
PB.24426.5	chr8 : 12437122 - 12566914	chr3 : 75374254 - 75375179	90.34	942	68	10	0	1214	Identical	chr3:75374254-75375179	Not_Identified
PB.24426.5	chr8 : 12437122 - 12566914	chr3 : 125753034 - 125753967	90.171	936	86	4	0	1214	Identical	chr3:125753034-125753967	Not_Identified
PB.24426.5	chr8 : 12437122 - 12566914	chr3 : 121611195 - 121612106	90.35	943	55	8	0	1205	Identical	chr3:121611195-121612106	Not_Identified
PB.24426.5	chr8 : 12437122 - 12566914	chr3 : 75435890 - 75436474	94.058	589	31	2	0	891	Identical	chr3:75435890-75436474	Not_Identified
PB.24426.5	chr8 : 12437122 - 12566914	chr3 : 125915220 - 125915806	93.209	589	38	1	0	865	Identical	chr3:125915220-125915806	Not_Identified
PB.24426.5	chr8 : 12437122 - 12566914	chr3 : 130112289 - 130112865	92.555	591	28	4	0	833	Identical	chr3:130112289-130112865	Not_Identified
PB.24426.5	chr8 : 12437122 - 12566914	chr11 : 67921164 - 67922197	94.493	1035	52	3	0	1591	Identical	chr11:67921164-67922197	Not_Identified
PB.24426.5	chr8 : 12437122 - 12566914	chr11 : 3545256 - 3546286	94.106	1035	53	4	0	1567	Identical	chr11:3545256-3546286	Not_Identified
PB.24426.5	chr8 : 12437122 - 12566914	chr11 : 71673751 - 71674784	93.72	1035	60	4	0	1546	Identical	chr11:71673751-71674784	Not_Identified
PB.24426.5	chr8 : 12437122 - 12566914	chr11 : 76711086 - 76712022	93.078	939	59	3	0	1369	Identical	chr11:76711086-76712022	Not_Identified
PB.24426.5	chr8 : 12437122 - 12566914	chr11 : 113777040 - 113777961	91.747	933	64	5	0	1284	Identical	chr11:113777040-113777961	Not_Identified
PB.24426.5	chr8 : 12437122 - 12566914	chr11 : 67968339 - 67969277	90.948	939	81	2	0	1260	Identical	chr11:67968339-67969277	Not_Identified
PB.24426.5	chr8 : 12437122 - 12566914	chr11 : 37930580 - 37931498	91.046	927	71	5	0	1242	Identical	chr11:37930580-37931498	Not_Identified
PB.24426.5	chr8 : 12437122 - 12566914	chr11 : 71625996 - 71626935	90.532	940	85	3	0	1240	Identical	chr11:71625996-71626935	Not_Identified
PB.24426.5	chr8 : 12437122 - 12566914	chr11 : 3394643 - 3395567	90.628	939	70	6	0	1230	Identical	chr11:3394643-3395567	Not_Identified
PB.24426.5	chr8 : 12437122 - 12566914	chr11 : 50346424 - 50347359	90.192	938	88	2	0	1219	Identical	chr11:50346424-50347359	Not_Identified
PB.24426.5	chr8 : 12437122 - 12566914	chr11 : 67716579 - 67717502	90.202	939	73	6	0	1206	Identical	chr11:67716579-67717502	Not_Identified
PB.24426.5	chr8 : 12437122 - 12566914	chr11 : 123279703 - 123280619	90.319	940	63	10	0	1206	Identical	chr11:123279703-123280619	Not_Identified
PB.24426.5	chr8 : 12437122 - 12566914	chr11 : 23092594 - 23093409	92.647	816	56	2	0	1171	Identical	chr11:23092594-23093409	Not_Identified
PB.24426.5	chr8 : 12437122 - 12566914	chr11 : 71786144 - 71786731	93.379	589	38	1	0	870	Identical	chr11:71786144-71786731	Not_Identified
PB.24426.5	chr8 : 12437122 - 12566914	chr11 : 3423314 - 3423902	93.039	589	41	0	0	861	Identical	chr11:3423314-3423902	Not_Identified
PB.24426.5	chr8 : 12437122 - 12566914	chr11 : 67806131 - 67806719	92.869	589	42	0	0	856	Identical	chr11:67806131-67806719	Not_Identified
PB.24426.5	chr8 : 12437122 - 12566914	chr11 : 56502673 - 56503298	90.551	635	47	6	0	828	Identical	chr11:56502673-56503298	Not_Identified
PB.24426.5	chr8 : 12437122 - 12566914	chr3_KI270780v1_alt : 139646 - 140677	93.043	1035	65	4	0	1506	Identical	chr3_KI270780v1_alt:139646-140677	Not_Identified
PB.24426.5	chr8 : 12437122 - 12566914	chr3_KI270780v1_alt : 87516 - 88449	90.171	936	86	4	0	1214	Identical	chr3_KI270780v1_alt:87516-88449	Not_Identified
PB.24426.5	chr8 : 12437122 - 12566914	chr14 : 24009788 - 24010816	91.384	1033	83	2	0	1410	Identical	chr14:24009788-24010816	Not_Identified
PB.24426.5	chr8 : 12437122 - 12566914	chr14 : 54752696 - 54753622	91.462	937	68	5	0	1277	Identical	chr14:54752696-54753622	Not_Identified
PB.24426.5	chr8 : 12437122 - 12566914	chr14 : 20241647 - 20242570	91.154	927	75	3	0	1251	Identical	chr14:20241647-20242570	Not_Identified
PB.24426.5	chr8 : 12437122 - 12566914	chr14 : 106031320 - 106032256	90.608	937	84	2	0	1240	Identical	chr14:106031320-106032256	Not_Identified
PB.24426.5	chr8 : 12437122 - 12566914	chr14 : 16032516 - 16033440	90.223	941	70	7	0	1208	Identical	chr14:16032516-16033440	Not_Identified
PB.24426.5	chr8 : 12437122 - 12566914	chr14 : 94626138 - 94627051	90.415	939	61	11	0	1208	Identical	chr14:94626138-94627051	Not_Identified
PB.24426.5	chr8 : 12437122 - 12566914	chr14 : 24015144 - 24015776	92.417	633	44	3	0	900	Identical	chr14:24015144-24015776	Not_Identified
PB.24426.5	chr8 : 12437122 - 12566914	chr14 : 23972663 - 23973289	92.185	627	47	1	0	885	Identical	chr14:23972663-23973289	Not_Identified
PB.24426.5	chr8 : 12437122 - 12566914	chr10 : 95197285 - 95198230	93.559	947	55	4	0	1406	Identical	chr10:95197285-95198230	Not_Identified
PB.24426.5	chr8 : 12437122 - 12566914	chr10 : 25881194 - 25882134	92.585	944	63	3	0	1349	Identical	chr10:25881194-25882134	Not_Identified
PB.24426.5	chr8 : 12437122 - 12566914	chr10 : 29426711 - 29427649	92.439	939	67	2	0	1338	Identical	chr10:29426711-29427649	Not_Identified
PB.24426.5	chr8 : 12437122 - 12566914	chr10 : 70257191 - 70258129	92.439	939	67	2	0	1338	Identical	chr10:70257191-70258129	Not_Identified
PB.24426.5	chr8 : 12437122 - 12566914	chr10 : 97699820 - 97700755	92.234	940	64	4	0	1323	Identical	chr10:97699820-97700755	Not_Identified
PB.24426.5	chr8 : 12437122 - 12566914	chr10 : 101033624 - 101034561	91.915	940	70	4	0	1310	Identical	chr10:101033624-101034561	Not_Identified
PB.24426.5	chr8 : 12437122 - 12566914	chr10 : 32894456 - 32895392	91.355	937	79	1	0	1280	Identical	chr10:32894456-32895392	Not_Identified
PB.24426.5	chr8 : 12437122 - 12566914	chr10 : 80805879 - 80806820	91.121	946	72	6	0	1271	Identical	chr10:80805879-80806820	Not_Identified
PB.24426.5	chr8 : 12437122 - 12566914	chr10 : 133609964 - 133610916	90.346	953	74	5	0	1234	Identical	chr10:133609964-133610916	Not_Identified
PB.24426.5	chr8 : 12437122 - 12566914	chr22_KI270878v1_alt : 156424 - 157362	93.61	939	56	2	0	1399	Identical	chr22_KI270878v1_alt:156424-157362	Not_Identified
PB.24426.5	chr8 : 12437122 - 12566914	chr22_KI270878v1_alt : 178847 - 179778	92.431	938	61	4	0	1330	Identical	chr22_KI270878v1_alt:178847-179778	Not_Identified
PB.24426.5	chr8 : 12437122 - 12566914	chr19 : 41036137 - 41037073	93.291	939	57	3	0	1380	Identical	chr19:41036137-41037073	Not_Identified
PB.24426.5	chr8 : 12437122 - 12566914	chr19 : 21620302 - 21621238	91.365	938	75	4	0	1279	Identical	chr19:21620302-21621238	Not_Identified
PB.24426.5	chr8 : 12437122 - 12566914	chr1 : 150709198 - 150710122	93.528	927	54	3	0	1375	Identical	chr1:150709198-150710122	Not_Identified
PB.24426.5	chr8 : 12437122 - 12566914	chr1 : 236504498 - 236505435	92.758	939	63	4	0	1352	Identical	chr1:236504498-236505435	Not_Identified
PB.24426.5	chr8 : 12437122 - 12566914	chr1 : 147709500 - 147710433	92.324	938	64	5	0	1327	Identical	chr1:147709500-147710433	Not_Identified
PB.24426.5	chr8 : 12437122 - 12566914	chr1 : 161433900 - 161434835	92.111	938	69	3	0	1317	Identical	chr1:161433900-161434835	Not_Identified
PB.24426.5	chr8 : 12437122 - 12566914	chr1 : 40471747 - 40472668	91.809	940	54	11	0	1288	Identical	chr1:40471747-40472668	Not_Identified
PB.24426.5	chr8 : 12437122 - 12566914	chr1 : 47133177 - 47134112	91.471	938	73	5	0	1282	Identical	chr1:47133177-47134112	Not_Identified
PB.24426.5	chr8 : 12437122 - 12566914	chr1 : 112816869 - 112817803	91.374	939	73	6	0	1279	Identical	chr1:112816869-112817803	Not_Identified
PB.24426.5	chr8 : 12437122 - 12566914	chr1 : 225965839 - 225966767	91.41	943	62	9	0	1275	Identical	chr1:225965839-225966767	Not_Identified
PB.24426.5	chr8 : 12437122 - 12566914	chr1 : 53168330 - 53169249	91.249	937	61	4	0	1256	Identical	chr1:53168330-53169249	Not_Identified
PB.24426.5	chr8 : 12437122 - 12566914	chr1 : 153088338 - 153089274	90.938	938	80	3	0	1256	Identical	chr1:153088338-153089274	Not_Identified
PB.24426.5	chr8 : 12437122 - 12566914	chr12 : 107997127 - 107998053	93.42	927	57	2	0	1371	Identical	chr12:107997127-107998053	Not_Identified
PB.24426.5	chr8 : 12437122 - 12566914	chr12 : 56822108 - 56823044	92.758	939	62	3	0	1352	Identical	chr12:56822108-56823044	Not_Identified
PB.24426.5	chr8 : 12437122 - 12566914	chr12 : 49115641 - 49116582	92.251	942	66	3	0	1328	Identical	chr12:49115641-49116582	Not_Identified
PB.24426.5	chr8 : 12437122 - 12566914	chr12 : 8431498 - 8432439	91.083	942	77	3	0	1267	Identical	chr12:8431498-8432439	Not_Identified
PB.24426.5	chr8 : 12437122 - 12566914	chr12 : 34180364 - 34181305	90.456	943	85	4	0	1238	Identical	chr12:34180364-34181305	Not_Identified
PB.24426.5	chr8 : 12437122 - 12566914	chr12 : 8409309 - 8410246	90.512	938	85	3	0	1236	Identical	chr12:8409309-8410246	Not_Identified
PB.24426.5	chr8 : 12437122 - 12566914	chr12 : 8220178 - 8221116	90.138	943	82	7	0	1216	Identical	chr12:8220178-8221116	Not_Identified
PB.24426.5	chr8 : 12437122 - 12566914	chr12 : 8243760 - 8244350	95.262	591	26	1	0	935	Identical	chr12:8243760-8244350	Not_Identified
PB.24426.5	chr8 : 12437122 - 12566914	chr15 : 97629195 - 97630131	93.063	937	61	2	0	1367	Identical	chr15:97629195-97630131	Not_Identified
PB.24426.5	chr8 : 12437122 - 12566914	chr15 : 90346652 - 90347578	92.557	927	65	2	0	1327	Identical	chr15:90346652-90347578	Not_Identified
PB.24426.5	chr8 : 12437122 - 12566914	chr15 : 44228594 - 44229522	91.208	944	60	10	0	1262	Identical	chr15:44228594-44229522	Not_Identified
PB.24426.5	chr8 : 12437122 - 12566914	chr15 : 40644043 - 40644969	90.928	937	73	5	0	1249	Identical	chr15:40644043-40644969	Not_Identified
PB.24426.5	chr8 : 12437122 - 12566914	chr7 : 105148648 - 105149574	93.312	927	58	2	0	1365	Identical	chr7:105148648-105149574	Not_Identified
PB.24426.5	chr8 : 12437122 - 12566914	chr7 : 55942983 - 55943903	91.239	936	66	7	0	1260	Identical	chr7:55942983-55943903	Not_Identified
PB.24426.5	chr8 : 12437122 - 12566914	chr7 : 97941108 - 97942046	90.415	939	86	2	0	1232	Identical	chr7:97941108-97942046	Not_Identified
PB.24426.5	chr8 : 12437122 - 12566914	chr7 : 68103846 - 68104765	90.053	935	76	8	0	1195	Identical	chr7:68103846-68104765	Not_Identified
PB.24426.5	chr8 : 12437122 - 12566914	chrX : 91170263 - 91171204	92.781	942	64	2	0	1360	Identical	chrX:91170263-91171204	Not_Identified
PB.24426.5	chr8 : 12437122 - 12566914	chrX : 154521166 - 154522086	92.341	927	61	3	0	1310	Identical	chrX:154521166-154522086	Not_Identified
PB.24426.5	chr8 : 12437122 - 12566914	chrX : 127353937 - 127354853	90.096	939	67	12	0	1195	Identical	chrX:127353937-127354853	Not_Identified
PB.24426.5	chr8 : 12437122 - 12566914	chr5 : 24465739 - 24466675	92.857	938	61	4	0	1356	Identical	chr5:24465739-24466675	Not_Identified
PB.24426.5	chr8 : 12437122 - 12566914	chr5 : 57546637 - 57547572	91.835	943	61	6	0	1301	Identical	chr5:57546637-57547572	Not_Identified
PB.24426.5	chr8 : 12437122 - 12566914	chr5 : 152797381 - 152798315	91.587	939	71	4	0	1290	Identical	chr5:152797381-152798315	Not_Identified
PB.24426.5	chr8 : 12437122 - 12566914	chr5 : 99328393 - 99329326	91.054	939	75	4	0	1260	Identical	chr5:99328393-99329326	Not_Identified
PB.24426.5	chr8 : 12437122 - 12566914	chr5 : 162370106 - 162371033	90.415	939	75	9	0	1221	Identical	chr5:162370106-162371033	Not_Identified
PB.24426.5	chr8 : 12437122 - 12566914	chr16_KI270856v1_alt : 60959 - 61896	92.766	940	61	5	0	1352	Identical	chr16_KI270856v1_alt:60959-61896	Not_Identified
PB.24426.5	chr8 : 12437122 - 12566914	chr16 : 1930829 - 1931766	92.766	940	61	5	0	1352	Identical	chr16:1930829-1931766	Not_Identified
PB.24426.5	chr8 : 12437122 - 12566914	chr16 : 10829540 - 10830485	92.6	946	59	6	0	1349	Identical	chr16:10829540-10830485	Not_Identified
PB.24426.5	chr8 : 12437122 - 12566914	chr16 : 35153432 - 35154365	91.737	944	63	5	0	1297	Identical	chr16:35153432-35154365	Not_Identified
PB.24426.5	chr8 : 12437122 - 12566914	chr16 : 5098543 - 5099131	94.737	589	31	0	0	917	Identical	chr16:5098543-5099131	Not_Identified
PB.24426.5	chr8 : 12437122 - 12566914	chr9 : 77303514 - 77304452	92.545	939	66	2	0	1343	Identical	chr9:77303514-77304452	Not_Identified
PB.24426.5	chr8 : 12437122 - 12566914	chr9 : 126716514 - 126717436	91.355	937	63	5	0	1266	Identical	chr9:126716514-126717436	Not_Identified
PB.24426.5	chr8 : 12437122 - 12566914	chr2 : 20501262 - 20502198	92.423	937	66	3	0	1332	Identical	chr2:20501262-20502198	Not_Identified
PB.24426.5	chr8 : 12437122 - 12566914	chr2 : 109636930 - 109637851	92.226	939	52	4	0	1310	Identical	chr2:109636930-109637851	Not_Identified
PB.24426.5	chr8 : 12437122 - 12566914	chr2 : 105425022 - 105425965	91.737	944	72	4	0	1306	Identical	chr2:105425022-105425965	Not_Identified
PB.24426.5	chr8 : 12437122 - 12566914	chr2 : 129701350 - 129702294	91.217	945	73	3	0	1277	Identical	chr2:129701350-129702294	Not_Identified
PB.24426.5	chr8 : 12437122 - 12566914	chr2 : 95191340 - 95192278	90.948	939	81	2	0	1260	Identical	chr2:95191340-95192278	Not_Identified
PB.24426.5	chr8 : 12437122 - 12566914	chr2 : 95567178 - 95568093	90.618	938	64	7	0	1223	Identical	chr2:95567178-95568093	Not_Identified
PB.24426.5	chr8 : 12437122 - 12566914	chr2 : 240671344 - 240672092	92.533	750	52	3	0	1072	Identical	chr2:240671344-240672092	Not_Identified
PB.24426.5	chr8 : 12437122 - 12566914	chr13 : 114182002 - 114182945	92.169	945	71	2	0	1332	Identical	chr13:114182002-114182945	Not_Identified
PB.24426.5	chr8 : 12437122 - 12566914	chr13 : 42710788 - 42711712	91.693	939	60	8	0	1286	Identical	chr13:42710788-42711712	Not_Identified
PB.24426.5	chr8 : 12437122 - 12566914	chr13 : 98764338 - 98765260	90.638	940	66	12	0	1229	Identical	chr13:98764338-98765260	Not_Identified
PB.24426.5	chr8 : 12437122 - 12566914	chrY : 6958490 - 6959509	90.135	1034	84	9	0	1328	Identical	chrY:6958490-6959509	Not_Identified
PB.24426.5	chr8 : 12437122 - 12566914	chrY : 4634020 - 4634961	92.038	942	71	2	0	1321	Identical	chrY:4634020-4634961	Not_Identified
PB.24426.5	chr8 : 12437122 - 12566914	chrY : 14133175 - 14134106	91.054	939	73	4	0	1258	Identical	chrY:14133175-14134106	Not_Identified
PB.24426.5	chr8 : 12437122 - 12566914	chr6 : 95361301 - 95362229	92.316	937	62	4	0	1323	Identical	chr6:95361301-95362229	Not_Identified
PB.24426.5	chr8 : 12437122 - 12566914	chr6 : 141096302 - 141097236	92.102	937	68	3	0	1315	Identical	chr6:141096302-141097236	Not_Identified
PB.24426.5	chr8 : 12437122 - 12566914	chr6 : 60654987 - 60655921	91.8	939	69	4	0	1301	Identical	chr6:60654987-60655921	Not_Identified
PB.24426.5	chr8 : 12437122 - 12566914	chr6 : 52748370 - 52749305	91.676	937	75	2	0	1295	Identical	chr6:52748370-52749305	Not_Identified
PB.24426.5	chr8 : 12437122 - 12566914	chr6 : 52883249 - 52884173	91.489	940	60	6	0	1275	Identical	chr6:52883249-52884173	Not_Identified
PB.24426.5	chr8 : 12437122 - 12566914	chr6 : 52947789 - 52948713	90.309	939	73	8	0	1214	Identical	chr6:52947789-52948713	Not_Identified
PB.24426.5	chr8 : 12437122 - 12566914	chr6 : 64944493 - 64945123	92.151	637	40	5	0	891	Identical	chr6:64944493-64945123	Not_Identified
PB.24426.5	chr8 : 12437122 - 12566914	chr21 : 38572857 - 38573791	92.119	939	66	4	0	1317	Identical	chr21:38572857-38573791	Not_Identified
PB.24426.5	chr8 : 12437122 - 12566914	chr22 : 17059131 - 17060071	91.498	941	76	2	0	1291	Identical	chr22:17059131-17060071	Not_Identified
PB.24426.5	chr8 : 12437122 - 12566914	chr22 : 11608468 - 11609404	91.383	940	73	5	0	1280	Identical	chr22:11608468-11609404	Not_Identified
PB.24426.5	chr8 : 12437122 - 12566914	chr22 : 11274109 - 11275033	90.319	940	71	5	0	1214	Identical	chr22:11274109-11275033	Not_Identified
PB.24426.5	chr8 : 12437122 - 12566914	chrUn_KI270442v1 : 240031 - 240970	91.277	940	77	3	0	1277	Identical	chrUn_KI270442v1:240031-240970	Not_Identified
PB.24426.5	chr8 : 12437122 - 12566914	chr20 : 30902353 - 30903287	90.745	940	77	6	0	1245	Identical	chr20:30902353-30903287	Not_Identified
PB.24426.5	chr8 : 12437122 - 12566914	chr20 : 29759039 - 29759975	90.638	940	80	4	0	1242	Identical	chr20:29759039-29759975	Not_Identified
PB.24426.5	chr8 : 12437122 - 12566914	chr20 : 23829413 - 23830332	90.267	935	72	6	0	1205	Identical	chr20:23829413-23830332	Not_Identified
PB.24426.5	chr8 : 12437122 - 12566914	chr20 : 29316552 - 29317182	92.552	631	45	1	0	904	Identical	chr20:29316552-29317182	Not_Identified
PB.24426.5	chr8 : 12437122 - 12566914	chr14_KI270846v1_alt : 499089 - 500025	90.608	937	84	2	0	1240	Identical	chr14_KI270846v1_alt:499089-500025	Not_Identified
PB.24426.5	chr8 : 12437122 - 12566914	chr8_KI270813v1_alt : 281003 - 281924	90.278	936	73	6	0	1208	Identical	chr8_KI270813v1_alt:281003-281924	Not_Identified
PB.24426.5	chr8 : 12437122 - 12566914	chr17 : 16400187 - 16401038	90.082	857	73	8	0	1101	Identical	chr17:16400187-16401038	Not_Identified
PB.24426.6	chr8 : 12437222 - 12566912	chr8 : 7186282 - 7187313	95.648	1034	38	5	0	1653	Identical	chr8:7186282-7187313	Not_Identified
PB.24426.6	chr8 : 12437222 - 12566912	chr8 : 8100189 - 8101220	95.648	1034	38	5	0	1653	Identical	chr8:8100189-8101220	Not_Identified
PB.24426.6	chr8 : 12437222 - 12566912	chr8 : 7127072 - 7128103	95.063	1033	46	3	0	1620	Identical	chr8:7127072-7128103	Not_Identified
PB.24426.6	chr8 : 12437222 - 12566912	chr8 : 12623996 - 12625013	94.487	1034	36	5	0	1574	Identical	chr8:12623996-12625013	Not_Identified
PB.24426.6	chr8 : 12437222 - 12566912	chr8 : 66313149 - 66314079	92.209	937	63	6	0	1317	Identical	chr8:66313149-66314079	Not_Identified
PB.24426.6	chr8 : 12437222 - 12566912	chr8 : 8045897 - 8046818	90.491	936	71	6	0	1219	Identical	chr8:8045897-8046818	Not_Identified
PB.24426.6	chr8 : 12437222 - 12566912	chr8 : 7240748 - 7241669	90.385	936	72	6	0	1214	Identical	chr8:7240748-7241669	Not_Identified
PB.24426.6	chr8 : 12437222 - 12566912	chr8 : 7699292 - 7700213	90.385	936	72	6	0	1214	Identical	chr8:7699292-7700213	Not_Identified
PB.24426.6	chr8 : 12437222 - 12566912	chr8 : 12225055 - 12225988	90.181	937	85	3	0	1214	Identical	chr8:12225055-12225988	Not_Identified
PB.24426.6	chr8 : 12437222 - 12566912	chr8 : 46431069 - 46432004	90.075	937	88	3	0	1210	Identical	chr8:46431069-46432004	Not_Identified
PB.24426.6	chr8 : 12437222 - 12566912	chr8 : 7597900 - 7598821	90.278	936	73	6	0	1208	Identical	chr8:7597900-7598821	Not_Identified
PB.24426.6	chr8 : 12437222 - 12566912	chr8 : 8197178 - 8198110	90.085	938	83	6	0	1208	Identical	chr8:8197178-8198110	Not_Identified
PB.24426.6	chr8 : 12437222 - 12566912	chr4 : 4074194 - 4075222	95.353	1033	40	3	0	1635	Identical	chr4:4074194-4075222	Not_Identified
PB.24426.6	chr8 : 12437222 - 12566912	chr4 : 9034508 - 9035547	94.727	1043	38	5	0	1605	Identical	chr4:9034508-9035547	Not_Identified
PB.24426.6	chr8 : 12437222 - 12566912	chr4 : 9567405 - 9568435	93.03	1033	66	3	0	1504	Identical	chr4:9567405-9568435	Not_Identified
PB.24426.6	chr8 : 12437222 - 12566912	chr4 : 104170967 - 104171901	92.956	937	60	3	0	1360	Identical	chr4:104170967-104171901	Not_Identified
PB.24426.6	chr8 : 12437222 - 12566912	chr4 : 68528236 - 68529177	92.038	942	69	3	0	1319	Identical	chr4:68528236-68529177	Not_Identified
PB.24426.6	chr8 : 12437222 - 12566912	chr4 : 121446154 - 121447045	93.415	896	50	6	0	1319	Identical	chr4:121446154-121447045	Not_Identified
PB.24426.6	chr8 : 12437222 - 12566912	chr4 : 43001728 - 43002665	91.401	942	71	7	0	1282	Identical	chr4:43001728-43002665	Not_Identified
PB.24426.6	chr8 : 12437222 - 12566912	chr4 : 30232980 - 30233911	91.094	932	79	2	0	1258	Identical	chr4:30232980-30233911	Not_Identified
PB.24426.6	chr8 : 12437222 - 12566912	chr4 : 9518857 - 9519792	90.598	936	84	3	0	1238	Identical	chr4:9518857-9519792	Not_Identified
PB.24426.6	chr8 : 12437222 - 12566912	chr4 : 127439564 - 127440478	90.948	939	56	11	0	1236	Identical	chr4:127439564-127440478	Not_Identified
PB.24426.6	chr8 : 12437222 - 12566912	chr4 : 9657964 - 9658886	90.791	923	83	1	0	1232	Identical	chr4:9657964-9658886	Not_Identified
PB.24426.6	chr8 : 12437222 - 12566912	chr4 : 164975370 - 164976291	90.628	939	65	8	0	1225	Identical	chr4:164975370-164976291	Not_Identified
PB.24426.6	chr8 : 12437222 - 12566912	chr4 : 3883444 - 3884352	90.693	924	67	6	0	1212	Identical	chr4:3883444-3884352	Not_Identified
PB.24426.6	chr8 : 12437222 - 12566912	chr4 : 156386447 - 156387371	90.213	940	70	10	0	1206	Identical	chr4:156386447-156387371	Not_Identified
PB.24426.6	chr8 : 12437222 - 12566912	chr4 : 4150604 - 4151525	90.064	936	75	6	0	1197	Identical	chr4:4150604-4151525	Not_Identified
PB.24426.6	chr8 : 12437222 - 12566912	chr4 : 183726749 - 183727275	91.028	535	37	7	0	712	Identical	chr4:183726749-183727275	Not_Identified
PB.24426.6	chr8 : 12437222 - 12566912	chr3 : 75537625 - 75538656	94.671	1032	50	3	0	1596	Identical	chr3:75537625-75538656	Not_Identified
PB.24426.6	chr8 : 12437222 - 12566912	chr3 : 125799342 - 125800371	93.03	1033	65	4	0	1502	Identical	chr3:125799342-125800371	Not_Identified
PB.24426.6	chr8 : 12437222 - 12566912	chr3 : 75592765 - 75593700	91.782	937	72	3	0	1299	Identical	chr3:75592765-75593700	Not_Identified
PB.24426.6	chr8 : 12437222 - 12566912	chr3 : 57343177 - 57344120	90.784	944	82	3	0	1256	Identical	chr3:57343177-57344120	Not_Identified
PB.24426.6	chr8 : 12437222 - 12566912	chr3 : 7941676 - 7942604	90.928	937	73	6	0	1249	Identical	chr3:7941676-7942604	Not_Identified
PB.24426.6	chr8 : 12437222 - 12566912	chr3 : 15145614 - 15146427	93.988	815	44	3	0	1229	Identical	chr3:15145614-15146427	Not_Identified
PB.24426.6	chr8 : 12437222 - 12566912	chr3 : 183169980 - 183170912	90.491	936	82	4	0	1229	Identical	chr3:183169980-183170912	Not_Identified
PB.24426.6	chr8 : 12437222 - 12566912	chr3 : 142752140 - 142753074	90.267	935	87	2	0	1219	Identical	chr3:142752140-142753074	Not_Identified
PB.24426.6	chr8 : 12437222 - 12566912	chr3 : 125753034 - 125753967	90.171	936	86	4	0	1214	Identical	chr3:125753034-125753967	Not_Identified
PB.24426.6	chr8 : 12437222 - 12566912	chr3 : 75374256 - 75375179	90.319	940	68	10	0	1210	Identical	chr3:75374256-75375179	Not_Identified
PB.24426.6	chr8 : 12437222 - 12566912	chr3 : 121611197 - 121612106	90.329	941	55	8	0	1201	Identical	chr3:121611197-121612106	Not_Identified
PB.24426.6	chr8 : 12437222 - 12566912	chr11 : 67921164 - 67922195	94.482	1033	52	3	0	1587	Identical	chr11:67921164-67922195	Not_Identified
PB.24426.6	chr8 : 12437222 - 12566912	chr11 : 3545256 - 3546284	94.095	1033	53	4	0	1563	Identical	chr11:3545256-3546284	Not_Identified
PB.24426.6	chr8 : 12437222 - 12566912	chr11 : 71673753 - 71674784	93.708	1033	60	4	0	1543	Identical	chr11:71673753-71674784	Not_Identified
PB.24426.6	chr8 : 12437222 - 12566912	chr11 : 76711086 - 76712020	93.063	937	59	3	0	1365	Identical	chr11:76711086-76712020	Not_Identified
PB.24426.6	chr8 : 12437222 - 12566912	chr11 : 113777040 - 113777961	91.747	933	64	5	0	1284	Identical	chr11:113777040-113777961	Not_Identified
PB.24426.6	chr8 : 12437222 - 12566912	chr11 : 67968342 - 67969277	91.026	936	80	2	0	1260	Identical	chr11:67968342-67969277	Not_Identified
PB.24426.6	chr8 : 12437222 - 12566912	chr11 : 37930580 - 37931496	91.027	925	71	5	0	1238	Identical	chr11:37930580-37931496	Not_Identified
PB.24426.6	chr8 : 12437222 - 12566912	chr11 : 71625996 - 71626933	90.512	938	85	3	0	1236	Identical	chr11:71625996-71626933	Not_Identified
PB.24426.6	chr8 : 12437222 - 12566912	chr11 : 3394645 - 3395567	90.608	937	70	6	0	1227	Identical	chr11:3394645-3395567	Not_Identified
PB.24426.6	chr8 : 12437222 - 12566912	chr11 : 50346424 - 50347355	90.257	934	87	2	0	1218	Identical	chr11:50346424-50347355	Not_Identified
PB.24426.6	chr8 : 12437222 - 12566912	chr11 : 50131235 - 50132166	90.043	934	89	2	0	1206	Identical	chr11:50131235-50132166	Not_Identified
PB.24426.6	chr8 : 12437222 - 12566912	chr11 : 67716582 - 67717502	90.278	936	72	6	0	1206	Identical	chr11:67716582-67717502	Not_Identified
PB.24426.6	chr8 : 12437222 - 12566912	chr11 : 123279703 - 123280617	90.299	938	63	10	0	1203	Identical	chr11:123279703-123280617	Not_Identified
PB.24426.6	chr8 : 12437222 - 12566912	chr11 : 23092596 - 23093409	92.629	814	56	2	0	1168	Identical	chr11:23092596-23093409	Not_Identified
PB.24426.6	chr8 : 12437222 - 12566912	chr11 : 56502673 - 56503298	90.551	635	47	6	0	828	Identical	chr11:56502673-56503298	Not_Identified
PB.24426.6	chr8 : 12437222 - 12566912	chr3_KI270780v1_alt : 139648 - 140677	93.03	1033	65	4	0	1502	Identical	chr3_KI270780v1_alt:139648-140677	Not_Identified
PB.24426.6	chr8 : 12437222 - 12566912	chr3_KI270780v1_alt : 87516 - 88449	90.171	936	86	4	0	1214	Identical	chr3_KI270780v1_alt:87516-88449	Not_Identified
PB.24426.6	chr8 : 12437222 - 12566912	chr14 : 24009790 - 24010816	91.368	1031	83	2	0	1406	Identical	chr14:24009790-24010816	Not_Identified
PB.24426.6	chr8 : 12437222 - 12566912	chr14 : 54752698 - 54753622	91.444	935	68	5	0	1273	Identical	chr14:54752698-54753622	Not_Identified
PB.24426.6	chr8 : 12437222 - 12566912	chr14 : 20241649 - 20242570	91.135	925	75	3	0	1247	Identical	chr14:20241649-20242570	Not_Identified
PB.24426.6	chr8 : 12437222 - 12566912	chr14 : 106031322 - 106032256	90.588	935	84	2	0	1236	Identical	chr14:106031322-106032256	Not_Identified
PB.24426.6	chr8 : 12437222 - 12566912	chr14 : 16032516 - 16033438	90.202	939	70	7	0	1205	Identical	chr14:16032516-16033438	Not_Identified
PB.24426.6	chr8 : 12437222 - 12566912	chr14 : 94626138 - 94627049	90.395	937	61	11	0	1205	Identical	chr14:94626138-94627049	Not_Identified
PB.24426.6	chr8 : 12437222 - 12566912	chr14 : 24015146 - 24015776	92.393	631	44	3	0	896	Identical	chr14:24015146-24015776	Not_Identified
PB.24426.6	chr8 : 12437222 - 12566912	chr14 : 23972665 - 23973289	92.16	625	47	1	0	881	Identical	chr14:23972665-23973289	Not_Identified
PB.24426.6	chr8 : 12437222 - 12566912	chr10 : 95197287 - 95198230	93.545	945	55	4	0	1402	Identical	chr10:95197287-95198230	Not_Identified
PB.24426.6	chr8 : 12437222 - 12566912	chr10 : 25881196 - 25882134	92.569	942	63	3	0	1345	Identical	chr10:25881196-25882134	Not_Identified
PB.24426.6	chr8 : 12437222 - 12566912	chr10 : 29426711 - 29427647	92.423	937	67	2	0	1334	Identical	chr10:29426711-29427647	Not_Identified
PB.24426.6	chr8 : 12437222 - 12566912	chr10 : 70257191 - 70258127	92.423	937	67	2	0	1334	Identical	chr10:70257191-70258127	Not_Identified
PB.24426.6	chr8 : 12437222 - 12566912	chr10 : 97699820 - 97700753	92.217	938	64	4	0	1319	Identical	chr10:97699820-97700753	Not_Identified
PB.24426.6	chr8 : 12437222 - 12566912	chr10 : 101033626 - 101034561	91.898	938	70	4	0	1306	Identical	chr10:101033626-101034561	Not_Identified
PB.24426.6	chr8 : 12437222 - 12566912	chr10 : 32894456 - 32895388	91.426	933	78	1	0	1279	Identical	chr10:32894456-32895388	Not_Identified
PB.24426.6	chr8 : 12437222 - 12566912	chr10 : 80805879 - 80806818	91.102	944	72	6	0	1267	Identical	chr10:80805879-80806818	Not_Identified
PB.24426.6	chr8 : 12437222 - 12566912	chr10 : 133609964 - 133610914	90.326	951	74	5	0	1230	Identical	chr10:133609964-133610914	Not_Identified
PB.24426.6	chr8 : 12437222 - 12566912	chr22_KI270878v1_alt : 156424 - 157360	93.597	937	56	2	0	1395	Identical	chr22_KI270878v1_alt:156424-157360	Not_Identified
PB.24426.6	chr8 : 12437222 - 12566912	chr22_KI270878v1_alt : 178847 - 179777	92.423	937	61	4	0	1328	Identical	chr22_KI270878v1_alt:178847-179777	Not_Identified
PB.24426.6	chr8 : 12437222 - 12566912	chr19 : 41036139 - 41037073	93.276	937	57	3	0	1376	Identical	chr19:41036139-41037073	Not_Identified
PB.24426.6	chr8 : 12437222 - 12566912	chr19 : 21620304 - 21621238	91.346	936	75	4	0	1275	Identical	chr19:21620304-21621238	Not_Identified
PB.24426.6	chr8 : 12437222 - 12566912	chr1 : 150709198 - 150710120	93.514	925	54	3	0	1371	Identical	chr1:150709198-150710120	Not_Identified
PB.24426.6	chr8 : 12437222 - 12566912	chr1 : 236504498 - 236505433	92.743	937	63	4	0	1349	Identical	chr1:236504498-236505433	Not_Identified
PB.24426.6	chr8 : 12437222 - 12566912	chr1 : 147709501 - 147710433	92.316	937	64	5	0	1325	Identical	chr1:147709501-147710433	Not_Identified
PB.24426.6	chr8 : 12437222 - 12566912	chr1 : 161433900 - 161434833	92.094	936	69	3	0	1314	Identical	chr1:161433900-161434833	Not_Identified
PB.24426.6	chr8 : 12437222 - 12566912	chr1 : 40471747 - 40472666	91.791	938	54	11	0	1284	Identical	chr1:40471747-40472666	Not_Identified
PB.24426.6	chr8 : 12437222 - 12566912	chr1 : 47133177 - 47134110	91.453	936	73	5	0	1279	Identical	chr1:47133177-47134110	Not_Identified
PB.24426.6	chr8 : 12437222 - 12566912	chr1 : 112816871 - 112817803	91.355	937	73	6	0	1275	Identical	chr1:112816871-112817803	Not_Identified
PB.24426.6	chr8 : 12437222 - 12566912	chr1 : 225965839 - 225966765	91.392	941	62	9	0	1271	Identical	chr1:225965839-225966765	Not_Identified
PB.24426.6	chr8 : 12437222 - 12566912	chr1 : 53168330 - 53169249	91.249	937	61	4	0	1256	Identical	chr1:53168330-53169249	Not_Identified
PB.24426.6	chr8 : 12437222 - 12566912	chr1 : 153088340 - 153089274	90.919	936	80	3	0	1253	Identical	chr1:153088340-153089274	Not_Identified
PB.24426.6	chr8 : 12437222 - 12566912	chr15 : 97629195 - 97630131	93.063	937	61	2	0	1367	Identical	chr15:97629195-97630131	Not_Identified
PB.24426.6	chr8 : 12437222 - 12566912	chr15 : 90346654 - 90347578	92.541	925	65	2	0	1323	Identical	chr15:90346654-90347578	Not_Identified
PB.24426.6	chr8 : 12437222 - 12566912	chr15 : 44228594 - 44229520	91.189	942	60	10	0	1258	Identical	chr15:44228594-44229520	Not_Identified
PB.24426.6	chr8 : 12437222 - 12566912	chr15 : 40644045 - 40644969	90.909	935	73	5	0	1245	Identical	chr15:40644045-40644969	Not_Identified
PB.24426.6	chr8 : 12437222 - 12566912	chr12 : 107997129 - 107998053	93.405	925	57	2	0	1367	Identical	chr12:107997129-107998053	Not_Identified
PB.24426.6	chr8 : 12437222 - 12566912	chr12 : 56822108 - 56823042	92.743	937	62	3	0	1349	Identical	chr12:56822108-56823042	Not_Identified
PB.24426.6	chr8 : 12437222 - 12566912	chr12 : 49115641 - 49116580	92.234	940	66	3	0	1325	Identical	chr12:49115641-49116580	Not_Identified
PB.24426.6	chr8 : 12437222 - 12566912	chr12 : 8431500 - 8432439	91.064	940	77	3	0	1264	Identical	chr12:8431500-8432439	Not_Identified
PB.24426.6	chr8 : 12437222 - 12566912	chr12 : 8409312 - 8410246	90.588	935	84	3	0	1236	Identical	chr12:8409312-8410246	Not_Identified
PB.24426.6	chr8 : 12437222 - 12566912	chr12 : 34180366 - 34181305	90.436	941	85	4	0	1234	Identical	chr12:34180366-34181305	Not_Identified
PB.24426.6	chr8 : 12437222 - 12566912	chr12 : 8220178 - 8221111	90.192	938	81	7	0	1212	Identical	chr12:8220178-8221111	Not_Identified
PB.24426.6	chr8 : 12437222 - 12566912	chr7 : 105148648 - 105149572	93.297	925	58	2	0	1362	Identical	chr7:105148648-105149572	Not_Identified
PB.24426.6	chr8 : 12437222 - 12566912	chr7 : 55942985 - 55943903	91.221	934	66	7	0	1256	Identical	chr7:55942985-55943903	Not_Identified
PB.24426.6	chr8 : 12437222 - 12566912	chr7 : 97941111 - 97942046	90.491	936	85	2	0	1232	Identical	chr7:97941111-97942046	Not_Identified
PB.24426.6	chr8 : 12437222 - 12566912	chr7 : 68103846 - 68104765	90.053	935	76	8	0	1195	Identical	chr7:68103846-68104765	Not_Identified
PB.24426.6	chr8 : 12437222 - 12566912	chrX : 91170263 - 91171199	92.85	937	63	2	0	1356	Identical	chrX:91170263-91171199	Not_Identified
PB.24426.6	chr8 : 12437222 - 12566912	chrX : 154521166 - 154522084	92.324	925	61	3	0	1306	Identical	chrX:154521166-154522084	Not_Identified
PB.24426.6	chr8 : 12437222 - 12566912	chrX : 127353937 - 127354851	90.075	937	67	12	0	1192	Identical	chrX:127353937-127354851	Not_Identified
PB.24426.6	chr8 : 12437222 - 12566912	chr5 : 24465739 - 24466675	92.857	938	61	4	0	1356	Identical	chr5:24465739-24466675	Not_Identified
PB.24426.6	chr8 : 12437222 - 12566912	chr5 : 57546637 - 57547571	91.826	942	61	6	0	1299	Identical	chr5:57546637-57547571	Not_Identified
PB.24426.6	chr8 : 12437222 - 12566912	chr5 : 152797383 - 152798315	91.569	937	71	4	0	1286	Identical	chr5:152797383-152798315	Not_Identified
PB.24426.6	chr8 : 12437222 - 12566912	chr5 : 99328393 - 99329324	91.035	937	75	4	0	1256	Identical	chr5:99328393-99329324	Not_Identified
PB.24426.6	chr8 : 12437222 - 12566912	chr5 : 162370106 - 162371031	90.395	937	75	9	0	1218	Identical	chr5:162370106-162371031	Not_Identified
PB.24426.6	chr8 : 12437222 - 12566912	chr16_KI270856v1_alt : 60959 - 61894	92.751	938	61	5	0	1349	Identical	chr16_KI270856v1_alt:60959-61894	Not_Identified
PB.24426.6	chr8 : 12437222 - 12566912	chr16 : 1930829 - 1931764	92.751	938	61	5	0	1349	Identical	chr16:1930829-1931764	Not_Identified
PB.24426.6	chr8 : 12437222 - 12566912	chr16 : 10829542 - 10830485	92.585	944	59	6	0	1345	Identical	chr16:10829542-10830485	Not_Identified
PB.24426.6	chr8 : 12437222 - 12566912	chr16 : 35153432 - 35154363	91.72	942	63	5	0	1293	Identical	chr16:35153432-35154363	Not_Identified
PB.24426.6	chr8 : 12437222 - 12566912	chr9 : 77303516 - 77304452	92.529	937	66	2	0	1339	Identical	chr9:77303516-77304452	Not_Identified
PB.24426.6	chr8 : 12437222 - 12566912	chr9 : 126716514 - 126717434	91.337	935	63	5	0	1262	Identical	chr9:126716514-126717434	Not_Identified
PB.24426.6	chr8 : 12437222 - 12566912	chr2 : 20501262 - 20502198	92.423	937	66	3	0	1332	Identical	chr2:20501262-20502198	Not_Identified
PB.24426.6	chr8 : 12437222 - 12566912	chr2 : 109636932 - 109637851	92.209	937	52	4	0	1306	Identical	chr2:109636932-109637851	Not_Identified
PB.24426.6	chr8 : 12437222 - 12566912	chr2 : 105425022 - 105425963	91.72	942	72	4	0	1303	Identical	chr2:105425022-105425963	Not_Identified
PB.24426.6	chr8 : 12437222 - 12566912	chr2 : 129701350 - 129702292	91.198	943	73	3	0	1273	Identical	chr2:129701350-129702292	Not_Identified
PB.24426.6	chr8 : 12437222 - 12566912	chr2 : 95191340 - 95192276	90.928	937	81	2	0	1256	Identical	chr2:95191340-95192276	Not_Identified
PB.24426.6	chr8 : 12437222 - 12566912	chr2 : 95567178 - 95568089	90.685	934	63	7	0	1221	Identical	chr2:95567178-95568089	Not_Identified
PB.24426.6	chr8 : 12437222 - 12566912	chr2 : 240671344 - 240672092	92.533	750	52	3	0	1072	Identical	chr2:240671344-240672092	Not_Identified
PB.24426.6	chr8 : 12437222 - 12566912	chr13 : 114182004 - 114182945	92.153	943	71	2	0	1328	Identical	chr13:114182004-114182945	Not_Identified
PB.24426.6	chr8 : 12437222 - 12566912	chr13 : 42710788 - 42711710	91.676	937	60	8	0	1282	Identical	chr13:42710788-42711710	Not_Identified
PB.24426.6	chr8 : 12437222 - 12566912	chr13 : 98764338 - 98765258	90.618	938	66	12	0	1225	Identical	chr13:98764338-98765258	Not_Identified
PB.24426.6	chr8 : 12437222 - 12566912	chrY : 6958491 - 6959509	90.126	1033	84	9	0	1327	Identical	chrY:6958491-6959509	Not_Identified
PB.24426.6	chr8 : 12437222 - 12566912	chrY : 4634020 - 4634959	92.021	940	71	2	0	1317	Identical	chrY:4634020-4634959	Not_Identified
PB.24426.6	chr8 : 12437222 - 12566912	chrY : 14133175 - 14134105	91.045	938	73	4	0	1256	Identical	chrY:14133175-14134105	Not_Identified
PB.24426.6	chr8 : 12437222 - 12566912	chr6 : 95361303 - 95362229	92.299	935	62	4	0	1319	Identical	chr6:95361303-95362229	Not_Identified
PB.24426.6	chr8 : 12437222 - 12566912	chr6 : 141096302 - 141097236	92.102	937	68	3	0	1315	Identical	chr6:141096302-141097236	Not_Identified
PB.24426.6	chr8 : 12437222 - 12566912	chr6 : 60654987 - 60655919	91.782	937	69	4	0	1297	Identical	chr6:60654987-60655919	Not_Identified
PB.24426.6	chr8 : 12437222 - 12566912	chr6 : 52748372 - 52749305	91.658	935	75	2	0	1291	Identical	chr6:52748372-52749305	Not_Identified
PB.24426.6	chr8 : 12437222 - 12566912	chr6 : 52883249 - 52884171	91.471	938	60	6	0	1271	Identical	chr6:52883249-52884171	Not_Identified
PB.24426.6	chr8 : 12437222 - 12566912	chr6 : 52947791 - 52948713	90.288	937	73	8	0	1210	Identical	chr6:52947791-52948713	Not_Identified
PB.24426.6	chr8 : 12437222 - 12566912	chr6 : 64944493 - 64945121	92.126	635	40	5	0	887	Identical	chr6:64944493-64945121	Not_Identified
PB.24426.6	chr8 : 12437222 - 12566912	chr21 : 38572857 - 38573789	92.102	937	66	4	0	1314	Identical	chr21:38572857-38573789	Not_Identified
PB.24426.6	chr8 : 12437222 - 12566912	chr22 : 17059131 - 17060069	91.48	939	76	2	0	1288	Identical	chr22:17059131-17060069	Not_Identified
PB.24426.6	chr8 : 12437222 - 12566912	chr22 : 11608468 - 11609402	91.365	938	73	5	0	1277	Identical	chr22:11608468-11609402	Not_Identified
PB.24426.6	chr8 : 12437222 - 12566912	chr22 : 11274111 - 11275033	90.299	938	71	5	0	1210	Identical	chr22:11274111-11275033	Not_Identified
PB.24426.6	chr8 : 12437222 - 12566912	chrUn_KI270442v1 : 240035 - 240970	91.346	936	76	3	0	1275	Identical	chrUn_KI270442v1:240035-240970	Not_Identified
PB.24426.6	chr8 : 12437222 - 12566912	chr20 : 30902353 - 30903285	90.725	938	77	6	0	1242	Identical	chr20:30902353-30903285	Not_Identified
PB.24426.6	chr8 : 12437222 - 12566912	chr20 : 29759041 - 29759975	90.618	938	80	4	0	1238	Identical	chr20:29759041-29759975	Not_Identified
PB.24426.6	chr8 : 12437222 - 12566912	chr20 : 23829415 - 23830332	90.247	933	72	6	0	1201	Identical	chr20:23829415-23830332	Not_Identified
PB.24426.6	chr8 : 12437222 - 12566912	chr20 : 29316552 - 29317182	92.552	631	45	1	0	904	Identical	chr20:29316552-29317182	Not_Identified
PB.24426.6	chr8 : 12437222 - 12566912	chr14_KI270846v1_alt : 499091 - 500025	90.588	935	84	2	0	1236	Identical	chr14_KI270846v1_alt:499091-500025	Not_Identified
PB.24426.6	chr8 : 12437222 - 12566912	chr8_KI270813v1_alt : 281003 - 281924	90.278	936	73	6	0	1208	Identical	chr8_KI270813v1_alt:281003-281924	Not_Identified
PB.24426.6	chr8 : 12437222 - 12566912	chr17 : 16400187 - 16401036	90.058	855	73	8	0	1098	Identical	chr17:16400187-16401036	Not_Identified
PB.25926.1	chr9 : 41644022 - 41822007	chr9 : 67365443 - 67366001	100	559	0	0	0	1033	Identical	chr9:67365443-67366001	Not_Identified
PB.25926.1	chr9 : 41644022 - 41822007	chr9 : 38997940 - 38998502	98.046	563	7	2	0	976	Identical	chr9:38997940-38998502	Not_Identified
PB.25976.9	chr9 : 63814378 - 63818865	chr9 : 41234512 - 41235029	97.505	521	9	4	0	887	Identical	chr9:41234512-41235029	Not_Identified
PB.25976.9	chr9 : 63814378 - 63818865	chr20 : 29877257 - 29879729	91.816	2517	161	17	0	3465	Identical	chr20:29877257-29879729	Not_Identified
PB.25976.9	chr9 : 63814378 - 63818865	chr20 : 30811901 - 30813098	93.023	1204	77	5	0	1751	Identical	chr20:30811901-30813098	Not_Identified
PB.25976.9	chr9 : 63814378 - 63818865	chr20 : 29449172 - 29449672	90.891	505	41	3	0	673	Identical	chr20:29449172-29449672	Not_Identified
PB.25976.9	chr9 : 63814378 - 63818865	chrUn_KI270442v1 : 384847 - 386174	92.154	1351	83	6	0	1886	Identical	chrUn_KI270442v1:384847-386174	Not_Identified
PB.25976.9	chr9 : 63814378 - 63818865	chrUn_KI270442v1 : 383776 - 384824	92.789	1054	71	3	0	1520	Identical	chrUn_KI270442v1:383776-384824	Not_Identified
PB.25976.9	chr9 : 63814378 - 63818865	chr4_KI270896v1_alt : 357598 - 358113	92.843	517	30	2	0	743	Identical	chr4_KI270896v1_alt:357598-358113	Not_Identified
PB.25976.9	chr9 : 63814378 - 63818865	chr4 : 190020067 - 190020582	92.843	517	30	2	0	743	Identical	chr4:190020067-190020582	Not_Identified
PB.26015.1	chr9 : 66269427 - 66285314	chr9 : 40106358 - 40107198	99.049	841	8	0	0	1509	Identical	chr9:40106358-40107198	Not_Identified
PB.26015.1	chr9 : 66269427 - 66285314	chr9 : 41358314 - 41359152	98.93	841	7	2	0	1502	Identical	chr9:41358314-41359152	Not_Identified
PB.26015.1	chr9 : 66269427 - 66285314	chr9 : 40091350 - 40092164	99.755	815	2	0	0	1495	Identical	chr9:40091350-40092164	Not_Identified
PB.26015.1	chr9 : 66269427 - 66285314	chr9 : 63703585 - 63704426	98.575	842	11	1	0	1487	Identical	chr9:63703585-63704426	Not_Identified
PB.26015.1	chr9 : 66269427 - 66285314	chr9 : 41373318 - 41374131	99.018	815	7	1	0	1459	Identical	chr9:41373318-41374131	Not_Identified
PB.26015.1	chr9 : 66269427 - 66285314	chr9 : 63688744 - 63689558	98.65	815	11	0	0	1445	Identical	chr9:63688744-63689558	Not_Identified
PB.26015.1	chr9 : 66269427 - 66285314	chr21 : 10104220 - 10105034	98.405	815	13	0	0	1434	Identical	chr21:10104220-10105034	Not_Identified
PB.26015.1	chr9 : 66269427 - 66285314	chr21 : 10119241 - 10120078	96.905	840	23	2	0	1404	Identical	chr21:10119241-10120078	Not_Identified
PB.26015.1	chr9 : 66269427 - 66285314	chr9_KI270719v1_random : 74312 - 75126	98.282	815	14	0	0	1428	Identical	chr9_KI270719v1_random:74312-75126	Not_Identified
PB.26015.1	chr9 : 66269427 - 66285314	chr9_KI270719v1_random : 89330 - 90166	97.139	839	22	1	0	1415	Identical	chr9_KI270719v1_random:89330-90166	Not_Identified
PB.26015.1	chr9 : 66269427 - 66285314	chr4 : 131960672 - 131961484	97.909	813	17	0	0	1408	Identical	chr4:131960672-131961484	Not_Identified
PB.26015.1	chr9 : 66269427 - 66285314	chr4 : 131726991 - 131727833	95.255	843	37	1	0	1332	Identical	chr4:131726991-131727833	Not_Identified
PB.26015.1	chr9 : 66269427 - 66285314	chr4 : 131731969 - 131732811	94.662	843	42	1	0	1304	Identical	chr4:131731969-131732811	Not_Identified
PB.26015.1	chr9 : 66269427 - 66285314	chr4 : 131975923 - 131976765	94.668	844	40	3	0	1304	Identical	chr4:131975923-131976765	Not_Identified
PB.26015.1	chr9 : 66269427 - 66285314	chr4 : 131736945 - 131737787	94.543	843	43	1	0	1299	Identical	chr4:131736945-131737787	Not_Identified
PB.26015.1	chr9 : 66269427 - 66285314	chr4 : 131724485 - 131725327	94.425	843	44	1	0	1293	Identical	chr4:131724485-131725327	Not_Identified
PB.26015.1	chr9 : 66269427 - 66285314	chr4 : 131734457 - 131735299	94.187	843	46	1	0	1282	Identical	chr4:131734457-131735299	Not_Identified
PB.26015.1	chr9 : 66269427 - 66285314	chr4 : 131729494 - 131730317	94.68	827	38	2	0	1279	Identical	chr4:131729494-131730317	Not_Identified
PB.26015.1	chr9 : 66269427 - 66285314	chr4 : 131741926 - 131742765	94.048	840	50	0	0	1275	Identical	chr4:131741926-131742765	Not_Identified
PB.26015.1	chr9 : 66269427 - 66285314	chr4 : 131749361 - 131750203	93.95	843	48	1	0	1271	Identical	chr4:131749361-131750203	Not_Identified
PB.26015.1	chr9 : 66269427 - 66285314	chr4 : 131744420 - 131745246	92.883	843	41	3	0	1206	Identical	chr4:131744420-131745246	Not_Identified
PB.26015.1	chr9 : 66269427 - 66285314	chr4 : 131751856 - 131752682	92.883	843	41	5	0	1206	Identical	chr4:131751856-131752682	Not_Identified
PB.26015.1	chr9 : 66269427 - 66285314	chr4 : 131756811 - 131757637	92.883	843	41	5	0	1206	Identical	chr4:131756811-131757637	Not_Identified
PB.26015.1	chr9 : 66269427 - 66285314	chr4 : 131739440 - 131740264	92.866	841	41	3	0	1203	Identical	chr4:131739440-131740264	Not_Identified
PB.26015.1	chr9 : 66269427 - 66285314	chr4 : 131746893 - 131747719	92.764	843	42	3	0	1201	Identical	chr4:131746893-131747719	Not_Identified
PB.26015.1	chr9 : 66269427 - 66285314	chr4 : 131754328 - 131755154	92.764	843	42	3	0	1201	Identical	chr4:131754328-131755154	Not_Identified
PB.26015.1	chr9 : 66269427 - 66285314	chr4 : 131759283 - 131760109	92.764	843	42	3	0	1201	Identical	chr4:131759283-131760109	Not_Identified
PB.26015.1	chr9 : 66269427 - 66285314	chr4 : 131761766 - 131762592	92.527	843	44	3	0	1190	Identical	chr4:131761766-131762592	Not_Identified
PB.26015.1	chr9 : 66269427 - 66285314	chr4 : 131764252 - 131765067	91.597	833	53	2	0	1134	Identical	chr4:131764252-131765067	Not_Identified
PB.26015.1	chr9 : 66269427 - 66285314	chr19 : 36271047 - 36271889	94.425	843	44	2	0	1293	Identical	chr19:36271047-36271889	Not_Identified
PB.26015.1	chr9 : 66269427 - 66285314	chr19 : 36276089 - 36276931	94.425	843	44	2	0	1293	Identical	chr19:36276089-36276931	Not_Identified
PB.26015.1	chr9 : 66269427 - 66285314	chr19 : 36283715 - 36284557	94.425	843	44	2	0	1293	Identical	chr19:36283715-36284557	Not_Identified
PB.26015.1	chr9 : 66269427 - 66285314	chr19 : 36288784 - 36289626	94.425	843	44	2	0	1293	Identical	chr19:36288784-36289626	Not_Identified
PB.26015.1	chr9 : 66269427 - 66285314	chr19 : 36293847 - 36294689	94.425	843	44	2	0	1293	Identical	chr19:36293847-36294689	Not_Identified
PB.26015.1	chr9 : 66269427 - 66285314	chr19 : 36298905 - 36299747	94.425	843	44	2	0	1293	Identical	chr19:36298905-36299747	Not_Identified
PB.26015.1	chr9 : 66269427 - 66285314	chr19 : 36301440 - 36302282	94.425	843	44	2	0	1293	Identical	chr19:36301440-36302282	Not_Identified
PB.26015.1	chr9 : 66269427 - 66285314	chr19 : 37286453 - 37287295	94.425	843	44	2	0	1293	Identical	chr19:37286453-37287295	Not_Identified
PB.26015.1	chr9 : 66269427 - 66285314	chr19 : 37294028 - 37294870	94.425	843	44	2	0	1293	Identical	chr19:37294028-37294870	Not_Identified
PB.26015.1	chr9 : 66269427 - 66285314	chr19 : 37299081 - 37299923	94.425	843	44	2	0	1293	Identical	chr19:37299081-37299923	Not_Identified
PB.26015.1	chr9 : 66269427 - 66285314	chr19 : 36296370 - 36297212	94.306	843	45	2	0	1288	Identical	chr19:36296370-36297212	Not_Identified
PB.26015.1	chr9 : 66269427 - 66285314	chr19 : 37291503 - 37292344	94.306	843	44	3	0	1288	Identical	chr19:37291503-37292344	Not_Identified
PB.26015.1	chr9 : 66269427 - 66285314	chr19 : 37296554 - 37297395	94.306	843	44	3	0	1288	Identical	chr19:37296554-37297395	Not_Identified
PB.26015.1	chr9 : 66269427 - 66285314	chr19 : 36268524 - 36269366	94.187	843	46	2	0	1282	Identical	chr19:36268524-36269366	Not_Identified
PB.26015.1	chr9 : 66269427 - 66285314	chr19 : 37268747 - 37269589	94.187	843	46	3	0	1282	Identical	chr19:37268747-37269589	Not_Identified
PB.26015.1	chr9 : 66269427 - 66285314	chr19 : 37273814 - 37274656	94.187	843	46	2	0	1282	Identical	chr19:37273814-37274656	Not_Identified
PB.26015.1	chr9 : 66269427 - 66285314	chr19 : 37288977 - 37289819	94.187	843	46	3	0	1282	Identical	chr19:37288977-37289819	Not_Identified
PB.26015.1	chr9 : 66269427 - 66285314	chr19 : 37283929 - 37284764	94.378	836	44	2	0	1280	Identical	chr19:37283929-37284764	Not_Identified
PB.26015.1	chr9 : 66269427 - 66285314	chr19 : 36309015 - 36309858	94.076	844	46	3	0	1279	Identical	chr19:36309015-36309858	Not_Identified
PB.26015.1	chr9 : 66269427 - 66285314	chr19 : 37271286 - 37272129	94.076	844	46	3	0	1279	Identical	chr19:37271286-37272129	Not_Identified
PB.26015.1	chr9 : 66269427 - 66285314	chr19 : 37278876 - 37279719	94.076	844	46	3	0	1279	Identical	chr19:37278876-37279719	Not_Identified
PB.26015.1	chr9 : 66269427 - 66285314	chr19 : 37276352 - 37277194	94.069	843	47	2	0	1277	Identical	chr19:37276352-37277194	Not_Identified
PB.26015.1	chr9 : 66269427 - 66285314	chr19 : 37281404 - 37282246	94.069	843	47	2	0	1277	Identical	chr19:37281404-37282246	Not_Identified
PB.26015.1	chr9 : 66269427 - 66285314	chr19 : 37301619 - 37302461	94.069	843	47	2	0	1277	Identical	chr19:37301619-37302461	Not_Identified
PB.26015.1	chr9 : 66269427 - 66285314	chr19 : 36281178 - 36282018	94.069	843	45	3	0	1275	Identical	chr19:36281178-36282018	Not_Identified
PB.26015.1	chr9 : 66269427 - 66285314	chr19 : 36273548 - 36274388	93.95	843	46	3	0	1269	Identical	chr19:36273548-36274388	Not_Identified
PB.26015.1	chr9 : 66269427 - 66285314	chr19 : 36286248 - 36287088	93.95	843	46	3	0	1269	Identical	chr19:36286248-36287088	Not_Identified
PB.26015.1	chr9 : 66269427 - 66285314	chr19 : 36291321 - 36292161	93.95	843	46	3	0	1269	Identical	chr19:36291321-36292161	Not_Identified
PB.26015.1	chr9 : 66269427 - 66285314	chr19 : 36303972 - 36304812	93.95	843	46	3	0	1269	Identical	chr19:36303972-36304812	Not_Identified
PB.26015.1	chr9 : 66269427 - 66285314	chr19 : 36306487 - 36307327	93.95	843	46	3	0	1269	Identical	chr19:36306487-36307327	Not_Identified
PB.26015.1	chr9 : 66269427 - 66285314	chr19 : 36278644 - 36279484	93.832	843	47	3	0	1264	Identical	chr19:36278644-36279484	Not_Identified
PB.8840.1	chr15 : 84443456 - 84474707	chr15 : 84198851 - 84200880	99.458	2031	3	2	0	3683	Identical	chr15:84198851-84200880	Not_Identified
PB.8840.1	chr15 : 84443456 - 84474707	chr15 : 85203449 - 85205478	99.163	2031	9	4	0	3650	Identical	chr15:85203449-85205478	Not_Identified
PB.8840.1	chr15 : 84443456 - 84474707	chr15 : 82471482 - 82472670	96.904	1195	16	5	0	1982	Identical	chr15:82471482-82472670	Not_Identified
PB.8840.1	chr15 : 84443456 - 84474707	chr15 : 82472662 - 82473485	99.029	824	8	0	0	1478	Identical	chr15:82472662-82473485	Not_Identified
PB.8840.1	chr15 : 84443456 - 84474707	chr15_KI270850v1_alt : 260559 - 262565	96.26	2032	43	20	0	3301	Identical	chr15_KI270850v1_alt:260559-262565	Not_Identified
PB.8840.1	chr15 : 84443456 - 84474707	chr15_KI270850v1_alt : 94607 - 96613	96.211	2032	44	20	0	3295	Identical	chr15_KI270850v1_alt:94607-96613	Not_Identified
PB.8840.1	chr15 : 84443456 - 84474707	chrY : 24183142 - 24184065	90.841	928	72	8	0	1230	Identical	chrY:24183142-24184065	Not_Identified
PB.8840.1	chr15 : 84443456 - 84474707	chrY : 25486074 - 25486997	90.841	928	72	8	0	1230	Identical	chrY:25486074-25486997	Not_Identified
PB.8840.2	chr15 : 84443483 - 84474246	chr15 : 84199311 - 84201210	99.526	1900	2	2	0	3452	Identical	chr15:84199311-84201210	Not_Identified
PB.8840.2	chr15 : 84443483 - 84474246	chr15 : 85203909 - 85205808	99.474	1900	3	3	0	3446	Identical	chr15:85203909-85205808	Not_Identified
PB.8840.2	chr15 : 84443483 - 84474246	chr15 : 82472662 - 82473815	99.22	1154	9	0	0	2082	Identical	chr15:82472662-82473815	Not_Identified
PB.8840.2	chr15 : 84443483 - 84474246	chr15 : 82471942 - 82472670	96.049	734	9	4	0	1177	Identical	chr15:82471942-82472670	Not_Identified
PB.8840.2	chr15 : 84443483 - 84474246	chr15_KI270850v1_alt : 261019 - 262895	96.318	1901	38	19	0	3094	Identical	chr15_KI270850v1_alt:261019-262895	Not_Identified
PB.8840.2	chr15 : 84443483 - 84474246	chr15_KI270850v1_alt : 94277 - 96153	96.265	1901	39	19	0	3088	Identical	chr15_KI270850v1_alt:94277-96153	Not_Identified
PB.9627.1	chr16 : 33329685 - 33349502	chr16 : 33182171 - 33182889	100	719	0	0	0	1328	Identical	chr16:33182171-33182889	Not_Identified
PB.9627.1	chr16 : 33329685 - 33349502	chr16 : 33292251 - 33292969	100	719	0	0	0	1328	Identical	chr16:33292251-33292969	Not_Identified
PB.9627.1	chr16 : 33329685 - 33349502	chr16 : 33447555 - 33448273	100	719	0	0	0	1328	Identical	chr16:33447555-33448273	Not_Identified
PB.9627.1	chr16 : 33329685 - 33349502	chr16 : 32687506 - 32688225	99.584	721	0	2	0	1312	Identical	chr16:32687506-32688225	Not_Identified
PB.9627.1	chr16 : 33329685 - 33349502	chr16 : 32241202 - 32241921	99.028	720	4	1	0	1288	Identical	chr16:32241202-32241921	Not_Identified
PB.9627.1	chr16 : 33329685 - 33349502	chr16_KI270728v1_random : 5139 - 5859	99.723	721	0	1	0	1319	Identical	chr16_KI270728v1_random:5139-5859	Not_Identified
PB.9627.1	chr16 : 33329685 - 33349502	chr16_KI270728v1_random : 947860 - 948579	99.028	720	4	1	0	1288	Identical	chr16_KI270728v1_random:947860-948579	Not_Identified

## Sheet: Mouse_Blast_Summary
isoform	num_blast_hits	gtf_coordinates	associated_gene	cagepeak
PB.12313.1	42520	chr5 : 98757673 - 98762532	novelGene_Cfap299_AS	NA
PB.10698.1	31727	chr3 : 153745837 - 153761377	novelGene_Gm43833_AS	NA
PB.3794.1	27609	chr12 : 103955966 - 103991856	novelGene_Gm28577_AS	No
PB.14674.1	18051	chr7 : 100156039 - 100159604	novelGene_Lipt2_AS	NA
PB.11963.1	3827	chr5 : 30223099 - 30232393	novelGene_3677	Yes
PB.11963.4	2666	chr5 : 30223100 - 30229877	novelGene_3679	No
PB.13165.1	2565	chr6 : 47768009 - 47775095	novelGene_4058	NA
PB.4572.1	2549	chr13 : 117295789 - 117302989	novelGene_1358	NA
PB.4184.3	2125	chr13 : 52289575 - 52294688	novelGene_1214	NA
PB.3627.1	2107	chr12 : 82461075 - 82466221	novelGene_1027	NA
PB.1446.2	2100	chr10 : 78020447 - 78025565	novelGene_423	No
PB.14846.1	2034	chr7 : 121851068 - 121855940	novelGene_4436	NA
PB.3303.2	1991	chr12 : 8403399 - 8408403	novelGene_924	NA
PB.1446.1	1965	chr10 : 78020442 - 78025563	novelGene_422	No
PB.6248.1	1926	chr16 : 32148233 - 32153283	novelGene_Nrros_AS	No
PB.10082.4	1920	chr3 : 60489929 - 60494907	novelGene_Mbnl1_AS	No
PB.8636.2	1914	chr2 : 26333278 - 26338368	novelGene_Gpsm1_AS	NA
PB.12838.1	1863	chr5 : 143004875 - 143009417	novelGene_Rnf216_AS	NA
PB.6290.5	1858	chr16 : 36765105 - 36770335	novelGene_1898	No
PB.11078.3	1854	chr4 : 78513365 - 78517299	novelGene_3423	NA
PB.7963.2	952	chr19 : 5771470 - 5773930	novelGene_2454	NA
PB.16063.1	583	chr8 : 126413139 - 126422370	novelGene_4792	NA
PB.5081.1	233	chr14 : 75369369 - 75378848	novelGene_Gm49200_AS	NA
PB.1074.1	121	chr10 : 8544205 - 8547083	novelGene_299	NA
PB.1215.1	98	chr10 : 41437202 - 41445557	novelGene_350	NA
PB.15954.1	98	chr8 : 119889635 - 119896486	novelGene_4765	NA
PB.1948.3	93	chr11 : 6007244 - 6011445	novelGene_Camk2b_AS	NA
PB.8565.1	84	chr2 : 20381198 - 20387751	novelGene_Etl4_AS	NA
PB.6581.1	71	chr17 : 3062429 - 3069073	novelGene_2042	NA
PB.3306.1	15	chr12 : 8599710 - 8641031	novelGene_925	Yes
PB.17623.3	6	chrX : 163958751 - 163976245	novelGene_5181	Yes
PB.6671.9	3	chr17 : 15019258 - 15024215	novelGene_Gm3435_AS	NA	Part of original novel gene (manually checked)
PB.12401.1	1	chr5 : 109866693 - 109885098	novelGene_3806	Yes	Part of original novel gene (manually checked)
PB.12401.4	1	chr5 : 109866711 - 109885097	novelGene_3808	Yes	Part of original novel gene (manually checked)
PB.15059.1	1	chr7 : 140653095 - 140676413	novelGene_4482	NA	Part of original novel gene (manually checked)
PB.6668.3	1	chr17 : 14981394 - 14992847	novelGene_9030025P20Rik_AS	NA	Part of original novel gene (manually checked)
PB.6668.4	1	chr17 : 14981394 - 14992884	novelGene_9030025P20Rik_AS	NA	Part of original novel gene (manually checked)
PB.6671.5	1	chr17 : 15012767 - 15024251	novelGene_Gm3435_AS	NA	Part of original novel gene (manually checked)
PB.6671.8	1	chr17 : 15012771 - 15024257	novelGene_Gm3435_AS	NA	Part of original novel gene (manually checked)
PB.6683.2	1	chr17 : 17005116 - 17041554	novelGene_2078	Yes	Part of original novel gene (manually checked)

## Sheet: Mouse_Filtered_Blast_Hits
isoform	isoseq_gtf_coordinates	blat_gtf_coordinate	%_Identity	alignment_length	mismatches	gap_openings	e_value	bit_score	blat_start_classifer	blat_end_classifer	blat_identified
PB.10082.4	chr3 : 60489929 - 60494907	chr3:67028471-67030125	94.886	1662	43	15	0	2560	No	No	Not_Identified
PB.10082.4	chr3 : 60489929 - 60494907	chr3:136179355-136180822	98.03	1472	18	7	0	2547	No	No	Not_Identified
PB.10082.4	chr3 : 60489929 - 60494907	chr3:82480927-82482362	98.333	1440	17	6	0	2519	No	No	Not_Identified
PB.10082.4	chr3 : 60489929 - 60494907	chr3:54854786-54856224	97.853	1444	18	7	0	2483	No	No	Not_Identified
PB.10082.4	chr3 : 60489929 - 60494907	chr3:84359265-84360709	97.586	1450	22	7	0	2471	No	No	Not_Identified
PB.10082.4	chr3 : 60489929 - 60494907	chr3:140123746-140125186	97.509	1445	24	6	0	2459	No	No	Not_Identified
PB.10082.4	chr3 : 60489929 - 60494907	chr3:156799599-156801084	96.644	1490	27	9	0	2453	No	No	Not_Identified
PB.10082.4	chr3 : 60489929 - 60494907	chr3:92191016-92192487	96.748	1476	33	8	0	2446	No	No	Not_Identified
PB.10082.4	chr3 : 60489929 - 60494907	chr3:159225962-159227434	96.284	1480	39	14	0	2414	No	No	Not_Identified
PB.10082.4	chr3 : 60489929 - 60494907	chr3:68118062-68119540	95.76	1486	41	15	0	2375	No	No	Not_Identified
PB.10082.4	chr3 : 60489929 - 60494907	chr3:96489304-96490776	95.743	1480	47	14	0	2370	No	No	Not_Identified
PB.10082.4	chr3 : 60489929 - 60494907	chr3:5523379-5524786	96.749	1415	38	8	0	2351	No	No	Not_Identified
PB.10082.4	chr3 : 60489929 - 60494907	chr3:11129707-11131112	96.749	1415	36	10	0	2350	No	No	Not_Identified
PB.10082.4	chr3 : 60489929 - 60494907	chr3:26352511-26353946	96.125	1445	38	16	0	2342	No	No	Not_Identified
PB.10082.4	chr3 : 60489929 - 60494907	chr3:73736893-73738382	95.254	1496	40	18	0	2340	No	No	Not_Identified
PB.10082.4	chr3 : 60489929 - 60494907	chr3:42820380-42821787	96.466	1415	42	8	0	2329	No	No	Not_Identified
PB.10082.4	chr3 : 60489929 - 60494907	chr3:51243691-51245128	95.856	1448	39	19	0	2322	No	No	Not_Identified
PB.10082.4	chr3 : 60489929 - 60494907	chr3:152801764-152803133	97.234	1374	33	5	0	2322	No	No	Not_Identified
PB.10082.4	chr3 : 60489929 - 60494907	chr3:82614845-82616278	95.845	1444	43	15	0	2318	No	No	Not_Identified
PB.10082.4	chr3 : 60489929 - 60494907	chr3:68738111-68739553	95.655	1450	49	12	0	2316	No	No	Not_Identified
PB.10082.4	chr3 : 60489929 - 60494907	chr3:104588346-104589792	95.664	1453	41	16	0	2314	No	No	Not_Identified
PB.10082.4	chr3 : 60489929 - 60494907	chr3:4718457-4719865	96.257	1416	44	9	0	2313	No	No	Not_Identified
PB.10082.4	chr3 : 60489929 - 60494907	chr3:28062886-28064294	96.257	1416	44	9	0	2313	No	No	Not_Identified
PB.10082.4	chr3 : 60489929 - 60494907	chr3:84142550-84143990	95.586	1450	42	15	0	2303	No	No	Not_Identified
PB.10082.4	chr3 : 60489929 - 60494907	chr3:117384710-117386143	95.631	1442	50	12	0	2302	No	No	Not_Identified
PB.10082.4	chr3 : 60489929 - 60494907	chr3:116821347-116822780	95.565	1443	48	15	0	2296	No	No	Not_Identified
PB.10082.4	chr3 : 60489929 - 60494907	chr3:13821408-13822851	95.458	1453	41	18	0	2294	No	No	Not_Identified
PB.10082.4	chr3 : 60489929 - 60494907	chr3:9095202-9096643	95.445	1449	47	12	0	2292	No	No	Not_Identified
PB.10082.4	chr3 : 60489929 - 60494907	chr3:61269578-61271018	95.451	1451	42	18	0	2292	No	No	Not_Identified
PB.10082.4	chr3 : 60489929 - 60494907	chr3:99420926-99422396	94.801	1481	57	17	0	2290	No	No	Not_Identified
PB.10082.4	chr3 : 60489929 - 60494907	chr3:146088853-146090261	95.975	1416	48	9	0	2290	No	No	Not_Identified
PB.10082.4	chr3 : 60489929 - 60494907	chr3:88671959-88673430	94.733	1481	59	16	0	2285	No	No	Not_Identified
PB.10082.4	chr3 : 60489929 - 60494907	chr3:158875415-158876892	94.68	1485	58	15	0	2285	No	No	Not_Identified
PB.10082.4	chr3 : 60489929 - 60494907	chr3:59797085-59798554	94.73	1480	59	16	0	2283	No	No	Not_Identified
PB.10082.4	chr3 : 60489929 - 60494907	chr3:34846537-34847977	95.314	1451	44	16	0	2281	No	No	Not_Identified
PB.10082.4	chr3 : 60489929 - 60494907	chr3:75348573-75350014	95.314	1451	45	15	0	2281	No	No	Not_Identified
PB.10082.4	chr3 : 60489929 - 60494907	chr3:59376363-59377833	94.666	1481	59	17	0	2279	No	No	Not_Identified
PB.10082.4	chr3 : 60489929 - 60494907	chr3:69638064-69639504	95.245	1451	45	16	0	2276	No	No	Not_Identified
PB.10082.4	chr3 : 60489929 - 60494907	chr3:51621947-51623388	95.176	1451	47	17	0	2270	No	No	Not_Identified
PB.10082.4	chr3 : 60489929 - 60494907	chr3:31187298-31188768	94.531	1481	61	17	0	2268	No	No	Not_Identified
PB.10082.4	chr3 : 60489929 - 60494907	chr3:43854434-43855867	95.222	1444	52	14	0	2268	No	No	Not_Identified
PB.10082.4	chr3 : 60489929 - 60494907	chr3:148755702-148757141	95.172	1450	47	16	0	2268	No	No	Not_Identified
PB.10082.4	chr3 : 60489929 - 60494907	chr3:3687322-3688732	95.625	1417	53	9	0	2265	No	No	Not_Identified
PB.10082.4	chr3 : 60489929 - 60494907	chr3:74596694-74598134	95.107	1451	48	16	0	2265	No	No	Not_Identified
PB.10082.4	chr3 : 60489929 - 60494907	chr3:75422435-75423875	95.107	1451	47	18	0	2265	No	No	Not_Identified
PB.10082.4	chr3 : 60489929 - 60494907	chr3:140377139-140378580	95.103	1450	50	14	0	2265	No	No	Not_Identified
PB.10082.4	chr3 : 60489929 - 60494907	chr3:74839443-74840913	94.463	1481	62	17	0	2263	No	No	Not_Identified
PB.10082.4	chr3 : 60489929 - 60494907	chr3:85622386-85623830	94.983	1455	50	16	0	2261	No	No	Not_Identified
PB.10082.4	chr3 : 60489929 - 60494907	chr3:61707640-61709110	94.396	1481	63	17	0	2257	No	No	Not_Identified
PB.10082.4	chr3 : 60489929 - 60494907	chr3:140025505-140026976	94.328	1481	65	16	0	2252	No	No	Not_Identified
PB.10082.4	chr3 : 60489929 - 60494907	chr3:145112676-145114073	95.739	1408	43	15	0	2252	No	No	Not_Identified
PB.10082.4	chr3 : 60489929 - 60494907	chr3:11732721-11734199	94.22	1488	60	17	0	2248	No	No	Not_Identified
PB.10082.4	chr3 : 60489929 - 60494907	chr3:136120928-136122302	96.159	1380	41	7	0	2244	No	No	Not_Identified
PB.10082.4	chr3 : 60489929 - 60494907	chr3:98303805-98305281	94.145	1486	63	16	0	2241	No	No	Not_Identified
PB.10082.4	chr3 : 60489929 - 60494907	chr3:3867981-3869349	96.145	1375	45	8	0	2239	No	No	Not_Identified
PB.10082.4	chr3 : 60489929 - 60494907	chr3:23179266-23180727	94.268	1483	52	21	0	2237	No	No	Not_Identified
PB.10082.4	chr3 : 60489929 - 60494907	chr3:133129180-133130628	94.585	1459	53	17	0	2233	No	No	Not_Identified
PB.10082.4	chr3 : 60489929 - 60494907	chr3:111598323-111599764	94.697	1452	52	19	0	2231	No	No	Not_Identified
PB.10082.4	chr3 : 60489929 - 60494907	chr3:19917817-19919287	94.058	1481	68	17	0	2230	No	No	Not_Identified
PB.10082.4	chr3 : 60489929 - 60494907	chr3:82978145-82979620	93.935	1484	69	15	0	2222	No	No	Not_Identified
PB.10082.4	chr3 : 60489929 - 60494907	chr3:133300435-133301809	95.87	1380	45	7	0	2222	No	No	Not_Identified
PB.10082.4	chr3 : 60489929 - 60494907	chr3:111794151-111795561	94.989	1417	62	9	0	2215	No	No	Not_Identified
PB.10082.4	chr3 : 60489929 - 60494907	chr3:156257080-156258515	94.467	1446	60	17	0	2209	No	No	Not_Identified
PB.10082.4	chr3 : 60489929 - 60494907	chr3:13791061-13792436	95.438	1381	50	8	0	2189	No	No	Not_Identified
PB.10082.4	chr3 : 60489929 - 60494907	chr3:21685500-21686909	94.637	1417	66	10	0	2187	No	No	Not_Identified
PB.10082.4	chr3 : 60489929 - 60494907	chr3:86945567-86946988	94.406	1430	58	16	0	2178	No	No	Not_Identified
PB.10082.4	chr3 : 60489929 - 60494907	chr3:6054554-6055921	95.055	1375	59	9	0	2154	No	No	Not_Identified
PB.10082.4	chr3 : 60489929 - 60494907	chr3:26571950-26573358	94.076	1418	71	12	0	2141	No	No	Not_Identified
PB.10082.4	chr3 : 60489929 - 60494907	chr3:9736779-9738186	93.719	1417	77	12	0	2113	No	No	Not_Identified
PB.10082.4	chr3 : 60489929 - 60494907	chr3:115912878-115914296	93.453	1451	48	18	0	2109	No	No	Not_Identified
PB.10082.4	chr3 : 60489929 - 60494907	chr3:116763819-116765237	93.436	1432	75	17	0	2106	No	No	Not_Identified
PB.10082.4	chr3 : 60489929 - 60494907	chr3:158633573-158634970	93.724	1418	65	13	0	2104	No	No	Not_Identified
PB.10082.4	chr3 : 60489929 - 60494907	chr3:93168564-93169927	94.457	1371	56	14	0	2093	No	No	Not_Identified
PB.10082.4	chr3 : 60489929 - 60494907	chr3:77602983-77604177	98.328	1196	13	2	0	2091	No	No	Not_Identified
PB.10082.4	chr3 : 60489929 - 60494907	chr3:123471861-123473197	95.015	1344	46	13	0	2091	No	No	Not_Identified
PB.10082.4	chr3 : 60489929 - 60494907	chr3:23914967-23916387	93.06	1441	76	16	0	2085	No	No	Not_Identified
PB.10082.4	chr3 : 60489929 - 60494907	chr3:14234995-14236455	92.469	1474	85	22	0	2084	No	No	Not_Identified
PB.10082.4	chr3 : 60489929 - 60494907	chr3:17954371-17955795	92.857	1442	80	19	0	2071	No	No	Not_Identified
PB.10082.4	chr3 : 60489929 - 60494907	chr3:131546354-131547794	92.572	1454	84	19	0	2065	No	No	Not_Identified
PB.10082.4	chr3 : 60489929 - 60494907	chr3:144621041-144622516	91.801	1488	92	23	0	2045	No	No	Not_Identified
PB.10082.4	chr3 : 60489929 - 60494907	chr3:20693720-20695182	90.946	1480	108	20	0	1967	No	No	Not_Identified
PB.10082.4	chr3 : 60489929 - 60494907	chr3:124830748-124832210	90.425	1483	104	28	0	1917	No	No	Not_Identified
PB.10082.4	chr3 : 60489929 - 60494907	chr3:141153398-141154871	90.167	1495	102	28	0	1905	No	No	Not_Identified
PB.10082.4	chr3 : 60489929 - 60494907	chr3:12409165-12410570	91.075	1423	101	20	0	1901	No	No	Not_Identified
PB.10082.4	chr3 : 60489929 - 60494907	chr3:35873081-35874504	90.09	1443	115	23	0	1847	No	No	Not_Identified
PB.10082.4	chr3 : 60489929 - 60494907	chr3:90991264-90992466	93.564	1212	55	18	0	1784	No	No	Not_Identified
PB.10082.4	chr3 : 60489929 - 60494907	chr3:137284504-137285858	90.189	1376	99	27	0	1760	No	No	Not_Identified
PB.10082.4	chr3 : 60489929 - 60494907	chr3:64660888-64661978	94.923	1103	37	18	0	1709	No	No	Not_Identified
PB.10082.4	chr3 : 60489929 - 60494907	chr3:69618303-69619441	93.461	1147	52	15	0	1681	No	No	Not_Identified
PB.10082.4	chr3 : 60489929 - 60494907	chr3:25420221-25421317	94.208	1105	44	14	0	1668	No	No	Not_Identified
PB.10082.4	chr3 : 60489929 - 60494907	chr3:138433977-138435069	90.975	1108	71	25	0	1465	No	No	Not_Identified
PB.10082.4	chr3 : 60489929 - 60494907	chr3:108693049-108693882	93.795	838	39	5	0	1247	No	No	Not_Identified
PB.10082.4	chr3 : 60489929 - 60494907	chr3:44529133-44529957	92.086	834	49	11	0	1158	No	No	Not_Identified
PB.10082.4	chr3 : 60489929 - 60494907	chr2:84508895-84510365	100	1471	0	0	0	2717	No	No	Not_Identified
PB.10082.4	chr3 : 60489929 - 60494907	chr2:7407807-7409242	99.721	1436	4	0	0	2630	No	No	Not_Identified
PB.10082.4	chr3 : 60489929 - 60494907	chr2:154358007-154359442	98.611	1440	13	6	0	2542	No	No	Not_Identified
PB.10082.4	chr3 : 60489929 - 60494907	chr2:27002784-27004256	97.294	1478	22	10	0	2492	No	No	Not_Identified
PB.10082.4	chr3 : 60489929 - 60494907	chr2:167411803-167413237	97.983	1438	24	4	0	2490	No	No	Not_Identified
PB.10082.4	chr3 : 60489929 - 60494907	chr2:145118524-145119964	97.58	1446	21	8	0	2464	No	No	Not_Identified
PB.10082.4	chr3 : 60489929 - 60494907	chr2:177162199-177163640	97.514	1448	19	11	0	2459	No	No	Not_Identified
PB.10082.4	chr3 : 60489929 - 60494907	chr2:26333338-26334755	97.301	1445	9	5	0	2425	No	No	Not_Identified
PB.10082.4	chr3 : 60489929 - 60494907	chr2:72270479-72271896	97.301	1445	9	5	0	2425	No	No	Not_Identified
PB.10082.4	chr3 : 60489929 - 60494907	chr2:148414344-148415816	96.081	1480	42	14	0	2398	No	No	Not_Identified
PB.10082.4	chr3 : 60489929 - 60494907	chr2:36017714-36019183	96.07	1476	47	10	0	2394	No	No	Not_Identified
PB.10082.4	chr3 : 60489929 - 60494907	chr2:98796767-98798210	96.21	1451	39	14	0	2361	No	No	Not_Identified
PB.10082.4	chr3 : 60489929 - 60494907	chr2:120217557-120219026	95.67	1478	49	14	0	2361	No	No	Not_Identified
PB.10082.4	chr3 : 60489929 - 60494907	chr2:46574461-46575897	96.194	1445	39	15	0	2350	No	No	Not_Identified
PB.10082.4	chr3 : 60489929 - 60494907	chr2:161374520-161375956	96.191	1444	41	12	0	2350	No	No	Not_Identified
PB.10082.4	chr3 : 60489929 - 60494907	chr2:165932085-165933522	96.127	1446	38	15	0	2344	No	No	Not_Identified
PB.10082.4	chr3 : 60489929 - 60494907	chr2:80226223-80227633	96.61	1416	41	7	0	2342	No	No	Not_Identified
PB.10082.4	chr3 : 60489929 - 60494907	chr2:138038727-138040166	96.061	1447	40	16	0	2340	No	No	Not_Identified
PB.10082.4	chr3 : 60489929 - 60494907	chr2:151210498-151211942	95.939	1453	41	14	0	2340	No	No	Not_Identified
PB.10082.4	chr3 : 60489929 - 60494907	chr2:107594152-107595596	95.862	1450	48	10	0	2335	No	No	Not_Identified
PB.10082.4	chr3 : 60489929 - 60494907	chr2:136277726-136279095	97.38	1374	31	5	0	2333	No	No	Not_Identified
PB.10082.4	chr3 : 60489929 - 60494907	chr2:37345291-37346724	95.981	1443	43	14	0	2329	No	No	Not_Identified
PB.10082.4	chr3 : 60489929 - 60494907	chr2:90183993-90185462	95.267	1479	53	16	0	2327	No	No	Not_Identified
PB.10082.4	chr3 : 60489929 - 60494907	chr2:90361231-90362700	95.267	1479	53	16	0	2327	No	No	Not_Identified
PB.10082.4	chr3 : 60489929 - 60494907	chr2:50685171-50686647	95.148	1484	52	14	0	2324	No	No	Not_Identified
PB.10082.4	chr3 : 60489929 - 60494907	chr2:151182491-151183926	95.776	1444	46	13	0	2314	No	No	Not_Identified
PB.10082.4	chr3 : 60489929 - 60494907	chr2:145625381-145626819	95.724	1450	37	18	0	2311	No	No	Not_Identified
PB.10082.4	chr3 : 60489929 - 60494907	chr2:74364570-74366010	95.577	1447	53	10	0	2307	No	No	Not_Identified
PB.10082.4	chr3 : 60489929 - 60494907	chr2:174989563-174990996	95.706	1444	45	15	0	2307	No	No	Not_Identified
PB.10082.4	chr3 : 60489929 - 60494907	chr2:55867285-55868733	95.473	1458	42	16	0	2305	No	No	Not_Identified
PB.10082.4	chr3 : 60489929 - 60494907	chr2:39366232-39367672	95.58	1448	46	12	0	2303	No	No	Not_Identified
PB.10082.4	chr3 : 60489929 - 60494907	chr2:86339846-86341287	95.523	1452	46	16	0	2303	No	No	Not_Identified
PB.10082.4	chr3 : 60489929 - 60494907	chr2:166812252-166813743	94.797	1499	43	21	0	2303	No	No	Not_Identified
PB.10082.4	chr3 : 60489929 - 60494907	chr2:88177516-88178955	95.586	1450	41	16	0	2302	No	No	Not_Identified
PB.10082.4	chr3 : 60489929 - 60494907	chr2:17616363-17617804	95.52	1451	41	16	0	2298	No	No	Not_Identified
PB.10082.4	chr3 : 60489929 - 60494907	chr2:177604532-177606019	94.783	1495	44	23	0	2298	No	No	Not_Identified
PB.10082.4	chr3 : 60489929 - 60494907	chr2:21080474-21081922	95.33	1456	48	13	0	2294	No	No	Not_Identified
PB.10082.4	chr3 : 60489929 - 60494907	chr2:17747540-17748979	95.451	1451	41	19	0	2290	No	No	Not_Identified
PB.10082.4	chr3 : 60489929 - 60494907	chr2:126965107-126966552	95.33	1456	44	16	0	2290	No	No	Not_Identified
PB.10082.4	chr3 : 60489929 - 60494907	chr2:138573872-138575343	94.801	1481	58	16	0	2290	No	No	Not_Identified
PB.10082.4	chr3 : 60489929 - 60494907	chr2:35525052-35526492	95.382	1451	43	16	0	2287	No	No	Not_Identified
PB.10082.4	chr3 : 60489929 - 60494907	chr2:131918168-131919608	95.379	1450	45	15	0	2287	No	No	Not_Identified
PB.10082.4	chr3 : 60489929 - 60494907	chr2:95064938-95066377	95.382	1451	42	18	0	2285	No	No	Not_Identified
PB.10082.4	chr3 : 60489929 - 60494907	chr2:85700153-85701632	94.624	1488	55	15	0	2281	No	No	Not_Identified
PB.10082.4	chr3 : 60489929 - 60494907	chr2:144628133-144629553	95.652	1426	51	11	0	2279	No	No	Not_Identified
PB.10082.4	chr3 : 60489929 - 60494907	chr2:172749403-172750841	95.307	1449	45	17	0	2278	No	No	Not_Identified
PB.10082.4	chr3 : 60489929 - 60494907	chr2:8534027-8535467	95.241	1450	47	17	0	2276	No	No	Not_Identified
PB.10082.4	chr3 : 60489929 - 60494907	chr2:41749908-41751355	95.13	1458	46	17	0	2276	No	No	Not_Identified
PB.10082.4	chr3 : 60489929 - 60494907	chr2:3483632-3485077	95.182	1453	47	17	0	2274	No	No	Not_Identified
PB.10082.4	chr3 : 60489929 - 60494907	chr2:96191567-96193037	94.598	1481	60	17	0	2274	No	No	Not_Identified
PB.10082.4	chr3 : 60489929 - 60494907	chr2:124804498-124805931	95.291	1444	51	16	0	2274	No	No	Not_Identified
PB.10082.4	chr3 : 60489929 - 60494907	chr2:165675493-165676867	96.522	1380	36	7	0	2272	No	No	Not_Identified
PB.10082.4	chr3 : 60489929 - 60494907	chr2:163789124-163790571	95.062	1458	47	17	0	2270	No	No	Not_Identified
PB.10082.4	chr3 : 60489929 - 60494907	chr2:89269244-89270664	95.509	1425	55	9	0	2268	No	No	Not_Identified
PB.10082.4	chr3 : 60489929 - 60494907	chr2:83585872-83587313	95.1	1449	52	13	0	2265	No	No	Not_Identified
PB.10082.4	chr3 : 60489929 - 60494907	chr2:93824888-93826324	95.093	1447	48	16	0	2257	No	No	Not_Identified
PB.10082.4	chr3 : 60489929 - 60494907	chr2:101151890-101153329	95.031	1449	51	15	0	2257	No	No	Not_Identified
PB.10082.4	chr3 : 60489929 - 60494907	chr2:155121220-155122633	95.499	1422	48	11	0	2257	No	No	Not_Identified
PB.10082.4	chr3 : 60489929 - 60494907	chr2:39778631-39780101	94.328	1481	64	17	0	2252	No	No	Not_Identified
PB.10082.4	chr3 : 60489929 - 60494907	chr2:82678241-82679717	94.28	1486	61	16	0	2252	No	No	Not_Identified
PB.10082.4	chr3 : 60489929 - 60494907	chr2:111864810-111866250	94.9	1451	50	18	0	2248	No	No	Not_Identified
PB.10082.4	chr3 : 60489929 - 60494907	chr2:74443303-74444779	94.217	1487	60	18	0	2246	No	No	Not_Identified
PB.10082.4	chr3 : 60489929 - 60494907	chr2:22070184-22071661	94.149	1487	62	17	0	2241	No	No	Not_Identified
PB.10082.4	chr3 : 60489929 - 60494907	chr2:5689602-5691072	94.126	1481	67	17	0	2235	No	No	Not_Identified
PB.10082.4	chr3 : 60489929 - 60494907	chr2:48483564-48485040	94.074	1485	66	16	0	2235	No	No	Not_Identified
PB.10082.4	chr3 : 60489929 - 60494907	chr2:82335368-82336838	94.126	1481	67	17	0	2235	No	No	Not_Identified
PB.10082.4	chr3 : 60489929 - 60494907	chr2:97185127-97186496	96.073	1375	47	7	0	2233	No	No	Not_Identified
PB.10082.4	chr3 : 60489929 - 60494907	chr2:84570569-84572010	94.69	1450	55	14	0	2231	No	No	Not_Identified
PB.10082.4	chr3 : 60489929 - 60494907	chr2:30224065-30225535	94.058	1481	68	17	0	2230	No	No	Not_Identified
PB.10082.4	chr3 : 60489929 - 60494907	chr2:134749432-134750803	95.93	1376	49	7	0	2224	No	No	Not_Identified
PB.10082.4	chr3 : 60489929 - 60494907	chr2:160631864-160633345	93.889	1489	66	15	0	2222	No	No	Not_Identified
PB.10082.4	chr3 : 60489929 - 60494907	chr2:64698945-64700422	93.88	1487	66	17	0	2218	No	No	Not_Identified
PB.10082.4	chr3 : 60489929 - 60494907	chr2:99545520-99546896	95.728	1381	47	7	0	2213	No	No	Not_Identified
PB.10082.4	chr3 : 60489929 - 60494907	chr2:87939764-87941240	93.746	1487	67	18	0	2207	No	No	Not_Identified
PB.10082.4	chr3 : 60489929 - 60494907	chr2:6775786-6777161	95.583	1381	48	8	0	2200	No	No	Not_Identified
PB.10082.4	chr3 : 60489929 - 60494907	chr2:147000487-147001865	95.517	1383	50	7	0	2200	No	No	Not_Identified
PB.10082.4	chr3 : 60489929 - 60494907	chr2:146995974-146997352	95.445	1383	51	7	0	2194	No	No	Not_Identified
PB.10082.4	chr3 : 60489929 - 60494907	chr2:113810049-113811477	94.349	1451	46	17	0	2193	No	No	Not_Identified
PB.10082.4	chr3 : 60489929 - 60494907	chr2:111551646-111553079	94.171	1441	73	11	0	2185	No	No	Not_Identified
PB.10082.4	chr3 : 60489929 - 60494907	chr2:151113706-151115077	95.422	1376	56	7	0	2185	No	No	Not_Identified
PB.10082.4	chr3 : 60489929 - 60494907	chr2:100421800-100423222	94.479	1431	56	15	0	2183	No	No	Not_Identified
PB.10082.4	chr3 : 60489929 - 60494907	chr2:156114612-156115980	95.418	1375	55	8	0	2183	No	No	Not_Identified
PB.10082.4	chr3 : 60489929 - 60494907	chr2:47551374-47552850	93.275	1487	74	18	0	2169	No	No	Not_Identified
PB.10082.4	chr3 : 60489929 - 60494907	chr2:166533418-166534794	95.148	1381	55	7	0	2169	No	No	Not_Identified
PB.10082.4	chr3 : 60489929 - 60494907	chr2:39529243-39530665	94.056	1430	74	11	0	2159	No	No	Not_Identified
PB.10082.4	chr3 : 60489929 - 60494907	chr2:118556820-118558115	96.618	1301	36	8	0	2152	No	No	Not_Identified
PB.10082.4	chr3 : 60489929 - 60494907	chr2:16581377-16582738	95.051	1374	54	12	0	2148	No	No	Not_Identified
PB.10082.4	chr3 : 60489929 - 60494907	chr2:116500981-116502409	93.607	1439	72	17	0	2130	No	No	Not_Identified
PB.10082.4	chr3 : 60489929 - 60494907	chr2:20254185-20255594	93.711	1431	64	16	0	2121	No	No	Not_Identified
PB.10082.4	chr3 : 60489929 - 60494907	chr2:40017964-40019383	93.557	1428	80	11	0	2117	No	No	Not_Identified
PB.10082.4	chr3 : 60489929 - 60494907	chr2:3966145-3967548	93.794	1418	70	16	0	2115	No	No	Not_Identified
PB.10082.4	chr3 : 60489929 - 60494907	chr2:167288287-167289763	92.603	1487	84	18	0	2113	No	No	Not_Identified
PB.10082.4	chr3 : 60489929 - 60494907	chr2:81465528-81466931	93.724	1418	71	16	0	2109	No	No	Not_Identified
PB.10082.4	chr3 : 60489929 - 60494907	chr2:73753389-73754867	92.406	1488	87	20	0	2098	No	No	Not_Identified
PB.10082.4	chr3 : 60489929 - 60494907	chr2:36349602-36351016	93.399	1424	75	14	0	2091	No	No	Not_Identified
PB.10082.4	chr3 : 60489929 - 60494907	chr2:120819513-120820990	92.277	1489	86	20	0	2085	No	No	Not_Identified
PB.10082.4	chr3 : 60489929 - 60494907	chr2:63843746-63845149	93.371	1418	76	16	0	2082	No	No	Not_Identified
PB.10082.4	chr3 : 60489929 - 60494907	chr2:112549090-112550493	93.371	1418	76	16	0	2082	No	No	Not_Identified
PB.10082.4	chr3 : 60489929 - 60494907	chr2:124826644-124828001	94.294	1367	60	17	0	2076	No	No	Not_Identified
PB.10082.4	chr3 : 60489929 - 60494907	chr2:152209745-152211156	93.077	1430	77	14	0	2073	No	No	Not_Identified
PB.10082.4	chr3 : 60489929 - 60494907	chr2:163654319-163655685	93.909	1379	68	15	0	2067	No	No	Not_Identified
PB.10082.4	chr3 : 60489929 - 60494907	chr2:123227835-123229205	93.854	1383	65	13	0	2065	No	No	Not_Identified
PB.10082.4	chr3 : 60489929 - 60494907	chr2:125634255-125635665	93.002	1429	79	13	0	2065	No	No	Not_Identified
PB.10082.4	chr3 : 60489929 - 60494907	chr2:66850723-66852125	93.159	1418	78	17	0	2063	No	No	Not_Identified
PB.10082.4	chr3 : 60489929 - 60494907	chr2:81507559-81508907	94.088	1370	48	22	0	2050	No	No	Not_Identified
PB.10082.4	chr3 : 60489929 - 60494907	chr2:71942272-71943666	92.943	1417	75	17	0	2039	No	No	Not_Identified
PB.10082.4	chr3 : 60489929 - 60494907	chr2:105561653-105562927	95.554	1282	40	14	0	2036	No	No	Not_Identified
PB.10082.4	chr3 : 60489929 - 60494907	chr2:63297482-63298767	95.279	1292	44	11	0	2032	No	No	Not_Identified
PB.10082.4	chr3 : 60489929 - 60494907	chr2:32476158-32477576	92.394	1433	88	19	0	2023	No	No	Not_Identified
PB.10082.4	chr3 : 60489929 - 60494907	chr2:142306171-142307563	92.731	1417	76	17	0	2021	No	No	Not_Identified
PB.10082.4	chr3 : 60489929 - 60494907	chr2:46381792-46383195	92.551	1423	78	15	0	2015	No	No	Not_Identified
PB.10082.4	chr3 : 60489929 - 60494907	chr2:51888914-51890338	92.136	1437	89	16	0	2006	No	No	Not_Identified
PB.10082.4	chr3 : 60489929 - 60494907	chr2:15430404-15431684	94.259	1289	52	17	0	1951	No	No	Not_Identified
PB.10082.4	chr3 : 60489929 - 60494907	chr2:129521439-129522903	90.633	1484	101	27	0	1936	No	No	Not_Identified
PB.10082.4	chr3 : 60489929 - 60494907	chr2:12043428-12044704	93.935	1286	63	13	0	1929	No	No	Not_Identified
PB.10082.4	chr3 : 60489929 - 60494907	chr2:58676447-58677852	91.356	1423	97	18	0	1923	No	No	Not_Identified
PB.10082.4	chr3 : 60489929 - 60494907	chr2:146138768-146140230	90.074	1481	119	22	0	1895	No	No	Not_Identified
PB.10082.4	chr3 : 60489929 - 60494907	chr2:148618571-148619941	90.746	1394	88	31	0	1821	No	No	Not_Identified
PB.10082.4	chr3 : 60489929 - 60494907	chr2:40239395-40240600	93.982	1213	51	14	0	1816	No	No	Not_Identified
PB.10082.4	chr3 : 60489929 - 60494907	chr2:94603195-94604297	94.234	1110	45	14	0	1677	No	No	Not_Identified
PB.10082.4	chr3 : 60489929 - 60494907	chr2:163961646-163962785	93.031	1148	56	16	0	1655	No	No	Not_Identified
PB.10082.4	chr3 : 60489929 - 60494907	chr2:151339916-151340965	94.91	1061	37	16	0	1644	No	No	Not_Identified
PB.10082.4	chr3 : 60489929 - 60494907	chr2:156213133-156214131	96.315	1004	29	8	0	1642	No	No	Not_Identified
PB.10082.4	chr3 : 60489929 - 60494907	chr2:70265704-70266793	92.029	1104	67	19	0	1531	No	No	Not_Identified
PB.10082.4	chr3 : 60489929 - 60494907	chr2:142197281-142198262	94.135	989	39	12	0	1487	No	No	Not_Identified
PB.10082.4	chr3 : 60489929 - 60494907	chr2:87772701-87773550	97.183	852	21	3	0	1437	No	No	Not_Identified
PB.10082.4	chr3 : 60489929 - 60494907	chr2:175042080-175043101	91.699	1036	62	17	0	1415	No	No	Not_Identified
PB.10082.4	chr3 : 60489929 - 60494907	chr2:57963685-57964764	90.156	1087	86	16	0	1395	No	No	Not_Identified
PB.10082.4	chr3 : 60489929 - 60494907	chr2:123515700-123516670	92.229	978	65	11	0	1375	No	No	Not_Identified
PB.10082.4	chr3 : 60489929 - 60494907	chr2:123518510-123519480	92.229	978	65	11	0	1375	No	No	Not_Identified
PB.10082.4	chr3 : 60489929 - 60494907	chr2:123521288-123522258	92.229	978	65	11	0	1375	No	No	Not_Identified
PB.10082.4	chr3 : 60489929 - 60494907	chr2:123524058-123525028	92.229	978	65	11	0	1375	No	No	Not_Identified
PB.10082.4	chr3 : 60489929 - 60494907	chr2:23919835-23920499	95.502	667	28	2	0	1064	No	No	Not_Identified
PB.10082.4	chr3 : 60489929 - 60494907	chr2:49605157-49605912	91.974	760	41	8	0	1048	No	No	Not_Identified
PB.10082.4	chr3 : 60489929 - 60494907	chr2:108047614-108048124	90.448	513	32	5	0	660	No	No	Not_Identified
PB.10082.4	chr3 : 60489929 - 60494907	chr11:106028363-106029803	99.029	1442	13	1	0	2584	No	No	Not_Identified
PB.10082.4	chr3 : 60489929 - 60494907	chr11:74889976-74891448	97.832	1476	24	6	0	2542	No	No	Not_Identified
PB.10082.4	chr3 : 60489929 - 60494907	chr11:113917775-113919240	97.958	1469	23	6	0	2540	No	No	Not_Identified
PB.10082.4	chr3 : 60489929 - 60494907	chr11:116393129-116394568	98.336	1442	17	7	0	2523	No	No	Not_Identified
PB.10082.4	chr3 : 60489929 - 60494907	chr11:6141567-6143038	97.424	1475	31	6	0	2507	No	No	Not_Identified
PB.10082.4	chr3 : 60489929 - 60494907	chr11:51665102-51666574	96.216	1480	40	14	0	2409	No	No	Not_Identified
PB.10082.4	chr3 : 60489929 - 60494907	chr11:12507365-12508837	96.149	1480	41	14	0	2403	No	No	Not_Identified
PB.10082.4	chr3 : 60489929 - 60494907	chr11:29128243-29129721	95.424	1486	46	15	0	2348	No	No	Not_Identified
PB.10082.4	chr3 : 60489929 - 60494907	chr11:22335365-22336801	96.055	1445	40	16	0	2337	No	No	Not_Identified
PB.10082.4	chr3 : 60489929 - 60494907	chr11:12954128-12955564	95.989	1446	40	18	0	2333	No	No	Not_Identified
PB.10082.4	chr3 : 60489929 - 60494907	chr11:55241052-55242484	95.975	1441	45	13	0	2327	No	No	Not_Identified
PB.10082.4	chr3 : 60489929 - 60494907	chr11:92104639-92106081	95.799	1452	37	15	0	2322	No	No	Not_Identified
PB.10082.4	chr3 : 60489929 - 60494907	chr11:63473306-63474739	95.706	1444	45	15	0	2307	No	No	Not_Identified
PB.10082.4	chr3 : 60489929 - 60494907	chr11:111188085-111189561	94.949	1485	53	16	0	2307	No	No	Not_Identified
PB.10082.4	chr3 : 60489929 - 60494907	chr11:27951195-27952626	95.703	1443	44	18	0	2305	No	No	Not_Identified
PB.10082.4	chr3 : 60489929 - 60494907	chr11:22581463-22582898	95.643	1446	44	18	0	2303	No	No	Not_Identified
PB.10082.4	chr3 : 60489929 - 60494907	chr11:65451924-65453334	96.119	1417	46	9	0	2303	No	No	Not_Identified
PB.10082.4	chr3 : 60489929 - 60494907	chr11:116791142-116792583	95.511	1448	48	12	0	2298	No	No	Not_Identified
PB.10082.4	chr3 : 60489929 - 60494907	chr11:12567502-12568967	94.98	1474	57	14	0	2296	No	No	Not_Identified
PB.10082.4	chr3 : 60489929 - 60494907	chr11:90906712-90908151	95.517	1450	42	16	0	2296	No	No	Not_Identified
PB.10082.4	chr3 : 60489929 - 60494907	chr11:115754997-115756444	95.389	1453	49	11	0	2296	No	No	Not_Identified
PB.10082.4	chr3 : 60489929 - 60494907	chr11:81551120-81552536	95.863	1426	45	13	0	2294	No	No	Not_Identified
PB.10082.4	chr3 : 60489929 - 60494907	chr11:108653640-108655078	95.514	1449	42	17	0	2294	No	No	Not_Identified
PB.10082.4	chr3 : 60489929 - 60494907	chr11:74543812-74545253	95.451	1451	42	18	0	2292	No	No	Not_Identified
PB.10082.4	chr3 : 60489929 - 60494907	chr11:110022850-110024291	95.445	1449	47	12	0	2292	No	No	Not_Identified
PB.10082.4	chr3 : 60489929 - 60494907	chr11:6534245-6535620	96.739	1380	34	6	0	2289	No	No	Not_Identified
PB.10082.4	chr3 : 60489929 - 60494907	chr11:88911101-88912508	95.972	1415	48	9	0	2289	No	No	Not_Identified
PB.10082.4	chr3 : 60489929 - 60494907	chr11:90829734-90831168	95.433	1445	48	16	0	2287	No	No	Not_Identified
PB.10082.4	chr3 : 60489929 - 60494907	chr11:73736080-73737512	95.423	1442	52	13	0	2285	No	No	Not_Identified
PB.10082.4	chr3 : 60489929 - 60494907	chr11:64795835-64797270	95.367	1446	48	18	0	2281	No	No	Not_Identified
PB.10082.4	chr3 : 60489929 - 60494907	chr11:74219800-74221240	95.304	1448	50	13	0	2281	No	No	Not_Identified
PB.10082.4	chr3 : 60489929 - 60494907	chr11:90960244-90961721	94.609	1484	61	13	0	2279	No	No	Not_Identified
PB.10082.4	chr3 : 60489929 - 60494907	chr11:9708085-9709533	95.13	1458	47	17	0	2278	No	No	Not_Identified
PB.10082.4	chr3 : 60489929 - 60494907	chr11:61426017-61427453	95.307	1449	43	18	0	2276	No	No	Not_Identified
PB.10082.4	chr3 : 60489929 - 60494907	chr11:28102872-28104348	94.549	1486	57	16	0	2274	No	No	Not_Identified
PB.10082.4	chr3 : 60489929 - 60494907	chr11:43662293-43663764	94.598	1481	61	16	0	2274	No	No	Not_Identified
PB.10082.4	chr3 : 60489929 - 60494907	chr11:66947900-66949376	94.549	1486	57	16	0	2274	No	No	Not_Identified
PB.10082.4	chr3 : 60489929 - 60494907	chr11:85285678-85287117	95.238	1449	48	15	0	2274	No	No	Not_Identified
PB.10082.4	chr3 : 60489929 - 60494907	chr11:23218690-23220130	95.169	1449	50	14	0	2270	No	No	Not_Identified
PB.10082.4	chr3 : 60489929 - 60494907	chr11:10765892-10767361	94.531	1481	60	18	0	2266	No	No	Not_Identified
PB.10082.4	chr3 : 60489929 - 60494907	chr11:15886274-15887745	94.467	1482	61	18	0	2263	No	No	Not_Identified
PB.10082.4	chr3 : 60489929 - 60494907	chr11:15233272-15234711	95.038	1451	48	17	0	2259	No	No	Not_Identified
PB.10082.4	chr3 : 60489929 - 60494907	chr11:74134511-74135980	94.328	1481	63	17	0	2250	No	No	Not_Identified
PB.10082.4	chr3 : 60489929 - 60494907	chr11:26559205-26560642	94.897	1450	48	18	0	2244	No	No	Not_Identified
PB.10082.4	chr3 : 60489929 - 60494907	chr11:79232920-79234340	95.161	1426	58	11	0	2241	No	No	Not_Identified
PB.10082.4	chr3 : 60489929 - 60494907	chr11:100667996-100669466	94.126	1481	67	17	0	2235	No	No	Not_Identified
PB.10082.4	chr3 : 60489929 - 60494907	chr11:98618843-98620320	94.011	1486	66	17	0	2230	No	No	Not_Identified
PB.10082.4	chr3 : 60489929 - 60494907	chr11:111215716-111217193	94.019	1488	62	18	0	2230	No	No	Not_Identified
PB.10082.4	chr3 : 60489929 - 60494907	chr11:40063800-40065275	94.015	1487	62	18	0	2228	No	No	Not_Identified
PB.10082.4	chr3 : 60489929 - 60494907	chr11:106292768-106294179	95.141	1420	54	14	0	2226	No	No	Not_Identified
PB.10082.4	chr3 : 60489929 - 60494907	chr11:120326736-120328200	94.034	1475	68	17	0	2218	No	No	Not_Identified
PB.10082.4	chr3 : 60489929 - 60494907	chr11:31447743-31449113	95.564	1375	55	6	0	2196	No	No	Not_Identified
PB.10082.4	chr3 : 60489929 - 60494907	chr11:121073354-121074739	94.699	1396	50	18	0	2146	No	No	Not_Identified
PB.10082.4	chr3 : 60489929 - 60494907	chr11:71040523-71041922	94.126	1413	65	16	0	2134	No	No	Not_Identified
PB.10082.4	chr3 : 60489929 - 60494907	chr11:18806591-18808003	93.829	1426	69	17	0	2128	No	No	Not_Identified
PB.10082.4	chr3 : 60489929 - 60494907	chr11:54576718-54578121	93.865	1418	69	16	0	2121	No	No	Not_Identified
PB.10082.4	chr3 : 60489929 - 60494907	chr11:12801171-12802647	92.665	1486	85	19	0	2119	No	No	Not_Identified
PB.10082.4	chr3 : 60489929 - 60494907	chr11:19788812-19790272	92.877	1474	79	22	0	2117	No	No	Not_Identified
PB.10082.4	chr3 : 60489929 - 60494907	chr11:19566289-19567609	95.567	1331	42	15	0	2115	No	No	Not_Identified
PB.10082.4	chr3 : 60489929 - 60494907	chr11:16231127-16232489	94.327	1375	64	12	0	2095	No	No	Not_Identified
PB.10082.4	chr3 : 60489929 - 60494907	chr11:82334075-82335431	94.359	1365	62	14	0	2080	No	No	Not_Identified
PB.10082.4	chr3 : 60489929 - 60494907	chr11:116762784-116764205	92.991	1441	78	15	0	2080	No	No	Not_Identified
PB.10082.4	chr3 : 60489929 - 60494907	chr11:15282668-15284089	92.922	1441	79	15	0	2074	No	No	Not_Identified
PB.10082.4	chr3 : 60489929 - 60494907	chr11:7575831-7577234	93.23	1418	78	16	0	2071	No	No	Not_Identified
PB.10082.4	chr3 : 60489929 - 60494907	chr11:51440623-51441947	94.824	1333	55	13	0	2067	No	No	Not_Identified
PB.10082.4	chr3 : 60489929 - 60494907	chr11:8033988-8035401	92.626	1424	84	16	0	2028	No	No	Not_Identified
PB.10082.4	chr3 : 60489929 - 60494907	chr11:85066276-85067674	92.587	1430	71	16	0	2021	No	No	Not_Identified
PB.10082.4	chr3 : 60489929 - 60494907	chr11:73946348-73947809	90.229	1484	104	29	0	1899	No	No	Not_Identified
PB.10082.4	chr3 : 60489929 - 60494907	chr11:117503701-117504898	94.118	1207	53	15	0	1820	No	No	Not_Identified
PB.10082.4	chr3 : 60489929 - 60494907	chr11:86848965-86850101	93.537	1145	53	15	0	1685	No	No	Not_Identified
PB.10082.4	chr3 : 60489929 - 60494907	chr11:108399371-108400424	95.009	1062	37	16	0	1653	No	No	Not_Identified
PB.10082.4	chr3 : 60489929 - 60494907	chr11:20519951-20521052	93.778	1109	51	13	0	1650	No	No	Not_Identified
PB.10082.4	chr3 : 60489929 - 60494907	chr11:38486183-38487269	93.059	1095	60	15	0	1587	No	No	Not_Identified
PB.10082.4	chr3 : 60489929 - 60494907	chr11:99712776-99713893	92.22	1144	50	16	0	1583	No	No	Not_Identified
PB.10082.4	chr3 : 60489929 - 60494907	chr11:31775887-31776708	91.435	829	48	10	0	1116	No	No	Not_Identified
PB.10082.4	chr3 : 60489929 - 60494907	chr10:59385503-59386937	99.095	1437	10	3	0	2579	No	No	Not_Identified
PB.10082.4	chr3 : 60489929 - 60494907	chr10:77956338-77957776	97.853	1444	18	7	0	2483	No	No	Not_Identified
PB.10082.4	chr3 : 60489929 - 60494907	chr10:70796991-70798430	97.645	1444	22	6	0	2468	No	No	Not_Identified
PB.10082.4	chr3 : 60489929 - 60494907	chr10:90324685-90326155	96.414	1478	39	13	0	2423	No	No	Not_Identified
PB.10082.4	chr3 : 60489929 - 60494907	chr10:55715644-55717077	97.079	1438	34	8	0	2416	No	No	Not_Identified
PB.10082.4	chr3 : 60489929 - 60494907	chr10:124609392-124610829	96.332	1445	37	14	0	2361	No	No	Not_Identified
PB.10082.4	chr3 : 60489929 - 60494907	chr10:105672760-105674197	96.13	1447	37	18	0	2344	No	No	Not_Identified
PB.10082.4	chr3 : 60489929 - 60494907	chr10:96157348-96158793	96.006	1452	36	16	0	2340	No	No	Not_Identified
PB.10082.4	chr3 : 60489929 - 60494907	chr10:24690040-24691476	96.055	1445	40	16	0	2337	No	No	Not_Identified
PB.10082.4	chr3 : 60489929 - 60494907	chr10:83791055-83792543	95.12	1496	41	14	0	2329	No	No	Not_Identified
PB.10082.4	chr3 : 60489929 - 60494907	chr10:31094237-31095673	95.92	1446	41	16	0	2327	No	No	Not_Identified
PB.10082.4	chr3 : 60489929 - 60494907	chr10:99344687-99346102	96.343	1422	38	9	0	2326	No	No	Not_Identified
PB.10082.4	chr3 : 60489929 - 60494907	chr10:21642426-21643865	95.655	1450	40	18	0	2307	No	No	Not_Identified
PB.10082.4	chr3 : 60489929 - 60494907	chr10:112056816-112058256	95.652	1449	42	14	0	2307	No	No	Not_Identified
PB.10082.4	chr3 : 60489929 - 60494907	chr10:129388960-129390368	96.116	1416	46	9	0	2302	No	No	Not_Identified
PB.10082.4	chr3 : 60489929 - 60494907	chr10:54591961-54593409	95.408	1459	41	17	0	2300	No	No	Not_Identified
PB.10082.4	chr3 : 60489929 - 60494907	chr10:84748346-84749783	95.571	1445	48	15	0	2300	No	No	Not_Identified
PB.10082.4	chr3 : 60489929 - 60494907	chr10:65950922-65952366	95.458	1453	42	19	0	2296	No	No	Not_Identified
PB.10082.4	chr3 : 60489929 - 60494907	chr10:50493931-50495400	94.865	1480	57	16	0	2294	No	No	Not_Identified
PB.10082.4	chr3 : 60489929 - 60494907	chr10:21215011-21216451	95.442	1448	48	12	0	2292	No	No	Not_Identified
PB.10082.4	chr3 : 60489929 - 60494907	chr10:31753326-31754765	95.448	1450	42	16	0	2290	No	No	Not_Identified
PB.10082.4	chr3 : 60489929 - 60494907	chr10:109315287-109316763	94.747	1485	56	16	0	2290	No	No	Not_Identified
PB.10082.4	chr3 : 60489929 - 60494907	chr10:116606359-116607804	95.326	1455	44	16	0	2289	No	No	Not_Identified
PB.10082.4	chr3 : 60489929 - 60494907	chr10:33889499-33890935	95.448	1450	39	21	0	2287	No	No	Not_Identified
PB.10082.4	chr3 : 60489929 - 60494907	chr10:57143232-57144680	95.199	1458	46	16	0	2283	No	No	Not_Identified
PB.10082.4	chr3 : 60489929 - 60494907	chr10:80979305-80980745	95.314	1451	44	17	0	2281	No	No	Not_Identified
PB.10082.4	chr3 : 60489929 - 60494907	chr10:85719149-85720619	94.666	1481	59	17	0	2279	No	No	Not_Identified
PB.10082.4	chr3 : 60489929 - 60494907	chr10:94362644-94364120	94.609	1484	60	14	0	2279	No	No	Not_Identified
PB.10082.4	chr3 : 60489929 - 60494907	chr10:124581886-124583363	94.616	1486	57	17	0	2279	No	No	Not_Identified
PB.10082.4	chr3 : 60489929 - 60494907	chr10:30819552-30821027	94.609	1484	59	15	0	2278	No	No	Not_Identified
PB.10082.4	chr3 : 60489929 - 60494907	chr10:41846104-41847579	94.613	1485	57	17	0	2278	No	No	Not_Identified
PB.10082.4	chr3 : 60489929 - 60494907	chr10:78024028-78025465	95.304	1448	46	16	0	2278	No	No	Not_Identified
PB.10082.4	chr3 : 60489929 - 60494907	chr10:104819594-104821038	95.248	1452	46	15	0	2278	No	No	Not_Identified
PB.10082.4	chr3 : 60489929 - 60494907	chr10:83671020-83672467	95.062	1458	47	17	0	2270	No	No	Not_Identified
PB.10082.4	chr3 : 60489929 - 60494907	chr10:104841135-104842576	95.179	1452	45	17	0	2270	No	No	Not_Identified
PB.10082.4	chr3 : 60489929 - 60494907	chr10:3601000-3602477	94.482	1486	59	15	0	2268	No	No	Not_Identified
PB.10082.4	chr3 : 60489929 - 60494907	chr10:88966653-88968072	95.512	1426	53	11	0	2268	No	No	Not_Identified
PB.10082.4	chr3 : 60489929 - 60494907	chr10:113722779-113724249	94.527	1480	63	15	0	2268	No	No	Not_Identified
PB.10082.4	chr3 : 60489929 - 60494907	chr10:56726312-56727752	95.107	1451	47	17	0	2265	No	No	Not_Identified
PB.10082.4	chr3 : 60489929 - 60494907	chr10:34741924-34743371	94.925	1458	49	17	0	2259	No	No	Not_Identified
PB.10082.4	chr3 : 60489929 - 60494907	chr10:19538966-19540443	94.347	1486	61	15	0	2257	No	No	Not_Identified
PB.10082.4	chr3 : 60489929 - 60494907	chr10:22683371-22684811	94.962	1449	53	15	0	2254	No	No	Not_Identified
PB.10082.4	chr3 : 60489929 - 60494907	chr10:45555014-45556450	95.031	1449	47	20	0	2254	No	No	Not_Identified
PB.10082.4	chr3 : 60489929 - 60494907	chr10:85768563-85769973	95.483	1417	55	9	0	2254	No	No	Not_Identified
PB.10082.4	chr3 : 60489929 - 60494907	chr10:108005064-108006500	95.031	1449	47	19	0	2254	No	No	Not_Identified
PB.10082.4	chr3 : 60489929 - 60494907	chr10:66722540-66724010	94.328	1481	64	17	0	2252	No	No	Not_Identified
PB.10082.4	chr3 : 60489929 - 60494907	chr10:104560915-104562385	94.328	1481	64	17	0	2252	No	No	Not_Identified
PB.10082.4	chr3 : 60489929 - 60494907	chr10:99098300-99099742	94.89	1448	58	10	0	2250	No	No	Not_Identified
PB.10082.4	chr3 : 60489929 - 60494907	chr10:96192643-96194077	94.872	1443	60	13	0	2242	No	No	Not_Identified
PB.10082.4	chr3 : 60489929 - 60494907	chr10:71696984-71698459	94.074	1485	65	17	0	2233	No	No	Not_Identified
PB.10082.4	chr3 : 60489929 - 60494907	chr10:81973454-81974930	93.948	1487	64	18	0	2224	No	No	Not_Identified
PB.10082.4	chr3 : 60489929 - 60494907	chr10:122303710-122305178	93.962	1474	71	16	0	2213	No	No	Not_Identified
PB.10082.4	chr3 : 60489929 - 60494907	chr10:31488182-31489658	93.746	1487	67	18	0	2207	No	No	Not_Identified
PB.10082.4	chr3 : 60489929 - 60494907	chr10:63109552-63111022	93.788	1481	72	17	0	2207	No	No	Not_Identified
PB.10082.4	chr3 : 60489929 - 60494907	chr10:122366169-122367547	95.53	1387	46	13	0	2204	No	No	Not_Identified
PB.10082.4	chr3 : 60489929 - 60494907	chr10:78816527-78818004	93.616	1488	68	20	0	2196	No	No	Not_Identified
PB.10082.4	chr3 : 60489929 - 60494907	chr10:130560211-130561687	93.41	1487	72	18	0	2180	No	No	Not_Identified
PB.10082.4	chr3 : 60489929 - 60494907	chr10:51886430-51887851	94.41	1431	56	16	0	2178	No	No	Not_Identified
PB.10082.4	chr3 : 60489929 - 60494907	chr10:39761037-39762459	94.196	1430	72	11	0	2170	No	No	Not_Identified
PB.10082.4	chr3 : 60489929 - 60494907	chr10:100582223-100583626	94.288	1418	63	16	0	2154	No	No	Not_Identified
PB.10082.4	chr3 : 60489929 - 60494907	chr10:62611680-62613029	95.2	1375	39	11	0	2148	No	No	Not_Identified
PB.10082.4	chr3 : 60489929 - 60494907	chr10:15180124-15181546	93.776	1430	78	11	0	2137	No	No	Not_Identified
PB.10082.4	chr3 : 60489929 - 60494907	chr10:99546086-99547452	94.691	1375	63	9	0	2126	No	No	Not_Identified
PB.10082.4	chr3 : 60489929 - 60494907	chr10:97320647-97322105	92.867	1472	81	21	0	2115	No	No	Not_Identified
PB.10082.4	chr3 : 60489929 - 60494907	chr10:9850247-9851651	93.728	1419	71	16	0	2111	No	No	Not_Identified
PB.10082.4	chr3 : 60489929 - 60494907	chr10:23871464-23872867	93.724	1418	71	16	0	2109	No	No	Not_Identified
PB.10082.4	chr3 : 60489929 - 60494907	chr10:6566886-6568308	93.269	1441	75	12	0	2104	No	No	Not_Identified
PB.10082.4	chr3 : 60489929 - 60494907	chr10:7414928-7416339	93.427	1430	72	13	0	2100	No	No	Not_Identified
PB.10082.4	chr3 : 60489929 - 60494907	chr10:25101622-25102959	95.026	1347	50	16	0	2100	No	No	Not_Identified
PB.10082.4	chr3 : 60489929 - 60494907	chr10:88656532-88657935	93.583	1418	73	16	0	2098	No	No	Not_Identified
PB.10082.4	chr3 : 60489929 - 60494907	chr10:3316424-3317884	92.475	1475	83	24	0	2084	No	No	Not_Identified
PB.10082.4	chr3 : 60489929 - 60494907	chr10:8604844-8606247	93.371	1418	76	16	0	2082	No	No	Not_Identified
PB.10082.4	chr3 : 60489929 - 60494907	chr10:122833001-122834404	93.371	1418	76	16	0	2082	No	No	Not_Identified
PB.10082.4	chr3 : 60489929 - 60494907	chr10:129928230-129929595	94.182	1375	57	17	0	2074	No	No	Not_Identified
PB.10082.4	chr3 : 60489929 - 60494907	chr10:30484021-30485448	92.897	1436	84	13	0	2071	No	No	Not_Identified
PB.10082.4	chr3 : 60489929 - 60494907	chr10:11699843-11701245	93.23	1418	77	17	0	2069	No	No	Not_Identified
PB.10082.4	chr3 : 60489929 - 60494907	chr10:20010769-20012173	93.211	1414	85	11	0	2069	No	No	Not_Identified
PB.10082.4	chr3 : 60489929 - 60494907	chr10:92750594-92752046	91.571	1483	83	25	0	2008	No	No	Not_Identified
PB.10082.4	chr3 : 60489929 - 60494907	chr10:83465953-83467417	90.903	1484	103	24	0	1964	No	No	Not_Identified
PB.10082.4	chr3 : 60489929 - 60494907	chr10:105180457-105181738	94.332	1288	54	13	0	1956	No	No	Not_Identified
PB.10082.4	chr3 : 60489929 - 60494907	chr10:74877873-74879341	90.579	1486	108	22	0	1940	No	No	Not_Identified
PB.10082.4	chr3 : 60489929 - 60494907	chr10:81670629-81672092	90.499	1484	108	22	0	1929	No	No	Not_Identified
PB.10082.4	chr3 : 60489929 - 60494907	chr10:81829757-81831220	90.499	1484	108	22	0	1929	No	No	Not_Identified
PB.10082.4	chr3 : 60489929 - 60494907	chr10:76922289-76923694	91.356	1423	97	18	0	1923	No	No	Not_Identified
PB.10082.4	chr3 : 60489929 - 60494907	chr10:123865338-123866710	91.396	1383	93	18	0	1871	No	No	Not_Identified
PB.10082.4	chr3 : 60489929 - 60494907	chr10:38592314-38593736	90.076	1441	118	22	0	1845	No	No	Not_Identified
PB.10082.4	chr3 : 60489929 - 60494907	chr10:124680519-124681723	93.812	1212	54	15	0	1803	No	No	Not_Identified
PB.10082.4	chr3 : 60489929 - 60494907	chr10:121168073-121169202	94.288	1138	50	14	0	1727	No	No	Not_Identified
PB.10082.4	chr3 : 60489929 - 60494907	chr10:118075320-118076411	92.636	1100	60	15	0	1563	No	No	Not_Identified
PB.10082.4	chr3 : 60489929 - 60494907	chr10:32937994-32939057	91.651	1078	67	20	0	1471	No	No	Not_Identified
PB.10082.4	chr3 : 60489929 - 60494907	chr10:25972243-25973230	92.076	997	54	17	0	1380	No	No	Not_Identified
PB.10082.4	chr3 : 60489929 - 60494907	chr10:77807885-77808804	92.308	923	57	7	0	1299	No	No	Not_Identified
PB.10082.4	chr3 : 60489929 - 60494907	chr10:104075346-104076172	90.346	839	58	14	0	1079	No	No	Not_Identified
PB.10082.4	chr3 : 60489929 - 60494907	chr10:65638990-65639765	91.454	784	49	15	0	1061	No	No	Not_Identified
PB.10082.4	chr3 : 60489929 - 60494907	chr10:129215920-129216616	90.704	710	50	12	0	931	No	No	Not_Identified
PB.10082.4	chr3 : 60489929 - 60494907	chr9:88826936-88828369	98.888	1439	9	6	0	2562	No	No	Not_Identified
PB.10082.4	chr3 : 60489929 - 60494907	chr9:33153855-33155329	97.63	1477	27	6	0	2527	No	No	Not_Identified
PB.10082.4	chr3 : 60489929 - 60494907	chr9:121406464-121407941	97.502	1481	24	7	0	2518	No	No	Not_Identified
PB.10082.4	chr3 : 60489929 - 60494907	chr9:98770161-98771639	95.626	1486	43	15	0	2364	No	No	Not_Identified
PB.10082.4	chr3 : 60489929 - 60494907	chr9:122401733-122403211	95.424	1486	46	15	0	2348	No	No	Not_Identified
PB.10082.4	chr3 : 60489929 - 60494907	chr9:44365451-44366886	96.055	1445	40	15	0	2337	No	No	Not_Identified
PB.10082.4	chr3 : 60489929 - 60494907	chr9:6780453-6781895	95.925	1448	43	10	0	2333	No	No	Not_Identified
PB.10082.4	chr3 : 60489929 - 60494907	chr9:12768361-12769800	95.925	1448	43	14	0	2333	No	No	Not_Identified
PB.10082.4	chr3 : 60489929 - 60494907	chr9:10193469-10194909	95.931	1450	37	15	0	2331	No	No	Not_Identified
PB.10082.4	chr3 : 60489929 - 60494907	chr9:93624421-93625891	95.267	1479	54	16	0	2329	No	No	Not_Identified
PB.10082.4	chr3 : 60489929 - 60494907	chr9:11796704-11798145	95.793	1450	39	14	0	2320	No	No	Not_Identified
PB.10082.4	chr3 : 60489929 - 60494907	chr9:19720676-19722111	95.845	1444	45	14	0	2320	No	No	Not_Identified
PB.10082.4	chr3 : 60489929 - 60494907	chr9:98677705-98679146	95.73	1452	43	16	0	2320	No	No	Not_Identified
PB.10082.4	chr3 : 60489929 - 60494907	chr9:120634126-120635537	96.26	1417	45	8	0	2316	No	No	Not_Identified
PB.10082.4	chr3 : 60489929 - 60494907	chr9:115078146-115079595	95.539	1457	43	15	0	2311	No	No	Not_Identified
PB.10082.4	chr3 : 60489929 - 60494907	chr9:37336920-37338354	95.706	1444	46	14	0	2309	No	No	Not_Identified
PB.10082.4	chr3 : 60489929 - 60494907	chr9:123742824-123744258	95.709	1445	44	15	0	2309	No	No	Not_Identified
PB.10082.4	chr3 : 60489929 - 60494907	chr9:123190975-123192383	96.186	1416	45	9	0	2307	No	No	Not_Identified
PB.10082.4	chr3 : 60489929 - 60494907	chr9:8632043-8633481	95.655	1450	38	16	0	2305	No	No	Not_Identified
PB.10082.4	chr3 : 60489929 - 60494907	chr9:121027867-121029305	95.652	1449	40	16	0	2305	No	No	Not_Identified
PB.10082.4	chr3 : 60489929 - 60494907	chr9:71085114-71086483	96.943	1374	37	5	0	2300	No	No	Not_Identified
PB.10082.4	chr3 : 60489929 - 60494907	chr9:89073444-89074879	95.574	1446	45	16	0	2298	No	No	Not_Identified
PB.10082.4	chr3 : 60489929 - 60494907	chr9:71429980-71431413	95.565	1443	49	14	0	2296	No	No	Not_Identified
PB.10082.4	chr3 : 60489929 - 60494907	chr9:92624951-92626426	94.811	1484	56	15	0	2294	No	No	Not_Identified
PB.10082.4	chr3 : 60489929 - 60494907	chr9:74639297-74640748	95.277	1461	42	17	0	2290	No	No	Not_Identified
PB.10082.4	chr3 : 60489929 - 60494907	chr9:92647427-92648897	94.801	1481	57	17	0	2290	No	No	Not_Identified
PB.10082.4	chr3 : 60489929 - 60494907	chr9:8281667-8283103	95.426	1443	54	11	0	2289	No	No	Not_Identified
PB.10082.4	chr3 : 60489929 - 60494907	chr9:90857450-90858893	95.32	1453	48	18	0	2289	No	No	Not_Identified
PB.10082.4	chr3 : 60489929 - 60494907	chr9:3461399-3462845	95.323	1454	44	18	0	2287	No	No	Not_Identified
PB.10082.4	chr3 : 60489929 - 60494907	chr9:30647388-30648828	95.379	1450	45	15	0	2287	No	No	Not_Identified
PB.10082.4	chr3 : 60489929 - 60494907	chr9:99741373-99742850	94.684	1486	56	15	0	2285	No	No	Not_Identified
PB.10082.4	chr3 : 60489929 - 60494907	chr9:119862499-119863907	95.904	1416	49	9	0	2285	No	No	Not_Identified
PB.10082.4	chr3 : 60489929 - 60494907	chr9:73902986-73904355	96.727	1375	38	7	0	2283	No	No	Not_Identified
PB.10082.4	chr3 : 60489929 - 60494907	chr9:110970621-110972063	95.317	1452	44	17	0	2283	No	No	Not_Identified
PB.10082.4	chr3 : 60489929 - 60494907	chr9:32894322-32895762	95.314	1451	44	16	0	2281	No	No	Not_Identified
PB.10082.4	chr3 : 60489929 - 60494907	chr9:87497158-87498597	95.31	1450	44	16	0	2279	No	No	Not_Identified
PB.10082.4	chr3 : 60489929 - 60494907	chr9:5282887-5284255	96.652	1374	40	6	0	2278	No	No	Not_Identified
PB.10082.4	chr3 : 60489929 - 60494907	chr9:39893774-39895215	95.251	1453	43	20	0	2278	No	No	Not_Identified
PB.10082.4	chr3 : 60489929 - 60494907	chr9:11217334-11218774	95.245	1451	45	16	0	2276	No	No	Not_Identified
PB.10082.4	chr3 : 60489929 - 60494907	chr9:83948256-83949697	95.248	1452	44	17	0	2276	No	No	Not_Identified
PB.10082.4	chr3 : 60489929 - 60494907	chr9:87098935-87100374	95.238	1449	48	16	0	2274	No	No	Not_Identified
PB.10082.4	chr3 : 60489929 - 60494907	chr9:116444634-116446105	94.598	1481	61	16	0	2274	No	No	Not_Identified
PB.10082.4	chr3 : 60489929 - 60494907	chr9:32839437-32840874	95.232	1447	49	15	0	2272	No	No	Not_Identified
PB.10082.4	chr3 : 60489929 - 60494907	chr9:26096353-26097792	95.169	1449	49	15	0	2268	No	No	Not_Identified
PB.10082.4	chr3 : 60489929 - 60494907	chr9:26700945-26702422	94.415	1486	60	15	0	2263	No	No	Not_Identified
PB.10082.4	chr3 : 60489929 - 60494907	chr9:60726272-60727742	94.396	1481	63	17	0	2257	No	No	Not_Identified
PB.10082.4	chr3 : 60489929 - 60494907	chr9:87591642-87593113	94.396	1481	64	16	0	2257	No	No	Not_Identified
PB.10082.4	chr3 : 60489929 - 60494907	chr9:81906504-81907966	94.471	1483	50	20	0	2255	No	No	Not_Identified
PB.10082.4	chr3 : 60489929 - 60494907	chr9:73410851-73412327	94.28	1486	61	16	0	2252	No	No	Not_Identified
PB.10082.4	chr3 : 60489929 - 60494907	chr9:78823407-78824853	94.842	1454	56	12	0	2252	No	No	Not_Identified
PB.10082.4	chr3 : 60489929 - 60494907	chr9:21884717-21886193	94.213	1486	62	16	0	2246	No	No	Not_Identified
PB.10082.4	chr3 : 60489929 - 60494907	chr9:114101667-114103106	94.755	1449	55	15	0	2235	No	No	Not_Identified
PB.10082.4	chr3 : 60489929 - 60494907	chr9:58784108-58785548	94.693	1451	53	17	0	2231	No	No	Not_Identified
PB.10082.4	chr3 : 60489929 - 60494907	chr9:121322531-121323968	94.621	1450	53	19	0	2222	No	No	Not_Identified
PB.10082.4	chr3 : 60489929 - 60494907	chr9:73296492-73297939	94.437	1456	57	18	0	2218	No	No	Not_Identified
PB.10082.4	chr3 : 60489929 - 60494907	chr9:86062813-86064291	93.813	1487	68	16	0	2215	No	No	Not_Identified
PB.10082.4	chr3 : 60489929 - 60494907	chr9:78562933-78564372	94.41	1449	58	17	0	2206	No	No	Not_Identified
PB.10082.4	chr3 : 60489929 - 60494907	chr9:101292667-101294108	94.349	1451	58	16	0	2204	No	No	Not_Identified
PB.10082.4	chr3 : 60489929 - 60494907	chr9:20183779-20185249	93.72	1481	73	17	0	2202	No	No	Not_Identified
PB.10082.4	chr3 : 60489929 - 60494907	chr9:27980107-27981553	94.154	1454	63	16	0	2194	No	No	Not_Identified
PB.10082.4	chr3 : 60489929 - 60494907	chr9:32956507-32957927	94.406	1430	57	17	0	2176	No	No	Not_Identified
PB.10082.4	chr3 : 60489929 - 60494907	chr9:92734836-92736268	93.963	1441	72	13	0	2165	No	No	Not_Identified
PB.10082.4	chr3 : 60489929 - 60494907	chr9:83173281-83174703	93.986	1430	75	11	0	2154	No	No	Not_Identified
PB.10082.4	chr3 : 60489929 - 60494907	chr9:105609509-105610931	93.846	1430	77	11	0	2143	No	No	Not_Identified
PB.10082.4	chr3 : 60489929 - 60494907	chr9:84220014-84221396	94.608	1391	52	15	0	2132	No	No	Not_Identified
PB.10082.4	chr3 : 60489929 - 60494907	chr9:4496926-4498396	92.568	1480	86	19	0	2102	No	No	Not_Identified
PB.10082.4	chr3 : 60489929 - 60494907	chr9:19904356-19905786	93.154	1446	75	20	0	2100	No	No	Not_Identified
PB.10082.4	chr3 : 60489929 - 60494907	chr9:98451533-98452936	93.583	1418	73	16	0	2098	No	No	Not_Identified
PB.10082.4	chr3 : 60489929 - 60494907	chr9:12025413-12026834	93.199	1441	75	15	0	2097	No	No	Not_Identified
PB.10082.4	chr3 : 60489929 - 60494907	chr9:11556128-11557604	92.272	1488	87	22	0	2085	No	No	Not_Identified
PB.10082.4	chr3 : 60489929 - 60494907	chr9:23743212-23744619	93.225	1417	84	12	0	2074	No	No	Not_Identified
PB.10082.4	chr3 : 60489929 - 60494907	chr9:114877390-114878753	94.041	1376	67	13	0	2073	No	No	Not_Identified
PB.10082.4	chr3 : 60489929 - 60494907	chr9:119874171-119875574	93.23	1418	78	16	0	2071	No	No	Not_Identified
PB.10082.4	chr3 : 60489929 - 60494907	chr9:93649979-93651440	91.301	1483	96	20	0	1993	No	No	Not_Identified
PB.10082.4	chr3 : 60489929 - 60494907	chr9:22177547-22178995	91.02	1481	91	24	0	1960	No	No	Not_Identified
PB.10082.4	chr3 : 60489929 - 60494907	chr9:54016569-54017978	91.521	1427	94	19	0	1940	No	No	Not_Identified
PB.10082.4	chr3 : 60489929 - 60494907	chr9:92406268-92407530	92.712	1276	74	17	0	1823	No	No	Not_Identified
PB.10082.4	chr3 : 60489929 - 60494907	chr9:16625580-16626696	95.12	1127	38	15	0	1760	No	No	Not_Identified
PB.10082.4	chr3 : 60489929 - 60494907	chr9:7613713-7614917	92.916	1214	61	17	0	1742	No	No	Not_Identified
PB.10082.4	chr3 : 60489929 - 60494907	chr9:76735377-76736374	97.8	1000	20	2	0	1724	No	No	Not_Identified
PB.10082.4	chr3 : 60489929 - 60494907	chr9:17083812-17084886	93.474	1088	50	14	0	1596	No	No	Not_Identified
PB.10082.4	chr3 : 60489929 - 60494907	chr9:27797866-27798821	93.465	964	48	14	0	1417	No	No	Not_Identified
PB.10082.4	chr3 : 60489929 - 60494907	chr12:70661236-70662708	98.037	1477	19	7	0	2558	No	No	Not_Identified
PB.10082.4	chr3 : 60489929 - 60494907	chr12:52730209-52731649	98.338	1444	19	4	0	2529	No	No	Not_Identified
PB.10082.4	chr3 : 60489929 - 60494907	chr12:79561910-79563387	97.232	1481	28	7	0	2495	No	No	Not_Identified
PB.10082.4	chr3 : 60489929 - 60494907	chr12:19258315-19259786	96.68	1476	40	7	0	2446	No	No	Not_Identified
PB.10082.4	chr3 : 60489929 - 60494907	chr12:65801306-65802772	95.735	1477	44	17	0	2361	No	No	Not_Identified
PB.10082.4	chr3 : 60489929 - 60494907	chr12:73311130-73312564	96.255	1442	42	11	0	2353	No	No	Not_Identified
PB.10082.4	chr3 : 60489929 - 60494907	chr12:80422871-80424313	96.074	1452	39	15	0	2350	No	No	Not_Identified
PB.10082.4	chr3 : 60489929 - 60494907	chr12:17127795-17129210	96.554	1422	35	9	0	2342	No	No	Not_Identified
PB.10082.4	chr3 : 60489929 - 60494907	chr12:119596366-119597775	96.61	1416	40	8	0	2342	No	No	Not_Identified
PB.10082.4	chr3 : 60489929 - 60494907	chr12:24401048-24402456	96.537	1415	42	7	0	2335	No	No	Not_Identified
PB.10082.4	chr3 : 60489929 - 60494907	chr12:31358257-31359699	95.868	1452	42	15	0	2333	No	No	Not_Identified
PB.10082.4	chr3 : 60489929 - 60494907	chr12:41369085-41370514	95.972	1440	41	15	0	2322	No	No	Not_Identified
PB.10082.4	chr3 : 60489929 - 60494907	chr12:68621895-68623328	95.845	1444	43	15	0	2318	No	No	Not_Identified
PB.10082.4	chr3 : 60489929 - 60494907	chr12:11103767-11105202	95.706	1444	47	14	0	2309	No	No	Not_Identified
PB.10082.4	chr3 : 60489929 - 60494907	chr12:6522118-6523533	96.062	1422	42	9	0	2303	No	No	Not_Identified
PB.10082.4	chr3 : 60489929 - 60494907	chr12:109907495-109908929	95.634	1443	49	13	0	2303	No	No	Not_Identified
PB.10082.4	chr3 : 60489929 - 60494907	chr12:49000365-49001835	94.79	1478	63	13	0	2290	No	No	Not_Identified
PB.10082.4	chr3 : 60489929 - 60494907	chr12:48537756-48539195	95.379	1450	44	16	0	2285	No	No	Not_Identified
PB.10082.4	chr3 : 60489929 - 60494907	chr12:65638851-65640327	94.609	1484	60	14	0	2279	No	No	Not_Identified
PB.10082.4	chr3 : 60489929 - 60494907	chr12:40407668-40409145	94.549	1486	58	15	0	2274	No	No	Not_Identified
PB.10082.4	chr3 : 60489929 - 60494907	chr12:44784032-44785474	95.172	1450	50	13	0	2272	No	No	Not_Identified
PB.10082.4	chr3 : 60489929 - 60494907	chr12:3330878-3332355	94.482	1486	59	15	0	2268	No	No	Not_Identified
PB.10082.4	chr3 : 60489929 - 60494907	chr12:32599028-32600498	94.531	1481	61	17	0	2268	No	No	Not_Identified
PB.10082.4	chr3 : 60489929 - 60494907	chr12:85401102-85402572	94.531	1481	61	17	0	2268	No	No	Not_Identified
PB.10082.4	chr3 : 60489929 - 60494907	chr12:108079402-108080847	95.117	1454	45	20	0	2268	No	No	Not_Identified
PB.10082.4	chr3 : 60489929 - 60494907	chr12:65027242-65028717	94.482	1486	57	17	0	2266	No	No	Not_Identified
PB.10082.4	chr3 : 60489929 - 60494907	chr12:111391855-111393292	95.172	1450	44	19	0	2266	No	No	Not_Identified
PB.10082.4	chr3 : 60489929 - 60494907	chr12:82461194-82462635	95.107	1451	48	17	0	2265	No	No	Not_Identified
PB.10082.4	chr3 : 60489929 - 60494907	chr12:59445954-59447429	94.415	1486	58	17	0	2261	No	No	Not_Identified
PB.10082.4	chr3 : 60489929 - 60494907	chr12:32904905-32906376	94.396	1481	64	16	0	2257	No	No	Not_Identified
PB.10082.4	chr3 : 60489929 - 60494907	chr12:93515130-93516601	94.399	1482	62	18	0	2257	No	No	Not_Identified
PB.10082.4	chr3 : 60489929 - 60494907	chr12:94036618-94038056	95.031	1449	49	17	0	2255	No	No	Not_Identified
PB.10082.4	chr3 : 60489929 - 60494907	chr12:3007946-3009423	94.28	1486	62	15	0	2252	No	No	Not_Identified
PB.10082.4	chr3 : 60489929 - 60494907	chr12:66407105-66408575	94.058	1481	68	17	0	2230	No	No	Not_Identified
PB.10082.4	chr3 : 60489929 - 60494907	chr12:114638999-114640416	94.807	1425	62	12	0	2211	No	No	Not_Identified
PB.10082.4	chr3 : 60489929 - 60494907	chr12:17246865-17248286	94.2	1431	69	13	0	2170	No	No	Not_Identified
PB.10082.4	chr3 : 60489929 - 60494907	chr12:44151847-44153277	93.819	1440	76	13	0	2154	No	No	Not_Identified
PB.10082.4	chr3 : 60489929 - 60494907	chr12:32030937-32032262	95.802	1334	41	13	0	2139	No	No	Not_Identified
PB.10082.4	chr3 : 60489929 - 60494907	chr12:62537769-62539128	94.887	1369	53	17	0	2124	No	No	Not_Identified
PB.10082.4	chr3 : 60489929 - 60494907	chr12:63299761-63301196	93.283	1444	79	14	0	2113	No	No	Not_Identified
PB.10082.4	chr3 : 60489929 - 60494907	chr12:105300345-105301773	93.384	1436	78	13	0	2109	No	No	Not_Identified
PB.10082.4	chr3 : 60489929 - 60494907	chr12:88515087-88516489	93.719	1417	72	15	0	2108	No	No	Not_Identified
PB.10082.4	chr3 : 60489929 - 60494907	chr12:70918080-70919563	92.426	1492	84	19	0	2102	No	No	Not_Identified
PB.10082.4	chr3 : 60489929 - 60494907	chr12:113195743-113197154	93.357	1430	73	13	0	2095	No	No	Not_Identified
PB.10082.4	chr3 : 60489929 - 60494907	chr12:76747531-76748859	95.146	1339	42	16	0	2091	No	No	Not_Identified
PB.10082.4	chr3 : 60489929 - 60494907	chr12:90770171-90771574	93.441	1418	75	16	0	2087	No	No	Not_Identified
PB.10082.4	chr3 : 60489929 - 60494907	chr12:3061720-3063133	93.273	1427	76	18	0	2085	No	No	Not_Identified
PB.10082.4	chr3 : 60489929 - 60494907	chr12:54628941-54630362	92.991	1441	78	15	0	2080	No	No	Not_Identified
PB.10082.4	chr3 : 60489929 - 60494907	chr12:96230296-96231616	95.041	1331	49	15	0	2076	No	No	Not_Identified
PB.10082.4	chr3 : 60489929 - 60494907	chr12:56747912-56749275	94.096	1372	59	16	0	2065	No	No	Not_Identified
PB.10082.4	chr3 : 60489929 - 60494907	chr12:94268678-94270081	93.159	1418	79	16	0	2065	No	No	Not_Identified
PB.10082.4	chr3 : 60489929 - 60494907	chr12:98360809-98362212	93.089	1418	80	16	0	2060	No	No	Not_Identified
PB.10082.4	chr3 : 60489929 - 60494907	chr12:81586301-81587493	97.408	1196	22	4	0	2028	No	No	Not_Identified
PB.10082.4	chr3 : 60489929 - 60494907	chr12:44765777-44767235	91.527	1487	82	24	0	2008	No	No	Not_Identified
PB.10082.4	chr3 : 60489929 - 60494907	chr12:19780079-19781548	91.196	1488	96	25	0	1989	No	No	Not_Identified
PB.10082.4	chr3 : 60489929 - 60494907	chr12:14594251-14595712	91.161	1482	100	25	0	1982	No	No	Not_Identified
PB.10082.4	chr3 : 60489929 - 60494907	chr12:39434701-39436163	91.044	1485	97	26	0	1973	No	No	Not_Identified
PB.10082.4	chr3 : 60489929 - 60494907	chr12:6808603-6810069	90.909	1485	103	22	0	1965	No	No	Not_Identified
PB.10082.4	chr3 : 60489929 - 60494907	chr12:60706987-60708448	90.97	1484	99	25	0	1965	No	No	Not_Identified
PB.10082.4	chr3 : 60489929 - 60494907	chr12:52172902-52174310	91.304	1426	98	18	0	1923	No	No	Not_Identified
PB.10082.4	chr3 : 60489929 - 60494907	chr12:54360132-54361378	92.863	1261	72	16	0	1814	No	No	Not_Identified
PB.10082.4	chr3 : 60489929 - 60494907	chr12:61289192-61290327	93.881	1144	49	15	0	1705	No	No	Not_Identified
PB.10082.4	chr3 : 60489929 - 60494907	chr12:25593964-25594967	96.234	1009	25	9	0	1640	No	No	Not_Identified
PB.10082.4	chr3 : 60489929 - 60494907	chr12:68749213-68750266	94.737	1064	38	16	0	1639	No	No	Not_Identified
PB.10082.4	chr3 : 60489929 - 60494907	chr12:49220851-49221889	94.386	1051	44	12	0	1600	No	No	Not_Identified
PB.10082.4	chr3 : 60489929 - 60494907	chr12:8407263-8408322	93.925	1070	41	18	0	1594	No	No	Not_Identified
PB.10082.4	chr3 : 60489929 - 60494907	chr12:64153293-64154346	93.939	1056	56	4	0	1589	No	No	Not_Identified
PB.10082.4	chr3 : 60489929 - 60494907	chr12:76654657-76655746	90.52	1097	75	16	0	1423	No	No	Not_Identified
PB.10082.4	chr3 : 60489929 - 60494907	chr12:4789311-4790151	90.684	848	50	9	0	1101	No	No	Not_Identified
PB.10082.4	chr3 : 60489929 - 60494907	chr12:79115825-79116574	93.103	754	38	7	0	1092	No	No	Not_Identified
PB.10082.4	chr3 : 60489929 - 60494907	chr12:112889022-112889804	91.868	787	45	7	0	1081	No	No	Not_Identified
PB.10082.4	chr3 : 60489929 - 60494907	chr1:108408975-108410409	98.819	1440	9	7	0	2558	No	No	Not_Identified
PB.10082.4	chr3 : 60489929 - 60494907	chr1:162846114-162847581	98.098	1472	17	7	0	2553	No	No	Not_Identified
PB.10082.4	chr3 : 60489929 - 60494907	chr1:142584999-142586434	98.543	1441	12	8	0	2536	No	No	Not_Identified
PB.10082.4	chr3 : 60489929 - 60494907	chr1:87465720-87467153	98.541	1439	14	6	0	2534	No	No	Not_Identified
PB.10082.4	chr3 : 60489929 - 60494907	chr1:64388663-64390130	97.69	1472	23	7	0	2519	No	No	Not_Identified
PB.10082.4	chr3 : 60489929 - 60494907	chr1:45737811-45739237	98.39	1429	19	3	0	2508	No	No	Not_Identified
PB.10082.4	chr3 : 60489929 - 60494907	chr1:126942844-126944273	98.124	1439	15	4	0	2497	No	No	Not_Identified
PB.10082.4	chr3 : 60489929 - 60494907	chr1:23304809-23306249	97.925	1446	16	8	0	2492	No	No	Not_Identified
PB.10082.4	chr3 : 60489929 - 60494907	chr1:149506400-149507839	97.649	1446	19	8	0	2468	No	No	Not_Identified
PB.10082.4	chr3 : 60489929 - 60494907	chr1:110332733-110334204	96.752	1478	35	11	0	2451	No	No	Not_Identified
PB.10082.4	chr3 : 60489929 - 60494907	chr1:48092746-48094184	97.093	1445	28	11	0	2423	No	No	Not_Identified
PB.10082.4	chr3 : 60489929 - 60494907	chr1:26349241-26350713	96.351	1480	38	14	0	2420	No	No	Not_Identified
PB.10082.4	chr3 : 60489929 - 60494907	chr1:160815954-160817426	96.149	1480	41	14	0	2403	No	No	Not_Identified
PB.10082.4	chr3 : 60489929 - 60494907	chr1:120570928-120572400	95.946	1480	44	14	0	2386	No	No	Not_Identified
PB.10082.4	chr3 : 60489929 - 60494907	chr1:125322418-125323827	96.822	1416	37	8	0	2359	No	No	Not_Identified
PB.10082.4	chr3 : 60489929 - 60494907	chr1:127558404-127559813	96.751	1416	38	8	0	2353	No	No	Not_Identified
PB.10082.4	chr3 : 60489929 - 60494907	chr1:56777763-56779232	95.541	1480	47	17	0	2350	No	No	Not_Identified
PB.10082.4	chr3 : 60489929 - 60494907	chr1:104289634-104291119	95.375	1492	42	20	0	2348	No	No	Not_Identified
PB.10082.4	chr3 : 60489929 - 60494907	chr1:113021640-113023074	96.122	1444	40	14	0	2342	No	No	Not_Identified
PB.10082.4	chr3 : 60489929 - 60494907	chr1:114188950-114190382	96.119	1443	39	16	0	2338	No	No	Not_Identified
PB.10082.4	chr3 : 60489929 - 60494907	chr1:115885482-115886916	96.047	1442	45	11	0	2337	No	No	Not_Identified
PB.10082.4	chr3 : 60489929 - 60494907	chr1:62534226-62535662	95.923	1447	39	17	0	2327	No	No	Not_Identified
PB.10082.4	chr3 : 60489929 - 60494907	chr1:67751502-67752975	95.216	1484	48	17	0	2326	No	No	Not_Identified
PB.10082.4	chr3 : 60489929 - 60494907	chr1:38707416-38708850	95.911	1443	44	14	0	2324	No	No	Not_Identified
PB.10082.4	chr3 : 60489929 - 60494907	chr1:58323470-58324904	95.845	1444	44	14	0	2320	No	No	Not_Identified
PB.10082.4	chr3 : 60489929 - 60494907	chr1:111253766-111255181	96.273	1422	39	9	0	2320	No	No	Not_Identified
PB.10082.4	chr3 : 60489929 - 60494907	chr1:127892134-127893575	95.727	1451	44	16	0	2320	No	No	Not_Identified
PB.10082.4	chr3 : 60489929 - 60494907	chr1:109128781-109130225	95.73	1452	40	15	0	2318	No	No	Not_Identified
PB.10082.4	chr3 : 60489929 - 60494907	chr1:154899029-154900506	95.081	1484	54	13	0	2318	No	No	Not_Identified
PB.10082.4	chr3 : 60489929 - 60494907	chr1:66017756-66019170	96.203	1422	39	10	0	2313	No	No	Not_Identified
PB.10082.4	chr3 : 60489929 - 60494907	chr1:84995953-84997429	94.943	1483	57	12	0	2307	No	No	Not_Identified
PB.10082.4	chr3 : 60489929 - 60494907	chr1:148456815-148458286	95	1480	57	14	0	2307	No	No	Not_Identified
PB.10082.4	chr3 : 60489929 - 60494907	chr1:103205295-103206726	95.697	1441	48	14	0	2305	No	No	Not_Identified
PB.10082.4	chr3 : 60489929 - 60494907	chr1:110937708-110939153	95.533	1455	41	16	0	2305	No	No	Not_Identified
PB.10082.4	chr3 : 60489929 - 60494907	chr1:109618962-109620395	95.637	1444	46	15	0	2302	No	No	Not_Identified
PB.10082.4	chr3 : 60489929 - 60494907	chr1:142356390-142357836	95.467	1456	43	14	0	2302	No	No	Not_Identified
PB.10082.4	chr3 : 60489929 - 60494907	chr1:108038910-108040455	93.83	1556	46	17	0	2296	No	No	Not_Identified
PB.10082.4	chr3 : 60489929 - 60494907	chr1:152666567-152668011	95.458	1453	42	18	0	2296	No	No	Not_Identified
PB.10082.4	chr3 : 60489929 - 60494907	chr1:35794034-35795474	95.442	1448	48	12	0	2292	No	No	Not_Identified
PB.10082.4	chr3 : 60489929 - 60494907	chr1:53129725-53131130	96.102	1411	45	9	0	2292	No	No	Not_Identified
PB.10082.4	chr3 : 60489929 - 60494907	chr1:149587122-149588600	94.758	1488	52	18	0	2292	No	No	Not_Identified
PB.10082.4	chr3 : 60489929 - 60494907	chr1:149514408-149515838	95.495	1443	46	17	0	2287	No	No	Not_Identified
PB.10082.4	chr3 : 60489929 - 60494907	chr1:89201677-89203116	95.37	1447	49	12	0	2285	No	No	Not_Identified
PB.10082.4	chr3 : 60489929 - 60494907	chr1:163468572-163470043	94.733	1481	59	16	0	2285	No	No	Not_Identified
PB.10082.4	chr3 : 60489929 - 60494907	chr1:6171264-6172706	95.314	1451	46	14	0	2283	No	No	Not_Identified
PB.10082.4	chr3 : 60489929 - 60494907	chr1:127875137-127876612	94.68	1485	56	17	0	2283	No	No	Not_Identified
PB.10082.4	chr3 : 60489929 - 60494907	chr1:141040971-141042446	94.684	1486	54	17	0	2283	No	No	Not_Identified
PB.10082.4	chr3 : 60489929 - 60494907	chr1:175042058-175043533	94.677	1484	58	15	0	2283	No	No	Not_Identified
PB.10082.4	chr3 : 60489929 - 60494907	chr1:10729932-10731402	94.666	1481	59	17	0	2279	No	No	Not_Identified
PB.10082.4	chr3 : 60489929 - 60494907	chr1:29942795-29944265	94.666	1481	59	17	0	2279	No	No	Not_Identified
PB.10082.4	chr3 : 60489929 - 60494907	chr1:148168671-148170147	94.616	1486	56	16	0	2279	No	No	Not_Identified
PB.10082.4	chr3 : 60489929 - 60494907	chr1:148277950-148279389	95.304	1448	49	13	0	2279	No	No	Not_Identified
PB.10082.4	chr3 : 60489929 - 60494907	chr1:11887214-11888658	95.189	1455	45	17	0	2276	No	No	Not_Identified
PB.10082.4	chr3 : 60489929 - 60494907	chr1:58933674-58935147	94.666	1481	56	14	0	2276	No	No	Not_Identified
PB.10082.4	chr3 : 60489929 - 60494907	chr1:74653543-74654983	95.238	1449	49	13	0	2276	No	No	Not_Identified
PB.10082.4	chr3 : 60489929 - 60494907	chr1:27185705-27187138	95.291	1444	51	15	0	2274	No	No	Not_Identified
PB.10082.4	chr3 : 60489929 - 60494907	chr1:79942612-79944047	95.294	1445	47	15	0	2272	No	No	Not_Identified
PB.10082.4	chr3 : 60489929 - 60494907	chr1:176543140-176544615	94.542	1484	60	15	0	2272	No	No	Not_Identified
PB.10082.4	chr3 : 60489929 - 60494907	chr1:148489160-148490596	95.238	1449	44	20	0	2270	No	No	Not_Identified
PB.10082.4	chr3 : 60489929 - 60494907	chr1:7999284-8000755	94.531	1481	62	16	0	2268	No	No	Not_Identified
PB.10082.4	chr3 : 60489929 - 60494907	chr1:16743798-16745268	94.527	1480	63	17	0	2268	No	No	Not_Identified
PB.10082.4	chr3 : 60489929 - 60494907	chr1:34917654-34919124	94.531	1481	61	17	0	2268	No	No	Not_Identified
PB.10082.4	chr3 : 60489929 - 60494907	chr1:140822375-140823811	95.172	1450	44	20	0	2266	No	No	Not_Identified
PB.10082.4	chr3 : 60489929 - 60494907	chr1:64178257-64179727	94.463	1481	62	17	0	2263	No	No	Not_Identified
PB.10082.4	chr3 : 60489929 - 60494907	chr1:116648389-116649826	95.103	1450	45	20	0	2261	No	No	Not_Identified
PB.10082.4	chr3 : 60489929 - 60494907	chr1:139728530-139729968	95.1	1449	48	18	0	2261	No	No	Not_Identified
PB.10082.4	chr3 : 60489929 - 60494907	chr1:159969878-159971312	95.083	1444	55	15	0	2259	No	No	Not_Identified
PB.10082.4	chr3 : 60489929 - 60494907	chr1:6430437-6431913	94.343	1485	62	16	0	2257	No	No	Not_Identified
PB.10082.4	chr3 : 60489929 - 60494907	chr1:146126499-146127937	95.028	1448	51	15	0	2255	No	No	Not_Identified
PB.10082.4	chr3 : 60489929 - 60494907	chr1:178179669-178181141	94.332	1482	64	14	0	2254	No	No	Not_Identified
PB.10082.4	chr3 : 60489929 - 60494907	chr1:144854805-144856241	95.021	1446	51	15	0	2252	No	No	Not_Identified
PB.10082.4	chr3 : 60489929 - 60494907	chr1:149398818-149400257	94.962	1449	52	15	0	2252	No	No	Not_Identified
PB.10082.4	chr3 : 60489929 - 60494907	chr1:48354406-48355875	94.328	1481	63	18	0	2250	No	No	Not_Identified
PB.10082.4	chr3 : 60489929 - 60494907	chr1:64960416-64961860	94.842	1454	54	15	0	2250	No	No	Not_Identified
PB.10082.4	chr3 : 60489929 - 60494907	chr1:19628006-19629442	94.952	1446	53	15	0	2248	No	No	Not_Identified
PB.10082.4	chr3 : 60489929 - 60494907	chr1:81564276-81565717	94.9	1451	51	15	0	2248	No	No	Not_Identified
PB.10082.4	chr3 : 60489929 - 60494907	chr1:91471290-91472768	94.217	1487	62	17	0	2248	No	No	Not_Identified
PB.10082.4	chr3 : 60489929 - 60494907	chr1:101978224-101979694	94.261	1481	65	17	0	2246	No	No	Not_Identified
PB.10082.4	chr3 : 60489929 - 60494907	chr1:117702044-117703483	94.82	1448	56	13	0	2241	No	No	Not_Identified
PB.10082.4	chr3 : 60489929 - 60494907	chr1:126428111-126429550	94.831	1451	49	19	0	2241	No	No	Not_Identified
PB.10082.4	chr3 : 60489929 - 60494907	chr1:146397310-146398754	94.701	1453	58	13	0	2239	No	No	Not_Identified
PB.10082.4	chr3 : 60489929 - 60494907	chr1:169547359-169548834	94.149	1487	60	19	0	2239	No	No	Not_Identified
PB.10082.4	chr3 : 60489929 - 60494907	chr1:60724921-60726398	94.082	1487	63	17	0	2235	No	No	Not_Identified
PB.10082.4	chr3 : 60489929 - 60494907	chr1:69698177-69699614	94.759	1450	50	20	0	2233	No	No	Not_Identified
PB.10082.4	chr3 : 60489929 - 60494907	chr1:166763275-166764686	95.205	1418	58	10	0	2233	No	No	Not_Identified
PB.10082.4	chr3 : 60489929 - 60494907	chr1:181263633-181265072	94.682	1448	58	13	0	2230	No	No	Not_Identified
PB.10082.4	chr3 : 60489929 - 60494907	chr1:181497956-181499426	93.991	1481	69	17	0	2224	No	No	Not_Identified
PB.10082.4	chr3 : 60489929 - 60494907	chr1:26419556-26421026	93.923	1481	70	17	0	2218	No	No	Not_Identified
PB.10082.4	chr3 : 60489929 - 60494907	chr1:103037228-103038668	94.548	1449	58	14	0	2218	No	No	Not_Identified
PB.10082.4	chr3 : 60489929 - 60494907	chr1:112933955-112935395	94.487	1451	60	17	0	2218	No	No	Not_Identified
PB.10082.4	chr3 : 60489929 - 60494907	chr1:93959798-93961239	94.479	1449	60	14	0	2215	No	No	Not_Identified
PB.10082.4	chr3 : 60489929 - 60494907	chr1:37777077-37778552	93.813	1487	65	19	0	2211	No	No	Not_Identified
PB.10082.4	chr3 : 60489929 - 60494907	chr1:55781776-55783153	95.605	1388	44	16	0	2209	No	No	Not_Identified
PB.10082.4	chr3 : 60489929 - 60494907	chr1:103592487-103593930	94.353	1452	59	17	0	2206	No	No	Not_Identified
PB.10082.4	chr3 : 60489929 - 60494907	chr1:8161729-8163190	93.856	1481	62	18	0	2204	No	No	Not_Identified
PB.10082.4	chr3 : 60489929 - 60494907	chr1:58811744-58813215	93.72	1481	74	16	0	2202	No	No	Not_Identified
PB.10082.4	chr3 : 60489929 - 60494907	chr1:5804408-5805885	93.544	1487	71	17	0	2191	No	No	Not_Identified
PB.10082.4	chr3 : 60489929 - 60494907	chr1:52592596-52594021	94.27	1431	66	11	0	2174	No	No	Not_Identified
PB.10082.4	chr3 : 60489929 - 60494907	chr1:121777568-121778943	95.221	1381	53	8	0	2172	No	No	Not_Identified
PB.10082.4	chr3 : 60489929 - 60494907	chr1:130537746-130539168	94.34	1431	58	15	0	2172	No	No	Not_Identified
PB.10082.4	chr3 : 60489929 - 60494907	chr1:17962386-17963796	94.354	1417	71	9	0	2165	No	No	Not_Identified
PB.10082.4	chr3 : 60489929 - 60494907	chr1:93107661-93109035	94.928	1380	58	7	0	2150	No	No	Not_Identified
PB.10082.4	chr3 : 60489929 - 60494907	chr1:44294099-44295532	93.685	1441	80	11	0	2146	No	No	Not_Identified
PB.10082.4	chr3 : 60489929 - 60494907	chr1:170121350-170122825	93.006	1487	77	19	0	2145	No	No	Not_Identified
PB.10082.4	chr3 : 60489929 - 60494907	chr1:180614857-180616269	94.147	1418	68	10	0	2145	No	No	Not_Identified
PB.10082.4	chr3 : 60489929 - 60494907	chr1:53506970-53508392	93.706	1430	79	11	0	2132	No	No	Not_Identified
PB.10082.4	chr3 : 60489929 - 60494907	chr1:21995385-21996792	93.79	1417	76	12	0	2119	No	No	Not_Identified
PB.10082.4	chr3 : 60489929 - 60494907	chr1:111708932-111710335	93.794	1418	70	16	0	2115	No	No	Not_Identified
PB.10082.4	chr3 : 60489929 - 60494907	chr1:137273997-137275355	94.799	1365	58	12	0	2115	No	No	Not_Identified
PB.10082.4	chr3 : 60489929 - 60494907	chr1:82504511-82505933	93.436	1432	69	17	0	2100	No	No	Not_Identified
PB.10082.4	chr3 : 60489929 - 60494907	chr1:146282328-146283740	93.408	1426	75	18	0	2095	No	No	Not_Identified
PB.10082.4	chr3 : 60489929 - 60494907	chr1:13556149-13557559	93.352	1429	73	14	0	2093	No	No	Not_Identified
PB.10082.4	chr3 : 60489929 - 60494907	chr1:59345348-59346768	93.13	1441	75	16	0	2091	No	No	Not_Identified
PB.10082.4	chr3 : 60489929 - 60494907	chr1:195325908-195327311	93.441	1418	75	16	0	2087	No	No	Not_Identified
PB.10082.4	chr3 : 60489929 - 60494907	chr1:125346194-125347557	94.319	1373	54	17	0	2082	No	No	Not_Identified
PB.10082.4	chr3 : 60489929 - 60494907	chr1:179899563-179900985	92.996	1442	77	15	0	2082	No	No	Not_Identified
PB.10082.4	chr3 : 60489929 - 60494907	chr1:18519782-18521105	94.82	1332	56	12	0	2065	No	No	Not_Identified
PB.10082.4	chr3 : 60489929 - 60494907	chr1:72125610-72127085	92.054	1485	93	20	0	2065	No	No	Not_Identified
PB.10082.4	chr3 : 60489929 - 60494907	chr1:183569643-183571054	92.867	1430	80	14	0	2056	No	No	Not_Identified
PB.10082.4	chr3 : 60489929 - 60494907	chr1:144389729-144391149	92.436	1441	85	16	0	2036	No	No	Not_Identified
PB.10082.4	chr3 : 60489929 - 60494907	chr1:37278944-37280335	92.178	1419	79	20	0	1977	No	No	Not_Identified
PB.10082.4	chr3 : 60489929 - 60494907	chr1:11946698-11948161	91.05	1486	96	26	0	1973	No	No	Not_Identified
PB.10082.4	chr3 : 60489929 - 60494907	chr1:112264426-112265894	90.915	1486	103	22	0	1967	No	No	Not_Identified
PB.10082.4	chr3 : 60489929 - 60494907	chr1:21583533-21584799	94.178	1271	63	11	0	1927	No	No	Not_Identified
PB.10082.4	chr3 : 60489929 - 60494907	chr1:112564416-112565690	92.022	1291	77	22	0	1790	No	No	Not_Identified
PB.10082.4	chr3 : 60489929 - 60494907	chr1:4557226-4558488	91.928	1276	78	18	0	1762	No	No	Not_Identified
PB.10082.4	chr3 : 60489929 - 60494907	chr1:178064020-178065020	98.41	1006	8	7	0	1762	No	No	Not_Identified
PB.10082.4	chr3 : 60489929 - 60494907	chr1:70240419-70241555	93.63	1146	49	16	0	1690	No	No	Not_Identified
PB.10082.4	chr3 : 60489929 - 60494907	chr1:76773460-76774537	94.194	1085	39	17	0	1633	No	No	Not_Identified
PB.10082.4	chr3 : 60489929 - 60494907	chr1:26470471-26471524	93.126	1062	53	14	0	1539	No	No	Not_Identified
PB.10082.4	chr3 : 60489929 - 60494907	chr1:48802120-48803091	95.292	977	35	6	0	1539	No	No	Not_Identified
PB.10082.4	chr3 : 60489929 - 60494907	chr1:87134332-87135192	97.796	862	18	1	0	1485	No	No	Not_Identified
PB.10082.4	chr3 : 60489929 - 60494907	chr1:143847361-143848401	91.977	1047	74	10	0	1459	No	No	Not_Identified
PB.10082.4	chr3 : 60489929 - 60494907	chr1:17524651-17525758	90.438	1119	80	19	0	1448	No	No	Not_Identified
PB.10082.4	chr3 : 60489929 - 60494907	chr1:34350304-34351270	93.634	974	41	13	0	1435	No	No	Not_Identified
PB.10082.4	chr3 : 60489929 - 60494907	chr1:28456343-28457419	90.507	1085	84	14	0	1415	No	No	Not_Identified
PB.10082.4	chr3 : 60489929 - 60494907	chr1:41089893-41090812	90.354	933	69	14	0	1205	No	No	Not_Identified
PB.10082.4	chr3 : 60489929 - 60494907	chr1:100529341-100530176	92.738	840	47	7	0	1201	No	No	Not_Identified
PB.10082.4	chr3 : 60489929 - 60494907	chr1:67106001-67106824	92.14	827	46	6	0	1149	No	No	Not_Identified
PB.10082.4	chr3 : 60489929 - 60494907	chr1:65709566-65710316	93.245	755	37	7	0	1099	No	No	Not_Identified
PB.10082.4	chr3 : 60489929 - 60494907	chr1:97177826-97178506	94.64	709	10	3	0	1074	No	No	Not_Identified
PB.10082.4	chr3 : 60489929 - 60494907	chr1:97180387-97181156	91.388	778	49	15	0	1050	No	No	Not_Identified
PB.10082.4	chr3 : 60489929 - 60494907	chr1:27137977-27138721	91.523	755	44	8	0	1022	No	No	Not_Identified
PB.10082.4	chr3 : 60489929 - 60494907	chr17:45648380-45649813	98.819	1439	10	6	0	2556	No	No	Not_Identified
PB.10082.4	chr3 : 60489929 - 60494907	chr17:63742375-63743814	98.546	1444	15	5	0	2545	No	No	Not_Identified
PB.10082.4	chr3 : 60489929 - 60494907	chr17:76518252-76519684	98.47	1438	15	6	0	2527	No	No	Not_Identified
PB.10082.4	chr3 : 60489929 - 60494907	chr17:80859534-80860968	98.402	1439	16	5	0	2523	No	No	Not_Identified
PB.10082.4	chr3 : 60489929 - 60494907	chr17:81156470-81157941	97.36	1477	28	8	0	2501	No	No	Not_Identified
PB.10082.4	chr3 : 60489929 - 60494907	chr17:13247928-13249396	97.422	1474	24	10	0	2499	No	No	Not_Identified
PB.10082.4	chr3 : 60489929 - 60494907	chr17:74759189-74760629	97.853	1444	26	4	0	2490	No	No	Not_Identified
PB.10082.4	chr3 : 60489929 - 60494907	chr17:68941737-68943183	97.724	1450	22	5	0	2484	No	No	Not_Identified
PB.10082.4	chr3 : 60489929 - 60494907	chr17:65154777-65156249	96.419	1480	37	14	0	2425	No	No	Not_Identified
PB.10082.4	chr3 : 60489929 - 60494907	chr17:13153248-13154689	96.204	1449	36	12	0	2353	No	No	Not_Identified
PB.10082.4	chr3 : 60489929 - 60494907	chr17:89941123-89942561	96.13	1447	38	16	0	2346	No	No	Not_Identified
PB.10082.4	chr3 : 60489929 - 60494907	chr17:51869705-51871139	96.047	1442	45	11	0	2337	No	No	Not_Identified
PB.10082.4	chr3 : 60489929 - 60494907	chr17:38271062-38272505	95.862	1450	47	11	0	2333	No	No	Not_Identified
PB.10082.4	chr3 : 60489929 - 60494907	chr17:36049142-36050575	95.914	1444	42	15	0	2324	No	No	Not_Identified
PB.10082.4	chr3 : 60489929 - 60494907	chr17:37959534-37960967	95.914	1444	42	15	0	2324	No	No	Not_Identified
PB.10082.4	chr3 : 60489929 - 60494907	chr17:11097973-11099414	95.787	1448	44	11	0	2320	No	No	Not_Identified
PB.10082.4	chr3 : 60489929 - 60494907	chr17:36012716-36014186	95.132	1479	56	15	0	2318	No	No	Not_Identified
PB.10082.4	chr3 : 60489929 - 60494907	chr17:84886234-84887666	95.848	1445	41	17	0	2318	No	No	Not_Identified
PB.10082.4	chr3 : 60489929 - 60494907	chr17:75897567-75898999	95.776	1444	43	16	0	2313	No	No	Not_Identified
PB.10082.4	chr3 : 60489929 - 60494907	chr17:39271172-39272605	95.706	1444	45	15	0	2307	No	No	Not_Identified
PB.10082.4	chr3 : 60489929 - 60494907	chr17:87752436-87753850	96.129	1421	42	8	0	2307	No	No	Not_Identified
PB.10082.4	chr3 : 60489929 - 60494907	chr17:94296418-94297888	95	1480	56	15	0	2307	No	No	Not_Identified
PB.10082.4	chr3 : 60489929 - 60494907	chr17:13417230-13418663	95.634	1443	47	15	0	2302	No	No	Not_Identified
PB.10082.4	chr3 : 60489929 - 60494907	chr17:35372902-35374378	94.747	1485	56	16	0	2290	No	No	Not_Identified
PB.10082.4	chr3 : 60489929 - 60494907	chr17:92300122-92301561	95.451	1451	41	19	0	2290	No	No	Not_Identified
PB.10082.4	chr3 : 60489929 - 60494907	chr17:69537153-69538602	95.264	1457	47	16	0	2289	No	No	Not_Identified
PB.10082.4	chr3 : 60489929 - 60494907	chr17:22631992-22633361	96.727	1375	38	7	0	2283	No	No	Not_Identified
PB.10082.4	chr3 : 60489929 - 60494907	chr17:22493090-22494559	94.659	1479	62	16	0	2278	No	No	Not_Identified
PB.10082.4	chr3 : 60489929 - 60494907	chr17:9780635-9782112	94.549	1486	58	16	0	2274	No	No	Not_Identified
PB.10082.4	chr3 : 60489929 - 60494907	chr17:34222626-34224095	94.595	1480	61	16	0	2272	No	No	Not_Identified
PB.10082.4	chr3 : 60489929 - 60494907	chr17:69335887-69337327	95.172	1450	48	15	0	2270	No	No	Not_Identified
PB.10082.4	chr3 : 60489929 - 60494907	chr17:33618316-33619792	94.482	1486	58	16	0	2268	No	No	Not_Identified
PB.10082.4	chr3 : 60489929 - 60494907	chr17:67004468-67005936	94.644	1475	59	18	0	2268	No	No	Not_Identified
PB.10082.4	chr3 : 60489929 - 60494907	chr17:8221597-8223035	95.169	1449	47	17	0	2266	No	No	Not_Identified
PB.10082.4	chr3 : 60489929 - 60494907	chr17:47078137-47079612	94.474	1484	61	15	0	2266	No	No	Not_Identified
PB.10082.4	chr3 : 60489929 - 60494907	chr17:65467305-65468745	95.107	1451	47	16	0	2265	No	No	Not_Identified
PB.10082.4	chr3 : 60489929 - 60494907	chr17:17477241-17478680	95.103	1450	47	16	0	2263	No	No	Not_Identified
PB.10082.4	chr3 : 60489929 - 60494907	chr17:6344919-6346410	94.263	1499	51	15	0	2259	No	No	Not_Identified
PB.10082.4	chr3 : 60489929 - 60494907	chr17:21338965-21340381	95.502	1423	49	10	0	2259	No	No	Not_Identified
PB.10082.4	chr3 : 60489929 - 60494907	chr17:57737854-57739330	94.347	1486	60	16	0	2257	No	No	Not_Identified
PB.10082.4	chr3 : 60489929 - 60494907	chr17:91830058-91831529	94.396	1481	64	16	0	2257	No	No	Not_Identified
PB.10082.4	chr3 : 60489929 - 60494907	chr17:13408585-13410062	94.28	1486	62	15	0	2252	No	No	Not_Identified
PB.10082.4	chr3 : 60489929 - 60494907	chr17:68302376-68303790	95.429	1422	50	10	0	2252	No	No	Not_Identified
PB.10082.4	chr3 : 60489929 - 60494907	chr17:53009800-53011271	94.261	1481	66	16	0	2246	No	No	Not_Identified
PB.10082.4	chr3 : 60489929 - 60494907	chr17:53815796-53817207	95.346	1418	56	10	0	2244	No	No	Not_Identified
PB.10082.4	chr3 : 60489929 - 60494907	chr17:7990248-7991718	94.193	1481	66	17	0	2241	No	No	Not_Identified
PB.10082.4	chr3 : 60489929 - 60494907	chr17:23495367-23496837	94.058	1481	68	17	0	2230	No	No	Not_Identified
PB.10082.4	chr3 : 60489929 - 60494907	chr17:38536399-38537875	93.813	1487	66	18	0	2213	No	No	Not_Identified
PB.10082.4	chr3 : 60489929 - 60494907	chr17:8692474-8693884	94.919	1417	62	10	0	2209	No	No	Not_Identified
PB.10082.4	chr3 : 60489929 - 60494907	chr17:67828605-67830082	93.746	1487	68	17	0	2207	No	No	Not_Identified
PB.10082.4	chr3 : 60489929 - 60494907	chr17:18996993-18998415	94.529	1444	50	18	0	2202	No	No	Not_Identified
PB.10082.4	chr3 : 60489929 - 60494907	chr17:27265138-27266557	94.398	1428	64	14	0	2180	No	No	Not_Identified
PB.10082.4	chr3 : 60489929 - 60494907	chr17:50660784-50662206	93.912	1429	77	10	0	2148	No	No	Not_Identified
PB.10082.4	chr3 : 60489929 - 60494907	chr17:73856278-73857681	94.147	1418	65	16	0	2143	No	No	Not_Identified
PB.10082.4	chr3 : 60489929 - 60494907	chr17:77923798-77925210	93.838	1428	66	20	0	2130	No	No	Not_Identified
PB.10082.4	chr3 : 60489929 - 60494907	chr17:52488756-52490184	93.593	1436	75	12	0	2126	No	No	Not_Identified
PB.10082.4	chr3 : 60489929 - 60494907	chr17:34231405-34232807	93.794	1418	69	17	0	2113	No	No	Not_Identified
PB.10082.4	chr3 : 60489929 - 60494907	chr17:72455064-72456526	92.818	1476	78	23	0	2113	No	No	Not_Identified
PB.10082.4	chr3 : 60489929 - 60494907	chr17:14869989-14871392	93.724	1418	71	16	0	2109	No	No	Not_Identified
PB.10082.4	chr3 : 60489929 - 60494907	chr17:81235043-81236472	93.319	1437	78	13	0	2106	No	No	Not_Identified
PB.10082.4	chr3 : 60489929 - 60494907	chr17:83258976-83260341	94.541	1374	54	15	0	2102	No	No	Not_Identified
PB.10082.4	chr3 : 60489929 - 60494907	chr17:60304983-60306397	93.347	1428	75	18	0	2093	No	No	Not_Identified
PB.10082.4	chr3 : 60489929 - 60494907	chr17:33738265-33739681	93.137	1428	76	16	0	2074	No	No	Not_Identified
PB.10082.4	chr3 : 60489929 - 60494907	chr17:74911215-74912612	93.23	1418	72	13	0	2065	No	No	Not_Identified
PB.10082.4	chr3 : 60489929 - 60494907	chr17:15602982-15604395	93.043	1423	81	13	0	2063	No	No	Not_Identified
PB.10082.4	chr3 : 60489929 - 60494907	chr17:61025973-61027386	92.978	1424	80	15	0	2058	No	No	Not_Identified
PB.10082.4	chr3 : 60489929 - 60494907	chr17:63131561-63132955	93.013	1417	74	17	0	2045	No	No	Not_Identified
PB.10082.4	chr3 : 60489929 - 60494907	chr17:90108014-90109491	91.667	1488	97	21	0	2036	No	No	Not_Identified
PB.10082.4	chr3 : 60489929 - 60494907	chr17:40979469-40980657	97.061	1191	32	3	0	2002	No	No	Not_Identified
PB.10082.4	chr3 : 60489929 - 60494907	chr17:53370392-53371854	90.811	1480	104	24	0	1951	No	No	Not_Identified
PB.10082.4	chr3 : 60489929 - 60494907	chr17:49919538-49920943	91.637	1423	93	18	0	1945	No	No	Not_Identified
PB.10082.4	chr3 : 60489929 - 60494907	chr17:67428429-67429895	90.566	1484	104	23	0	1932	No	No	Not_Identified
PB.10082.4	chr3 : 60489929 - 60494907	chr17:12286521-12287926	91.011	1424	100	19	0	1895	No	No	Not_Identified
PB.10082.4	chr3 : 60489929 - 60494907	chr17:78470819-78472113	91.437	1308	84	22	0	1770	No	No	Not_Identified
PB.10082.4	chr3 : 60489929 - 60494907	chr17:72618561-72619692	94.293	1139	50	14	0	1729	No	No	Not_Identified
PB.10082.4	chr3 : 60489929 - 60494907	chr17:18498960-18500032	91.035	1082	75	16	0	1441	No	No	Not_Identified
PB.10082.4	chr3 : 60489929 - 60494907	chr17:63765516-63766502	92.671	996	49	16	0	1413	No	No	Not_Identified
PB.10082.4	chr3 : 60489929 - 60494907	chr17:54504254-54505244	90.13	1003	81	16	0	1288	No	No	Not_Identified
PB.10082.4	chr3 : 60489929 - 60494907	chr17:50074473-50075155	97.226	685	15	4	0	1157	No	No	Not_Identified
PB.10082.4	chr3 : 60489929 - 60494907	chr17:18121565-18122242	91.483	681	44	5	0	924	No	No	Not_Identified
PB.10082.4	chr3 : 60489929 - 60494907	chr17:54132912-54133537	92.663	627	34	5	0	893	No	No	Not_Identified
PB.10082.4	chr3 : 60489929 - 60494907	chr4:102875770-102877203	98.749	1439	11	6	0	2551	No	No	Not_Identified
PB.10082.4	chr3 : 60489929 - 60494907	chr4:120936212-120937685	97.903	1478	20	7	0	2547	No	No	Not_Identified
PB.10082.4	chr3 : 60489929 - 60494907	chr4:107661284-107662761	97.299	1481	27	7	0	2501	No	No	Not_Identified
PB.10082.4	chr3 : 60489929 - 60494907	chr4:127014143-127015581	97.989	1442	20	6	0	2494	No	No	Not_Identified
PB.10082.4	chr3 : 60489929 - 60494907	chr4:4883617-4885060	97.789	1447	21	6	0	2484	No	No	Not_Identified
PB.10082.4	chr3 : 60489929 - 60494907	chr4:147833611-147835047	97.159	1443	29	7	0	2427	No	No	Not_Identified
PB.10082.4	chr3 : 60489929 - 60494907	chr4:111833895-111835367	96.419	1480	37	14	0	2425	No	No	Not_Identified
PB.10082.4	chr3 : 60489929 - 60494907	chr4:135461342-135462821	95.828	1486	41	14	0	2381	No	No	Not_Identified
PB.10082.4	chr3 : 60489929 - 60494907	chr4:78515833-78517244	96.803	1439	16	6	0	2375	No	No	Not_Identified
PB.10082.4	chr3 : 60489929 - 60494907	chr4:101124110-101125588	95.693	1486	42	15	0	2370	No	No	Not_Identified
PB.10082.4	chr3 : 60489929 - 60494907	chr4:38911440-38912911	95.47	1479	52	13	0	2346	No	No	Not_Identified
PB.10082.4	chr3 : 60489929 - 60494907	chr4:111575538-111576974	96.127	1446	38	16	0	2344	No	No	Not_Identified
PB.10082.4	chr3 : 60489929 - 60494907	chr4:155676757-155678166	96.61	1416	40	8	0	2342	No	No	Not_Identified
PB.10082.4	chr3 : 60489929 - 60494907	chr4:118183506-118184914	96.608	1415	41	7	0	2340	No	No	Not_Identified
PB.10082.4	chr3 : 60489929 - 60494907	chr4:45837014-45838456	95.934	1451	36	18	0	2331	No	No	Not_Identified
PB.10082.4	chr3 : 60489929 - 60494907	chr4:46516083-46517517	95.914	1444	43	14	0	2326	No	No	Not_Identified
PB.10082.4	chr3 : 60489929 - 60494907	chr4:51103830-51105264	95.917	1445	41	17	0	2326	No	No	Not_Identified
PB.10082.4	chr3 : 60489929 - 60494907	chr4:68119179-68120619	95.856	1448	42	17	0	2326	No	No	Not_Identified
PB.10082.4	chr3 : 60489929 - 60494907	chr4:62863985-62865431	95.739	1455	41	14	0	2324	No	No	Not_Identified
PB.10082.4	chr3 : 60489929 - 60494907	chr4:117689545-117690985	95.793	1450	39	16	0	2320	No	No	Not_Identified
PB.10082.4	chr3 : 60489929 - 60494907	chr4:92997788-92999221	95.776	1444	44	15	0	2313	No	No	Not_Identified
PB.10082.4	chr3 : 60489929 - 60494907	chr4:38875669-38877138	95.061	1478	58	14	0	2311	No	No	Not_Identified
PB.10082.4	chr3 : 60489929 - 60494907	chr4:98524975-98526406	95.77	1442	46	15	0	2311	No	No	Not_Identified
PB.10082.4	chr3 : 60489929 - 60494907	chr4:10865389-10866859	95	1480	56	15	0	2307	No	No	Not_Identified
PB.10082.4	chr3 : 60489929 - 60494907	chr4:74927317-74928757	95.655	1450	40	16	0	2307	No	No	Not_Identified
PB.10082.4	chr3 : 60489929 - 60494907	chr4:122216110-122217551	95.583	1449	45	12	0	2303	No	No	Not_Identified
PB.10082.4	chr3 : 60489929 - 60494907	chr4:117197664-117199112	95.405	1458	43	16	0	2300	No	No	Not_Identified
PB.10082.4	chr3 : 60489929 - 60494907	chr4:41458405-41459844	95.517	1450	41	18	0	2296	No	No	Not_Identified
PB.10082.4	chr3 : 60489929 - 60494907	chr4:94813299-94814776	94.818	1486	54	15	0	2296	No	No	Not_Identified
PB.10082.4	chr3 : 60489929 - 60494907	chr4:62577485-62578925	95.451	1451	42	18	0	2292	No	No	Not_Identified
PB.10082.4	chr3 : 60489929 - 60494907	chr4:75616962-75618397	95.502	1445	48	15	0	2292	No	No	Not_Identified
PB.10082.4	chr3 : 60489929 - 60494907	chr4:143650515-143651921	95.972	1415	47	10	0	2289	No	No	Not_Identified
PB.10082.4	chr3 : 60489929 - 60494907	chr4:7096811-7098281	94.737	1482	56	19	0	2285	No	No	Not_Identified
PB.10082.4	chr3 : 60489929 - 60494907	chr4:119643907-119645341	95.439	1447	41	19	0	2283	No	No	Not_Identified
PB.10082.4	chr3 : 60489929 - 60494907	chr4:4657714-4659155	95.304	1448	51	11	0	2281	No	No	Not_Identified
PB.10082.4	chr3 : 60489929 - 60494907	chr4:91977992-91979462	94.666	1481	59	17	0	2279	No	No	Not_Identified
PB.10082.4	chr3 : 60489929 - 60494907	chr4:68960904-68962343	95.241	1450	46	16	0	2274	No	No	Not_Identified
PB.10082.4	chr3 : 60489929 - 60494907	chr4:39953028-39954467	95.176	1451	45	18	0	2268	No	No	Not_Identified
PB.10082.4	chr3 : 60489929 - 60494907	chr4:5259614-5261024	95.625	1417	54	8	0	2266	No	No	Not_Identified
PB.10082.4	chr3 : 60489929 - 60494907	chr4:79565981-79567451	94.463	1481	62	17	0	2263	No	No	Not_Identified
PB.10082.4	chr3 : 60489929 - 60494907	chr4:105442603-105444073	94.463	1481	62	17	0	2263	No	No	Not_Identified
PB.10082.4	chr3 : 60489929 - 60494907	chr4:143984129-143985572	95.038	1451	51	16	0	2261	No	No	Not_Identified
PB.10082.4	chr3 : 60489929 - 60494907	chr4:89190775-89192245	94.396	1481	63	17	0	2257	No	No	Not_Identified
PB.10082.4	chr3 : 60489929 - 60494907	chr4:51898464-51899902	95.031	1449	49	17	0	2255	No	No	Not_Identified
PB.10082.4	chr3 : 60489929 - 60494907	chr4:34535204-34536680	94.145	1486	63	18	0	2241	No	No	Not_Identified
PB.10082.4	chr3 : 60489929 - 60494907	chr4:43297780-43299254	94.074	1485	64	18	0	2233	No	No	Not_Identified
PB.10082.4	chr3 : 60489929 - 60494907	chr4:26295788-26297266	94.015	1487	65	16	0	2231	No	No	Not_Identified
PB.10082.4	chr3 : 60489929 - 60494907	chr4:61949723-61951132	95.201	1417	58	10	0	2231	No	No	Not_Identified
PB.10082.4	chr3 : 60489929 - 60494907	chr4:35382929-35384404	94.007	1485	66	17	0	2228	No	No	Not_Identified
PB.10082.4	chr3 : 60489929 - 60494907	chr4:144843010-144844486	93.948	1487	64	18	0	2224	No	No	Not_Identified
PB.10082.4	chr3 : 60489929 - 60494907	chr4:7297931-7299351	94.811	1426	63	11	0	2213	No	No	Not_Identified
PB.10082.4	chr3 : 60489929 - 60494907	chr4:40054307-40055717	94.919	1417	63	9	0	2209	No	No	Not_Identified
PB.10082.4	chr3 : 60489929 - 60494907	chr4:62443865-62445305	94.414	1450	58	17	0	2207	No	No	Not_Identified
PB.10082.4	chr3 : 60489929 - 60494907	chr4:5184696-5186170	93.737	1485	69	17	0	2206	No	No	Not_Identified
PB.10082.4	chr3 : 60489929 - 60494907	chr4:17310027-17311442	94.722	1421	61	9	0	2196	No	No	Not_Identified
PB.10082.4	chr3 : 60489929 - 60494907	chr4:123770833-123772309	93.41	1487	72	18	0	2180	No	No	Not_Identified
PB.10082.4	chr3 : 60489929 - 60494907	chr4:61772981-61774400	94.32	1426	69	12	0	2174	No	No	Not_Identified
PB.10082.4	chr3 : 60489929 - 60494907	chr4:60412683-60414102	94.25	1426	70	12	0	2169	No	No	Not_Identified
PB.10082.4	chr3 : 60489929 - 60494907	chr4:73207793-73209270	93.275	1487	75	17	0	2169	No	No	Not_Identified
PB.10082.4	chr3 : 60489929 - 60494907	chr4:25848318-25849730	94.441	1421	58	14	0	2167	No	No	Not_Identified
PB.10082.4	chr3 : 60489929 - 60494907	chr4:108289621-108291097	93.141	1487	76	18	0	2158	No	No	Not_Identified
PB.10082.4	chr3 : 60489929 - 60494907	chr4:145881897-145883305	94.217	1418	69	12	0	2152	No	No	Not_Identified
PB.10082.4	chr3 : 60489929 - 60494907	chr4:18474454-18475862	94.147	1418	70	12	0	2146	No	No	Not_Identified
PB.10082.4	chr3 : 60489929 - 60494907	chr4:29710987-29712265	96.887	1285	28	7	0	2141	No	No	Not_Identified
PB.10082.4	chr3 : 60489929 - 60494907	chr4:140939153-140940561	94.076	1418	71	12	0	2141	No	No	Not_Identified
PB.10082.4	chr3 : 60489929 - 60494907	chr4:38510475-38511905	93.472	1440	81	13	0	2126	No	No	Not_Identified
PB.10082.4	chr3 : 60489929 - 60494907	chr4:10007895-10009298	93.794	1418	70	16	0	2115	No	No	Not_Identified
PB.10082.4	chr3 : 60489929 - 60494907	chr4:111535613-111537021	93.724	1418	76	13	0	2113	No	No	Not_Identified
PB.10082.4	chr3 : 60489929 - 60494907	chr4:96952327-96953742	93.548	1426	70	15	0	2104	No	No	Not_Identified
PB.10082.4	chr3 : 60489929 - 60494907	chr4:156140107-156141510	93.653	1418	72	16	0	2104	No	No	Not_Identified
PB.10082.4	chr3 : 60489929 - 60494907	chr4:106392822-106394297	92.463	1486	87	19	0	2100	No	No	Not_Identified
PB.10082.4	chr3 : 60489929 - 60494907	chr4:147208215-147209618	93.583	1418	73	16	0	2098	No	No	Not_Identified
PB.10082.4	chr3 : 60489929 - 60494907	chr4:78831829-78833305	92.261	1486	91	19	0	2085	No	No	Not_Identified
PB.10082.4	chr3 : 60489929 - 60494907	chr4:28417625-28419021	93.437	1417	69	16	0	2080	No	No	Not_Identified
PB.10082.4	chr3 : 60489929 - 60494907	chr4:51040450-51041863	93.263	1425	74	17	0	2080	No	No	Not_Identified
PB.10082.4	chr3 : 60489929 - 60494907	chr4:115371532-115373008	92.127	1486	93	18	0	2074	No	No	Not_Identified
PB.10082.4	chr3 : 60489929 - 60494907	chr4:30228757-30230217	92.339	1475	85	23	0	2073	No	No	Not_Identified
PB.10082.4	chr3 : 60489929 - 60494907	chr4:93955187-93956650	92.297	1480	83	27	0	2073	No	No	Not_Identified
PB.10082.4	chr3 : 60489929 - 60494907	chr4:7830812-7832215	93.23	1418	78	16	0	2071	No	No	Not_Identified
PB.10082.4	chr3 : 60489929 - 60494907	chr4:96054267-96055663	93.225	1417	73	15	0	2063	No	No	Not_Identified
PB.10082.4	chr3 : 60489929 - 60494907	chr4:71512585-71513900	94.94	1324	50	16	0	2058	No	No	Not_Identified
PB.10082.4	chr3 : 60489929 - 60494907	chr4:42030972-42032298	94.623	1339	47	19	0	2050	No	No	Not_Identified
PB.10082.4	chr3 : 60489929 - 60494907	chr4:42383183-42384509	94.623	1339	47	19	0	2050	No	No	Not_Identified
PB.10082.4	chr3 : 60489929 - 60494907	chr4:42461991-42463314	94.686	1336	46	20	0	2050	No	No	Not_Identified
PB.10082.4	chr3 : 60489929 - 60494907	chr4:135187372-135188723	94.028	1373	49	22	0	2050	No	No	Not_Identified
PB.10082.4	chr3 : 60489929 - 60494907	chr4:141849754-141851160	92.762	1423	78	18	0	2034	No	No	Not_Identified
PB.10082.4	chr3 : 60489929 - 60494907	chr4:42100569-42101974	92.465	1420	81	18	0	2006	No	No	Not_Identified
PB.10082.4	chr3 : 60489929 - 60494907	chr4:42597899-42599304	92.465	1420	81	18	0	2006	No	No	Not_Identified
PB.10082.4	chr3 : 60489929 - 60494907	chr4:80412880-80414296	92.063	1449	71	21	0	1999	No	No	Not_Identified
PB.10082.4	chr3 : 60489929 - 60494907	chr4:21079500-21080968	90.983	1486	102	24	0	1973	No	No	Not_Identified
PB.10082.4	chr3 : 60489929 - 60494907	chr4:12448331-12449796	90.903	1484	104	23	0	1964	No	No	Not_Identified
PB.10082.4	chr3 : 60489929 - 60494907	chr4:63574018-63575485	90.64	1485	108	20	0	1943	No	No	Not_Identified
PB.10082.4	chr3 : 60489929 - 60494907	chr4:80801277-80802736	90.511	1486	100	26	0	1925	No	No	Not_Identified
PB.10082.4	chr3 : 60489929 - 60494907	chr4:25924004-25925463	90.473	1480	106	24	0	1919	No	No	Not_Identified
PB.10082.4	chr3 : 60489929 - 60494907	chr4:5143254-5144606	90.175	1374	98	28	0	1755	No	No	Not_Identified
PB.10082.4	chr3 : 60489929 - 60494907	chr4:96152821-96153956	94.41	1145	47	16	0	1744	No	No	Not_Identified
PB.10082.4	chr3 : 60489929 - 60494907	chr4:100933226-100934350	94.351	1133	52	12	0	1727	No	No	Not_Identified
PB.10082.4	chr3 : 60489929 - 60494907	chr4:73994042-73995183	93.913	1150	49	15	0	1716	No	No	Not_Identified
PB.10082.4	chr3 : 60489929 - 60494907	chr4:52887279-52888382	94.509	1111	33	13	0	1688	No	No	Not_Identified
PB.10082.4	chr3 : 60489929 - 60494907	chr4:141207867-141208874	95.755	1013	30	8	0	1620	No	No	Not_Identified
PB.10082.4	chr3 : 60489929 - 60494907	chr4:75303309-75304354	93.75	1056	39	17	0	1559	No	No	Not_Identified
PB.10082.4	chr3 : 60489929 - 60494907	chr4:128351964-128353076	91.623	1146	48	19	0	1541	No	No	Not_Identified
PB.10082.4	chr3 : 60489929 - 60494907	chr4:57980898-57981927	91.53	1039	65	18	0	1410	No	No	Not_Identified
PB.10082.4	chr3 : 60489929 - 60494907	chr4:8315161-8316178	90.874	1030	64	16	0	1354	No	No	Not_Identified
PB.10082.4	chr3 : 60489929 - 60494907	chr4:93622701-93623661	90.246	974	69	17	0	1249	No	No	Not_Identified
PB.10082.4	chr3 : 60489929 - 60494907	chr4:21129229-21130066	92.654	844	41	7	0	1195	No	No	Not_Identified
PB.10082.4	chr3 : 60489929 - 60494907	chr4:16433392-16434221	90.811	838	55	11	0	1101	No	No	Not_Identified
PB.10082.4	chr3 : 60489929 - 60494907	chr16:74771934-74773405	97.966	1475	23	6	0	2551	No	No	Not_Identified
PB.10082.4	chr3 : 60489929 - 60494907	chr16:32151781-32153214	98.61	1439	12	8	0	2540	No	No	Not_Identified
PB.10082.4	chr3 : 60489929 - 60494907	chr16:38714427-38715899	97.767	1478	21	8	0	2536	No	No	Not_Identified
PB.10082.4	chr3 : 60489929 - 60494907	chr16:13099819-13101290	97.424	1475	31	6	0	2507	No	No	Not_Identified
PB.10082.4	chr3 : 60489929 - 60494907	chr16:36765202-36766619	97.301	1445	9	5	0	2425	No	No	Not_Identified
PB.10082.4	chr3 : 60489929 - 60494907	chr16:58650374-58651846	96.149	1480	41	14	0	2403	No	No	Not_Identified
PB.10082.4	chr3 : 60489929 - 60494907	chr16:82237975-82239443	95.946	1480	40	15	0	2383	No	No	Not_Identified
PB.10082.4	chr3 : 60489929 - 60494907	chr16:79368840-79370249	96.681	1416	39	8	0	2348	No	No	Not_Identified
PB.10082.4	chr3 : 60489929 - 60494907	chr16:89446647-89448083	96.127	1446	38	16	0	2344	No	No	Not_Identified
PB.10082.4	chr3 : 60489929 - 60494907	chr16:12980014-12981450	96.127	1446	37	18	0	2342	No	No	Not_Identified
PB.10082.4	chr3 : 60489929 - 60494907	chr16:11683727-11685161	96.125	1445	37	17	0	2340	No	No	Not_Identified
PB.10082.4	chr3 : 60489929 - 60494907	chr16:50913492-50914926	95.981	1443	43	14	0	2329	No	No	Not_Identified
PB.10082.4	chr3 : 60489929 - 60494907	chr16:51092707-51094148	95.799	1452	42	16	0	2326	No	No	Not_Identified
PB.10082.4	chr3 : 60489929 - 60494907	chr16:12333077-12334511	95.839	1442	48	11	0	2320	No	No	Not_Identified
PB.10082.4	chr3 : 60489929 - 60494907	chr16:49484806-49486277	95.138	1481	54	15	0	2320	No	No	Not_Identified
PB.10082.4	chr3 : 60489929 - 60494907	chr16:16025319-16026901	93.463	1591	55	16	0	2316	No	No	Not_Identified
PB.10082.4	chr3 : 60489929 - 60494907	chr16:34024336-34025767	95.77	1442	46	14	0	2311	No	No	Not_Identified
PB.10082.4	chr3 : 60489929 - 60494907	chr16:88790784-88792190	96.254	1415	44	9	0	2311	No	No	Not_Identified
PB.10082.4	chr3 : 60489929 - 60494907	chr16:32198801-32200242	95.592	1452	45	16	0	2309	No	No	Not_Identified
PB.10082.4	chr3 : 60489929 - 60494907	chr16:87372501-87374076	93.375	1585	61	16	0	2305	No	No	Not_Identified
PB.10082.4	chr3 : 60489929 - 60494907	chr16:87374216-87375791	93.375	1585	61	16	0	2305	No	No	Not_Identified
PB.10082.4	chr3 : 60489929 - 60494907	chr16:71785662-71787112	95.271	1459	45	15	0	2290	No	No	Not_Identified
PB.10082.4	chr3 : 60489929 - 60494907	chr16:94280428-94281903	94.751	1486	53	17	0	2289	No	No	Not_Identified
PB.10082.4	chr3 : 60489929 - 60494907	chr16:67635462-67636932	94.733	1481	58	17	0	2285	No	No	Not_Identified
PB.10082.4	chr3 : 60489929 - 60494907	chr16:76169662-76171133	94.666	1481	60	16	0	2279	No	No	Not_Identified
PB.10082.4	chr3 : 60489929 - 60494907	chr16:77117140-77118579	95.31	1450	45	16	0	2279	No	No	Not_Identified
PB.10082.4	chr3 : 60489929 - 60494907	chr16:97770644-97772086	95.235	1448	53	10	0	2278	No	No	Not_Identified
PB.10082.4	chr3 : 60489929 - 60494907	chr16:81077434-81078874	95.245	1451	45	18	0	2276	No	No	Not_Identified
PB.10082.4	chr3 : 60489929 - 60494907	chr16:83366342-83367778	95.307	1449	43	18	0	2276	No	No	Not_Identified
PB.10082.4	chr3 : 60489929 - 60494907	chr16:41195217-41196688	94.598	1481	61	16	0	2274	No	No	Not_Identified
PB.10082.4	chr3 : 60489929 - 60494907	chr16:82589073-82590543	94.598	1481	60	17	0	2274	No	No	Not_Identified
PB.10082.4	chr3 : 60489929 - 60494907	chr16:53013570-53015030	94.826	1469	54	16	0	2272	No	No	Not_Identified
PB.10082.4	chr3 : 60489929 - 60494907	chr16:90056450-90057886	95.238	1449	44	20	0	2270	No	No	Not_Identified
PB.10082.4	chr3 : 60489929 - 60494907	chr16:34587943-34589378	95.235	1448	44	18	0	2268	No	No	Not_Identified
PB.10082.4	chr3 : 60489929 - 60494907	chr16:80759953-80761421	94.531	1481	59	17	0	2266	No	No	Not_Identified
PB.10082.4	chr3 : 60489929 - 60494907	chr16:33847377-33848818	95.11	1452	46	19	0	2265	No	No	Not_Identified
PB.10082.4	chr3 : 60489929 - 60494907	chr16:70546196-70547636	95.107	1451	46	19	0	2263	No	No	Not_Identified
PB.10082.4	chr3 : 60489929 - 60494907	chr16:70634040-70635475	95.08	1443	57	13	0	2259	No	No	Not_Identified
PB.10082.4	chr3 : 60489929 - 60494907	chr16:51945983-51947453	94.392	1480	65	17	0	2257	No	No	Not_Identified
PB.10082.4	chr3 : 60489929 - 60494907	chr16:79946884-79948323	95.034	1450	49	17	0	2257	No	No	Not_Identified
PB.10082.4	chr3 : 60489929 - 60494907	chr16:36329928-36331369	94.972	1452	48	17	0	2254	No	No	Not_Identified
PB.10082.4	chr3 : 60489929 - 60494907	chr16:4743466-4744936	94.328	1481	64	17	0	2252	No	No	Not_Identified
PB.10082.4	chr3 : 60489929 - 60494907	chr16:20036651-20038121	94.328	1481	64	17	0	2252	No	No	Not_Identified
PB.10082.4	chr3 : 60489929 - 60494907	chr16:66246001-66247477	94.28	1486	61	16	0	2252	No	No	Not_Identified
PB.10082.4	chr3 : 60489929 - 60494907	chr16:80308131-80309572	94.904	1452	49	19	0	2248	No	No	Not_Identified
PB.10082.4	chr3 : 60489929 - 60494907	chr16:15508356-15509826	94.261	1481	65	17	0	2246	No	No	Not_Identified
PB.10082.4	chr3 : 60489929 - 60494907	chr16:80293382-80294814	94.941	1443	57	16	0	2246	No	No	Not_Identified
PB.10082.4	chr3 : 60489929 - 60494907	chr16:76059574-76061050	94.137	1484	67	14	0	2241	No	No	Not_Identified
PB.10082.4	chr3 : 60489929 - 60494907	chr16:76063332-76064808	94.137	1484	67	14	0	2241	No	No	Not_Identified
PB.10082.4	chr3 : 60489929 - 60494907	chr16:86080096-86081469	96.154	1378	41	7	0	2241	No	No	Not_Identified
PB.10082.4	chr3 : 60489929 - 60494907	chr16:60925819-60927291	94.062	1482	68	17	0	2231	No	No	Not_Identified
PB.10082.4	chr3 : 60489929 - 60494907	chr16:32584839-32586280	94.624	1451	55	15	0	2226	No	No	Not_Identified
PB.10082.4	chr3 : 60489929 - 60494907	chr16:44040596-44042069	94.007	1485	64	19	0	2226	No	No	Not_Identified
PB.10082.4	chr3 : 60489929 - 60494907	chr16:59121976-59123451	93.939	1485	67	17	0	2222	No	No	Not_Identified
PB.10082.4	chr3 : 60489929 - 60494907	chr16:89162073-89163513	94.211	1451	60	16	0	2193	No	No	Not_Identified
PB.10082.4	chr3 : 60489929 - 60494907	chr16:65786947-65788366	94.468	1428	56	15	0	2178	No	No	Not_Identified
PB.10082.4	chr3 : 60489929 - 60494907	chr16:55674472-55675949	93.275	1487	75	17	0	2169	No	No	Not_Identified
PB.10082.4	chr3 : 60489929 - 60494907	chr16:16938045-16939467	93.986	1430	74	12	0	2154	No	No	Not_Identified
PB.10082.4	chr3 : 60489929 - 60494907	chr16:78026730-78028138	94.001	1417	74	11	0	2135	No	No	Not_Identified
PB.10082.4	chr3 : 60489929 - 60494907	chr16:62878822-62880182	94.887	1369	54	15	0	2126	No	No	Not_Identified
PB.10082.4	chr3 : 60489929 - 60494907	chr16:75634797-75636211	93.816	1423	71	12	0	2124	No	No	Not_Identified
PB.10082.4	chr3 : 60489929 - 60494907	chr16:65177057-65178419	94.825	1372	48	17	0	2119	No	No	Not_Identified
PB.10082.4	chr3 : 60489929 - 60494907	chr16:41493808-41495168	94.737	1368	58	13	0	2115	No	No	Not_Identified
PB.10082.4	chr3 : 60489929 - 60494907	chr16:50087918-50089242	95.281	1335	45	16	0	2100	No	No	Not_Identified
PB.10082.4	chr3 : 60489929 - 60494907	chr16:8034156-8035559	93.512	1418	74	16	0	2093	No	No	Not_Identified
PB.10082.4	chr3 : 60489929 - 60494907	chr16:20573011-20574411	93.573	1416	72	16	0	2093	No	No	Not_Identified
PB.10082.4	chr3 : 60489929 - 60494907	chr16:78444889-78446350	92.542	1475	83	23	0	2089	No	No	Not_Identified
PB.10082.4	chr3 : 60489929 - 60494907	chr16:17952790-17954218	93.106	1436	82	13	0	2087	No	No	Not_Identified
PB.10082.4	chr3 : 60489929 - 60494907	chr16:58335922-58337325	93.441	1418	75	16	0	2087	No	No	Not_Identified
PB.10082.4	chr3 : 60489929 - 60494907	chr16:70270930-70272348	93.087	1432	80	17	0	2078	No	No	Not_Identified
PB.10082.4	chr3 : 60489929 - 60494907	chr16:81025659-81027068	93.007	1430	76	15	0	2065	No	No	Not_Identified
PB.10082.4	chr3 : 60489929 - 60494907	chr16:36295861-36297223	94.096	1372	58	17	0	2063	No	No	Not_Identified
PB.10082.4	chr3 : 60489929 - 60494907	chr16:83399213-83400624	92.937	1430	79	14	0	2061	No	No	Not_Identified
PB.10082.4	chr3 : 60489929 - 60494907	chr16:82639233-82640694	91.965	1481	84	20	0	2043	No	No	Not_Identified
PB.10082.4	chr3 : 60489929 - 60494907	chr16:3045083-3046404	94.06	1330	56	15	0	1997	No	No	Not_Identified
PB.10082.4	chr3 : 60489929 - 60494907	chr16:21107726-21109190	91.105	1484	100	24	0	1980	No	No	Not_Identified
PB.10082.4	chr3 : 60489929 - 60494907	chr16:9063774-9065242	90.848	1486	104	22	0	1962	No	No	Not_Identified
PB.10082.4	chr3 : 60489929 - 60494907	chr16:70171727-70173195	90.713	1486	106	24	0	1951	No	No	Not_Identified
PB.10082.4	chr3 : 60489929 - 60494907	chr16:69964424-69965829	91.427	1423	96	18	0	1929	No	No	Not_Identified
PB.10082.4	chr3 : 60489929 - 60494907	chr16:98102141-98103403	92.633	1276	75	17	0	1818	No	No	Not_Identified
PB.10082.4	chr3 : 60489929 - 60494907	chr16:22981706-22982952	92.789	1262	72	17	0	1808	No	No	Not_Identified
PB.10082.4	chr3 : 60489929 - 60494907	chr16:12343030-12344166	93.886	1145	48	16	0	1707	No	No	Not_Identified
PB.10082.4	chr3 : 60489929 - 60494907	chr16:53676225-53677419	92.181	1215	70	17	0	1694	No	No	Not_Identified
PB.10082.4	chr3 : 60489929 - 60494907	chr16:53575371-53576429	95.225	1068	33	16	0	1674	No	No	Not_Identified
PB.10082.4	chr3 : 60489929 - 60494907	chr16:71690171-71691316	91.775	1155	62	19	0	1576	No	No	Not_Identified
PB.10082.4	chr3 : 60489929 - 60494907	chr16:48102749-48103506	91.864	762	42	8	0	1046	No	No	Not_Identified
PB.10082.4	chr3 : 60489929 - 60494907	chr13:30375705-30377173	98.031	1473	17	7	0	2549	No	No	Not_Identified
PB.10082.4	chr3 : 60489929 - 60494907	chr13:8469689-8471162	97.903	1478	20	7	0	2547	No	No	Not_Identified
PB.10082.4	chr3 : 60489929 - 60494907	chr13:97851753-97853188	98.542	1440	14	6	0	2536	No	No	Not_Identified
PB.10082.4	chr3 : 60489929 - 60494907	chr13:100589056-100590504	98.208	1451	15	4	0	2525	No	No	Not_Identified
PB.10082.4	chr3 : 60489929 - 60494907	chr13:79569091-79570558	97.69	1472	23	7	0	2519	No	No	Not_Identified
PB.10082.4	chr3 : 60489929 - 60494907	chr13:102832711-102834149	98.199	1444	13	7	0	2510	No	No	Not_Identified
PB.10082.4	chr3 : 60489929 - 60494907	chr13:28124477-28125949	96.351	1480	38	14	0	2420	No	No	Not_Identified
PB.10082.4	chr3 : 60489929 - 60494907	chr13:43283135-43284546	97.359	1439	8	5	0	2420	No	No	Not_Identified
PB.10082.4	chr3 : 60489929 - 60494907	chr13:63218123-63219561	96.955	1445	30	13	0	2412	No	No	Not_Identified
PB.10082.4	chr3 : 60489929 - 60494907	chr13:51989171-51990609	96.335	1446	37	14	0	2362	No	No	Not_Identified
PB.10082.4	chr3 : 60489929 - 60494907	chr13:114622354-114623792	96.335	1446	37	14	0	2362	No	No	Not_Identified
PB.10082.4	chr3 : 60489929 - 60494907	chr13:99821409-99822847	96.196	1446	39	14	0	2351	No	No	Not_Identified
PB.10082.4	chr3 : 60489929 - 60494907	chr13:9432766-9434202	96.191	1444	41	12	0	2350	No	No	Not_Identified
PB.10082.4	chr3 : 60489929 - 60494907	chr13:21629916-21631359	96.074	1452	40	14	0	2350	No	No	Not_Identified
PB.10082.4	chr3 : 60489929 - 60494907	chr13:15437138-15438547	96.681	1416	39	8	0	2348	No	No	Not_Identified
PB.10082.4	chr3 : 60489929 - 60494907	chr13:111071570-111073005	96.194	1445	37	17	0	2348	No	No	Not_Identified
PB.10082.4	chr3 : 60489929 - 60494907	chr13:56712986-56714422	96.055	1445	41	14	0	2338	No	No	Not_Identified
PB.10082.4	chr3 : 60489929 - 60494907	chr13:87348991-87350469	95.222	1486	49	15	0	2331	No	No	Not_Identified
PB.10082.4	chr3 : 60489929 - 60494907	chr13:107997857-107999292	95.986	1445	41	15	0	2331	No	No	Not_Identified
PB.10082.4	chr3 : 60489929 - 60494907	chr13:34166911-34168351	95.79	1449	41	14	0	2320	No	No	Not_Identified
PB.10082.4	chr3 : 60489929 - 60494907	chr13:86776460-86777891	95.836	1441	46	14	0	2316	No	No	Not_Identified
PB.10082.4	chr3 : 60489929 - 60494907	chr13:87371063-87372431	97.16	1373	35	4	0	2316	No	No	Not_Identified
PB.10082.4	chr3 : 60489929 - 60494907	chr13:33867579-33869012	95.776	1444	44	15	0	2313	No	No	Not_Identified
PB.10082.4	chr3 : 60489929 - 60494907	chr13:52289644-52291082	95.721	1449	39	16	0	2311	No	No	Not_Identified
PB.10082.4	chr3 : 60489929 - 60494907	chr13:38113426-38114866	95.652	1449	42	14	0	2307	No	No	Not_Identified
PB.10082.4	chr3 : 60489929 - 60494907	chr13:81896519-81897952	95.706	1444	45	15	0	2307	No	No	Not_Identified
PB.10082.4	chr3 : 60489929 - 60494907	chr13:7949240-7950688	95.473	1458	42	16	0	2305	No	No	Not_Identified
PB.10082.4	chr3 : 60489929 - 60494907	chr13:86718366-86719798	95.7	1442	47	14	0	2305	No	No	Not_Identified
PB.10082.4	chr3 : 60489929 - 60494907	chr13:115970742-115972190	95.405	1458	43	16	0	2300	No	No	Not_Identified
PB.10082.4	chr3 : 60489929 - 60494907	chr13:62473125-62474567	95.376	1449	49	11	0	2289	No	No	Not_Identified
PB.10082.4	chr3 : 60489929 - 60494907	chr13:66017860-66019334	94.744	1484	56	16	0	2289	No	No	Not_Identified
PB.10082.4	chr3 : 60489929 - 60494907	chr13:120230202-120231643	95.379	1450	46	14	0	2287	No	No	Not_Identified
PB.10082.4	chr3 : 60489929 - 60494907	chr13:4344024-4345457	95.429	1444	49	15	0	2285	No	No	Not_Identified
PB.10082.4	chr3 : 60489929 - 60494907	chr13:66234790-66236268	94.624	1488	54	16	0	2281	No	No	Not_Identified
PB.10082.4	chr3 : 60489929 - 60494907	chr13:33443217-33444692	94.613	1485	57	17	0	2278	No	No	Not_Identified
PB.10082.4	chr3 : 60489929 - 60494907	chr13:83424572-83426010	95.304	1448	47	16	0	2278	No	No	Not_Identified
PB.10082.4	chr3 : 60489929 - 60494907	chr13:75680774-75682214	95.245	1451	45	18	0	2276	No	No	Not_Identified
PB.10082.4	chr3 : 60489929 - 60494907	chr13:115894847-115896284	95.238	1449	49	14	0	2276	No	No	Not_Identified
PB.10082.4	chr3 : 60489929 - 60494907	chr13:26372729-26374200	94.598	1481	61	16	0	2274	No	No	Not_Identified
PB.10082.4	chr3 : 60489929 - 60494907	chr13:44269929-44271406	94.553	1487	56	17	0	2274	No	No	Not_Identified
PB.10082.4	chr3 : 60489929 - 60494907	chr13:60021680-60023151	94.598	1481	61	16	0	2274	No	No	Not_Identified
PB.10082.4	chr3 : 60489929 - 60494907	chr13:43392342-43393820	94.486	1487	58	16	0	2270	No	No	Not_Identified
PB.10082.4	chr3 : 60489929 - 60494907	chr13:45016691-45018138	95.062	1458	47	17	0	2270	No	No	Not_Identified
PB.10082.4	chr3 : 60489929 - 60494907	chr13:39511979-39513456	94.486	1487	57	17	0	2268	No	No	Not_Identified
PB.10082.4	chr3 : 60489929 - 60494907	chr13:46376250-46377727	94.482	1486	59	15	0	2268	No	No	Not_Identified
PB.10082.4	chr3 : 60489929 - 60494907	chr13:111694357-111695796	95.176	1451	45	18	0	2268	No	No	Not_Identified
PB.10082.4	chr3 : 60489929 - 60494907	chr13:5282496-5283944	94.997	1459	47	17	0	2266	No	No	Not_Identified
PB.10082.4	chr3 : 60489929 - 60494907	chr13:117301425-117302862	95.172	1450	44	19	0	2266	No	No	Not_Identified
PB.10082.4	chr3 : 60489929 - 60494907	chr13:111505041-111506482	95.11	1452	46	18	0	2265	No	No	Not_Identified
PB.10082.4	chr3 : 60489929 - 60494907	chr13:103935689-103937126	95.1	1449	47	17	0	2261	No	No	Not_Identified
PB.10082.4	chr3 : 60489929 - 60494907	chr13:64883827-64885237	95.554	1417	54	9	0	2259	No	No	Not_Identified
PB.10082.4	chr3 : 60489929 - 60494907	chr13:113278534-113279974	95.031	1449	52	15	0	2259	No	No	Not_Identified
PB.10082.4	chr3 : 60489929 - 60494907	chr13:31233423-31234899	94.351	1487	58	18	0	2257	No	No	Not_Identified
PB.10082.4	chr3 : 60489929 - 60494907	chr13:116578106-116579576	94.396	1481	63	17	0	2257	No	No	Not_Identified
PB.10082.4	chr3 : 60489929 - 60494907	chr13:29880704-29882176	94.328	1481	66	15	0	2254	No	No	Not_Identified
PB.10082.4	chr3 : 60489929 - 60494907	chr13:51265872-51267308	95.031	1449	47	19	0	2254	No	No	Not_Identified
PB.10082.4	chr3 : 60489929 - 60494907	chr13:77598267-77599737	94.328	1481	64	17	0	2252	No	No	Not_Identified
PB.10082.4	chr3 : 60489929 - 60494907	chr13:32947689-32949130	94.824	1449	56	12	0	2242	No	No	Not_Identified
PB.10082.4	chr3 : 60489929 - 60494907	chr13:109857285-109858730	94.769	1453	53	13	0	2241	No	No	Not_Identified
PB.10082.4	chr3 : 60489929 - 60494907	chr13:94741110-94742575	94.126	1481	62	17	0	2230	No	No	Not_Identified
PB.10082.4	chr3 : 60489929 - 60494907	chr13:119128380-119129856	93.948	1487	64	18	0	2224	No	No	Not_Identified
PB.10082.4	chr3 : 60489929 - 60494907	chr13:85603954-85605424	93.923	1481	70	17	0	2218	No	No	Not_Identified
PB.10082.4	chr3 : 60489929 - 60494907	chr13:63156950-63158398	94.303	1457	60	16	0	2209	No	No	Not_Identified
PB.10082.4	chr3 : 60489929 - 60494907	chr13:60196829-60198244	94.863	1421	59	9	0	2207	No	No	Not_Identified
PB.10082.4	chr3 : 60489929 - 60494907	chr13:37042316-37043792	93.611	1487	69	18	0	2196	No	No	Not_Identified
PB.10082.4	chr3 : 60489929 - 60494907	chr13:52382150-52383626	93.611	1487	69	18	0	2196	No	No	Not_Identified
PB.10082.4	chr3 : 60489929 - 60494907	chr13:98088536-98089912	95.221	1381	54	7	0	2174	No	No	Not_Identified
PB.10082.4	chr3 : 60489929 - 60494907	chr13:4874251-4875674	93.916	1430	77	10	0	2150	No	No	Not_Identified
PB.10082.4	chr3 : 60489929 - 60494907	chr13:98326180-98327500	95.868	1331	38	15	0	2137	No	No	Not_Identified
PB.10082.4	chr3 : 60489929 - 60494907	chr13:85404248-85405676	93.524	1436	76	12	0	2121	No	No	Not_Identified
PB.10082.4	chr3 : 60489929 - 60494907	chr13:32356125-32357488	94.477	1376	61	13	0	2106	No	No	Not_Identified
PB.10082.4	chr3 : 60489929 - 60494907	chr13:104991413-104992824	93.497	1430	71	14	0	2106	No	No	Not_Identified
PB.10082.4	chr3 : 60489929 - 60494907	chr13:54774332-54775735	93.583	1418	73	16	0	2098	No	No	Not_Identified
PB.10082.4	chr3 : 60489929 - 60494907	chr13:62659544-62660956	93.338	1426	76	17	0	2089	No	No	Not_Identified
PB.10082.4	chr3 : 60489929 - 60494907	chr13:24228746-24230164	93.125	1440	74	17	0	2087	No	No	Not_Identified
PB.10082.4	chr3 : 60489929 - 60494907	chr13:10959406-10960827	93.06	1441	77	15	0	2085	No	No	Not_Identified
PB.10082.4	chr3 : 60489929 - 60494907	chr13:118072723-118074153	93.041	1437	83	13	0	2084	No	No	Not_Identified
PB.10082.4	chr3 : 60489929 - 60494907	chr13:22228521-22229884	94.315	1372	56	16	0	2082	No	No	Not_Identified
PB.10082.4	chr3 : 60489929 - 60494907	chr13:77228175-77229605	92.847	1440	90	13	0	2076	No	No	Not_Identified
PB.10082.4	chr3 : 60489929 - 60494907	chr13:18993933-18995394	92.323	1472	92	20	0	2073	No	No	Not_Identified
PB.10082.4	chr3 : 60489929 - 60494907	chr13:52052503-52053920	93.132	1427	76	15	0	2073	No	No	Not_Identified
PB.10082.4	chr3 : 60489929 - 60494907	chr13:4459941-4461369	92.798	1444	81	20	0	2069	No	No	Not_Identified
PB.10082.4	chr3 : 60489929 - 60494907	chr13:22120568-22121995	92.674	1447	77	16	0	2058	No	No	Not_Identified
PB.10082.4	chr3 : 60489929 - 60494907	chr13:23639095-23640498	93.018	1418	81	16	0	2054	No	No	Not_Identified
PB.10082.4	chr3 : 60489929 - 60494907	chr13:87064019-87065421	92.872	1417	83	16	0	2041	No	No	Not_Identified
PB.10082.4	chr3 : 60489929 - 60494907	chr13:99130965-99132360	92.943	1417	76	16	0	2041	No	No	Not_Identified
PB.10082.4	chr3 : 60489929 - 60494907	chr13:10889340-10890725	92.59	1417	71	16	0	2004	No	No	Not_Identified
PB.10082.4	chr3 : 60489929 - 60494907	chr13:87560672-87561986	94.033	1324	54	17	0	1984	No	No	Not_Identified
PB.10082.4	chr3 : 60489929 - 60494907	chr13:13940114-13941585	91.032	1483	104	20	0	1975	No	No	Not_Identified
PB.10082.4	chr3 : 60489929 - 60494907	chr13:55782410-55783690	94.414	1289	50	16	0	1962	No	No	Not_Identified
PB.10082.4	chr3 : 60489929 - 60494907	chr13:32304463-32305869	91.708	1423	93	16	0	1951	No	No	Not_Identified
PB.10082.4	chr3 : 60489929 - 60494907	chr13:93536470-93537931	90.676	1480	105	23	0	1938	No	No	Not_Identified
PB.10082.4	chr3 : 60489929 - 60494907	chr13:50501738-50503126	91.673	1417	79	18	0	1927	No	No	Not_Identified
PB.10082.4	chr3 : 60489929 - 60494907	chr13:51034546-51036010	90.418	1482	108	24	0	1919	No	No	Not_Identified
PB.10082.4	chr3 : 60489929 - 60494907	chr13:59121747-59123142	91.32	1417	98	19	0	1912	No	No	Not_Identified
PB.10082.4	chr3 : 60489929 - 60494907	chr13:4066328-4067482	94.421	1165	40	17	0	1768	No	No	Not_Identified
PB.10082.4	chr3 : 60489929 - 60494907	chr13:87170011-87171140	94.469	1139	46	16	0	1738	No	No	Not_Identified
PB.10082.4	chr3 : 60489929 - 60494907	chr13:50731330-50732465	90.609	1150	75	22	0	1495	No	No	Not_Identified
PB.10082.4	chr3 : 60489929 - 60494907	chr13:11507050-11508023	94.309	984	39	16	0	1491	No	No	Not_Identified
PB.10082.4	chr3 : 60489929 - 60494907	chr13:113561843-113562983	90.381	1154	75	21	0	1483	No	No	Not_Identified
PB.10082.4	chr3 : 60489929 - 60494907	chr13:77670759-77671899	90.295	1154	76	22	0	1478	No	No	Not_Identified
PB.10082.4	chr3 : 60489929 - 60494907	chr13:86412596-86413674	90.533	1088	79	16	0	1417	No	No	Not_Identified
PB.10082.4	chr3 : 60489929 - 60494907	chr13:11128520-11129583	90.158	1077	87	17	0	1384	No	No	Not_Identified
PB.10082.4	chr3 : 60489929 - 60494907	chr13:75827302-75828045	95.722	748	28	4	0	1201	No	No	Not_Identified
PB.10082.4	chr3 : 60489929 - 60494907	chr13:82205936-82206709	93.59	780	35	10	0	1149	No	No	Not_Identified
PB.10082.4	chr3 : 60489929 - 60494907	chr13:8267594-8268422	90.369	841	58	14	0	1083	No	No	Not_Identified
PB.10082.4	chr3 : 60489929 - 60494907	chr13:49906610-49907182	90.783	575	36	5	0	752	No	No	Not_Identified
PB.10082.4	chr3 : 60489929 - 60494907	chr5:81383275-81384741	98.026	1469	23	5	0	2547	No	No	Not_Identified
PB.10082.4	chr3 : 60489929 - 60494907	chr5:83026765-83028197	98.47	1438	15	6	0	2527	No	No	Not_Identified
PB.10082.4	chr3 : 60489929 - 60494907	chr5:145335605-145337043	97.715	1444	20	7	0	2471	No	No	Not_Identified
PB.10082.4	chr3 : 60489929 - 60494907	chr5:92620224-92621664	97.58	1446	20	8	0	2462	No	No	Not_Identified
PB.10082.4	chr3 : 60489929 - 60494907	chr5:47966224-47967694	96.482	1478	38	12	0	2429	No	No	Not_Identified
PB.10082.4	chr3 : 60489929 - 60494907	chr5:16284968-16286440	96.351	1480	38	14	0	2420	No	No	Not_Identified
PB.10082.4	chr3 : 60489929 - 60494907	chr5:12164362-12165834	96.284	1480	39	14	0	2414	No	No	Not_Identified
PB.10082.4	chr3 : 60489929 - 60494907	chr5:64036633-64038050	96.838	1423	37	8	0	2372	No	No	Not_Identified
PB.10082.4	chr3 : 60489929 - 60494907	chr5:40471502-40472919	96.767	1423	38	8	0	2366	No	No	Not_Identified
PB.10082.4	chr3 : 60489929 - 60494907	chr5:143007955-143009357	96.853	1430	15	6	0	2364	No	No	Not_Identified
PB.10082.4	chr3 : 60489929 - 60494907	chr5:133949597-133951033	96.266	1446	36	16	0	2355	No	No	Not_Identified
PB.10082.4	chr3 : 60489929 - 60494907	chr5:64558064-64559505	96.072	1451	39	16	0	2348	No	No	Not_Identified
PB.10082.4	chr3 : 60489929 - 60494907	chr5:98204867-98206277	96.681	1416	40	7	0	2348	No	No	Not_Identified
PB.10082.4	chr3 : 60489929 - 60494907	chr5:105724210-105725695	95.378	1493	40	14	0	2348	No	No	Not_Identified
PB.10082.4	chr3 : 60489929 - 60494907	chr5:46946194-46947601	96.678	1415	39	8	0	2346	No	No	Not_Identified
PB.10082.4	chr3 : 60489929 - 60494907	chr5:57695049-57696527	95.289	1486	48	15	0	2337	No	No	Not_Identified
PB.10082.4	chr3 : 60489929 - 60494907	chr5:96485649-96487089	95.923	1447	43	15	0	2331	No	No	Not_Identified
PB.10082.4	chr3 : 60489929 - 60494907	chr5:144864262-144865628	97.378	1373	30	6	0	2331	No	No	Not_Identified
PB.10082.4	chr3 : 60489929 - 60494907	chr5:41395429-41396836	96.466	1415	42	8	0	2329	No	No	Not_Identified
PB.10082.4	chr3 : 60489929 - 60494907	chr5:3184128-3185571	95.79	1449	44	10	0	2322	No	No	Not_Identified
PB.10082.4	chr3 : 60489929 - 60494907	chr5:20183894-20185302	96.257	1416	44	9	0	2313	No	No	Not_Identified
PB.10082.4	chr3 : 60489929 - 60494907	chr5:43828977-43830385	96.257	1416	44	9	0	2313	No	No	Not_Identified
PB.10082.4	chr3 : 60489929 - 60494907	chr5:73459227-73460669	95.586	1450	50	12	0	2311	No	No	Not_Identified
PB.10082.4	chr3 : 60489929 - 60494907	chr5:59119608-59121016	96.186	1416	45	9	0	2307	No	No	Not_Identified
PB.10082.4	chr3 : 60489929 - 60494907	chr5:129441246-129442685	95.646	1447	45	12	0	2307	No	No	Not_Identified
PB.10082.4	chr3 : 60489929 - 60494907	chr5:77559754-77561192	95.652	1449	40	16	0	2305	No	No	Not_Identified
PB.10082.4	chr3 : 60489929 - 60494907	chr5:85079595-85081037	95.592	1452	40	17	0	2305	No	No	Not_Identified
PB.10082.4	chr3 : 60489929 - 60494907	chr5:83586301-83587742	95.586	1450	42	15	0	2303	No	No	Not_Identified
PB.10082.4	chr3 : 60489929 - 60494907	chr5:16667570-16668978	96.116	1416	46	9	0	2302	No	No	Not_Identified
PB.10082.4	chr3 : 60489929 - 60494907	chr5:48672946-48674379	95.637	1444	46	15	0	2302	No	No	Not_Identified
PB.10082.4	chr3 : 60489929 - 60494907	chr5:57023255-57024691	95.505	1446	49	14	0	2296	No	No	Not_Identified
PB.10082.4	chr3 : 60489929 - 60494907	chr5:89000966-89002442	94.815	1485	55	16	0	2296	No	No	Not_Identified
PB.10082.4	chr3 : 60489929 - 60494907	chr5:72069795-72071235	95.448	1450	44	15	0	2292	No	No	Not_Identified
PB.10082.4	chr3 : 60489929 - 60494907	chr5:94797918-94799352	95.499	1444	49	14	0	2292	No	No	Not_Identified
PB.10082.4	chr3 : 60489929 - 60494907	chr5:146547092-146548562	94.79	1478	63	13	0	2290	No	No	Not_Identified
PB.10082.4	chr3 : 60489929 - 60494907	chr5:82876045-82877485	95.379	1450	45	15	0	2287	No	No	Not_Identified
PB.10082.4	chr3 : 60489929 - 60494907	chr5:91226925-91228366	95.376	1449	48	12	0	2287	No	No	Not_Identified
PB.10082.4	chr3 : 60489929 - 60494907	chr5:124104600-124106034	95.423	1442	54	11	0	2287	No	No	Not_Identified
PB.10082.4	chr3 : 60489929 - 60494907	chr5:136206933-136208300	96.795	1373	39	5	0	2287	No	No	Not_Identified
PB.10082.4	chr3 : 60489929 - 60494907	chr5:7938141-7939579	95.379	1450	43	18	0	2285	No	No	Not_Identified
PB.10082.4	chr3 : 60489929 - 60494907	chr5:11478276-11479695	95.716	1424	53	8	0	2285	No	No	Not_Identified
PB.10082.4	chr3 : 60489929 - 60494907	chr5:87155862-87157301	95.376	1449	45	15	0	2285	No	No	Not_Identified
PB.10082.4	chr3 : 60489929 - 60494907	chr5:125715438-125716908	94.73	1480	60	15	0	2285	No	No	Not_Identified
PB.10082.4	chr3 : 60489929 - 60494907	chr5:17265957-17267427	94.666	1481	59	17	0	2279	No	No	Not_Identified
PB.10082.4	chr3 : 60489929 - 60494907	chr5:22204855-22206295	95.245	1451	45	18	0	2276	No	No	Not_Identified
PB.10082.4	chr3 : 60489929 - 60494907	chr5:39224892-39226370	94.553	1487	57	16	0	2276	No	No	Not_Identified
PB.10082.4	chr3 : 60489929 - 60494907	chr5:60803793-60805233	95.245	1451	45	19	0	2276	No	No	Not_Identified
PB.10082.4	chr3 : 60489929 - 60494907	chr5:87270715-87272185	94.598	1481	60	17	0	2274	No	No	Not_Identified
PB.10082.4	chr3 : 60489929 - 60494907	chr5:92480547-92481984	95.294	1445	49	13	0	2274	No	No	Not_Identified
PB.10082.4	chr3 : 60489929 - 60494907	chr5:143792966-143794436	94.598	1481	60	17	0	2274	No	No	Not_Identified
PB.10082.4	chr3 : 60489929 - 60494907	chr5:51000995-51002406	95.695	1417	53	8	0	2272	No	No	Not_Identified
PB.10082.4	chr3 : 60489929 - 60494907	chr5:37927534-37928981	95.062	1458	47	17	0	2270	No	No	Not_Identified
PB.10082.4	chr3 : 60489929 - 60494907	chr5:6189790-6191229	95.176	1451	45	18	0	2268	No	No	Not_Identified
PB.10082.4	chr3 : 60489929 - 60494907	chr5:10076230-10077708	94.418	1487	59	16	0	2265	No	No	Not_Identified
PB.10082.4	chr3 : 60489929 - 60494907	chr5:78385666-78387135	94.463	1481	61	18	0	2261	No	No	Not_Identified
PB.10082.4	chr3 : 60489929 - 60494907	chr5:105419472-105420913	94.962	1449	54	14	0	2254	No	No	Not_Identified
PB.10082.4	chr3 : 60489929 - 60494907	chr5:38411323-38412793	94.328	1481	64	17	0	2252	No	No	Not_Identified
PB.10082.4	chr3 : 60489929 - 60494907	chr5:85477152-85478629	94.217	1487	61	17	0	2246	No	No	Not_Identified
PB.10082.4	chr3 : 60489929 - 60494907	chr5:151524732-151526202	94.261	1481	65	17	0	2246	No	No	Not_Identified
PB.10082.4	chr3 : 60489929 - 60494907	chr5:100740679-100742153	94.213	1486	60	17	0	2244	No	No	Not_Identified
PB.10082.4	chr3 : 60489929 - 60494907	chr5:12517147-12518623	94.149	1487	61	18	0	2241	No	No	Not_Identified
PB.10082.4	chr3 : 60489929 - 60494907	chr5:21235474-21236944	94.193	1481	66	17	0	2241	No	No	Not_Identified
PB.10082.4	chr3 : 60489929 - 60494907	chr5:140530049-140531482	94.73	1442	62	14	0	2230	No	No	Not_Identified
PB.10082.4	chr3 : 60489929 - 60494907	chr5:49697184-49698595	95	1420	56	14	0	2215	No	No	Not_Identified
PB.10082.4	chr3 : 60489929 - 60494907	chr5:55656037-55657412	95.655	1381	47	8	0	2206	No	No	Not_Identified
PB.10082.4	chr3 : 60489929 - 60494907	chr5:151450925-151452401	93.611	1487	69	18	0	2196	No	No	Not_Identified
PB.10082.4	chr3 : 60489929 - 60494907	chr5:21106274-21107750	93.544	1487	70	18	0	2191	No	No	Not_Identified
PB.10082.4	chr3 : 60489929 - 60494907	chr5:59443030-59444445	94.526	1425	60	17	0	2183	No	No	Not_Identified
PB.10082.4	chr3 : 60489929 - 60494907	chr5:109728564-109729982	94.336	1430	66	13	0	2178	No	No	Not_Identified
PB.10082.4	chr3 : 60489929 - 60494907	chr5:68416409-68417834	94.212	1434	57	16	0	2165	No	No	Not_Identified
PB.10082.4	chr3 : 60489929 - 60494907	chr5:101056757-101058178	94.2	1431	59	16	0	2161	No	No	Not_Identified
PB.10082.4	chr3 : 60489929 - 60494907	chr5:109049801-109051217	94.18	1426	68	14	0	2159	No	No	Not_Identified
PB.10082.4	chr3 : 60489929 - 60494907	chr5:79023057-79024467	94.217	1418	71	11	0	2154	No	No	Not_Identified
PB.10082.4	chr3 : 60489929 - 60494907	chr5:37688586-37690008	93.912	1429	77	10	0	2148	No	No	Not_Identified
PB.10082.4	chr3 : 60489929 - 60494907	chr5:18123201-18124624	93.641	1431	79	12	0	2128	No	No	Not_Identified
PB.10082.4	chr3 : 60489929 - 60494907	chr5:59008747-59010203	92.91	1481	71	20	0	2122	No	No	Not_Identified
PB.10082.4	chr3 : 60489929 - 60494907	chr5:8467272-8468675	93.794	1418	70	16	0	2115	No	No	Not_Identified
PB.10082.4	chr3 : 60489929 - 60494907	chr5:9931278-9932681	93.724	1418	71	16	0	2109	No	No	Not_Identified
PB.10082.4	chr3 : 60489929 - 60494907	chr5:80061116-80062439	95.352	1334	45	15	0	2104	No	No	Not_Identified
PB.10082.4	chr3 : 60489929 - 60494907	chr5:126962851-126964279	93.315	1436	79	12	0	2104	No	No	Not_Identified
PB.10082.4	chr3 : 60489929 - 60494907	chr5:33327964-33329424	92.673	1474	82	22	0	2100	No	No	Not_Identified
PB.10082.4	chr3 : 60489929 - 60494907	chr5:64890000-64891363	94.404	1376	62	13	0	2100	No	No	Not_Identified
PB.10082.4	chr3 : 60489929 - 60494907	chr5:13859841-13861198	94.579	1365	60	13	0	2098	No	No	Not_Identified
PB.10082.4	chr3 : 60489929 - 60494907	chr5:40817709-40819112	93.583	1418	73	16	0	2098	No	No	Not_Identified
PB.10082.4	chr3 : 60489929 - 60494907	chr5:42280281-42281738	92.573	1481	77	19	0	2095	No	No	Not_Identified
PB.10082.4	chr3 : 60489929 - 60494907	chr5:49194920-49196339	93.194	1440	73	17	0	2093	No	No	Not_Identified
PB.10082.4	chr3 : 60489929 - 60494907	chr5:12249702-12251065	94.392	1373	53	17	0	2087	No	No	Not_Identified
PB.10082.4	chr3 : 60489929 - 60494907	chr5:119898601-119900004	93.3	1418	77	16	0	2076	No	No	Not_Identified
PB.10082.4	chr3 : 60489929 - 60494907	chr5:127748098-127749293	98.08	1198	14	3	0	2076	No	No	Not_Identified
PB.10082.4	chr3 : 60489929 - 60494907	chr5:126589807-126591214	93.179	1422	75	17	0	2069	No	No	Not_Identified
PB.10082.4	chr3 : 60489929 - 60494907	chr5:68496175-68497574	93.23	1418	74	12	0	2067	No	No	Not_Identified
PB.10082.4	chr3 : 60489929 - 60494907	chr5:38130451-38131777	94.76	1336	49	15	0	2060	No	No	Not_Identified
PB.10082.4	chr3 : 60489929 - 60494907	chr5:110195081-110196492	92.867	1430	80	14	0	2056	No	No	Not_Identified
PB.10082.4	chr3 : 60489929 - 60494907	chr5:151474048-151475465	92.807	1432	83	18	0	2056	No	No	Not_Identified
PB.10082.4	chr3 : 60489929 - 60494907	chr5:101617649-101619065	92.912	1425	82	15	0	2054	No	No	Not_Identified
PB.10082.4	chr3 : 60489929 - 60494907	chr5:6260696-6262110	92.089	1441	84	16	0	2002	No	No	Not_Identified
PB.10082.4	chr3 : 60489929 - 60494907	chr5:42836523-42837987	91.173	1484	99	22	0	1986	No	No	Not_Identified
PB.10082.4	chr3 : 60489929 - 60494907	chr5:77019028-77020496	90.983	1486	102	22	0	1973	No	No	Not_Identified
PB.10082.4	chr3 : 60489929 - 60494907	chr5:26500390-26501671	94.191	1291	54	15	0	1949	No	No	Not_Identified
PB.10082.4	chr3 : 60489929 - 60494907	chr5:30223106-30224562	90.866	1478	100	23	0	1949	No	No	Not_Identified
PB.10082.4	chr3 : 60489929 - 60494907	chr5:19975436-19976841	91.286	1423	98	18	0	1917	No	No	Not_Identified
PB.10082.4	chr3 : 60489929 - 60494907	chr5:142066038-142067486	90.587	1466	107	21	0	1914	No	No	Not_Identified
PB.10082.4	chr3 : 60489929 - 60494907	chr5:57651557-57652999	90.479	1460	94	29	0	1884	No	No	Not_Identified
PB.10082.4	chr3 : 60489929 - 60494907	chr5:45398742-45399845	95.315	1110	39	11	0	1749	No	No	Not_Identified
PB.10082.4	chr3 : 60489929 - 60494907	chr5:59181447-59182585	93.712	1145	52	14	0	1698	No	No	Not_Identified
PB.10082.4	chr3 : 60489929 - 60494907	chr5:120825701-120826838	93.717	1146	49	15	0	1696	No	No	Not_Identified
PB.10082.4	chr3 : 60489929 - 60494907	chr5:7493575-7494632	95.117	1065	38	12	0	1666	No	No	Not_Identified
PB.10082.4	chr3 : 60489929 - 60494907	chr5:77773709-77774845	93.025	1147	54	18	0	1652	No	No	Not_Identified
PB.10082.4	chr3 : 60489929 - 60494907	chr5:23570236-23571248	95.972	1018	31	10	0	1644	No	No	Not_Identified
PB.10082.4	chr3 : 60489929 - 60494907	chr5:143431328-143432387	93.925	1070	41	18	0	1594	No	No	Not_Identified
PB.10082.4	chr3 : 60489929 - 60494907	chr5:7751752-7752824	91.667	1080	76	14	0	1483	No	No	Not_Identified
PB.10082.4	chr3 : 60489929 - 60494907	chr5:60754535-60755676	90.138	1156	75	23	0	1467	No	No	Not_Identified
PB.10082.4	chr3 : 60489929 - 60494907	chr5:43345081-43346179	90.331	1117	70	21	0	1430	No	No	Not_Identified
PB.10082.4	chr3 : 60489929 - 60494907	chr5:10355175-10356246	90.009	1081	83	19	0	1375	No	No	Not_Identified
PB.10082.4	chr3 : 60489929 - 60494907	chr5:50269784-50270619	92.39	841	49	7	0	1184	No	No	Not_Identified
PB.10082.4	chr3 : 60489929 - 60494907	chr5:55900336-55901171	90.866	843	53	11	0	1109	No	No	Not_Identified
PB.10082.4	chr3 : 60489929 - 60494907	chr5:80606105-80606863	91.099	764	47	9	0	1014	No	No	Not_Identified
PB.10082.4	chr3 : 60489929 - 60494907	chr15:77895312-77896751	98.547	1445	13	6	0	2545	No	No	Not_Identified
PB.10082.4	chr3 : 60489929 - 60494907	chr15:90636571-90638014	97.655	1450	20	8	0	2477	No	No	Not_Identified
PB.10082.4	chr3 : 60489929 - 60494907	chr15:22755164-22756643	96.097	1486	37	14	0	2403	No	No	Not_Identified
PB.10082.4	chr3 : 60489929 - 60494907	chr15:39176741-39178151	96.806	1440	14	7	0	2375	No	No	Not_Identified
PB.10082.4	chr3 : 60489929 - 60494907	chr15:74360835-74362303	96	1475	20	9	0	2361	No	No	Not_Identified
PB.10082.4	chr3 : 60489929 - 60494907	chr15:56181473-56182882	96.681	1416	39	8	0	2348	No	No	Not_Identified
PB.10082.4	chr3 : 60489929 - 60494907	chr15:20972911-20974399	95.187	1496	40	22	0	2335	No	No	Not_Identified
PB.10082.4	chr3 : 60489929 - 60494907	chr15:92470267-92471737	95.335	1479	53	15	0	2335	No	No	Not_Identified
PB.10082.4	chr3 : 60489929 - 60494907	chr15:86312369-86313811	95.928	1449	41	11	0	2333	No	No	Not_Identified
PB.10082.4	chr3 : 60489929 - 60494907	chr15:37092215-37093646	95.981	1443	42	16	0	2329	No	No	Not_Identified
PB.10082.4	chr3 : 60489929 - 60494907	chr15:23240490-23241923	95.845	1444	43	15	0	2318	No	No	Not_Identified
PB.10082.4	chr3 : 60489929 - 60494907	chr15:17156951-17158419	94.997	1479	56	17	0	2305	No	No	Not_Identified
PB.10082.4	chr3 : 60489929 - 60494907	chr15:103609411-103610780	96.943	1374	37	5	0	2300	No	No	Not_Identified
PB.10082.4	chr3 : 60489929 - 60494907	chr15:73081511-73082960	95.342	1460	41	17	0	2294	No	No	Not_Identified
PB.10082.4	chr3 : 60489929 - 60494907	chr15:53042554-53043995	95.451	1451	43	15	0	2292	No	No	Not_Identified
PB.10082.4	chr3 : 60489929 - 60494907	chr15:4852191-4853635	95.389	1453	43	16	0	2290	No	No	Not_Identified
PB.10082.4	chr3 : 60489929 - 60494907	chr15:59873463-59874838	96.739	1380	34	6	0	2289	No	No	Not_Identified
PB.10082.4	chr3 : 60489929 - 60494907	chr15:44657492-44658939	95.267	1458	44	17	0	2287	No	No	Not_Identified
PB.10082.4	chr3 : 60489929 - 60494907	chr15:73873268-73874702	95.423	1442	54	11	0	2287	No	No	Not_Identified
PB.10082.4	chr3 : 60489929 - 60494907	chr15:87299539-87301007	94.591	1479	62	16	0	2272	No	No	Not_Identified
PB.10082.4	chr3 : 60489929 - 60494907	chr15:46562706-46564176	94.531	1481	61	17	0	2268	No	No	Not_Identified
PB.10082.4	chr3 : 60489929 - 60494907	chr15:12056111-12057547	95.169	1449	45	18	0	2265	No	No	Not_Identified
PB.10082.4	chr3 : 60489929 - 60494907	chr15:73373511-73374881	96.436	1375	43	6	0	2263	No	No	Not_Identified
PB.10082.4	chr3 : 60489929 - 60494907	chr15:7916469-7917946	94.351	1487	59	18	0	2257	No	No	Not_Identified
PB.10082.4	chr3 : 60489929 - 60494907	chr15:8548285-8549704	95.228	1425	58	10	0	2246	No	No	Not_Identified
PB.10082.4	chr3 : 60489929 - 60494907	chr15:54180967-54182398	94.872	1443	52	17	0	2235	No	No	Not_Identified
PB.10082.4	chr3 : 60489929 - 60494907	chr15:92722925-92724363	94.737	1444	61	15	0	2231	No	No	Not_Identified
PB.10082.4	chr3 : 60489929 - 60494907	chr15:65672202-65673641	94.686	1449	56	15	0	2230	No	No	Not_Identified
PB.10082.4	chr3 : 60489929 - 60494907	chr15:27384191-27385661	93.991	1481	69	17	0	2224	No	No	Not_Identified
PB.10082.4	chr3 : 60489929 - 60494907	chr15:43334370-43335772	95.329	1413	43	17	0	2222	No	No	Not_Identified
PB.10082.4	chr3 : 60489929 - 60494907	chr15:50630836-50632247	94.852	1418	63	10	0	2206	No	No	Not_Identified
PB.10082.4	chr3 : 60489929 - 60494907	chr15:82590853-82592323	93.653	1481	74	17	0	2196	No	No	Not_Identified
PB.10082.4	chr3 : 60489929 - 60494907	chr15:12530173-12531596	94.476	1430	68	11	0	2193	No	No	Not_Identified
PB.10082.4	chr3 : 60489929 - 60494907	chr15:44726520-44727940	94.266	1430	59	17	0	2165	No	No	Not_Identified
PB.10082.4	chr3 : 60489929 - 60494907	chr15:75205717-75207194	93.006	1487	79	17	0	2146	No	No	Not_Identified
PB.10082.4	chr3 : 60489929 - 60494907	chr15:46906084-46907487	94.076	1418	66	16	0	2137	No	No	Not_Identified
PB.10082.4	chr3 : 60489929 - 60494907	chr15:60806685-60808121	93.517	1450	71	20	0	2135	No	No	Not_Identified
PB.10082.4	chr3 : 60489929 - 60494907	chr15:103785756-103787226	92.915	1482	83	18	0	2135	No	No	Not_Identified
PB.10082.4	chr3 : 60489929 - 60494907	chr15:47362175-47363653	92.804	1487	83	16	0	2132	No	No	Not_Identified
PB.10082.4	chr3 : 60489929 - 60494907	chr15:71603596-71605003	93.931	1417	74	12	0	2130	No	No	Not_Identified
PB.10082.4	chr3 : 60489929 - 60494907	chr15:38481743-38483067	95.424	1333	47	13	0	2111	No	No	Not_Identified
PB.10082.4	chr3 : 60489929 - 60494907	chr15:43883335-43884759	93.431	1431	83	11	0	2111	No	No	Not_Identified
PB.10082.4	chr3 : 60489929 - 60494907	chr15:94060793-94062206	93.478	1426	75	16	0	2102	No	No	Not_Identified
PB.10082.4	chr3 : 60489929 - 60494907	chr15:96889021-96890499	92.334	1487	90	18	0	2093	No	No	Not_Identified
PB.10082.4	chr3 : 60489929 - 60494907	chr15:34226855-34228267	93.338	1426	76	17	0	2089	No	No	Not_Identified
PB.10082.4	chr3 : 60489929 - 60494907	chr15:5383936-5385339	93.441	1418	75	16	0	2087	No	No	Not_Identified
PB.10082.4	chr3 : 60489929 - 60494907	chr15:27286296-27287699	93.371	1418	76	16	0	2082	No	No	Not_Identified
PB.10082.4	chr3 : 60489929 - 60494907	chr15:97550355-97551771	93.152	1431	78	18	0	2082	No	No	Not_Identified
PB.10082.4	chr3 : 60489929 - 60494907	chr15:20154905-20156323	93.017	1432	81	17	0	2073	No	No	Not_Identified
PB.10082.4	chr3 : 60489929 - 60494907	chr15:89036626-89038049	92.967	1436	79	14	0	2073	No	No	Not_Identified
PB.10082.4	chr3 : 60489929 - 60494907	chr15:21917843-21919264	92.783	1441	81	15	0	2063	No	No	Not_Identified
PB.10082.4	chr3 : 60489929 - 60494907	chr15:25054365-25055716	94.101	1373	48	22	0	2056	No	No	Not_Identified
PB.10082.4	chr3 : 60489929 - 60494907	chr15:16184882-16186284	93.018	1418	80	17	0	2052	No	No	Not_Identified
PB.10082.4	chr3 : 60489929 - 60494907	chr15:14730193-14731607	92.598	1432	83	20	0	2036	No	No	Not_Identified
PB.10082.4	chr3 : 60489929 - 60494907	chr15:69570436-69571655	96.569	1224	38	4	0	2025	No	No	Not_Identified
PB.10082.4	chr3 : 60489929 - 60494907	chr15:82605262-82606720	90.737	1479	103	28	0	1941	No	No	Not_Identified
PB.10082.4	chr3 : 60489929 - 60494907	chr15:9501373-9502798	90.166	1444	117	22	0	1857	No	No	Not_Identified
PB.10082.4	chr3 : 60489929 - 60494907	chr15:59161935-59163182	92.472	1262	77	16	0	1788	No	No	Not_Identified
PB.10082.4	chr3 : 60489929 - 60494907	chr15:92613873-92615204	91.078	1345	86	22	0	1788	No	No	Not_Identified
PB.10082.4	chr3 : 60489929 - 60494907	chr15:71231074-71232222	94.646	1158	47	14	0	1781	No	No	Not_Identified
PB.10082.4	chr3 : 60489929 - 60494907	chr15:26905105-26906273	93.878	1176	52	14	0	1755	No	No	Not_Identified
PB.10082.4	chr3 : 60489929 - 60494907	chr15:49326007-49327101	95.554	1102	37	11	0	1753	No	No	Not_Identified
PB.10082.4	chr3 : 60489929 - 60494907	chr15:96982283-96983334	93.962	1060	49	13	0	1589	No	No	Not_Identified
PB.10082.4	chr3 : 60489929 - 60494907	chr15:36995708-36996640	93.856	944	33	17	0	1399	No	No	Not_Identified
PB.10082.4	chr3 : 60489929 - 60494907	chr15:16454871-16455608	92.183	742	44	8	0	1037	No	No	Not_Identified
PB.10082.4	chr3 : 60489929 - 60494907	chr8:16901937-16903404	97.962	1472	19	7	0	2542	No	No	Not_Identified
PB.10082.4	chr3 : 60489929 - 60494907	chr8:126106006-126107479	97.835	1478	21	7	0	2542	No	No	Not_Identified
PB.10082.4	chr3 : 60489929 - 60494907	chr8:3343880-3345314	98.542	1440	13	7	0	2536	No	No	Not_Identified
PB.10082.4	chr3 : 60489929 - 60494907	chr8:72228285-72229762	97.1	1483	26	10	0	2484	No	No	Not_Identified
PB.10082.4	chr3 : 60489929 - 60494907	chr8:119050805-119052246	97.784	1444	22	4	0	2481	No	No	Not_Identified
PB.10082.4	chr3 : 60489929 - 60494907	chr8:55550505-55551977	96.216	1480	40	14	0	2409	No	No	Not_Identified
PB.10082.4	chr3 : 60489929 - 60494907	chr8:102004974-102006446	95.878	1480	45	14	0	2381	No	No	Not_Identified
PB.10082.4	chr3 : 60489929 - 60494907	chr8:29519105-29520583	95.626	1486	43	15	0	2364	No	No	Not_Identified
PB.10082.4	chr3 : 60489929 - 60494907	chr8:89918173-89919581	96.89	1415	37	7	0	2362	No	No	Not_Identified
PB.10082.4	chr3 : 60489929 - 60494907	chr8:23549325-23550761	96.335	1446	35	16	0	2361	No	No	Not_Identified
PB.10082.4	chr3 : 60489929 - 60494907	chr8:18575337-18576778	96.207	1450	40	14	0	2359	No	No	Not_Identified
PB.10082.4	chr3 : 60489929 - 60494907	chr8:126417275-126418753	95.424	1486	46	15	0	2348	No	No	Not_Identified
PB.10082.4	chr3 : 60489929 - 60494907	chr8:13710533-13711972	96.133	1448	37	18	0	2346	No	No	Not_Identified
PB.10082.4	chr3 : 60489929 - 60494907	chr8:8315420-8316854	95.978	1442	46	11	0	2331	No	No	Not_Identified
PB.10082.4	chr3 : 60489929 - 60494907	chr8:60691002-60692473	95.203	1480	54	14	0	2324	No	No	Not_Identified
PB.10082.4	chr3 : 60489929 - 60494907	chr8:63739550-63740999	95.679	1458	40	15	0	2322	No	No	Not_Identified
PB.10082.4	chr3 : 60489929 - 60494907	chr8:109744632-109746065	95.845	1444	43	15	0	2318	No	No	Not_Identified
PB.10082.4	chr3 : 60489929 - 60494907	chr8:50602838-50604243	96.325	1415	42	10	0	2316	No	No	Not_Identified
PB.10082.4	chr3 : 60489929 - 60494907	chr8:6982607-6984041	95.779	1445	43	18	0	2314	No	No	Not_Identified
PB.10082.4	chr3 : 60489929 - 60494907	chr8:120192698-120194138	95.718	1448	44	12	0	2314	No	No	Not_Identified
PB.10082.4	chr3 : 60489929 - 60494907	chr8:121410966-121412400	95.709	1445	44	16	0	2309	No	No	Not_Identified
PB.10082.4	chr3 : 60489929 - 60494907	chr8:94616651-94618096	95.595	1453	41	17	0	2307	No	No	Not_Identified
PB.10082.4	chr3 : 60489929 - 60494907	chr8:106485096-106486574	94.886	1486	54	14	0	2303	No	No	Not_Identified
PB.10082.4	chr3 : 60489929 - 60494907	chr8:106491898-106493376	94.886	1486	54	14	0	2303	No	No	Not_Identified
PB.10082.4	chr3 : 60489929 - 60494907	chr8:48189025-48190458	95.634	1443	48	14	0	2302	No	No	Not_Identified
PB.10082.4	chr3 : 60489929 - 60494907	chr8:60823009-60824480	94.868	1481	57	16	0	2296	No	No	Not_Identified
PB.10082.4	chr3 : 60489929 - 60494907	chr8:21671092-21672533	95.455	1452	42	16	0	2294	No	No	Not_Identified
PB.10082.4	chr3 : 60489929 - 60494907	chr8:113285988-113287428	95.442	1448	48	12	0	2292	No	No	Not_Identified
PB.10082.4	chr3 : 60489929 - 60494907	chr8:16790319-16791758	95.439	1447	48	12	0	2290	No	No	Not_Identified
PB.10082.4	chr3 : 60489929 - 60494907	chr8:25871566-25873005	95.379	1450	43	16	0	2285	No	No	Not_Identified
PB.10082.4	chr3 : 60489929 - 60494907	chr8:100521323-100522693	96.727	1375	39	6	0	2285	No	No	Not_Identified
PB.10082.4	chr3 : 60489929 - 60494907	chr8:67798537-67799911	96.667	1380	34	7	0	2283	No	No	Not_Identified
PB.10082.4	chr3 : 60489929 - 60494907	chr8:98174393-98175868	94.68	1485	56	17	0	2283	No	No	Not_Identified
PB.10082.4	chr3 : 60489929 - 60494907	chr8:24773035-24774471	95.376	1449	42	18	0	2281	No	No	Not_Identified
PB.10082.4	chr3 : 60489929 - 60494907	chr8:105001366-105002807	95.307	1449	49	12	0	2281	No	No	Not_Identified
PB.10082.4	chr3 : 60489929 - 60494907	chr8:74349732-74351202	94.666	1481	59	17	0	2279	No	No	Not_Identified
PB.10082.4	chr3 : 60489929 - 60494907	chr8:124578498-124579937	95.31	1450	45	16	0	2279	No	No	Not_Identified
PB.10082.4	chr3 : 60489929 - 60494907	chr8:128552840-128554282	95.245	1451	46	17	0	2276	No	No	Not_Identified
PB.10082.4	chr3 : 60489929 - 60494907	chr8:48989727-48991197	94.587	1478	66	13	0	2274	No	No	Not_Identified
PB.10082.4	chr3 : 60489929 - 60494907	chr8:125634895-125636365	94.598	1481	60	17	0	2274	No	No	Not_Identified
PB.10082.4	chr3 : 60489929 - 60494907	chr8:94798550-94799988	95.238	1449	46	16	0	2272	No	No	Not_Identified
PB.10082.4	chr3 : 60489929 - 60494907	chr8:4886195-4887671	94.482	1486	58	16	0	2268	No	No	Not_Identified
PB.10082.4	chr3 : 60489929 - 60494907	chr8:47084221-47085657	95.169	1449	45	19	0	2265	No	No	Not_Identified
PB.10082.4	chr3 : 60489929 - 60494907	chr8:119331104-119332543	95.1	1449	50	15	0	2263	No	No	Not_Identified
PB.10082.4	chr3 : 60489929 - 60494907	chr8:100253840-100255311	94.396	1481	64	16	0	2257	No	No	Not_Identified
PB.10082.4	chr3 : 60489929 - 60494907	chr8:100620277-100621747	94.396	1481	63	17	0	2257	No	No	Not_Identified
PB.10082.4	chr3 : 60489929 - 60494907	chr8:124123640-124125010	96.364	1375	44	6	0	2257	No	No	Not_Identified
PB.10082.4	chr3 : 60489929 - 60494907	chr8:100163840-100165207	96.361	1374	43	7	0	2254	No	No	Not_Identified
PB.10082.4	chr3 : 60489929 - 60494907	chr8:101364323-101365759	95.031	1449	47	19	0	2254	No	No	Not_Identified
PB.10082.4	chr3 : 60489929 - 60494907	chr8:62810793-62812263	94.328	1481	64	17	0	2252	No	No	Not_Identified
PB.10082.4	chr3 : 60489929 - 60494907	chr8:77798973-77800364	95.86	1401	42	14	0	2252	No	No	Not_Identified
PB.10082.4	chr3 : 60489929 - 60494907	chr8:22556728-22558166	94.89	1448	53	15	0	2244	No	No	Not_Identified
PB.10082.4	chr3 : 60489929 - 60494907	chr8:45928266-45929701	94.893	1449	49	16	0	2242	No	No	Not_Identified
PB.10082.4	chr3 : 60489929 - 60494907	chr8:3755030-3756500	94.193	1481	66	17	0	2241	No	No	Not_Identified
PB.10082.4	chr3 : 60489929 - 60494907	chr8:54142944-54144415	94.193	1481	67	16	0	2241	No	No	Not_Identified
PB.10082.4	chr3 : 60489929 - 60494907	chr8:116901899-116903370	94.193	1481	67	16	0	2241	No	No	Not_Identified
PB.10082.4	chr3 : 60489929 - 60494907	chr8:39379125-39380594	94.193	1481	65	18	0	2239	No	No	Not_Identified
PB.10082.4	chr3 : 60489929 - 60494907	chr8:59131861-59133338	94.082	1487	63	17	0	2235	No	No	Not_Identified
PB.10082.4	chr3 : 60489929 - 60494907	chr8:56174926-56176399	93.943	1486	63	19	0	2220	No	No	Not_Identified
PB.10082.4	chr3 : 60489929 - 60494907	chr8:114324405-114325831	94.763	1432	58	12	0	2213	No	No	Not_Identified
PB.10082.4	chr3 : 60489929 - 60494907	chr8:90093407-90094815	94.852	1418	60	12	0	2202	No	No	Not_Identified
PB.10082.4	chr3 : 60489929 - 60494907	chr8:50999217-51000687	93.653	1481	68	18	0	2191	No	No	Not_Identified
PB.10082.4	chr3 : 60489929 - 60494907	chr8:60999114-61000529	94.589	1423	61	11	0	2187	No	No	Not_Identified
PB.10082.4	chr3 : 60489929 - 60494907	chr8:4571361-4572794	94.032	1441	75	11	0	2174	No	No	Not_Identified
PB.10082.4	chr3 : 60489929 - 60494907	chr8:19671535-19672959	94.13	1431	73	11	0	2167	No	No	Not_Identified
PB.10082.4	chr3 : 60489929 - 60494907	chr8:30022421-30023898	93.212	1488	74	19	0	2163	No	No	Not_Identified
PB.10082.4	chr3 : 60489929 - 60494907	chr8:7684755-7686114	95.249	1368	50	14	0	2152	No	No	Not_Identified
PB.10082.4	chr3 : 60489929 - 60494907	chr8:72930078-72931488	94.147	1418	72	11	0	2148	No	No	Not_Identified
PB.10082.4	chr3 : 60489929 - 60494907	chr8:73524288-73525698	94.147	1418	72	11	0	2148	No	No	Not_Identified
PB.10082.4	chr3 : 60489929 - 60494907	chr8:46345540-46346971	93.624	1443	74	18	0	2139	No	No	Not_Identified
PB.10082.4	chr3 : 60489929 - 60494907	chr8:27470161-27471627	92.867	1472	93	11	0	2126	No	No	Not_Identified
PB.10082.4	chr3 : 60489929 - 60494907	chr8:51923280-51924683	93.935	1418	68	16	0	2126	No	No	Not_Identified
PB.10082.4	chr3 : 60489929 - 60494907	chr8:49839033-49840515	92.431	1493	81	22	0	2102	No	No	Not_Identified
PB.10082.4	chr3 : 60489929 - 60494907	chr8:77303033-77304501	92.635	1480	80	22	0	2102	No	No	Not_Identified
PB.10082.4	chr3 : 60489929 - 60494907	chr8:100598299-100599720	93.209	1443	71	18	0	2097	No	No	Not_Identified
PB.10082.4	chr3 : 60489929 - 60494907	chr8:6493570-6494972	93.507	1417	75	14	0	2091	No	No	Not_Identified
PB.10082.4	chr3 : 60489929 - 60494907	chr8:4857002-4858419	93.226	1432	76	19	0	2087	No	No	Not_Identified
PB.10082.4	chr3 : 60489929 - 60494907	chr8:100111061-100112464	93.441	1418	75	16	0	2087	No	No	Not_Identified
PB.10082.4	chr3 : 60489929 - 60494907	chr8:52968573-52969976	93.371	1418	76	16	0	2082	No	No	Not_Identified
PB.10082.4	chr3 : 60489929 - 60494907	chr8:34657323-34658794	92.167	1481	91	17	0	2069	No	No	Not_Identified
PB.10082.4	chr3 : 60489929 - 60494907	chr8:77137035-77138438	92.948	1418	82	16	0	2049	No	No	Not_Identified
PB.10082.4	chr3 : 60489929 - 60494907	chr8:104781850-104783275	92.372	1442	88	20	0	2034	No	No	Not_Identified
PB.10082.4	chr3 : 60489929 - 60494907	chr8:65924948-65926358	91.865	1426	95	18	0	1971	No	No	Not_Identified
PB.10082.4	chr3 : 60489929 - 60494907	chr8:14803466-14804874	91.374	1426	97	20	0	1929	No	No	Not_Identified
PB.10082.4	chr3 : 60489929 - 60494907	chr8:68965960-68967429	90.255	1488	110	23	0	1912	No	No	Not_Identified
PB.10082.4	chr3 : 60489929 - 60494907	chr8:117002621-117003852	94.359	1241	51	16	0	1886	No	No	Not_Identified
PB.10082.4	chr3 : 60489929 - 60494907	chr8:61367129-61368222	95.018	1104	38	15	0	1718	No	No	Not_Identified
PB.10082.4	chr3 : 60489929 - 60494907	chr8:13723192-13724286	95.009	1102	39	14	0	1716	No	No	Not_Identified
PB.10082.4	chr3 : 60489929 - 60494907	chr8:19487655-19488790	93.706	1144	51	15	0	1694	No	No	Not_Identified
PB.10082.4	chr3 : 60489929 - 60494907	chr8:91431348-91432353	96.044	1011	26	10	0	1633	No	No	Not_Identified
PB.10082.4	chr3 : 60489929 - 60494907	chr8:115286606-115287698	92.643	1101	59	16	0	1565	No	No	Not_Identified
PB.10082.4	chr3 : 60489929 - 60494907	chr8:47452106-47453193	90.155	1097	78	18	0	1400	No	No	Not_Identified
PB.10082.4	chr3 : 60489929 - 60494907	chr8:101963777-101964538	92.689	766	37	6	0	1086	No	No	Not_Identified
PB.10082.4	chr3 : 60489929 - 60494907	chr8:44748321-44749089	91.214	774	45	11	0	1031	No	No	Not_Identified
PB.10082.4	chr3 : 60489929 - 60494907	chr8:96904208-96904717	93.191	514	30	5	0	750	No	No	Not_Identified
PB.10082.4	chr3 : 60489929 - 60494907	chr6:87402212-87403640	98.676	1435	13	5	0	2540	No	No	Not_Identified
PB.10082.4	chr3 : 60489929 - 60494907	chr6:31799492-31800926	98.542	1440	13	7	0	2536	No	No	Not_Identified
PB.10082.4	chr3 : 60489929 - 60494907	chr6:10693267-10694700	98.541	1439	14	6	0	2534	No	No	Not_Identified
PB.10082.4	chr3 : 60489929 - 60494907	chr6:3184702-3186178	97.232	1481	27	8	0	2495	No	No	Not_Identified
PB.10082.4	chr3 : 60489929 - 60494907	chr6:64154551-64156028	97.029	1481	31	7	0	2479	No	No	Not_Identified
PB.10082.4	chr3 : 60489929 - 60494907	chr6:149273014-149274486	96.351	1480	38	14	0	2420	No	No	Not_Identified
PB.10082.4	chr3 : 60489929 - 60494907	chr6:28924279-28925696	97.093	1445	12	5	0	2409	No	No	Not_Identified
PB.10082.4	chr3 : 60489929 - 60494907	chr6:10715222-10716690	95.664	1476	46	16	0	2355	No	No	Not_Identified
PB.10082.4	chr3 : 60489929 - 60494907	chr6:111938649-111940058	96.681	1416	39	8	0	2348	No	No	Not_Identified
PB.10082.4	chr3 : 60489929 - 60494907	chr6:123683006-123684412	96.678	1415	38	9	0	2344	No	No	Not_Identified
PB.10082.4	chr3 : 60489929 - 60494907	chr6:55022452-55023902	95.751	1459	38	15	0	2329	No	No	Not_Identified
PB.10082.4	chr3 : 60489929 - 60494907	chr6:117585439-117586846	96.466	1415	42	8	0	2329	No	No	Not_Identified
PB.10082.4	chr3 : 60489929 - 60494907	chr6:142154532-142156007	95.216	1484	50	15	0	2327	No	No	Not_Identified
PB.10082.4	chr3 : 60489929 - 60494907	chr6:8701704-8703141	95.839	1442	51	8	0	2322	No	No	Not_Identified
PB.10082.4	chr3 : 60489929 - 60494907	chr6:73218263-73219697	95.77	1442	49	11	0	2314	No	No	Not_Identified
PB.10082.4	chr3 : 60489929 - 60494907	chr6:101138516-101139946	95.842	1443	41	17	0	2314	No	No	Not_Identified
PB.10082.4	chr3 : 60489929 - 60494907	chr6:112237879-112239245	97.16	1373	33	6	0	2314	No	No	Not_Identified
PB.10082.4	chr3 : 60489929 - 60494907	chr6:71955559-71956998	95.721	1449	40	15	0	2313	No	No	Not_Identified
PB.10082.4	chr3 : 60489929 - 60494907	chr6:65384926-65386368	95.595	1453	44	16	0	2311	No	No	Not_Identified
PB.10082.4	chr3 : 60489929 - 60494907	chr6:18761219-18762652	95.703	1443	46	15	0	2307	No	No	Not_Identified
PB.10082.4	chr3 : 60489929 - 60494907	chr6:68283407-68284854	95.461	1454	48	11	0	2303	No	No	Not_Identified
PB.10082.4	chr3 : 60489929 - 60494907	chr6:139826240-139827670	95.703	1443	43	18	0	2303	No	No	Not_Identified
PB.10082.4	chr3 : 60489929 - 60494907	chr6:79899106-79900581	94.882	1485	53	17	0	2300	No	No	Not_Identified
PB.10082.4	chr3 : 60489929 - 60494907	chr6:117334869-117336311	95.448	1450	52	12	0	2300	No	No	Not_Identified
PB.10082.4	chr3 : 60489929 - 60494907	chr6:98817511-98818959	95.339	1459	42	17	0	2294	No	No	Not_Identified
PB.10082.4	chr3 : 60489929 - 60494907	chr6:128904670-128906114	95.398	1456	42	16	0	2294	No	No	Not_Identified
PB.10082.4	chr3 : 60489929 - 60494907	chr6:13766948-13768387	95.448	1450	43	16	0	2290	No	No	Not_Identified
PB.10082.4	chr3 : 60489929 - 60494907	chr6:95478205-95479613	95.975	1416	48	9	0	2290	No	No	Not_Identified
PB.10082.4	chr3 : 60489929 - 60494907	chr6:120127660-120129130	94.797	1480	59	17	0	2290	No	No	Not_Identified
PB.10082.4	chr3 : 60489929 - 60494907	chr6:4366740-4368178	95.445	1449	43	19	0	2289	No	No	Not_Identified
PB.10082.4	chr3 : 60489929 - 60494907	chr6:14085143-14086592	95.264	1457	48	13	0	2289	No	No	Not_Identified
PB.10082.4	chr3 : 60489929 - 60494907	chr6:124979638-124981115	94.684	1486	56	15	0	2285	No	No	Not_Identified
PB.10082.4	chr3 : 60489929 - 60494907	chr6:59696649-59698098	95.202	1459	45	16	0	2283	No	No	Not_Identified
PB.10082.4	chr3 : 60489929 - 60494907	chr6:27122727-27124197	94.598	1481	60	17	0	2274	No	No	Not_Identified
PB.10082.4	chr3 : 60489929 - 60494907	chr6:44696841-44698311	94.598	1481	60	17	0	2274	No	No	Not_Identified
PB.10082.4	chr3 : 60489929 - 60494907	chr6:130960224-130961666	95.166	1448	54	10	0	2272	No	No	Not_Identified
PB.10082.4	chr3 : 60489929 - 60494907	chr6:14465532-14466942	95.695	1417	52	9	0	2270	No	No	Not_Identified
PB.10082.4	chr3 : 60489929 - 60494907	chr6:38276495-38277972	94.486	1487	57	16	0	2268	No	No	Not_Identified
PB.10082.4	chr3 : 60489929 - 60494907	chr6:145895948-145897386	95.172	1450	46	18	0	2268	No	No	Not_Identified
PB.10082.4	chr3 : 60489929 - 60494907	chr6:59590002-59591442	95.103	1450	48	15	0	2263	No	No	Not_Identified
PB.10082.4	chr3 : 60489929 - 60494907	chr6:118572242-118573712	94.467	1482	60	19	0	2263	No	No	Not_Identified
PB.10082.4	chr3 : 60489929 - 60494907	chr6:129935720-129937191	94.463	1481	63	16	0	2263	No	No	Not_Identified
PB.10082.4	chr3 : 60489929 - 60494907	chr6:132501057-132502495	95.1	1449	48	17	0	2261	No	No	Not_Identified
PB.10082.4	chr3 : 60489929 - 60494907	chr6:107590841-107592318	94.347	1486	61	15	0	2257	No	No	Not_Identified
PB.10082.4	chr3 : 60489929 - 60494907	chr6:140325283-140326690	95.551	1416	53	10	0	2257	No	No	Not_Identified
PB.10082.4	chr3 : 60489929 - 60494907	chr6:81859489-81860959	94.328	1481	64	17	0	2252	No	No	Not_Identified
PB.10082.4	chr3 : 60489929 - 60494907	chr6:109706347-109707817	94.328	1481	64	17	0	2252	No	No	Not_Identified
PB.10082.4	chr3 : 60489929 - 60494907	chr6:139136977-139138425	94.527	1480	41	15	0	2248	No	No	Not_Identified
PB.10082.4	chr3 : 60489929 - 60494907	chr6:8608677-8610147	94.261	1481	65	17	0	2246	No	No	Not_Identified
PB.10082.4	chr3 : 60489929 - 60494907	chr6:133820754-133822224	94.126	1481	67	17	0	2235	No	No	Not_Identified
PB.10082.4	chr3 : 60489929 - 60494907	chr6:102573046-102574516	93.991	1481	69	17	0	2224	No	No	Not_Identified
PB.10082.4	chr3 : 60489929 - 60494907	chr6:120815735-120817208	93.982	1479	70	17	0	2220	No	No	Not_Identified
PB.10082.4	chr3 : 60489929 - 60494907	chr6:123366311-123367781	93.856	1481	71	17	0	2213	No	No	Not_Identified
PB.10082.4	chr3 : 60489929 - 60494907	chr6:41245574-41246949	95.728	1381	46	8	0	2211	No	No	Not_Identified
PB.10082.4	chr3 : 60489929 - 60494907	chr6:3254064-3255499	94.467	1446	61	16	0	2209	No	No	Not_Identified
PB.10082.4	chr3 : 60489929 - 60494907	chr6:46678580-46680056	93.742	1486	69	16	0	2207	No	No	Not_Identified
PB.10082.4	chr3 : 60489929 - 60494907	chr6:5846692-5848162	93.72	1481	73	17	0	2202	No	No	Not_Identified
PB.10082.4	chr3 : 60489929 - 60494907	chr6:143505863-143507279	94.659	1423	61	10	0	2193	No	No	Not_Identified
PB.10082.4	chr3 : 60489929 - 60494907	chr6:61508435-61509811	95.366	1381	52	7	0	2185	No	No	Not_Identified
PB.10082.4	chr3 : 60489929 - 60494907	chr6:3650437-3651913	93.41	1487	72	18	0	2180	No	No	Not_Identified
PB.10082.4	chr3 : 60489929 - 60494907	chr6:5327358-5328801	94.008	1452	63	18	0	2178	No	No	Not_Identified
PB.10082.4	chr3 : 60489929 - 60494907	chr6:112704980-112706395	94.3	1421	67	9	0	2163	No	No	Not_Identified
PB.10082.4	chr3 : 60489929 - 60494907	chr6:58071926-58073311	94.695	1395	52	16	0	2146	No	No	Not_Identified
PB.10082.4	chr3 : 60489929 - 60494907	chr6:131057077-131058498	93.85	1431	74	13	0	2143	No	No	Not_Identified
PB.10082.4	chr3 : 60489929 - 60494907	chr6:146693059-146694481	93.855	1432	73	14	0	2143	No	No	Not_Identified
PB.10082.4	chr3 : 60489929 - 60494907	chr6:97377908-97379322	93.845	1446	48	18	0	2139	No	No	Not_Identified
PB.10082.4	chr3 : 60489929 - 60494907	chr6:132556436-132557799	94.913	1376	55	13	0	2139	No	No	Not_Identified
PB.10082.4	chr3 : 60489929 - 60494907	chr6:131546514-131547876	94.691	1375	59	12	0	2122	No	No	Not_Identified
PB.10082.4	chr3 : 60489929 - 60494907	chr6:7100236-7101639	93.865	1418	69	14	0	2121	No	No	Not_Identified
PB.10082.4	chr3 : 60489929 - 60494907	chr6:123162378-123163801	93.506	1432	79	14	0	2117	No	No	Not_Identified
PB.10082.4	chr3 : 60489929 - 60494907	chr6:80650701-80652104	93.653	1418	72	16	0	2104	No	No	Not_Identified
PB.10082.4	chr3 : 60489929 - 60494907	chr6:148166596-148168009	93.478	1426	75	16	0	2102	No	No	Not_Identified
PB.10082.4	chr3 : 60489929 - 60494907	chr6:145489158-145490479	95.342	1331	46	14	0	2100	No	No	Not_Identified
PB.10082.4	chr3 : 60489929 - 60494907	chr6:5608192-5609595	93.512	1418	74	16	0	2093	No	No	Not_Identified
PB.10082.4	chr3 : 60489929 - 60494907	chr6:27125722-27127085	94.186	1376	65	13	0	2084	No	No	Not_Identified
PB.10082.4	chr3 : 60489929 - 60494907	chr6:43790464-43791867	93.371	1418	76	16	0	2082	No	No	Not_Identified
PB.10082.4	chr3 : 60489929 - 60494907	chr6:3793192-3794613	92.991	1441	78	15	0	2080	No	No	Not_Identified
PB.10082.4	chr3 : 60489929 - 60494907	chr6:146710586-146711949	94.113	1376	66	13	0	2078	No	No	Not_Identified
PB.10082.4	chr3 : 60489929 - 60494907	chr6:23889338-23890756	92.922	1441	76	17	0	2073	No	No	Not_Identified
PB.10082.4	chr3 : 60489929 - 60494907	chr6:13531771-13533248	92.07	1488	91	22	0	2069	No	No	Not_Identified
PB.10082.4	chr3 : 60489929 - 60494907	chr6:24930188-24931517	94.772	1339	49	15	0	2065	No	No	Not_Identified
PB.10082.4	chr3 : 60489929 - 60494907	chr6:7283255-7284674	92.882	1433	82	18	0	2063	No	No	Not_Identified
PB.10082.4	chr3 : 60489929 - 60494907	chr6:31850105-31851467	93.946	1371	62	15	0	2052	No	No	Not_Identified
PB.10082.4	chr3 : 60489929 - 60494907	chr6:147906700-147908110	92.907	1424	82	17	0	2052	No	No	Not_Identified
PB.10082.4	chr3 : 60489929 - 60494907	chr6:30997010-30998190	97.971	1183	22	2	0	2050	No	No	Not_Identified
PB.10082.4	chr3 : 60489929 - 60494907	chr6:33747795-33749047	95.794	1260	44	9	0	2025	No	No	Not_Identified
PB.10082.4	chr3 : 60489929 - 60494907	chr6:112439118-112440294	96.78	1180	34	4	0	1965	No	No	Not_Identified
PB.10082.4	chr3 : 60489929 - 60494907	chr6:32686822-32688221	91.884	1417	94	17	0	1960	No	No	Not_Identified
PB.10082.4	chr3 : 60489929 - 60494907	chr6:128692313-128693783	90.793	1488	103	22	0	1958	No	No	Not_Identified
PB.10082.4	chr3 : 60489929 - 60494907	chr6:22171384-22172631	93.344	1262	66	16	0	1849	No	No	Not_Identified
PB.10082.4	chr3 : 60489929 - 60494907	chr6:66486474-66487663	93.828	1199	52	16	0	1784	No	No	Not_Identified
PB.10082.4	chr3 : 60489929 - 60494907	chr6:122955873-122956889	96.271	1019	35	3	0	1668	No	No	Not_Identified
PB.10082.4	chr3 : 60489929 - 60494907	chr6:143885566-143886564	96.116	1004	31	8	0	1631	No	No	Not_Identified
PB.10082.4	chr3 : 60489929 - 60494907	chr6:105699389-105700436	92.177	1061	64	17	0	1482	No	No	Not_Identified
PB.10082.4	chr3 : 60489929 - 60494907	chr6:37545730-37546870	90.295	1154	76	21	0	1478	No	No	Not_Identified
PB.10082.4	chr3 : 60489929 - 60494907	chr6:140985607-140986367	94.764	764	28	7	0	1179	No	No	Not_Identified
PB.10082.4	chr3 : 60489929 - 60494907	chr6:22658520-22659323	90.061	815	66	11	0	1042	No	No	Not_Identified
PB.10082.4	chr3 : 60489929 - 60494907	chr6:19383120-19383733	94.481	616	32	2	0	948	No	No	Not_Identified
PB.10082.4	chr3 : 60489929 - 60494907	chrX:22564067-22565501	98.543	1441	11	8	0	2536	No	No	Not_Identified
PB.10082.4	chr3 : 60489929 - 60494907	chrX:91822568-91824001	98.54	1438	15	5	0	2534	No	No	Not_Identified
PB.10082.4	chr3 : 60489929 - 60494907	chrX:89305851-89307283	98.47	1438	15	6	0	2527	No	No	Not_Identified
PB.10082.4	chr3 : 60489929 - 60494907	chrX:121439195-121440630	98.266	1442	14	9	0	2514	No	No	Not_Identified
PB.10082.4	chr3 : 60489929 - 60494907	chrX:127935977-127937418	98.062	1445	17	5	0	2503	No	No	Not_Identified
PB.10082.4	chr3 : 60489929 - 60494907	chrX:72947559-72948997	97.645	1444	21	7	0	2466	No	No	Not_Identified
PB.10082.4	chr3 : 60489929 - 60494907	chrX:33209476-33210948	96.419	1480	37	14	0	2425	No	No	Not_Identified
PB.10082.4	chr3 : 60489929 - 60494907	chrX:155849274-155850747	96.286	1481	38	15	0	2414	No	No	Not_Identified
PB.10082.4	chr3 : 60489929 - 60494907	chrX:8521534-8523006	96.149	1480	41	14	0	2403	No	No	Not_Identified
PB.10082.4	chr3 : 60489929 - 60494907	chrX:4458567-4460039	96.081	1480	42	14	0	2398	No	No	Not_Identified
PB.10082.4	chr3 : 60489929 - 60494907	chrX:160291235-160292641	96.749	1415	37	9	0	2350	No	No	Not_Identified
PB.10082.4	chr3 : 60489929 - 60494907	chrX:143172661-143174139	95.357	1486	47	15	0	2342	No	No	Not_Identified
PB.10082.4	chr3 : 60489929 - 60494907	chrX:82246312-82247746	96.047	1442	45	11	0	2337	No	No	Not_Identified
PB.10082.4	chr3 : 60489929 - 60494907	chrX:113914039-113915473	96.055	1445	38	18	0	2335	No	No	Not_Identified
PB.10082.4	chr3 : 60489929 - 60494907	chrX:79692228-79693667	95.856	1448	41	18	0	2324	No	No	Not_Identified
PB.10082.4	chr3 : 60489929 - 60494907	chrX:98109632-98111069	95.848	1445	44	14	0	2322	No	No	Not_Identified
PB.10082.4	chr3 : 60489929 - 60494907	chrX:99901631-99903107	95.013	1484	54	14	0	2313	No	No	Not_Identified
PB.10082.4	chr3 : 60489929 - 60494907	chrX:33187423-33188892	95.064	1479	56	16	0	2311	No	No	Not_Identified
PB.10082.4	chr3 : 60489929 - 60494907	chrX:13950438-13951879	95.655	1450	42	14	0	2309	No	No	Not_Identified
PB.10082.4	chr3 : 60489929 - 60494907	chrX:54227373-54228807	95.709	1445	44	16	0	2309	No	No	Not_Identified
PB.10082.4	chr3 : 60489929 - 60494907	chrX:137689472-137690912	95.655	1450	41	15	0	2309	No	No	Not_Identified
PB.10082.4	chr3 : 60489929 - 60494907	chrX:95353183-95354551	97.016	1374	35	6	0	2305	No	No	Not_Identified
PB.10082.4	chr3 : 60489929 - 60494907	chrX:91850858-91852299	95.592	1452	39	16	0	2303	No	No	Not_Identified
PB.10082.4	chr3 : 60489929 - 60494907	chrX:119675998-119677439	95.523	1452	46	16	0	2303	No	No	Not_Identified
PB.10082.4	chr3 : 60489929 - 60494907	chrX:126175094-126176524	95.703	1443	43	17	0	2303	No	No	Not_Identified
PB.10082.4	chr3 : 60489929 - 60494907	chrX:33499839-33501308	94.929	1479	58	16	0	2300	No	No	Not_Identified
PB.10082.4	chr3 : 60489929 - 60494907	chrX:152900224-152901672	95.336	1458	44	16	0	2294	No	No	Not_Identified
PB.10082.4	chr3 : 60489929 - 60494907	chrX:156585419-156586894	94.747	1485	55	18	0	2289	No	No	Not_Identified
PB.10082.4	chr3 : 60489929 - 60494907	chrX:12236964-12238403	95.379	1450	44	16	0	2285	No	No	Not_Identified
PB.10082.4	chr3 : 60489929 - 60494907	chrX:18767069-18768540	94.733	1481	59	16	0	2285	No	No	Not_Identified
PB.10082.4	chr3 : 60489929 - 60494907	chrX:24254293-24255770	94.684	1486	56	15	0	2285	No	No	Not_Identified
PB.10082.4	chr3 : 60489929 - 60494907	chrX:158682538-158684008	94.733	1481	58	17	0	2285	No	No	Not_Identified
PB.10082.4	chr3 : 60489929 - 60494907	chrX:19667266-19668708	95.307	1449	50	11	0	2283	No	No	Not_Identified
PB.10082.4	chr3 : 60489929 - 60494907	chrX:75585324-75586772	95.192	1456	50	13	0	2283	No	No	Not_Identified
PB.10082.4	chr3 : 60489929 - 60494907	chrX:120982357-120983795	95.314	1451	45	16	0	2281	No	No	Not_Identified
PB.10082.4	chr3 : 60489929 - 60494907	chrX:5201653-5203130	94.616	1486	57	15	0	2279	No	No	Not_Identified
PB.10082.4	chr3 : 60489929 - 60494907	chrX:92253415-92254785	96.657	1376	38	7	0	2279	No	No	Not_Identified
PB.10082.4	chr3 : 60489929 - 60494907	chrX:58364200-58365639	95.31	1450	42	19	0	2278	No	No	Not_Identified
PB.10082.4	chr3 : 60489929 - 60494907	chrX:126149115-126150557	95.245	1451	47	14	0	2278	No	No	Not_Identified
PB.10082.4	chr3 : 60489929 - 60494907	chrX:152963214-152964657	95.189	1455	46	17	0	2278	No	No	Not_Identified
PB.10082.4	chr3 : 60489929 - 60494907	chrX:81760596-81762036	95.245	1451	44	19	0	2274	No	No	Not_Identified
PB.10082.4	chr3 : 60489929 - 60494907	chrX:154818555-154819963	95.763	1416	51	9	0	2274	No	No	Not_Identified
PB.10082.4	chr3 : 60489929 - 60494907	chrX:157619257-157620734	94.549	1486	58	15	0	2274	No	No	Not_Identified
PB.10082.4	chr3 : 60489929 - 60494907	chrX:68033704-68035138	95.241	1450	41	17	0	2270	No	No	Not_Identified
PB.10082.4	chr3 : 60489929 - 60494907	chrX:45640252-45641723	94.531	1481	62	16	0	2268	No	No	Not_Identified
PB.10082.4	chr3 : 60489929 - 60494907	chrX:127170602-127172078	94.478	1485	60	16	0	2268	No	No	Not_Identified
PB.10082.4	chr3 : 60489929 - 60494907	chrX:3704276-3705712	95.169	1449	45	20	0	2265	No	No	Not_Identified
PB.10082.4	chr3 : 60489929 - 60494907	chrX:81650435-81651876	95.107	1451	47	18	0	2265	No	No	Not_Identified
PB.10082.4	chr3 : 60489929 - 60494907	chrX:123253460-123254901	95.1	1449	52	13	0	2265	No	No	Not_Identified
PB.10082.4	chr3 : 60489929 - 60494907	chrX:123561085-123562555	94.463	1481	62	17	0	2263	No	No	Not_Identified
PB.10082.4	chr3 : 60489929 - 60494907	chrX:129145569-129147045	94.415	1486	59	16	0	2263	No	No	Not_Identified
PB.10082.4	chr3 : 60489929 - 60494907	chrX:162978759-162980196	95.1	1449	47	19	0	2261	No	No	Not_Identified
PB.10082.4	chr3 : 60489929 - 60494907	chrX:58207017-58208451	95.076	1442	57	13	0	2257	No	No	Not_Identified
PB.10082.4	chr3 : 60489929 - 60494907	chrX:162184297-162185767	94.396	1481	63	17	0	2257	No	No	Not_Identified
PB.10082.4	chr3 : 60489929 - 60494907	chrX:137963692-137965140	94.859	1459	49	17	0	2255	No	No	Not_Identified
PB.10082.4	chr3 : 60489929 - 60494907	chrX:41721179-41722656	94.276	1485	64	15	0	2252	No	No	Not_Identified
PB.10082.4	chr3 : 60489929 - 60494907	chrX:118406572-118408043	94.328	1481	65	16	0	2252	No	No	Not_Identified
PB.10082.4	chr3 : 60489929 - 60494907	chrX:151578246-151579695	94.791	1459	51	16	0	2250	No	No	Not_Identified
PB.10082.4	chr3 : 60489929 - 60494907	chrX:45468445-45469892	94.78	1456	53	15	0	2246	No	No	Not_Identified
PB.10082.4	chr3 : 60489929 - 60494907	chrX:114941529-114942998	94.261	1481	64	18	0	2244	No	No	Not_Identified
PB.10082.4	chr3 : 60489929 - 60494907	chrX:62077865-62079305	94.82	1448	57	12	0	2242	No	No	Not_Identified
PB.10082.4	chr3 : 60489929 - 60494907	chrX:9346056-9347465	95.268	1416	59	8	0	2237	No	No	Not_Identified
PB.10082.4	chr3 : 60489929 - 60494907	chrX:112742134-112743608	94.074	1485	64	18	0	2233	No	No	Not_Identified
PB.10082.4	chr3 : 60489929 - 60494907	chrX:145935867-145937342	94.074	1485	65	17	0	2233	No	No	Not_Identified
PB.10082.4	chr3 : 60489929 - 60494907	chrX:78714359-78715800	94.693	1451	54	15	0	2231	No	No	Not_Identified
PB.10082.4	chr3 : 60489929 - 60494907	chrX:119855175-119856585	95.201	1417	59	9	0	2231	No	No	Not_Identified
PB.10082.4	chr3 : 60489929 - 60494907	chrX:3460406-3461842	94.74	1445	57	13	0	2230	No	No	Not_Identified
PB.10082.4	chr3 : 60489929 - 60494907	chrX:136493388-136494858	94.058	1481	68	17	0	2230	No	No	Not_Identified
PB.10082.4	chr3 : 60489929 - 60494907	chrX:17500444-17501919	94.058	1481	67	17	0	2228	No	No	Not_Identified
PB.10082.4	chr3 : 60489929 - 60494907	chrX:17495979-17497383	95.248	1410	58	9	0	2224	No	No	Not_Identified
PB.10082.4	chr3 : 60489929 - 60494907	chrX:159153394-159154807	95.014	1424	53	17	0	2220	No	No	Not_Identified
PB.10082.4	chr3 : 60489929 - 60494907	chrX:137403448-137404858	94.989	1417	62	9	0	2215	No	No	Not_Identified
PB.10082.4	chr3 : 60489929 - 60494907	chrX:65712458-65713932	93.801	1484	70	16	0	2211	No	No	Not_Identified
PB.10082.4	chr3 : 60489929 - 60494907	chrX:29673073-29674543	93.518	1481	76	17	0	2185	No	No	Not_Identified
PB.10082.4	chr3 : 60489929 - 60494907	chrX:148604488-148605965	93.41	1487	73	17	0	2180	No	No	Not_Identified
PB.10082.4	chr3 : 60489929 - 60494907	chrX:72874243-72875660	94.468	1428	54	19	0	2176	No	No	Not_Identified
PB.10082.4	chr3 : 60489929 - 60494907	chrX:77073665-77075081	94.394	1427	56	18	0	2170	No	No	Not_Identified
PB.10082.4	chr3 : 60489929 - 60494907	chrX:153525209-153526618	94.437	1420	63	14	0	2170	No	No	Not_Identified
PB.10082.4	chr3 : 60489929 - 60494907	chrX:9644639-9646115	93.275	1487	74	18	0	2169	No	No	Not_Identified
PB.10082.4	chr3 : 60489929 - 60494907	chrX:121550256-121551658	94.425	1417	62	15	0	2163	No	No	Not_Identified
PB.10082.4	chr3 : 60489929 - 60494907	chrX:32140887-32142363	93.141	1487	76	18	0	2158	No	No	Not_Identified
PB.10082.4	chr3 : 60489929 - 60494907	chrX:91121339-91122760	93.781	1431	75	13	0	2137	No	No	Not_Identified
PB.10082.4	chr3 : 60489929 - 60494907	chrX:114415002-114416425	93.566	1430	82	10	0	2122	No	No	Not_Identified
PB.10082.4	chr3 : 60489929 - 60494907	chrX:96685482-96686917	93.223	1446	78	15	0	2109	No	No	Not_Identified
PB.10082.4	chr3 : 60489929 - 60494907	chrX:29635066-29636543	92.535	1487	86	17	0	2108	No	No	Not_Identified
PB.10082.4	chr3 : 60489929 - 60494907	chrX:155781675-155782999	95.349	1333	48	13	0	2106	No	No	Not_Identified
PB.10082.4	chr3 : 60489929 - 60494907	chrX:90249155-90250584	93.25	1437	79	13	0	2100	No	No	Not_Identified
PB.10082.4	chr3 : 60489929 - 60494907	chrX:61767796-61769152	94.505	1365	60	14	0	2091	No	No	Not_Identified
PB.10082.4	chr3 : 60489929 - 60494907	chrX:127962490-127963856	94.263	1377	60	16	0	2087	No	No	Not_Identified
PB.10082.4	chr3 : 60489929 - 60494907	chrX:47349304-47350717	93.333	1425	73	17	0	2085	No	No	Not_Identified
PB.10082.4	chr3 : 60489929 - 60494907	chrX:79148790-79150266	92.132	1487	91	21	0	2074	No	No	Not_Identified
PB.10082.4	chr3 : 60489929 - 60494907	chrX:80557900-80559365	92.224	1479	88	23	0	2069	No	No	Not_Identified
PB.10082.4	chr3 : 60489929 - 60494907	chrX:126473278-126474641	94.101	1373	57	15	0	2065	No	No	Not_Identified
PB.10082.4	chr3 : 60489929 - 60494907	chrX:146039798-146041194	93.225	1417	73	15	0	2063	No	No	Not_Identified
PB.10082.4	chr3 : 60489929 - 60494907	chrX:168179947-168181369	92.554	1437	81	19	0	2037	No	No	Not_Identified
PB.10082.4	chr3 : 60489929 - 60494907	chrX:119587592-119589030	91.879	1453	91	20	0	2004	No	No	Not_Identified
PB.10082.4	chr3 : 60489929 - 60494907	chrX:96351599-96352878	94.876	1288	42	19	0	1991	No	No	Not_Identified
PB.10082.4	chr3 : 60489929 - 60494907	chrX:18339251-18340534	94.664	1293	48	16	0	1986	No	No	Not_Identified
PB.10082.4	chr3 : 60489929 - 60494907	chrX:97485939-97487212	94.15	1282	60	10	0	1938	No	No	Not_Identified
PB.10082.4	chr3 : 60489929 - 60494907	chrX:15656323-15657776	90.318	1477	104	25	0	1899	No	No	Not_Identified
PB.10082.4	chr3 : 60489929 - 60494907	chrX:162323230-162324707	90.047	1497	104	34	0	1897	No	No	Not_Identified
PB.10082.4	chr3 : 60489929 - 60494907	chrX:9387402-9388865	90.148	1482	111	25	0	1895	No	No	Not_Identified
PB.10082.4	chr3 : 60489929 - 60494907	chrX:61754250-61755512	93.125	1280	67	15	0	1857	No	No	Not_Identified
PB.10082.4	chr3 : 60489929 - 60494907	chrX:128729022-128730101	97.045	1083	23	4	0	1814	No	No	Not_Identified
PB.10082.4	chr3 : 60489929 - 60494907	chrX:22841958-22843169	93.617	1222	58	17	0	1807	No	No	Not_Identified
PB.10082.4	chr3 : 60489929 - 60494907	chrX:19626358-19627604	92.552	1262	75	17	0	1792	No	No	Not_Identified
PB.10082.4	chr3 : 60489929 - 60494907	chrX:114296036-114297201	93.963	1176	49	15	0	1759	No	No	Not_Identified
PB.10082.4	chr3 : 60489929 - 60494907	chrX:33941687-33942830	93.391	1150	57	13	0	1685	No	No	Not_Identified
PB.10082.4	chr3 : 60489929 - 60494907	chrX:21069966-21071102	93.281	1146	53	16	0	1668	No	No	Not_Identified
PB.10082.4	chr3 : 60489929 - 60494907	chrX:115555761-115556821	94.752	1067	39	11	0	1644	No	No	Not_Identified
PB.10082.4	chr3 : 60489929 - 60494907	chrX:91894950-91895990	94.752	1048	41	12	0	1618	No	No	Not_Identified
PB.10082.4	chr3 : 60489929 - 60494907	chrX:158443980-158445023	94.476	1050	49	9	0	1609	No	No	Not_Identified
PB.10082.4	chr3 : 60489929 - 60494907	chrX:153193557-153194699	90.061	1157	75	24	0	1463	No	No	Not_Identified
PB.10082.4	chr3 : 60489929 - 60494907	chrX:126351450-126352535	90.992	1099	64	15	0	1448	No	No	Not_Identified
PB.10082.4	chr3 : 60489929 - 60494907	chrX:110863163-110864146	92.735	991	52	14	0	1413	No	No	Not_Identified
PB.10082.4	chr3 : 60489929 - 60494907	chrX:68399871-68400936	90.538	1078	85	16	0	1410	No	No	Not_Identified
PB.10082.4	chr3 : 60489929 - 60494907	chrX:39126559-39127500	92.186	947	52	14	0	1319	No	No	Not_Identified
PB.10082.4	chr3 : 60489929 - 60494907	chrX:53857917-53858742	93.976	830	43	7	0	1249	No	No	Not_Identified
PB.10082.4	chr3 : 60489929 - 60494907	chrX:24255829-24256347	92.543	523	31	8	0	743	No	No	Not_Identified
PB.10082.4	chr3 : 60489929 - 60494907	chr14:112332874-112334347	97.767	1478	22	8	0	2536	No	No	Not_Identified
PB.10082.4	chr3 : 60489929 - 60494907	chr14:19005980-19007415	98.264	1440	18	6	0	2514	No	No	Not_Identified
PB.10082.4	chr3 : 60489929 - 60494907	chr14:100254176-100255646	97.22	1475	27	8	0	2484	No	No	Not_Identified
PB.10082.4	chr3 : 60489929 - 60494907	chr14:84855204-84856683	96.9	1484	29	8	0	2470	No	No	Not_Identified
PB.10082.4	chr3 : 60489929 - 60494907	chr14:37229254-37230726	96.284	1480	39	14	0	2414	No	No	Not_Identified
PB.10082.4	chr3 : 60489929 - 60494907	chr14:78784696-78786165	96.279	1478	40	13	0	2410	No	No	Not_Identified
PB.10082.4	chr3 : 60489929 - 60494907	chr14:108173233-108174669	96.266	1446	36	16	0	2355	No	No	Not_Identified
PB.10082.4	chr3 : 60489929 - 60494907	chr14:83868675-83870084	96.681	1416	39	8	0	2348	No	No	Not_Identified
PB.10082.4	chr3 : 60489929 - 60494907	chr14:83872468-83873877	96.681	1416	39	8	0	2348	No	No	Not_Identified
PB.10082.4	chr3 : 60489929 - 60494907	chr14:124690170-124691602	96.05	1443	40	16	0	2333	No	No	Not_Identified
PB.10082.4	chr3 : 60489929 - 60494907	chr14:90300304-90301727	96.05	1443	32	7	0	2326	No	No	Not_Identified
PB.10082.4	chr3 : 60489929 - 60494907	chr14:81093478-81094887	96.328	1416	44	8	0	2320	No	No	Not_Identified
PB.10082.4	chr3 : 60489929 - 60494907	chr14:63642495-63643905	96.189	1417	45	9	0	2309	No	No	Not_Identified
PB.10082.4	chr3 : 60489929 - 60494907	chr14:109058025-109059465	95.652	1449	42	14	0	2307	No	No	Not_Identified
PB.10082.4	chr3 : 60489929 - 60494907	chr14:85894649-85896086	95.637	1444	50	12	0	2305	No	No	Not_Identified
PB.10082.4	chr3 : 60489929 - 60494907	chr14:53475227-53476696	94.997	1479	54	15	0	2303	No	No	Not_Identified
PB.10082.4	chr3 : 60489929 - 60494907	chr14:4432288-4433758	94.932	1480	57	15	0	2302	No	No	Not_Identified
PB.10082.4	chr3 : 60489929 - 60494907	chr14:32393370-32394818	95.336	1458	44	16	0	2294	No	No	Not_Identified
PB.10082.4	chr3 : 60489929 - 60494907	chr14:66468262-66469702	95.442	1448	48	12	0	2292	No	No	Not_Identified
PB.10082.4	chr3 : 60489929 - 60494907	chr14:9050497-9051930	95.495	1443	50	14	0	2290	No	No	Not_Identified
PB.10082.4	chr3 : 60489929 - 60494907	chr14:68676016-68677493	94.751	1486	55	15	0	2290	No	No	Not_Identified
PB.10082.4	chr3 : 60489929 - 60494907	chr14:112627813-112629289	94.751	1486	54	16	0	2290	No	No	Not_Identified
PB.10082.4	chr3 : 60489929 - 60494907	chr14:114420370-114421846	94.744	1484	58	14	0	2290	No	No	Not_Identified
PB.10082.4	chr3 : 60489929 - 60494907	chr14:10178873-10180307	95.363	1445	49	16	0	2281	No	No	Not_Identified
PB.10082.4	chr3 : 60489929 - 60494907	chr14:35896392-35897832	95.31	1450	46	15	0	2281	No	No	Not_Identified
PB.10082.4	chr3 : 60489929 - 60494907	chr14:7352611-7354049	95.307	1449	46	15	0	2279	No	No	Not_Identified
PB.10082.4	chr3 : 60489929 - 60494907	chr14:113291787-113293232	95.251	1453	46	17	0	2279	No	No	Not_Identified
PB.10082.4	chr3 : 60489929 - 60494907	chr14:18139776-18141245	94.666	1481	58	18	0	2278	No	No	Not_Identified
PB.10082.4	chr3 : 60489929 - 60494907	chr14:113024129-113025479	97.05	1356	34	6	0	2278	No	No	Not_Identified
PB.10082.4	chr3 : 60489929 - 60494907	chr14:105207694-105209165	94.598	1481	61	16	0	2274	No	No	Not_Identified
PB.10082.4	chr3 : 60489929 - 60494907	chr14:110085235-110086711	94.549	1486	57	16	0	2274	No	No	Not_Identified
PB.10082.4	chr3 : 60489929 - 60494907	chr14:68006938-68008382	95.117	1454	50	15	0	2272	No	No	Not_Identified
PB.10082.4	chr3 : 60489929 - 60494907	chr14:104582717-104584162	95.124	1456	45	17	0	2272	No	No	Not_Identified
PB.10082.4	chr3 : 60489929 - 60494907	chr14:9734341-9735817	94.482	1486	58	16	0	2268	No	No	Not_Identified
PB.10082.4	chr3 : 60489929 - 60494907	chr14:38460649-38462119	94.527	1480	63	15	0	2268	No	No	Not_Identified
PB.10082.4	chr3 : 60489929 - 60494907	chr14:42781148-42782582	95.235	1448	44	19	0	2268	No	No	Not_Identified
PB.10082.4	chr3 : 60489929 - 60494907	chr14:50883329-50884805	94.474	1484	62	14	0	2268	No	No	Not_Identified
PB.10082.4	chr3 : 60489929 - 60494907	chr14:88033791-88035261	94.463	1481	62	17	0	2263	No	No	Not_Identified
PB.10082.4	chr3 : 60489929 - 60494907	chr14:58058122-58059562	95.031	1449	52	14	0	2259	No	No	Not_Identified
PB.10082.4	chr3 : 60489929 - 60494907	chr14:24413052-24414421	96.361	1374	45	5	0	2255	No	No	Not_Identified
PB.10082.4	chr3 : 60489929 - 60494907	chr14:110355873-110357348	94.347	1486	59	17	0	2255	No	No	Not_Identified
PB.10082.4	chr3 : 60489929 - 60494907	chr14:78338502-78339938	95.031	1449	47	19	0	2254	No	No	Not_Identified
PB.10082.4	chr3 : 60489929 - 60494907	chr14:114511436-114512908	94.328	1481	66	15	0	2254	No	No	Not_Identified
PB.10082.4	chr3 : 60489929 - 60494907	chr14:110860999-110862470	94.328	1481	65	16	0	2252	No	No	Not_Identified
PB.10082.4	chr3 : 60489929 - 60494907	chr14:37619626-37621071	94.773	1454	56	14	0	2246	No	No	Not_Identified
PB.10082.4	chr3 : 60489929 - 60494907	chr14:20285531-20286972	94.828	1450	54	13	0	2242	No	No	Not_Identified
PB.10082.4	chr3 : 60489929 - 60494907	chr14:91961288-91962715	95.115	1433	52	12	0	2242	No	No	Not_Identified
PB.10082.4	chr3 : 60489929 - 60494907	chr14:15823072-15824488	95.151	1423	54	10	0	2231	No	No	Not_Identified
PB.10082.4	chr3 : 60489929 - 60494907	chr14:104104938-104106376	94.686	1449	55	15	0	2230	No	No	Not_Identified
PB.10082.4	chr3 : 60489929 - 60494907	chr14:105976655-105978124	94.054	1480	69	16	0	2228	No	No	Not_Identified
PB.10082.4	chr3 : 60489929 - 60494907	chr14:52757968-52759438	93.923	1481	70	17	0	2218	No	No	Not_Identified
PB.10082.4	chr3 : 60489929 - 60494907	chr14:114203684-114205161	93.88	1487	66	17	0	2218	No	No	Not_Identified
PB.10082.4	chr3 : 60489929 - 60494907	chr14:7587504-7588974	93.856	1481	71	17	0	2213	No	No	Not_Identified
PB.10082.4	chr3 : 60489929 - 60494907	chr14:71125173-71126638	93.856	1481	66	22	0	2207	No	No	Not_Identified
PB.10082.4	chr3 : 60489929 - 60494907	chr14:117856316-117857732	94.8	1423	59	10	0	2204	No	No	Not_Identified
PB.10082.4	chr3 : 60489929 - 60494907	chr14:19546749-19548220	93.746	1487	62	19	0	2202	No	No	Not_Identified
PB.10082.4	chr3 : 60489929 - 60494907	chr14:86596070-86597545	93.611	1487	68	19	0	2194	No	No	Not_Identified
PB.10082.4	chr3 : 60489929 - 60494907	chr14:119478682-119480094	94.722	1421	59	15	0	2194	No	No	Not_Identified
PB.10082.4	chr3 : 60489929 - 60494907	chr14:7695187-7696662	93.544	1487	69	19	0	2189	No	No	Not_Identified
PB.10082.4	chr3 : 60489929 - 60494907	chr14:42618431-42619839	94.429	1418	66	12	0	2169	No	No	Not_Identified
PB.10082.4	chr3 : 60489929 - 60494907	chr14:42314200-42315617	94.246	1425	70	11	0	2167	No	No	Not_Identified
PB.10082.4	chr3 : 60489929 - 60494907	chr14:6895545-6896966	94.06	1431	71	13	0	2159	No	No	Not_Identified
PB.10082.4	chr3 : 60489929 - 60494907	chr14:95561572-95563046	93.122	1483	82	15	0	2156	No	No	Not_Identified
PB.10082.4	chr3 : 60489929 - 60494907	chr14:75429760-75431237	93.011	1488	77	19	0	2146	No	No	Not_Identified
PB.10082.4	chr3 : 60489929 - 60494907	chr14:110358164-110359560	94.221	1419	54	21	0	2141	No	No	Not_Identified
PB.10082.4	chr3 : 60489929 - 60494907	chr14:23537317-23538748	93.611	1440	80	12	0	2139	No	No	Not_Identified
PB.10082.4	chr3 : 60489929 - 60494907	chr14:111383361-111384784	93.58	1433	66	17	0	2113	No	No	Not_Identified
PB.10082.4	chr3 : 60489929 - 60494907	chr14:96289464-96290940	92.535	1487	85	18	0	2108	No	No	Not_Identified
PB.10082.4	chr3 : 60489929 - 60494907	chr14:79795545-79796901	94.652	1365	58	14	0	2102	No	No	Not_Identified
PB.10082.4	chr3 : 60489929 - 60494907	chr14:117285890-117287293	93.583	1418	73	16	0	2098	No	No	Not_Identified
PB.10082.4	chr3 : 60489929 - 60494907	chr14:119441630-119443108	92.401	1487	87	18	0	2097	No	No	Not_Identified
PB.10082.4	chr3 : 60489929 - 60494907	chr14:121007231-121008634	93.441	1418	75	16	0	2087	No	No	Not_Identified
PB.10082.4	chr3 : 60489929 - 60494907	chr14:103640830-103642306	92.261	1486	91	19	0	2085	No	No	Not_Identified
PB.10082.4	chr3 : 60489929 - 60494907	chr14:110060648-110062062	93.254	1423	79	12	0	2080	No	No	Not_Identified
PB.10082.4	chr3 : 60489929 - 60494907	chr14:65178676-65180139	92.36	1479	84	25	0	2078	No	No	Not_Identified
PB.10082.4	chr3 : 60489929 - 60494907	chr14:14338711-14340114	93.23	1418	78	16	0	2071	No	No	Not_Identified
PB.10082.4	chr3 : 60489929 - 60494907	chr14:31919449-31920852	93.159	1418	79	16	0	2065	No	No	Not_Identified
PB.10082.4	chr3 : 60489929 - 60494907	chr14:36201664-36203031	94.041	1376	59	15	0	2065	No	No	Not_Identified
PB.10082.4	chr3 : 60489929 - 60494907	chr14:90683310-90684729	92.708	1440	81	16	0	2056	No	No	Not_Identified
PB.10082.4	chr3 : 60489929 - 60494907	chr14:80739709-80741130	92.644	1441	83	15	0	2052	No	No	Not_Identified
PB.10082.4	chr3 : 60489929 - 60494907	chr14:17594337-17595749	92.902	1423	82	14	0	2050	No	No	Not_Identified
PB.10082.4	chr3 : 60489929 - 60494907	chr14:29764719-29766131	92.662	1431	81	20	0	2039	No	No	Not_Identified
PB.10082.4	chr3 : 60489929 - 60494907	chr14:85521281-85522607	94.311	1336	55	15	0	2026	No	No	Not_Identified
PB.10082.4	chr3 : 60489929 - 60494907	chr14:21364534-21365811	94.949	1287	50	14	0	2002	No	No	Not_Identified
PB.10082.4	chr3 : 60489929 - 60494907	chr14:64938838-64940306	90.781	1486	105	22	0	1956	No	No	Not_Identified
PB.10082.4	chr3 : 60489929 - 60494907	chr14:15465920-15467371	90.829	1472	108	23	0	1945	No	No	Not_Identified
PB.10082.4	chr3 : 60489929 - 60494907	chr14:17380395-17381795	91.433	1424	89	21	0	1923	No	No	Not_Identified
PB.10082.4	chr3 : 60489929 - 60494907	chr14:55226631-55228039	91.304	1426	98	17	0	1923	No	No	Not_Identified
PB.10082.4	chr3 : 60489929 - 60494907	chr14:71220998-71222403	91.356	1423	97	20	0	1923	No	No	Not_Identified
PB.10082.4	chr3 : 60489929 - 60494907	chr14:41457797-41458889	97.172	1096	22	6	0	1844	No	No	Not_Identified
PB.10082.4	chr3 : 60489929 - 60494907	chr14:117184322-117185466	94.637	1156	47	14	0	1777	No	No	Not_Identified
PB.10082.4	chr3 : 60489929 - 60494907	chr14:34383995-34385051	94.371	1066	40	15	0	1618	No	No	Not_Identified
PB.10082.4	chr3 : 60489929 - 60494907	chr14:64463564-64464622	94.019	1070	39	18	0	1598	No	No	Not_Identified
PB.10082.4	chr3 : 60489929 - 60494907	chr14:80622774-80623831	93.633	1068	45	17	0	1574	No	No	Not_Identified
PB.10082.4	chr3 : 60489929 - 60494907	chr14:123729141-123730233	92.552	1101	60	16	0	1559	No	No	Not_Identified
PB.10082.4	chr3 : 60489929 - 60494907	chr14:18859648-18860621	94.614	984	36	15	0	1507	No	No	Not_Identified
PB.10082.4	chr3 : 60489929 - 60494907	chr14:24379604-24380677	91.128	1082	58	22	0	1432	No	No	Not_Identified
PB.10082.4	chr3 : 60489929 - 60494907	chr14:82180967-82181971	92.118	1015	54	18	0	1408	No	No	Not_Identified
PB.10082.4	chr3 : 60489929 - 60494907	chr14:119956349-119957295	93.535	959	38	17	0	1406	No	No	Not_Identified
PB.10082.4	chr3 : 60489929 - 60494907	chr14:87605680-87606679	91.667	1008	66	13	0	1380	No	No	Not_Identified
PB.10082.4	chr3 : 60489929 - 60494907	chr14:89037880-89038830	90.881	965	70	16	0	1279	No	No	Not_Identified
PB.10082.4	chr3 : 60489929 - 60494907	chr14:112264183-112265015	92.171	843	41	7	0	1168	No	No	Not_Identified
PB.10082.4	chr3 : 60489929 - 60494907	chr7:137418711-137420144	98.541	1439	13	7	0	2534	No	No	Not_Identified
PB.10082.4	chr3 : 60489929 - 60494907	chr7:129733607-129735084	97.164	1481	29	7	0	2490	No	No	Not_Identified
PB.10082.4	chr3 : 60489929 - 60494907	chr7:14977287-14978758	97.222	1476	26	9	0	2484	No	No	Not_Identified
PB.10082.4	chr3 : 60489929 - 60494907	chr7:30390882-30392324	97.647	1445	23	6	0	2470	No	No	Not_Identified
PB.10082.4	chr3 : 60489929 - 60494907	chr7:83266117-83267594	96.829	1482	32	8	0	2462	No	No	Not_Identified
PB.10082.4	chr3 : 60489929 - 60494907	chr7:4455545-4456985	97.379	1450	21	8	0	2451	No	No	Not_Identified
PB.10082.4	chr3 : 60489929 - 60494907	chr7:89568654-89570126	96.351	1480	38	14	0	2420	No	No	Not_Identified
PB.10082.4	chr3 : 60489929 - 60494907	chr7:94983604-94985045	96.547	1448	32	15	0	2381	No	No	Not_Identified
PB.10082.4	chr3 : 60489929 - 60494907	chr7:82737236-82738679	96.006	1452	41	14	0	2344	No	No	Not_Identified
PB.10082.4	chr3 : 60489929 - 60494907	chr7:108432910-108434347	96.127	1446	39	15	0	2344	No	No	Not_Identified
PB.10082.4	chr3 : 60489929 - 60494907	chr7:79337321-79338759	95.989	1446	42	15	0	2335	No	No	Not_Identified
PB.10082.4	chr3 : 60489929 - 60494907	chr7:129559673-129561112	95.992	1447	41	16	0	2335	No	No	Not_Identified
PB.10082.4	chr3 : 60489929 - 60494907	chr7:104266948-104268392	95.868	1452	38	15	0	2329	No	No	Not_Identified
PB.10082.4	chr3 : 60489929 - 60494907	chr7:119412787-119414264	95.222	1486	48	16	0	2329	No	No	Not_Identified
PB.10082.4	chr3 : 60489929 - 60494907	chr7:97274300-97275668	97.307	1374	31	6	0	2327	No	No	Not_Identified
PB.10082.4	chr3 : 60489929 - 60494907	chr7:3764144-3765585	95.865	1451	37	16	0	2326	No	No	Not_Identified
PB.10082.4	chr3 : 60489929 - 60494907	chr7:89824431-89825871	95.787	1448	43	12	0	2320	No	No	Not_Identified
PB.10082.4	chr3 : 60489929 - 60494907	chr7:91280754-91282189	95.845	1444	45	13	0	2320	No	No	Not_Identified
PB.10082.4	chr3 : 60489929 - 60494907	chr7:124806805-124808238	95.845	1444	43	15	0	2318	No	No	Not_Identified
PB.10082.4	chr3 : 60489929 - 60494907	chr7:137645410-137646854	95.73	1452	40	15	0	2318	No	No	Not_Identified
PB.10082.4	chr3 : 60489929 - 60494907	chr7:137898220-137899653	95.709	1445	43	16	0	2307	No	No	Not_Identified
PB.10082.4	chr3 : 60489929 - 60494907	chr7:8347135-8348555	95.933	1426	48	10	0	2303	No	No	Not_Identified
PB.10082.4	chr3 : 60489929 - 60494907	chr7:138689098-138690537	95.586	1450	41	16	0	2302	No	No	Not_Identified
PB.10082.4	chr3 : 60489929 - 60494907	chr7:127624459-127625827	96.943	1374	36	6	0	2300	No	No	Not_Identified
PB.10082.4	chr3 : 60489929 - 60494907	chr7:60763041-60764477	95.583	1449	39	19	0	2298	No	No	Not_Identified
PB.10082.4	chr3 : 60489929 - 60494907	chr7:92225363-92226833	94.865	1480	58	15	0	2296	No	No	Not_Identified
PB.10082.4	chr3 : 60489929 - 60494907	chr7:4193124-4194533	96.119	1417	36	12	0	2294	No	No	Not_Identified
PB.10082.4	chr3 : 60489929 - 60494907	chr7:9076117-9077548	95.559	1441	50	14	0	2294	No	No	Not_Identified
PB.10082.4	chr3 : 60489929 - 60494907	chr7:32808016-32809486	94.797	1480	59	15	0	2290	No	No	Not_Identified
PB.10082.4	chr3 : 60489929 - 60494907	chr7:33034913-33036383	94.797	1480	59	15	0	2290	No	No	Not_Identified
PB.10082.4	chr3 : 60489929 - 60494907	chr7:12542781-12544215	95.433	1445	48	16	0	2287	No	No	Not_Identified
PB.10082.4	chr3 : 60489929 - 60494907	chr7:128984585-128986025	95.373	1448	49	12	0	2287	No	No	Not_Identified
PB.10082.4	chr3 : 60489929 - 60494907	chr7:15601431-15602901	94.733	1481	58	17	0	2285	No	No	Not_Identified
PB.10082.4	chr3 : 60489929 - 60494907	chr7:72646615-72648092	94.684	1486	56	15	0	2285	No	No	Not_Identified
PB.10082.4	chr3 : 60489929 - 60494907	chr7:83923811-83925256	95.32	1453	45	16	0	2285	No	No	Not_Identified
PB.10082.4	chr3 : 60489929 - 60494907	chr7:67160525-67161962	95.376	1449	43	17	0	2283	No	No	Not_Identified
PB.10082.4	chr3 : 60489929 - 60494907	chr7:9484026-9485466	95.304	1448	50	12	0	2281	No	No	Not_Identified
PB.10082.4	chr3 : 60489929 - 60494907	chr7:9753097-9754537	95.304	1448	50	12	0	2281	No	No	Not_Identified
PB.10082.4	chr3 : 60489929 - 60494907	chr7:59203893-59205333	95.307	1449	48	14	0	2281	No	No	Not_Identified
PB.10082.4	chr3 : 60489929 - 60494907	chr7:26986905-26988450	93.629	1554	53	15	0	2279	No	No	Not_Identified
PB.10082.4	chr3 : 60489929 - 60494907	chr7:48366369-48367846	94.616	1486	57	15	0	2279	No	No	Not_Identified
PB.10082.4	chr3 : 60489929 - 60494907	chr7:75816086-75817556	94.666	1481	59	17	0	2279	No	No	Not_Identified
PB.10082.4	chr3 : 60489929 - 60494907	chr7:77212762-77214210	95.13	1458	47	16	0	2278	No	No	Not_Identified
PB.10082.4	chr3 : 60489929 - 60494907	chr7:23552082-23553529	95.127	1457	48	16	0	2276	No	No	Not_Identified
PB.10082.4	chr3 : 60489929 - 60494907	chr7:10914934-10916405	94.598	1481	61	16	0	2274	No	No	Not_Identified
PB.10082.4	chr3 : 60489929 - 60494907	chr7:96317664-96319140	94.549	1486	57	16	0	2274	No	No	Not_Identified
PB.10082.4	chr3 : 60489929 - 60494907	chr7:55952406-55953816	95.695	1417	52	9	0	2270	No	No	Not_Identified
PB.10082.4	chr3 : 60489929 - 60494907	chr7:71553211-71554681	94.531	1481	61	17	0	2268	No	No	Not_Identified
PB.10082.4	chr3 : 60489929 - 60494907	chr7:106309912-106311351	95.172	1450	47	16	0	2268	No	No	Not_Identified
PB.10082.4	chr3 : 60489929 - 60494907	chr7:24578272-24579711	95.103	1450	48	16	0	2263	No	No	Not_Identified
PB.10082.4	chr3 : 60489929 - 60494907	chr7:63809216-63810654	95.097	1448	50	15	0	2261	No	No	Not_Identified
PB.10082.4	chr3 : 60489929 - 60494907	chr7:73175119-73176594	94.407	1484	62	15	0	2261	No	No	Not_Identified
PB.10082.4	chr3 : 60489929 - 60494907	chr7:144349813-144351231	95.439	1425	54	10	0	2261	No	No	Not_Identified
PB.10082.4	chr3 : 60489929 - 60494907	chr7:21406240-21407678	95.031	1449	49	17	0	2255	No	No	Not_Identified
PB.10082.4	chr3 : 60489929 - 60494907	chr7:33509266-33510735	94.396	1481	62	18	0	2255	No	No	Not_Identified
PB.10082.4	chr3 : 60489929 - 60494907	chr7:85926521-85927961	94.959	1448	55	12	0	2254	No	No	Not_Identified
PB.10082.4	chr3 : 60489929 - 60494907	chr7:107264521-107265957	95.031	1449	46	17	0	2254	No	No	Not_Identified
PB.10082.4	chr3 : 60489929 - 60494907	chr7:51422894-51424330	94.962	1449	48	19	0	2248	No	No	Not_Identified
PB.10082.4	chr3 : 60489929 - 60494907	chr7:59686197-59687638	94.893	1449	55	13	0	2248	No	No	Not_Identified
PB.10082.4	chr3 : 60489929 - 60494907	chr7:114410057-114411497	94.89	1448	56	12	0	2248	No	No	Not_Identified
PB.10082.4	chr3 : 60489929 - 60494907	chr7:48487396-48488836	94.831	1451	51	18	0	2242	No	No	Not_Identified
PB.10082.4	chr3 : 60489929 - 60494907	chr7:26910197-26911637	94.831	1451	50	19	0	2241	No	No	Not_Identified
PB.10082.4	chr3 : 60489929 - 60494907	chr7:128604819-128606258	94.828	1450	52	18	0	2241	No	No	Not_Identified
PB.10082.4	chr3 : 60489929 - 60494907	chr7:131995641-131997118	94.149	1487	62	17	0	2241	No	No	Not_Identified
PB.10082.4	chr3 : 60489929 - 60494907	chr7:140019813-140021282	94.122	1480	68	16	0	2233	No	No	Not_Identified
PB.10082.4	chr3 : 60489929 - 60494907	chr7:142774587-142776031	94.635	1454	57	16	0	2233	No	No	Not_Identified
PB.10082.4	chr3 : 60489929 - 60494907	chr7:70763489-70764922	94.744	1446	54	16	0	2230	No	No	Not_Identified
PB.10082.4	chr3 : 60489929 - 60494907	chr7:86037362-86038832	94.058	1481	68	17	0	2230	No	No	Not_Identified
PB.10082.4	chr3 : 60489929 - 60494907	chr7:124895184-124896655	94.058	1481	69	16	0	2230	No	No	Not_Identified
PB.10082.4	chr3 : 60489929 - 60494907	chr7:30927830-30929308	93.813	1487	68	16	0	2215	No	No	Not_Identified
PB.10082.4	chr3 : 60489929 - 60494907	chr7:118291351-118292791	94.414	1450	59	17	0	2209	No	No	Not_Identified
PB.10082.4	chr3 : 60489929 - 60494907	chr7:57139723-57141110	94.846	1397	57	13	0	2167	No	No	Not_Identified
PB.10082.4	chr3 : 60489929 - 60494907	chr7:32081086-32082507	93.427	1430	82	12	0	2109	No	No	Not_Identified
PB.10082.4	chr3 : 60489929 - 60494907	chr7:48407163-48408585	93.431	1431	81	12	0	2109	No	No	Not_Identified
PB.10082.4	chr3 : 60489929 - 60494907	chr7:5832006-5833409	93.653	1418	72	16	0	2104	No	No	Not_Identified
PB.10082.4	chr3 : 60489929 - 60494907	chr7:7801622-7803025	93.653	1418	72	16	0	2104	No	No	Not_Identified
PB.10082.4	chr3 : 60489929 - 60494907	chr7:7806207-7807610	93.653	1418	72	16	0	2104	No	No	Not_Identified
PB.10082.4	chr3 : 60489929 - 60494907	chr7:9336891-9338294	93.653	1418	72	16	0	2104	No	No	Not_Identified
PB.10082.4	chr3 : 60489929 - 60494907	chr7:48403809-48405231	93.361	1431	82	12	0	2104	No	No	Not_Identified
PB.10082.4	chr3 : 60489929 - 60494907	chr7:50232488-50233891	93.653	1418	72	16	0	2104	No	No	Not_Identified
PB.10082.4	chr3 : 60489929 - 60494907	chr7:88636006-88637409	93.653	1418	72	16	0	2104	No	No	Not_Identified
PB.10082.4	chr3 : 60489929 - 60494907	chr7:21671369-21672808	93.094	1448	81	14	0	2102	No	No	Not_Identified
PB.10082.4	chr3 : 60489929 - 60494907	chr7:22894562-22896001	93.094	1448	81	14	0	2102	No	No	Not_Identified
PB.10082.4	chr3 : 60489929 - 60494907	chr7:117339642-117341007	94.545	1375	52	17	0	2102	No	No	Not_Identified
PB.10082.4	chr3 : 60489929 - 60494907	chr7:7797037-7798440	93.583	1418	73	16	0	2098	No	No	Not_Identified
PB.10082.4	chr3 : 60489929 - 60494907	chr7:8596823-8598226	93.583	1418	73	16	0	2098	No	No	Not_Identified
PB.10082.4	chr3 : 60489929 - 60494907	chr7:54939070-54940451	94.105	1391	58	16	0	2093	No	No	Not_Identified
PB.10082.4	chr3 : 60489929 - 60494907	chr7:98006895-98008372	92.339	1488	87	19	0	2091	No	No	Not_Identified
PB.10082.4	chr3 : 60489929 - 60494907	chr7:54942375-54943756	94.033	1391	59	16	0	2087	No	No	Not_Identified
PB.10082.4	chr3 : 60489929 - 60494907	chr7:113945198-113946557	94.375	1369	60	16	0	2085	No	No	Not_Identified
PB.10082.4	chr3 : 60489929 - 60494907	chr7:85373966-85375378	93.198	1426	78	17	0	2078	No	No	Not_Identified
PB.10082.4	chr3 : 60489929 - 60494907	chr7:11054403-11055721	94.966	1331	48	18	0	2069	No	No	Not_Identified
PB.10082.4	chr3 : 60489929 - 60494907	chr7:62843556-62844969	92.992	1427	79	17	0	2061	No	No	Not_Identified
PB.10082.4	chr3 : 60489929 - 60494907	chr7:119112241-119113569	94.757	1335	53	11	0	2061	No	No	Not_Identified
PB.10082.4	chr3 : 60489929 - 60494907	chr7:17861808-17863211	93.089	1418	80	16	0	2060	No	No	Not_Identified
PB.10082.4	chr3 : 60489929 - 60494907	chr7:58118298-58119694	93.155	1417	74	15	0	2058	No	No	Not_Identified
PB.10082.4	chr3 : 60489929 - 60494907	chr7:53677502-53678779	95.723	1286	40	13	0	2056	No	No	Not_Identified
PB.10082.4	chr3 : 60489929 - 60494907	chr7:21501277-21502680	93.023	1419	79	18	0	2054	No	No	Not_Identified
PB.10082.4	chr3 : 60489929 - 60494907	chr7:21984084-21985487	93.023	1419	79	18	0	2054	No	No	Not_Identified
PB.10082.4	chr3 : 60489929 - 60494907	chr7:89275470-89276946	91.605	1489	95	21	0	2030	No	No	Not_Identified
PB.10082.4	chr3 : 60489929 - 60494907	chr7:59504543-59505954	92.238	1430	89	14	0	2006	No	No	Not_Identified
PB.10082.4	chr3 : 60489929 - 60494907	chr7:42174319-42175639	93.609	1330	61	16	0	1964	No	No	Not_Identified
PB.10082.4	chr3 : 60489929 - 60494907	chr7:111006193-111007650	90.983	1475	106	21	0	1962	No	No	Not_Identified
PB.10082.4	chr3 : 60489929 - 60494907	chr7:116799543-116801009	90.047	1487	112	29	0	1893	No	No	Not_Identified
PB.10082.4	chr3 : 60489929 - 60494907	chr7:85360796-85361965	95.667	1177	35	9	0	1877	No	No	Not_Identified
PB.10082.4	chr3 : 60489929 - 60494907	chr7:134003526-134004773	93.265	1262	67	16	0	1844	No	No	Not_Identified
PB.10082.4	chr3 : 60489929 - 60494907	chr7:32188923-32190127	94.064	1213	49	15	0	1820	No	No	Not_Identified
PB.10082.4	chr3 : 60489929 - 60494907	chr7:135728430-135729632	93.647	1212	54	17	0	1790	No	No	Not_Identified
PB.10082.4	chr3 : 60489929 - 60494907	chr7:39781397-39782532	94.056	1144	47	15	0	1716	No	No	Not_Identified
PB.10082.4	chr3 : 60489929 - 60494907	chr7:118268564-118269624	94.939	1067	37	11	0	1655	No	No	Not_Identified
PB.10082.4	chr3 : 60489929 - 60494907	chr7:112430261-112431397	93.025	1147	55	17	0	1652	No	No	Not_Identified
PB.10082.4	chr3 : 60489929 - 60494907	chr7:121854763-121855820	94.288	1068	38	17	0	1613	No	No	Not_Identified
PB.10082.4	chr3 : 60489929 - 60494907	chr7:138265820-138266875	94.007	1068	39	19	0	1594	No	No	Not_Identified
PB.10082.4	chr3 : 60489929 - 60494907	chr7:142215003-142216057	93.409	1062	51	12	0	1555	No	No	Not_Identified
PB.10082.4	chr3 : 60489929 - 60494907	chr7:8601620-8602397	91.592	785	50	11	0	1070	No	No	Not_Identified
PB.10082.4	chr3 : 60489929 - 60494907	chr7:7811004-7811781	91.465	785	51	11	0	1064	No	No	Not_Identified
PB.10082.4	chr3 : 60489929 - 60494907	chr7:9341620-9342397	91.21	785	53	11	0	1053	No	No	Not_Identified
PB.10082.4	chr3 : 60489929 - 60494907	chr18:66753831-66755266	98.403	1440	16	6	0	2525	No	No	Not_Identified
PB.10082.4	chr3 : 60489929 - 60494907	chr18:83706236-83707670	98.194	1440	18	7	0	2508	No	No	Not_Identified
PB.10082.4	chr3 : 60489929 - 60494907	chr18:26998388-26999865	97.299	1481	27	7	0	2501	No	No	Not_Identified
PB.10082.4	chr3 : 60489929 - 60494907	chr18:47648857-47650296	97.994	1446	19	8	0	2501	No	No	Not_Identified
PB.10082.4	chr3 : 60489929 - 60494907	chr18:68417849-68419290	97.993	1445	18	5	0	2497	No	No	Not_Identified
PB.10082.4	chr3 : 60489929 - 60494907	chr18:11629770-11631202	97.708	1440	22	9	0	2466	No	No	Not_Identified
PB.10082.4	chr3 : 60489929 - 60494907	chr18:79704093-79705570	96.624	1481	37	7	0	2446	No	No	Not_Identified
PB.10082.4	chr3 : 60489929 - 60494907	chr18:3050280-3051689	96.61	1416	40	8	0	2342	No	No	Not_Identified
PB.10082.4	chr3 : 60489929 - 60494907	chr18:36474105-36475538	95.914	1444	42	15	0	2324	No	No	Not_Identified
PB.10082.4	chr3 : 60489929 - 60494907	chr18:46442350-46443794	95.733	1453	38	16	0	2318	No	No	Not_Identified
PB.10082.4	chr3 : 60489929 - 60494907	chr18:7533137-7534606	95.129	1478	57	14	0	2316	No	No	Not_Identified
PB.10082.4	chr3 : 60489929 - 60494907	chr18:28960400-28961834	95.709	1445	44	16	0	2309	No	No	Not_Identified
PB.10082.4	chr3 : 60489929 - 60494907	chr18:47775606-47777075	95	1480	55	16	0	2305	No	No	Not_Identified
PB.10082.4	chr3 : 60489929 - 60494907	chr18:40708928-40710295	96.941	1373	37	5	0	2298	No	No	Not_Identified
PB.10082.4	chr3 : 60489929 - 60494907	chr18:17943999-17945409	95.977	1417	48	9	0	2292	No	No	Not_Identified
PB.10082.4	chr3 : 60489929 - 60494907	chr18:19430743-19432162	95.787	1424	52	8	0	2290	No	No	Not_Identified
PB.10082.4	chr3 : 60489929 - 60494907	chr18:85378046-85379491	95.326	1455	46	15	0	2290	No	No	Not_Identified
PB.10082.4	chr3 : 60489929 - 60494907	chr18:29014834-29016308	94.613	1485	56	18	0	2278	No	No	Not_Identified
PB.10082.4	chr3 : 60489929 - 60494907	chr18:60528527-60529963	95.31	1450	41	22	0	2276	No	No	Not_Identified
PB.10082.4	chr3 : 60489929 - 60494907	chr18:4695288-4696759	94.598	1481	61	16	0	2274	No	No	Not_Identified
PB.10082.4	chr3 : 60489929 - 60494907	chr18:6861380-6862820	95.176	1451	46	16	0	2270	No	No	Not_Identified
PB.10082.4	chr3 : 60489929 - 60494907	chr18:34083739-34085216	94.482	1486	59	15	0	2268	No	No	Not_Identified
PB.10082.4	chr3 : 60489929 - 60494907	chr18:83176757-83178234	94.482	1486	59	15	0	2268	No	No	Not_Identified
PB.10082.4	chr3 : 60489929 - 60494907	chr18:8017174-8018644	94.463	1481	62	17	0	2263	No	No	Not_Identified
PB.10082.4	chr3 : 60489929 - 60494907	chr18:21267323-21268761	95.1	1449	48	16	0	2261	No	No	Not_Identified
PB.10082.4	chr3 : 60489929 - 60494907	chr18:36981586-36983063	94.28	1486	62	15	0	2252	No	No	Not_Identified
PB.10082.4	chr3 : 60489929 - 60494907	chr18:48705962-48707439	94.28	1486	62	15	0	2252	No	No	Not_Identified
PB.10082.4	chr3 : 60489929 - 60494907	chr18:52393504-52394975	94.261	1481	66	17	0	2246	No	No	Not_Identified
PB.10082.4	chr3 : 60489929 - 60494907	chr18:15231074-15232512	94.61	1447	59	13	0	2222	No	No	Not_Identified
PB.10082.4	chr3 : 60489929 - 60494907	chr18:18982592-18984061	93.856	1481	70	18	0	2211	No	No	Not_Identified
PB.10082.4	chr3 : 60489929 - 60494907	chr18:3625263-3626739	93.746	1487	67	18	0	2207	No	No	Not_Identified
PB.10082.4	chr3 : 60489929 - 60494907	chr18:26829853-26831268	94.722	1421	61	9	0	2196	No	No	Not_Identified
PB.10082.4	chr3 : 60489929 - 60494907	chr18:45292048-45293476	94.421	1434	62	12	0	2189	No	No	Not_Identified
PB.10082.4	chr3 : 60489929 - 60494907	chr18:19384677-19386098	93.846	1430	76	12	0	2143	No	No	Not_Identified
PB.10082.4	chr3 : 60489929 - 60494907	chr18:6374905-6376236	95.529	1342	41	16	0	2128	No	No	Not_Identified
PB.10082.4	chr3 : 60489929 - 60494907	chr18:8771591-8773004	93.89	1424	66	18	0	2128	No	No	Not_Identified
PB.10082.4	chr3 : 60489929 - 60494907	chr18:71639298-71640720	93.636	1430	80	11	0	2126	No	No	Not_Identified
PB.10082.4	chr3 : 60489929 - 60494907	chr18:56344232-56345595	94.622	1376	59	13	0	2117	No	No	Not_Identified
PB.10082.4	chr3 : 60489929 - 60494907	chr18:45357587-45359016	93.352	1444	72	21	0	2113	No	No	Not_Identified
PB.10082.4	chr3 : 60489929 - 60494907	chr18:62273819-62275201	94.317	1390	58	16	0	2109	No	No	Not_Identified
PB.10082.4	chr3 : 60489929 - 60494907	chr18:50635103-50636468	94.545	1375	52	17	0	2102	No	No	Not_Identified
PB.10082.4	chr3 : 60489929 - 60494907	chr18:89619217-89620629	93.338	1426	76	17	0	2089	No	No	Not_Identified
PB.10082.4	chr3 : 60489929 - 60494907	chr18:90113647-90115030	93.777	1398	59	17	0	2074	No	No	Not_Identified
PB.10082.4	chr3 : 60489929 - 60494907	chr18:37369774-37371177	93.23	1418	78	16	0	2071	No	No	Not_Identified
PB.10082.4	chr3 : 60489929 - 60494907	chr18:17468314-17469732	92.877	1432	82	17	0	2061	No	No	Not_Identified
PB.10082.4	chr3 : 60489929 - 60494907	chr18:73259753-73261114	93.805	1372	61	18	0	2041	No	No	Not_Identified
PB.10082.4	chr3 : 60489929 - 60494907	chr18:58318078-58319441	93.605	1376	73	13	0	2039	No	No	Not_Identified
PB.10082.4	chr3 : 60489929 - 60494907	chr18:51076066-51077385	94.507	1329	50	17	0	2028	No	No	Not_Identified
PB.10082.4	chr3 : 60489929 - 60494907	chr18:55311173-55312446	94.31	1283	50	17	0	1943	No	No	Not_Identified
PB.10082.4	chr3 : 60489929 - 60494907	chr18:63194290-63195697	91.509	1425	93	19	0	1936	No	No	Not_Identified
PB.10082.4	chr3 : 60489929 - 60494907	chr18:24033254-24034710	90.595	1478	105	28	0	1929	No	No	Not_Identified
PB.10082.4	chr3 : 60489929 - 60494907	chr18:65403665-65404949	93.818	1294	58	16	0	1927	No	No	Not_Identified
PB.10082.4	chr3 : 60489929 - 60494907	chr18:49689453-49690848	91.243	1416	100	16	0	1906	No	No	Not_Identified
PB.10082.4	chr3 : 60489929 - 60494907	chr18:15597820-15598957	94.066	1146	45	15	0	1718	No	No	Not_Identified
PB.10082.4	chr3 : 60489929 - 60494907	chr18:55319471-55320613	93.739	1150	52	14	0	1707	No	No	Not_Identified
PB.10082.4	chr3 : 60489929 - 60494907	chr18:28441720-28442672	97.176	956	18	4	0	1607	No	No	Not_Identified
PB.10082.4	chr3 : 60489929 - 60494907	chr18:87948279-87949314	92.381	1050	62	16	0	1480	No	No	Not_Identified
PB.10082.4	chr3 : 60489929 - 60494907	chr18:71084884-71085975	90.122	1144	48	25	0	1426	No	No	Not_Identified
PB.10082.4	chr3 : 60489929 - 60494907	chr18:27301709-27302677	90.53	982	73	18	0	1280	No	No	Not_Identified
PB.10082.4	chr3 : 60489929 - 60494907	chr18:58284901-58285751	93.163	863	37	12	0	1247	No	No	Not_Identified
PB.10082.4	chr3 : 60489929 - 60494907	chrY:42508765-42510198	98.403	1440	14	8	0	2523	No	No	Not_Identified
PB.10082.4	chr3 : 60489929 - 60494907	chrY:89130619-89132060	97.093	1445	31	6	0	2425	No	No	Not_Identified
PB.10082.4	chr3 : 60489929 - 60494907	chrY:87779416-87780827	96.542	1417	35	10	0	2333	No	No	Not_Identified
PB.10082.4	chr3 : 60489929 - 60494907	chrY:2782697-2784112	96.414	1422	37	9	0	2331	No	No	Not_Identified
PB.10082.4	chr3 : 60489929 - 60494907	chrY:2874549-2875964	96.414	1422	37	9	0	2331	No	No	Not_Identified
PB.10082.4	chr3 : 60489929 - 60494907	chrY:8151240-8152647	96.184	1415	46	8	0	2307	No	No	Not_Identified
PB.10082.4	chr3 : 60489929 - 60494907	chrY:31333813-31335228	96.062	1422	42	9	0	2303	No	No	Not_Identified
PB.10082.4	chr3 : 60489929 - 60494907	chrY:33207008-33208423	96.062	1422	42	9	0	2303	No	No	Not_Identified
PB.10082.4	chr3 : 60489929 - 60494907	chrY:3341041-3342455	96.059	1421	43	8	0	2302	No	No	Not_Identified
PB.10082.4	chr3 : 60489929 - 60494907	chrY:88464108-88465582	94.677	1484	57	16	0	2283	No	No	Not_Identified
PB.10082.4	chr3 : 60489929 - 60494907	chrY:40154993-40156464	94.666	1481	60	16	0	2279	No	No	Not_Identified
PB.10082.4	chr3 : 60489929 - 60494907	chrY:85088771-85090242	94.261	1481	66	16	0	2246	No	No	Not_Identified
PB.10082.4	chr3 : 60489929 - 60494907	chrY:43768467-43769835	96.218	1375	44	8	0	2244	No	No	Not_Identified
PB.10082.4	chr3 : 60489929 - 60494907	chrY:12543809-12545225	95.011	1423	56	10	0	2220	No	No	Not_Identified
PB.10082.4	chr3 : 60489929 - 60494907	chrY:17255683-17257099	95.011	1423	56	10	0	2220	No	No	Not_Identified
PB.10082.4	chr3 : 60489929 - 60494907	chrY:11209892-11211320	94.561	1434	64	9	0	2204	No	No	Not_Identified
PB.10082.4	chr3 : 60489929 - 60494907	chrY:15895291-15896719	94.561	1434	64	9	0	2204	No	No	Not_Identified
PB.10082.4	chr3 : 60489929 - 60494907	chrY:68883240-68884647	94.707	1417	63	11	0	2191	No	No	Not_Identified
PB.10082.4	chr3 : 60489929 - 60494907	chrY:76709715-76711122	94.707	1417	63	11	0	2191	No	No	Not_Identified
PB.10082.4	chr3 : 60489929 - 60494907	chrY:48804478-48805885	94.637	1417	64	11	0	2185	No	No	Not_Identified
PB.10082.4	chr3 : 60489929 - 60494907	chrY:61594735-61596142	94.637	1417	64	11	0	2185	No	No	Not_Identified
PB.10082.4	chr3 : 60489929 - 60494907	chrY:42233179-42234654	93.208	1487	74	19	0	2161	No	No	Not_Identified
PB.10082.4	chr3 : 60489929 - 60494907	chrY:84714573-84716049	92.939	1487	79	18	0	2141	No	No	Not_Identified
PB.10082.4	chr3 : 60489929 - 60494907	chrY:35748179-35749597	93.506	1432	73	18	0	2111	No	No	Not_Identified
PB.10082.4	chr3 : 60489929 - 60494907	chrY:21877967-21879385	93.436	1432	74	18	0	2106	No	No	Not_Identified
PB.10082.4	chr3 : 60489929 - 60494907	chrY:23525594-23527012	93.436	1432	74	18	0	2106	No	No	Not_Identified
PB.10082.4	chr3 : 60489929 - 60494907	chrY:81098462-81099880	93.366	1432	75	18	0	2100	No	No	Not_Identified
PB.10082.4	chr3 : 60489929 - 60494907	chrY:40004120-40005532	93.058	1426	80	15	0	2067	No	No	Not_Identified
PB.10082.4	chr3 : 60489929 - 60494907	chrY:690202-691598	93.225	1417	73	15	0	2063	No	No	Not_Identified
PB.10082.4	chr3 : 60489929 - 60494907	chrY:35100591-35102000	92.978	1424	76	17	0	2054	No	No	Not_Identified
PB.10082.4	chr3 : 60489929 - 60494907	chrY:69387638-69389047	92.691	1423	80	17	0	2030	No	No	Not_Identified
PB.10082.4	chr3 : 60489929 - 60494907	chrY:69674543-69675952	92.691	1423	80	17	0	2030	No	No	Not_Identified
PB.10082.4	chr3 : 60489929 - 60494907	chrY:73699174-73700583	92.691	1423	80	17	0	2030	No	No	Not_Identified
PB.10082.4	chr3 : 60489929 - 60494907	chrY:82255108-82256516	92.686	1422	81	16	0	2028	No	No	Not_Identified
PB.10082.4	chr3 : 60489929 - 60494907	chrY:53873874-53875243	93.343	1382	70	15	0	2023	No	No	Not_Identified
PB.10082.4	chr3 : 60489929 - 60494907	chrY:985720-987188	90.518	1487	107	23	0	1934	No	No	Not_Identified
PB.10082.4	chr3 : 60489929 - 60494907	chrY:2610275-2611427	93.465	1163	60	15	0	1712	No	No	Not_Identified
PB.10082.4	chr3 : 60489929 - 60494907	chrY:21228986-21230051	94.507	1074	44	14	0	1642	No	No	Not_Identified
PB.10082.4	chr3 : 60489929 - 60494907	chrY:74729271-74730288	94.146	1025	41	14	0	1543	No	No	Not_Identified
PB.10082.4	chr3 : 60489929 - 60494907	chr19:41471403-41472834	95.839	1442	43	15	0	2314	No	No	Not_Identified
PB.10082.4	chr3 : 60489929 - 60494907	chr19:15844987-15846421	95.709	1445	44	15	0	2309	No	No	Not_Identified
PB.10082.4	chr3 : 60489929 - 60494907	chr19:39600025-39601465	95.655	1450	41	16	0	2309	No	No	Not_Identified
PB.10082.4	chr3 : 60489929 - 60494907	chr19:52989326-52990771	95.458	1453	43	17	0	2296	No	No	Not_Identified
PB.10082.4	chr3 : 60489929 - 60494907	chr19:39381293-39382733	95.379	1450	45	17	0	2287	No	No	Not_Identified
PB.10082.4	chr3 : 60489929 - 60494907	chr19:52928108-52929584	94.616	1486	56	16	0	2279	No	No	Not_Identified
PB.10082.4	chr3 : 60489929 - 60494907	chr19:12447562-12449001	95.241	1450	46	16	0	2274	No	No	Not_Identified
PB.10082.4	chr3 : 60489929 - 60494907	chr19:57827246-57828680	95.225	1445	51	18	0	2270	No	No	Not_Identified
PB.10082.4	chr3 : 60489929 - 60494907	chr19:32447428-32448904	94.482	1486	58	16	0	2268	No	No	Not_Identified
PB.10082.4	chr3 : 60489929 - 60494907	chr19:37617492-37618953	94.538	1483	48	21	0	2259	No	No	Not_Identified
PB.10082.4	chr3 : 60489929 - 60494907	chr19:50107940-50109416	94.347	1486	60	16	0	2257	No	No	Not_Identified
PB.10082.4	chr3 : 60489929 - 60494907	chr19:45704693-45706171	94.28	1486	63	14	0	2254	No	No	Not_Identified
PB.10082.4	chr3 : 60489929 - 60494907	chr19:20842201-20843676	94.276	1485	62	17	0	2250	No	No	Not_Identified
PB.10082.4	chr3 : 60489929 - 60494907	chr19:33444336-33445806	94.261	1481	65	17	0	2246	No	No	Not_Identified
PB.10082.4	chr3 : 60489929 - 60494907	chr19:20142709-20144078	96.154	1378	42	9	0	2241	No	No	Not_Identified
PB.10082.4	chr3 : 60489929 - 60494907	chr19:41148367-41149842	93.939	1485	67	17	0	2222	No	No	Not_Identified
PB.10082.4	chr3 : 60489929 - 60494907	chr19:12365319-12366728	95.06	1417	60	10	0	2220	No	No	Not_Identified
PB.10082.4	chr3 : 60489929 - 60494907	chr19:20455731-20457143	94.993	1418	56	10	0	2211	No	No	Not_Identified
PB.10082.4	chr3 : 60489929 - 60494907	chr19:38490364-38491781	94.184	1427	60	17	0	2154	No	No	Not_Identified
PB.10082.4	chr3 : 60489929 - 60494907	chr19:31859258-31860668	93.427	1430	71	15	0	2098	No	No	Not_Identified
PB.10082.4	chr3 : 60489929 - 60494907	chr19:42348888-42350253	94.323	1374	57	15	0	2085	No	No	Not_Identified
PB.10082.4	chr3 : 60489929 - 60494907	chr19:34136717-34138120	93.371	1418	76	16	0	2082	No	No	Not_Identified
PB.10082.4	chr3 : 60489929 - 60494907	chr19:27496229-27497591	94.036	1375	68	12	0	2073	No	No	Not_Identified
PB.10082.4	chr3 : 60489929 - 60494907	chr19:3033333-3034654	94.06	1330	56	15	0	1997	No	No	Not_Identified
PB.10082.4	chr3 : 60489929 - 60494907	chr19:16082815-16084293	90.374	1496	102	26	0	1927	No	No	Not_Identified
PB.10082.4	chr3 : 60489929 - 60494907	chr19:55000278-55001440	94.378	1174	39	18	0	1777	No	No	Not_Identified
PB.10082.4	chr3 : 60489929 - 60494907	chr19:45188973-45190194	91.734	1234	73	23	0	1687	No	No	Not_Identified
PB.10082.4	chr3 : 60489929 - 60494907	chr19:55982752-55983731	94.545	990	37	15	0	1513	No	No	Not_Identified
PB.10082.4	chr3 : 60489929 - 60494907	chr5_JH584298_random:14645-16079	95.499	1444	49	14	0	2292	No	No	Not_Identified
PB.10082.4	chr3 : 60489929 - 60494907	chr4_JH584293_random:143384-144707	94.686	1336	46	20	0	2050	No	No	Not_Identified
PB.10082.4	chr3 : 60489929 - 60494907	chr4_JH584293_random:73708-75080	93.074	1386	72	16	0	2006	No	No	Not_Identified
PB.10082.4	chr3 : 60489929 - 60494907	chr4_GL456350_random:83640-84964	94.615	1337	46	21	0	2047	No	No	Not_Identified
PB.10082.4	chr3 : 60489929 - 60494907	chr4_GL456350_random:13947-15319	93.074	1386	72	16	0	2006	No	No	Not_Identified
PB.10698.1	chr3 : 153745837 - 153761377	chr3:106086562-106087146	97.265	585	15	1	0	990	No	No	Not_Identified
PB.10698.1	chr3 : 153745837 - 153761377	chr3:115669734-115670318	97.265	585	15	1	0	990	No	No	Not_Identified
PB.10698.1	chr3 : 153745837 - 153761377	chr3:155014165-155014750	97.099	586	15	2	0	987	No	No	Not_Identified
PB.10698.1	chr3 : 153745837 - 153761377	chr3:106073752-106074336	97.094	585	16	1	0	985	No	No	Not_Identified
PB.10698.1	chr3 : 153745837 - 153761377	chr3:8654062-8654651	96.627	593	16	4	0	981	No	No	Not_Identified
PB.10698.1	chr3 : 153745837 - 153761377	chr3:19923063-19923646	96.923	585	16	2	0	979	No	No	Not_Identified
PB.10698.1	chr3 : 153745837 - 153761377	chr3:29064666-29065249	96.923	585	16	2	0	979	No	No	Not_Identified
[truncated: 155,609 more rows]
