# Supplementary material for: Full-length transcript sequencing of human and mouse cerebral cortex identifies widespread isoform diversity and alternative splicing
Source: Cell Rep. 2021 Nov 16;37(7):110022. doi: 10.1016/j.celrep.2021.110022 (PMC8609283; doi:10.1016/j.celrep.2021.110022)
Supplement: Table S13. Genes associated with intron retained transcripts in human and mouse cortex, related to Figure 5 [file mmc9.xlsx]

## Sheet: Intron_Retention
associated_gene	Mouse	Fetal	Adult	Human
ZYX_AC093673.2	NA	NA	NA	1
ENTR1	31	NA	NA	NA
TMEM191C	24	NA	1	1
DLGAP4	21	7	2	8
NCALD	20	5	6	7
CAMK2B	19	NA	2	2
ZSCAN31	NA	NA	1	1
MADD	18	NA	NA	NA
ZSCAN21	NA	1	1	1
CBARP	17	NA	NA	NA
AKAP8L	17	8	7	12
ZSCAN16	NA	1	NA	1
ZRSR2	NA	NA	1	1
PDE2A	15	NA	NA	1
NPTN	15	NA	NA	NA
FASTK	15	5	3	10
ZNRD2_FAM89B	NA	NA	2	2
ZNRD2	NA	NA	1	1
ZNHIT6	NA	NA	1	1
ZNF879	NA	NA	NA	1
ZNF852_ZNF445	NA	NA	NA	1
ZNF84	NA	1	NA	1
ZNF836	NA	1	NA	1
ZNF778	NA	1	NA	1
ZNF767P	NA	1	1	3
ZNF76	NA	1	NA	1
ZNF74	NA	2	NA	3
ZNF738	NA	1	NA	1
ZNF711	NA	3	NA	3
ZNF706	NA	1	NA	1
ZNF692	NA	11	5	12
ZNF667-AS1	NA	NA	NA	1
ZNF653	NA	1	1	2
ZNF644	NA	2	NA	2
ZNF624	NA	NA	NA	1
ZNF622	NA	1	NA	1
ZNF611	NA	1	NA	1
ZNF598	NA	NA	1	1
ZNF577	NA	NA	NA	1
ZNF565	NA	NA	NA	1
ZNF513	NA	NA	1	1
ZNF512	NA	1	1	1
ZNF506	NA	1	NA	1
ZNF488	NA	NA	1	1
ZNF446	NA	2	1	2
ZNF441	NA	NA	1	1
ZNF429	NA	NA	1	1
ZNF426	NA	1	1	1
ZNF419	NA	NA	NA	3
ZNF384	NA	1	NA	1
ZNF382	NA	NA	NA	1
ZNF358	NA	NA	1	1
ZNF354C	NA	1	NA	1
ZNF354B	NA	NA	NA	1
ZNF337	NA	1	NA	1
ZNF326	NA	NA	NA	1
ZNF32	NA	1	1	1
ZNF317	NA	1	NA	1
ZNF302	NA	4	2	7
ZNF300	NA	2	NA	1
ZNF3	NA	1	NA	1
ZNF292	NA	1	NA	1
ZNF285	NA	NA	NA	1
ZNF274	NA	1	1	1
ZNF266	NA	1	1	2
ZNF251	NA	1	1	1
ZNF248	NA	3	NA	2
ZNF232	NA	1	1	2
ZNF23	NA	1	NA	2
ZNF213	NA	1	NA	1
ZNF192P1	NA	NA	NA	1
ZNF18	NA	1	NA	1
ZNF148	NA	1	1	2
ZNF142	NA	NA	1	1
ZNF131	NA	2	2	4
ZNF10	NA	NA	NA	1
CLCN4	15	NA	NA	NA
ZMYM5	NA	1	NA	1
BRSK2	15	NA	NA	NA
ZMYM2	NA	1	NA	1
ARHGEF2	15	4	4	8
SH3GLB2	14	1	10	10
NDRG4	14	NA	NA	1
CELF2	14	6	4	9
HDAC5	13	NA	NA	NA
CPNE6	13	NA	3	3
ZFYVE21	NA	NA	1	1
SLC22A17	12	5	5	11
R3HDM4	12	NA	NA	NA
NOP56	12	4	6	8
MIB2	12	3	5	8
MCF2L	12	1	1	2
IQSEC1	12	NA	NA	NA
GGT7	12	2	NA	2
CKB	12	6	7	8
CDK16	12	4	4	7
AHCYL1	12	1	NA	1
TRMT1	11	4	3	5
SORBS1	11	1	NA	NA
RUNDC3A	11	2	2	4
RNF112	11	1	NA	1
2005-09-01	11	2	2	6
SSBP4	10	NA	2	2
SNPH	10	NA	NA	NA
RAP1GAP	10	1	22	24
MARK2	10	NA	NA	NA
FAM98C	10	NA	2	2
ACBD4	10	NA	NA	NA
SLC7A4	9	NA	NA	NA
SLC25A22	9	1	NA	4
RHBDL1	9	NA	5	5
PCYT2	9	2	NA	4
NDUFV1	9	3	2	3
ZFP62	NA	1	NA	1
LRRC45	9	1	1	2
KCTD17	9	2	3	3
GFRA4	9	NA	NA	NA
CAMKV	9	10	6	13
CALM1	9	NA	NA	NA
ATP6V0B	9	1	1	1
ANKRD13B	9	2	2	3
AKT2	9	NA	1	1
ADGRG1	9	NA	NA	NA
ZYX	8	3	4	6
ZGPAT	8	NA	NA	1
TVP23A	8	NA	NA	NA
TSTA3	8	1	2	1
TMEM145	8	NA	2	3
TECR	8	1	NA	3
SRRT	8	1	NA	NA
SLC4A3	8	NA	NA	NA
SEC24C	8	NA	NA	NA
PTOV1	8	2	2	3
MIER2	8	3	3	5
IZUMO4	8	NA	NA	NA
HAP1	8	NA	NA	NA
GSK3A	8	NA	NA	NA
FSD1	8	3	1	3
FBXW5	8	4	10	14
EDC4	8	2	1	4
CSF2RA	8	NA	NA	NA
CIZ1	8	5	6	8
BCAN	8	NA	NA	NA
ZFP14	NA	1	NA	1
B4GALNT1	8	3	3	5
ATXN2L	8	2	1	2
TSPYL2	7	1	1	1
TJP1	7	NA	NA	NA
SREBF2	7	NA	NA	NA
SLC6A8	7	NA	NA	NA
ZFAND5	NA	NA	NA	1
ZFAND2B	NA	1	2	2
SLC35C2	7	NA	NA	1
ZEB2	NA	1	NA	1
SH2B1	7	NA	NA	NA
SEZ6	7	6	NA	6
ZDHHC6	NA	2	NA	2
RNF141	7	NA	NA	NA
PDLIM7	7	3	1	4
PACSIN2	7	NA	NA	NA
NGEF	7	NA	1	2
NFE2L1	7	NA	NA	NA
MATK	7	NA	NA	NA
MAP7D1	7	3	4	5
LGI4	7	NA	2	2
HSP90AB1	7	1	NA	1
HSF1	7	2	1	3
HNRNPDL	7	5	3	6
HNRNPA2B1	7	4	1	4
HDAC3	7	NA	NA	1
ZC3H15	NA	1	NA	1
GRIA2	7	4	4	6
GM3764	7	NA	NA	NA
GGPS1	7	2	1	3
ZC2HC1A	NA	2	NA	2
GAPVD1	7	1	1	2
ZBTB47	NA	NA	2	2
EPB41L2	7	NA	NA	1
EIF4A2	7	3	3	4
DBN1	7	1	1	2
DAB2IP	7	NA	NA	NA
COG1	7	NA	1	2
YY1AP1	NA	2	2	3
YWHAQ	NA	1	NA	1
CBX6	7	NA	NA	NA
YWHAE	NA	NA	NA	1
ALDOA	7	NA	1	2
YTHDF1	NA	NA	1	1
YTHDC1	NA	1	NA	NA
ZSWIM9	6	NA	NA	NA
VARS	6	1	1	1
USP19	6	NA	NA	NA
YME1L1	NA	NA	1	1
TTC7B	6	NA	NA	NA
TRIM3	6	2	2	4
TMEM161A	6	NA	NA	NA
THRA	6	NA	NA	NA
YIF1B	NA	1	4	4
TACC2	6	NA	1	1
SUPT5	6	NA	NA	NA
SRSF11	6	1	3	3
YARS	NA	2	2	3
SRSF1	6	2	1	3
SPPL2B	6	1	2	3
SNCB	6	NA	1	2
XRCC5	NA	1	NA	1
SMG5	6	1	1	1
XPO7	NA	1	NA	1
SDR39U1	6	3	1	6
XPO1	NA	NA	NA	1
SCMH1	6	5	1	6
RUSC2	6	1	1	1
XIST	NA	NA	2	1
RAF1	6	2	1	2
XAB2	NA	1	2	3
WTAP	NA	1	1	1
WSCD1	NA	1	NA	1
PUSL1	6	NA	1	1
PTPRU	6	NA	NA	NA
PTPRN	6	NA	NA	NA
PODXL2	6	3	2	3
PLEKHB2	6	NA	NA	NA
PANX2	6	NA	NA	NA
WNT11	NA	NA	NA	1
WNT10B	NA	NA	1	1
WNK2	NA	NA	3	6
NSMF	6	NA	6	7
WIF1	NA	NA	1	1
NPDC1	6	1	2	5
WDTC1	NA	1	1	1
WDR97	NA	NA	NA	1
WDR89	NA	1	1	1
NDRG2	6	7	16	21
MTCH1	6	2	2	3
MEF2D	6	NA	3	3
MAPK7	6	6	NA	6
MAG	6	NA	NA	NA
HTRA2	6	NA	NA	NA
GRM2	6	1	1	1
GRINA	6	1	1	3
WDR55	NA	1	NA	2
WDR54	NA	1	NA	1
GRAMD1B	6	NA	NA	NA
GAS2L1	6	NA	NA	1
FKBP8	6	1	NA	3
FBH1	6	NA	NA	NA
FAM219A	6	NA	1	1
DROSHA	6	NA	NA	NA
DOCK3	6	NA	NA	NA
DOC2A	6	NA	1	1
DNM1	6	NA	1	1
WDR18	NA	3	3	3
DNAJC5	6	NA	NA	NA
DNAJB2	6	1	1	2
DMTN	6	1	1	2
CCPG1	6	NA	NA	1
CARMIL2	6	NA	NA	NA
CAPN15	6	NA	NA	NA
C4B	6	NA	NA	NA
WASH9P	NA	3	NA	3
WASH8P	NA	NA	NA	3
WASH7P	NA	1	2	3
WASH2P	NA	1	NA	2
WASF2	NA	NA	1	1
B4GALNT4	6	2	1	3
ATP1B2	6	NA	NA	1
WAPL	NA	2	2	2
ARPP21	6	1	2	3
ARHGEF9	6	2	3	4
ANAPC5	6	2	3	5
AKAP8	6	NA	NA	NA
VTA1	NA	NA	NA	1
VSTM5	NA	NA	1	1
AHDC1	6	2	NA	3
VSIG10	NA	NA	NA	1
ACIN1	6	NA	NA	NA
VPS8	NA	1	1	1
ACAP3	6	3	2	3
ABI2	6	NA	NA	NA
VPS51	NA	NA	NA	1
VPS50	NA	1	NA	1
ABHD16A	6	NA	NA	NA
ABCA2	6	NA	2	3
VPS39	NA	2	NA	2
AATK	6	1	2	2
VPS37B	NA	2	NA	2
ZSWIM8	5	2	1	2
YPEL4	5	NA	NA	NA
VPS52	5	NA	NA	3
VEGFA	5	1	1	2
VPS26B	NA	1	NA	1
VPS26A	NA	1	NA	1
VAMP2	5	1	2	3
VPS11	NA	NA	NA	1
TTYH1	5	1	2	2
TSR3	5	NA	NA	NA
VIPAS39	NA	1	NA	1
VGF	NA	NA	1	1
VEZT	NA	1	2	2
TMEM234	5	NA	NA	NA
VDAC2	NA	1	NA	1
SRSF9	5	1	1	2
SRRM1	5	4	4	6
SRR	5	NA	NA	1
VCAN	NA	1	NA	1
SLC2A8	5	1	NA	1
SIRT7	5	2	1	3
SF1	5	1	3	4
VASH2	NA	2	NA	2
VASH1	NA	1	NA	1
SDC3	5	NA	NA	NA
VAMP4	NA	1	NA	1
SAFB2	5	1	3	4
RUBCN	5	NA	NA	NA
UTP6	NA	1	NA	2
ROGDI	5	2	2	4
RNF44	5	2	NA	2
RELL2	5	NA	NA	NA
USP51	NA	NA	1	1
RAB26	5	NA	1	1
RAB24	5	4	2	5
PTPRS	5	NA	NA	NA
PPP1R37	5	NA	NA	1
POLDIP2	5	NA	NA	NA
PLK2	5	2	1	3
USP30	NA	1	NA	1
PITPNM1	5	NA	NA	NA
PCBP2	5	3	NA	2
USP20	NA	NA	NA	1
OAZ1	5	3	2	4
NTNG2	5	NA	NA	NA
NCLN	5	1	NA	NA
NAXE	5	1	NA	1
MIEF1	5	NA	NA	NA
MEG3	5	14	24	30
MED25	5	1	NA	1
MBOAT7	5	NA	1	1
LENG8	5	1	NA	1
JOSD2	5	NA	NA	1
UROD	NA	3	4	7
INTS6L	5	NA	1	NA
IDH3G	5	NA	NA	NA
IDH3B	5	1	2	4
HRH3	5	NA	2	2
HNRNPL	5	NA	NA	NA
UQCC2	NA	NA	NA	1
GRK6	5	NA	NA	NA
FNDC4	5	2	NA	3
EXOSC10	5	3	1	6
EIF5	5	2	2	4
EIF4G2	5	5	1	7
DPF2	5	2	NA	3
DDX39B	5	NA	NA	NA
CUTA	5	NA	NA	NA
CRTC1	5	NA	NA	NA
CORO6	5	NA	3	3
ULK3	NA	5	4	10
UHRF2	NA	NA	NA	1
CORO1C	5	2	NA	2
UGP2	NA	NA	NA	1
UFM1	NA	1	1	1
CLK4	5	NA	2	2
CHMP7	5	1	NA	1
UCKL1	NA	NA	NA	1
CERS5	5	NA	NA	NA
CDC23	5	NA	NA	1
CCL27A	5	NA	NA	NA
CAMKK2	5	NA	NA	NA
UBXN4	NA	1	NA	1
CALY	5	1	2	2
UBXN11	NA	NA	1	1
UBXN1	NA	NA	NA	2
UBR4	NA	NA	NA	1
CALM3	5	NA	4	4
BRD9	5	NA	NA	NA
BIN1	5	NA	5	5
BAG6	5	NA	NA	NA
UBL7	NA	NA	1	1
ATP11B	5	NA	NA	NA
AREL1	5	NA	NA	NA
APLP1	5	6	1	6
APBB1	5	3	3	6
ANKRD13C	5	NA	NA	NA
UBE3A	NA	1	NA	1
UBE2T	NA	NA	NA	1
ADORA1	5	NA	NA	NA
ADD1	5	3	8	9
ACD	5	2	NA	3
ACAA1A	5	NA	NA	NA
UBE2G2	NA	1	NA	1
UBE2E1	NA	1	NA	1
ZMYND11	4	NA	NA	NA
UBE2D2	NA	2	NA	2
ZFP692	4	NA	NA	NA
UBC	NA	NA	1	1
ZFP598	4	NA	NA	NA
ZFP445	4	NA	NA	NA
UBAC1	NA	NA	1	1
UBA6-AS1	NA	1	NA	1
UBA6	NA	1	NA	1
ZFP276	4	NA	NA	NA
XBP1	4	NA	NA	NA
WHAMM	4	NA	NA	NA
WDR61	4	NA	1	1
UCK1	4	1	NA	2
U62317.2_NCAPH2	NA	NA	1	NA
UBP1	4	NA	NA	NA
TSPOAP1	4	NA	NA	NA
TRPS1	4	NA	NA	NA
TRO	4	16	10	23
TRMT2A	4	2	2	4
TYK2	NA	NA	1	NA
TRIM9	4	NA	NA	NA
TXNRD1	NA	3	1	3
TMEM59L	4	NA	NA	NA
TMEM25	4	3	NA	4
TIA1	4	NA	NA	NA
THOC1	4	NA	NA	NA
TAZ	4	6	1	6
SURF1	4	NA	NA	NA
STRN4	4	NA	2	2
STRIP1	4	1	NA	2
STK25	4	2	3	5
TUT4	NA	2	NA	2
SRSF7	4	4	3	6
SRSF5	4	7	4	10
TUFM	NA	1	3	4
SRSF2	4	2	NA	2
SNRK	4	NA	NA	NA
SLMAP	4	NA	NA	NA
TUBG2	NA	3	2	6
SLC7A10	4	NA	1	1
TUBE1	NA	2	1	2
SLC23A2	4	NA	NA	NA
TUBB2B	NA	2	NA	2
SHARPIN	4	2	1	1
SH3BP5L	4	NA	NA	NA
TUBA1C	NA	4	1	5
SCYL1	4	2	2	3
SCAP	4	NA	NA	NA
S100PBP	4	NA	NA	NA
TTLL7	NA	1	1	1
RUSC1	4	1	4	4
RSRP1	4	3	2	3
RPUSD1	4	1	2	4
TTC9B	NA	1	1	1
RPL10A	4	NA	NA	NA
RNF41	4	NA	NA	NA
RNF181	4	NA	NA	NA
TTC37	NA	2	1	2
TTC31	NA	1	NA	1
RIPOR1	4	NA	NA	NA
TTC17	NA	NA	NA	1
RING1	4	1	NA	NA
RASGEF1A	4	NA	NA	NA
TTC1	NA	NA	1	1
TSTD2	NA	1	NA	1
RAD52	4	NA	NA	NA
PTPN5	4	7	NA	7
TSSC4	NA	1	NA	1
PTPN23	4	NA	NA	NA
PSD	4	NA	NA	NA
PRPSAP1	4	2	1	2
TSPOAP1-AS1	NA	NA	1	1
PRPF39	4	1	1	1
TSPO	NA	1	NA	1
TSPAN7	NA	1	NA	1
PRODH	4	NA	NA	NA
PRKAR1A	4	NA	NA	NA
PRDX6	4	NA	NA	NA
PPOX	4	NA	NA	2
PORCN	4	NA	1	1
PLEKHN1	4	NA	NA	NA
PLBD2	4	NA	NA	NA
TSEN34	NA	NA	1	1
TSEN2	NA	3	NA	4
TSC22D4	NA	NA	1	3
PISD	4	3	3	8
PIP4P1	4	2	NA	2
PINK1	4	NA	NA	NA
PHF24	4	NA	1	1
PDHB	4	NA	NA	NA
PDE4A	4	NA	2	2
PCBP4	4	NA	NA	NA
PAXX	4	1	2	1
P4HTM	4	2	3	5
OTUD5	4	1	NA	2
TRNT1_AC024060.1	NA	1	NA	1
TRNT1	NA	1	NA	1
TRNAU1AP	NA	1	NA	1
OSBPL1A	4	NA	NA	NA
TRMT61A	NA	NA	1	1
OGT	4	NA	NA	NA
TRMT13	NA	1	NA	1
OGFOD2	4	1	NA	1
OAT	4	NA	NA	NA
TRIP13	NA	1	1	1
TRIP12	NA	1	NA	2
NUDT3	4	NA	NA	NA
TRIOBP	NA	1	NA	2
NRBP2	4	NA	3	4
NOC2L	4	NA	NA	NA
TRIM74_STAG3L3	NA	1	NA	1
NIP7	4	NA	NA	NA
NECAP2	4	1	NA	1
NCDN	4	1	1	2
NBR1	4	NA	NA	NA
NAT8F4	4	NA	NA	NA
NAP1L1	4	NA	1	2
NADK2	4	NA	NA	NA
MTHFSD	4	NA	NA	NA
TRIM21	NA	NA	NA	1
MRPL4	4	NA	NA	2
TRIM16L	NA	4	NA	4
TRIM16	NA	NA	NA	1
MPPE1	4	NA	NA	NA
MFSD12	4	NA	NA	NA
MEF2A	4	2	NA	2
MAU2	4	1	1	1
MAP2K2	4	NA	1	1
TRAPPC8	NA	2	NA	2
MAN2A2	4	2	NA	1
LY6H	4	NA	1	1
LRRC61	4	NA	NA	NA
LRIG1	4	NA	NA	NA
LMTK3	4	NA	NA	NA
KIFC2	4	10	8	19
KCNQ2	4	NA	NA	NA
TRAF4	NA	1	NA	2
INTS10	4	NA	NA	NA
INPP5J	4	NA	1	1
TRABD	NA	2	2	1
ILK	4	2	1	2
IKZF4	4	NA	NA	NA
HSPA8	4	1	1	2
HAGHL	4	NA	1	1
TPPP	NA	NA	1	1
GTPBP6	4	NA	NA	1
TPM4	NA	1	1	3
TPM3	NA	1	NA	1
GRIPAP1	4	2	2	2
TPI1	NA	2	1	2
TPD52	NA	NA	1	1
TP53I13	NA	NA	1	1
GPR162	4	1	2	4
TOR3A	NA	1	NA	1
GPAA1	4	3	NA	5
GM45552	4	NA	NA	NA
GM10419	4	NA	NA	NA
TOP2B	NA	1	NA	1
GAS5	4	4	NA	4
TOMM70	NA	NA	NA	1
GALT	4	2	2	6
GALE	4	1	NA	2
GABBR1	4	NA	NA	NA
TOM1	NA	NA	2	2
GAA	4	NA	NA	NA
FZR1	4	NA	NA	NA
FOXRED1	4	NA	NA	NA
TNRC18	NA	1	NA	1
FMNL2	4	NA	1	1
FLOT1	4	NA	1	1
TNNT2	NA	NA	1	1
FHL1	4	2	3	3
FBXL16	4	NA	2	2
FANCG	4	NA	NA	NA
TNFSF13	NA	NA	1	1
TNFRSF6B	NA	NA	1	1
FAM3A	4	NA	1	2
FAM32A	4	NA	NA	1
FAAH	4	NA	1	2
EWSR1	4	2	NA	2
EPHB6	4	2	5	4
TMTC4	NA	NA	1	1
TMSB15A	NA	1	NA	1
TMSB10	NA	1	NA	1
ENO2	4	1	2	4
EML1	4	NA	NA	NA
EMC10	4	1	NA	1
EEF2	4	NA	NA	NA
DXO	4	NA	NA	NA
DGKZ	4	NA	5	5
TMEM62	NA	1	NA	1
DDHD1	4	NA	NA	NA
DCTN1	4	NA	3	3
DCAF11	4	NA	NA	NA
TMEM43	NA	1	NA	1
DALRD3	4	1	1	2
CPEB1	4	NA	NA	NA
TMEM268	NA	NA	1	1
TMEM259	NA	8	12	13
TMEM258	NA	NA	1	1
CNIH2	4	NA	NA	NA
TMEM250	NA	NA	1	1
CLCN2	4	NA	NA	NA
CLASRP	4	7	2	6
TMEM241	NA	1	2	2
CIC	4	NA	NA	NA
CELF3	4	2	1	2
TMEM222	NA	NA	NA	1
TMEM220-AS1	NA	NA	1	1
TMEM219	NA	2	1	2
TMEM218	NA	1	1	2
CELF1	4	8	4	10
TMEM206	NA	1	NA	1
CDK18	4	NA	1	2
TMEM198	NA	NA	1	NA
CDK17	4	NA	NA	2
CCNL1	4	1	2	4
TMEM185A	NA	1	NA	2
CCDC85A	4	NA	NA	NA
CADPS2	4	NA	NA	NA
BRD2	4	NA	NA	NA
BNIP2	4	1	NA	1
TMEM179_AL583722.4	NA	NA	1	NA
BBS9	4	NA	NA	NA
AUP1	4	5	1	8
ARHGEF4	4	NA	1	1
ARHGEF10	4	NA	NA	NA
TMEM160	NA	NA	1	1
ARAF	4	1	1	1
AP3B2	4	NA	1	1
ANKRD16	4	NA	NA	NA
AGTPBP1	4	NA	NA	NA
ADGRB1	4	NA	NA	1
ACTL6B	4	1	NA	1
A230072C01RIK	4	NA	NA	NA
A230050P20RIK	4	NA	NA	NA
9430015G10RIK	4	NA	NA	NA
4933431E20RIK	4	NA	NA	NA
2008-03-01	4	NA	NA	NA
2003-09-01	4	1	NA	2
TMEM130	NA	NA	2	3
TMEM129	NA	NA	1	1
ZRANB2	3	1	1	5
ZMYM3	3	NA	NA	NA
TMEM120A	NA	NA	NA	2
ZFYVE27	3	NA	NA	NA
ZFPL1	3	2	NA	1
ZFP940	3	NA	NA	NA
ZFP740	3	NA	NA	NA
ZFP653	3	NA	NA	NA
TMC2	NA	1	NA	1
ZFP512B	3	NA	NA	NA
TMBIM4	NA	NA	1	1
ZFP414	3	NA	NA	NA
ZFP131	3	NA	NA	NA
ZDHHC2	3	NA	NA	NA
ZDHHC16	3	NA	NA	NA
TM7SF2	NA	NA	1	1
YWHAG	3	NA	NA	NA
TM2D2	NA	1	NA	2
YPEL3	3	NA	1	1
TLE5	NA	NA	NA	1
YIPF2	3	NA	NA	1
YBX1	3	2	NA	2
XNDC1_TRPC2	3	NA	NA	NA
TKFC	NA	NA	NA	1
WDR74	3	NA	1	1
WDR7	3	NA	NA	NA
WDR34	3	2	NA	2
WDR24	3	NA	NA	NA
TIMMDC1	NA	1	NA	1
WASHC1	3	NA	NA	1
VPS16	3	1	NA	1
TIMM21	NA	1	1	1
USP48	3	NA	NA	NA
USP36	3	NA	NA	NA
USF2	3	NA	1	1
USE1	3	1	NA	1
THUMPD2	NA	2	NA	2
UNC50	3	NA	NA	1
UBXN6	3	NA	NA	NA
UBE2I	3	NA	NA	NA
THOC6	NA	1	1	1
UBE2D2A	3	NA	NA	NA
UBALD1	3	NA	NA	NA
TYRO3	3	NA	NA	NA
TXNDC16	3	NA	NA	NA
THEM6	NA	1	1	2
TUBGCP3	3	NA	NA	NA
TTLL3_ARPC4	3	NA	NA	NA
TRP53I13	3	NA	NA	NA
TGFBR3L	NA	NA	2	2
TRIM46	3	NA	NA	NA
TRIM26	3	NA	NA	NA
TRIM11	3	NA	NA	NA
TFG	NA	NA	1	1
TF	NA	NA	1	1
TRERF1	3	NA	NA	NA
TEX9	NA	1	NA	1
TRAIP_CAMKV	3	NA	NA	NA
TEX2	NA	1	1	1
TOMM40	3	NA	NA	NA
TNPO3	3	NA	NA	NA
TMEM8B	3	NA	2	4
TES	NA	1	NA	1
TERF2IP	NA	1	NA	1
TMEM68	3	NA	NA	NA
TENT2	NA	NA	1	1
TEN1-CDK3	NA	1	NA	1
TMEM175	3	1	4	4
TEKT2	NA	1	NA	1
TINF2	3	NA	NA	NA
TEDC2	NA	1	NA	2
THYN1	3	2	3	7
TFR2	3	NA	NA	NA
TDRKH	NA	2	2	3
TDP2	NA	NA	1	1
TELO2	3	NA	NA	NA
TDG	NA	2	1	2
TCTN3	3	NA	NA	NA
TCIRG1	3	NA	NA	NA
TCEA2	3	2	4	5
TBC1D17	3	3	1	5
TASOR	3	NA	NA	NA
TAB1	3	NA	NA	NA
SYN1	3	NA	1	1
TCF4	NA	1	NA	1
SURF2	3	NA	NA	NA
TCEAL4	NA	NA	1	1
SUDS3	3	1	NA	1
SUCLA2	3	NA	NA	NA
STXBP1	3	NA	NA	NA
STX5A	3	NA	NA	NA
TBL3	NA	NA	1	1
STARD7	3	1	NA	1
SSH3	3	NA	1	2
TBCK	NA	1	NA	1
SRRD	3	NA	NA	NA
SRPR	3	NA	NA	NA
TBCD	NA	1	1	1
SPOP	3	NA	NA	NA
TBC1D3L	NA	1	NA	1
SPNS1	3	NA	NA	NA
TBC1D25	NA	NA	NA	1
TBC1D24	NA	NA	NA	1
SNX32	3	NA	1	2
TBC1D20	NA	NA	1	1
SNRNP70	3	2	2	2
SLC6A17	3	NA	NA	NA
SLC6A1	3	NA	2	2
SLC39A3	3	NA	NA	NA
TAX1BP3	NA	1	NA	1
SLC38A7	3	NA	NA	1
SLC27A1	3	NA	1	2
SLC25A3	3	1	NA	1
SLC20A1	3	NA	1	1
SLC19A1	3	NA	1	2
SLC17A7	3	NA	NA	NA
SH3BP1	3	NA	1	1
SF3B4	3	NA	NA	NA
TAOK3	NA	NA	NA	1
TAOK2	NA	NA	1	NA
TAOK1	NA	NA	NA	1
SF3B2	3	1	1	1
TANGO2	NA	NA	3	3
SEZ6L2	3	NA	NA	NA
TALDO1	NA	1	NA	1
SETD6	3	NA	NA	NA
SEC13	3	NA	NA	NA
SCRN1	3	NA	NA	NA
SCN1B	3	NA	NA	NA
TAF6	NA	2	NA	3
SARS	3	1	3	4
TAF1C	NA	2	1	3
TAF11	NA	1	NA	1
RTCB	3	NA	NA	NA
RPS9	3	NA	NA	NA
RNF25	3	NA	NA	NA
RNF167	3	NA	1	3
RMND1	3	NA	NA	NA
RIC8A	3	2	2	4
RHOT2	3	12	14	28
RGS12	3	NA	NA	NA
SYT4	NA	NA	NA	1
RFNG	3	1	1	2
RETREG2	3	NA	NA	NA
REEP2	3	5	5	8
RBM3	3	2	NA	3
RBM25	3	NA	NA	NA
RAPGEF1	3	NA	NA	NA
RABGGTA	3	NA	NA	NA
RABEP2	3	NA	NA	NA
QSOX2	3	NA	NA	NA
PUF60	3	1	1	4
PTP4A3	3	NA	NA	NA
PSMD3	3	NA	NA	NA
PSMB10	3	NA	NA	NA
SV2A	NA	1	NA	1
SUZ12P1	NA	2	1	2
PSIP1	3	NA	1	1
PRPF31	3	1	NA	2
PRKCG	3	NA	2	2
SUPT7L	NA	1	NA	1
PPP1R16A	3	2	6	6
SUPT20H	NA	3	NA	3
SUPT16H	NA	1	1	1
SUOX_AC034102.1	NA	NA	NA	1
SUOX	NA	1	1	2
SUN2	NA	1	NA	2
SUN1	NA	2	1	3
PPP1CC	3	1	NA	3
SUMF2	NA	1	NA	1
PPP1CA	3	1	1	1
SULT1A1	NA	NA	1	1
POMGNT1	3	8	1	9
POLE3	3	NA	NA	NA
PMPCA	3	2	1	2
SUCLG1	NA	NA	NA	1
PLPP5	3	4	1	4
PLD3	3	2	2	3
PKN1	3	NA	NA	NA
PKM	3	NA	NA	1
PIP5K1C	3	NA	NA	NA
PIK3R2	3	NA	NA	NA
STX5	NA	1	1	2
PIAS3	3	2	2	3
STX4	NA	NA	1	1
PIANP	3	NA	NA	1
STX1A	NA	2	NA	1
PHF1	3	NA	NA	NA
PEX19	3	1	NA	1
PCSK4	3	NA	NA	NA
STX10	NA	3	2	2
PARK7	3	NA	NA	NA
STUB1	NA	1	3	5
STT3B	NA	1	NA	1
PANK4	3	NA	NA	NA
PAN2	3	NA	NA	NA
PAF1	3	NA	NA	NA
STRAP	NA	NA	1	1
STRADB	NA	1	NA	1
STRADA	NA	2	NA	1
STOML2	NA	1	1	2
STMN4	NA	2	NA	3
ODF2	3	NA	1	1
OAZ2	3	1	1	1
STK38L	NA	1	NA	1
NUP88	3	NA	NA	NA
STK19	NA	NA	1	NA
NTRK3	3	5	7	10
NRXN2	3	NA	3	3
STIP1	NA	1	1	1
NRIP3	3	NA	1	1
STAT5B	NA	NA	NA	1
NRD1	3	NA	NA	NA
NR4A1	3	1	3	3
NR2F6	3	NA	NA	NA
STARD10	NA	NA	2	2
STAMBP	NA	1	NA	1
STAM	NA	1	NA	1
STAG3L5P-PVRIG2P-PILRB	NA	NA	NA	1
STAG3L5P_PILRB_PILRA	NA	1	NA	NA
STAG3L3	NA	3	1	3
STAG3L1	NA	NA	1	1
ST6GALNAC6	NA	2	6	7
NPR2	3	NA	NA	NA
ST6GAL2	NA	1	NA	1
ST3GAL5	NA	NA	1	1
ST3GAL1	NA	1	NA	1
NOP53	3	NA	NA	NA
NOB1	3	1	NA	1
NIT1	3	NA	NA	NA
NISCH	3	1	NA	1
NDUFAB1	3	NA	NA	NA
NDUFA10	3	NA	1	1
NCKIPSD	3	NA	1	1
NAPA	3	2	4	5
MTHFR	3	NA	NA	NA
MTA2	3	NA	NA	NA
MRPS15	3	NA	NA	1
MRPL38	3	5	2	5
MPP2	3	NA	NA	NA
MPI	3	NA	1	2
MLST8	3	NA	2	2
MLF2	3	3	3	5
MINK1	3	NA	NA	NA
MIGA2	3	NA	NA	NA
MIAT	3	7	6	13
MFSD14A	3	NA	NA	NA
MEGF11	3	NA	NA	NA
MDH1	3	NA	NA	1
MCOLN1	3	NA	1	2
MBD6	3	NA	NA	NA
MAZ	3	NA	NA	NA
MAX	3	NA	NA	NA
SRPK3	NA	NA	1	1
MAT2A	3	1	1	2
MAST1	3	3	3	4
MAPRE3	3	1	1	2
SRI	NA	1	NA	1
MAPK8IP3	3	NA	NA	NA
MAP3K12	3	1	NA	1
MAN2C1	3	1	NA	2
MAGED2	3	13	6	13
SQSTM1	NA	NA	NA	1
SQLE	NA	1	1	1
MAF1	3	4	1	5
LZTR1	3	1	NA	NA
LRRC8D	3	NA	NA	NA
LLGL1	3	NA	NA	NA
LIN7B	3	NA	NA	NA
SPSB2	NA	NA	1	1
SPRYD3	NA	1	2	4
LIMK2	3	NA	NA	NA
LAMB2	3	NA	NA	NA
KPTN	3	1	2	2
KHDC4	3	4	NA	4
KAT5	3	NA	NA	NA
KANK3	3	NA	NA	NA
JTB	3	2	1	2
SPIRE1	NA	1	NA	1
SPIN2B	NA	NA	1	2
SPIDR	NA	2	NA	3
SPICE1	NA	1	NA	1
JMJD8	3	2	2	2
ISYNA1	3	4	NA	4
IPO13	3	NA	NA	NA
SPEF1	NA	NA	1	1
SPDL1	NA	NA	1	1
INTS1	3	NA	NA	NA
SPATA33	NA	NA	1	2
SPATA20	NA	NA	2	2
IFNAR1	3	NA	NA	NA
ICMT	3	NA	NA	NA
SPAG9	NA	3	NA	3
HSP90B1	3	NA	1	1
HNRNPM	3	2	2	3
HNRNPC	3	3	2	3
HID1	3	2	3	5
SP2	NA	1	NA	1
HEXA	3	1	NA	1
HBS1L	3	NA	1	1
SORL1	NA	1	2	2
HAPLN4	3	NA	1	1
HAPLN2	3	NA	10	10
HACD3	3	NA	NA	1
H2-D1	3	NA	NA	NA
GSPT2	3	NA	NA	NA
GRIN1	3	NA	3	3
GPM6B	3	3	3	3
GNPTG	3	1	3	4
SNX2	NA	1	NA	1
GNPTAB	3	NA	NA	NA
GNL2	3	1	NA	1
GMPPA	3	1	1	3
GM42688	3	NA	NA	NA
GM37885	3	NA	NA	NA
GM28043	3	NA	NA	NA
SNTA1	NA	NA	1	1
GM20605	3	NA	NA	NA
GM14403	3	NA	NA	NA
GLYR1	3	NA	NA	NA
GGA3	3	1	NA	2
GFAP	3	NA	3	3
GDI1	3	5	4	7
SNRNP25	NA	NA	NA	2
SNRNP200	NA	1	NA	2
GCDH	3	1	NA	1
GBA2	3	NA	1	2
GAK	3	NA	NA	NA
FXR2	3	NA	NA	NA
SNHG21	NA	1	NA	1
FUBP3	3	NA	NA	NA
FLOT2	3	NA	NA	NA
SNCG	NA	NA	1	1
FEZ1	3	1	NA	1
FBXO44	3	2	5	5
FAM204A	3	NA	NA	NA
EXD2	3	NA	NA	NA
SNAP29	NA	1	NA	1
SNAP23	NA	1	1	1
EVL	3	2	5	5
ENTPD6	3	1	1	2
ENPP5	3	NA	NA	NA
ENOPH1	3	2	NA	3
SMUG1	NA	1	NA	1
EMC8	3	NA	NA	NA
ELP5	3	NA	NA	NA
ELL	3	NA	NA	NA
EIF4G3	3	NA	NA	NA
DUS3L	3	2	1	2
DTX3	3	3	2	5
SMIM29	NA	NA	NA	1
SMIM11B	NA	NA	1	1
DOLPP1	3	NA	NA	NA
DMAC2	3	NA	1	2
SMG1	NA	1	NA	1
SMC5	NA	NA	NA	1
SMARCD3	NA	11	3	12
SMARCD1	NA	2	1	4
DENND6B	3	NA	2	2
DDX41	3	3	1	4
SMARCAD1	NA	1	NA	1
DDX1	3	4	NA	4
DDRGK1	3	1	1	2
DDA1	3	NA	NA	NA
DCAF8	3	NA	2	4
CYP4F15	3	NA	NA	NA
CYP46A1	3	NA	NA	NA
SLX1A-SULT1A3	NA	1	NA	2
SLX1A	NA	1	NA	2
SLU7	NA	1	1	1
SLTM	NA	NA	NA	2
CXXC1	3	2	1	5
SLIT1	NA	1	1	1
CSTF2	3	NA	NA	NA
SLCO1C1	NA	1	NA	1
CSNK2B	3	NA	NA	NA
CRYZL1	3	NA	NA	NA
SLC9A3-AS1	NA	1	1	2
CRAT	3	NA	2	2
CPSF3	3	NA	NA	NA
CPE	3	NA	NA	NA
CORO1B	3	NA	NA	NA
COPG1	3	1	NA	1
COPE	3	NA	NA	NA
COMMD4	3	1	NA	1
CIART	3	NA	NA	NA
CHTOP	3	3	NA	3
SLC6A7	NA	1	1	1
SLC6A6	NA	1	NA	1
CHST10	3	NA	1	1
CHPF2	3	2	2	2
CFAP97	3	1	NA	1
CEP295	3	NA	NA	NA
CELF5	3	1	2	3
SLC4A8	NA	1	NA	1
CDKN1C	3	NA	NA	NA
CDIP1	3	NA	NA	NA
CD81	3	NA	NA	NA
CCAR2	3	1	NA	2
CC2D1A	3	1	NA	2
SLC44A1	NA	1	1	2
SLC43A2	NA	1	NA	2
SLC41A3	NA	1	1	2
SLC3A2	NA	1	1	5
CASC3	3	NA	NA	1
CAR11	3	NA	NA	NA
SLC39A13	NA	2	4	5
SLC39A10	NA	NA	NA	1
CAP1	3	1	1	2
CACTIN	3	NA	NA	NA
CACNB3	3	NA	NA	NA
SLC38A10	NA	1	NA	NA
BTBD9	3	NA	NA	NA
SLC35E2B	NA	1	NA	1
BRD8	3	NA	NA	NA
SLC35B2	NA	1	NA	2
BEGAIN	3	NA	NA	NA
BABAM1	3	1	5	6
B4GALT7	3	NA	NA	NA
SLC35A1	NA	4	1	4
SLC33A1	NA	1	NA	1
AZIN2	3	1	2	3
AU022252	3	NA	NA	NA
SLC30A5	NA	NA	NA	1
SLC30A4	NA	1	NA	1
ATP13A4	3	NA	NA	NA
ATP13A1	3	6	4	7
ATG16L1	3	NA	1	1
ASB7	3	NA	NA	NA
SLC2A3	NA	1	NA	1
ARL14EP	3	NA	NA	NA
SLC29A2	NA	1	1	2
ARHGEF25	3	NA	NA	NA
SLC27A3	NA	1	NA	2
ARHGEF1	3	NA	NA	1
ARHGDIG	3	NA	1	1
SLC25A51	NA	NA	2	3
ARF5	3	1	NA	1
APOE	3	NA	1	1
APLP2	3	NA	1	1
APH1A	3	NA	NA	NA
SLC25A39	NA	3	3	3
APAF1	3	NA	NA	NA
ANAPC15	3	NA	1	1
SLC25A29	NA	1	NA	1
AMBRA1	3	NA	NA	NA
SLC25A27	NA	1	1	1
ALKBH6	3	NA	2	2
ALDOC	3	NA	2	2
ALDH5A1	3	NA	NA	NA
SLC25A18	NA	NA	1	1
ADRM1	3	1	NA	2
SLC25A14	NA	NA	NA	1
SLC25A11	NA	NA	NA	1
ADGRE1	3	NA	NA	NA
ADCY9	3	NA	NA	NA
ADCK2	3	NA	NA	NA
ADAM15	3	NA	1	1
ACTR1B	3	2	1	4
ACTN1	3	NA	1	1
ACP6	3	NA	1	2
ABR	3	NA	NA	NA
SLC1A2	NA	NA	1	1
SLC19A2	NA	2	NA	2
ABHD4	3	NA	1	1
SLC18B1	NA	NA	NA	1
ABHD1	3	NA	NA	NA
ABCF3	3	1	1	1
ABCC5	3	2	1	3
AAGAB	3	NA	NA	NA
A230103J11RIK	3	NA	NA	NA
3110039I08RIK_GM8707	3	NA	NA	NA
2004-09-01	3	1	13	16
ZFP949	2	NA	NA	NA
SLAIN2	NA	NA	1	1
SKP1	NA	1	NA	1
ZFP672	2	NA	NA	NA
ZFP644	2	NA	NA	NA
ZFP639	2	NA	NA	NA
ZFP612	2	NA	NA	NA
ZFP511	2	NA	NA	NA
ZFP426	2	NA	NA	NA
ZFP330	2	NA	NA	NA
ZFP287	2	NA	NA	NA
SIRT2	NA	6	5	8
ZFP251	2	NA	NA	NA
ZFP106	2	NA	NA	NA
ZFAND6	2	NA	NA	NA
SIN3B	NA	1	1	1
ZDHHC7	2	1	NA	1
ZDHHC1	2	NA	NA	NA
ZCRB1	2	NA	NA	NA
ZCCHC2	2	NA	NA	NA
ZC3H7A	2	NA	NA	NA
ZC3H14	2	NA	NA	NA
SIAH1	NA	NA	NA	1
ZBTB48	2	NA	NA	NA
YRDC	2	NA	NA	NA
YKT6	2	NA	NA	NA
SHISA8	NA	NA	1	1
YDJC	2	1	1	3
XNDC1	2	NA	NA	NA
WSB1	2	2	NA	2
WRNIP1	2	NA	NA	NA
WRAP73	2	NA	NA	NA
SHC4	NA	NA	1	1
WDR83OS	2	NA	NA	NA
WDR77	2	NA	NA	NA
SH3PXD2B	NA	1	NA	1
WDR47	2	NA	NA	NA
WDR37	2	NA	NA	NA
WDR13	2	1	NA	1
WASHC2	2	NA	NA	NA
VWC2L	2	NA	NA	NA
VWA5B2	2	NA	2	2
VSTM2B	2	NA	2	3
USPL1	2	NA	NA	NA
USP4	2	NA	NA	NA
USP33	2	NA	NA	1
USP10	2	NA	NA	NA
UROS	2	NA	1	1
SGK3	NA	NA	1	1
UQCRC2	2	1	NA	1
UQCRC1	2	7	2	9
SFXN4	NA	NA	NA	1
UCHL3	2	1	1	1
UBQLN4	2	NA	NA	NA
UBQLN1	2	NA	NA	NA
UBL4A	2	1	1	1
UBFD1	2	NA	NA	NA
UACA	2	NA	NA	NA
U2AF2	2	NA	NA	NA
U2AF1L4	2	NA	1	2
SF3A3	NA	1	NA	1
TYSND1	2	NA	NA	NA
TUSC2	2	1	NA	1
TUBB4B	2	NA	NA	NA
TUB	2	NA	NA	NA
TTC4	2	NA	NA	NA
TTC19	2	NA	NA	NA
TSSC4_CD81	2	NA	NA	NA
SETD5	NA	NA	1	1
TSR1	2	NA	NA	NA
TSPAN31	2	2	NA	3
TSPAN17	2	2	2	2
TSC22D1	2	NA	NA	NA
TRPC4	2	NA	NA	NA
SERF2	NA	NA	1	1
SEPT5_GP1BB	NA	NA	2	2
TRMU	2	2	1	3
TRIO	2	NA	NA	NA
TRIM28	2	1	1	1
TRF	2	NA	NA	NA
SEMA5B	NA	NA	NA	1
TRAPPC1	2	NA	NA	1
TRAFD1	2	2	NA	2
TRADD	2	NA	NA	NA
SEMA3B	NA	NA	5	5
TPP1	2	NA	NA	NA
TPM1	2	NA	2	4
TOX4	2	NA	NA	NA
TOR2A	2	NA	1	1
TOR1B	2	NA	NA	NA
TOE1	2	NA	NA	NA
SELENBP1	NA	NA	NA	1
TNK2	2	NA	1	1
SECISBP2	NA	NA	1	1
SEC62	NA	1	NA	1
TNIP2	2	NA	NA	NA
SEC31B	NA	NA	1	1
TNFRSF21	2	NA	NA	NA
TNC	2	NA	NA	NA
TMX2	2	5	NA	5
TMEM59	2	NA	NA	NA
TMEM256	2	NA	NA	NA
TMEM199	2	NA	NA	NA
TMEM184C	2	NA	NA	NA
TMEM183A	2	NA	1	1
TMEM181B-PS	2	NA	NA	NA
TMEM150A	2	NA	NA	NA
TMEM147	2	1	NA	1
TMEM143	2	1	NA	1
TMEM132E	2	NA	NA	NA
TMED2	2	NA	NA	NA
SCRN2	NA	5	NA	9
TMBIM6	2	2	2	3
SCPEP1	NA	NA	1	1
TLE2	2	NA	1	1
SCNM1	NA	1	NA	1
TK2	2	NA	NA	NA
TJAP1	2	NA	NA	NA
THY1	2	NA	1	1
THRAP3	2	NA	NA	NA
SCML2	NA	1	NA	2
THOP1	2	NA	NA	NA
THAP7	2	NA	NA	NA
TEX261	2	NA	1	1
SCGB2B2_AC020910.5_SCGB1B2P	NA	1	NA	NA
TCTEX1D2	2	NA	NA	NA
TBP	2	NA	NA	1
TBCE	2	NA	NA	NA
TBC1D31	2	NA	NA	NA
TBC1D10A	2	NA	NA	NA
TAF10	2	NA	NA	NA
TADA3	2	NA	NA	NA
SCAF4	NA	1	NA	1
SYT7	2	NA	NA	NA
SYT3	2	NA	NA	NA
SBDSP1	NA	2	1	2
SBDS	NA	1	2	2
SATB1-AS1	NA	NA	1	1
SAT2	NA	2	1	2
SYNGR1	2	1	1	1
SART3	NA	1	NA	1
SYNE2	2	NA	NA	NA
SUGP2	2	4	4	6
STX7	2	1	NA	1
SAR1A	NA	NA	2	2
SAP30BP	NA	NA	NA	1
SAP25_LRCH4	NA	NA	NA	1
STX4A	2	NA	NA	NA
STX1B	2	NA	NA	NA
STUB1_RHBDL1	2	NA	NA	NA
STRBP	2	NA	NA	NA
STMN1	2	NA	NA	NA
STAU1	2	1	1	1
STAT2	2	1	NA	1
STARD3	2	5	5	7
SSRP1	2	NA	NA	1
RYR2	NA	NA	1	1
SRSF12	2	NA	NA	NA
SRRM2	2	NA	NA	NA
SRM	2	1	NA	1
RWDD3	NA	NA	1	1
RWDD2A	NA	1	1	1
SRCAP	2	NA	NA	NA
SPSB3	2	4	2	4
SPOUT1	2	1	1	2
SPOCK2	2	NA	NA	NA
SPHK2	2	1	NA	1
SPG7	2	NA	NA	NA
SPAG5	2	2	NA	2
RUFY1	NA	1	NA	1
SPACA6	2	NA	NA	NA
SOX13	2	NA	NA	NA
RTN3	NA	2	NA	2
SOD2	2	NA	NA	NA
RTN1	NA	1	2	2
SNX11	2	NA	NA	NA
RTKN	NA	NA	1	1
SNRPA1	2	NA	NA	NA
SNF8	2	NA	NA	NA
SNAPC4	2	NA	NA	NA
RSRC2	NA	3	NA	3
SNAPC2	2	NA	NA	NA
RSPRY1	NA	1	NA	1
RSPO3	NA	1	NA	1
SMYD5	2	1	NA	1
SMYD2	2	NA	NA	NA
RSL1D1	NA	1	NA	1
SMPD2	2	NA	NA	1
SMOX	2	1	1	2
RRP8	NA	NA	1	1
RRP7BP	NA	NA	1	2
RRP7A	NA	1	NA	1
SMG9	2	NA	NA	1
SMARCC2	2	1	NA	2
RRN3P1	NA	1	NA	2
RRN3	NA	NA	NA	1
SLC9A5	2	NA	NA	NA
SLC7A6OS	2	NA	NA	NA
RPSAP19_OLFM3	NA	NA	NA	1
SLC7A6	2	NA	NA	NA
SLC50A1	2	NA	NA	NA
SLC4A10	2	NA	NA	NA
SLC44A2	2	1	1	2
SLC38A2	2	NA	NA	NA
SLC37A4	2	1	1	1
RPS6KA4	NA	NA	1	1
RPS6	NA	1	NA	1
SLC30A3	2	NA	1	1
RPS3A	NA	2	1	2
SLC2A6	2	NA	NA	NA
SLC25A19	2	NA	NA	NA
RPS23	NA	1	1	1
SLC25A17	2	NA	NA	NA
SLC16A11	2	NA	NA	NA
SLC11A2	2	1	NA	1
SKIV2L	2	NA	NA	NA
RPS14	NA	2	3	4
SKIL	2	NA	NA	NA
RPS11	NA	1	NA	1
SKA2	2	NA	NA	NA
SIPA1	2	NA	NA	NA
RPP30	NA	1	1	1
SIDT1	2	NA	NA	NA
SHROOM1	2	NA	NA	NA
SHMT2	2	NA	NA	NA
SHKBP1	2	NA	NA	2
RPLP1	NA	1	NA	1
SHD	2	NA	NA	NA
RPL9	NA	1	NA	1
RPL7L1	NA	NA	NA	1
SH2D5	2	NA	NA	NA
SH2B3	2	NA	NA	NA
SGTA	2	1	NA	1
SGCB	2	NA	NA	NA
RPL41	NA	NA	2	2
RPL4	NA	1	NA	1
SFXN3	2	3	NA	4
SF3B1	2	2	1	2
SF3A1	2	NA	NA	NA
SELENOW	2	NA	NA	NA
SELENOO	2	NA	NA	NA
SEC23B	2	NA	NA	NA
SDHD	2	NA	NA	NA
SDHA	2	NA	NA	NA
RPL24	NA	1	NA	1
SC5D	2	NA	NA	NA
RPL22	NA	NA	1	1
SAMM50	2	NA	NA	NA
SAFB	2	1	NA	1
RSPO2	2	NA	NA	NA
RPL17	NA	1	1	1
RSAD1	2	3	1	3
RPS6KL1	2	NA	2	2
RPS6KB2	2	1	1	1
RPS4X	2	NA	NA	NA
RPS2	2	4	1	5
RPS12	2	NA	NA	NA
RPIA	NA	NA	1	1
RPN2	2	1	NA	1
RPL7A	2	1	NA	1
RPL36	2	NA	NA	NA
RPL34	2	NA	NA	NA
RPL18A	2	NA	NA	NA
ROBO3	NA	3	NA	3
RO60	NA	3	NA	3
RPL13	2	NA	1	1
RPL10	2	1	1	1
RPE	2	NA	NA	NA
RNPC3	NA	1	NA	1
RNPS1	2	NA	1	2
RNPEP	2	NA	NA	NA
RNF40	2	4	3	5
RNF24	2	NA	NA	NA
RNF14	2	NA	NA	NA
RNF126	2	NA	NA	NA
RNF103	2	NA	NA	NA
RNASEH2A	2	NA	NA	NA
RIOK3	2	NA	NA	NA
RIN1	2	NA	NA	NA
RIAN	2	NA	NA	NA
RNF216P1	NA	1	NA	1
RHBDD3	2	3	1	3
RHBDD2	2	NA	NA	NA
RNF185	NA	4	2	5
RGS11	2	3	8	11
RGL2	2	NA	NA	1
RFX5	2	1	NA	2
RNF157-AS1	NA	NA	1	1
REXO1	2	NA	NA	1
RERE	2	NA	NA	NA
RELA	2	NA	NA	NA
RBP4	2	NA	NA	NA
RBM5	2	3	2	3
RBM39	2	1	1	3
RBCK1	2	NA	NA	NA
RNF103-CHMP3	NA	NA	1	1
RASAL3	2	NA	NA	NA
RASA3	2	NA	NA	NA
RANBP3	2	NA	NA	NA
RANBP1	2	1	1	1
RALGAPA1	2	NA	NA	NA
RAD23A	2	3	2	3
RAC3	2	NA	NA	NA
RABL2	2	NA	NA	NA
RAB6A	2	NA	NA	1
RAB1B	2	1	1	1
PYCR2	2	1	1	1
PWWP3A	2	4	2	5
RIOX2	NA	NA	1	1
PTPMT1	2	NA	NA	NA
PTPA	2	NA	NA	NA
PTMA	2	2	NA	2
PTGDS	2	NA	4	4
RIMKLB	NA	1	NA	1
PTCH1	2	NA	NA	NA
PTCD3	2	2	1	3
RHPN1	NA	NA	2	2
PSRC1	2	1	2	5
PSMD6	2	NA	1	1
RHBDF1	NA	NA	1	1
PSMD4	2	NA	NA	NA
PSMD12	2	NA	NA	NA
RGS3	NA	NA	NA	1
PSMC4	2	NA	NA	NA
RGS14	NA	NA	2	2
PSMC2	2	1	NA	1
PSMB6	2	NA	NA	NA
PSMB4	2	1	NA	2
PSMA5	2	NA	NA	NA
PRXL2B	2	NA	NA	1
RFXANK	NA	NA	1	1
PRUNE1	2	NA	NA	NA
PRSS35	2	NA	NA	NA
PRRT2_PAGR1B	2	NA	NA	NA
RFTN1	NA	NA	1	1
RFPL1S_AC000035.1	NA	NA	NA	1
PRRT2	2	1	5	6
PRRT1	2	NA	NA	NA
PRRC2A	2	NA	NA	NA
PRPF40B	2	1	1	2
PRMT2	2	1	1	1
PRELID3A	2	NA	NA	NA
PPT1	2	NA	NA	NA
PPP5C	2	NA	NA	NA
PPP3CA	2	NA	NA	NA
PPP1CB	2	NA	NA	NA
PPIF	2	NA	NA	NA
POP4	2	NA	NA	NA
POLR3C	2	NA	NA	NA
REEP6	NA	NA	2	2
REEP4	NA	NA	1	1
POLR2E	2	NA	NA	NA
POLM	2	NA	NA	NA
PNISR	2	1	2	2
REC8	NA	6	NA	6
PNCK	2	3	5	5
RDH11	NA	1	NA	2
RCN2	NA	2	NA	1
PLK5	2	NA	NA	NA
RCCD1	NA	3	1	3
RCAN3	NA	NA	NA	1
PLIN3	2	NA	NA	NA
PLEKHG5	2	NA	NA	NA
RBPJ	NA	1	NA	1
PLCXD1	2	1	NA	1
PLCG1	2	1	1	2
RBM8A	NA	4	NA	4
PLAT	2	NA	NA	NA
PIM2_OTUD5	2	NA	NA	NA
PIGS	2	NA	NA	NA
RBM4B	NA	3	NA	3
PIGQ	2	1	1	2
PIGO	2	1	NA	1
RBM4	NA	1	NA	1
PIAS1	2	NA	NA	NA
RBM34	NA	1	NA	1
PI4K2A	2	NA	NA	NA
PHOSPHO1	2	NA	NA	NA
RBM23	NA	1	NA	1
PHKG2	2	NA	NA	1
RBM19	NA	NA	NA	1
PHF12	2	NA	NA	NA
RBM14	NA	1	NA	1
RBM10	NA	NA	NA	1
PHC2	2	1	NA	2
RBIS	NA	NA	1	1
PHB2	2	NA	NA	NA
PGAP2	2	NA	NA	NA
RBBP7	NA	2	1	3
RBBP4	NA	2	NA	3
PFKP	2	NA	NA	NA
PEX5L	2	NA	NA	NA
RASSF4	NA	NA	2	2
PEX2	2	NA	NA	NA
PELI1	2	NA	NA	NA
PDRG1	2	NA	NA	NA
PDHA1	2	2	NA	2
RASA4	NA	NA	1	1
PDE8B	2	NA	NA	NA
PDE1B	2	NA	NA	NA
PDCL3	2	NA	NA	NA
PDCD6	2	NA	NA	NA
PDCD4	2	NA	NA	NA
PCX	2	NA	NA	NA
RANGAP1	NA	NA	NA	1
PCNX4	2	NA	NA	NA
RANBP2	NA	1	NA	1
PARP6	2	NA	NA	1
PAQR6	2	NA	7	7
RAN	NA	NA	1	1
PAPSS1	2	NA	NA	NA
PAPOLA	2	NA	NA	NA
PAN3	2	NA	NA	NA
PALM	2	NA	NA	NA
PACSIN3	2	NA	NA	NA
PACS1	2	NA	NA	NA
RAI2	NA	NA	1	1
P3H1	2	1	1	NA
OXSR1	2	NA	NA	NA
OTUB1	2	NA	NA	NA
OS9	2	1	NA	1
RAD50	NA	1	NA	1
RAD23B	NA	NA	NA	1
OPLAH	2	NA	NA	NA
OCIAD2	2	NA	NA	NA
RACK1	NA	NA	1	2
NYAP2	2	NA	NA	NA
NXF1	2	NA	NA	NA
RABL2B	NA	7	2	10
RABL2A	NA	4	1	4
NSFL1C	2	NA	NA	NA
RABGGTB	NA	NA	NA	1
NRBP1	2	1	1	2
NR1D1	2	NA	NA	NA
NPRL3	2	NA	2	5
NPRL2	2	3	2	7
NPEPL1	2	NA	NA	NA
RABAC1	NA	NA	NA	1
NOC4L	2	NA	NA	NA
RAB6C-AS1	NA	NA	NA	1
NLE1	2	NA	NA	NA
RAB5IF	NA	NA	1	1
NKIRAS2	2	NA	NA	NA
NFX1	2	NA	NA	NA
RAB3IP	NA	NA	2	1
NEURL1A	2	NA	NA	NA
NEK1	2	NA	1	1
NDUFS2	2	11	3	11
NDUFB8	2	NA	NA	NA
NDUFA3	2	NA	NA	NA
NDUFA11	2	NA	NA	NA
NCSTN	2	NA	NA	NA
NCKAP5L	2	NA	NA	NA
NARS	2	2	2	3
NAGK	2	4	1	5
NAE1	2	1	1	1
NADK	2	1	NA	1
NACC2	2	NA	NA	NA
R3HCC1	NA	1	1	3
NAA60	2	NA	NA	NA
N4BP2L1	2	NA	NA	NA
MTX1	2	NA	NA	NA
QRICH1	NA	1	NA	2
MTFR1L	2	2	1	2
QARS	NA	NA	1	1
MTF2	2	NA	NA	1
PYGO2	NA	NA	NA	1
MTERF3	2	NA	NA	NA
PYCR3	NA	NA	1	NA
MRS2	2	NA	NA	NA
PYCR1	NA	NA	NA	1
MRPL37	2	NA	NA	1
MROH7	2	NA	NA	NA
MPV17L2	2	NA	NA	NA
PWRN1	NA	1	NA	1
MPP3	2	NA	NA	NA
MPP1	2	NA	NA	NA
MPND	2	NA	NA	NA
PTX3	NA	1	NA	1
MPG	2	NA	NA	NA
MON1A	2	NA	NA	1
MMS19	2	NA	NA	1
PTPRO	NA	1	NA	1
MLH1	2	NA	NA	NA
PTPRM	NA	1	NA	1
MIIP	2	4	2	5
PTPRF	NA	1	NA	1
MIF4GD	2	NA	NA	NA
PTPRA	NA	NA	2	2
MICAL2	2	NA	1	1
MGRN1_NUDT16L1	2	NA	NA	NA
PTPN2	NA	1	NA	1
MFSD10	2	4	1	4
PTPN1	NA	1	1	1
METTL27	2	NA	NA	NA
METTL2	2	NA	NA	NA
METRN	2	NA	1	2
PTP4A2	NA	NA	2	2
MEN1	2	1	NA	1
PTMS	NA	1	NA	2
MED24	2	NA	NA	NA
MED12	2	NA	NA	NA
PTK2B	NA	NA	1	1
MCRS1	2	NA	1	1
PTH1R	NA	NA	2	2
PTGR2	NA	1	NA	1
PTGES2	NA	2	2	1
MBTPS1	2	NA	NA	NA
MBIP	2	NA	NA	NA
PTCH2	NA	NA	1	1
MBD3	2	NA	NA	NA
MAPK8IP1	2	NA	2	2
MAPK6	2	NA	NA	NA
MAPK11	2	1	1	4
MAP6	2	NA	1	1
PSME2	NA	1	NA	2
MAP4	2	NA	NA	NA
MAP1S	2	1	NA	1
MAP11	2	NA	1	1
MAGI1	2	NA	NA	NA
LYPLA2	2	NA	NA	2
LYL1	2	NA	NA	NA
LXN	2	NA	NA	NA
LUC7L	2	9	3	10
LRPPRC	2	NA	NA	NA
LRP10	2	NA	NA	NA
LPCAT4	2	2	4	5
LMBR1L	2	3	1	3
PSMC1	NA	1	NA	1
PSMB7	NA	NA	1	1
LIMCH1	2	3	3	6
LGI3	2	NA	NA	NA
LDHB	2	NA	NA	NA
LAS1L	2	3	1	4
LANCL2	2	NA	NA	NA
LAMTOR2	2	NA	NA	NA
L3MBTL2	2	NA	NA	1
PSMA4	NA	NA	NA	1
L1CAM	2	2	NA	2
KXD1	2	NA	1	1
KMT5C	2	2	NA	3
PSEN2	NA	NA	1	1
KLC4	2	NA	NA	NA
PSAP	NA	2	1	2
KLC2	2	NA	1	1
KIF5B	2	NA	NA	NA
PRTFDC1	NA	NA	1	1
KIF3C	2	NA	NA	NA
KDM5C	2	1	NA	1
PRRT3	NA	NA	NA	1
KDM2B	2	5	1	5
KAT2A	2	NA	NA	NA
JMJD6	2	NA	NA	1
PRRC2B	NA	1	NA	1
IPO9	2	NA	NA	NA
PRR4	NA	1	NA	1
IPO4	2	NA	NA	NA
PRR22_DUS3L	NA	NA	NA	1
IP6K2	2	2	NA	1
INSIG1	2	NA	NA	NA
INCENP	2	NA	NA	NA
IGSF8	2	4	3	6
PRPF6	NA	NA	NA	2
IGDCC4	2	NA	NA	NA
IFFO1	2	NA	NA	NA
IDH2	2	NA	NA	NA
ICAM5	2	NA	2	2
PRPF38B	NA	NA	1	NA
HSPA5	2	NA	1	1
HP1BP3	2	12	3	12
HOOK2	2	NA	NA	NA
PROSER3	NA	NA	1	1
HMGN3	2	3	2	4
HDGFL2	2	NA	1	1
GTF2IRD1	2	NA	NA	1
GTF2H3	2	NA	NA	NA
GSTP1	2	1	1	3
GRIN2C	2	NA	NA	NA
GRIK5	2	NA	NA	NA
GPS1	2	NA	3	2
GPRC5B	2	NA	1	1
GPRASP2	2	NA	NA	NA
GPR89	2	NA	NA	NA
GPR17	2	NA	NA	NA
GPR137	2	2	1	2
GPCPD1	2	1	NA	1
GPAM	2	1	NA	1
GOLGA2	2	NA	NA	NA
PRKAB1	NA	2	NA	2
GOLGA1	2	NA	NA	NA
PREPL	NA	NA	1	1
GNB1	2	1	2	2
GMPR2	2	NA	1	4
GM9269	2	NA	NA	NA
GM49396	2	NA	NA	NA
GM48551	2	NA	NA	NA
PRDX2	NA	NA	1	1
GM47283	2	NA	NA	NA
GM42756	2	NA	NA	NA
GM42742	2	NA	NA	NA
GM40578	2	NA	NA	NA
PQLC1	NA	1	7	7
PPWD1	NA	1	NA	1
GM20687	2	NA	NA	NA
GM20458	2	NA	NA	NA
PPP6R2	NA	1	NA	1
GM16973_PSPC1	2	NA	NA	NA
GM15246	2	NA	NA	NA
PPP4R2	NA	1	NA	1
GM11613	2	NA	NA	NA
GM10353	2	NA	NA	NA
GM10138	2	NA	NA	NA
GLUD1	2	NA	NA	NA
GLMP	2	NA	NA	NA
PPP2R2D	NA	1	1	2
PPP2R1A	NA	1	NA	1
GHITM	2	1	NA	1
GGA1	2	NA	NA	NA
GFRA2	2	NA	NA	NA
PPP1R26	NA	1	NA	1
PPP1R1B	NA	1	NA	NA
GDPD2	2	1	NA	1
GATM	2	NA	NA	NA
GAR1	2	NA	NA	NA
GABARAPL1	2	NA	NA	NA
FUZ	2	NA	NA	NA
PPP1R12A	NA	1	1	2
FUOM	2	NA	NA	NA
FUBP1	2	1	NA	2
FRS3	2	NA	NA	NA
FNBP4	2	1	1	2
FN1	2	NA	NA	NA
FLII	2	1	1	3
PPM1K	NA	1	NA	1
PPM1J	NA	2	NA	2
PPM1G	NA	1	NA	1
FLCN	2	NA	NA	NA
FLAD1	2	3	NA	3
PPIL2	NA	1	NA	1
PPIG	NA	1	NA	1
FIP1L1	2	2	NA	3
FIBP	2	1	NA	3
FGFR3	2	NA	NA	NA
FGFR1OP	2	NA	NA	NA
PPFIA3	NA	NA	1	1
FGD2	2	NA	NA	NA
PPAN	NA	NA	NA	1
POU2F2	NA	1	NA	1
FEZF2	2	NA	NA	NA
FDPS	2	2	NA	2
FDFT1	2	NA	NA	NA
FBXL6	2	3	3	4
FBF1	2	NA	NA	NA
PON2	NA	NA	NA	1
FAM71E1	2	NA	NA	NA
FAM214B	2	3	1	4
FAM160A2	2	1	1	2
FAM136A	2	NA	NA	NA
FAM104A	2	NA	NA	NA
FAM102A	2	NA	NA	NA
POLR3F	NA	1	NA	1
EXOSC8	2	6	1	9
EXOSC5	2	NA	NA	NA
POLR2J4	NA	NA	NA	1
POLR2J	NA	1	1	2
POLR2I	NA	NA	1	1
POLR2F	NA	NA	NA	1
EXOC1	2	NA	NA	NA
ETL4	2	NA	NA	NA
ESS2	2	NA	NA	NA
POLR1C	NA	1	1	1
ERI2	2	1	NA	1
POLL	NA	NA	1	NA
POLI	NA	1	NA	1
ERAL1	2	1	NA	1
EPS15L1	2	NA	NA	NA
EPHA5	2	NA	NA	NA
POLD2	NA	1	NA	2
POGZ	NA	1	NA	1
POGLUT2	NA	1	NA	1
ENO1	2	1	1	1
EML2	2	NA	NA	NA
EMG1	2	NA	NA	NA
ELMO2	2	NA	NA	NA
ELFN2	2	NA	NA	NA
PNMA3	NA	1	1	1
EIF4H	2	NA	NA	NA
EIF4E2	2	NA	NA	NA
EIF4A1	2	1	NA	1
PMPCB	NA	1	NA	NA
EIF3H	2	1	NA	1
EIF1	2	2	NA	1
EI24	2	NA	NA	NA
EFNB3	2	NA	NA	NA
EEF1A2	2	NA	2	1
EDEM2	2	NA	NA	NA
ECI2	2	NA	1	1
DZIP1	2	NA	NA	NA
PLRG1	NA	1	NA	1
DVL2	2	NA	NA	3
DVL1	2	NA	NA	NA
DUS1L	2	1	2	2
DPP3	2	1	NA	2
DOK3_DDX41	2	NA	NA	NA
DNAJC8	2	1	NA	1
DNAJC7	2	NA	NA	NA
DNAJC27	2	NA	NA	NA
PLK1	NA	1	NA	1
DNAJB5	2	NA	NA	NA
DNAH1	2	NA	NA	NA
DMAC2L	2	1	NA	1
DLX1AS	2	NA	NA	NA
DIPK1B	2	1	1	1
DIMT1	2	NA	NA	NA
DHX34	2	1	NA	1
PLEKHG2	NA	1	NA	1
DHX32	2	NA	NA	NA
PLEKHB1	NA	NA	2	2
DHX30	2	2	1	3
DHRS1	2	1	NA	1
DHCR7	2	NA	1	1
DGKD	2	NA	NA	NA
DECR2	2	NA	NA	NA
DDX56	2	NA	1	1
DDX50	2	NA	1	1
PLCB2	NA	1	1	2
DDX5	2	6	5	10
DDX39	2	NA	NA	NA
DDHD2	2	NA	NA	NA
DCUN1D5	2	NA	NA	NA
DCTN3	2	NA	1	1
DCP1A	2	NA	NA	NA
DCLK1	2	NA	NA	NA
PKP4	NA	NA	1	1
PKNOX2	NA	1	NA	1
DCAF15	2	1	1	3
DBNL	2	1	NA	1
PKD1	NA	NA	2	1
PJA1	NA	NA	1	1
PITRM1	NA	NA	2	2
DAXX	2	NA	NA	NA
CYTH4	2	NA	NA	NA
CYP2D22	2	NA	NA	NA
CUEDC2	2	1	NA	1
CTTN	2	NA	2	2
CTSF	2	1	2	4
CTSA	2	NA	NA	NA
PIP4K2C	NA	1	1	2
CTNS	2	1	NA	2
CTNNA1	2	NA	NA	1
CTC1	2	NA	NA	NA
CTBP1	2	NA	NA	NA
CS	2	2	1	5
PILRA_PILRB_STAG3L5P	NA	NA	NA	1
CRBN	2	3	NA	4
CPSF7	2	1	NA	2
CPSF4	2	1	1	1
CPNE7	2	NA	NA	NA
PIK3CD	NA	NA	1	2
PIH1D1	NA	1	NA	1
PIGV	NA	1	1	1
COX4I1	2	1	1	1
CORO1A	2	NA	1	1
COQ10A	2	NA	NA	1
COPS6	2	4	1	4
PIGL	NA	1	NA	1
PIGF	NA	1	NA	1
PIDD1	NA	NA	1	1
COMT	2	NA	NA	NA
COMMD3	2	2	1	3
COG3	2	NA	NA	NA
COG2	2	NA	NA	NA
PI4KB	NA	1	NA	1
PI4KAP2	NA	NA	1	1
PI4KAP1	NA	NA	1	NA
CNPPD1	2	NA	NA	NA
CLUH	2	NA	NA	NA
CLU	2	NA	6	6
PHYHD1	NA	NA	1	1
CLSTN3	2	1	2	3
PHPT1	NA	NA	1	1
CLPTM1	2	1	NA	1
PHLDB1	NA	1	NA	2
CLDND1	2	2	2	2
PHKA2	NA	NA	NA	1
CLASP2	2	NA	1	NA
CIRBP_1600002K03RIK	2	NA	NA	NA
CHRD	2	NA	3	3
PHF23	NA	NA	NA	1
CHORDC1	2	NA	NA	NA
PHF20L1	NA	1	2	2
CHN1	2	NA	NA	NA
CHMP2A	2	NA	NA	NA
CHMP1A	2	1	1	1
CHGB	2	NA	NA	NA
PHC1	NA	1	1	1
CHFR	2	NA	NA	NA
CHD4	2	NA	NA	NA
CHCHD1_FUT11	2	NA	NA	NA
PGP_BRICD5	NA	1	NA	NA
PGP	NA	NA	1	1
PGM2	NA	NA	1	1
CFL2	2	NA	1	1
PGK1	NA	1	NA	1
PGAP3	NA	2	NA	2
CFL1	2	NA	NA	NA
PGAP1	NA	NA	NA	1
CERS1	2	NA	NA	NA
CEP170B	2	NA	NA	NA
CDK9	2	1	NA	1
CDK5RAP3	2	8	3	8
CDK20	2	NA	NA	NA
CDK13	2	NA	NA	NA
CDADC1	2	NA	NA	NA
CCP110	2	NA	NA	NA
CCKBR	2	NA	NA	NA
CCDC106	2	NA	NA	NA
PFDN5	NA	1	1	1
PEX6	NA	1	NA	1
CBS	2	2	2	4
CAR2	2	NA	NA	NA
CAPNS1	2	NA	NA	NA
CAMTA2	2	1	5	6
CAMKK1	2	NA	NA	NA
CAMK2G	2	NA	1	2
CAMK2A	2	NA	NA	NA
CALCOCO1	2	2	2	3
CALB1	2	NA	NA	NA
PELP1	NA	2	1	3
CABLES2	2	NA	NA	NA
C920006O11RIK	2	NA	NA	NA
PEG3	NA	1	NA	1
PEBP1	NA	NA	NA	1
BSG	2	NA	1	1
PEA15	NA	1	NA	1
BRD4	2	NA	NA	NA
BOP1	2	4	2	5
PDS5A	NA	1	1	1
BMP1	2	NA	NA	NA
BICD2	2	NA	NA	NA
BHLHB9	2	NA	NA	NA
BECN1	2	NA	1	1
BEAN1	2	NA	NA	NA
PDIA3	NA	1	NA	1
PDIA2_ARHGDIG	NA	NA	2	3
PDIA2	NA	NA	2	2
BCCIP	2	NA	NA	NA
BCAS2	2	NA	NA	NA
BAX	2	NA	NA	NA
BAP1	2	NA	NA	NA
B4GALT3	2	1	NA	1
PDE7A	NA	1	NA	1
PDE4DIP	NA	NA	1	1
B3GAT1	2	NA	2	2
AW549877	2	NA	NA	NA
ATP9B	2	NA	NA	NA
ATP8A1	2	NA	NA	NA
ATP6V1D	2	NA	NA	NA
ATP6V1C1	2	NA	NA	NA
PDCD6IP	NA	1	NA	1
ATP6AP1	2	NA	NA	1
ATP5D	2	NA	NA	NA
ATP5B	2	NA	NA	NA
ATP13A2	2	NA	NA	NA
PDAP1	NA	1	NA	1
ATG9A	2	NA	NA	NA
ATG4D	2	NA	NA	NA
ATAD3A	2	NA	NA	1
ASPHD2	2	NA	NA	NA
ASH2L	2	NA	NA	NA
ARVCF	2	NA	NA	1
PCNX3	NA	1	NA	1
PCNT	NA	1	1	1
ARSB	2	NA	NA	NA
ARRB2	2	2	2	5
ARMCX3	2	1	1	1
ARMCX2	2	NA	NA	NA
PCGF3	NA	1	1	1
ARMC6	2	NA	NA	NA
PCGF1	NA	1	NA	1
ARL6IP4	2	2	1	4
ARL2	2	NA	NA	NA
ARID3B	2	1	NA	1
ARHGEF18	2	1	1	2
PCDH7	NA	NA	1	1
PCDH17	NA	1	NA	1
ARHGEF15	2	NA	NA	NA
ARHGEF12	2	NA	NA	NA
ARHGAP33	2	2	1	4
PCBP1-AS1	NA	1	NA	1
ARFRP1	2	1	2	3
ARFGAP3	2	NA	NA	NA
[truncated: 2,846 more rows]
