# Supplementary material for: Full-length transcript sequencing of human and mouse cerebral cortex identifies widespread isoform diversity and alternative splicing
Source: Cell Rep. 2021 Nov 16;37(7):110022. doi: 10.1016/j.celrep.2021.110022 (PMC8609283; doi:10.1016/j.celrep.2021.110022)
Supplement: Table S14. Genes with only intron retained transcripts in human and mouse cortex, related to Figure 5 [file mmc10.xlsx]

## Sheet: Contents
Tab Names	Description
Human	List of genes with only IR transcripts in human cortex
Adult	List of genes with only IR transcripts in human adult cortex
Fetal	List of genes with only IR transcripts in human fetal cortex
Mouse	List of genes with only IR transcripts in mouse cortex
Key of Column Names
associated_gene	Gene name assigned by SQANTI2
IR_transcripts	Number of intron-retained transcripts

## Sheet: Human
associated_gene	IR_Transcripts
ABL2	1
AC004967.1_OR7E38P	1
AC005229.5_AC006974.2	1
AC007066.2	1
AC009065.5	1
AC009126.1	1
AC010327.6_PPP6R1	1
AC010605.1	1
AC011330.3	1
AC011511.1	5
AC019257.1	1
AC020910.5_SCGB1B2P_SCGB2B2	1		n
AC023593.1	1
AC026362.1	1
AC044860.1	3
AC068587.4	1
AC084125.4_MFSD3	1
AC096537.1	1
AC127024.2	1
AC134772.1_CCDC51	1
AC138776.1	1
AC148477.7_AC148477.1	1
AC233992.2_FBXL6	1
AC245060.4	1
ACAP2	1
ACP6	2
ADAMTS13	1
AHDC1	3
AL117348.2	1
AL121845.3	4
AL583722.4_TMEM179	1
AL603910.1_EEF1A1	1
AL807752.6	1
ANKRD2	1
APBB3	2
APBB3_SRA1	1
ARHGAP27P1-BPTFP1-KPNA2P3	1
ARHGAP9	1
ASIC3	1
ASTE1	1
ATP6V1E2	2
BICDL1	1
BRICD5_PGP	2
CATSPER2_AC011330.1	1
CBSL	2
CCDC159	1
CD247	1
CD37	1
CDIPTOSP	1
CEACAM19	1
CENPO	1
CENPW	1
CORO6	3
CPLANE1	1
CRAMP1	1
CTIF	5
CTNS	2
CYP4Z1	1
DGCR5	3
DHRS11	1
DICER1-AS1	1
DNAH14	1
DNAI1	1
DNAJC4	1
E4F1_DNASE1L2	1
ECHDC2	1
EDC4_NRN1L	1
EIF1AD	1
ERI2	1
ERMARD	1
ESF1	1
FAM66C	1
FAR2P3	3
FBXL21P	1
FDX2	2
FNDC5	1
FOXG1_LINC01551	1
FOXM1	1
FOXN2	2
FUT1	1
GBAP1	1
GDF9	1
GNLY	1
GNRH2_MRPS26	1
GOLGA2P10	1
GOLGA8A	1
GRB14	1
GUSBP11	3
HAUS7	1
HIGD1A_CCDC13	1
HPR	1
HSF4	4
HSF4_FBXL8	2
IQCC_CCDC28B	1
IQSEC3	2
KDM2B	5
KHSRP	1
KIAA2012	1
KRT17P6	1
LCN12	1
LENG8	1
LINC01252	1
LINC01305	1
LINC01322	1
LRCH4	3
LRRC56	1
MAP3K2-DT	1
MAPK13	1
MIPEPP3	2
MITD1	2
MRPL39	1
MSTO2P	1
MTMR9LP	1
NBR2	1
NCF1	1
NME9	1
NOXA1	6
NPIPA1	3
NPIPA8	1
NRBP2_AC234917.1	1
NSUN5P2	5
NYNRIN	1
OAZ2	1
OR2T8	1
PGP	1
PIDD1	1
PIGL	1
PIK3CD	2
PILRA_PILRB_STAG3L5P	1
PLCB2	2
PLCXD1	1
PLEKHG2	1
POLR2A	1
POU2F2	1
PROSER3	1
PRPF31	2
PRR4	1
PSAP	2
PTCH2	1
PWRN1	1
PXDN	3
RAB6C-AS1	1
REEP4	1
RFC5	1
RFPL1S_AC000035.1	1
RMDN3	1
RNF103-CHMP3	1
RNF157-AS1	1
RNF208	2
RPS6KL1	2
RPSAP19_OLFM3	1
SATB1-AS1	1
SCML2	2
SH3PXD2B	1
SHC4	1
SLC25A45	1
SLC29A2	2
SLC30A4	1
SPSB2	1
SSH3	2
STAG3L1	1
STAG3L5P-PVRIG2P-PILRB	1
SUOX_AC034102.1	1
TEKT2	1
TEX2	1
TEX9	1
TMC2	1
TMEM191C	1
TMEM220-AS1	1
TNNT2	1
TRAPPC8	2
TRIM16L	4
TRIM21	1
TRIM74_STAG3L3	1
TRNT1_AC024060.1	1
TSEN2	4
TSEN34	1
USP51	1
VARS	1
VASH2	2
VSIG10	1
WASHC1	1
WDR89	1
WDR97	1
WNT11	1
ZBTB47	2
ZFP14	1
ZNF10	1
ZNF142	1
ZNF192P1	1
ZNF266	2
ZNF446	2
ZNF778	1
ZNF836	1
ZNF852_ZNF445	1
ZNRD2	1
ZYX_AC093673.2	1

## Sheet: Adult
associated_gene	IR_Transcripts
AC000035.1_RFPL1S	1
AC004967.1_OR7E38P	1
AC011330.3	1
AC011511.1	2
AC068587.4	1
AC093512.2	2
AC138776.1	1
AC138969.1	4
AC148477.7_AC148477.1	1
AC245060.4	1
ACAP2	1
ACP6	1
ACTR5	1
AGAP4	1
AGPAT1	1
AL117348.2	1
AL121845.3	2
APBB3	1
APBB3_SRA1	1
ARHGAP27P1-BPTFP1-KPNA2P3	1
ARHGAP9	1
ARMCX4	1
ASIC3	1
ASTE1	1
ATP6V1E2	1
BICDL1	1
BOLA2-SMG1P6	1
C19ORF54	1
CATSPER2_AC011330.1	1
CCDC159	1
CD247	1
CD37	1
CDIPTOSP	1
CELF3	1
CEP350	1
CFAP221	1
CORO6	3
CRAMP1	1
CSAD	1
CTIF	3
DCAF4	1
DGCR5	2
DNAI1	1
DNAJC4	1
ECHDC2	1
EDC4_NRN1L	1
EDEM3	1
EHBP1	1
EIF1AD	1
EIF2AK1	1
ERMARD	1
ESF1	1
FAHD2CP	5
FAM104B	2
FAM66C	1
FAR2P3	2
FBXL6_AC233992.2	1
FDX2	2
FNDC5	1
FOXN2	1
FUT1	1
GAPVD1	1
GDF9	1
GDPD5	1
GNLY	1
GOLGA8A	1
HPR	1
HSF4	4
HSF4_FBXL8	1
INTS6L	1
KDM2B	1
KHSRP	1
KIAA2012	1
KRT17P6	1
LCN12	1
LINS1	1
LRRTM4	1
MAP3K2-DT	1
MFSD3_AC084125.4	1
MITD1	1
MOK	1
MSANTD4	1
MTSS2	2
NBR2	1
NCF1	1
NEK1	1
NME9	1
NOXA1	6
NPIPA1	2
NT5DC1	1
OAZ2	1
OR2T8	1
PASK	1
PHF6	1
PI4KAP1	1
PIDD1	1
PIK3CD	1
PLCB2	1
POLR2A	1
PROSER3	1
PRPF39	1
PRPF4B	1
PSAP	1
PTCH2	1
PYCR3	1
RCCD1	1
REEP4	1
RNF103-CHMP3	1
RNF157-AS1	1
RNF208	2
RPS6KL1	2
SAMD4B	7
SATB1-AS1	1
SEMA6B	1
SHC4	1
SIDT2	1
SLC25A45	1
SLC25A51	2
SLC29A2	1
SLC37A4	1
SPDL1	1
SPSB2	1
SRRM1	4
SRSF10	1
SSH3	1
STAG3L1	1
STAG3L3	1
STK19	1
TEX2	1
TMEM179_AL583722.4	1
TMEM191C	1
TMEM218	1
TMEM220-AS1	1
TNNT2	1
TRIP13	1
TSEN34	1
TUBE1	1
U62317.2_NCAPH2	1
USP51	1
WASH7P	2
WDR89	1
XIST	2
ZBTB47	2
ZNF142	1
ZNF251	1
ZNF266	1
ZNF441	1
ZNF446	1
ZNF767P	1
ZNRD2	1
ZSWIM8	1

## Sheet: Fetal
associated_gene	IR_Transcripts
AATK	1
ABHD11	1
AC005229.5_AC006974.2	1
AC009126.1	1
AC010327.6_PPP6R1	1
AC011511.1	5
AC026273.1	1
AC026362.1	1
AC044860.1	2
AC093673.2_ZYX	1
AC096537.1	1
AC127024.2	1
AC139768.1	1
AC241952.1	1
AC245060.4	1
ADAMTS13	1
AGAP4	1
AHDC1	2
AL157935.2	1
AL590560.1	2
AL603910.1_EEF1A1	1
ANKRD39	1
AP1G2	1
AP2M1	11
APBB3	1
ARHGEF18	1
ARID3B	1
ARL16	1
ARMCX5-GPRASP2	1
ARRDC1	1
ASTE1	1
ATG2A	1
ATG9B	1
ATP2A2	1
ATP6V1E2	1
AZIN2	1
B3GALNT2	1
CABYR	1
CALY	1
CAPRIN2	1
CARM1	1
CBSL	1
CCDC13_HIGD1A	1
CCDC59	1
CEACAM19	1
CENPO	1
CENPW	1
CEP350	1
CES4A	1
CFAP410	1
CHRNB2	1
COMMD4	1
CPLANE1	1
CRYBB2P1	2
CTNS	1
CWC25	1
D2HGDH	1
DCAF4	2
DGCR5	1
DHRS1	1
DHRS11	1
DICER1-AS1	1
DMTN	1
DNAH14	1
DNASE1L2_E4F1	1
DUS1L	1
E4F1	1
EEF1D	1
EMC9	1
EPHB6	2
ERI2	1
ESF1	1
FAHD2A	1
FAM104B	1
FBXL21P	1
FBXL8_HSF4	1
FOXM1	1
FOXN2	1
FRG1BP	1
GBAP1	1
GLA	2
GNRH2_MRPS26	1
GOLGA2P10	1
GPAM	1
HYI	3
IFT43	1
IFT80	1
IQCC_CCDC28B	1
KDM2B	5
KHSRP	1
LINC00869	1
LINC01305	1
LRCH4	2
LRCH4_SAP25	1
LRRTM4	1
MAN2A2	2
MAPK3	1
MAPKBP1	1
MEF2A	2
METTL15	1
METTL22	1
MIPEPP3	2
MITD1	1
MRRF	1
MTERF4	1
MYEF2	3
MZT2A	1
NBR2	1
NCLN	1
NDUFAF8	1
NOMO3	1
NPIPA1	1
NPIPA8	1
NR4A1	1
NSUN5P2	3
NYNRIN	1
OAZ2	1
OFD1	1
OGFOD2	1
OSGEPL1	1
PCGF1	1
PCGF2	2
PCNT	1
PGP_BRICD5	1
PIGF	1
PIGL	1
PIGV	1
PIH1D1	1
PLCB2	1
PLCXD1	1
PLEKHA1	1
PLEKHG2	1
POLR2A	1
POLR2J	1
POU2F2	1
PPP1R16A	2
PPP1R26	1
PRPF31	1
PRR4	1
PSMB4	1
PWRN1	1
PXDN	3
RABL2A	4
RCCD1	3
RING1	1
ROBO3	3
SCGB2B2_AC020910.5_SCGB1B2P	1
SCML2	1
SH3PXD2B	1
SLC25A27	1
SLC27A3	1
SLC29A2	1
SLC30A4	1
SLC38A10	1
SLC39A13	2
SLC5A6	2
SLC6A6	1
SLC9A3-AS1	1
SMG1	1
SMUG1	1
SPAG9	3
STAG3L5P_PILRB_PILRA	1
SUOX	1
SUZ12P1	2
TAMM41	1
TAZ	6
TEKT2	1
TEX2	1
TEX9	1
TMC2	1
TMEM143	1
TRAPPC8	2
TRIM16L	4
TRIM74_STAG3L3	1
TRIOBP	1
TRIP12	1
TRNT1_AC024060.1	1
TSEN2	3
TTC31	1
TUBGCP6	2
USE1	1
VARS	1
VASH2	2
VCPKMT	1
VPS50	1
WASH2P	1
WDR60	1
WDR89	1
YTHDC1	1
ZNF23	1
ZNF266	1
ZNF446	2
ZNF778	1
ZNF836	1
ZYX	3

## Sheet: Mouse
associated_gene	IR_Transcripts
1110018N20RIK	1
1700047M11RIK	1
1700080G11RIK	1
2210418O10RIK	1
2610316D01RIK	1
4930451G09RIK	1
5930412G12RIK	1
A430057M04RIK	1
A830019L24RIK	1
A930024N18RIK	1
A930024N18RIK_FAM120B	2
AC159140.2_ZFP61	1
ACTN3	1
AHDC1	6
ALG11	1
APLF	1
ASTE1	1
C1QTNF4_KBTBD4	1
C920006O11RIK	2
CAR11_DBP	1
CATSPERZ_KCNK4	1
CBLL1	1
CD79A	1
CEP295	3
CFL1_EFEMP2	1
CIRBP_1600002K03RIK	2
D8ERTD738E	1
D8ERTD738E_MRI1	1
DHX35	1
DNAH2OS	1
DOK3_DDX41	2
DYNLT1A	1
E330011O21RIK	1
EGFL8	1
ELMO2_SLC35C2	1
ERF_GSK3A	1
FAM43B_CDA	1
FAM71E1	2
GGN	1
GM10353	2
GM10418	1
GM11613	2
GM12522	1
GM12841	1
GM14403	3
GM15246	2
GM15537	1
GM15956_RMC1	1
GM16973_PSPC1	2
GM17753	1
GM18562	1
GM20427	1
GM20529_GMPPB	1
GM28043	3
GM30731	1
GM32618	1
GM37885	3
GM41349	1
GM42688	3
GM42756	2
GM43439	1
GM45124_SYT3	1
GM45441	1
GM45552	4
GM4631	1
GM47079	1
GM49320	1
GM49328_GM49329	1
GM49405	1
GM49496	1
GM9269	2
GM9531_D430036J16RIK	1
GM9962	1
GPR52_RABGAP1L	1
GSPT2	3
H2-Q1	1
HCFC2	1
IFNAR1_A930006K02RIK	1
IL20RA	1
ITGAL	1
ITGAV	1
ITIH3	1
KCND3OS	1
KCNMB2	1
KIF27	1
LCA5L	1
LRRC24_C030006K11RIK	1
LRRC55	1
LTK	1
MAP3K9	1
MASP2_SRM	1
MBD6	3
MBD6_GM4189	1
METRN_FAM173A	1
MGRN1_NUDT16L1	2
MIAT	3
MTCP1	1
MYH1	1
NAT8F1_NAT8F4	1
NAT8F4	4
NDOR1	1
NDUFA13	1
NOXO1	1
NSFL1C	2
NXF1	2
OAZ2	3
P2RX5	1
PAF1	3
PDZD7	1
PIM2_OTUD5	2
PISD-PS1	1
PPME1	1
PRRT2	2
PRRT2_PAGR1B	2
RECQL4	1
RGP1	1
RGS11	2
RIPK1	1
RWDD4A	1
SCO1	1
SELENOV	1
SIDT1	2
SLC22A7	1
SLC44A4	1
SLC8A1	1
SNHG15	1
SNRNP27_MXD1	1
SPTSSA_EAPP	1
SRCAP	2
SSC4D_YWHAG	1
STUB1_RHBDL1	2
SYNE4_ALKBH6	1
TASOR	3
TEX9_GM27254	1
TFR2	3
TMEM269	1
TNNT1	1
TRABD_PANX2	1
TRERF1	3
TTLL3	1
USP48	3
XNDC1	2
ZC3H12B	1
ZFHX2OS_THTPA	1
ZFP383	1
ZFP512B	3
ZFP558	1
ZFP626	1
ZFP853	1
ZSWIM9	6
