# Supplementary material for: Full-length transcript sequencing of human and mouse cerebral cortex identifies widespread isoform diversity and alternative splicing
Source: Cell Rep. 2021 Nov 16;37(7):110022. doi: 10.1016/j.celrep.2021.110022 (PMC8609283; doi:10.1016/j.celrep.2021.110022)
Supplement: Table S15. Number of isoforms in human adult and human fetal cortex, related to Figure 3 — Isoform diversity from Iso-Seq dataset of human adult and human fetal is reported in three-ways: i) the total number of isoforms identified per gene, normalized to the number of isoforms known in reference genome (human: hg38), ii) the number of multi-exonic isoforms identified per gene, and iii) the number of multi-exonic isoforms identified of genes identified in both fetal and adult cortex. [file mmc11.xlsx]

## Sheet: Contents
Tab Names	Description
all	Number of isoforms (and normalised) of genes identified in human adult and human fetal cortex
multiexonic	Number of multi-exonic isoforms of genes identified per gene
multiexonic_common	Number of multi-exonic isoforms of genes identified in both datasets
Key of Column Names
Human (Adult)_Detected_Num_Isoseq	Number of Isoforms detected in human adult cortex (Iso-Seq dataset)
Human (Adult)_Known_Num_Gencode	Number of isoforms known in human reference genome (hg38)
Human (Adult)_Normalised	Number of isoforms detected in human adult cortex (Iso-Seq dataset) divided by number of isoforms known in human reference genome
Human (Fetal)_Detected_Num_Isoseq	Number of Isoforms detected in human fetal cortex (Iso-Seq dataset)
Human (Fetal)_Known_Num_Gencode	Number of isoforms known in human reference genome (hg38)
Human (Fetal)_Normalised	Number of isoforms detected in human fetal cortex (Iso-Seq dataset) divided by number of isoforms known in human fetal reference genome
isoseq_comparison_Human (Adult)vsHuman (Fetal)	Number of isoforms detected in human adult cortex (Iso-Seq dataset) divided by number of isoforms detected in human fetal cortex (Iso-Seq dataset)
isoseq_comparison_Human (Fetal)vsHuman (Adult)	Number of isoforms detected in human fetal cortex (Iso-Seq dataset) divided by number of isoforms detected in human cortex (Iso-Seq dataset)
isoseq_comparison_diff	Absolute difference in number of isoforms detected in human fetal cortex and human adult cortex from Iso-Seq datasets

## Sheet: all
associated_gene	Human (Adult)_Detected_Num_Isoseq	Human (Adult)_Known_Num_Gencode	Human (Adult)_Normalised	Human (Fetal)_Detected_Num_Isoseq	Human (Fetal)_Known_Num_Gencode	Human (Fetal)_Normalised
SEPT4	35	29	1.2069	2	29	0.0689655
MEG3	33	50	0.66	18	50	0.36
NDRG2	26	78	0.333333	11	78	0.141026
RAP1GAP	25	13	1.92308	3	13	0.230769
DNM1	20	29	0.689655	5	29	0.172414
TCF4	18	91	0.197802	23	91	0.252747
CAMK2B	17	26	0.653846	6	26	0.230769
SNRPN	17	12	1.41667	6	12	0.5
ACADVL	16	39	0.410256	20	39	0.512821
CAMK2G	16	14	1.14286	6	14	0.428571
CELF2	16	17	0.941176	17	17	1
DPP7	16	13	1.23077	10	13	0.769231
HAPLN2	16	5	3.2	0	5	0
KIFC2	16	9	1.77778	13	9	1.44444
PAQR6	16	18	0.888889	0	18	0
DGKZ	15	24	0.625	1	24	0.0416667
FBXO44	15	9	1.66667	4	9	0.444444
MBP	15	48	0.3125	1	48	0.0208333
RHOT2	15	27	0.555556	13	27	0.481481
BIN1	14	14	1	4	14	0.285714
HSD11B1L	14	23	0.608696	3	23	0.130435
KALRN	14	22	0.636364	4	22	0.181818
PAK3	14	13	1.07692	9	13	0.692308
SH3GLB2	14	12	1.16667	4	12	0.333333
TMEM259	14	12	1.16667	9	12	0.75
ATP13A2	13	15	0.866667	6	15	0.4
CELF4	13	23	0.565217	4	23	0.173913
CIRBP	13	46	0.282609	6	46	0.130435
CLU	13	17	0.764706	1	17	0.0588235
FBXW5	13	8	1.625	6	8	0.75
HNRNPK	13	11	1.18182	13	11	1.18182
KLC1	13	27	0.481481	14	27	0.518519
MRPL55	13	34	0.382353	4	34	0.117647
NCOR1	13	27	0.481481	11	27	0.407407
TRO	13	25	0.52	18	25	0.72
AKAP8L	12	20	0.6	12	20	0.6
CKB	12	17	0.705882	7	17	0.411765
DTNA	12	35	0.342857	0	35	0
ENTPD6	12	18	0.666667	8	18	0.444444
EPB41L3	12	36	0.333333	3	36	0.0833333
FAM49B	12	30	0.4	8	30	0.266667
GFAP	12	38	0.315789	2	38	0.0526316
GUK1	12	39	0.307692	7	39	0.179487
NDRG4	12	55	0.218182	6	55	0.109091
PLD3	12	24	0.5	6	24	0.25
PSD	12	9	1.33333	3	9	0.333333
RGS11	12	8	1.5	5	8	0.625
TAF6	12	19	0.631579	10	19	0.526316
ARHGEF4	11	18	0.611111	1	18	0.0555556
ARL6IP4	11	20	0.55	6	20	0.3
CALM3	11	13	0.846154	4	13	0.307692
DKK3	11	16	0.6875	6	16	0.375
DLGAP1	11	22	0.5	5	22	0.227273
DOC2A	11	18	0.611111	1	18	0.0555556
FHL1	11	36	0.305556	6	36	0.166667
GPM6B	11	11	1	7	11	0.636364
GRIN1	11	13	0.846154	3	13	0.230769
LGI4	11	9	1.22222	0	9	0
MAP4	11	16	0.6875	12	16	0.75
MAP7D1	11	13	0.846154	7	13	0.538462
MIAT	11	29	0.37931	13	29	0.448276
PNCK	11	32	0.34375	4	32	0.125
PRKAR1B	11	12	0.916667	2	12	0.166667
RNPS1	11	26	0.423077	8	26	0.307692
SNAP25	11	5	2.2	5	5	1
STAU2	11	29	0.37931	7	29	0.241379
ADD1	10	29	0.344828	7	29	0.241379
ARIH2	10	31	0.322581	7	31	0.225806
DCTN1	10	27	0.37037	6	27	0.222222
DDX5	10	35	0.285714	13	35	0.371429
DEF8	10	29	0.344828	5	29	0.172414
FEZ1	10	17	0.588235	8	17	0.470588
FOXP1	10	76	0.131579	4	76	0.0526316
KCTD17	10	9	1.11111	5	9	0.555556
LMO3	10	35	0.285714	15	35	0.428571
MAGED2	10	13	0.769231	19	13	1.46154
MORF4L2	10	15	0.666667	8	15	0.533333
NOP56	10	21	0.47619	6	21	0.285714
NPTN	10	10	1	6	10	0.6
NTRK3	10	21	0.47619	9	21	0.428571
PDE4A	10	9	1.11111	1	9	0.111111
PQLC1	10	14	0.714286	3	14	0.214286
PTPRA	10	8	1.25	6	8	0.75
RASSF4	10	12	0.833333	2	12	0.166667
RBFOX2	10	14	0.714286	9	14	0.642857
RNF10	10	25	0.4	7	25	0.28
SF1	10	21	0.47619	8	21	0.380952
SLC22A17	10	11	0.909091	8	11	0.727273
SNHG14	10	142	0.0704225	3	142	0.0211268
TESPA1	10	14	0.714286	0	14	0
TMEM175	10	22	0.454545	3	22	0.136364
ULK3	10	24	0.416667	8	24	0.333333
ACO2	9	7	1.28571	2	7	0.285714
AHCYL1	9	6	1.5	3	6	0.5
AHI1	9	17	0.529412	1	17	0.0588235
AMZ2P1	9	3	3	4	3	1.33333
ANK2	9	27	0.333333	5	27	0.185185
ANKS1B	9	34	0.264706	1	34	0.0294118
APBB1	9	24	0.375	5	24	0.208333
APLP1	9	12	0.75	12	12	1
ARHGEF7	9	20	0.45	3	20	0.15
ARPP21	9	35	0.257143	8	35	0.228571
ASPH	9	30	0.3	4	30	0.133333
B4GALNT1	9	16	0.5625	5	16	0.3125
BABAM1	9	18	0.5	4	18	0.222222
BCAS1	9	4	2.25	0	4	0
CAMKK2	9	17	0.529412	3	17	0.176471
CCM2	9	20	0.45	1	20	0.05
CIZ1	9	29	0.310345	6	29	0.206897
CPNE6	9	19	0.473684	2	19	0.105263
CTSB	9	33	0.272727	4	33	0.121212
DLG2	9	32	0.28125	6	32	0.1875
DST	9	40	0.225	2	40	0.05
DTX3	9	9	1	8	9	0.888889
ENO2	9	14	0.642857	4	14	0.285714
EVL	9	24	0.375	5	24	0.208333
GAS2L1	9	10	0.9	3	10	0.3
GRIA2	9	15	0.6	8	15	0.533333
KCNIP2	9	14	0.642857	2	14	0.142857
LETMD1	9	38	0.236842	3	38	0.0789474
LY6H	9	5	1.8	2	5	0.4
LZTS3	9	4	2.25	3	4	0.75
MADD	9	23	0.391304	2	23	0.0869565
MAGED1	9	10	0.9	8	10	0.8
MATR3	9	39	0.230769	8	39	0.205128
MED15	9	31	0.290323	4	31	0.129032
MLST8	9	35	0.257143	2	35	0.0571429
NAP1L1	9	27	0.333333	4	27	0.148148
NAP1L4	9	22	0.409091	5	22	0.227273
NCALD	9	30	0.3	7	30	0.233333
OLFM1	9	12	0.75	2	12	0.166667
PAK1	9	20	0.45	2	20	0.1
PISD	9	17	0.529412	13	17	0.764706
PTPRN	9	19	0.473684	1	19	0.0526316
PUM1	9	23	0.391304	4	23	0.173913
RHBDL1	9	4	2.25	0	4	0
RUNDC3A	9	7	1.28571	6	7	0.857143
SEMA3B	9	15	0.6	1	15	0.0666667
SFXN5	9	22	0.409091	1	22	0.0454545
SLC25A18	9	6	1.5	2	6	0.333333
SLC25A23	9	13	0.692308	1	13	0.0769231
ST6GALNAC6	9	16	0.5625	4	16	0.25
STARD3	9	29	0.310345	7	29	0.241379
STK25	9	35	0.257143	6	35	0.171429
SYBU	9	38	0.236842	7	38	0.184211
UROD	9	27	0.333333	5	27	0.185185
WASF1	9	10	0.9	10	10	1
ABHD17A	8	6	1.33333	2	6	0.333333
ABTB1	8	15	0.533333	2	15	0.133333
ACAP3	8	13	0.615385	6	13	0.461538
ADD3	8	20	0.4	2	20	0.1
ANAPC5	8	22	0.363636	7	22	0.318182
BCL2L1	8	9	0.888889	6	9	0.666667
C11ORF49	8	0	0	6	0	0
C1ORF61	8	0	0	3	0	0
CAMKV	8	17	0.470588	13	17	0.764706
CCNDBP1	8	15	0.533333	3	15	0.2
CLDND1	8	31	0.258065	8	31	0.258065
COPS7A	8	22	0.363636	4	22	0.181818
CRIP2	8	11	0.727273	7	11	0.636364
FASTK	8	17	0.470588	8	17	0.470588
G3BP2	8	19	0.421053	6	19	0.315789
GNAS	8	61	0.131148	3	61	0.0491803
GPS1	8	28	0.285714	3	28	0.107143
GRIPAP1	8	15	0.533333	5	15	0.333333
HDAC11	8	21	0.380952	2	21	0.0952381
HID1	8	14	0.571429	4	14	0.285714
HNRNPDL	8	10	0.8	11	10	1.1
IFT20	8	16	0.5	4	16	0.25
INTS11	8	50	0.16	5	50	0.1
KAT5	8	17	0.470588	6	17	0.352941
KCNH3	8	5	1.6	0	5	0
KIAA1191	8	13	0.615385	10	13	0.769231
KLC2	8	14	0.571429	5	14	0.357143
METTL26	8	14	0.571429	4	14	0.285714
NAPA	8	22	0.363636	4	22	0.181818
NAXD	8	3	2.66667	7	3	2.33333
NCDN	8	6	1.33333	5	6	0.833333
NELL2	8	20	0.4	8	20	0.4
NFIC	8	11	0.727273	1	11	0.0909091
NGEF	8	9	0.888889	1	9	0.111111
NRSN2	8	10	0.8	5	10	0.5
NSMF	8	10	0.8	3	10	0.3
PDE4DIP	8	50	0.16	3	50	0.06
PHYHIP	8	5	1.6	1	5	0.2
PKM	8	25	0.32	7	25	0.28
PLEKHA1	8	8	1	1	8	0.125
PNISR	8	11	0.727273	4	11	0.363636
PRRT2	8	21	0.380952	4	21	0.190476
PSIP1	8	11	0.727273	7	11	0.636364
RBM39	8	47	0.170213	8	47	0.170213
ROGDI	8	16	0.5	5	16	0.3125
2002-09-01	8	45	0.177778	8	45	0.177778
SGSM3	8	13	0.615385	9	13	0.692308
SNAP91	8	22	0.363636	4	22	0.181818
SQSTM1	8	16	0.5	4	16	0.25
SRSF5	8	19	0.421053	13	19	0.684211
SRSF7	8	12	0.666667	8	12	0.666667
SYT1	8	12	0.666667	1	12	0.0833333
THYN1	8	8	1	6	8	0.75
TNK2	8	4	2	3	4	0.75
TTC3	8	25	0.32	8	25	0.32
UBTF	8	14	0.571429	6	14	0.428571
USP11	8	12	0.666667	7	12	0.583333
VIPR1	8	17	0.470588	0	17	0
YY1AP1	8	25	0.32	7	25	0.28
ZBTB20	8	20	0.4	8	20	0.4
ZSCAN18	8	17	0.470588	6	17	0.352941
ABI1	7	13	0.538462	3	13	0.230769
AC009041.2	7	11	0.636364	2	11	0.181818
ADGRB2	7	15	0.466667	3	15	0.2
ADORA1	7	9	0.777778	1	9	0.111111
ANKRD17	7	11	0.636364	5	11	0.454545
APLP2	7	26	0.269231	4	26	0.153846
ARFGAP1	7	23	0.304348	4	23	0.173913
ARHGAP21	7	20	0.35	4	20	0.2
ARRB2	7	20	0.35	5	20	0.25
ATG13	7	30	0.233333	7	30	0.233333
ATP2B1	7	11	0.636364	2	11	0.181818
AZIN2	7	21	0.333333	1	21	0.047619
BAALC	7	9	0.777778	2	9	0.222222
BSDC1	7	16	0.4375	6	16	0.375
CABIN1	7	14	0.5	1	14	0.0714286
CAMTA1	7	16	0.4375	1	16	0.0625
CAMTA2	7	16	0.4375	2	16	0.125
CCDC92	7	9	0.777778	1	9	0.111111
CLASP2	7	26	0.269231	9	26	0.346154
CPT1C	7	24	0.291667	13	24	0.541667
DGLUCY	7	35	0.2	2	35	0.0571429
DPF1	7	17	0.411765	7	17	0.411765
DTNB	7	30	0.233333	3	30	0.1
EPHB6	7	12	0.583333	2	12	0.166667
EWSR1	7	22	0.318182	8	22	0.363636
GPBP1	7	9	0.777778	8	9	0.888889
HMGB1	7	8	0.875	5	8	0.625
HNRNPUL1	7	22	0.318182	5	22	0.227273
IDH3B	7	12	0.583333	4	12	0.333333
KAT2A	7	5	1.4	2	5	0.4
KLHDC9	7	8	0.875	1	8	0.125
KMT2E	7	17	0.411765	8	17	0.470588
LINGO1	7	14	0.5	0	14	0
MAPK10	7	192	0.0364583	3	192	0.015625
MBD1	7	27	0.259259	4	27	0.148148
MBNL2	7	6	1.16667	0	6	0
MCRIP2	7	11	0.636364	1	11	0.0909091
MIB2	7	32	0.21875	5	32	0.15625
MICAL2	7	36	0.194444	0	36	0
NAT9	7	29	0.241379	9	29	0.310345
NBPF20	7	5	1.4	2	5	0.4
NDUFS2	7	15	0.466667	14	15	0.933333
NRGN	7	2	3.5	0	2	0
NRXN2	7	16	0.4375	2	16	0.125
NTM	7	22	0.318182	1	22	0.0454545
PARP6	7	23	0.304348	5	23	0.217391
PCBP2	7	26	0.269231	18	26	0.692308
PICK1	7	15	0.466667	3	15	0.2
PLA2G6	7	38	0.184211	1	38	0.0263158
PPP1R16A	7	11	0.636364	2	11	0.181818
PTGDS	7	10	0.7	0	10	0
PTPN5	7	6	1.16667	14	6	2.33333
PUF60	7	22	0.318182	5	22	0.227273
RAB40C	7	12	0.583333	6	12	0.5
RANGAP1	7	7	1	4	7	0.571429
RNF14	7	16	0.4375	2	16	0.125
RTN3	7	14	0.5	9	14	0.642857
RUSC1	7	16	0.4375	3	16	0.1875
SAMD4B	7	14	0.5	6	14	0.428571
SARS	7	6	1.16667	4	6	0.666667
2007-09-01	7	19	0.368421	5	19	0.263158
2008-09-01	7	16	0.4375	2	16	0.125
SIRT2	7	19	0.368421	8	19	0.421053
SLC1A2	7	50	0.14	3	50	0.06
SLC29A1	7	25	0.28	2	25	0.08
SMARCD3	7	15	0.466667	14	15	0.933333
SNHG29	7	50	0.14	4	50	0.08
SNRNP70	7	10	0.7	10	10	1
SPEG	7	22	0.318182	1	22	0.0454545
SPSB3	7	12	0.583333	10	12	0.833333
SRPK2	7	15	0.466667	3	15	0.2
SSBP4	7	15	0.466667	2	15	0.133333
STRN4	7	24	0.291667	3	24	0.125
SUGP2	7	15	0.466667	6	15	0.4
TCEA2	7	17	0.411765	3	17	0.176471
TMEM184B	7	13	0.538462	2	13	0.153846
TTLL7	7	14	0.5	2	14	0.142857
UGP2	7	32	0.21875	4	32	0.125
VWA5B2	7	6	1.16667	0	6	0
WDR45	7	44	0.159091	3	44	0.0681818
YIF1B	7	16	0.4375	3	16	0.1875
YWHAZ	7	23	0.304348	7	23	0.304348
ZFAND2B	7	21	0.333333	3	21	0.142857
ZNF692	7	30	0.233333	14	30	0.466667
ABLIM2	6	15	0.4	0	15	0
AC004475.1	6	15	0.4	5	15	0.333333
AC105052.3	6	1	6	4	1	4
AC245297.1	6	2	3	2	2	1
ACTB	6	18	0.333333	9	18	0.5
ACTN1	6	21	0.285714	1	21	0.047619
ADCY2	6	8	0.75	1	8	0.125
ADGRB1	6	6	1	0	6	0
AMZ2	6	19	0.315789	2	19	0.105263
ANKRD11	6	42	0.142857	2	42	0.047619
ANKRD13D	6	18	0.333333	3	18	0.166667
ARHGEF2	6	20	0.3	8	20	0.4
ASRGL1	6	11	0.545455	6	11	0.545455
ATP6V0A1	6	25	0.24	6	25	0.24
ATP6V1H	6	19	0.315789	6	19	0.315789
ATRX	6	24	0.25	8	24	0.333333
AUP1	6	8	0.75	8	8	1
BAIAP2	6	30	0.2	5	30	0.166667
BAIAP3	6	16	0.375	0	16	0
BCKDK	6	10	0.6	3	10	0.3
BEGAIN	6	12	0.5	1	12	0.0833333
BEND6	6	4	1.5	1	4	0.25
BRD3OS	6	7	0.857143	3	7	0.428571
BRSK2	6	15	0.4	1	15	0.0666667
C1ORF43	6	0	0	4	0	0
CA11	6	4	1.5	1	4	0.25
CABP1	6	5	1.2	0	5	0
CADPS	6	20	0.3	1	20	0.05
CALY	6	5	1.2	1	5	0.2
CAPRIN2	6	19	0.315789	1	19	0.0526316
CDIP1	6	14	0.428571	2	14	0.142857
CDK10	6	22	0.272727	5	22	0.227273
CDK16	6	23	0.26087	6	23	0.26087
CDK5RAP3	6	37	0.162162	11	37	0.297297
CELF1	6	21	0.285714	9	21	0.428571
CENPT	6	35	0.171429	8	35	0.228571
CERS4	6	16	0.375	3	16	0.1875
CERS5	6	28	0.214286	10	28	0.357143
CHN1	6	42	0.142857	2	42	0.047619
CHPT1	6	10	0.6	0	10	0
CHRD	6	17	0.352941	0	17	0
CHST1	6	3	2	3	3	1
CHST10	6	12	0.5	7	12	0.583333
CLTA	6	10	0.6	3	10	0.3
COL9A2	6	12	0.5	2	12	0.166667
COX4I1	6	18	0.333333	3	18	0.166667
CSNK1E	6	15	0.4	8	15	0.533333
CTNNA1	6	44	0.136364	5	44	0.113636
CYFIP2	6	24	0.25	4	24	0.166667
CYHR1	6	12	0.5	3	12	0.25
DBNDD2	6	9	0.666667	0	9	0
DCAF8	6	18	0.333333	3	18	0.166667
DCXR	6	21	0.285714	1	21	0.047619
DHPS	6	23	0.26087	6	23	0.26087
DYNC1I1	6	12	0.5	4	12	0.333333
DYNC1I2	6	25	0.24	8	25	0.32
DZIP3	6	6	1	3	6	0.5
EIF4A2	6	27	0.222222	13	27	0.481481
EIF4ENIF1	6	13	0.461538	2	13	0.153846
EIF5	6	21	0.285714	5	21	0.238095
ELAC2	6	21	0.285714	2	21	0.0952381
ELMO1	6	19	0.315789	5	19	0.263158
ENSA	6	15	0.4	3	15	0.2
EPN2	6	27	0.222222	5	27	0.185185
ERI3	6	10	0.6	4	10	0.4
ETNPPL	6	10	0.6	0	10	0
FAM107A	6	8	0.75	3	8	0.375
FAM3A	6	22	0.272727	2	22	0.0909091
FBXO7	6	9	0.666667	2	9	0.222222
FBXW7	6	16	0.375	6	16	0.375
FNBP1	6	9	0.666667	3	9	0.333333
FXYD1	6	11	0.545455	0	11	0
GABRB1	6	5	1.2	1	5	0.2
GIPC1	6	13	0.461538	3	13	0.230769
GOLGB1	6	9	0.666667	2	9	0.222222
GRIA3	6	9	0.666667	2	9	0.222222
GSN	6	15	0.4	2	15	0.133333
HEXA	6	16	0.375	2	16	0.125
HPCA	6	5	1.2	1	5	0.2
HSF1	6	14	0.428571	5	14	0.357143
IDH3A	6	24	0.25	3	24	0.125
IDS	6	8	0.75	4	8	0.5
INTS10	6	19	0.315789	2	19	0.105263
KATNB1	6	10	0.6	6	10	0.6
KIAA0930	6	16	0.375	1	16	0.0625
LHPP	6	9	0.666667	1	9	0.111111
LRRFIP2	6	20	0.3	3	20	0.15
LUC7L	6	21	0.285714	12	21	0.571429
MATK	6	15	0.4	1	15	0.0666667
MAX	6	20	0.3	5	20	0.25
MEIS3	6	14	0.428571	2	14	0.142857
MPI	6	24	0.25	2	24	0.0833333
MTCH1	6	6	1	4	6	0.666667
MTFR1L	6	23	0.26087	7	23	0.304348
NAGPA	6	18	0.333333	0	18	0
NCKIPSD	6	9	0.666667	1	9	0.111111
NDUFA5	6	12	0.5	3	12	0.25
NECAB3	6	22	0.272727	3	22	0.136364
NOXA1	6	2	3	0	2	0
NRXN1	6	67	0.0895522	2	67	0.0298507
NUBP2	6	16	0.375	2	16	0.125
NUMB	6	28	0.214286	5	28	0.178571
OCIAD1	6	28	0.214286	6	28	0.214286
OGDHL	6	6	1	0	6	0
P4HTM	6	12	0.5	4	12	0.333333
PFKP	6	12	0.5	4	12	0.333333
PHF20L1	6	20	0.3	6	20	0.3
PICALM	6	24	0.25	2	24	0.0833333
PLP1	6	23	0.26087	2	23	0.0869565
PON2	6	18	0.333333	4	18	0.222222
PPA2	6	22	0.272727	1	22	0.0454545
PPP1R12A	6	23	0.26087	6	23	0.26087
PPP2R2B	6	21	0.285714	4	21	0.190476
PPP4C	6	14	0.428571	4	14	0.285714
PRKCSH	6	20	0.3	4	20	0.2
PRMT2	6	16	0.375	7	16	0.4375
PSMD2	6	20	0.3	8	20	0.4
PSRC1	6	12	0.5	2	12	0.166667
PTMA	6	12	0.5	5	12	0.416667
RAB29	6	9	0.666667	0	9	0
RABGAP1L	6	22	0.272727	0	22	0
RBFOX1	6	24	0.25	2	24	0.0833333
REEP2	6	11	0.545455	6	11	0.545455
REPIN1	6	19	0.315789	4	19	0.210526
RGS12	6	26	0.230769	3	26	0.115385
RHPN1	6	3	2	0	3	0
RTKN	6	11	0.545455	1	11	0.0909091
RTN4	6	15	0.4	7	15	0.466667
RUNDC3B	6	9	0.666667	6	9	0.666667
SAT2	6	14	0.428571	7	14	0.5
SCYL1	6	15	0.4	4	15	0.266667
2005-09-01	6	13	0.461538	4	13	0.307692
SH2B1	6	16	0.375	4	16	0.25
SH3KBP1	6	9	0.666667	1	9	0.111111
SLC1A3	6	16	0.375	5	16	0.3125
SLC25A22	6	31	0.193548	4	31	0.129032
SLC38A1	6	11	0.545455	6	11	0.545455
SLC3A2	6	23	0.26087	5	23	0.217391
SMARCA2	6	66	0.0909091	1	66	0.0151515
SMARCC2	6	15	0.4	8	15	0.533333
SND1	6	16	0.375	1	16	0.0625
SORBS3	6	22	0.272727	2	22	0.0909091
SPOP	6	25	0.24	4	25	0.16
SUN1	6	35	0.171429	8	35	0.228571
SUPT5H	6	20	0.3	4	20	0.2
SYNE1	6	40	0.15	0	40	0
SYP	6	8	0.75	4	8	0.5
SYT5	6	11	0.545455	5	11	0.454545
TACC1	6	29	0.206897	0	29	0
TANGO2	6	26	0.230769	0	26	0
TCF25	6	26	0.230769	2	26	0.0769231
TFG	6	10	0.6	8	10	0.8
THRA	6	10	0.6	7	10	0.7
TMEM134	6	17	0.352941	2	17	0.117647
TPD52L1	6	17	0.352941	0	17	0
TPM1	6	38	0.157895	2	38	0.0526316
TPM3	6	27	0.222222	8	27	0.296296
TRMT1	6	23	0.26087	6	23	0.26087
UBE2D3	6	33	0.181818	5	33	0.151515
UBL7	6	9	0.666667	2	9	0.222222
UCK1	6	9	0.666667	3	9	0.333333
VAMP2	6	4	1.5	4	4	1
VGLL4	6	19	0.315789	5	19	0.263158
VRK3	6	26	0.230769	4	26	0.153846
VSTM2B	6	1	6	3	1	3
WBP1	6	14	0.428571	2	14	0.142857
WIPF2	6	10	0.6	2	10	0.2
ZFYVE21	6	12	0.5	2	12	0.166667
ZMIZ2	6	15	0.4	2	15	0.133333
ZMYND11	6	17	0.352941	3	17	0.176471
ZNF385A	6	15	0.4	3	15	0.2
ZYX	6	10	0.6	3	10	0.3
ABCB6	5	13	0.384615	3	13	0.230769
ABCC5	5	13	0.384615	6	13	0.461538
ABCC8	5	54	0.0925926	0	54	0
ABCD4	5	28	0.178571	2	28	0.0714286
ABHD12	5	9	0.555556	2	9	0.222222
AC003112.1	5	5	1	3	5	0.6
AC092338.1	5	7	0.714286	0	7	0
ACAA1	5	20	0.25	4	20	0.2
ACIN1	5	23	0.217391	12	23	0.521739
ACTN2	5	13	0.384615	2	13	0.153846
ADIPOR1	5	5	1	3	5	0.6
AGAP3	5	26	0.192308	2	26	0.0769231
AK5	5	13	0.384615	1	13	0.0769231
AKAP17A	5	6	0.833333	3	6	0.5
AKAP9	5	16	0.3125	7	16	0.4375
ALAD	5	9	0.555556	4	9	0.444444
ALDOC	5	9	0.555556	1	9	0.111111
ANKS3	5	30	0.166667	3	30	0.1
ANXA7	5	5	1	2	5	0.4
AOPEP	5	22	0.227273	0	22	0
AP1G2	5	34	0.147059	1	34	0.0294118
ARFRP1	5	14	0.357143	2	14	0.142857
ARHGAP44	5	12	0.416667	2	12	0.166667
ARHGDIA	5	17	0.294118	4	17	0.235294
ARHGEF9	5	38	0.131579	4	38	0.105263
ARPP19	5	13	0.384615	3	13	0.230769
ASAH1	5	69	0.0724638	2	69	0.0289855
ATP13A1	5	15	0.333333	8	15	0.533333
ATP1A1	5	11	0.454545	4	11	0.363636
ATP1B1	5	3	1.66667	1	3	0.333333
ATP2C1	5	24	0.208333	5	24	0.208333
BCL7B	5	14	0.357143	3	14	0.214286
BCS1L	5	21	0.238095	5	21	0.238095
BSCL2	5	27	0.185185	2	27	0.0740741
BSG	5	16	0.3125	1	16	0.0625
C3ORF18	5	0	0	3	0	0
C7ORF50	5	0	0	1	0	0
CACNB1	5	12	0.416667	4	12	0.333333
CALM1	5	19	0.263158	1	19	0.0526316
CAMK1G	5	5	1	2	5	0.4
CAMKK1	5	4	1.25	1	4	0.25
CARD19	5	9	0.555556	1	9	0.111111
CASTOR3	5	13	0.384615	3	13	0.230769
CBLN2	5	9	0.555556	5	9	0.555556
CBX3	5	8	0.625	6	8	0.75
CC2D1A	5	9	0.555556	4	9	0.444444
CCDC136	5	15	0.333333	2	15	0.133333
CCDC25	5	12	0.416667	2	12	0.166667
CCDC85A	5	1	5	1	1	1
CDC16	5	12	0.416667	6	12	0.5
CDC37	5	10	0.5	3	10	0.3
CELF5	5	8	0.625	4	8	0.5
CES2	5	14	0.357143	3	14	0.214286
CFL2	5	6	0.833333	1	6	0.166667
CHL1	5	16	0.3125	5	16	0.3125
CHRM3	5	7	0.714286	1	7	0.142857
CKMT1B	5	15	0.333333	0	15	0
CNP	5	12	0.416667	1	12	0.0833333
COL9A3	5	14	0.357143	1	14	0.0714286
COPE	5	11	0.454545	1	11	0.0909091
COPS3	5	18	0.277778	2	18	0.111111
CPEB1	5	18	0.277778	0	18	0
CPLX1	5	4	1.25	1	4	0.25
CREBZF	5	9	0.555556	4	9	0.444444
CTBP1	5	19	0.263158	4	19	0.210526
CYP46A1	5	7	0.714286	1	7	0.142857
DCAF6	5	12	0.416667	2	12	0.166667
DMPK	5	20	0.25	2	20	0.1
DNAJC6	5	8	0.625	2	8	0.25
DTNBP1	5	12	0.416667	1	12	0.0833333
DVL3	5	11	0.454545	3	11	0.272727
EGFL7	5	7	0.714286	1	7	0.142857
EI24	5	14	0.357143	3	14	0.214286
EIF2B4	5	12	0.416667	8	12	0.666667
EIF3B	5	12	0.416667	1	12	0.0833333
EIF5A	5	11	0.454545	2	11	0.181818
ELMO2	5	18	0.277778	9	18	0.5
EPB41L1	5	19	0.263158	3	19	0.157895
EPHA4	5	14	0.357143	3	14	0.214286
EPN1	5	7	0.714286	4	7	0.571429
EXOC7	5	21	0.238095	11	21	0.52381
FAHD2CP	5	5	1	1	5	0.2
FAM120AOS	5	14	0.357143	4	14	0.285714
FAM122B	5	8	0.625	2	8	0.25
FAM219B	5	19	0.263158	5	19	0.263158
FCGRT	5	18	0.277778	3	18	0.166667
FKBP8	5	14	0.357143	3	14	0.214286
FLAD1	5	12	0.416667	6	12	0.5
FPGS	5	21	0.238095	3	21	0.142857
FTH1	5	12	0.416667	3	12	0.25
FUS	5	13	0.384615	4	13	0.307692
FXYD6	5	17	0.294118	5	17	0.294118
GABRA5	5	11	0.454545	1	11	0.0909091
GAPDH	5	11	0.454545	3	11	0.272727
GAS6	5	5	1	1	5	0.2
GBA2	5	8	0.625	3	8	0.375
GDI1	5	15	0.333333	8	15	0.533333
GGA1	5	23	0.217391	5	23	0.217391
GLRB	5	7	0.714286	1	7	0.142857
GLS2	5	17	0.294118	0	17	0
GLYR1	5	13	0.384615	4	13	0.307692
GNPTG	5	9	0.555556	3	9	0.333333
GPC1	5	9	0.555556	5	9	0.555556
GPHN	5	16	0.3125	3	16	0.1875
GPR137	5	19	0.263158	5	19	0.263158
GPRASP2	5	5	1	2	5	0.4
GPS2	5	16	0.3125	5	16	0.3125
GTF2I	5	23	0.217391	6	23	0.26087
GTF3C5	5	10	0.5	5	10	0.5
HBS1L	5	16	0.3125	4	16	0.25
HCFC1R1	5	9	0.555556	1	9	0.111111
HDAC10	5	22	0.227273	2	22	0.0909091
HNRNPA1	5	14	0.357143	4	14	0.285714
HNRNPA2B1	5	9	0.555556	11	9	1.22222
HNRNPM	5	17	0.294118	7	17	0.411765
HPS1	5	15	0.333333	4	15	0.266667
ICA1	5	19	0.263158	1	19	0.0526316
IGSF8	5	5	1	8	5	1.6
ILF3	5	24	0.208333	11	24	0.458333
ILK	5	16	0.3125	6	16	0.375
IQSEC1	5	9	0.555556	0	9	0
JKAMP	5	14	0.357143	4	14	0.285714
JMJD8	5	16	0.3125	3	16	0.1875
KCNAB2	5	48	0.104167	1	48	0.0208333
KCNG1	5	6	0.833333	4	6	0.666667
KEAP1	5	10	0.5	4	10	0.4
KIAA1211L	5	7	0.714286	0	7	0
KIF1A	5	31	0.16129	3	31	0.0967742
LINC00632	5	29	0.172414	3	29	0.103448
LPCAT4	5	10	0.5	4	10	0.4
LRP3	5	4	1.25	2	4	0.5
MAGED4	5	11	0.454545	14	11	1.27273
MAOB	5	3	1.66667	1	3	0.333333
MAPK8IP1	5	3	1.66667	1	3	0.333333
MAPKAP1	5	20	0.25	3	20	0.15
MARS	5	35	0.142857	6	35	0.171429
MAZ	5	16	0.3125	4	16	0.25
MCF2L	5	32	0.15625	4	32	0.125
MCOLN1	5	10	0.5	1	10	0.1
MCRIP1	5	12	0.416667	3	12	0.25
ME3	5	12	0.416667	7	12	0.583333
MFF	5	27	0.185185	6	27	0.222222
MGLL	5	15	0.333333	3	15	0.2
MGRN1	5	18	0.277778	4	18	0.222222
MINK1	5	14	0.357143	1	14	0.0714286
MMP17	5	11	0.454545	2	11	0.181818
MZF1	5	8	0.625	1	8	0.125
N4BP2L2	5	15	0.333333	5	15	0.333333
NAB2	5	5	1	3	5	0.6
NDRG3	5	5	1	1	5	0.2
NELFCD	5	14	0.357143	6	14	0.428571
NPDC1	5	6	0.833333	3	6	0.5
NPM2	5	14	0.357143	0	14	0
NR4A1	5	22	0.227273	1	22	0.0454545
NRBP2	5	10	0.5	2	10	0.2
NRDC	5	14	0.357143	3	14	0.214286
NSF	5	8	0.625	1	8	0.125
OAZ1	5	11	0.454545	4	11	0.363636
P2RX7	5	13	0.384615	0	13	0
PABPN1	5	8	0.625	3	8	0.375
PALM	5	11	0.454545	2	11	0.181818
PAM	5	27	0.185185	5	27	0.185185
PAPOLA	5	26	0.192308	6	26	0.230769
PCBP4	5	18	0.277778	5	18	0.277778
PCMT1	5	13	0.384615	3	13	0.230769
PDE2A	5	27	0.185185	3	27	0.111111
PDZD7	5	9	0.555556	2	9	0.222222
PFN2	5	18	0.277778	4	18	0.222222
PI4KB	5	13	0.384615	6	13	0.461538
PIN1	5	11	0.454545	4	11	0.363636
PKP4	5	18	0.277778	0	18	0
PLEKHB1	5	22	0.227273	1	22	0.0454545
PLEKHB2	5	11	0.454545	1	11	0.0909091
PNKD	5	8	0.625	3	8	0.375
POLRMT	5	8	0.625	4	8	0.5
POMT1	5	16	0.3125	3	16	0.1875
PPP2R5B	5	5	1	4	5	0.8
PPP6R2	5	9	0.555556	3	9	0.333333
PQBP1	5	18	0.277778	2	18	0.111111
PREPL	5	16	0.3125	4	16	0.25
PRKAR1A	5	21	0.238095	3	21	0.142857
PRKCZ	5	26	0.192308	1	26	0.0384615
PRR14	5	13	0.384615	5	13	0.384615
PRXL2B	5	15	0.333333	1	15	0.0666667
PSMC5	5	21	0.238095	4	21	0.190476
PTK2	5	57	0.0877193	4	57	0.0701754
PTK2B	5	17	0.294118	1	17	0.0588235
PTOV1	5	21	0.238095	4	21	0.190476
QDPR	5	9	0.555556	1	9	0.111111
QTRT1	5	12	0.416667	8	12	0.666667
RAB24	5	9	0.555556	7	9	0.777778
RAB40B	5	11	0.454545	2	11	0.181818
RASA4	5	17	0.294118	4	17	0.235294
RB1CC1	5	10	0.5	3	10	0.3
RBFOX3	5	13	0.384615	5	13	0.384615
RBM25	5	12	0.416667	5	12	0.416667
RBM4	5	13	0.384615	5	13	0.384615
RBM5	5	26	0.192308	7	26	0.269231
RBM6	5	20	0.25	2	20	0.1
RHOT1	5	19	0.263158	3	19	0.157895
RIC8A	5	17	0.294118	5	17	0.294118
RIC8B	5	13	0.384615	5	13	0.384615
RMND5B	5	12	0.416667	2	12	0.166667
RNF146	5	15	0.333333	6	15	0.4
RNF167	5	16	0.3125	3	16	0.1875
RNF40	5	12	0.416667	5	12	0.416667
RPL3	5	18	0.277778	3	18	0.166667
RPL41	5	6	0.833333	2	6	0.333333
RPS6KA2	5	13	0.384615	2	13	0.153846
RPS6KA4	5	8	0.625	0	8	0
RPUSD1	5	10	0.5	3	10	0.3
RSRP1	5	22	0.227273	6	22	0.272727
RTN2	5	14	0.357143	2	14	0.142857
RUNX1T1	5	52	0.0961538	21	52	0.403846
RYR2	5	9	0.555556	1	9	0.111111
SCFD1	5	24	0.208333	2	24	0.0833333
SEMA4D	5	24	0.208333	1	24	0.0416667
SERGEF	5	23	0.217391	3	23	0.130435
SEZ6L2	5	9	0.555556	3	9	0.333333
SFXN3	5	7	0.714286	6	7	0.857143
SIPA1L1	5	18	0.277778	0	18	0
SLC14A1	5	20	0.25	0	20	0
SLC25A25	5	8	0.625	4	8	0.5
SLC25A39	5	17	0.294118	5	17	0.294118
SLC39A13	5	13	0.384615	2	13	0.153846
SLC6A1	5	41	0.121951	2	41	0.0487805
SLC9A3R2	5	9	0.555556	2	9	0.222222
SMARCE1	5	51	0.0980392	6	51	0.117647
SNCA	5	13	0.384615	1	13	0.0769231
SNHG14_SNRPN	5	0	0	0	0	0
SNTA1	5	1	5	1	1	1
SORL1	5	13	0.384615	3	13	0.230769
SPARCL1	5	10	0.5	1	10	0.1
SPATA20	5	28	0.178571	1	28	0.0357143
SPG7	5	96	0.0520833	1	96	0.0104167
SPIN1	5	6	0.833333	3	6	0.5
SPPL2B	5	14	0.357143	4	14	0.285714
SPTAN1	5	38	0.131579	7	38	0.184211
SRSF11	5	16	0.3125	6	16	0.375
ST3GAL3	5	85	0.0588235	6	85	0.0705882
ST3GAL5	5	69	0.0724638	2	69	0.0289855
STARD10	5	21	0.238095	1	21	0.047619
STAU1	5	10	0.5	5	10	0.5
STUB1	5	11	0.454545	3	11	0.272727
STX1A	5	14	0.357143	4	14	0.285714
SYT3	5	6	0.833333	2	6	0.333333
SYTL2	5	30	0.166667	0	30	0
TAGLN3	5	7	0.714286	3	7	0.428571
TBC1D17	5	9	0.555556	5	9	0.555556
TBRG4	5	17	0.294118	2	17	0.117647
TEDC1	5	20	0.25	0	20	0
TM7SF2	5	26	0.192308	1	26	0.0384615
TMBIM6	5	28	0.178571	5	28	0.178571
TMED4	5	5	1	4	5	0.8
TMEM129	5	6	0.833333	1	6	0.166667
TMEM130	5	8	0.625	1	8	0.125
TMEM145	5	5	1	1	5	0.2
TMEM205	5	16	0.3125	1	16	0.0625
TMEM25	5	30	0.166667	5	30	0.166667
TMEM8B	5	9	0.555556	3	9	0.333333
TPD52L2	5	10	0.5	5	10	0.5
TPGS2	5	21	0.238095	4	21	0.190476
TPI1	5	10	0.5	3	10	0.3
TRAP1	5	17	0.294118	2	17	0.117647
TRIM2	5	12	0.416667	8	12	0.666667
TRIM9	5	6	0.833333	3	6	0.5
TSC22D1	5	13	0.384615	6	13	0.461538
TSC22D3	5	17	0.294118	2	17	0.117647
TSC22D4	5	6	0.833333	2	6	0.333333
TSPAN17	5	9	0.555556	3	9	0.333333
TSPAN3	5	10	0.5	2	10	0.2
TUBA1A	5	9	0.555556	6	9	0.666667
TUBA4A	5	10	0.5	0	10	0
TUBG2	5	3	1.66667	4	3	1.33333
UBAP2L	5	20	0.25	8	20	0.4
UBC	5	14	0.357143	2	14	0.142857
UBR4	5	17	0.294118	1	17	0.0588235
UNC119	5	8	0.625	2	8	0.25
VEGFA	5	32	0.15625	2	32	0.0625
VEZT	5	41	0.121951	2	41	0.0487805
WBP2	5	19	0.263158	3	19	0.157895
WDR13	5	12	0.416667	3	12	0.25
WNK2	5	16	0.3125	1	16	0.0625
WWP2	5	20	0.25	2	20	0.1
YWHAH	5	6	0.833333	1	6	0.166667
ZER1	5	4	1.25	5	4	1.25
ZNF302	5	15	0.333333	7	15	0.466667
AAAS	4	20	0.2	5	20	0.25
AATK	4	11	0.363636	1	11	0.0909091
ABCA2	4	24	0.166667	1	24	0.0416667
AC092881.1	4	43	0.0930233	5	43	0.116279
AC118754.1	4	8	0.5	0	8	0
AC138969.1	4	13	0.307692	0	13	0
ACBD5	4	8	0.5	2	8	0.25
ACD	4	15	0.266667	4	15	0.266667
ACTG1	4	16	0.25	6	16	0.375
ACTR3B	4	5	0.8	3	5	0.6
ADAM15	4	32	0.125	2	32	0.0625
ADGRG1	4	77	0.0519481	4	77	0.0519481
AIFM3	4	18	0.222222	0	18	0
AIG1	4	10	0.4	4	10	0.4
AKAP6	4	15	0.266667	3	15	0.2
AKR1A1	4	14	0.285714	4	14	0.285714
ALKBH6	4	19	0.210526	0	19	0
AMDHD2	4	19	0.210526	0	19	0
ANAPC11	4	23	0.173913	1	23	0.0434783
ANAPC16	4	5	0.8	2	5	0.4
ANK3	4	32	0.125	4	32	0.125
ANKHD1	4	21	0.190476	3	21	0.142857
ANKRD24	4	6	0.666667	0	6	0
ANKRD36	4	8	0.5	4	8	0.5
ANKRD65	4	5	0.8	0	5	0
ANKRD9	4	5	0.8	0	5	0
ANLN	4	13	0.307692	1	13	0.0769231
ANXA11	4	10	0.4	0	10	0
ANXA6	4	15	0.266667	4	15	0.266667
AP2B1	4	22	0.181818	2	22	0.0909091
AP4B1	4	14	0.285714	3	14	0.214286
APC	4	10	0.4	2	10	0.2
APEX1	4	20	0.2	7	20	0.35
APOE	4	5	0.8	1	5	0.2
APP	4	17	0.235294	2	17	0.117647
ARFIP2	4	10	0.4	3	10	0.3
ARL6IP1	4	8	0.5	1	8	0.125
ARMC8	4	23	0.173913	10	23	0.434783
ARNTL	4	21	0.190476	2	21	0.0952381
ARSA	4	8	0.5	1	8	0.125
ASB3	4	17	0.235294	3	17	0.176471
ATG16L2	4	21	0.190476	0	21	0
ATG4D	4	12	0.333333	2	12	0.166667
ATG9A	4	21	0.190476	2	21	0.0952381
ATP1B3	4	10	0.4	1	10	0.1
ATP2B2	4	14	0.285714	1	14	0.0714286
ATP5F1C	4	10	0.4	2	10	0.2
ATP6AP2	4	33	0.121212	4	33	0.121212
ATP6V0B	4	13	0.307692	3	13	0.230769
ATP6V0D1	4	18	0.222222	1	18	0.0555556
ATPAF1	4	14	0.285714	4	14	0.285714
ATXN2L	4	26	0.153846	3	26	0.115385
AURKAIP1	4	6	0.666667	1	6	0.166667
B3GAT1	4	5	0.8	2	5	0.4
BABAM2	4	11	0.363636	2	11	0.181818
BAP1	4	11	0.363636	2	11	0.181818
BBX	4	26	0.153846	1	26	0.0384615
BCAN	4	8	0.5	3	8	0.375
BECN1	4	22	0.181818	3	22	0.136364
BEX2	4	4	1	2	4	0.5
BEX3	4	4	1	4	4	1
BLOC1S6	4	20	0.2	4	20	0.2
BRD4	4	12	0.333333	2	12	0.166667
BRD8	4	26	0.153846	3	26	0.115385
BTBD10	4	11	0.363636	4	11	0.363636
C12ORF76	4	0	0	3	0	0
C19ORF66	4	0	0	0	0	0
C1ORF109	4	0	0	4	0	0
CADM1	4	22	0.181818	9	22	0.409091
CALCOCO1	4	22	0.181818	3	22	0.136364
CALM2	4	16	0.25	4	16	0.25
CAMK1	4	6	0.666667	2	6	0.333333
CAMK2D	4	14	0.285714	1	14	0.0714286
CAP1	4	19	0.210526	3	19	0.157895
CAPRIN1	4	17	0.235294	4	17	0.235294
CARS	4	16	0.25	6	16	0.375
CBR1	4	5	0.8	3	5	0.6
CBS	4	17	0.235294	3	17	0.176471
CBX7	4	7	0.571429	1	7	0.142857
CCDC107	4	6	0.666667	3	6	0.5
CCDC91	4	22	0.181818	2	22	0.0909091
CCNI	4	9	0.444444	5	9	0.555556
CCPG1	4	13	0.307692	2	13	0.153846
CD200	4	8	0.5	3	8	0.375
CD46	4	19	0.210526	4	19	0.210526
CD47	4	6	0.666667	2	6	0.333333
CDC25B	4	9	0.444444	3	9	0.333333
CDH18	4	12	0.333333	1	12	0.0833333
CDH9	4	5	0.8	0	5	0
CDIPT	4	10	0.4	4	10	0.4
CDK18	4	23	0.173913	0	23	0
CDK2AP1	4	12	0.333333	2	12	0.166667
CDK9	4	5	0.8	2	5	0.4
CELF6	4	5	0.8	1	5	0.2
CELSR2	4	4	1	3	4	0.75
CENPV	4	7	0.571429	4	7	0.571429
CERCAM	4	14	0.285714	1	14	0.0714286
CES4A	4	12	0.333333	1	12	0.0833333
CHD2	4	29	0.137931	4	29	0.137931
CHGA	4	6	0.666667	1	6	0.166667
CHI3L1	4	5	0.8	0	5	0
CHKB	4	12	0.333333	1	12	0.0833333
CHMP1A	4	10	0.4	3	10	0.3
CHMP7	4	10	0.4	4	10	0.4
CHN2	4	24	0.166667	1	24	0.0416667
CHST15	4	5	0.8	0	5	0
CIAPIN1	4	15	0.266667	3	15	0.2
CLIP3	4	6	0.666667	2	6	0.333333
CLK1	4	15	0.266667	6	15	0.4
CLK4	4	15	0.266667	4	15	0.266667
CLPTM1	4	12	0.333333	3	12	0.25
CLSTN3	4	16	0.25	2	16	0.125
CMC2	4	24	0.166667	2	24	0.0833333
CNOT4	4	12	0.333333	3	12	0.25
COA5	4	5	0.8	3	5	0.6
COG1	4	10	0.4	1	10	0.1
COLGALT2	4	5	0.8	1	5	0.2
COX5B	4	4	1	2	4	0.5
CPLX2	4	10	0.4	2	10	0.2
CRAT	4	9	0.444444	2	9	0.222222
CRELD1	4	11	0.363636	3	11	0.272727
CRELD2	4	11	0.363636	3	11	0.272727
CRYAB	4	21	0.190476	1	21	0.047619
CRYBB2P1	4	6	0.666667	2	6	0.333333
CSNK1A1	4	17	0.235294	5	17	0.294118
CTBP2	4	14	0.285714	5	14	0.357143
CTNNA2	4	19	0.210526	0	19	0
CTSF	4	9	0.444444	2	9	0.222222
CTTN	4	15	0.266667	1	15	0.0666667
CXXC5	4	16	0.25	3	16	0.1875
CYBC1	4	40	0.1	5	40	0.125
DALRD3	4	15	0.266667	2	15	0.133333
DCAF11	4	38	0.105263	3	38	0.0789474
DCAKD	4	9	0.444444	3	9	0.333333
DCLK1	4	8	0.5	4	8	0.5
DCLK2	4	7	0.571429	3	7	0.428571
DCX	4	11	0.363636	11	11	1
DDB1	4	25	0.16	2	25	0.08
DDRGK1	4	4	1	3	4	0.75
DDX39A	4	21	0.190476	5	21	0.238095
DDX47	4	12	0.333333	2	12	0.166667
DELE1	4	7	0.571429	2	7	0.285714
DENND6B	4	5	0.8	3	5	0.6
DHDDS	4	25	0.16	2	25	0.08
DHX30	4	15	0.266667	7	15	0.466667
DLGAP3	4	3	1.33333	1	3	0.333333
DLGAP4	4	16	0.25	8	16	0.5
DMAC2	4	16	0.25	2	16	0.125
DMAP1	4	15	0.266667	4	15	0.266667
DNAJB2	4	18	0.222222	4	18	0.222222
DNAJB5	4	10	0.4	7	10	0.7
DPH1	4	17	0.235294	4	17	0.235294
DPH7	4	14	0.285714	8	14	0.571429
DPYSL2	4	8	0.5	3	8	0.375
DSTN	4	3	1.33333	2	3	0.666667
DUT	4	11	0.363636	3	11	0.272727
DYNC1LI2	4	15	0.266667	2	15	0.133333
ECE2	4	10	0.4	0	10	0
ECHS1	4	1	4	3	1	3
EEF1A2	4	7	0.571429	1	7	0.142857
EIF1	4	7	0.571429	4	7	0.571429
ELAVL4	4	19	0.210526	6	19	0.315789
ENC1	4	8	0.5	1	8	0.125
EPS15	4	9	0.444444	4	9	0.444444
EPS15L1	4	16	0.25	8	16	0.5
ERCC1	4	17	0.235294	4	17	0.235294
ERGIC3	4	20	0.2	3	20	0.15
EVI5L	4	7	0.571429	1	7	0.142857
EXD2	4	13	0.307692	3	13	0.230769
FAAH	4	6	0.666667	1	6	0.166667
FADS3	4	13	0.307692	4	13	0.307692
FAHD2B	4	6	0.666667	2	6	0.333333
FAIM2	4	7	0.571429	1	7	0.142857
FAM107B	4	29	0.137931	2	29	0.0689655
FAM131B	4	9	0.444444	3	9	0.333333
FAM13C	4	20	0.2	2	20	0.1
FAM149A	4	18	0.222222	2	18	0.111111
FAM156B	4	8	0.5	2	8	0.25
FAM200B	4	23	0.173913	4	23	0.173913
FAM219A	4	10	0.4	3	10	0.3
FAM241B	4	3	1.33333	2	3	0.666667
FBXL15	4	7	0.571429	3	7	0.428571
FBXL16	4	5	0.8	1	5	0.2
FBXL6	4	9	0.444444	4	9	0.444444
FDFT1	4	26	0.153846	2	26	0.0769231
FDPS	4	21	0.190476	6	21	0.285714
FGF1	4	16	0.25	0	16	0
FGFR1OP2	4	6	0.666667	3	6	0.5
FHL2	4	12	0.333333	0	12	0
FIP1L1	4	13	0.307692	4	13	0.307692
FKBP1A	4	11	0.363636	3	11	0.272727
FKBP1B	4	6	0.666667	4	6	0.666667
FLOT1	4	12	0.333333	1	12	0.0833333
FOLH1	4	13	0.307692	0	13	0
FYN	4	29	0.137931	1	29	0.0344828
GABRA1	4	20	0.2	2	20	0.1
GABRD	4	19	0.210526	0	19	0
GAK	4	23	0.173913	2	23	0.0869565
GAS8	4	20	0.2	1	20	0.05
GATD3B	4	11	0.363636	3	11	0.272727
GET4	4	7	0.571429	2	7	0.285714
GJB6	4	14	0.285714	0	14	0
GLG1	4	14	0.285714	2	14	0.142857
GLOD4	4	19	0.210526	1	19	0.0526316
GLT1D1	4	6	0.666667	1	6	0.166667
GLUL	4	13	0.307692	5	13	0.384615
GMPR2	4	31	0.129032	2	31	0.0645161
GNB1	4	10	0.4	3	10	0.3
GNB2	4	13	0.307692	2	13	0.153846
GNL3	4	12	0.333333	2	12	0.166667
GOLGA7B	4	3	1.33333	2	3	0.666667
GOLM1	4	8	0.5	5	8	0.625
GOSR2	4	47	0.0851064	4	47	0.0851064
GPBP1L1	4	14	0.285714	4	14	0.285714
GPNMB	4	15	0.266667	0	15	0
GPR146	4	5	0.8	0	5	0
GPR162	4	7	0.571429	4	7	0.571429
GPRC5B	4	11	0.363636	2	11	0.181818
GRAMD2B	4	19	0.210526	0	19	0
GRIA4	4	15	0.266667	3	15	0.2
GRINA	4	10	0.4	3	10	0.3
GSDME	4	14	0.285714	2	14	0.142857
GSTA4	4	6	0.666667	3	6	0.5
GTF2IP1	4	10	0.4	1	10	0.1
GTF2IP4	4	2	2	3	2	1.5
GUCY1A1	4	13	0.307692	2	13	0.153846
GUCY1B1	4	8	0.5	1	8	0.125
H2AFY	4	20	0.2	4	20	0.2
HARS	4	16	0.25	1	16	0.0625
HDAC5	4	12	0.333333	5	12	0.416667
HDDC2	4	10	0.4	2	10	0.2
HDGF	4	10	0.4	2	10	0.2
HDGFL2	4	10	0.4	1	10	0.1
HDHD5	4	7	0.571429	4	7	0.571429
HDLBP	4	47	0.0851064	2	47	0.0425532
HECTD1	4	19	0.210526	3	19	0.157895
HERC2P2	4	5	0.8	0	5	0
HES4	4	4	1	3	4	0.75
HGS	4	17	0.235294	7	17	0.411765
HIP1R	4	10	0.4	7	10	0.7
HK1	4	18	0.222222	2	18	0.111111
HM13	4	29	0.137931	3	29	0.103448
HMBOX1	4	16	0.25	5	16	0.3125
HMGN3	4	3	1.33333	5	3	1.66667
HMGXB4	4	8	0.5	2	8	0.25
HNRNPC	4	33	0.121212	6	33	0.181818
HNRNPD	4	12	0.333333	5	12	0.416667
HP1BP3	4	14	0.285714	15	14	1.07143
HSD17B4	4	39	0.102564	1	39	0.025641
HSF4	4	25	0.16	0	25	0
HSP90AB1	4	4	1	5	4	1.25
HSPA12A	4	7	0.571429	3	7	0.428571
HSPA8	4	24	0.166667	4	24	0.166667
HSPD1	4	14	0.285714	5	14	0.357143
ICAM5	4	5	0.8	0	5	0
IFFO1	4	12	0.333333	1	12	0.0833333
IFT122	4	32	0.125	3	32	0.09375
IMP4	4	17	0.235294	3	17	0.176471
IP6K2	4	28	0.142857	6	28	0.214286
IPO13	4	7	0.571429	1	7	0.142857
IQCJ-SCHIP1	4	14	0.285714	3	14	0.214286
IRAK1	4	13	0.307692	0	13	0
IRF9	4	15	0.266667	1	15	0.0666667
ISCU	4	13	0.307692	4	13	0.307692
ITGB1BP1	4	21	0.190476	4	21	0.190476
ITM2C	4	10	0.4	5	10	0.5
ITPK1	4	12	0.333333	1	12	0.0833333
KCNC4	4	8	0.5	0	8	0
KCNT1	4	27	0.148148	0	27	0
KCNV1	4	2	2	2	2	1
KCTD1	4	11	0.363636	2	11	0.181818
KHDRBS3	4	12	0.333333	1	12	0.0833333
KIAA0319L	4	20	0.2	1	20	0.05
KMT2A	4	24	0.166667	3	24	0.125
KYAT1	4	10	0.4	1	10	0.1
L3MBTL2	4	9	0.444444	3	9	0.333333
LAS1L	4	5	0.8	6	5	1.2
LGMN	4	19	0.210526	2	19	0.105263
LIMCH1	4	22	0.181818	10	22	0.454545
LINC00599	4	15	0.266667	5	15	0.333333
LIPE	4	9	0.444444	2	9	0.222222
LMBR1	4	23	0.173913	3	23	0.130435
LMNA	4	25	0.16	2	25	0.08
LMO7	4	27	0.148148	3	27	0.111111
LRRC20	4	7	0.571429	3	7	0.428571
LRRC75B	4	8	0.5	0	8	0
LRSAM1	4	9	0.444444	3	9	0.333333
LUC7L2	4	10	0.4	4	10	0.4
LYNX1	4	7	0.571429	2	7	0.285714
LYRM9	4	7	0.571429	0	7	0
MACF1	4	35	0.114286	4	35	0.114286
MAFG	4	3	1.33333	1	3	0.333333
MAGED4B	4	12	0.333333	17	12	1.41667
MAP1B	4	6	0.666667	4	6	0.666667
MAP2K4	4	15	0.266667	2	15	0.133333
MAP7	4	9	0.444444	0	9	0
MAP9	4	9	0.444444	1	9	0.111111
MAPK3	4	15	0.266667	1	15	0.0666667
MAPK8IP2	4	2	2	2	2	1
2002-03-01	4	8	0.5	0	8	0
MARK2	4	15	0.266667	2	15	0.133333
MARK3	4	26	0.153846	9	26	0.346154
MAST1	4	9	0.444444	5	9	0.555556
MCRS1	4	16	0.25	2	16	0.125
MEF2C	4	56	0.0714286	6	56	0.107143
MEF2D	4	7	0.571429	0	7	0
METRN	4	6	0.666667	1	6	0.166667
METTL3	4	14	0.285714	3	14	0.214286
MFN2	4	6	0.666667	3	6	0.5
MFSD3	4	4	1	2	4	0.5
MGAT1	4	25	0.16	3	25	0.12
MIER2	4	7	0.571429	4	7	0.571429
MINDY2	4	5	0.8	3	5	0.6
MIR100HG	4	89	0.0449438	7	89	0.0786517
MKRN1	4	16	0.25	5	16	0.3125
MLF2	4	11	0.363636	4	11	0.363636
MLXIPL	4	11	0.363636	0	11	0
MMP24OS	4	12	0.333333	2	12	0.166667
MMS19	4	19	0.210526	3	19	0.157895
MOB2	4	7	0.571429	2	7	0.285714
MORN4	4	3	1.33333	3	3	1
MRAS	4	11	0.363636	3	11	0.272727
MRM2	4	5	0.8	4	5	0.8
MROH1	4	11	0.363636	0	11	0
MRPL38	4	17	0.235294	6	17	0.352941
MSMO1	4	5	0.8	4	5	0.8
MTA1	4	20	0.2	6	20	0.3
MTMR14	4	13	0.307692	3	13	0.230769
MVK	4	17	0.235294	2	17	0.117647
MXI1	4	38	0.105263	2	38	0.0526316
MYBBP1A	4	13	0.307692	2	13	0.153846
MYH10	4	11	0.363636	2	11	0.181818
MYO18A	4	24	0.166667	1	24	0.0416667
MYO6	4	16	0.25	3	16	0.1875
NAA10	4	16	0.25	1	16	0.0625
NAA38	4	7	0.571429	1	7	0.142857
NAA60	4	40	0.1	5	40	0.125
NAGK	4	29	0.137931	8	29	0.275862
NAPEPLD	4	10	0.4	5	10	0.5
NARS	4	12	0.333333	3	12	0.25
NASP	4	25	0.16	5	25	0.2
NBL1	4	14	0.285714	1	14	0.0714286
NCAM1	4	30	0.133333	5	30	0.166667
NCBP2	4	13	0.307692	5	13	0.384615
NDST1	4	9	0.444444	1	9	0.111111
NDUFS7	4	20	0.2	3	20	0.15
NEURL1	4	4	1	1	4	0.25
NFIA	4	22	0.181818	7	22	0.318182
NFIB	4	23	0.173913	12	23	0.521739
NFYC	4	24	0.166667	2	24	0.0833333
NGRN	4	3	1.33333	2	3	0.666667
NISCH	4	14	0.285714	3	14	0.214286
NKAIN4	4	9	0.444444	1	9	0.111111
NKTR	4	19	0.210526	5	19	0.263158
NLGN3	4	6	0.666667	3	6	0.5
NOS1AP	4	6	0.666667	3	6	0.5
NPM1	4	12	0.333333	2	12	0.166667
NRCAM	4	17	0.235294	3	17	0.176471
NREP	4	23	0.173913	11	23	0.478261
NRSN1	4	7	0.571429	3	7	0.428571
NSD2	4	27	0.148148	3	27	0.111111
NT5C	4	14	0.285714	1	14	0.0714286
NTRK2	4	8	0.5	0	8	0
NUDCD3	4	11	0.363636	1	11	0.0909091
NUMA1	4	34	0.117647	4	34	0.117647
OGA	4	11	0.363636	7	11	0.636364
OPN3	4	7	0.571429	2	7	0.285714
OPTN	4	12	0.333333	3	12	0.25
ORAI2	4	10	0.4	3	10	0.3
OS9	4	23	0.173913	5	23	0.217391
OSBPL1A	4	17	0.235294	2	17	0.117647
OSBPL6	4	9	0.444444	3	9	0.333333
P3H1	4	14	0.285714	3	14	0.214286
P4HB	4	24	0.166667	4	24	0.166667
PAAF1	4	16	0.25	2	16	0.125
PACS2	4	14	0.285714	1	14	0.0714286
PACSIN1	4	7	0.571429	0	7	0
PACSIN3	4	11	0.363636	0	11	0
PAFAH1B3	4	8	0.5	3	8	0.375
PAIP1	4	10	0.4	4	10	0.4
PAX6	4	82	0.0487805	5	82	0.0609756
PAXX	4	8	0.5	2	8	0.25
PCM1	4	23	0.173913	1	23	0.0434783
PCNP	4	8	0.5	11	8	1.375
PDLIM7	4	16	0.25	5	16	0.3125
PEX5	4	20	0.2	1	20	0.05
PFKL	4	12	0.333333	5	12	0.416667
PHACTR3	4	9	0.444444	3	9	0.333333
PHC2	4	12	0.333333	2	12	0.166667
PHF24	4	4	1	0	4	0
PHPT1	4	6	0.666667	1	6	0.166667
PI4KA	4	18	0.222222	1	18	0.0555556
PIAS2	4	16	0.25	1	16	0.0625
PIGQ	4	25	0.16	4	25	0.16
PIK3R1	4	16	0.25	2	16	0.125
PITPNB	4	11	0.363636	2	11	0.181818
PITPNM1	4	16	0.25	2	16	0.125
PJA1	4	7	0.571429	3	7	0.428571
PKD1	4	40	0.1	3	40	0.075
PLA2G4C	4	24	0.166667	0	24	0
PLEKHA5	4	16	0.25	2	16	0.125
PLEKHG5	4	13	0.307692	1	13	0.0769231
PLPP1	4	6	0.666667	1	6	0.166667
PLPPR2	4	8	0.5	6	8	0.75
PML	4	22	0.181818	5	22	0.227273
PORCN	4	14	0.285714	1	14	0.0714286
PPFIA1	4	27	0.148148	0	27	0
PPFIA2	4	28	0.142857	4	28	0.142857
PPHLN1	4	26	0.153846	4	26	0.153846
PPP1CA	4	11	0.363636	4	11	0.363636
PPP2CA	4	6	0.666667	2	6	0.333333
PPP2R1A	4	12	0.333333	2	12	0.166667
PPP2R2C	4	9	0.444444	0	9	0
PPP4R3B	4	6	0.666667	7	6	1.16667
PRDM2	4	14	0.285714	2	14	0.142857
PREB	4	9	0.444444	5	9	0.555556
PRMT7	4	27	0.148148	1	27	0.037037
PRXL2A	4	6	0.666667	2	6	0.333333
PSMA1	4	14	0.285714	4	14	0.285714
PTGR1	4	9	0.444444	1	9	0.111111
PTH1R	4	8	0.5	0	8	0
PTP4A2	4	22	0.181818	1	22	0.0454545
PTPA	4	26	0.153846	3	26	0.115385
PTPRF	4	16	0.25	5	16	0.3125
PWWP3A	4	17	0.235294	5	17	0.294118
PXK	4	14	0.285714	3	14	0.214286
QARS	4	52	0.0769231	3	52	0.0576923
R3HDM1	4	20	0.2	5	20	0.25
RAB26	4	8	0.5	2	8	0.25
RAB3A	4	4	1	2	4	0.5
RACK1	4	35	0.114286	2	35	0.0571429
RALY	4	10	0.4	3	10	0.3
RBBP7	4	12	0.333333	5	12	0.416667
RBCK1	4	15	0.266667	2	15	0.133333
RBIS	4	13	0.307692	2	13	0.153846
RBM23	4	33	0.121212	4	33	0.121212
RBX1	4	3	1.33333	2	3	0.666667
REEP5	4	7	0.571429	2	7	0.285714
REEP6	4	4	1	0	4	0
RGS7	4	5	0.8	1	5	0.2
RNF114	4	8	0.5	1	8	0.125
RNF170	4	9	0.444444	1	9	0.111111
RNF6	4	7	0.571429	1	7	0.142857
RO60	4	12	0.333333	8	12	0.666667
RPL10	4	18	0.222222	3	18	0.166667
RPL26	4	13	0.307692	1	13	0.0769231
RPL5	4	11	0.363636	2	11	0.181818
RPS14	4	8	0.5	3	8	0.375
RTN1	4	9	0.444444	5	9	0.555556
RUFY2	4	13	0.307692	5	13	0.384615
SAE1	4	14	0.285714	4	14	0.285714
SAFB2	4	11	0.363636	4	11	0.363636
SAP30BP	4	26	0.153846	2	26	0.0769231
SBDSP1	4	5	0.8	4	5	0.8
SCAMP5	4	18	0.222222	2	18	0.111111
SCAP	4	16	0.25	1	16	0.0625
SDR39U1	4	21	0.190476	7	21	0.333333
SEC14L1	4	23	0.173913	2	23	0.0869565
SECISBP2	4	9	0.444444	3	9	0.333333
SEMA4A	4	16	0.25	3	16	0.1875
SEMA6A	4	15	0.266667	3	15	0.2
2009-09-01	4	47	0.0851064	4	47	0.0851064
SERBP1	4	8	0.5	5	8	0.625
SFPQ	4	10	0.4	3	10	0.3
SFSWAP	4	11	0.363636	3	11	0.272727
SH3GL3	4	6	0.666667	5	6	0.833333
SHC1	4	11	0.363636	0	11	0
SHISA4	4	3	1.33333	1	3	0.333333
SHISA5	4	20	0.2	2	20	0.1
SHTN1	4	7	0.571429	4	7	0.571429
SIK3	4	13	0.307692	1	13	0.0769231
SIRPA	4	4	1	1	4	0.25
SIRT3	4	16	0.25	1	16	0.0625
SLAIN1	4	17	0.235294	2	17	0.117647
SLC17A7	4	5	0.8	1	5	0.2
SLC1A6	4	11	0.363636	3	11	0.272727
SLC25A12	4	10	0.4	2	10	0.2
SLC35A2	4	18	0.222222	1	18	0.0555556
SLC35C2	4	13	0.307692	2	13	0.153846
SLC5A6	4	18	0.222222	2	18	0.111111
SLC6A7	4	3	1.33333	2	3	0.666667
SLC9B2	4	11	0.363636	1	11	0.0909091
SMIM7	4	21	0.190476	3	21	0.142857
SMOX	4	12	0.333333	3	12	0.25
SNCB	4	6	0.666667	3	6	0.5
SNRNP200	4	9	0.444444	3	9	0.333333
SNX10	4	9	0.444444	2	9	0.222222
SPATS2L	4	27	0.148148	2	27	0.0740741
SPECC1	4	23	0.173913	2	23	0.0869565
SPTBN1	4	7	0.571429	4	7	0.571429
SPTBN4	4	14	0.285714	0	14	0
SRP19	4	12	0.333333	4	12	0.333333
SRP9	4	9	0.444444	5	9	0.555556
SRRM1	4	23	0.173913	5	23	0.217391
SSBP1	4	15	0.266667	2	15	0.133333
STAMBP	4	11	0.363636	4	11	0.363636
STAT3	4	14	0.285714	2	14	0.142857
STMN1	4	9	0.444444	6	9	0.666667
STMN4	4	7	0.571429	7	7	1
STOML1	4	13	0.307692	4	13	0.307692
STX4	4	17	0.235294	1	17	0.0588235
STXBP1	4	23	0.173913	3	23	0.130435
SULT4A1	4	4	1	4	4	1
SUMF2	4	23	0.173913	6	23	0.26087
SYNGR1	4	7	0.571429	2	7	0.285714
SYS1	4	8	0.5	2	8	0.25
TAOK3	4	19	0.210526	5	19	0.263158
TCERG1	4	16	0.25	5	16	0.3125
TCOF1	4	19	0.210526	0	19	0
TDRKH	4	15	0.266667	4	15	0.266667
TGFBR3L	4	3	1.33333	0	3	0
THAP4	4	6	0.666667	1	6	0.166667
THY1	4	10	0.4	1	10	0.1
TLN2	4	11	0.363636	0	11	0
TMEFF2	4	4	1	3	4	0.75
TMEM132A	4	14	0.285714	5	14	0.357143
TMEM144	4	17	0.235294	0	17	0
TMEM198	4	4	1	2	4	0.5
TMEM214	4	13	0.307692	1	13	0.0769231
TMEM219	4	8	0.5	5	8	0.625
TMEM230	4	11	0.363636	3	11	0.272727
TMEM59	4	9	0.444444	2	9	0.222222
TMEM63B	4	10	0.4	4	10	0.4
TMEM9	4	11	0.363636	4	11	0.363636
TOR2A	4	9	0.444444	2	9	0.222222
TP53I11	4	23	0.173913	4	23	0.173913
TPD52	4	29	0.137931	2	29	0.0689655
TPM4	4	35	0.114286	2	35	0.0571429
TRABD	4	6	0.666667	3	6	0.5
TRAPPC2L	4	15	0.266667	3	15	0.2
TRIM37	4	14	0.285714	3	14	0.214286
TRIO	4	25	0.16	1	25	0.04
TRMT2A	4	20	0.2	3	20	0.15
TRMU	4	24	0.166667	3	24	0.125
TSPYL2	4	6	0.666667	2	6	0.333333
TTC7B	4	15	0.266667	1	15	0.0666667
TTYH1	4	17	0.235294	2	17	0.117647
TUBA1B	4	8	0.5	1	8	0.125
TUBGCP6	4	8	0.5	2	8	0.25
TUFM	4	4	1	2	4	0.5
TUG1	4	20	0.2	2	20	0.1
TYRO3	4	9	0.444444	1	9	0.111111
UBA2	4	10	0.4	4	10	0.4
UBAC1	4	6	0.666667	1	6	0.166667
UBAP1	4	5	0.8	3	5	0.6
UBE2E3	4	14	0.285714	3	14	0.214286
UBE2H	4	10	0.4	1	10	0.1
UBE2I	4	19	0.210526	5	19	0.263158
UBE2Q2	4	8	0.5	2	8	0.25
UBE3A	4	28	0.142857	7	28	0.25
UBXN11	4	16	0.25	0	16	0
UFM1	4	5	0.8	4	5	0.8
UNC5A	4	3	1.33333	1	3	0.333333
UQCRC1	4	10	0.4	9	10	0.9
USP4	4	14	0.285714	3	14	0.214286
VCP	4	7	0.571429	1	7	0.142857
VDAC2	4	14	0.285714	3	14	0.214286
VPS35	4	12	0.333333	1	12	0.0833333
VSNL1	4	6	0.666667	1	6	0.166667
VSTM2A	4	8	0.5	3	8	0.375
WDR18	4	11	0.363636	4	11	0.363636
YDJC	4	7	0.571429	2	7	0.285714
YPEL3	4	12	0.333333	2	12	0.166667
YPEL4	4	10	0.4	2	10	0.2
YPEL5	4	10	0.4	2	10	0.2
YTHDF1	4	2	2	1	2	0.5
ZBTB17	4	16	0.25	4	16	0.25
ZBTB43	4	5	0.8	2	5	0.4
ZC3H14	4	26	0.153846	5	26	0.192308
ZDHHC18	4	5	0.8	1	5	0.2
ZFAND1	4	25	0.16	2	25	0.08
ZNF131	4	20	0.2	6	20	0.3
ZNF148	4	10	0.4	3	10	0.3
ZNF25	4	3	1.33333	2	3	0.666667
ZNF32	4	3	1.33333	2	3	0.666667
ZNF395	4	11	0.363636	2	11	0.181818
ZNF76	4	11	0.363636	5	11	0.454545
ZNF875	4	28	0.142857	2	28	0.0714286
ZNRD2_FAM89B	4	0	0	0	0	0
ZRANB2	4	7	0.571429	4	7	0.571429
AACS	3	12	0.25	2	12	0.166667
AAGAB	3	7	0.428571	2	7	0.285714
AAMP	3	10	0.3	6	10	0.6
AARS	3	7	0.428571	2	7	0.285714
AARSD1	3	19	0.157895	3	19	0.157895
ABCA5	3	14	0.214286	1	14	0.0714286
ABCB9	3	21	0.142857	1	21	0.047619
ABHD14A	3	6	0.5	1	6	0.166667
ABHD6	3	7	0.428571	2	7	0.285714
AC004156.1	3	7	0.428571	2	7	0.285714
AC005747.1	3	19	0.157895	1	19	0.0526316
AC006538.1	3	14	0.214286	3	14	0.214286
AC010642.2	3	9	0.333333	0	9	0
AC022966.1	3	24	0.125	2	24	0.0833333
AC025839.1	3	1	3	0	1	0
AC034102.1	3	11	0.272727	4	11	0.363636
AC087289.1	3	7	0.428571	2	7	0.285714
AC093323.1	3	4	0.75	2	4	0.5
AC124312.1	3	2	1.5	1	2	0.5
AC124319.1	3	20	0.15	0	20	0
AC138969.2_NPIPA7	3	0	0	0	0	0
ACAD8	3	17	0.176471	1	17	0.0588235
ACADM	3	18	0.166667	4	18	0.222222
ACAT2	3	3	1	4	3	1.33333
ACHE	3	14	0.214286	2	14	0.142857
ACLY	3	10	0.3	2	10	0.2
ACOT7	3	10	0.3	1	10	0.1
ACOT8	3	13	0.230769	0	13	0
ACP1	3	13	0.230769	3	13	0.230769
ACSL3	3	11	0.272727	2	11	0.181818
ACTR1B	3	3	1	3	3	1
ACYP2	3	9	0.333333	0	9	0
ADA	3	9	0.333333	1	9	0.111111
ADAM11	3	5	0.6	0	5	0
ADAMTSL2	3	4	0.75	1	4	0.25
ADAP1	3	19	0.157895	1	19	0.0526316
ADCK5	3	8	0.375	5	8	0.625
ADGRL3	3	18	0.166667	2	18	0.111111
ADHFE1	3	16	0.1875	1	16	0.0625
ADK	3	6	0.5	2	6	0.333333
AFTPH	3	7	0.428571	3	7	0.428571
AGAP2	3	4	0.75	2	4	0.5
AGPAT4	3	5	0.6	2	5	0.4
AGRN	3	10	0.3	2	10	0.2
AIF1L	3	10	0.3	3	10	0.3
AK1	3	6	0.5	1	6	0.166667
AKAP12	3	5	0.6	1	5	0.2
AKIP1	3	11	0.272727	2	11	0.181818
AKT2	3	42	0.0714286	3	42	0.0714286
AL049834.1	3	22	0.136364	3	22	0.136364
AL391807.1	3	10	0.3	2	10	0.2
ALAS1	3	6	0.5	3	6	0.5
ALCAM	3	9	0.333333	3	9	0.333333
ALDOA	3	19	0.157895	2	19	0.105263
AMN1	3	12	0.25	2	12	0.166667
AMPD2	3	33	0.0909091	4	33	0.121212
AMPH	3	9	0.333333	1	9	0.111111
ANAPC15	3	17	0.176471	1	17	0.0588235
ANGPTL4	3	11	0.272727	0	11	0
ANKH	3	9	0.333333	3	9	0.333333
ANKRD12	3	9	0.333333	5	9	0.555556
ANKRD13B	3	9	0.333333	3	9	0.333333
ANKRD20A4	3	3	1	1	3	0.333333
ANKRD26	3	6	0.5	1	6	0.166667
ANKRD27	3	9	0.333333	1	9	0.111111
ANKRD36B	3	8	0.375	1	8	0.125
ANKRD46	3	11	0.272727	2	11	0.181818
ANKRD54	3	12	0.25	1	12	0.0833333
ANP32A	3	11	0.272727	2	11	0.181818
AP001453.5	3	2	1.5	0	2	0
AP002956.1	3	17	0.176471	0	17	0
AP1B1	3	11	0.272727	2	11	0.181818
AP2M1	3	22	0.136364	11	22	0.5
AP3B2	3	32	0.09375	2	32	0.0625
AP3S1	3	9	0.333333	6	9	0.666667
APBA2	3	12	0.25	3	12	0.25
APEH	3	16	0.1875	2	16	0.125
API5	3	11	0.272727	2	11	0.181818
APMAP	3	2	1.5	2	2	1
ARFGAP2	3	30	0.1	6	30	0.2
ARFGAP3	3	6	0.5	2	6	0.333333
ARHGAP5	3	11	0.272727	0	11	0
ARHGDIG	3	4	0.75	0	4	0
ARHGEF1	3	23	0.130435	4	23	0.173913
ARHGEF17	3	7	0.428571	2	7	0.285714
ARID4A	3	11	0.272727	2	11	0.181818
ARID5A	3	6	0.5	1	6	0.166667
ARID5B	3	4	0.75	1	4	0.25
ARL2BP	3	4	0.75	3	4	0.75
ARMC10	3	11	0.272727	2	11	0.181818
ARMC6	3	20	0.15	3	20	0.15
ARMCX3	3	7	0.428571	3	7	0.428571
ARMT1	3	4	0.75	1	4	0.25
ARPC2	3	18	0.166667	2	18	0.111111
ARRDC2	3	9	0.333333	0	9	0
ASB13	3	5	0.6	0	5	0
ASCC1	3	19	0.157895	3	19	0.157895
ASNS	3	17	0.176471	2	17	0.117647
ASPSCR1	3	21	0.142857	1	21	0.047619
ATF5	3	5	0.6	1	5	0.2
ATG16L1	3	18	0.166667	2	18	0.111111
ATG7	3	24	0.125	1	24	0.0416667
ATIC	3	14	0.214286	1	14	0.0714286
ATL1	3	10	0.3	2	10	0.2
ATOX1	3	7	0.428571	2	7	0.285714
ATP2A2	3	12	0.25	1	12	0.0833333
ATP5F1A	3	20	0.15	3	20	0.15
ATP5MC3	3	5	0.6	1	5	0.2
ATP5MF	3	12	0.25	3	12	0.25
ATP5PF	3	8	0.375	1	8	0.125
ATP6V0C	3	4	0.75	1	4	0.25
ATP6V0E2	3	14	0.214286	2	14	0.142857
ATRAID	3	8	0.375	2	8	0.25
ATXN7L3	3	12	0.25	2	12	0.166667
B4GALT3	3	13	0.230769	5	13	0.384615
B4GALT7	3	8	0.375	3	8	0.375
B9D1	3	23	0.130435	0	23	0
BAZ2B	3	18	0.166667	8	18	0.444444
BCAP31	3	13	0.230769	1	13	0.0769231
BCAR1	3	22	0.136364	1	22	0.0454545
BCAS3	3	34	0.0882353	1	34	0.0294118
BCCIP	3	5	0.6	3	5	0.6
BEND5	3	6	0.5	1	6	0.166667
BEX1	3	1	3	1	1	1
BID	3	15	0.2	4	15	0.266667
BIN3	3	12	0.25	1	12	0.0833333
BIRC6	3	13	0.230769	2	13	0.153846
BOK	3	2	1.5	1	2	0.5
BOLA3	3	5	0.6	0	5	0
BOP1	3	6	0.5	6	6	1
BPTF	3	19	0.157895	3	19	0.157895
BRAT1	3	6	0.5	5	6	0.833333
BRF1	3	22	0.136364	2	22	0.0909091
BRWD1	3	16	0.1875	2	16	0.125
BTBD3	3	15	0.2	1	15	0.0666667
BTBD6	3	6	0.5	1	6	0.166667
BTBD8	3	7	0.428571	1	7	0.142857
BUB3	3	5	0.6	3	5	0.6
BUD23	3	18	0.166667	2	18	0.111111
C12ORF10	3	0	0	1	0	0
C16ORF70	3	0	0	2	0	0
C17ORF58	3	0	0	2	0	0
C19ORF47	3	0	0	2	0	0
C1ORF35	3	0	0	2	0	0
C1QC	3	3	1	0	3	0
C22ORF39	3	0	0	3	0	0
C2CD4D-AS1	3	1	3	0	1	0
C2ORF42	3	0	0	1	0	0
C2ORF72	3	0	0	0	0	0
C9ORF24	3	0	0	0	0	0
CA7	3	3	1	0	3	0
CAB39L	3	12	0.25	1	12	0.0833333
CACNA1B	3	7	0.428571	1	7	0.142857
CACNB4	3	74	0.0405405	3	74	0.0405405
CACNG3	3	1	3	1	1	1
CALCOCO2	3	28	0.107143	1	28	0.0357143
CALR	3	7	0.428571	1	7	0.142857
CAMK1D	3	4	0.75	0	4	0
CAMLG	3	2	1.5	1	2	0.5
CAP2	3	9	0.333333	3	9	0.333333
CAPN10	3	16	0.1875	1	16	0.0625
CAPZA2	3	15	0.2	2	15	0.133333
CARMIL2	3	12	0.25	0	12	0
CASD1	3	6	0.5	2	6	0.333333
CAST	3	44	0.0681818	0	44	0
CASTOR1	3	14	0.214286	0	14	0
CBX6	3	3	1	2	3	0.666667
CCAR1	3	18	0.166667	1	18	0.0555556
CCDC106	3	9	0.333333	3	9	0.333333
CCDC130	3	12	0.25	2	12	0.166667
CCDC144B	3	9	0.333333	4	9	0.444444
CCDC74A	3	8	0.375	1	8	0.125
CCDC88A	3	68	0.0441176	6	68	0.0882353
CCKBR	3	6	0.5	1	6	0.166667
CCND3	3	23	0.130435	1	23	0.0434783
CCNH	3	14	0.214286	4	14	0.285714
CCNL1	3	26	0.115385	3	26	0.115385
CCNL2	3	20	0.15	13	20	0.65
CCNQ	3	9	0.333333	0	9	0
CCNY	3	10	0.3	0	10	0
CCS	3	9	0.333333	4	9	0.444444
CCSER2	3	10	0.3	2	10	0.2
CCT2	3	14	0.214286	1	14	0.0714286
CCT3	3	16	0.1875	2	16	0.125
CCT7	3	17	0.176471	2	17	0.117647
CCZ1	3	7	0.428571	3	7	0.428571
CD99L2	3	9	0.333333	3	9	0.333333
CDC42SE2	3	12	0.25	4	12	0.333333
CDK17	3	12	0.25	3	12	0.25
CDK20	3	10	0.3	4	10	0.4
CDK2AP2	3	5	0.6	2	5	0.4
CDK5R1	3	3	1	2	3	0.666667
CDKL5	3	11	0.272727	0	11	0
CDPF1	3	6	0.5	1	6	0.166667
CEP170B	3	4	0.75	2	4	0.5
CEP68	3	5	0.6	3	5	0.6
CGREF1	3	9	0.333333	0	9	0
CHCHD7	3	18	0.166667	3	18	0.166667
CHD1L	3	34	0.0882353	1	34	0.0294118
CHD4	3	54	0.0555556	1	54	0.0185185
CHD5	3	6	0.5	0	6	0
CHD6	3	9	0.333333	1	9	0.111111
CHD7	3	12	0.25	3	12	0.25
CHD9	3	21	0.142857	3	21	0.142857
CHID1	3	24	0.125	2	24	0.0833333
CHMP2A	3	8	0.375	2	8	0.25
CHMP3	3	9	0.333333	1	9	0.111111
CHPF2	3	4	0.75	3	4	0.75
CHTF8	3	8	0.375	2	8	0.25
CKMT2	3	12	0.25	0	12	0
CLASRP	3	16	0.1875	8	16	0.5
CLCN7	3	14	0.214286	1	14	0.0714286
CLINT1	3	10	0.3	2	10	0.2
CLK3	3	27	0.111111	4	27	0.148148
CLSTN1	3	6	0.5	1	6	0.166667
CLTC	3	15	0.2	2	15	0.133333
CLUHP3	3	7	0.428571	1	7	0.142857
CMAS	3	5	0.6	2	5	0.4
CNIH1	3	7	0.428571	1	7	0.142857
CNOT11	3	3	1	2	3	0.666667
CNOT7	3	13	0.230769	4	13	0.307692
CNOT8	3	25	0.12	8	25	0.32
CNPY3	3	2	1.5	2	2	1
CNRIP1	3	4	0.75	1	4	0.25
CNTN1	3	11	0.272727	2	11	0.181818
CNTNAP1	3	4	0.75	0	4	0
CNTNAP5	3	3	1	1	3	0.333333
COASY	3	14	0.214286	3	14	0.214286
COG4	3	14	0.214286	5	14	0.357143
COMMD3	3	15	0.2	6	15	0.4
COMMD5	3	7	0.428571	1	7	0.142857
COMT	3	11	0.272727	1	11	0.0909091
COP1	3	11	0.272727	6	11	0.545455
COPB1	3	12	0.25	3	12	0.25
COPS6	3	10	0.3	5	10	0.5
COPS9	3	5	0.6	1	5	0.2
COQ4	3	5	0.6	2	5	0.4
COQ6	3	20	0.15	2	20	0.1
COQ8A	3	9	0.333333	2	9	0.222222
COQ8B	3	17	0.176471	3	17	0.176471
CORO6	3	12	0.25	0	12	0
CPNE5	3	8	0.375	0	8	0
CPSF1	3	14	0.214286	3	14	0.214286
CPSF4	3	13	0.230769	3	13	0.230769
CPTP	3	3	1	2	3	0.666667
CREG2	3	3	1	0	3	0
CROCC	3	13	0.230769	5	13	0.384615
CROCCP2	3	7	0.428571	5	7	0.714286
CRTC1	3	4	0.75	2	4	0.5
CS	3	33	0.0909091	3	33	0.0909091
CSDE1	3	18	0.166667	7	18	0.388889
CSNK1G2	3	11	0.272727	2	11	0.181818
CSTF3	3	8	0.375	2	8	0.25
CTIF	3	11	0.272727	3	11	0.272727
CTNNAL1	3	5	0.6	1	5	0.2
CTNNB1	3	56	0.0535714	5	56	0.0892857
CTNND2	3	17	0.176471	3	17	0.176471
CTSA	3	20	0.15	1	20	0.05
CTSL	3	6	0.5	2	6	0.333333
CUL2	3	10	0.3	4	10	0.4
CUX1	3	23	0.130435	1	23	0.0434783
CYC1	3	4	0.75	3	4	0.75
D2HGDH	3	16	0.1875	1	16	0.0625
DAAM1	3	13	0.230769	6	13	0.461538
DAP3	3	26	0.115385	3	26	0.115385
DAPK3	3	7	0.428571	2	7	0.285714
DBN1	3	11	0.272727	4	11	0.363636
DBNDD1	3	7	0.428571	2	7	0.285714
DCP1B	3	7	0.428571	2	7	0.285714
DCTD	3	17	0.176471	4	17	0.235294
DCTN3	3	11	0.272727	1	11	0.0909091
DDAH1	3	5	0.6	1	5	0.2
DDHD2	3	24	0.125	2	24	0.0833333
DDIT3	3	6	0.5	0	6	0
DDX17	3	12	0.25	3	12	0.25
DDX18	3	6	0.5	1	6	0.166667
DDX49	3	14	0.214286	2	14	0.142857
DDX54	3	10	0.3	1	10	0.1
DEAF1	3	12	0.25	4	12	0.333333
DENND4B	3	13	0.230769	1	13	0.0769231
DGUOK	3	8	0.375	3	8	0.375
DHRS4	3	8	0.375	0	8	0
DIAPH1	3	18	0.166667	2	18	0.111111
DIP2A	3	13	0.230769	1	13	0.0769231
DIRAS2	3	3	1	1	3	0.333333
DLC1	3	18	0.166667	0	18	0
DLX6-AS1	3	12	0.25	4	12	0.333333
DNAJB1	3	11	0.272727	1	11	0.0909091
DNAJB12	3	6	0.5	1	6	0.166667
DNAJC11	3	11	0.272727	2	11	0.181818
DNALI1	3	6	0.5	1	6	0.166667
DNASE1L1	3	12	0.25	0	12	0
DNM1L	3	30	0.1	6	30	0.2
DNM3	3	8	0.375	1	8	0.125
DOCK9	3	19	0.157895	3	19	0.157895
DOHH	3	1	3	1	1	1
DOK4	3	18	0.166667	5	18	0.277778
DOK6	3	5	0.6	2	5	0.4
DOLPP1	3	5	0.6	3	5	0.6
DPP10	3	13	0.230769	1	13	0.0769231
DPP6	3	16	0.1875	1	16	0.0625
DRG2	3	21	0.142857	2	21	0.0952381
DUS1L	3	16	0.1875	1	16	0.0625
DUS3L	3	15	0.2	5	15	0.333333
DUSP18	3	10	0.3	5	10	0.5
DUSP22	3	16	0.1875	2	16	0.125
DVL1	3	8	0.375	1	8	0.125
DYNLL1	3	11	0.272727	3	11	0.272727
DYRK4	3	17	0.176471	0	17	0
E2F4	3	13	0.230769	4	13	0.307692
ECSIT	3	14	0.214286	2	14	0.142857
EEF1D	3	56	0.0535714	1	56	0.0178571
EFCAB14	3	6	0.5	1	6	0.166667
EFEMP1	3	14	0.214286	0	14	0
EFNA3	3	3	1	4	3	1.33333
EIF2B5	3	31	0.0967742	6	31	0.193548
EIF3I	3	6	0.5	3	6	0.5
EIF3J-DT	3	7	0.428571	0	7	0
EIF3M	3	13	0.230769	1	13	0.0769231
EIF4B	3	14	0.214286	2	14	0.142857
EIF4E2	3	14	0.214286	4	14	0.285714
EIF4G1	3	38	0.0789474	4	38	0.105263
EIF4G2	3	32	0.09375	7	32	0.21875
EIF4H	3	5	0.6	2	5	0.4
EIF6	3	8	0.375	1	8	0.125
ELAVL2	3	8	0.375	6	8	0.75
ELK1	3	4	0.75	2	4	0.5
ELMOD3	3	22	0.136364	2	22	0.0909091
ELOC	3	10	0.3	2	10	0.2
ELOF1	3	9	0.333333	1	9	0.111111
ELP5	3	15	0.2	2	15	0.133333
ENPP2	3	9	0.333333	0	9	0
ENPP5	3	3	1	0	3	0
EPDR1	3	4	0.75	1	4	0.25
EPRS	3	6	0.5	2	6	0.333333
ERCC3	3	21	0.142857	4	21	0.190476
EXOSC10	3	11	0.272727	4	11	0.363636
EXOSC8	3	11	0.272727	8	11	0.727273
EZH1	3	24	0.125	4	24	0.166667
F3	3	4	0.75	1	4	0.25
FAAP20	3	15	0.2	2	15	0.133333
FAHD2A	3	6	0.5	1	6	0.166667
FAM126B	3	11	0.272727	3	11	0.272727
FAM131A	3	11	0.272727	5	11	0.454545
FAM156A	3	23	0.130435	2	23	0.0869565
FAM160A2	3	5	0.6	3	5	0.6
FAM161A	3	7	0.428571	2	7	0.285714
FAM173A	3	8	0.375	2	8	0.25
FAM177A1	3	11	0.272727	2	11	0.181818
FAM193B	3	19	0.157895	1	19	0.0526316
FAM222B	3	15	0.2	3	15	0.2
FAM228B	3	10	0.3	2	10	0.2
FAM234A	3	21	0.142857	3	21	0.142857
FAM32A	3	5	0.6	3	5	0.6
FAM45A	3	11	0.272727	2	11	0.181818
FAM49A	3	5	0.6	3	5	0.6
FAM57B	3	7	0.428571	4	7	0.571429
FAM81A	3	15	0.2	1	15	0.0666667
FAM98C	3	10	0.3	1	10	0.1
FARSB	3	2	1.5	7	2	3.5
FASTKD3	3	8	0.375	3	8	0.375
FBXO2	3	6	0.5	1	6	0.166667
FBXO3	3	13	0.230769	3	13	0.230769
FBXW11	3	12	0.25	4	12	0.333333
FCHO1	3	36	0.0833333	3	36	0.0833333
FEZ2	3	16	0.1875	3	16	0.1875
FGF17	3	4	0.75	0	4	0
FIBP	3	13	0.230769	2	13	0.153846
FKBP15	3	6	0.5	1	6	0.166667
FKBP3	3	4	0.75	1	4	0.25
FLCN	3	10	0.3	2	10	0.2
FLNA	3	18	0.166667	2	18	0.111111
FMNL1	3	12	0.25	0	12	0
FMNL2	3	4	0.75	1	4	0.25
FN1	3	27	0.111111	3	27	0.111111
FNTA	3	14	0.214286	4	14	0.285714
FOXRED1	3	18	0.166667	2	18	0.111111
FRMPD4	3	6	0.5	1	6	0.166667
FSD1	3	10	0.3	4	10	0.4
FSTL3	3	7	0.428571	1	7	0.142857
FSTL4	3	7	0.428571	0	7	0
FTL	3	1	3	3	1	3
FTSJ1	3	13	0.230769	3	13	0.230769
FXR1	3	22	0.136364	2	22	0.0909091
G6PC3	3	8	0.375	1	8	0.125
GABARAP	3	6	0.5	1	6	0.166667
GABARAPL1	3	19	0.157895	2	19	0.105263
GABRA2	3	16	0.1875	2	16	0.125
GALK2	3	22	0.136364	1	22	0.0454545
GALNT9	3	10	0.3	0	10	0
GALT	3	29	0.103448	4	29	0.137931
GARNL3	3	22	0.136364	3	22	0.136364
GART	3	18	0.166667	3	18	0.166667
GCAT	3	7	0.428571	1	7	0.142857
GDAP1	3	8	0.375	6	8	0.75
GDAP1L1	3	8	0.375	4	8	0.5
GDI2	3	9	0.333333	3	9	0.333333
GFM2	3	10	0.3	2	10	0.2
GFRA2	3	8	0.375	1	8	0.125
GGNBP2	3	9	0.333333	2	9	0.222222
GHITM	3	1	3	2	1	2
GLCCI1	3	12	0.25	0	12	0
GLT8D1	3	15	0.2	5	15	0.333333
GNA15	3	3	1	1	3	0.333333
GNAI2	3	12	0.25	3	12	0.25
GNAO1	3	26	0.115385	2	26	0.0769231
GNAZ	3	3	1	1	3	0.333333
GNPAT	3	6	0.5	2	6	0.333333
GOLGA7	3	7	0.428571	3	7	0.428571
GORASP1	3	27	0.111111	1	27	0.037037
GOT1	3	3	1	1	3	0.333333
GOT2	3	7	0.428571	2	7	0.285714
GPAA1	3	18	0.166667	5	18	0.277778
GPI	3	21	0.142857	1	21	0.047619
GPR108	3	17	0.176471	3	17	0.176471
GPRASP1	3	6	0.5	0	6	0
GPSM2	3	12	0.25	3	12	0.25
GPX4	3	13	0.230769	1	13	0.0769231
GRAMD1A	3	14	0.214286	3	14	0.214286
GSS	3	28	0.107143	5	28	0.178571
GSTK1	3	9	0.333333	2	9	0.222222
GSTO1	3	7	0.428571	1	7	0.142857
GTDC1	3	20	0.15	2	20	0.1
HAGH	3	12	0.25	2	12	0.166667
HAUS5	3	9	0.333333	2	9	0.222222
HBP1	3	15	0.2	4	15	0.266667
HDHD2	3	13	0.230769	4	13	0.307692
HHATL	3	12	0.25	0	12	0
HINT2	3	7	0.428571	1	7	0.142857
HMBS	3	32	0.09375	2	32	0.0625
HMCES	3	8	0.375	3	8	0.375
HMG20B	3	16	0.1875	5	16	0.3125
HMGN1	3	21	0.142857	17	21	0.809524
HNRNPA3	3	5	0.6	5	5	1
HNRNPAB	3	8	0.375	3	8	0.375
HNRNPH1	3	50	0.06	10	50	0.2
HNRNPH3	3	11	0.272727	7	11	0.636364
HNRNPR	3	13	0.230769	7	13	0.538462
HOPX	3	15	0.2	2	15	0.133333
HPS4	3	18	0.166667	2	18	0.111111
HRH3	3	3	1	0	3	0
HSP90B1	3	11	0.272727	1	11	0.0909091
HSPBP1	3	9	0.333333	2	9	0.222222
HTATSF1	3	4	0.75	2	4	0.5
HYOU1	3	23	0.130435	2	23	0.0869565
ICA1L	3	22	0.136364	3	22	0.136364
IDH2	3	4	0.75	2	4	0.5
IFITM10	3	4	0.75	0	4	0
IFRD2	3	15	0.2	2	15	0.133333
IFT43	3	12	0.25	1	12	0.0833333
IFT52	3	9	0.333333	3	9	0.333333
IKZF5	3	5	0.6	1	5	0.2
ILKAP	3	12	0.25	3	12	0.25
IMPDH1	3	18	0.166667	4	18	0.222222
INF2	3	9	0.333333	1	9	0.111111
INO80E	3	14	0.214286	2	14	0.142857
INPP4A	3	10	0.3	3	10	0.3
INPP5J	3	13	0.230769	1	13	0.0769231
INPP5K	3	20	0.15	3	20	0.15
IQSEC3	3	5	0.6	0	5	0
ITPRID2	3	15	0.2	2	15	0.133333
JAK1	3	6	0.5	1	6	0.166667
JAM3	3	8	0.375	1	8	0.125
JDP2	3	8	0.375	0	8	0
JMJD4	3	7	0.428571	0	7	0
JTB	3	6	0.5	4	6	0.666667
KANK1	3	10	0.3	0	10	0
KANSL3	3	21	0.142857	1	21	0.047619
KAT6B	3	41	0.0731707	7	41	0.170732
KCNC1	3	13	0.230769	1	13	0.0769231
KCNC2	3	10	0.3	0	10	0
KCNH2	3	6	0.5	0	6	0
KCNK1	3	6	0.5	0	6	0
KCNK4	3	10	0.3	0	10	0
KCNN1	3	4	0.75	2	4	0.5
KCNQ2	3	47	0.0638298	2	47	0.0425532
KDM1A	3	6	0.5	9	6	1.5
KHDC4	3	10	0.3	8	10	0.8
KHK	3	6	0.5	3	6	0.5
KIAA0895L	3	12	0.25	7	12	0.583333
KIAA1109	3	16	0.1875	1	16	0.0625
KIAA1549L	3	4	0.75	0	4	0
KIDINS220	3	13	0.230769	6	13	0.461538
KIF1B	3	13	0.230769	3	13	0.230769
KIF21A	3	14	0.214286	5	14	0.357143
KIFAP3	3	6	0.5	4	6	0.666667
KIFC3	3	35	0.0857143	3	35	0.0857143
KLF6	3	7	0.428571	5	7	0.714286
KLHDC3	3	3	1	2	3	0.666667
KLHL2	3	10	0.3	2	10	0.2
KLK7	3	6	0.5	0	6	0
KMT5C	3	12	0.25	4	12	0.333333
KPTN	3	9	0.333333	2	9	0.222222
KRBA1	3	9	0.333333	0	9	0
KTN1	3	25	0.12	3	25	0.12
LAMP2	3	4	0.75	3	4	0.75
LANCL1	3	8	0.375	1	8	0.125
LCMT1	3	13	0.230769	1	13	0.0769231
LDB2	3	16	0.1875	4	16	0.25
LDHA	3	25	0.12	3	25	0.12
LGI1	3	30	0.1	1	30	0.0333333
LIMD2	3	12	0.25	2	12	0.166667
LINC00461	3	37	0.0810811	10	37	0.27027
LINC00507	3	26	0.115385	0	26	0
LINC00511	3	106	0.0283019	1	106	0.00943396
LINC00665	3	24	0.125	1	24	0.0416667
LINC01007	3	3	1	0	3	0
LINC01011	3	4	0.75	0	4	0
LINC01089	3	12	0.25	3	12	0.25
LINC01278	3	39	0.0769231	2	39	0.0512821
LMF2	3	6	0.5	7	6	1.16667
LMO4	3	4	0.75	3	4	0.75
LPIN1	3	19	0.157895	2	19	0.105263
LRATD1	3	4	0.75	1	4	0.25
LRFN4	3	3	1	2	3	0.666667
LRRC14	3	9	0.333333	2	9	0.222222
LRRC4B	3	4	0.75	2	4	0.5
LRRC8A	3	5	0.6	3	5	0.6
LUC7L3	3	23	0.130435	9	23	0.391304
LYRM1	3	11	0.272727	3	11	0.272727
LYSMD2	3	4	0.75	1	4	0.25
LZTS2	3	7	0.428571	2	7	0.285714
MAD1L1	3	23	0.130435	1	23	0.0434783
MAEA	3	20	0.15	1	20	0.05
MAL2	3	4	0.75	1	4	0.25
MAMLD1	3	7	0.428571	3	7	0.428571
MANBAL	3	5	0.6	3	5	0.6
MAP1A	3	2	1.5	3	2	1.5
MAP1S	3	21	0.142857	3	21	0.142857
MAP2K1	3	3	1	1	3	0.333333
MAP2K2	3	11	0.272727	1	11	0.0909091
MAP2K5	3	12	0.25	1	12	0.0833333
MAP3K13	3	15	0.2	4	15	0.266667
MAP6	3	4	0.75	2	4	0.5
MAP6D1	3	4	0.75	1	4	0.25
MAP7D2	3	5	0.6	3	5	0.6
MAPK12	3	11	0.272727	0	11	0
MAPK4	3	6	0.5	1	6	0.166667
MAPK8IP3	3	16	0.1875	4	16	0.25
MAPK9	3	13	0.230769	0	13	0
MAPRE3	3	10	0.3	3	10	0.3
MAPT	3	18	0.166667	1	18	0.0555556
2007-03-01	3	9	0.333333	2	9	0.222222
MARCKS	3	1	3	1	1	1
MARCKSL1	3	1	3	1	1	1
MBD3	3	11	0.272727	3	11	0.272727
MBTPS1	3	16	0.1875	2	16	0.125
MCCC2	3	9	0.333333	1	9	0.111111
MDH1	3	16	0.1875	2	16	0.125
MECP2	3	26	0.115385	3	26	0.115385
MED24	3	34	0.0882353	3	34	0.0882353
MED6	3	12	0.25	1	12	0.0833333
MEIS2	3	27	0.111111	8	27	0.296296
MEN1	3	16	0.1875	3	16	0.1875
METTL17	3	25	0.12	2	25	0.08
MFGE8	3	17	0.176471	1	17	0.0588235
MFSD10	3	11	0.272727	7	11	0.636364
MFSD4A	3	11	0.272727	0	11	0
MFSD6	3	10	0.3	1	10	0.1
MGA	3	12	0.25	3	12	0.25
MGAT4B	3	23	0.130435	1	23	0.0434783
MICAL1	3	8	0.375	4	8	0.5
MIIP	3	7	0.428571	6	7	0.857143
MIR7-3HG	3	49	0.0612245	0	49	0
MKKS	3	4	0.75	1	4	0.25
MKNK1	3	31	0.0967742	1	31	0.0322581
MKNK2	3	13	0.230769	1	13	0.0769231
MLC1	3	5	0.6	2	5	0.4
MLF1	3	22	0.136364	1	22	0.0454545
MOBP	3	13	0.230769	0	13	0
MOGS	3	19	0.157895	2	19	0.105263
MORF4L1	3	23	0.130435	5	23	0.217391
MPP2	3	21	0.142857	3	21	0.142857
MPRIP	3	21	0.142857	2	21	0.0952381
MPST	3	8	0.375	1	8	0.125
MRPL28	3	11	0.272727	1	11	0.0909091
MRPL32	3	4	0.75	2	4	0.5
MRTFA	3	18	0.166667	2	18	0.111111
MSL1	3	11	0.272727	1	11	0.0909091
MSTO1	3	19	0.157895	0	19	0
MTDH	3	6	0.5	2	6	0.333333
MTHFSD	3	20	0.15	1	20	0.05
MTMR4	3	10	0.3	5	10	0.5
MVD	3	17	0.176471	6	17	0.352941
MXRA7	3	7	0.428571	0	7	0
MYH7B	3	9	0.333333	0	9	0
MYL6	3	21	0.142857	4	21	0.190476
MYO9A	3	21	0.142857	2	21	0.0952381
N4BP2L1	3	12	0.25	0	12	0
NAA25	3	8	0.375	2	8	0.25
NAA30	3	4	0.75	4	4	1
NAA80	3	7	0.428571	1	7	0.142857
NABP2	3	6	0.5	2	6	0.333333
NACA	3	21	0.142857	2	21	0.0952381
NAE1	3	22	0.136364	2	22	0.0909091
NAPB	3	7	0.428571	2	7	0.285714
NARF	3	27	0.111111	4	27	0.148148
NARS2	3	7	0.428571	6	7	0.857143
NBPF14	3	10	0.3	2	10	0.2
NBPF19	3	5	0.6	1	5	0.2
NCAPH2	3	10	0.3	2	10	0.2
NDEL1	3	19	0.157895	2	19	0.105263
NDUFA11	3	7	0.428571	2	7	0.285714
NDUFAF7	3	13	0.230769	2	13	0.153846
NDUFB10	3	5	0.6	1	5	0.2
NDUFB2	3	15	0.2	2	15	0.133333
NDUFS8	3	15	0.2	2	15	0.133333
NDUFV1	3	29	0.103448	6	29	0.206897
NECAB1	3	6	0.5	2	6	0.333333
NEDD4L	3	38	0.0789474	4	38	0.105263
NEIL2	3	7	0.428571	4	7	0.571429
NELFA	3	15	0.2	2	15	0.133333
NELL1	3	12	0.25	1	12	0.0833333
NEUROD2	3	2	1.5	4	2	2
NFE2L1	3	23	0.130435	1	23	0.0434783
NFKBIB	3	6	0.5	0	6	0
NFS1	3	14	0.214286	1	14	0.0714286
NKIRAS1	3	9	0.333333	1	9	0.111111
NMD3	3	10	0.3	2	10	0.2
NME2	3	9	0.333333	1	9	0.111111
NME3	3	11	0.272727	1	11	0.0909091
NMRK1	3	7	0.428571	0	7	0
NNT	3	24	0.125	1	24	0.0416667
NOL4	3	14	0.214286	4	14	0.285714
NOMO2	3	12	0.25	1	12	0.0833333
NONO	3	15	0.2	5	15	0.333333
NOSIP	3	16	0.1875	3	16	0.1875
NPAS2	3	12	0.25	0	12	0
NPRL2	3	20	0.15	5	20	0.25
NPRL3	3	14	0.214286	2	14	0.142857
NQO2	3	9	0.333333	1	9	0.111111
NR1H2	3	14	0.214286	1	14	0.0714286
NRBP1	3	9	0.333333	4	9	0.444444
NRN1	3	4	0.75	2	4	0.5
NRXN3	3	18	0.166667	0	18	0
NSD1	3	17	0.176471	2	17	0.117647
NSD3	3	12	0.25	4	12	0.333333
NSRP1	3	17	0.176471	2	17	0.117647
NUB1	3	12	0.25	4	12	0.333333
NUCB1	3	12	0.25	1	12	0.0833333
NUCB2	3	21	0.142857	3	21	0.142857
NUDT16L1	3	5	0.6	2	5	0.4
NUDT22	3	12	0.25	0	12	0
NUMBL	3	11	0.272727	1	11	0.0909091
NUP62	3	23	0.130435	6	23	0.26087
NUPL2	3	12	0.25	3	12	0.25
NXF1	3	17	0.176471	3	17	0.176471
OBSL1	3	15	0.2	2	15	0.133333
ODF2	3	20	0.15	3	20	0.15
OPALIN	3	6	0.5	0	6	0
ORMDL1	3	7	0.428571	3	7	0.428571
OSBP2	3	19	0.157895	1	19	0.0526316
OSER1-DT	3	12	0.25	1	12	0.0833333
OXCT1	3	8	0.375	1	8	0.125
OXLD1	3	7	0.428571	1	7	0.142857
OXR1	3	15	0.2	2	15	0.133333
P3H3	3	11	0.272727	0	11	0
PACSIN2	3	12	0.25	3	12	0.25
PADI2	3	4	0.75	0	4	0
PANK2	3	12	0.25	1	12	0.0833333
PAPSS1	3	8	0.375	2	8	0.25
PARL	3	13	0.230769	3	13	0.230769
PARP2	3	11	0.272727	8	11	0.727273
PATZ1	3	6	0.5	1	6	0.166667
PC	3	19	0.157895	2	19	0.105263
PCDHAC2	3	4	0.75	1	4	0.25
PCED1A	3	6	0.5	3	6	0.5
PCGF3	3	13	0.230769	2	13	0.153846
[truncated: 57,393 more rows]

## Sheet: multiexonic 
associated_gene	Human (Adult)_Detected_Num_Isoseq	Human (Adult)_Known_Num_Gencode	Human (Adult)_Normalised	Human (Fetal)_Detected_Num_Isoseq	Human (Fetal)_Known_Num_Gencode	Human (Fetal)_Normalised
A1BG	1	5	0.2	0	5	0
A1BG-AS1	0	9	0	0	9	0
A1CF	0	10	0	0	10	0
A2M	2	13	0.153846	1	13	0.0769231
A2M-AS1	0	4	0	0	4	0
A2ML1	0	9	0	0	9	0
A2ML1-AS1	0	1	0	0	1	0
A2ML1-AS2	0	1	0	0	1	0
A2MP1	0	4	0	0	4	0
A3GALT2	0	1	0	0	1	0
A4GALT	1	7	0.142857	0	7	0
A4GNT	0	1	0	0	1	0
AAAS	4	20	0.2	5	20	0.25
AACS	3	12	0.25	2	12	0.166667
AACSP1	0	2	0	0	2	0
AADAC	0	2	0	0	2	0
AADACL2	0	2	0	0	2	0
AADACL2-AS1	0	2	0	0	2	0
AADACL3	0	2	0	0	2	0
AADACL4	0	1	0	0	1	0
AADACP1	0	6	0	0	6	0
AADAT	1	8	0.125	3	8	0.375
AAGAB	3	7	0.428571	2	7	0.285714
AAK1	2	13	0.153846	0	13	0
AAMDC	0	12	0	0	12	0
AAMP	3	10	0.3	6	10	0.6
AANAT	0	4	0	0	4	0
AAR2	1	3	0.333333	2	3	0.666667
AARD	0	2	0	0	2	0
AARS	3	7	0.428571	2	7	0.285714
AARS2	1	2	0.5	1	2	0.5
AARSD1	3	19	0.157895	3	19	0.157895
AARSP1	0	1	0	0	1	0
AASDH	0	10	0	1	10	0.1
AASDHPPT	1	5	0.2	1	5	0.2
AASS	0	7	0	0	7	0
AATBC	0	3	0	0	3	0
AATF	1	9	0.111111	1	9	0.111111
AATK	4	11	0.363636	1	11	0.0909091
ABALON	0	1	0	0	1	0
ABAT	2	16	0.125	2	16	0.125
ABBA01000935.2	0	1	0	0	1	0
ABBA01006766.1	0	1	0	0	1	0
ABBA01031666.1	0	1	0	0	1	0
ABBA01045074.1	0	1	0	0	1	0
ABBA01045074.2	0	1	0	0	1	0
ABCA1	0	4	0	0	4	0
ABCA10	0	12	0	0	12	0
ABCA11P	0	4	0	0	4	0
ABCA12	0	3	0	0	3	0
ABCA13	0	8	0	0	8	0
ABCA17P	0	7	0	0	7	0
ABCA2	4	24	0.166667	1	24	0.0416667
ABCA3	1	6	0.166667	2	6	0.333333
ABCA4	0	8	0	0	8	0
ABCA5	3	14	0.214286	1	14	0.0714286
ABCA6	0	7	0	0	7	0
ABCA7	1	19	0.0526316	0	19	0
ABCA8	1	15	0.0666667	0	15	0
ABCA9	0	8	0	0	8	0
ABCA9-AS1	0	7	0	0	7	0
ABCB1	1	11	0.0909091	0	11	0
ABCB10	1	3	0.333333	0	3	0
ABCB10P1	0	1	0	0	1	0
ABCB10P3	0	1	0	0	1	0
ABCB10P4	0	1	0	0	1	0
ABCB11	0	6	0	0	6	0
ABCB4	0	13	0	0	13	0
ABCB5	0	6	0	0	6	0
ABCB6	5	13	0.384615	3	13	0.230769
ABCB7	1	17	0.0588235	1	17	0.0588235
ABCB8	2	22	0.0909091	1	22	0.0454545
ABCB9	3	21	0.142857	1	21	0.047619
ABCC1	0	8	0	0	8	0
ABCC10	1	10	0.1	1	10	0.1
ABCC11	0	9	0	0	9	0
ABCC12	2	13	0.153846	0	13	0
ABCC13	0	6	0	0	6	0
ABCC2	0	10	0	0	10	0
ABCC3	0	18	0	0	18	0
ABCC4	0	16	0	0	16	0
ABCC5	5	13	0.384615	6	13	0.461538
ABCC5-AS1	0	1	0	0	1	0
ABCC6	0	9	0	0	9	0
ABCC6P1	0	4	0	0	4	0
ABCC6P2	0	2	0	0	2	0
ABCC8	5	54	0.0925926	0	54	0
ABCC9	0	7	0	0	7	0
ABCD1	0	3	0	1	3	0.333333
ABCD1P2	0	1	0	0	1	0
ABCD1P3	0	1	0	0	1	0
ABCD1P4	0	1	0	0	1	0
ABCD1P5	0	1	0	0	1	0
ABCD2	0	1	0	0	1	0
ABCD3	1	7	0.142857	1	7	0.142857
ABCD4	5	28	0.178571	2	28	0.0714286
ABCD4_AC005519.1	0	0	0	1	0	0
ABCE1	1	10	0.1	1	10	0.1
ABCF1	1	7	0.142857	1	7	0.142857
ABCF2	2	6	0.333333	2	6	0.333333
ABCF2P1	0	1	0	0	1	0
ABCF2P2	0	1	0	0	1	0
ABCF3	2	18	0.111111	2	18	0.111111
ABCG1	2	11	0.181818	2	11	0.181818
ABCG2	1	5	0.2	1	5	0.2
ABCG4	1	6	0.166667	0	6	0
ABCG5	0	4	0	0	4	0
ABCG8	0	3	0	0	3	0
ABHD1	1	8	0.125	0	8	0
ABHD10	2	5	0.4	3	5	0.6
ABHD11	2	14	0.142857	1	14	0.0714286
ABHD11-AS1	0	2	0	0	2	0
ABHD12	5	9	0.555556	2	9	0.222222
ABHD12B	2	9	0.222222	0	9	0
ABHD13	1	1	1	1	1	1
ABHD14A	3	6	0.5	1	6	0.166667
ABHD14A-ACY1	0	29	0	0	29	0
ABHD14B	1	8	0.125	0	8	0
ABHD15	0	1	0	0	1	0
ABHD15-AS1	0	1	0	0	1	0
ABHD16A	1	16	0.0625	0	16	0
ABHD16B	0	1	0	0	1	0
ABHD17A	8	6	1.33333	2	6	0.333333
ABHD17AP1	0	1	0	0	1	0
ABHD17AP3	0	1	0	0	1	0
ABHD17AP4	0	1	0	0	1	0
ABHD17AP5	0	1	0	0	1	0
ABHD17AP6	2	1	2	0	1	0
ABHD17AP7	0	1	0	0	1	0
ABHD17AP8	0	1	0	0	1	0
ABHD17AP9	0	1	0	0	1	0
ABHD17B	1	2	0.5	1	2	0.5
ABHD17C	1	5	0.2	1	5	0.2
ABHD18	0	7	0	0	7	0
ABHD2	1	10	0.1	1	10	0.1
ABHD3	2	10	0.2	3	10	0.3
ABHD4	2	10	0.2	1	10	0.1
ABHD5	1	16	0.0625	1	16	0.0625
ABHD6	3	7	0.428571	2	7	0.285714
ABHD8	1	3	0.333333	1	3	0.333333
ABI1	7	13	0.538462	3	13	0.230769
ABI1P1	0	1	0	0	1	0
ABI2	0	24	0	2	24	0.0833333
ABI3	0	4	0	0	4	0
ABI3BP	0	28	0	0	28	0
ABITRAM	2	4	0.5	1	4	0.25
ABITRAMP1	0	1	0	0	1	0
ABL1	1	3	0.333333	1	3	0.333333
ABL2	0	15	0	0	15	0
ABLIM1	1	17	0.0588235	0	17	0
ABLIM2	6	15	0.4	0	15	0
ABLIM3	1	12	0.0833333	0	12	0
ABO	0	5	0	0	5	0
ABR	1	36	0.0277778	1	36	0.0277778
ABRA	0	1	0	0	1	0
ABRACL	1	2	0.5	1	2	0.5
ABRAXAS1	0	9	0	0	9	0
ABRAXAS2	1	1	1	1	1	1
ABT1	1	1	1	1	1	1
ABT1P1	0	1	0	0	1	0
ABTB1	8	15	0.533333	2	15	0.133333
ABTB2	1	2	0.5	0	2	0
AC000032.1	0	1	0	0	1	0
AC000035.1	0	1	0	0	1	0
AC000035.1_RFPL1S	1	0	0	0	0	0
AC000036.1	0	1	0	0	1	0
AC000041.1	0	1	0	0	1	0
AC000050.1	0	1	0	0	1	0
AC000058.1	0	1	0	0	1	0
AC000061.1	0	1	0	0	1	0
AC000065.1	0	2	0	0	2	0
AC000065.2	0	1	0	0	1	0
AC000067.1	0	1	0	0	1	0
AC000068.1	0	1	0	1	1	1
AC000068.2	0	1	0	0	1	0
AC000068.3	0	1	0	0	1	0
AC000072.1	0	1	0	0	1	0
AC000077.1	0	1	0	0	1	0
AC000078.1	0	1	0	0	1	0
AC000081.1	0	1	0	0	1	0
AC000082.1	0	1	0	0	1	0
AC000085.1	0	1	0	0	1	0
AC000089.1	0	1	0	0	1	0
AC000093.1	1	2	0.5	0	2	0
AC000095.1	0	1	0	0	1	0
AC000095.2	0	1	0	0	1	0
AC000095.3	0	1	0	0	1	0
AC000099.1	0	3	0	0	3	0
AC000111.1	0	1	0	0	1	0
AC000111.2	0	1	0	0	1	0
AC000113.1	0	1	0	0	1	0
AC000120.1	0	1	0	0	1	0
AC000120.2	0	2	0	0	2	0
AC000120.3	0	1	0	0	1	0
AC000123.1	0	1	0	0	1	0
AC000123.2	0	1	0	0	1	0
AC000123.3	0	1	0	0	1	0
AC000124.1	0	1	0	0	1	0
AC000362.1	0	1	0	0	1	0
AC000367.1	0	1	0	0	1	0
AC000372.1	0	1	0	0	1	0
AC000374.1	0	1	0	0	1	0
AC000403.1	0	1	0	0	1	0
AC001226.1	0	1	0	0	1	0
AC001226.2	0	5	0	0	5	0
AC002044.1	0	1	0	0	1	0
AC002044.2	0	1	0	0	1	0
AC002044.3	0	1	0	0	1	0
AC002056.1	0	1	0	0	1	0
AC002056.2	0	1	0	0	1	0
AC002057.1	0	1	0	0	1	0
AC002057.2	0	1	0	0	1	0
AC002059.1	0	1	0	0	1	0
AC002059.2	0	1	0	0	1	0
AC002059.3	0	2	0	0	2	0
AC002064.1	0	1	0	0	1	0
AC002064.2	0	1	0	0	1	0
AC002064.3	0	1	0	0	1	0
AC002066.1	0	3	0	0	3	0
AC002069.1	0	2	0	0	2	0
AC002069.2	0	1	0	0	1	0
AC002069.3	0	1	0	0	1	0
AC002070.1	0	4	0	0	4	0
AC002072.1	0	1	0	0	1	0
AC002074.1	0	2	0	0	2	0
AC002074.2	0	1	0	0	1	0
AC002075.1	0	1	0	0	1	0
AC002075.2	0	1	0	0	1	0
AC002076.1	0	1	0	0	1	0
AC002076.2	0	1	0	0	1	0
AC002090.1	0	1	0	0	1	0
AC002091.1	0	1	0	0	1	0
AC002091.2	0	1	0	0	1	0
AC002094.1	0	1	0	0	1	0
AC002094.2	0	1	0	0	1	0
AC002094.3	0	1	0	0	1	0
AC002094.4	0	1	0	0	1	0
AC002094.5	0	1	0	0	1	0
AC002101.1	0	1	0	0	1	0
AC002115.1	0	1	0	0	1	0
AC002116.1	0	1	0	0	1	0
AC002116.2	0	1	0	0	1	0
AC002127.1	0	1	0	0	1	0
AC002128.1	0	1	0	0	1	0
AC002128.2	0	1	0	0	1	0
AC002306.1	0	1	0	0	1	0
AC002310.1	0	3	0	0	3	0
AC002310.2	0	3	0	0	3	0
AC002310.3	0	1	0	0	1	0
AC002310.4	0	1	0	0	1	0
AC002310.5	0	1	0	0	1	0
AC002331.1	0	2	0	0	2	0
AC002347.1	0	1	0	0	1	0
AC002347.2	0	1	0	0	1	0
AC002350.1	0	1	0	0	1	0
AC002351.1	0	5	0	0	5	0
AC002366.1	0	1	0	0	1	0
AC002367.1	0	1	0	0	1	0
AC002368.1	0	1	0	0	1	0
AC002375.1	0	1	0	0	1	0
AC002377.1	0	1	0	0	1	0
AC002378.1	0	1	0	0	1	0
AC002381.1	0	1	0	0	1	0
AC002383.1	0	11	0	0	11	0
AC002386.1	0	1	0	0	1	0
AC002398.1	0	1	0	0	1	0
AC002398.2	0	1	0	0	1	0
AC002400.1	0	1	0	0	1	0
AC002401.1	0	1	0	0	1	0
AC002401.2	0	1	0	0	1	0
AC002401.3	0	1	0	0	1	0
AC002401.4	0	1	0	0	1	0
AC002407.1	0	1	0	0	1	0
AC002428.1	0	1	0	0	1	0
AC002428.2	0	1	0	0	1	0
AC002429.1	0	1	0	0	1	0
AC002429.2	0	5	0	0	5	0
AC002451.1	0	16	0	0	16	0
AC002451.2	0	1	0	0	1	0
AC002454.1	0	4	0	0	4	0
AC002456.1	0	4	0	0	4	0
AC002456.2	0	1	0	0	1	0
AC002458.1	0	1	0	0	1	0
AC002460.1	0	3	0	0	3	0
AC002460.2	0	2	0	0	2	0
AC002463.1	0	39	0	0	39	0
AC002464.1	0	1	0	0	1	0
AC002465.1	0	1	0	0	1	0
AC002465.2	0	1	0	0	1	0
AC002467.1	0	7	0	0	7	0
AC002470.1	0	1	0	0	1	0
AC002470.2	0	1	0	0	1	0
AC002472.1	0	1	0	0	1	0
AC002472.2	0	1	0	0	1	0
AC002472.3	0	1	0	0	1	0
AC002472.4	0	1	0	0	1	0
AC002480.1	0	1	0	0	1	0
AC002480.2	0	2	0	0	2	0
AC002486.1	0	1	0	0	1	0
AC002486.2	0	1	0	0	1	0
AC002487.1	0	1	0	0	1	0
AC002504.1	0	1	0	0	1	0
AC002511.1	0	1	0	0	1	0
AC002511.2	0	1	0	0	1	0
AC002511.3	0	1	0	0	1	0
AC002519.1	0	1	0	0	1	0
AC002519.2	0	3	0	0	3	0
AC002524.1	0	1	0	0	1	0
AC002525.1	0	1	0	0	1	0
AC002529.1	0	1	0	0	1	0
AC002540.1	0	1	0	0	1	0
AC002542.1	0	1	0	0	1	0
AC002542.2	0	1	0	0	1	0
AC002543.1	0	1	0	0	1	0
AC002545.1	0	1	0	0	1	0
AC002546.1	0	1	0	0	1	0
AC002550.1	0	1	0	0	1	0
AC002550.2	0	1	0	0	1	0
AC002551.1	0	1	0	0	1	0
AC002553.1	0	1	0	0	1	0
AC002553.2	0	1	0	0	1	0
AC002558.1	0	1	0	0	1	0
AC002558.2	0	1	0	0	1	0
AC002558.3	0	2	0	0	2	0
AC002563.1	0	1	0	0	1	0
AC002984.1	0	1	0	0	1	0
AC002985.1	0	2	0	0	2	0
AC002996.1	0	1	0	0	1	0
AC003001.1	0	4	0	0	4	0
AC003001.2	0	1	0	0	1	0
AC003002.1	0	1	0	0	1	0
AC003002.2	0	1	0	0	1	0
AC003002.3	0	3	0	0	3	0
AC003005.1	0	2	0	0	2	0
AC003005.2	0	2	0	0	2	0
AC003006.1	0	2	0	0	2	0
AC003009.1	0	1	0	0	1	0
AC003035.1	0	1	0	0	1	0
AC003035.2	0	1	0	0	1	0
AC003043.1	0	1	0	0	1	0
AC003043.2	0	1	0	0	1	0
AC003044.1	0	1	0	0	1	0
AC003045.1	0	1	0	0	1	0
AC003070.1	0	1	0	0	1	0
AC003070.2	0	1	0	0	1	0
AC003070.7	0	1	0	0	1	0
AC003071.1	0	1	0	0	1	0
AC003071.2	0	1	0	0	1	0
AC003072.1	0	1	0	0	1	0
AC003077.1	0	2	0	0	2	0
AC003080.1	0	1	0	0	1	0
AC003084.1	0	1	0	0	1	0
AC003086.1	0	1	0	0	1	0
AC003087.1	0	1	0	0	1	0
AC003092.1	0	2	0	0	2	0
AC003092.2	0	1	0	0	1	0
AC003093.1	0	1	0	0	1	0
AC003098.1	0	1	0	0	1	0
AC003101.1	0	1	0	0	1	0
AC003101.2	0	1	0	0	1	0
AC003101.3	0	1	0	0	1	0
AC003102.1	0	2	0	0	2	0
AC003112.1	5	5	1	3	5	0.6
AC003659.1	0	1	0	0	1	0
AC003665.1	1	11	0.0909091	1	11	0.0909091
AC003666.1	0	1	0	0	1	0
AC003669.1	0	1	0	0	1	0
AC003681.1	0	1	0	0	1	0
AC003682.1	0	1	0	0	1	0
AC003684.1	0	1	0	0	1	0
AC003685.1	0	1	0	0	1	0
AC003685.2	0	1	0	0	1	0
AC003686.1	0	1	0	0	1	0
AC003687.1	0	1	0	0	1	0
AC003688.1	0	1	0	0	1	0
AC003688.2	0	1	0	0	1	0
AC003950.1	0	1	0	0	1	0
AC003956.1	0	1	0	0	1	0
AC003957.1	0	1	0	0	1	0
AC003958.1	0	1	0	0	1	0
AC003958.2	0	2	0	0	2	0
AC003965.1	0	3	0	0	3	0
AC003965.2	0	1	0	0	1	0
AC003973.1	0	13	0	0	13	0
AC003973.2	0	1	0	0	1	0
AC003975.1	0	1	0	0	1	0
AC003982.1	0	2	0	0	2	0
AC003984.1	0	2	0	0	2	0
AC003985.1	0	3	0	0	3	0
AC003986.1	0	1	0	0	1	0
AC003986.2	0	1	0	0	1	0
AC003986.3	0	1	0	0	1	0
AC003988.1	0	1	0	0	1	0
AC003989.1	0	1	0	0	1	0
AC003989.2	0	1	0	0	1	0
AC003991.1	0	14	0	0	14	0
AC003991.2	0	1	0	0	1	0
AC003992.1	0	1	0	0	1	0
AC004000.1	0	1	0	0	1	0
AC004004.1	0	1	0	0	1	0
AC004006.1	0	1	0	0	1	0
AC004009.1	0	3	0	0	3	0
AC004009.2	0	1	0	0	1	0
AC004009.3	0	1	0	0	1	0
AC004012.1	0	1	0	0	1	0
AC004014.1	0	1	0	0	1	0
AC004014.2	0	1	0	0	1	0
AC004022.1	0	1	0	0	1	0
AC004022.2	0	1	0	0	1	0
AC004023.1	0	1	0	0	1	0
AC004024.1	0	1	0	0	1	0
AC004034.1	0	1	0	0	1	0
AC004039.1	0	4	0	0	4	0
AC004047.1	0	1	0	0	1	0
AC004052.1	0	3	0	0	3	0
AC004053.1	0	1	0	0	1	0
AC004054.1	0	1	0	0	1	0
AC004057.1	0	2	0	0	2	0
AC004062.1	0	1	0	0	1	0
AC004063.1	0	1	0	0	1	0
AC004066.1	0	1	0	0	1	0
AC004066.2	0	1	0	0	1	0
AC004067.1	0	1	0	0	1	0
AC004069.1	0	1	0	0	1	0
AC004069.2	0	1	0	0	1	0
AC004074.1	0	1	0	0	1	0
AC004076.1	0	3	0	0	3	0
AC004076.2	0	1	0	0	1	0
AC004080.1	0	1	0	0	1	0
AC004080.2	0	1	0	0	1	0
AC004080.3	0	1	0	0	1	0
AC004080.4	0	1	0	0	1	0
AC004080.5	0	1	0	0	1	0
AC004080.6	0	1	0	0	1	0
AC004080.7	0	1	0	0	1	0
AC004083.1	0	2	0	0	2	0
AC004086.1	1	13	0.0769231	2	13	0.153846
AC004112.1	0	2	0	0	2	0
AC004129.1	0	1	0	0	1	0
AC004129.2	0	1	0	0	1	0
AC004129.3	0	1	0	0	1	0
AC004130.1	0	2	0	0	2	0
AC004134.1	0	1	0	0	1	0
AC004147.1	0	1	0	0	1	0
AC004147.2	0	2	0	0	2	0
AC004147.3	0	1	0	0	1	0
AC004147.4	0	1	0	0	1	0
AC004147.5	0	1	0	0	1	0
AC004148.1	0	1	0	0	1	0
AC004148.2	0	1	0	0	1	0
AC004151.1	0	16	0	0	16	0
AC004156.1	3	7	0.428571	2	7	0.285714
AC004156.2	0	1	0	0	1	0
AC004158.1	0	2	0	0	2	0
AC004160.1	0	14	0	0	14	0
AC004160.2	0	1	0	0	1	0
AC004217.1	0	1	0	0	1	0
AC004217.2	0	1	0	0	1	0
AC004221.1	0	1	0	0	1	0
AC004223.1	0	1	0	0	1	0
AC004223.2	0	1	0	0	1	0
AC004223.3	0	3	0	0	3	0
AC004223.4	0	1	0	0	1	0
AC004224.1	0	1	0	0	1	0
AC004224.2	0	1	0	0	1	0
AC004231.1	0	1	0	0	1	0
AC004231.3	0	1	0	0	1	0
AC004232.1	0	1	0	0	1	0
AC004232.2	0	1	0	0	1	0
AC004233.1	0	1	0	0	1	0
AC004233.2	0	1	0	0	1	0
AC004233.3	0	1	0	0	1	0
AC004241.1	0	9	0	0	9	0
AC004241.2	0	1	0	0	1	0
AC004241.3	0	1	0	0	1	0
AC004241.4	0	1	0	0	1	0
AC004241.5	0	1	0	0	1	0
AC004253.1	0	1	0	0	1	0
AC004253.2	0	1	0	0	1	0
AC004257.1	0	1	0	0	1	0
AC004263.1	0	1	0	0	1	0
AC004263.2	0	1	0	0	1	0
AC004264.1	0	1	0	0	1	0
AC004264.2	0	1	0	0	1	0
AC004381.1	0	1	0	0	1	0
AC004381.2	0	1	0	0	1	0
AC004381.3	0	1	0	0	1	0
AC004383.1	0	1	0	0	1	0
AC004386.1	0	1	0	0	1	0
AC004386.2	0	1	0	0	1	0
AC004408.1	0	1	0	0	1	0
AC004408.2	0	1	0	0	1	0
AC004415.1	0	1	0	0	1	0
AC004448.1	0	1	0	0	1	0
AC004448.2	0	15	0	0	15	0
AC004448.3	0	1	0	0	1	0
AC004448.4	0	1	0	0	1	0
AC004449.1	0	1	0	0	1	0
AC004453.1	0	1	0	0	1	0
AC004453.2	0	1	0	0	1	0
AC004461.1	0	1	0	0	1	0
AC004461.2	0	1	0	0	1	0
AC004464.1	0	1	0	0	1	0
AC004466.1	0	1	0	0	1	0
AC004466.2	0	1	0	0	1	0
AC004466.3	0	1	0	0	1	0
AC004467.1	0	1	0	0	1	0
AC004470.1	0	1	0	0	1	0
AC004471.1	0	1	0	0	1	0
AC004471.2	0	1	0	0	1	0
AC004475.1	6	15	0.4	5	15	0.333333
AC004477.1	0	2	0	0	2	0
AC004477.2	0	1	0	0	1	0
AC004477.3	0	1	0	0	1	0
AC004485.1	0	1	0	0	1	0
AC004486.1	0	1	0	0	1	0
AC004490.1	0	1	0	0	1	0
AC004491.1	0	1	0	0	1	0
AC004492.1	0	1	0	0	1	0
AC004494.1	0	2	0	0	2	0
AC004494.2	0	1	0	0	1	0
AC004522.1	0	1	0	0	1	0
AC004522.2	0	1	0	0	1	0
AC004522.3	0	1	0	0	1	0
AC004522.4	0	1	0	0	1	0
AC004528.1	0	1	0	0	1	0
AC004528.2	0	1	0	0	1	0
AC004540.1	1	26	0.0384615	0	26	0
AC004540.2	0	4	0	0	4	0
AC004542.1	0	1	0	0	1	0
AC004542.2	0	1	0	0	1	0
AC004543.1	0	1	0	0	1	0
AC004549.1	0	1	0	0	1	0
AC004551.1	0	11	0	0	11	0
AC004551.2	0	1	0	0	1	0
AC004552.1	0	1	0	0	1	0
AC004554.1	0	1	0	0	1	0
AC004554.2	0	1	0	0	1	0
AC004584.1	0	1	0	0	1	0
AC004584.2	0	1	0	0	1	0
AC004584.3	0	1	0	0	1	0
AC004585.1	0	3	0	0	3	0
AC004585.2	0	1	0	0	1	0
AC004590.1	0	1	0	0	1	0
AC004593.1	0	1	0	0	1	0
AC004593.2	0	1	0	0	1	0
AC004593.3	0	3	0	0	3	0
AC004594.1	0	19	0	0	19	0
AC004596.1	0	1	0	0	1	0
AC004597.1	0	1	0	0	1	0
AC004623.1	0	1	0	0	1	0
AC004637.1	0	1	0	0	1	0
AC004672.1	0	1	0	0	1	0
AC004672.2	0	1	0	0	1	0
AC004674.1	0	1	0	0	1	0
AC004674.2	0	1	0	0	1	0
AC004678.1	0	1	0	0	1	0
AC004678.2	0	1	0	0	1	0
AC004687.1	0	1	0	0	1	0
AC004687.2	0	1	0	0	1	0
AC004687.3	0	1	0	0	1	0
AC004690.1	0	1	0	0	1	0
AC004690.2	0	2	0	0	2	0
AC004691.1	0	1	0	0	1	0
AC004691.2	0	1	0	0	1	0
AC004692.1	0	1	0	0	1	0
AC004692.2	0	3	0	0	3	0
AC004696.1	0	1	0	0	1	0
AC004696.2	0	1	0	0	1	0
AC004702.1	0	1	0	0	1	0
AC004704.1	0	1	0	0	1	0
AC004706.1	0	1	0	0	1	0
AC004706.2	0	1	0	0	1	0
AC004706.3	0	1	0	0	1	0
AC004707.1	0	1	0	0	1	0
AC004765.1	0	1	0	0	1	0
AC004771.1	0	1	0	0	1	0
AC004771.2	0	1	0	0	1	0
AC004771.3	0	1	0	0	1	0
AC004771.4	0	1	0	0	1	0
AC004771.5	0	1	0	0	1	0
AC004775.1	0	1	0	0	1	0
AC004777.1	0	1	0	0	1	0
AC004784.1	0	2	0	0	2	0
AC004790.1	0	1	0	0	1	0
AC004790.2	0	1	0	0	1	0
AC004792.1	0	1	0	0	1	0
AC004797.1	0	19	0	0	19	0
AC004801.1	0	1	0	0	1	0
AC004801.2	0	2	0	0	2	0
AC004801.3	0	1	0	0	1	0
AC004801.4	0	1	0	0	1	0
AC004801.5	0	2	0	0	2	0
AC004801.6	0	1	0	0	1	0
AC004801.7	0	1	0	0	1	0
AC004803.1	0	4	0	0	4	0
AC004805.1	0	1	0	0	1	0
AC004805.2	0	1	0	0	1	0
AC004805.3	0	1	0	0	1	0
AC004808.1	0	1	0	0	1	0
AC004808.2	0	1	0	0	1	0
AC004812.1	0	1	0	0	1	0
AC004812.2	0	1	0	0	1	0
AC004816.1	0	4	0	0	4	0
AC004816.2	0	1	0	0	1	0
AC004817.1	0	1	0	0	1	0
AC004817.2	0	1	0	0	1	0
AC004817.3	0	1	0	0	1	0
AC004817.4	0	1	0	0	1	0
AC004817.5	0	2	0	0	2	0
AC004825.1	0	1	0	0	1	0
AC004825.2	0	1	0	0	1	0
AC004825.3	0	1	0	0	1	0
AC004828.1	0	1	0	0	1	0
AC004828.2	0	1	0	0	1	0
AC004830.1	0	2	0	0	2	0
AC004832.1	0	5	0	0	5	0
AC004832.2	0	1	0	0	1	0
AC004832.3	0	3	0	0	3	0
AC004832.4	0	1	0	0	1	0
AC004832.5	0	1	0	0	1	0
AC004832.6	0	2	0	0	2	0
AC004834.1	0	5	0	0	5	0
AC004835.1	0	1	0	0	1	0
AC004835.2	0	1	0	0	1	0
AC004836.1	0	1	0	0	1	0
AC004837.1	0	1	0	0	1	0
AC004837.2	0	1	0	0	1	0
AC004837.3	0	1	0	0	1	0
AC004837.4	0	1	0	0	1	0
AC004839.1	0	1	0	0	1	0
AC004840.1	0	2	0	0	2	0
AC004840.2	0	1	0	0	1	0
AC004846.1	0	1	0	0	1	0
AC004846.2	0	1	0	0	1	0
AC004847.1	0	1	0	0	1	0
AC004852.1	0	1	0	0	1	0
AC004852.2	0	4	0	0	4	0
AC004852.3	0	1	0	0	1	0
AC004853.1	0	1	0	0	1	0
AC004854.1	0	1	0	0	1	0
AC004854.2	0	1	0	0	1	0
AC004858.1	0	1	0	0	1	0
AC004862.1	0	20	0	0	20	0
AC004863.1	0	1	0	0	1	0
AC004865.1	0	1	0	0	1	0
AC004865.2	0	2	0	0	2	0
AC004866.1	0	1	0	0	1	0
AC004866.2	0	1	0	0	1	0
AC004869.1	0	1	0	0	1	0
AC004869.2	0	1	0	0	1	0
AC004870.1	0	1	0	0	1	0
AC004870.2	0	4	0	0	4	0
AC004870.3	0	2	0	0	2	0
AC004870.4	0	2	0	0	2	0
AC004875.1	0	1	0	0	1	0
AC004877.1	0	1	0	0	1	0
AC004877.2	0	1	0	0	1	0
AC004879.1	0	1	0	0	1	0
AC004882.1	0	2	0	0	2	0
AC004882.2	0	1	0	0	1	0
AC004882.3	0	1	0	0	1	0
AC004884.1	0	1	0	0	1	0
AC004884.2	0	1	0	0	1	0
AC004888.1	0	1	0	0	1	0
AC004889.1	0	10	0	0	10	0
AC004890.1	0	1	0	0	1	0
AC004890.2	0	6	0	0	6	0
AC004890.3	0	1	0	0	1	0
AC004893.1	0	1	0	0	1	0
AC004893.2	0	1	0	0	1	0
AC004893.3	0	1	0	0	1	0
AC004895.1	0	4	0	0	4	0
AC004898.1	0	1	0	0	1	0
AC004899.1	0	1	0	0	1	0
AC004899.2	0	1	0	0	1	0
AC004900.1	0	1	0	0	1	0
AC004906.1	0	1	0	0	1	0
AC004908.1	0	1	0	0	1	0
AC004908.2	0	1	0	0	1	0
AC004908.3	0	1	0	0	1	0
AC004910.1	0	1	0	0	1	0
AC004911.1	0	1	0	0	1	0
AC004917.1	0	4	0	0	4	0
AC004918.1	0	1	0	0	1	0
AC004918.4	0	1	0	0	1	0
AC004920.1	0	1	0	0	1	0
AC004921.1	0	1	0	0	1	0
AC004921.2	0	1	0	0	1	0
AC004922.1	0	2	0	0	2	0
AC004923.1	0	2	0	0	2	0
AC004923.2	0	1	0	0	1	0
AC004923.3	0	1	0	0	1	0
AC004923.4	0	1	0	0	1	0
AC004925.1	0	1	0	0	1	0
AC004930.1	0	1	0	0	1	0
AC004936.1	0	1	0	0	1	0
AC004938.1	0	1	0	0	1	0
AC004938.2	0	1	0	0	1	0
AC004941.1	0	1	0	0	1	0
AC004941.2	0	1	0	0	1	0
AC004943.1	0	3	0	0	3	0
AC004943.2	0	3	0	0	3	0
AC004943.3	0	1	0	0	1	0
AC004944.1	0	1	0	0	1	0
AC004945.1	0	1	0	0	1	0
AC004946.1	0	1	0	0	1	0
AC004946.2	0	1	0	0	1	0
AC004947.1	0	7	0	0	7	0
AC004947.2	0	1	0	0	1	0
AC004947.3	0	1	0	0	1	0
AC004948.1	0	1	0	0	1	0
AC004949.1	0	1	0	0	1	0
AC004951.1	0	1	0	0	1	0
AC004951.2	0	1	0	0	1	0
AC004951.3	0	1	0	0	1	0
AC004951.4	0	1	0	0	1	0
AC004965.1	0	1	0	0	1	0
AC004967.1	0	1	0	0	1	0
AC004967.1_OR7E38P	1	0	0	0	0	0
AC004967.2	0	1	0	0	1	0
AC004969.1	0	1	0	0	1	0
AC004972.1	0	1	0	0	1	0
AC004973.1	0	1	0	0	1	0
AC004974.1	0	1	0	0	1	0
AC004975.1	0	1	0	0	1	0
AC004975.2	0	1	0	0	1	0
AC004980.1	1	4	0.25	0	4	0
AC004980.2	0	1	0	0	1	0
AC004980.3	0	1	0	0	1	0
AC004980.4	0	1	0	0	1	0
AC004982.1	0	1	0	0	1	0
AC004982.2	0	3	0	0	3	0
AC004986.1	0	1	0	0	1	0
AC004987.1	0	1	0	0	1	0
AC004987.2	0	1	0	0	1	0
AC004987.3	0	1	0	0	1	0
AC004987.4	0	1	0	0	1	0
AC004988.1	0	1	0	0	1	0
AC004990.1	0	3	0	0	3	0
AC004994.1	0	1	0	0	1	0
AC004997.1	0	5	0	0	5	0
AC005000.1	0	1	0	0	1	0
AC005000.2	0	1	0	0	1	0
AC005002.1	0	1	0	0	1	0
AC005002.2	0	1	0	0	1	0
AC005005.1	0	1	0	0	1	0
AC005005.2	0	1	0	0	1	0
AC005005.3	0	1	0	0	1	0
AC005005.4	0	1	0	0	1	0
AC005006.1	0	1	0	0	1	0
AC005008.1	0	1	0	0	1	0
AC005008.2	0	2	0	0	2	0
AC005009.1	0	1	0	0	1	0
AC005009.2	0	2	0	0	2	0
AC005011.1	0	1	0	0	1	0
AC005013.1	0	1	0	0	1	0
AC005014.1	0	1	0	0	1	0
AC005014.2	0	1	0	0	1	0
AC005014.3	0	1	0	0	1	0
AC005014.4	0	1	0	0	1	0
AC005019.1	0	1	0	0	1	0
AC005019.2	0	2	0	0	2	0
AC005020.1	0	1	0	0	1	0
AC005020.2	0	1	0	0	1	0
AC005021.1	0	1	0	0	1	0
AC005033.1	0	1	0	0	1	0
AC005034.1	0	1	0	0	1	0
AC005034.2	0	1	0	0	1	0
AC005034.3	0	1	0	0	1	0
AC005034.4	0	1	0	0	1	0
AC005034.5	0	1	0	0	1	0
AC005034.6	0	1	0	0	1	0
AC005037.1	0	2	0	0	2	0
AC005040.1	0	1	0	0	1	0
AC005040.2	0	3	0	0	3	0
AC005041.1	0	1	0	0	1	0
AC005041.2	0	1	0	0	1	0
AC005041.3	0	1	0	0	1	0
AC005041.4	0	1	0	0	1	0
AC005041.5	0	1	0	0	1	0
AC005042.1	0	1	0	0	1	0
AC005042.2	0	1	0	0	1	0
AC005042.3	0	1	0	0	1	0
AC005046.1	0	1	0	0	1	0
AC005050.1	0	3	0	0	3	0
AC005050.2	0	1	0	0	1	0
AC005050.3	0	1	0	0	1	0
AC005052.1	0	1	0	0	1	0
AC005052.2	0	1	0	0	1	0
AC005062.1	0	9	0	0	9	0
AC005064.1	0	2	0	0	2	0
AC005066.1	0	1	0	0	1	0
AC005070.1	0	1	0	0	1	0
AC005070.2	0	1	0	0	1	0
AC005070.3	0	1	0	0	1	0
AC005071.1	0	1	0	0	1	0
AC005072.1	0	1	0	0	1	0
AC005076.1	0	3	0	0	3	0
AC005077.1	0	1	0	0	1	0
AC005077.2	0	1	0	0	1	0
AC005077.3	0	2	0	0	2	0
AC005077.4	0	1	0	0	1	0
AC005081.1	0	1	0	0	1	0
AC005082.1	0	1	0	0	1	0
AC005082.2	0	1	0	0	1	0
AC005083.1	0	3	0	0	3	0
AC005084.1	0	1	0	0	1	0
AC005086.1	0	1	0	0	1	0
AC005086.2	0	1	0	0	1	0
AC005086.3	0	1	0	0	1	0
AC005086.4	0	1	0	0	1	0
AC005088.1	0	1	0	0	1	0
AC005089.1	0	1	0	0	1	0
AC005090.1	0	1	0	0	1	0
AC005091.1	0	1	0	0	1	0
AC005094.1	0	1	0	0	1	0
AC005096.1	0	1	0	0	1	0
AC005099.1	0	1	0	0	1	0
AC005100.1	0	4	0	0	4	0
AC005100.2	0	1	0	0	1	0
AC005102.1	0	1	0	0	1	0
AC005104.1	0	1	0	0	1	0
AC005104.2	0	1	0	0	1	0
AC005104.3	0	1	0	0	1	0
AC005105.1	0	1	0	0	1	0
AC005144.1	0	1	0	0	1	0
AC005153.1	0	1	0	0	1	0
AC005154.1	0	1	0	0	1	0
AC005154.2	0	1	0	0	1	0
AC005154.3	0	1	0	0	1	0
AC005154.4	0	1	0	0	1	0
AC005154.5	0	1	0	0	1	0
AC005156.1	0	1	0	0	1	0
AC005160.1	0	1	0	0	1	0
AC005162.1	0	1	0	0	1	0
AC005162.2	0	1	0	0	1	0
AC005162.3	0	4	0	0	4	0
AC005165.1	0	25	0	0	25	0
AC005165.2	0	1	0	0	1	0
AC005165.3	0	1	0	0	1	0
AC005176.1	0	3	0	0	3	0
AC005176.2	0	1	0	0	1	0
AC005178.1	0	1	0	0	1	0
AC005180.1	0	1	0	0	1	0
AC005180.2	0	1	0	0	1	0
AC005181.1	0	1	0	0	1	0
AC005183.1	0	1	0	0	1	0
AC005185.1	0	1	0	0	1	0
AC005186.1	0	11	0	0	11	0
AC005189.1	0	1	0	0	1	0
AC005191.1	0	1	0	0	1	0
AC005197.1	0	1	0	0	1	0
AC005208.1	0	2	0	0	2	0
AC005209.1	0	1	0	0	1	0
AC005220.1	0	1	0	0	1	0
AC005224.1	0	1	0	0	1	0
AC005224.2	0	1	0	0	1	0
AC005224.3	0	1	0	0	1	0
AC005225.1	0	1	0	0	1	0
AC005225.2	0	3	0	0	3	0
AC005225.3	0	1	0	0	1	0
AC005225.4	0	1	0	0	1	0
AC005229.1	0	1	0	0	1	0
AC005229.2	0	1	0	0	1	0
AC005229.3	0	1	0	0	1	0
AC005229.4	0	1	0	0	1	0
AC005229.5	0	1	0	0	1	0
AC005229.5_AC006974.2	0	0	0	1	0	0
AC005230.1	0	1	0	0	1	0
AC005232.1	0	4	0	0	4	0
AC005234.1	0	1	0	0	1	0
AC005234.2	0	1	0	0	1	0
AC005237.1	0	1	0	0	1	0
AC005237.2	0	1	0	0	1	0
AC005244.1	0	1	0	0	1	0
AC005244.2	0	1	0	0	1	0
AC005252.1	0	1	0	0	1	0
AC005252.2	0	1	0	0	1	0
AC005252.3	0	1	0	0	1	0
AC005252.4	0	1	0	0	1	0
AC005253.1	0	1	0	0	1	0
AC005253.2	0	1	0	0	1	0
AC005255.1	0	5	0	0	5	0
AC005255.2	0	1	0	0	1	0
AC005256.1	0	2	0	0	2	0
AC005258.1	0	1	0	0	1	0
AC005258.2	0	1	0	0	1	0
AC005261.1	1	4	0.25	1	4	0.25
AC005261.2	0	1	0	0	1	0
AC005261.3	0	1	0	0	1	0
AC005261.4	0	1	0	0	1	0
AC005261.5	0	1	0	0	1	0
AC005261.6	0	1	0	0	1	0
AC005262.1	0	1	0	0	1	0
AC005262.2	0	1	0	0	1	0
AC005264.1	0	1	0	0	1	0
AC005274.1	0	1	0	0	1	0
AC005277.1	0	1	0	0	1	0
AC005277.2	0	1	0	0	1	0
AC005280.1	0	4	0	0	4	0
AC005280.2	0	5	0	0	5	0
AC005280.3	0	2	0	0	2	0
AC005281.1	0	1	0	0	1	0
AC005288.1	0	2	0	0	2	0
AC005291.1	0	1	0	0	1	0
AC005291.2	0	1	0	0	1	0
AC005293.1	0	1	0	0	1	0
AC005294.1	0	1	0	0	1	0
AC005296.1	0	1	0	0	1	0
AC005297.1	0	1	0	0	1	0
AC005297.2	0	1	0	0	1	0
AC005297.3	0	1	0	0	1	0
AC005300.1	0	1	0	0	1	0
AC005301.1	0	1	0	0	1	0
AC005301.2	0	1	0	0	1	0
AC005303.1	0	3	0	0	3	0
AC005304.1	0	1	0	0	1	0
AC005304.2	0	1	0	0	1	0
AC005304.3	0	1	0	0	1	0
AC005306.1	0	2	0	0	2	0
AC005307.1	0	1	0	0	1	0
AC005323.1	0	4	0	0	4	0
AC005323.2	0	2	0	0	2	0
AC005324.1	0	3	0	0	3	0
AC005324.2	0	1	0	0	1	0
AC005324.3	0	1	0	0	1	0
AC005324.4	0	4	0	0	4	0
AC005324.5	0	1	0	0	1	0
AC005324.6	0	1	0	0	1	0
AC005326.1	0	1	0	0	1	0
AC005329.1	0	4	0	0	4	0
AC005329.2	0	2	0	0	2	0
AC005329.3	0	1	0	0	1	0
AC005330.1	0	1	0	0	1	0
AC005332.1	0	1	0	0	1	0
AC005332.2	0	1	0	0	1	0
AC005332.3	0	1	0	0	1	0
AC005332.4	0	1	0	0	1	0
AC005332.4_AMZ2	1	0	0	0	0	0
AC005332.5	0	1	0	0	1	0
AC005332.6	0	1	0	0	1	0
AC005332.7	0	1	0	0	1	0
AC005336.1	0	1	0	0	1	0
AC005336.2	0	1	0	0	1	0
AC005336.3	0	1	0	0	1	0
AC005339.1	0	1	0	0	1	0
AC005341.1	0	1	0	0	1	0
AC005342.1	0	1	0	0	1	0
AC005342.2	0	1	0	0	1	0
AC005343.1	0	1	0	0	1	0
AC005343.4	0	1	0	0	1	0
AC005344.1	0	1	0	0	1	0
AC005345.1	0	1	0	0	1	0
AC005351.1	0	1	0	0	1	0
AC005355.1	0	1	0	0	1	0
AC005355.2	0	1	0	0	1	0
AC005357.1	0	1	0	0	1	0
AC005357.2	0	2	0	0	2	0
AC005358.1	0	1	0	0	1	0
AC005358.2	0	1	0	0	1	0
AC005363.1	0	1	0	0	1	0
AC005363.2	0	1	0	0	1	0
AC005377.1	0	1	0	0	1	0
AC005379.1	0	1	0	0	1	0
AC005381.1	0	4	0	0	4	0
AC005383.1	0	1	0	0	1	0
AC005387.1	0	1	0	0	1	0
AC005387.2	0	1	0	0	1	0
AC005391.1	0	1	0	0	1	0
AC005392.1	0	1	0	0	1	0
AC005392.2	0	1	0	0	1	0
AC005392.3	0	1	0	0	1	0
AC005393.1	0	1	0	0	1	0
AC005394.1	0	1	0	0	1	0
AC005394.2	0	1	0	0	1	0
AC005400.1	0	1	0	0	1	0
AC005410.1	0	3	0	0	3	0
AC005410.2	0	1	0	0	1	0
AC005412.1	0	1	0	0	1	0
AC005414.1	0	1	0	0	1	0
AC005476.1	0	1	0	0	1	0
AC005476.2	0	3	0	0	3	0
AC005479.1	0	1	0	0	1	0
AC005479.2	0	1	0	0	1	0
AC005480.1	0	2	0	0	2	0
AC005480.2	0	1	0	0	1	0
AC005481.1	0	1	0	0	1	0
AC005482.1	0	1	0	0	1	0
AC005486.1	0	1	0	0	1	0
AC005487.1	0	5	0	0	5	0
AC005495.1	0	1	0	0	1	0
AC005495.2	0	1	0	0	1	0
AC005498.1	0	1	0	0	1	0
AC005498.2	0	5	0	0	5	0
AC005498.3	1	2	0.5	1	2	0.5
AC005514.1	0	1	0	0	1	0
AC005515.1	0	5	0	0	5	0
AC005515.2	0	1	0	0	1	0
AC005518.1	0	1	0	0	1	0
AC005518.2	0	1	0	0	1	0
AC005519.1	0	1	0	0	1	0
AC005520.1	0	1	0	0	1	0
AC005520.2	0	3	0	0	3	0
AC005520.3	0	1	0	0	1	0
AC005520.4	0	1	0	0	1	0
AC005520.5	0	2	0	0	2	0
AC005521.1	0	1	0	0	1	0
AC005522.1	0	1	0	0	1	0
AC005523.1	0	1	0	0	1	0
AC005523.2	0	2	0	0	2	0
AC005524.1	0	3	0	0	3	0
AC005529.1	0	1	0	0	1	0
AC005531.1	0	1	0	0	1	0
AC005532.1	0	6	0	0	6	0
AC005532.2	0	1	0	0	1	0
AC005534.1	0	2	0	0	2	0
AC005534.2	0	1	0	0	1	0
AC005537.1	0	13	0	0	13	0
AC005538.1	0	1	0	0	1	0
AC005538.2	0	1	0	0	1	0
AC005538.3	0	1	0	0	1	0
AC005539.1	0	1	0	0	1	0
AC005540.1	0	1	0	0	1	0
AC005544.1	0	1	0	0	1	0
AC005544.2	0	1	0	0	1	0
AC005546.1	0	1	0	0	1	0
AC005548.1	0	1	0	0	1	0
AC005549.1	0	1	0	0	1	0
AC005550.1	0	1	0	0	1	0
AC005550.2	0	1	0	0	1	0
AC005551.1	0	1	0	0	1	0
AC005552.1	0	1	0	0	1	0
AC005559.1	0	1	0	0	1	0
AC005562.1	1	9	0.111111	0	9	0
AC005562.2	0	1	0	0	1	0
AC005578.1	0	1	0	0	1	0
AC005580.1	0	3	0	0	3	0
AC005586.1	0	1	0	0	1	0
AC005586.2	0	2	0	0	2	0
AC005587.1	0	1	0	0	1	0
AC005588.1	0	1	0	0	1	0
AC005592.1	0	1	0	0	1	0
AC005592.2	0	1	0	0	1	0
AC005593.1	0	1	0	0	1	0
AC005594.1	0	1	0	0	1	0
AC005597.1	0	1	0	0	1	0
AC005599.1	0	1	0	0	1	0
AC005606.1	0	1	0	0	1	0
AC005606.2	0	4	0	0	4	0
AC005609.1	0	1	0	0	1	0
AC005609.2	0	1	0	0	1	0
AC005609.3	0	1	0	0	1	0
AC005609.4	0	1	0	0	1	0
AC005609.5	0	4	0	0	4	0
AC005614.1	0	1	0	0	1	0
AC005614.2	0	1	0	0	1	0
AC005616.1	0	1	0	0	1	0
AC005618.1	0	2	0	0	2	0
AC005618.2	0	1	0	0	1	0
AC005618.3	0	1	0	0	1	0
AC005618.4	0	1	0	0	1	0
AC005622.1	0	2	0	0	2	0
AC005625.1	0	1	0	0	1	0
AC005632.1	0	1	0	0	1	0
AC005632.2	0	1	0	0	1	0
AC005632.3	0	1	0	0	1	0
AC005632.4	0	1	0	0	1	0
AC005632.5	0	1	0	0	1	0
AC005666.1	0	1	0	0	1	0
AC005670.1	0	1	0	0	1	0
AC005670.2	0	2	0	0	2	0
AC005670.3	2	34	0.0588235	0	34	0
AC005674.1	0	1	0	0	1	0
AC005674.2	0	1	0	0	1	0
AC005682.1	0	1	0	0	1	0
AC005682.2	0	1	0	0	1	0
AC005691.1	0	1	0	0	1	0
AC005692.1	0	1	0	0	1	0
AC005692.2	0	1	0	0	1	0
AC005692.3	0	1	0	0	1	0
AC005695.1	0	1	0	0	1	0
AC005695.2	0	1	0	0	1	0
AC005695.3	0	1	0	0	1	0
AC005696.1	0	1	0	0	1	0
AC005696.2	0	1	0	0	1	0
AC005696.3	0	1	0	0	1	0
AC005696.4	0	1	0	0	1	0
AC005696.4_CCDC92B	1	0	0	0	0	0
AC005697.1	0	1	0	0	1	0
AC005697.2	0	1	0	0	1	0
AC005697.3	0	1	0	0	1	0
AC005699.1	0	43	0	0	43	0
AC005702.1	0	1	0	0	1	0
AC005702.2	0	1	0	0	1	0
AC005702.3	0	1	0	0	1	0
AC005702.4	0	1	0	0	1	0
AC005702.5	0	1	0	0	1	0
AC005703.1	0	1	0	0	1	0
AC005703.2	0	1	0	0	1	0
AC005703.3	0	1	0	0	1	0
AC005703.4	0	1	0	0	1	0
AC005703.5	0	1	0	0	1	0
AC005703.6	0	1	0	0	1	0
AC005703.7	0	1	0	0	1	0
AC005722.1	0	1	0	0	1	0
AC005722.2	0	1	0	0	1	0
AC005722.3	0	1	0	0	1	0
AC005725.1	0	1	0	0	1	0
AC005726.1	0	4	0	0	4	0
AC005726.2	0	2	0	0	2	0
AC005726.3	0	1	0	0	1	0
AC005726.4	0	1	0	0	1	0
AC005726.5	0	1	0	0	1	0
AC005730.1	0	1	0	0	1	0
AC005730.2	0	1	0	0	1	0
AC005730.3	0	1	0	0	1	0
AC005736.1	0	4	0	0	4	0
AC005736.2	0	1	0	0	1	0
AC005740.1	0	1	0	0	1	0
AC005740.2	0	1	0	0	1	0
AC005740.3	0	1	0	0	1	0
AC005740.4	0	1	0	0	1	0
AC005740.5	0	2	0	0	2	0
AC005741.1	0	1	0	0	1	0
AC005746.1	0	2	0	0	2	0
AC005746.2	0	1	0	0	1	0
AC005746.3	0	1	0	0	1	0
AC005747.1	3	19	0.157895	1	19	0.0526316
AC005753.1	0	1	0	0	1	0
AC005753.2	0	1	0	0	1	0
AC005753.3	1	2	0.5	0	2	0
AC005757.1	0	1	0	0	1	0
AC005758.1	0	1	0	0	1	0
AC005759.1	0	14	0	0	14	0
AC005759.2	0	3	0	0	3	0
AC005771.1	0	1	0	0	1	0
AC005772.1	0	1	0	0	1	0
AC005772.2	0	1	0	0	1	0
AC005774.1	0	1	0	0	1	0
AC005775.1	0	1	0	0	1	0
AC005776.1	0	1	0	0	1	0
AC005776.2	0	1	0	0	1	0
AC005777.1	0	1	0	0	1	0
AC005785.1	0	2	0	0	2	0
AC005785.2	0	1	0	0	1	0
AC005786.1	0	1	0	0	1	0
AC005786.2	0	1	0	0	1	0
AC005786.3	0	1	0	0	1	0
AC005786.4	0	1	0	0	1	0
AC005789.1	0	1	0	0	1	0
AC005790.1	0	1	0	0	1	0
AC005796.1	0	1	0	0	1	0
AC005798.1	0	1	0	0	1	0
AC005803.1	0	1	0	0	1	0
AC005808.1	0	1	0	0	1	0
AC005821.1	0	7	0	0	7	0
AC005821.2	0	1	0	0	1	0
AC005822.1	0	1	0	0	1	0
AC005823.1	0	1	0	0	1	0
AC005823.2	0	1	0	0	1	0
AC005828.1	0	2	0	0	2	0
AC005828.2	0	1	0	0	1	0
AC005828.3	0	1	0	0	1	0
AC005828.4	0	1	0	0	1	0
AC005828.5	0	1	0	0	1	0
AC005828.6	0	1	0	0	1	0
AC005828.7	0	1	0	0	1	0
AC005829.1	0	2	0	0	2	0
AC005829.2	0	1	0	0	1	0
AC005831.1	0	1	0	0	1	0
AC005832.1	0	1	0	0	1	0
AC005832.2	0	1	0	0	1	0
AC005832.3	0	1	0	0	1	0
AC005832.4	0	1	0	0	1	0
AC005833.1	0	3	0	0	3	0
AC005833.2	0	3	0	0	3	0
AC005837.1	0	1	0	0	1	0
AC005837.2	0	1	0	0	1	0
AC005837.3	0	1	0	0	1	0
AC005838.1	0	1	0	0	1	0
AC005838.2	0	1	0	0	1	0
AC005839.1	0	1	0	0	1	0
AC005840.1	1	15	0.0666667	0	15	0
AC005840.2	0	1	0	0	1	0
AC005840.3	0	2	0	0	2	0
AC005840.4	0	1	0	0	1	0
AC005840.5	0	1	0	0	1	0
AC005841.1	0	1	0	0	1	0
AC005842.1	0	7	0	0	7	0
AC005845.1	0	1	0	0	1	0
AC005856.1	0	1	0	0	1	0
AC005858.1	0	1	0	0	1	0
AC005858.2	0	1	0	0	1	0
AC005858.3	0	1	0	0	1	0
AC005863.1	0	4	0	0	4	0
AC005865.1	0	2	0	0	2	0
AC005865.2	1	4	0.25	0	4	0
AC005865.3	0	1	0	0	1	0
AC005868.1	0	1	0	0	1	0
AC005871.1	0	1	0	0	1	0
AC005871.2	0	1	0	0	1	0
AC005884.1	0	1	0	0	1	0
AC005884.2	0	1	0	0	1	0
AC005888.1	0	1	0	0	1	0
AC005899.1	0	1	0	0	1	0
AC005899.2	0	1	0	0	1	0
AC005899.3	0	1	0	0	1	0
AC005899.4	0	2	0	0	2	0
AC005899.5	0	1	0	0	1	0
AC005899.6	0	1	0	0	1	0
AC005899.7	0	1	0	0	1	0
AC005899.8	0	2	0	0	2	0
AC005901.1	0	1	0	0	1	0
AC005906.1	0	1	0	0	1	0
AC005906.2	0	20	0	0	20	0
AC005906.3	0	1	0	0	1	0
AC005908.1	0	1	0	0	1	0
AC005908.2	0	1	0	0	1	0
AC005908.3	0	2	0	0	2	0
AC005909.1	0	1	0	0	1	0
AC005909.2	0	1	0	0	1	0
AC005911.1	0	1	0	0	1	0
AC005912.1	0	1	0	0	1	0
AC005912.2	0	1	0	0	1	0
AC005914.1	0	1	0	0	1	0
AC005915.1	0	1	0	0	1	0
AC005920.1	0	1	0	0	1	0
AC005920.2	0	1	0	0	1	0
AC005920.3	0	2	0	0	2	0
AC005920.4	0	1	0	0	1	0
AC005921.1	0	1	0	0	1	0
AC005921.2	0	1	0	0	1	0
AC005921.3	0	1	0	0	1	0
AC005921.4	0	1	0	0	1	0
AC005943.1	0	1	0	0	1	0
AC005943.2	0	1	0	0	1	0
AC005944.1	0	1	0	0	1	0
AC005951.1	0	1	0	0	1	0
AC005954.1	2	8	0.25	2	8	0.25
AC005954.2	0	1	0	0	1	0
AC005954.3	0	1	0	0	1	0
AC005962.1	0	1	0	0	1	0
AC005962.2	0	2	0	0	2	0
AC005972.1	0	1	0	0	1	0
AC005972.2	0	1	0	0	1	0
AC005972.3	0	3	0	0	3	0
AC005993.1	0	4	0	0	4	0
AC005996.1	0	1	0	0	1	0
AC005998.1	0	1	0	0	1	0
AC005999.1	0	1	0	0	1	0
AC005999.2	0	1	0	0	1	0
AC006001.1	0	1	0	0	1	0
AC006001.2	0	6	0	0	6	0
AC006001.3	1	7	0.142857	3	7	0.428571
AC006001.4	0	1	0	0	1	0
AC006003.1	0	1	0	0	1	0
AC006004.1	0	1	0	0	1	0
AC006006.1	0	1	0	0	1	0
AC006007.1	0	2	0	0	2	0
AC006008.1	0	1	0	0	1	0
AC006011.1	0	1	0	0	1	0
AC006011.2	0	1	0	0	1	0
AC006013.1	0	1	0	0	1	0
AC006015.1	0	1	0	0	1	0
AC006017.1	0	1	0	0	1	0
AC006019.1	0	13	0	0	13	0
AC006019.2	0	1	0	0	1	0
AC006019.3	0	1	0	0	1	0
AC006020.1	0	1	0	0	1	0
AC006022.1	0	1	0	0	1	0
AC006023.1	0	1	0	0	1	0
AC006023.2	0	1	0	0	1	0
AC006026.1	0	1	0	0	1	0
AC006026.2	0	1	0	0	1	0
AC006026.3	0	1	0	0	1	0
AC006027.1	0	1	0	0	1	0
AC006028.1	0	1	0	0	1	0
AC006030.1	0	1	0	0	1	0
AC006033.1	0	1	0	0	1	0
AC006033.2	0	1	0	0	1	0
AC006037.1	0	1	0	0	1	0
AC006037.2	0	1	0	0	1	0
AC006040.1	0	1	0	0	1	0
AC006041.1	0	1	0	0	1	0
AC006041.2	0	1	0	0	1	0
AC006042.1	0	1	0	0	1	0
AC006042.2	0	1	0	0	1	0
AC006042.3	0	1	0	0	1	0
AC006042.4	0	1	0	0	1	0
AC006043.1	0	1	0	0	1	0
AC006055.1	0	1	0	0	1	0
AC006058.1	0	1	0	0	1	0
AC006058.2	0	1	0	0	1	0
AC006058.3	0	1	0	0	1	0
AC006058.4	0	1	0	0	1	0
AC006059.1	1	5	0.2	0	5	0
AC006059.2	0	2	0	0	2	0
AC006059.3	0	2	0	0	2	0
AC006059.4	0	1	0	0	1	0
AC006059.5	0	1	0	0	1	0
AC006062.1	0	1	0	0	1	0
AC006063.1	0	1	0	0	1	0
AC006063.2	0	1	0	0	1	0
AC006063.3	0	1	0	0	1	0
AC006063.4	0	1	0	0	1	0
AC006064.1	0	1	0	0	1	0
AC006064.2	0	1	0	0	1	0
AC006064.3	0	1	0	0	1	0
AC006064.4	0	1	0	0	1	0
AC006064.5	0	1	0	0	1	0
AC006064.6	0	2	0	0	2	0
AC006065.1	0	1	0	0	1	0
AC006065.2	0	1	0	0	1	0
AC006065.3	0	1	0	0	1	0
AC006065.4	0	4	0	0	4	0
AC006065.5	0	1	0	0	1	0
AC006065.6	0	1	0	0	1	0
AC006076.1	0	2	0	0	2	0
AC006077.1	0	1	0	0	1	0
AC006077.2	0	1	0	0	1	0
AC006111.1	0	1	0	0	1	0
AC006111.2	0	1	0	0	1	0
AC006111.3	0	1	0	0	1	0
AC006112.1	0	1	0	0	1	0
AC006115.1	0	1	0	0	1	0
AC006115.2	1	21	0.047619	1	21	0.047619
AC006116.1	0	1	0	0	1	0
AC006116.10	0	1	0	0	1	0
AC006116.11	0	1	0	0	1	0
AC006116.2	0	1	0	0	1	0
AC006116.3	0	1	0	0	1	0
AC006116.4	0	1	0	0	1	0
AC006116.5	0	1	0	0	1	0
AC006116.6	0	1	0	0	1	0
AC006116.7	0	1	0	0	1	0
AC006116.8	0	4	0	0	4	0
AC006116.9	0	3	0	0	3	0
AC006122.1	0	2	0	0	2	0
AC006128.1	0	1	0	0	1	0
AC006130.1	0	1	0	0	1	0
AC006130.2	0	1	0	0	1	0
AC006130.3	0	1	0	0	1	0
AC006133.1	0	1	0	0	1	0
AC006141.1	0	1	0	0	1	0
AC006144.1	0	1	0	0	1	0
AC006144.2	0	1	0	0	1	0
AC006145.1	0	2	0	0	2	0
AC006146.1	0	1	0	0	1	0
AC006148.1	0	11	0	0	11	0
AC006148.2	0	1	0	0	1	0
AC006150.1	0	1	0	0	1	0
AC006153.1	0	1	0	0	1	0
AC006157.1	0	1	0	0	1	0
AC006158.1	0	1	0	0	1	0
AC006158.2	0	1	0	0	1	0
AC006158.3	0	1	0	0	1	0
AC006159.1	0	1	0	0	1	0
AC006159.2	0	1	0	0	1	0
AC006160.1	0	2	0	0	2	0
AC006160.2	0	1	0	0	1	0
AC006195.1	0	1	0	0	1	0
AC006197.1	0	1	0	0	1	0
AC006197.2	0	2	0	0	2	0
AC006199.1	0	1	0	0	1	0
AC006205.1	0	1	0	0	1	0
AC006205.2	0	1	0	0	1	0
AC006206.1	0	1	0	0	1	0
AC006206.2	0	2	0	0	2	0
AC006207.1	0	2	0	0	2	0
AC006210.1	0	1	0	0	1	0
AC006210.2	0	1	0	0	1	0
AC006213.1	0	5	0	0	5	0
AC006213.2	1	2	0.5	0	2	0
AC006213.2_ZNF404	0	0	0	1	0	0
AC006213.3	0	1	0	0	1	0
AC006213.4	0	1	0	0	1	0
AC006213.5	0	1	0	0	1	0
AC006213.6	0	1	0	0	1	0
AC006213.7	0	1	0	0	1	0
AC006230.1	0	3	0	0	3	0
AC006236.1	0	1	0	0	1	0
AC006237.1	0	1	0	0	1	0
AC006238.1	0	1	0	0	1	0
AC006238.2	0	1	0	0	1	0
AC006249.1	0	1	0	0	1	0
AC006252.1	0	2	0	0	2	0
AC006254.1	0	3	0	0	3	0
AC006254.2	0	1	0	0	1	0
AC006254.3	0	1	0	0	1	0
AC006262.1	0	6	0	0	6	0
AC006262.2	0	2	0	0	2	0
AC006262.3	0	1	0	0	1	0
AC006262.4	0	1	0	0	1	0
AC006270.1	0	1	0	0	1	0
AC006270.2	0	1	0	0	1	0
AC006270.3	0	1	0	0	1	0
AC006272.1	0	1	0	0	1	0
AC006272.2	0	1	0	0	1	0
AC006273.1	0	1	0	0	1	0
AC006277.1	0	1	0	0	1	0
AC006288.1	0	1	0	0	1	0
AC006296.1	0	1	0	0	1	0
AC006296.2	0	1	0	0	1	0
AC006296.3	0	1	0	0	1	0
AC006299.1	0	5	0	0	5	0
AC006305.1	0	3	0	0	3	0
AC006305.2	0	1	0	0	1	0
AC006305.3	0	5	0	0	5	0
AC006326.1	0	1	0	0	1	0
AC006328.1	0	1	0	0	1	0
AC006328.2	0	1	0	0	1	0
AC006329.1	0	2	0	0	2	0
AC006329.2	0	1	0	0	1	0
AC006330.1	0	1	0	0	1	0
AC006333.1	0	5	0	0	5	0
AC006333.2	0	1	0	0	1	0
AC006335.1	0	1	0	0	1	0
AC006335.2	0	1	0	0	1	0
AC006338.1	0	1	0	0	1	0
AC006338.2	0	1	0	0	1	0
AC006348.1	0	1	0	0	1	0
AC006349.1	0	1	0	0	1	0
AC006355.1	0	1	0	0	1	0
AC006355.2	0	1	0	0	1	0
AC006357.1	0	1	0	0	1	0
AC006362.1	0	1	0	0	1	0
AC006363.1	0	1	0	0	1	0
AC006364.1	0	1	0	0	1	0
AC006366.1	0	1	0	0	1	0
AC006369.1	0	2	0	0	2	0
AC006369.2	0	1	0	0	1	0
AC006372.1	0	5	0	0	5	0
AC006372.2	0	2	0	0	2	0
AC006372.3	0	1	0	0	1	0
AC006372.4	0	1	0	0	1	0
AC006378.1	0	2	0	0	2	0
AC006378.2	0	1	0	0	1	0
AC006380.1	0	1	0	0	1	0
AC006386.1	0	1	0	0	1	0
AC006386.2	0	1	0	0	1	0
AC006387.1	0	6	0	0	6	0
AC006390.1	0	1	0	0	1	0
AC006398.1	0	1	0	0	1	0
AC006427.1	0	1	0	0	1	0
AC006427.2	0	1	0	0	1	0
AC006435.1	0	1	0	0	1	0
AC006435.2	0	2	0	0	2	0
AC006435.3	0	1	0	0	1	0
AC006435.4	0	1	0	0	1	0
AC006435.5	0	1	0	0	1	0
AC006441.1	0	1	0	0	1	0
AC006441.2	0	1	0	0	1	0
AC006441.3	0	1	0	0	1	0
AC006441.4	0	2	0	0	2	0
AC006441.5	0	1	0	0	1	0
AC006445.1	0	1	0	0	1	0
AC006445.2	0	1	0	0	1	0
AC006445.3	0	1	0	0	1	0
AC006449.1	0	1	0	0	1	0
AC006449.2	0	1	0	0	1	0
AC006449.3	0	1	0	0	1	0
AC006449.5	0	1	0	0	1	0
AC006449.6	0	1	0	0	1	0
AC006449.7	0	1	0	0	1	0
AC006450.1	0	1	0	0	1	0
AC006450.2	0	1	0	0	1	0
AC006450.3	1	1	1	0	1	0
AC006452.1	0	1	0	0	1	0
AC006453.1	0	1	0	0	1	0
AC006453.2	0	5	0	1	5	0.2
AC006453.3	0	1	0	0	1	0
AC006453.4	0	1	0	0	1	0
AC006453.5	0	1	0	0	1	0
AC006455.1	0	1	0	0	1	0
AC006455.2	0	1	0	0	1	0
AC006455.3	0	1	0	0	1	0
AC006455.4	0	1	0	0	1	0
AC006455.5	0	5	0	0	5	0
AC006455.6	0	1	0	0	1	0
AC006455.7	0	1	0	0	1	0
AC006455.8	0	1	0	0	1	0
AC006457.1	0	1	0	0	1	0
AC006458.1	0	1	0	0	1	0
AC006459.1	0	1	0	0	1	0
AC006460.1	0	3	0	0	3	0
AC006460.2	0	6	0	0	6	0
AC006461.1	0	1	0	0	1	0
AC006463.1	0	1	0	0	1	0
AC006466.1	0	1	0	0	1	0
AC006478.1	0	1	0	0	1	0
AC006478.2	0	1	0	0	1	0
AC006480.1	0	1	0	0	1	0
AC006480.2	0	1	0	0	1	0
AC006482.1	0	1	0	0	1	0
AC006483.1	0	1	0	0	1	0
AC006483.2	0	1	0	0	1	0
AC006484.1	0	1	0	0	1	0
AC006486.1	0	1	0	0	1	0
AC006486.2	0	1	0	0	1	0
AC006487.1	0	1	0	0	1	0
AC006487.2	0	2	0	0	2	0
AC006499.1	0	1	0	0	1	0
AC006499.2	0	1	0	0	1	0
AC006499.3	0	1	0	0	1	0
AC006499.4	0	1	0	0	1	0
AC006499.5	0	1	0	0	1	0
AC006499.6	0	1	0	0	1	0
AC006499.7	0	1	0	0	1	0
AC006499.8	0	1	0	0	1	0
AC006504.1	0	1	0	0	1	0
AC006504.2	0	2	0	0	2	0
AC006504.3	0	1	0	0	1	0
AC006504.4	0	1	0	0	1	0
AC006504.5	0	31	0	0	31	0
AC006504.6	0	1	0	0	1	0
AC006504.7	0	1	0	0	1	0
AC006509.1	0	1	0	0	1	0
AC006509.2	0	1	0	0	1	0
AC006511.1	0	1	0	0	1	0
AC006511.2	0	1	0	0	1	0
AC006511.3	0	1	0	0	1	0
AC006511.4	0	1	0	0	1	0
AC006511.5	0	2	0	0	2	0
AC006511.6	0	1	0	0	1	0
AC006512.1	0	1	0	0	1	0
AC006512.2	0	1	0	0	1	0
AC006517.1	0	1	0	0	1	0
AC006517.2	0	1	0	0	1	0
AC006518.1	0	1	0	0	1	0
AC006518.2	0	2	0	0	2	0
AC006518.7	0	1	0	0	1	0
AC006525.1	0	1	0	0	1	0
AC006529.1	0	1	0	0	1	0
AC006530.1	0	1	0	0	1	0
AC006538.1	3	14	0.214286	3	14	0.214286
AC006538.2	0	1	0	0	1	0
AC006538.3	0	1	0	0	1	0
AC006538.4	0	1	0	0	1	0
AC006538.5	0	1	0	0	1	0
AC006539.1	0	1	0	0	1	0
AC006539.2	0	1	0	0	1	0
AC006539.3	0	1	0	0	1	0
AC006547.1	0	11	0	0	11	0
AC006547.2	0	1	0	0	1	0
AC006547.3	0	1	0	0	1	0
AC006548.1	0	1	0	0	1	0
AC006548.2	0	1	0	0	1	0
AC006548.3	0	1	0	0	1	0
AC006557.1	0	1	0	0	1	0
AC006557.2	0	1	0	0	1	0
AC006557.3	0	1	0	0	1	0
AC006557.4	0	1	0	0	1	0
AC006557.5	0	1	0	0	1	0
AC006557.6	0	2	0	0	2	0
AC006566.1	0	1	0	0	1	0
AC006566.2	0	1	0	0	1	0
AC006581.1	0	1	0	0	1	0
AC006581.2	0	1	0	0	1	0
AC006600.1	0	1	0	0	1	0
AC006600.2	0	1	0	0	1	0
AC006840.1	0	1	0	0	1	0
AC006924.1	0	1	0	0	1	0
AC006927.1	0	1	0	0	1	0
AC006927.2	0	1	0	0	1	0
AC006927.3	0	1	0	0	1	0
AC006927.4	0	1	0	0	1	0
AC006927.5	0	1	0	0	1	0
AC006942.1	0	1	0	0	1	0
AC006946.1	0	1	0	0	1	0
AC006946.2	0	1	0	0	1	0
AC006946.2_CECR7	1	0	0	0	0	0
AC006946.3	0	1	0	0	1	0
AC006947.1	0	1	0	0	1	0
AC006960.1	0	1	0	0	1	0
AC006960.2	0	1	0	0	1	0
AC006960.3	0	1	0	0	1	0
AC006963.1	0	1	0	0	1	0
AC006965.1	0	1	0	0	1	0
AC006967.1	0	1	0	0	1	0
AC006967.2	0	1	0	0	1	0
AC006967.3	0	1	0	0	1	0
AC006970.1	0	1	0	0	1	0
AC006970.2	0	1	0	0	1	0
AC006970.3	0	1	0	0	1	0
AC006971.1	0	1	0	0	1	0
AC006972.1	0	1	0	0	1	0
AC006974.1	0	1	0	0	1	0
AC006974.2	0	1	0	0	1	0
AC006978.1	0	1	0	0	1	0
AC006978.2	0	1	0	0	1	0
AC006986.1	0	1	0	0	1	0
AC006987.1	0	1	0	0	1	0
AC006989.1	0	1	0	0	1	0
AC006994.1	0	1	0	0	1	0
AC006994.2	0	4	0	0	4	0
AC007000.1	0	1	0	0	1	0
AC007000.2	0	1	0	0	1	0
AC007000.3	0	1	0	0	1	0
AC007001.1	0	1	0	0	1	0
AC007003.1	0	3	0	0	3	0
AC007009.1	0	1	0	0	1	0
AC007012.1	0	1	0	0	1	0
AC007012.2	0	1	0	0	1	0
AC007014.1	0	1	0	0	1	0
AC007014.2	0	1	0	0	1	0
AC007016.1	0	1	0	0	1	0
AC007029.1	0	1	0	0	1	0
AC007032.1	0	1	0	0	1	0
AC007036.1	0	1	0	0	1	0
AC007036.2	0	1	0	0	1	0
AC007036.3	0	1	0	0	1	0
AC007036.4	0	1	0	0	1	0
AC007038.1	0	2	0	0	2	0
AC007038.2	0	1	0	0	1	0
AC007040.1	0	1	0	0	1	0
AC007040.2	0	2	0	0	2	0
AC007041.1	0	1	0	0	1	0
AC007064.1	0	1	0	0	1	0
AC007064.2	0	1	0	0	1	0
AC007064.3	0	1	0	0	1	0
AC007064.4	0	1	0	0	1	0
AC007066.1	0	1	0	0	1	0
AC007066.2	0	2	0	0	2	0
AC007066.3	0	1	0	0	1	0
AC007068.1	0	1	0	0	1	0
AC007068.1_CLEC2D_AC010186.2	0	0	0	1	0	0
AC007068.2	0	1	0	0	1	0
AC007091.1	0	2	0	0	2	0
AC007092.1	0	1	0	0	1	0
AC007098.1	0	6	0	0	6	0
AC007098.2	0	1	0	0	1	0
AC007099.1	0	1	0	0	1	0
AC007099.2	0	1	0	0	1	0
AC007100.1	0	2	0	0	2	0
AC007100.2	0	1	0	0	1	0
AC007106.1	0	2	0	0	2	0
AC007106.2	0	1	0	0	1	0
AC007114.1	0	3	0	0	3	0
AC007114.2	0	1	0	0	1	0
AC007115.1	0	1	0	0	1	0
AC007126.1	0	1	0	0	1	0
AC007128.1	0	1	0	0	1	0
AC007128.2	0	2	0	0	2	0
AC007130.1	0	1	0	0	1	0
AC007132.1	0	1	0	0	1	0
AC007136.1	0	1	0	0	1	0
AC007151.1	0	1	0	0	1	0
AC007159.1	0	1	0	0	1	0
AC007160.1	0	1	0	0	1	0
AC007161.1	0	4	0	0	4	0
AC007161.2	0	1	0	0	1	0
AC007161.3	0	1	0	0	1	0
AC007163.1	0	1	0	0	1	0
AC007179.1	0	2	0	0	2	0
AC007179.2	0	21	0	0	21	0
AC007179.3	0	1	0	0	1	0
AC007182.1	0	1	0	0	1	0
AC007182.2	0	1	0	0	1	0
AC007182.3	0	1	0	0	1	0
AC007191.1	0	1	0	0	1	0
AC007192.1	0	1	0	0	1	0
AC007192.2	0	1	0	0	1	0
AC007193.1	0	1	0	0	1	0
AC007193.2	0	1	0	0	1	0
AC007193.3	0	1	0	0	1	0
AC007204.1	0	1	0	0	1	0
AC007204.2	0	1	0	0	1	0
AC007207.1	0	2	0	0	2	0
AC007215.1	0	1	0	0	1	0
AC007216.1	0	1	0	0	1	0
AC007216.2	0	1	0	0	1	0
AC007216.3	0	1	0	0	1	0
AC007216.4	0	1	0	0	1	0
AC007216.5	0	1	0	0	1	0
AC007218.1	0	1	0	0	1	0
AC007218.2	0	1	0	0	1	0
AC007218.3	0	1	0	0	1	0
AC007220.1	0	1	0	0	1	0
AC007220.2	0	1	0	0	1	0
AC007221.1	0	2	0	0	2	0
AC007222.1	0	1	0	0	1	0
AC007223.1	0	1	0	0	1	0
AC007224.1	0	1	0	0	1	0
AC007224.2	0	1	0	0	1	0
AC007225.1	0	1	0	0	1	0
AC007225.2	0	1	0	0	1	0
AC007229.1	0	1	0	0	1	0
AC007237.1	0	1	0	0	1	0
AC007238.1	0	1	0	0	1	0
AC007240.1	0	1	0	0	1	0
AC007241.1	0	2	0	0	2	0
AC007244.1	0	1	0	0	1	0
AC007250.1	0	1	0	0	1	0
AC007253.1	0	1	0	0	1	0
AC007255.1	0	2	0	0	2	0
AC007255.2	0	1	0	0	1	0
AC007256.1	0	1	0	0	1	0
AC007262.1	0	1	0	0	1	0
AC007262.2	0	5	0	0	5	0
AC007269.1	0	1	0	0	1	0
AC007271.1	0	1	0	0	1	0
AC007272.1	0	1	0	0	1	0
AC007274.1	0	1	0	0	1	0
AC007274.2	0	1	0	0	1	0
AC007274.3	0	1	0	0	1	0
AC007275.1	0	1	0	0	1	0
AC007277.1	0	1	0	0	1	0
AC007278.1	0	1	0	0	1	0
AC007278.2	0	1	0	0	1	0
AC007279.1	0	1	0	0	1	0
AC007279.2	0	1	0	0	1	0
AC007283.1	0	1	0	0	1	0
AC007283.2	0	1	0	0	1	0
AC007285.1	0	2	0	0	2	0
AC007285.2	0	1	0	0	1	0
AC007292.1	0	1	0	0	1	0
AC007292.2	0	1	0	0	1	0
AC007292.3	0	1	0	0	1	0
AC007298.1	0	1	0	0	1	0
AC007298.2	0	1	0	0	1	0
AC007308.1	0	1	0	0	1	0
AC007312.1	0	1	0	0	1	0
AC007314.1	0	1	0	0	1	0
AC007317.1	0	1	0	0	1	0
AC007317.2	0	1	0	0	1	0
AC007318.1	0	1	0	0	1	0
AC007318.2	0	2	0	0	2	0
AC007319.1	0	3	0	0	3	0
AC007322.1	0	1	0	0	1	0
AC007322.2	0	1	0	0	1	0
AC007322.3	0	1	0	0	1	0
AC007322.4	0	1	0	0	1	0
AC007326.1	0	1	0	0	1	0
AC007326.2	0	1	0	0	1	0
AC007326.3	0	1	0	0	1	0
AC007326.4	0	1	0	0	1	0
AC007326.5	0	3	0	0	3	0
AC007327.1	0	1	0	0	1	0
AC007327.2	0	1	0	0	1	0
AC007333.1	0	4	0	0	4	0
AC007333.2	0	1	0	0	1	0
AC007336.1	0	1	0	0	1	0
AC007336.2	0	1	0	0	1	0
AC007336.3	0	1	0	0	1	0
AC007342.1	0	1	0	0	1	0
AC007342.2	0	1	0	0	1	0
AC007342.3	0	2	0	0	2	0
AC007342.4	0	2	0	0	2	0
AC007342.5	0	1	0	0	1	0
AC007342.6	0	1	0	0	1	0
AC007342.7	0	1	0	0	1	0
AC007342.8	0	1	0	0	1	0
AC007342.9	0	1	0	0	1	0
AC007343.1	0	1	0	0	1	0
AC007344.1	0	3	0	0	3	0
AC007346.1	0	2	0	0	2	0
AC007346.2	0	1	0	0	1	0
AC007347.1	0	1	0	0	1	0
AC007347.2	0	1	0	0	1	0
AC007349.1	0	1	0	0	1	0
AC007349.2	0	1	0	0	1	0
AC007349.3	0	1	0	0	1	0
AC007349.4	0	1	0	0	1	0
AC007350.1	0	1	0	0	1	0
AC007359.1	0	2	0	0	2	0
AC007362.1	0	15	0	0	15	0
AC007363.1	0	1	0	0	1	0
AC007364.1	0	5	0	0	5	0
AC007365.1	0	1	0	0	1	0
AC007365.2	0	1	0	0	1	0
AC007368.1	0	9	0	0	9	0
AC007368.2	0	1	0	0	1	0
AC007370.1	0	1	0	0	1	0
AC007370.2	0	1	0	0	1	0
AC007375.1	0	1	0	0	1	0
AC007375.2	0	1	0	0	1	0
AC007376.1	0	1	0	0	1	0
AC007376.2	0	1	0	0	1	0
AC007378.1	0	1	0	0	1	0
AC007381.1	0	5	0	0	5	0
AC007381.2	0	1	0	0	1	0
AC007382.1	0	1	0	0	1	0
AC007383.1	0	1	0	0	1	0
AC007383.2	0	2	0	0	2	0
AC007383.3	0	1	0	0	1	0
AC007384.1	0	5	0	0	5	0
AC007386.1	0	1	0	0	1	0
AC007387.1	0	1	0	0	1	0
AC007387.2	0	1	0	0	1	0
AC007387.3	0	1	0	0	1	0
AC007389.1	0	12	0	0	12	0
AC007389.2	0	1	0	0	1	0
AC007389.3	0	1	0	0	1	0
AC007389.4	0	1	0	0	1	0
AC007389.5	0	1	0	0	1	0
AC007390.1	0	1	0	0	1	0
AC007390.2	0	1	0	0	1	0
AC007391.1	0	1	0	0	1	0
AC007391.2	0	1	0	0	1	0
AC007391.3	0	1	0	0	1	0
AC007394.1	0	1	0	0	1	0
AC007395.1	0	1	0	0	1	0
AC007402.1	0	1	0	0	1	0
AC007402.2	0	1	0	0	1	0
AC007403.1	0	1	0	0	1	0
AC007405.1	0	19	0	0	19	0
AC007405.2	0	4	0	0	4	0
AC007405.3	0	13	0	0	13	0
AC007405.4	0	1	0	0	1	0
AC007406.1	0	1	0	0	1	0
AC007406.2	0	1	0	0	1	0
AC007406.3	0	2	0	0	2	0
AC007406.4	0	1	0	0	1	0
AC007406.5	0	1	0	0	1	0
AC007422.1	0	24	0	0	24	0
AC007422.2	0	1	0	0	1	0
AC007423.1	0	1	0	0	1	0
AC007424.1	0	5	0	0	5	0
AC007431.1	0	1	0	0	1	0
AC007431.2	0	1	0	0	1	0
AC007431.3	0	1	0	0	1	0
AC007432.1	0	1	0	0	1	0
AC007435.1	0	1	0	0	1	0
AC007448.1	0	1	0	0	1	0
AC007448.2	0	1	0	0	1	0
AC007448.3	0	1	0	0	1	0
AC007448.4	0	1	0	0	1	0
AC007450.1	0	1	0	0	1	0
AC007450.2	0	1	0	0	1	0
AC007450.3	0	1	0	0	1	0
AC007450.4	0	1	0	0	1	0
AC007458.1	0	1	0	0	1	0
AC007463.1	0	4	0	0	4	0
AC007463.2	0	1	0	0	1	0
AC007483.1	0	1	0	0	1	0
AC007485.1	0	1	0	0	1	0
AC007485.2	0	1	0	0	1	0
AC007490.1	0	1	0	0	1	0
AC007491.1	0	2	0	0	2	0
AC007493.1	0	6	0	0	6	0
AC007493.2	0	1	0	0	1	0
AC007494.1	0	1	0	0	1	0
AC007494.2	0	1	0	0	1	0
AC007494.3	0	1	0	0	1	0
AC007495.1	0	2	0	0	2	0
AC007496.1	0	1	0	0	1	0
AC007496.2	0	1	0	0	1	0
AC007496.3	0	1	0	0	1	0
AC007497.1	0	1	0	0	1	0
AC007497.2	0	1	0	0	1	0
AC007513.1	0	1	0	0	1	0
AC007527.1	0	2	0	0	2	0
AC007527.2	0	1	0	0	1	0
AC007528.1	0	1	0	0	1	0
AC007529.1	0	1	0	0	1	0
AC007529.2	0	1	0	0	1	0
AC007533.1	0	1	0	0	1	0
AC007535.1	0	1	0	0	1	0
AC007536.1	0	1	0	0	1	0
AC007537.1	0	1	0	0	1	0
AC007540.1	0	1	0	0	1	0
AC007541.1	0	1	0	0	1	0
AC007546.1	0	1	0	0	1	0
AC007546.2	0	1	0	0	1	0
AC007546.3	0	2	0	0	2	0
AC007547.1	0	1	0	0	1	0
AC007547.2	0	1	0	0	1	0
AC007547.3	0	1	0	0	1	0
AC007551.1	0	1	0	0	1	0
AC007551.2	0	1	0	0	1	0
AC007552.1	0	1	0	0	1	0
AC007552.2	0	1	0	0	1	0
AC007556.1	0	1	0	0	1	0
AC007557.1	0	1	0	0	1	0
AC007557.2	0	1	0	0	1	0
AC007557.3	0	1	0	0	1	0
AC007557.4	0	1	0	0	1	0
AC007559.1	0	1	0	0	1	0
AC007560.1	0	1	0	0	1	0
AC007562.1	0	1	0	0	1	0
AC007563.1	0	1	0	0	1	0
AC007563.2	0	2	0	0	2	0
AC007563.3	0	1	0	0	1	0
AC007563.4	0	1	0	0	1	0
AC007566.1	0	4	0	0	4	0
AC007566.2	0	1	0	0	1	0
AC007568.1	0	1	0	0	1	0
AC007569.1	0	3	0	0	3	0
AC007570.1	0	1	0	0	1	0
AC007595.1	0	1	0	0	1	0
AC007598.1	0	2	0	0	2	0
AC007598.2	0	1	0	0	1	0
AC007598.3	0	1	0	0	1	0
AC007599.1	0	1	0	0	1	0
AC007599.2	0	1	0	0	1	0
AC007601.1	0	1	0	0	1	0
AC007601.2	0	1	0	0	1	0
AC007603.1	0	1	0	0	1	0
AC007603.2	0	1	0	0	1	0
AC007603.3	0	1	0	0	1	0
AC007608.1	0	1	0	0	1	0
AC007608.2	0	1	0	0	1	0
AC007608.3	0	2	0	0	2	0
AC007608.4	0	1	0	0	1	0
AC007610.1	0	1	0	0	1	0
AC007610.2	0	1	0	0	1	0
AC007610.3	0	1	0	0	1	0
AC007610.4	0	1	0	0	1	0
AC007610.5	0	1	0	0	1	0
AC007611.1	0	3	0	0	3	0
AC007613.1	0	1	0	0	1	0
AC007614.1	0	84	0	0	84	0
AC007614.2	0	1	0	0	1	0
AC007618.1	0	1	0	0	1	0
AC007619.1	0	1	0	0	1	0
AC007619.2	0	1	0	0	1	0
AC007620.1	0	1	0	0	1	0
AC007620.2	0	3	0	0	3	0
AC007620.3	0	1	0	0	1	0
AC007621.1	0	1	0	0	1	0
AC007622.1	0	1	0	0	1	0
AC007622.2	0	2	0	0	2	0
AC007631.1	0	1	0	0	1	0
AC007637.1	0	1	0	0	1	0
AC007638.1	0	1	0	0	1	0
AC007638.2	0	1	0	0	1	0
AC007639.1	0	1	0	0	1	0
AC007649.1	0	1	0	0	1	0
AC007652.1	0	1	0	0	1	0
AC007652.2	0	1	0	0	1	0
AC007652.3	0	1	0	0	1	0
AC007655.1	0	1	0	0	1	0
AC007655.2	0	1	0	0	1	0
AC007656.1	0	3	0	0	3	0
AC007656.2	0	1	0	0	1	0
AC007656.3	0	1	0	0	1	0
AC007656.4	0	1	0	0	1	0
AC007663.1	0	1	0	0	1	0
AC007663.2	0	1	0	0	1	0
AC007663.3	0	1	0	0	1	0
AC007663.4	0	1	0	0	1	0
AC007666.1	0	2	0	0	2	0
AC007666.2	0	1	0	0	1	0
AC007671.1	0	1	0	0	1	0
AC007673.1	0	1	0	0	1	0
AC007677.1	0	1	0	0	1	0
AC007679.1	0	1	0	0	1	0
AC007679.2	0	1	0	0	1	0
AC007681.1	0	1	0	0	1	0
AC007682.1	0	1	0	0	1	0
AC007683.1	0	1	0	0	1	0
AC007683.2	0	1	0	0	1	0
AC007684.1	0	1	0	0	1	0
AC007685.1	0	1	0	0	1	0
AC007686.1	0	1	0	0	1	0
AC007686.2	0	1	0	0	1	0
AC007686.3	0	1	0	0	1	0
AC007686.4	0	1	0	0	1	0
AC007686.5	0	1	0	0	1	0
AC007687.1	0	1	0	0	1	0
AC007688.1	0	1	0	0	1	0
AC007688.2	0	1	0	0	1	0
AC007690.1	0	1	0	0	1	0
AC007695.1	0	1	0	0	1	0
AC007718.1	0	1	0	0	1	0
AC007728.1	0	2	0	0	2	0
AC007728.2	0	2	0	0	2	0
AC007728.3	0	1	0	0	1	0
AC007731.1	0	1	0	0	1	0
AC007731.2	0	1	0	0	1	0
AC007731.3	0	1	0	0	1	0
AC007731.4	0	1	0	0	1	0
AC007731.5	0	1	0	0	1	0
AC007736.1	0	1	0	0	1	0
AC007738.1	0	1	0	0	1	0
AC007741.1	0	1	0	0	1	0
AC007742.1	0	1	0	0	1	0
AC007742.2	0	1	0	0	1	0
AC007743.1	0	5	0	0	5	0
AC007744.1	0	1	0	0	1	0
AC007749.1	0	1	0	0	1	0
AC007749.2	0	1	0	0	1	0
AC007750.1	0	2	0	0	2	0
AC007751.1	0	1	0	0	1	0
AC007773.1	0	1	0	0	1	0
AC007780.1	0	4	0	0	4	0
AC007785.1	0	1	0	0	1	0
AC007785.2	0	1	0	0	1	0
AC007785.3	0	3	0	0	3	0
AC007786.1	0	2	0	0	2	0
AC007786.2	0	1	0	0	1	0
AC007786.3	0	1	0	0	1	0
AC007786.4	0	2	0	0	2	0
AC007787.1	0	1	0	0	1	0
AC007787.2	0	1	0	0	1	0
AC007790.1	0	1	0	0	1	0
AC007792.1	0	1	0	0	1	0
AC007795.1	0	3	0	0	3	0
[truncated: 57,385 more rows]

## Sheet: multiexonic_common
associated_gene	Human (Adult)_Detected_Num_Isoseq	Human (Adult)_Known_Num_Gencode	Human (Adult)_Normalised	Human (Fetal)_Detected_Num_Isoseq	Human (Fetal)_Known_Num_Gencode	Human (Fetal)_Normalised	isoseq_comparison_Human (Adult)vsHuman (Fetal)	isoseq_comparison_Human (Fetal)vsHuman (Adult)	isoseq_comparison_normalisedHuman (Adult)vsHuman (Fetal)	isoseq_comparison_normalisedHuman (Fetal)vsHuman (Adult)	isoseq_comparison_diff
A2M	2	13	0.153846	1	13	0.0769231	2	0.5	2	0.5	1
AAAS	4	20	0.2	5	20	0.25	0.8	1.25	0.8	1.25	1
AACS	3	12	0.25	2	12	0.166667	1.5	0.666667	1.5	0.666667	1
AADAT	1	8	0.125	3	8	0.375	0.333333	3	0.333333	3	2
AAGAB	3	7	0.428571	2	7	0.285714	1.5	0.666667	1.5	0.666667	1
AAMP	3	10	0.3	6	10	0.6	0.5	2	0.5	2	3
AAR2	1	3	0.333333	2	3	0.666667	0.5	2	0.5	2	1
AARS	3	7	0.428571	2	7	0.285714	1.5	0.666667	1.5	0.666667	1
AARS2	1	2	0.5	1	2	0.5	1	1	1	1	0
AARSD1	3	19	0.157895	3	19	0.157895	1	1	1	1	0
AASDHPPT	1	5	0.2	1	5	0.2	1	1	1	1	0
AATF	1	9	0.111111	1	9	0.111111	1	1	1	1	0
AATK	4	11	0.363636	1	11	0.0909091	4	0.25	4	0.25	3
ABAT	2	16	0.125	2	16	0.125	1	1	1	1	0
ABCA2	4	24	0.166667	1	24	0.0416667	4	0.25	4	0.25	3
ABCA3	1	6	0.166667	2	6	0.333333	0.5	2	0.5	2	1
ABCA5	3	14	0.214286	1	14	0.0714286	3	0.333333	3	0.333333	2
ABCB6	5	13	0.384615	3	13	0.230769	1.66667	0.6	1.66667	0.6	2
ABCB7	1	17	0.0588235	1	17	0.0588235	1	1	1	1	0
ABCB8	2	22	0.0909091	1	22	0.0454545	2	0.5	2	0.5	1
ABCB9	3	21	0.142857	1	21	0.047619	3	0.333333	3	0.333333	2
ABCC10	1	10	0.1	1	10	0.1	1	1	1	1	0
ABCC5	5	13	0.384615	6	13	0.461538	0.833333	1.2	0.833333	1.2	1
ABCD3	1	7	0.142857	1	7	0.142857	1	1	1	1	0
ABCD4	5	28	0.178571	2	28	0.0714286	2.5	0.4	2.5	0.4	3
ABCE1	1	10	0.1	1	10	0.1	1	1	1	1	0
ABCF1	1	7	0.142857	1	7	0.142857	1	1	1	1	0
ABCF2	2	6	0.333333	2	6	0.333333	1	1	1	1	0
ABCF3	2	18	0.111111	2	18	0.111111	1	1	1	1	0
ABCG1	2	11	0.181818	2	11	0.181818	1	1	1	1	0
ABCG2	1	5	0.2	1	5	0.2	1	1	1	1	0
ABHD10	2	5	0.4	3	5	0.6	0.666667	1.5	0.666667	1.5	1
ABHD11	2	14	0.142857	1	14	0.0714286	2	0.5	2	0.5	1
ABHD12	5	9	0.555556	2	9	0.222222	2.5	0.4	2.5	0.4	3
ABHD13	1	1	1	1	1	1	1	1	1	1	0
ABHD14A	3	6	0.5	1	6	0.166667	3	0.333333	3	0.333333	2
ABHD17A	8	6	1.33333	2	6	0.333333	4	0.25	4	0.25	6
ABHD17B	1	2	0.5	1	2	0.5	1	1	1	1	0
ABHD17C	1	5	0.2	1	5	0.2	1	1	1	1	0
ABHD2	1	10	0.1	1	10	0.1	1	1	1	1	0
ABHD3	2	10	0.2	3	10	0.3	0.666667	1.5	0.666667	1.5	1
ABHD4	2	10	0.2	1	10	0.1	2	0.5	2	0.5	1
ABHD5	1	16	0.0625	1	16	0.0625	1	1	1	1	0
ABHD6	3	7	0.428571	2	7	0.285714	1.5	0.666667	1.5	0.666667	1
ABHD8	1	3	0.333333	1	3	0.333333	1	1	1	1	0
ABI1	7	13	0.538462	3	13	0.230769	2.33333	0.428571	2.33333	0.428571	4
ABITRAM	2	4	0.5	1	4	0.25	2	0.5	2	0.5	1
ABL1	1	3	0.333333	1	3	0.333333	1	1	1	1	0
ABR	1	36	0.0277778	1	36	0.0277778	1	1	1	1	0
ABRACL	1	2	0.5	1	2	0.5	1	1	1	1	0
ABRAXAS2	1	1	1	1	1	1	1	1	1	1	0
ABT1	1	1	1	1	1	1	1	1	1	1	0
ABTB1	8	15	0.533333	2	15	0.133333	4	0.25	4	0.25	6
AC003112.1	5	5	1	3	5	0.6	1.66667	0.6	1.66667	0.6	2
AC003665.1	1	11	0.0909091	1	11	0.0909091	1	1	1	1	0
AC004086.1	1	13	0.0769231	2	13	0.153846	0.5	2	0.5	2	1
AC004156.1	3	7	0.428571	2	7	0.285714	1.5	0.666667	1.5	0.666667	1
AC004475.1	6	15	0.4	5	15	0.333333	1.2	0.833333	1.2	0.833333	1
AC005261.1	1	4	0.25	1	4	0.25	1	1	1	1	0
AC005498.3	1	2	0.5	1	2	0.5	1	1	1	1	0
AC005747.1	3	19	0.157895	1	19	0.0526316	3	0.333333	3	0.333333	2
AC005954.1	2	8	0.25	2	8	0.25	1	1	1	1	0
AC006001.3	1	7	0.142857	3	7	0.428571	0.333333	3	0.333333	3	2
AC006115.2	1	21	0.047619	1	21	0.047619	1	1	1	1	0
AC006538.1	3	14	0.214286	3	14	0.214286	1	1	1	1	0
AC008525.1	1	5	0.2	2	5	0.4	0.5	2	0.5	2	1
AC009041.2	7	11	0.636364	2	11	0.181818	3.5	0.285714	3.5	0.285714	5
AC009412.1	1	2	0.5	1	2	0.5	1	1	1	1	0
AC010605.1	2	7	0.285714	1	7	0.142857	2	0.5	2	0.5	1
AC010618.1	1	6	0.166667	1	6	0.166667	1	1	1	1	0
AC011445.1	2	1	2	1	1	1	2	0.5	2	0.5	1
AC011474.2	1	1	1	1	1	1	1	1	1	1	0
AC011511.1	2	2	1	5	2	2.5	0.4	2.5	0.4	2.5	3
AC012146.1	1	5	0.2	1	5	0.2	1	1	1	1	0
AC016586.1	1	15	0.0666667	6	15	0.4	0.166667	6	0.166667	6	5
AC022966.1	3	24	0.125	2	24	0.0833333	1.5	0.666667	1.5	0.666667	1
AC025165.3	1	4	0.25	1	4	0.25	1	1	1	1	0
AC026273.1	2	2	1	1	2	0.5	2	0.5	2	0.5	1
AC034102.1	3	11	0.272727	4	11	0.363636	0.75	1.33333	0.75	1.33333	1
AC055839.2	1	1	1	1	1	1	1	1	1	1	0
AC068580.4	1	4	0.25	1	4	0.25	1	1	1	1	0
AC073111.4	2	7	0.285714	1	7	0.142857	2	0.5	2	0.5	1
AC073869.1	1	2	0.5	1	2	0.5	1	1	1	1	0
AC074143.1	2	13	0.153846	1	13	0.0769231	2	0.5	2	0.5	1
AC087289.1	3	7	0.428571	2	7	0.285714	1.5	0.666667	1.5	0.666667	1
AC090517.5	2	4	0.5	2	4	0.5	1	1	1	1	0
AC091021.1	2	26	0.0769231	2	26	0.0769231	1	1	1	1	0
AC092683.1	1	21	0.047619	2	21	0.0952381	0.5	2	0.5	2	1
AC092881.1	4	43	0.0930233	5	43	0.116279	0.8	1.25	0.8	1.25	1
AC093323.1	2	4	0.5	2	4	0.5	1	1	1	1	0
AC093512.2	2	9	0.222222	3	9	0.333333	0.666667	1.5	0.666667	1.5	1
AC105052.3	6	1	6	4	1	4	1.5	0.666667	1.5	0.666667	2
AC105942.1	1	9	0.111111	1	9	0.111111	1	1	1	1	0
AC108047.1	1	1	1	1	1	1	1	1	1	1	0
AC118549.1	1	11	0.0909091	1	11	0.0909091	1	1	1	1	0
AC124312.1	3	2	1.5	1	2	0.5	3	0.333333	3	0.333333	2
AC129492.1	1	19	0.0526316	1	19	0.0526316	1	1	1	1	0
AC132008.2	2	7	0.285714	1	7	0.142857	2	0.5	2	0.5	1
AC138393.1	1	6	0.166667	1	6	0.166667	1	1	1	1	0
AC139768.1	2	11	0.181818	1	11	0.0909091	2	0.5	2	0.5	1
AC159540.2	2	8	0.25	2	8	0.25	1	1	1	1	0
AC241952.1	1	3	0.333333	1	3	0.333333	1	1	1	1	0
AC242376.2	1	2	0.5	2	2	1	0.5	2	0.5	2	1
AC245060.4	1	1	1	1	1	1	1	1	1	1	0
AC245060.7	2	1	2	3	1	3	0.666667	1.5	0.666667	1.5	1
AC245297.1	6	2	3	2	2	1	3	0.333333	3	0.333333	4
ACAA1	5	20	0.25	4	20	0.2	1.25	0.8	1.25	0.8	1
ACAA2	2	7	0.285714	1	7	0.142857	2	0.5	2	0.5	1
ACACA	1	23	0.0434783	1	23	0.0434783	1	1	1	1	0
ACAD11	1	10	0.1	4	10	0.4	0.25	4	0.25	4	3
ACAD8	3	17	0.176471	1	17	0.0588235	3	0.333333	3	0.333333	2
ACAD9	2	12	0.166667	2	12	0.166667	1	1	1	1	0
ACADM	3	18	0.166667	4	18	0.222222	0.75	1.33333	0.75	1.33333	1
ACADS	1	3	0.333333	2	3	0.666667	0.5	2	0.5	2	1
ACADSB	2	4	0.5	3	4	0.75	0.666667	1.5	0.666667	1.5	1
ACADVL	16	39	0.410256	20	39	0.512821	0.8	1.25	0.8	1.25	4
ACAP3	8	13	0.615385	6	13	0.461538	1.33333	0.75	1.33333	0.75	2
ACAT1	2	12	0.166667	1	12	0.0833333	2	0.5	2	0.5	1
ACAT2	3	3	1	4	3	1.33333	0.75	1.33333	0.75	1.33333	1
ACBD3	1	2	0.5	1	2	0.5	1	1	1	1	0
ACBD5	4	8	0.5	2	8	0.25	2	0.5	2	0.5	2
ACBD6	1	8	0.125	1	8	0.125	1	1	1	1	0
ACD	4	15	0.266667	4	15	0.266667	1	1	1	1	0
ACHE	3	14	0.214286	2	14	0.142857	1.5	0.666667	1.5	0.666667	1
ACIN1	5	23	0.217391	12	23	0.521739	0.416667	2.4	0.416667	2.4	7
ACKR3	1	2	0.5	1	2	0.5	1	1	1	1	0
ACLY	3	10	0.3	2	10	0.2	1.5	0.666667	1.5	0.666667	1
ACO1	2	3	0.666667	2	3	0.666667	1	1	1	1	0
ACO2	9	7	1.28571	2	7	0.285714	4.5	0.222222	4.5	0.222222	7
ACOT13	1	3	0.333333	1	3	0.333333	1	1	1	1	0
ACOT2	2	5	0.4	1	5	0.2	2	0.5	2	0.5	1
ACOT7	3	10	0.3	1	10	0.1	3	0.333333	3	0.333333	2
ACOX1	1	13	0.0769231	1	13	0.0769231	1	1	1	1	0
ACOX3	1	8	0.125	2	8	0.25	0.5	2	0.5	2	1
ACP1	3	13	0.230769	3	13	0.230769	1	1	1	1	0
ACP2	2	4	0.5	1	4	0.25	2	0.5	2	0.5	1
ACSBG1	1	14	0.0714286	1	14	0.0714286	1	1	1	1	0
ACSF3	2	19	0.105263	2	19	0.105263	1	1	1	1	0
ACSL1	2	12	0.166667	2	12	0.166667	1	1	1	1	0
ACSL3	3	11	0.272727	2	11	0.181818	1.5	0.666667	1.5	0.666667	1
ACSL4	1	12	0.0833333	2	12	0.166667	0.5	2	0.5	2	1
ACSS1	2	5	0.4	2	5	0.4	1	1	1	1	0
ACSS2	1	24	0.0416667	1	24	0.0416667	1	1	1	1	0
ACTB	6	18	0.333333	9	18	0.5	0.666667	1.5	0.666667	1.5	3
ACTG1	4	16	0.25	6	16	0.375	0.666667	1.5	0.666667	1.5	2
ACTL6B	1	6	0.166667	2	6	0.333333	0.5	2	0.5	2	1
ACTN1	6	21	0.285714	1	21	0.047619	6	0.166667	6	0.166667	5
ACTN2	5	13	0.384615	2	13	0.153846	2.5	0.4	2.5	0.4	3
ACTR10	2	16	0.125	2	16	0.125	1	1	1	1	0
ACTR1A	1	7	0.142857	2	7	0.285714	0.5	2	0.5	2	1
ACTR1B	3	3	1	3	3	1	1	1	1	1	0
ACTR2	2	5	0.4	1	5	0.2	2	0.5	2	0.5	1
ACTR3	1	8	0.125	1	8	0.125	1	1	1	1	0
ACTR3B	4	5	0.8	3	5	0.6	1.33333	0.75	1.33333	0.75	1
ACTR5	1	1	1	2	1	2	0.5	2	0.5	2	1
ACTR6	2	13	0.153846	1	13	0.0769231	2	0.5	2	0.5	1
ACTR8	1	6	0.166667	1	6	0.166667	1	1	1	1	0
ACVR1	1	10	0.1	1	10	0.1	1	1	1	1	0
AD001527.2_TBCB	1	0	0	1	0	0	1	1	NA	NA	0
ADA	3	9	0.333333	1	9	0.111111	3	0.333333	3	0.333333	2
ADA2	1	18	0.0555556	1	18	0.0555556	1	1	1	1	0
ADAM10	1	17	0.0588235	3	17	0.176471	0.333333	3	0.333333	3	2
ADAM15	4	32	0.125	2	32	0.0625	2	0.5	2	0.5	2
ADAM9	1	9	0.111111	1	9	0.111111	1	1	1	1	0
ADAMTS10	1	14	0.0714286	5	14	0.357143	0.2	5	0.2	5	4
ADAMTSL2	3	4	0.75	1	4	0.25	3	0.333333	3	0.333333	2
ADAP1	3	19	0.157895	1	19	0.0526316	3	0.333333	3	0.333333	2
ADAR	2	21	0.0952381	4	21	0.190476	0.5	2	0.5	2	2
ADAT1	2	10	0.2	2	10	0.2	1	1	1	1	0
ADCK1	1	8	0.125	1	8	0.125	1	1	1	1	0
ADCK2	1	5	0.2	1	5	0.2	1	1	1	1	0
ADCK5	3	8	0.375	5	8	0.625	0.6	1.66667	0.6	1.66667	2
ADCY2	6	8	0.75	1	8	0.125	6	0.166667	6	0.166667	5
ADCY3	2	13	0.153846	1	13	0.0769231	2	0.5	2	0.5	1
ADCY5	2	10	0.2	1	10	0.1	2	0.5	2	0.5	1
ADCY8	1	3	0.333333	3	3	1	0.333333	3	0.333333	3	2
ADCYAP1	2	4	0.5	1	4	0.25	2	0.5	2	0.5	1
ADD1	10	29	0.344828	7	29	0.241379	1.42857	0.7	1.42857	0.7	3
ADD2	1	14	0.0714286	2	14	0.142857	0.5	2	0.5	2	1
ADD3	8	20	0.4	2	20	0.1	4	0.25	4	0.25	6
ADGRA1	1	3	0.333333	1	3	0.333333	1	1	1	1	0
ADGRB2	7	15	0.466667	3	15	0.2	2.33333	0.428571	2.33333	0.428571	4
ADGRB3	2	5	0.4	5	5	1	0.4	2.5	0.4	2.5	3
ADGRG1	4	77	0.0519481	4	77	0.0519481	1	1	1	1	0
ADGRL1	2	8	0.25	1	8	0.125	2	0.5	2	0.5	1
ADGRL3	3	18	0.166667	2	18	0.111111	1.5	0.666667	1.5	0.666667	1
ADGRV1	1	37	0.027027	2	37	0.0540541	0.5	2	0.5	2	1
ADH5	1	13	0.0769231	2	13	0.153846	0.5	2	0.5	2	1
ADHFE1	3	16	0.1875	1	16	0.0625	3	0.333333	3	0.333333	2
ADI1	1	3	0.333333	1	3	0.333333	1	1	1	1	0
ADIPOR1	5	5	1	3	5	0.6	1.66667	0.6	1.66667	0.6	2
ADK	3	6	0.5	2	6	0.333333	1.5	0.666667	1.5	0.666667	1
ADM	2	8	0.25	2	8	0.25	1	1	1	1	0
ADNP2	1	5	0.2	1	5	0.2	1	1	1	1	0
ADORA1	7	9	0.777778	1	9	0.111111	7	0.142857	7	0.142857	6
ADPGK	1	14	0.0714286	1	14	0.0714286	1	1	1	1	0
ADPRM	1	4	0.25	1	4	0.25	1	1	1	1	0
ADRM1	2	5	0.4	2	5	0.4	1	1	1	1	0
ADSL	2	23	0.0869565	2	23	0.0869565	1	1	1	1	0
ADSS	1	3	0.333333	1	3	0.333333	1	1	1	1	0
AEBP1	1	9	0.111111	1	9	0.111111	1	1	1	1	0
AEN	2	6	0.333333	1	6	0.166667	2	0.5	2	0.5	1
AFAP1L2	2	6	0.333333	1	6	0.166667	2	0.5	2	0.5	1
AFDN	1	22	0.0454545	2	22	0.0909091	0.5	2	0.5	2	1
AFF4	1	9	0.111111	3	9	0.333333	0.333333	3	0.333333	3	2
AFG3L1P	1	17	0.0588235	1	17	0.0588235	1	1	1	1	0
AFG3L2	1	4	0.25	1	4	0.25	1	1	1	1	0
AFTPH	3	7	0.428571	3	7	0.428571	1	1	1	1	0
AGAP1	2	14	0.142857	1	14	0.0714286	2	0.5	2	0.5	1
AGAP2	3	4	0.75	2	4	0.5	1.5	0.666667	1.5	0.666667	1
AGAP3	5	26	0.192308	2	26	0.0769231	2.5	0.4	2.5	0.4	3
AGAP4	1	8	0.125	1	8	0.125	1	1	1	1	0
AGAP6	2	2	1	1	2	0.5	2	0.5	2	0.5	1
AGBL5	2	10	0.2	2	10	0.2	1	1	1	1	0
AGGF1	1	4	0.25	1	4	0.25	1	1	1	1	0
AGK	2	25	0.08	1	25	0.04	2	0.5	2	0.5	1
AGPAT3	1	18	0.0555556	1	18	0.0555556	1	1	1	1	0
AGPAT4	3	5	0.6	2	5	0.4	1.5	0.666667	1.5	0.666667	1
AGPS	1	5	0.2	1	5	0.2	1	1	1	1	0
AGRN	3	10	0.3	2	10	0.2	1.5	0.666667	1.5	0.666667	1
AGTPBP1	1	8	0.125	1	8	0.125	1	1	1	1	0
AHCTF1	1	7	0.142857	1	7	0.142857	1	1	1	1	0
AHCY	1	6	0.166667	1	6	0.166667	1	1	1	1	0
AHCYL1	9	6	1.5	3	6	0.5	3	0.333333	3	0.333333	6
AHCYL2	1	12	0.0833333	1	12	0.0833333	1	1	1	1	0
AHDC1	1	16	0.0625	2	16	0.125	0.5	2	0.5	2	1
AHI1	9	17	0.529412	1	17	0.0588235	9	0.111111	9	0.111111	8
AHSA1	1	13	0.0769231	1	13	0.0769231	1	1	1	1	0
AHSA2P	1	15	0.0666667	1	15	0.0666667	1	1	1	1	0
AIDA	1	6	0.166667	1	6	0.166667	1	1	1	1	0
AIF1L	3	10	0.3	3	10	0.3	1	1	1	1	0
AIFM1	2	9	0.222222	1	9	0.111111	2	0.5	2	0.5	1
AIG1	4	10	0.4	4	10	0.4	1	1	1	1	0
AIMP1	1	4	0.25	1	4	0.25	1	1	1	1	0
AIMP2	1	4	0.25	1	4	0.25	1	1	1	1	0
AIP	2	4	0.5	1	4	0.25	2	0.5	2	0.5	1
AK1	3	6	0.5	1	6	0.166667	3	0.333333	3	0.333333	2
AK2	2	15	0.133333	2	15	0.133333	1	1	1	1	0
AK3	2	4	0.5	2	4	0.5	1	1	1	1	0
AK5	5	13	0.384615	1	13	0.0769231	5	0.2	5	0.2	4
AK9	2	12	0.166667	2	12	0.166667	1	1	1	1	0
AKAP1	1	19	0.0526316	1	19	0.0526316	1	1	1	1	0
AKAP10	1	11	0.0909091	1	11	0.0909091	1	1	1	1	0
AKAP11	1	1	1	1	1	1	1	1	1	1	0
AKAP12	3	5	0.6	1	5	0.2	3	0.333333	3	0.333333	2
AKAP13	2	24	0.0833333	2	24	0.0833333	1	1	1	1	0
AKAP17A	5	6	0.833333	3	6	0.5	1.66667	0.6	1.66667	0.6	2
AKAP6	4	15	0.266667	3	15	0.2	1.33333	0.75	1.33333	0.75	1
AKAP7	1	9	0.111111	2	9	0.222222	0.5	2	0.5	2	1
AKAP8	1	5	0.2	1	5	0.2	1	1	1	1	0
AKAP8L	12	20	0.6	12	20	0.6	1	1	1	1	0
AKAP9	5	16	0.3125	7	16	0.4375	0.714286	1.4	0.714286	1.4	2
AKIP1	3	11	0.272727	2	11	0.181818	1.5	0.666667	1.5	0.666667	1
AKIRIN1	2	4	0.5	1	4	0.25	2	0.5	2	0.5	1
AKIRIN2	1	2	0.5	2	2	1	0.5	2	0.5	2	1
AKR1A1	4	14	0.285714	4	14	0.285714	1	1	1	1	0
AKR1B1	2	14	0.142857	4	14	0.285714	0.5	2	0.5	2	2
AKR7A2	1	5	0.2	1	5	0.2	1	1	1	1	0
AKT1	1	20	0.05	2	20	0.1	0.5	2	0.5	2	1
AKT1S1	2	9	0.222222	1	9	0.111111	2	0.5	2	0.5	1
AKT2	3	42	0.0714286	3	42	0.0714286	1	1	1	1	0
AKTIP	2	14	0.142857	2	14	0.142857	1	1	1	1	0
AL021395.1	1	4	0.25	1	4	0.25	1	1	1	1	0
AL049834.1	3	22	0.136364	3	22	0.136364	1	1	1	1	0
AL096870.1	2	15	0.133333	7	15	0.466667	0.285714	3.5	0.285714	3.5	5
AL109918.1	2	4	0.5	2	4	0.5	1	1	1	1	0
AL135905.2	1	1	1	1	1	1	1	1	1	1	0
AL157935.2	2	7	0.285714	1	7	0.142857	2	0.5	2	0.5	1
AL391807.1	2	10	0.2	1	10	0.1	2	0.5	2	0.5	1
AL590560.1	2	6	0.333333	2	6	0.333333	1	1	1	1	0
AL596087.2	1	2	0.5	1	2	0.5	1	1	1	1	0
ALAD	5	9	0.555556	4	9	0.444444	1.25	0.8	1.25	0.8	1
ALAS1	3	6	0.5	3	6	0.5	1	1	1	1	0
ALCAM	3	9	0.333333	3	9	0.333333	1	1	1	1	0
ALDH16A1	1	8	0.125	1	8	0.125	1	1	1	1	0
ALDH18A1	1	5	0.2	1	5	0.2	1	1	1	1	0
ALDH1B1	1	2	0.5	1	2	0.5	1	1	1	1	0
ALDH2	2	5	0.4	2	5	0.4	1	1	1	1	0
ALDH3A2	2	26	0.0769231	2	26	0.0769231	1	1	1	1	0
ALDH4A1	1	6	0.166667	1	6	0.166667	1	1	1	1	0
ALDH5A1	1	5	0.2	1	5	0.2	1	1	1	1	0
ALDH7A1	2	37	0.0540541	1	37	0.027027	2	0.5	2	0.5	1
ALDH9A1	1	5	0.2	1	5	0.2	1	1	1	1	0
ALDOA	3	19	0.157895	2	19	0.105263	1.5	0.666667	1.5	0.666667	1
ALDOC	5	9	0.555556	1	9	0.111111	5	0.2	5	0.2	4
ALG1	1	9	0.111111	1	9	0.111111	1	1	1	1	0
ALG11	2	8	0.25	2	8	0.25	1	1	1	1	0
ALG12	2	3	0.666667	2	3	0.666667	1	1	1	1	0
ALG13	1	41	0.0243902	1	41	0.0243902	1	1	1	1	0
ALG2	1	3	0.333333	1	3	0.333333	1	1	1	1	0
ALG5	1	5	0.2	1	5	0.2	1	1	1	1	0
ALG8	1	21	0.047619	2	21	0.0952381	0.5	2	0.5	2	1
ALG9	1	17	0.0588235	1	17	0.0588235	1	1	1	1	0
ALKBH1	1	4	0.25	2	4	0.5	0.5	2	0.5	2	1
ALKBH2	1	8	0.125	2	8	0.25	0.5	2	0.5	2	1
ALKBH3	2	12	0.166667	1	12	0.0833333	2	0.5	2	0.5	1
ALKBH4	2	3	0.666667	1	3	0.333333	2	0.5	2	0.5	1
ALKBH5	1	3	0.333333	1	3	0.333333	1	1	1	1	0
ALKBH7	1	3	0.333333	1	3	0.333333	1	1	1	1	0
ALKBH8	1	7	0.142857	1	7	0.142857	1	1	1	1	0
ALPL	2	7	0.285714	2	7	0.285714	1	1	1	1	0
AMACR	1	9	0.111111	1	9	0.111111	1	1	1	1	0
AMD1	1	8	0.125	1	8	0.125	1	1	1	1	0
AMFR	1	12	0.0833333	1	12	0.0833333	1	1	1	1	0
AMIGO1	2	2	1	1	2	0.5	2	0.5	2	0.5	1
AMN1	3	12	0.25	2	12	0.166667	1.5	0.666667	1.5	0.666667	1
AMOTL2	2	13	0.153846	2	13	0.153846	1	1	1	1	0
AMPD2	3	33	0.0909091	4	33	0.121212	0.75	1.33333	0.75	1.33333	1
AMPH	3	9	0.333333	1	9	0.111111	3	0.333333	3	0.333333	2
AMT	2	57	0.0350877	1	57	0.0175439	2	0.5	2	0.5	1
AMZ2	6	19	0.315789	2	19	0.105263	3	0.333333	3	0.333333	4
AMZ2P1	9	3	3	4	3	1.33333	2.25	0.444444	2.25	0.444444	5
ANAPC1	2	11	0.181818	1	11	0.0909091	2	0.5	2	0.5	1
ANAPC11	4	23	0.173913	1	23	0.0434783	4	0.25	4	0.25	3
ANAPC13	2	6	0.333333	2	6	0.333333	1	1	1	1	0
ANAPC15	3	17	0.176471	1	17	0.0588235	3	0.333333	3	0.333333	2
ANAPC16	4	5	0.8	2	5	0.4	2	0.5	2	0.5	2
ANAPC2	2	8	0.25	3	8	0.375	0.666667	1.5	0.666667	1.5	1
ANAPC4	1	11	0.0909091	1	11	0.0909091	1	1	1	1	0
ANAPC5	8	22	0.363636	7	22	0.318182	1.14286	0.875	1.14286	0.875	1
ANAPC7	2	12	0.166667	3	12	0.25	0.666667	1.5	0.666667	1.5	1
ANGEL1	2	6	0.333333	2	6	0.333333	1	1	1	1	0
ANGEL2	2	8	0.25	2	8	0.25	1	1	1	1	0
ANGPTL2	1	4	0.25	1	4	0.25	1	1	1	1	0
ANK2	9	27	0.333333	5	27	0.185185	1.8	0.555556	1.8	0.555556	4
ANK3	4	32	0.125	4	32	0.125	1	1	1	1	0
ANKH	2	9	0.222222	2	9	0.222222	1	1	1	1	0
ANKHD1	4	21	0.190476	3	21	0.142857	1.33333	0.75	1.33333	0.75	1
ANKIB1	1	7	0.142857	1	7	0.142857	1	1	1	1	0
ANKLE2	1	12	0.0833333	3	12	0.25	0.333333	3	0.333333	3	2
ANKMY2	1	6	0.166667	2	6	0.333333	0.5	2	0.5	2	1
ANKRA2	1	8	0.125	3	8	0.375	0.333333	3	0.333333	3	2
ANKRD10	2	11	0.181818	3	11	0.272727	0.666667	1.5	0.666667	1.5	1
ANKRD11	6	42	0.142857	2	42	0.047619	3	0.333333	3	0.333333	4
ANKRD12	3	9	0.333333	5	9	0.555556	0.6	1.66667	0.6	1.66667	2
ANKRD13B	3	9	0.333333	3	9	0.333333	1	1	1	1	0
ANKRD13C	1	5	0.2	1	5	0.2	1	1	1	1	0
ANKRD13D	6	18	0.333333	3	18	0.166667	2	0.5	2	0.5	3
ANKRD16	2	4	0.5	2	4	0.5	1	1	1	1	0
ANKRD17	7	11	0.636364	5	11	0.454545	1.4	0.714286	1.4	0.714286	2
ANKRD20A4	3	3	1	1	3	0.333333	3	0.333333	3	0.333333	2
ANKRD26	3	6	0.5	1	6	0.166667	3	0.333333	3	0.333333	2
ANKRD27	3	9	0.333333	1	9	0.111111	3	0.333333	3	0.333333	2
ANKRD34A	2	3	0.666667	1	3	0.333333	2	0.5	2	0.5	1
ANKRD35	1	2	0.5	1	2	0.5	1	1	1	1	0
ANKRD36	4	8	0.5	4	8	0.5	1	1	1	1	0
ANKRD36B	3	8	0.375	1	8	0.125	3	0.333333	3	0.333333	2
ANKRD36C	1	8	0.125	5	8	0.625	0.2	5	0.2	5	4
ANKRD37	2	6	0.333333	1	6	0.166667	2	0.5	2	0.5	1
ANKRD39	2	2	1	1	2	0.5	2	0.5	2	0.5	1
ANKRD42	2	9	0.222222	1	9	0.111111	2	0.5	2	0.5	1
ANKRD46	3	11	0.272727	2	11	0.181818	1.5	0.666667	1.5	0.666667	1
ANKRD49	2	11	0.181818	3	11	0.272727	0.666667	1.5	0.666667	1.5	1
ANKRD54	3	12	0.25	1	12	0.0833333	3	0.333333	3	0.333333	2
ANKS1B	9	34	0.264706	1	34	0.0294118	9	0.111111	9	0.111111	8
ANKS3	5	30	0.166667	3	30	0.1	1.66667	0.6	1.66667	0.6	2
ANKZF1	2	26	0.0769231	3	26	0.115385	0.666667	1.5	0.666667	1.5	1
ANLN	4	13	0.307692	1	13	0.0769231	4	0.25	4	0.25	3
ANO10	1	17	0.0588235	1	17	0.0588235	1	1	1	1	0
ANO4	2	9	0.222222	1	9	0.111111	2	0.5	2	0.5	1
ANP32A	3	11	0.272727	2	11	0.181818	1.5	0.666667	1.5	0.666667	1
ANP32B	1	3	0.333333	1	3	0.333333	1	1	1	1	0
ANP32E	1	10	0.1	1	10	0.1	1	1	1	1	0
ANXA2	1	38	0.0263158	1	38	0.0263158	1	1	1	1	0
ANXA5	2	11	0.181818	1	11	0.0909091	2	0.5	2	0.5	1
ANXA6	4	15	0.266667	4	15	0.266667	1	1	1	1	0
ANXA7	5	5	1	2	5	0.4	2.5	0.4	2.5	0.4	3
AP001372.2	1	2	0.5	1	2	0.5	1	1	1	1	0
AP002884.1	2	6	0.333333	3	6	0.5	0.666667	1.5	0.666667	1.5	1
AP1AR	2	6	0.333333	3	6	0.5	0.666667	1.5	0.666667	1.5	1
AP1B1	3	11	0.272727	2	11	0.181818	1.5	0.666667	1.5	0.666667	1
AP1G2	5	34	0.147059	1	34	0.0294118	5	0.2	5	0.2	4
AP1M1	2	15	0.133333	4	15	0.266667	0.5	2	0.5	2	2
AP1S1	1	6	0.166667	1	6	0.166667	1	1	1	1	0
AP1S2	2	6	0.333333	3	6	0.5	0.666667	1.5	0.666667	1.5	1
AP2A2	1	23	0.0434783	1	23	0.0434783	1	1	1	1	0
AP2B1	4	22	0.181818	2	22	0.0909091	2	0.5	2	0.5	2
AP2M1	3	22	0.136364	11	22	0.5	0.272727	3.66667	0.272727	3.66667	8
AP2S1	1	10	0.1	1	10	0.1	1	1	1	1	0
AP3B1	1	8	0.125	1	8	0.125	1	1	1	1	0
AP3B2	3	32	0.09375	2	32	0.0625	1.5	0.666667	1.5	0.666667	1
AP3D1	2	14	0.142857	1	14	0.0714286	2	0.5	2	0.5	1
AP3M1	1	4	0.25	3	4	0.75	0.333333	3	0.333333	3	2
AP3M2	1	17	0.0588235	1	17	0.0588235	1	1	1	1	0
AP3S1	3	9	0.333333	6	9	0.666667	0.5	2	0.5	2	3
AP3S2	1	16	0.0625	1	16	0.0625	1	1	1	1	0
AP4B1	4	14	0.285714	3	14	0.214286	1.33333	0.75	1.33333	0.75	1
AP5M1	1	9	0.111111	3	9	0.333333	0.333333	3	0.333333	3	2
AP5Z1	2	19	0.105263	1	19	0.0526316	2	0.5	2	0.5	1
APBA2	3	12	0.25	3	12	0.25	1	1	1	1	0
APBB1	9	24	0.375	5	24	0.208333	1.8	0.555556	1.8	0.555556	4
APBB2	1	30	0.0333333	1	30	0.0333333	1	1	1	1	0
APBB3	1	21	0.047619	1	21	0.047619	1	1	1	1	0
APC	4	10	0.4	2	10	0.2	2	0.5	2	0.5	2
APEH	3	16	0.1875	2	16	0.125	1.5	0.666667	1.5	0.666667	1
APEX1	4	20	0.2	7	20	0.35	0.571429	1.75	0.571429	1.75	3
APEX2	1	2	0.5	1	2	0.5	1	1	1	1	0
APH1A	2	9	0.222222	2	9	0.222222	1	1	1	1	0
APH1B	1	10	0.1	1	10	0.1	1	1	1	1	0
API5	3	11	0.272727	2	11	0.181818	1.5	0.666667	1.5	0.666667	1
APIP	1	3	0.333333	1	3	0.333333	1	1	1	1	0
APLN	1	1	1	1	1	1	1	1	1	1	0
APLP1	9	12	0.75	12	12	1	0.75	1.33333	0.75	1.33333	3
APLP2	7	26	0.269231	4	26	0.153846	1.75	0.571429	1.75	0.571429	3
APMAP	3	2	1.5	2	2	1	1.5	0.666667	1.5	0.666667	1
APOE	4	5	0.8	1	5	0.2	4	0.25	4	0.25	3
APOO	2	9	0.222222	1	9	0.111111	2	0.5	2	0.5	1
APOPT1	2	16	0.125	1	16	0.0625	2	0.5	2	0.5	1
APP	4	17	0.235294	2	17	0.117647	2	0.5	2	0.5	2
APPBP2	2	6	0.333333	1	6	0.166667	2	0.5	2	0.5	1
APPL1	1	9	0.111111	1	9	0.111111	1	1	1	1	0
APPL2	2	16	0.125	3	16	0.1875	0.666667	1.5	0.666667	1.5	1
APTX	2	33	0.0606061	2	33	0.0606061	1	1	1	1	0
AQP4	2	7	0.285714	1	7	0.142857	2	0.5	2	0.5	1
ARAF	2	6	0.333333	2	6	0.333333	1	1	1	1	0
ARAP1	1	21	0.047619	2	21	0.0952381	0.5	2	0.5	2	1
ARC	2	2	1	2	2	1	1	1	1	1	0
ARCN1	1	5	0.2	1	5	0.2	1	1	1	1	0
AREL1	2	17	0.117647	1	17	0.0588235	2	0.5	2	0.5	1
ARF1	2	14	0.142857	1	14	0.0714286	2	0.5	2	0.5	1
ARF3	2	10	0.2	1	10	0.1	2	0.5	2	0.5	1
ARF4	1	9	0.111111	1	9	0.111111	1	1	1	1	0
ARF5	2	6	0.333333	3	6	0.5	0.666667	1.5	0.666667	1.5	1
ARF6	1	1	1	1	1	1	1	1	1	1	0
ARFGAP1	7	23	0.304348	4	23	0.173913	1.75	0.571429	1.75	0.571429	3
ARFGAP2	3	30	0.1	6	30	0.2	0.5	2	0.5	2	3
ARFGAP3	3	6	0.5	2	6	0.333333	1.5	0.666667	1.5	0.666667	1
ARFIP1	1	11	0.0909091	2	11	0.181818	0.5	2	0.5	2	1
ARFIP2	4	10	0.4	3	10	0.3	1.33333	0.75	1.33333	0.75	1
ARFRP1	5	14	0.357143	2	14	0.142857	2.5	0.4	2.5	0.4	3
ARG2	1	4	0.25	1	4	0.25	1	1	1	1	0
ARGLU1	2	4	0.5	3	4	0.75	0.666667	1.5	0.666667	1.5	1
ARHGAP1	1	7	0.142857	1	7	0.142857	1	1	1	1	0
ARHGAP12	1	10	0.1	1	10	0.1	1	1	1	1	0
ARHGAP17	1	20	0.05	2	20	0.1	0.5	2	0.5	2	1
ARHGAP20	1	6	0.166667	2	6	0.333333	0.5	2	0.5	2	1
ARHGAP21	7	20	0.35	4	20	0.2	1.75	0.571429	1.75	0.571429	3
ARHGAP29	2	5	0.4	1	5	0.2	2	0.5	2	0.5	1
ARHGAP32	1	8	0.125	1	8	0.125	1	1	1	1	0
ARHGAP33	2	13	0.153846	4	13	0.307692	0.5	2	0.5	2	2
ARHGAP35	1	6	0.166667	1	6	0.166667	1	1	1	1	0
ARHGAP39	2	3	0.666667	2	3	0.666667	1	1	1	1	0
ARHGAP44	5	12	0.416667	1	12	0.0833333	5	0.2	5	0.2	4
ARHGDIA	5	17	0.294118	4	17	0.235294	1.25	0.8	1.25	0.8	1
ARHGEF1	3	23	0.130435	4	23	0.173913	0.75	1.33333	0.75	1.33333	1
ARHGEF10L	1	9	0.111111	2	9	0.222222	0.5	2	0.5	2	1
ARHGEF11	1	7	0.142857	1	7	0.142857	1	1	1	1	0
ARHGEF17	3	7	0.428571	2	7	0.285714	1.5	0.666667	1.5	0.666667	1
ARHGEF18	2	6	0.333333	1	6	0.166667	2	0.5	2	0.5	1
ARHGEF2	6	20	0.3	8	20	0.4	0.75	1.33333	0.75	1.33333	2
ARHGEF26	1	5	0.2	1	5	0.2	1	1	1	1	0
ARHGEF3	2	15	0.133333	2	15	0.133333	1	1	1	1	0
ARHGEF4	11	18	0.611111	1	18	0.0555556	11	0.0909091	11	0.0909091	10
ARHGEF7	9	20	0.45	3	20	0.15	3	0.333333	3	0.333333	6
ARHGEF9	5	38	0.131579	4	38	0.105263	1.25	0.8	1.25	0.8	1
ARID1A	1	17	0.0588235	1	17	0.0588235	1	1	1	1	0
ARID3B	1	6	0.166667	1	6	0.166667	1	1	1	1	0
ARID4A	3	11	0.272727	2	11	0.181818	1.5	0.666667	1.5	0.666667	1
ARID4B	2	13	0.153846	3	13	0.230769	0.666667	1.5	0.666667	1.5	1
ARID5A	3	6	0.5	1	6	0.166667	3	0.333333	3	0.333333	2
ARID5B	3	4	0.75	1	4	0.25	3	0.333333	3	0.333333	2
ARIH1	1	10	0.1	1	10	0.1	1	1	1	1	0
ARIH2	10	31	0.322581	7	31	0.225806	1.42857	0.7	1.42857	0.7	3
ARL1	1	11	0.0909091	1	11	0.0909091	1	1	1	1	0
ARL14EP	1	4	0.25	1	4	0.25	1	1	1	1	0
ARL15	1	7	0.142857	1	7	0.142857	1	1	1	1	0
ARL16	1	15	0.0666667	1	15	0.0666667	1	1	1	1	0
ARL2	2	6	0.333333	2	6	0.333333	1	1	1	1	0
ARL2BP	3	4	0.75	3	4	0.75	1	1	1	1	0
ARL3	1	1	1	2	1	2	0.5	2	0.5	2	1
ARL4A	2	7	0.285714	1	7	0.142857	2	0.5	2	0.5	1
ARL4D	1	1	1	1	1	1	1	1	1	1	0
ARL5A	1	7	0.142857	1	7	0.142857	1	1	1	1	0
ARL6	1	9	0.111111	1	9	0.111111	1	1	1	1	0
ARL6IP1	4	8	0.5	1	8	0.125	4	0.25	4	0.25	3
ARL6IP4	11	20	0.55	6	20	0.3	1.83333	0.545455	1.83333	0.545455	5
ARL6IP5	2	5	0.4	1	5	0.2	2	0.5	2	0.5	1
ARL6IP6	1	5	0.2	1	5	0.2	1	1	1	1	0
ARL8A	1	4	0.25	1	4	0.25	1	1	1	1	0
ARL8B	1	8	0.125	1	8	0.125	1	1	1	1	0
ARMC1	1	6	0.166667	1	6	0.166667	1	1	1	1	0
ARMC10	3	11	0.272727	2	11	0.181818	1.5	0.666667	1.5	0.666667	1
ARMC5	1	8	0.125	1	8	0.125	1	1	1	1	0
ARMC6	3	20	0.15	3	20	0.15	1	1	1	1	0
ARMC7	2	5	0.4	1	5	0.2	2	0.5	2	0.5	1
ARMC8	4	23	0.173913	10	23	0.434783	0.4	2.5	0.4	2.5	6
ARMC9	2	15	0.133333	1	15	0.0666667	2	0.5	2	0.5	1
ARMCX1	1	1	1	2	1	2	0.5	2	0.5	2	1
ARMCX2	2	13	0.153846	3	13	0.230769	0.666667	1.5	0.666667	1.5	1
ARMCX3	3	7	0.428571	3	7	0.428571	1	1	1	1	0
ARMCX4	1	10	0.1	1	10	0.1	1	1	1	1	0
ARMCX5	2	6	0.333333	3	6	0.5	0.666667	1.5	0.666667	1.5	1
ARMCX5-GPRASP2	2	11	0.181818	1	11	0.0909091	2	0.5	2	0.5	1
ARMCX6	1	8	0.125	3	8	0.375	0.333333	3	0.333333	3	2
ARMH3	1	5	0.2	1	5	0.2	1	1	1	1	0
ARMH4	1	6	0.166667	1	6	0.166667	1	1	1	1	0
ARMT1	3	4	0.75	1	4	0.25	3	0.333333	3	0.333333	2
ARNT	1	12	0.0833333	1	12	0.0833333	1	1	1	1	0
ARNT2	1	9	0.111111	1	9	0.111111	1	1	1	1	0
ARNTL	4	21	0.190476	2	21	0.0952381	2	0.5	2	0.5	2
ARPC1A	1	5	0.2	1	5	0.2	1	1	1	1	0
ARPC1B	1	22	0.0454545	1	22	0.0454545	1	1	1	1	0
ARPC2	3	18	0.166667	2	18	0.111111	1.5	0.666667	1.5	0.666667	1
ARPC3	1	9	0.111111	1	9	0.111111	1	1	1	1	0
ARPC4	2	8	0.25	3	8	0.375	0.666667	1.5	0.666667	1.5	1
ARPC5	1	5	0.2	1	5	0.2	1	1	1	1	0
ARPC5L	1	3	0.333333	1	3	0.333333	1	1	1	1	0
ARPIN-AP3S2	1	4	0.25	1	4	0.25	1	1	1	1	0
ARPP19	5	13	0.384615	3	13	0.230769	1.66667	0.6	1.66667	0.6	2
ARPP21	9	35	0.257143	8	35	0.228571	1.125	0.888889	1.125	0.888889	1
ARRB1	2	12	0.166667	2	12	0.166667	1	1	1	1	0
ARRB2	7	20	0.35	5	20	0.25	1.4	0.714286	1.4	0.714286	2
ARRDC1	2	12	0.166667	1	12	0.0833333	2	0.5	2	0.5	1
ARRDC1-AS1	2	5	0.4	2	5	0.4	1	1	1	1	0
ARRDC4	1	1	1	1	1	1	1	1	1	1	0
ARSA	4	8	0.5	1	8	0.125	4	0.25	4	0.25	3
ARSK	1	5	0.2	1	5	0.2	1	1	1	1	0
ARV1	1	7	0.142857	1	7	0.142857	1	1	1	1	0
ARVCF	1	11	0.0909091	3	11	0.272727	0.333333	3	0.333333	3	2
ASAH1	5	69	0.0724638	2	69	0.0289855	2.5	0.4	2.5	0.4	3
ASAH2B	1	7	0.142857	2	7	0.285714	0.5	2	0.5	2	1
ASAP1	2	16	0.125	1	16	0.0625	2	0.5	2	0.5	1
ASAP2	1	6	0.166667	1	6	0.166667	1	1	1	1	0
ASB3	4	17	0.235294	3	17	0.176471	1.33333	0.75	1.33333	0.75	1
ASB6	2	3	0.666667	2	3	0.666667	1	1	1	1	0
ASB7	1	4	0.25	1	4	0.25	1	1	1	1	0
ASB8	1	18	0.0555556	1	18	0.0555556	1	1	1	1	0
ASCC1	3	19	0.157895	3	19	0.157895	1	1	1	1	0
ASCC2	2	23	0.0869565	5	23	0.217391	0.4	2.5	0.4	2.5	3
ASCL1	1	1	1	1	1	1	1	1	1	1	0
ASF1A	1	2	0.5	1	2	0.5	1	1	1	1	0
ASH2L	2	12	0.166667	1	12	0.0833333	2	0.5	2	0.5	1
ASIC1	1	9	0.111111	1	9	0.111111	1	1	1	1	0
ASIC4	2	5	0.4	1	5	0.2	2	0.5	2	0.5	1
ASMTL	2	12	0.166667	1	12	0.0833333	2	0.5	2	0.5	1
ASNA1	1	5	0.2	1	5	0.2	1	1	1	1	0
ASNS	3	17	0.176471	2	17	0.117647	1.5	0.666667	1.5	0.666667	1
ASNSD1	2	4	0.5	2	4	0.5	1	1	1	1	0
ASPH	9	30	0.3	4	30	0.133333	2.25	0.444444	2.25	0.444444	5
ASPHD1	2	6	0.333333	2	6	0.333333	1	1	1	1	0
ASPHD2	1	1	1	1	1	1	1	1	1	1	0
ASPSCR1	3	21	0.142857	1	21	0.047619	3	0.333333	3	0.333333	2
ASRGL1	6	11	0.545455	6	11	0.545455	1	1	1	1	0
ASTE1	1	8	0.125	1	8	0.125	1	1	1	1	0
ASTN1	2	5	0.4	3	5	0.6	0.666667	1.5	0.666667	1.5	1
ASTN2	2	8	0.25	1	8	0.125	2	0.5	2	0.5	1
ATAD1	2	3	0.666667	3	3	1	0.666667	1.5	0.666667	1.5	1
ATAD3A	1	7	0.142857	1	7	0.142857	1	1	1	1	0
ATAD3B	1	5	0.2	1	5	0.2	1	1	1	1	0
ATAD5	1	3	0.333333	1	3	0.333333	1	1	1	1	0
ATAT1	1	11	0.0909091	1	11	0.0909091	1	1	1	1	0
ATCAY	1	6	0.166667	1	6	0.166667	1	1	1	1	0
ATE1	1	9	0.111111	2	9	0.222222	0.5	2	0.5	2	1
ATF2	1	21	0.047619	4	21	0.190476	0.25	4	0.25	4	3
ATF4	2	3	0.666667	1	3	0.333333	2	0.5	2	0.5	1
ATF5	3	5	0.6	1	5	0.2	3	0.333333	3	0.333333	2
ATF6	1	2	0.5	1	2	0.5	1	1	1	1	0
ATG101	2	7	0.285714	1	7	0.142857	2	0.5	2	0.5	1
ATG12	1	13	0.0769231	1	13	0.0769231	1	1	1	1	0
ATG13	7	30	0.233333	7	30	0.233333	1	1	1	1	0
ATG16L1	3	18	0.166667	2	18	0.111111	1.5	0.666667	1.5	0.666667	1
ATG2A	1	6	0.166667	1	6	0.166667	1	1	1	1	0
ATG3	1	9	0.111111	2	9	0.222222	0.5	2	0.5	2	1
ATG4B	2	26	0.0769231	3	26	0.115385	0.666667	1.5	0.666667	1.5	1
ATG4C	2	5	0.4	1	5	0.2	2	0.5	2	0.5	1
ATG4D	4	12	0.333333	2	12	0.166667	2	0.5	2	0.5	2
ATG5	2	11	0.181818	2	11	0.181818	1	1	1	1	0
ATG7	3	24	0.125	1	24	0.0416667	3	0.333333	3	0.333333	2
ATG9A	4	21	0.190476	2	21	0.0952381	2	0.5	2	0.5	2
ATG9B	2	12	0.166667	1	12	0.0833333	2	0.5	2	0.5	1
ATIC	3	14	0.214286	1	14	0.0714286	3	0.333333	3	0.333333	2
ATL1	3	10	0.3	2	10	0.2	1.5	0.666667	1.5	0.666667	1
ATL2	2	18	0.111111	1	18	0.0555556	2	0.5	2	0.5	1
ATMIN	1	6	0.166667	1	6	0.166667	1	1	1	1	0
ATN1	1	4	0.25	1	4	0.25	1	1	1	1	0
ATOH8	1	5	0.2	1	5	0.2	1	1	1	1	0
ATOX1	3	7	0.428571	2	7	0.285714	1.5	0.666667	1.5	0.666667	1
ATP13A1	5	15	0.333333	8	15	0.533333	0.625	1.6	0.625	1.6	3
ATP13A2	13	15	0.866667	6	15	0.4	2.16667	0.461538	2.16667	0.461538	7
ATP1A1	5	11	0.454545	4	11	0.363636	1.25	0.8	1.25	0.8	1
ATP1A2	1	8	0.125	1	8	0.125	1	1	1	1	0
ATP1A3	2	14	0.142857	3	14	0.214286	0.666667	1.5	0.666667	1.5	1
ATP1B1	5	3	1.66667	1	3	0.333333	5	0.2	5	0.2	4
ATP1B2	1	3	0.333333	2	3	0.666667	0.5	2	0.5	2	1
ATP1B3	4	10	0.4	1	10	0.1	4	0.25	4	0.25	3
ATP2A2	3	12	0.25	1	12	0.0833333	3	0.333333	3	0.333333	2
ATP2B1	7	11	0.636364	2	11	0.181818	3.5	0.285714	3.5	0.285714	5
ATP2B2	4	14	0.285714	1	14	0.0714286	4	0.25	4	0.25	3
ATP2C1	5	24	0.208333	5	24	0.208333	1	1	1	1	0
ATP5F1A	3	20	0.15	3	20	0.15	1	1	1	1	0
ATP5F1B	2	11	0.181818	4	11	0.363636	0.5	2	0.5	2	2
ATP5F1C	4	10	0.4	2	10	0.2	2	0.5	2	0.5	2
ATP5F1D	2	9	0.222222	2	9	0.222222	1	1	1	1	0
ATP5F1E	1	3	0.333333	1	3	0.333333	1	1	1	1	0
ATP5IF1	2	4	0.5	2	4	0.5	1	1	1	1	0
ATP5MC1	2	10	0.2	2	10	0.2	1	1	1	1	0
ATP5MC2	2	8	0.25	1	8	0.125	2	0.5	2	0.5	1
ATP5MC3	3	5	0.6	1	5	0.2	3	0.333333	3	0.333333	2
ATP5MD	2	5	0.4	1	5	0.2	2	0.5	2	0.5	1
ATP5ME	2	5	0.4	3	5	0.6	0.666667	1.5	0.666667	1.5	1
ATP5MF	3	12	0.25	3	12	0.25	1	1	1	1	0
ATP5MG	1	8	0.125	2	8	0.25	0.5	2	0.5	2	1
ATP5MPL	1	12	0.0833333	2	12	0.166667	0.5	2	0.5	2	1
ATP5PB	2	6	0.333333	1	6	0.166667	2	0.5	2	0.5	1
ATP5PD	2	5	0.4	1	5	0.2	2	0.5	2	0.5	1
ATP5PF	3	8	0.375	1	8	0.125	3	0.333333	3	0.333333	2
ATP5PO	2	11	0.181818	2	11	0.181818	1	1	1	1	0
ATP6AP1	2	10	0.2	2	10	0.2	1	1	1	1	0
ATP6AP2	4	33	0.121212	4	33	0.121212	1	1	1	1	0
ATP6V0A1	6	25	0.24	6	25	0.24	1	1	1	1	0
ATP6V0A2	1	9	0.111111	1	9	0.111111	1	1	1	1	0
ATP6V0B	4	13	0.307692	3	13	0.230769	1.33333	0.75	1.33333	0.75	1
ATP6V0C	3	4	0.75	1	4	0.25	3	0.333333	3	0.333333	2
ATP6V0D1	4	18	0.222222	1	18	0.0555556	4	0.25	4	0.25	3
ATP6V0E1	1	4	0.25	1	4	0.25	1	1	1	1	0
ATP6V0E2	3	14	0.214286	2	14	0.142857	1.5	0.666667	1.5	0.666667	1
ATP6V1A	2	6	0.333333	1	6	0.166667	2	0.5	2	0.5	1
ATP6V1B2	1	6	0.166667	3	6	0.5	0.333333	3	0.333333	3	2
ATP6V1C1	1	6	0.166667	1	6	0.166667	1	1	1	1	0
ATP6V1D	2	14	0.142857	1	14	0.0714286	2	0.5	2	0.5	1
ATP6V1E1	2	9	0.222222	1	9	0.111111	2	0.5	2	0.5	1
ATP6V1E2	1	6	0.166667	1	6	0.166667	1	1	1	1	0
ATP6V1F	1	2	0.5	1	2	0.5	1	1	1	1	0
ATP6V1G1	1	2	0.5	1	2	0.5	1	1	1	1	0
ATP6V1H	6	19	0.315789	6	19	0.315789	1	1	1	1	0
ATP9A	1	3	0.333333	1	3	0.333333	1	1	1	1	0
ATP9B	1	26	0.0384615	1	26	0.0384615	1	1	1	1	0
ATPAF1	4	14	0.285714	4	14	0.285714	1	1	1	1	0
ATPAF2	1	13	0.0769231	1	13	0.0769231	1	1	1	1	0
ATRAID	3	8	0.375	2	8	0.25	1.5	0.666667	1.5	0.666667	1
ATRIP	2	10	0.2	2	10	0.2	1	1	1	1	0
ATRX	6	24	0.25	8	24	0.333333	0.75	1.33333	0.75	1.33333	2
ATXN10	1	12	0.0833333	1	12	0.0833333	1	1	1	1	0
ATXN2	2	35	0.0571429	3	35	0.0857143	0.666667	1.5	0.666667	1.5	1
ATXN2L	4	26	0.153846	3	26	0.115385	1.33333	0.75	1.33333	0.75	1
ATXN3	2	57	0.0350877	2	57	0.0350877	1	1	1	1	0
ATXN7L1	1	11	0.0909091	3	11	0.272727	0.333333	3	0.333333	3	2
ATXN7L2	1	6	0.166667	4	6	0.666667	0.25	4	0.25	4	3
ATXN7L3	3	12	0.25	2	12	0.166667	1.5	0.666667	1.5	0.666667	1
AUH	1	5	0.2	1	5	0.2	1	1	1	1	0
AUP1	6	8	0.75	8	8	1	0.75	1.33333	0.75	1.33333	2
AURKAIP1	4	6	0.666667	1	6	0.166667	4	0.25	4	0.25	3
AVPI1	1	1	1	1	1	1	1	1	1	1	0
AXIN1	1	5	0.2	1	5	0.2	1	1	1	1	0
AZI2	1	14	0.0714286	1	14	0.0714286	1	1	1	1	0
AZIN1	2	10	0.2	3	10	0.3	0.666667	1.5	0.666667	1.5	1
AZIN2	7	21	0.333333	1	21	0.047619	7	0.142857	7	0.142857	6
B2M	2	14	0.142857	1	14	0.0714286	2	0.5	2	0.5	1
B3GALNT1	2	51	0.0392157	5	51	0.0980392	0.4	2.5	0.4	2.5	3
B3GALT2	1	1	1	1	1	1	1	1	1	1	0
B3GAT1	4	5	0.8	2	5	0.4	2	0.5	2	0.5	2
B3GAT3	2	6	0.333333	1	6	0.166667	2	0.5	2	0.5	1
B3GLCT	1	2	0.5	1	2	0.5	1	1	1	1	0
B3GNT2	1	2	0.5	1	2	0.5	1	1	1	1	0
B4GALNT1	9	16	0.5625	5	16	0.3125	1.8	0.555556	1.8	0.555556	4
B4GALNT4	2	5	0.4	3	5	0.6	0.666667	1.5	0.666667	1.5	1
B4GALT2	2	8	0.25	1	8	0.125	2	0.5	2	0.5	1
B4GALT3	3	13	0.230769	5	13	0.384615	0.6	1.66667	0.6	1.66667	2
B4GALT4	1	20	0.05	1	20	0.05	1	1	1	1	0
B4GALT7	3	8	0.375	3	8	0.375	1	1	1	1	0
B4GAT1	1	1	1	1	1	1	1	1	1	1	0
BAALC	7	9	0.777778	2	9	0.222222	3.5	0.285714	3.5	0.285714	5
BABAM1	9	18	0.5	4	18	0.222222	2.25	0.444444	2.25	0.444444	5
BABAM2	4	11	0.363636	2	11	0.181818	2	0.5	2	0.5	2
BAD	2	7	0.285714	1	7	0.142857	2	0.5	2	0.5	1
BAG1	1	12	0.0833333	1	12	0.0833333	1	1	1	1	0
BAG3	1	2	0.5	1	2	0.5	1	1	1	1	0
BAG4	2	4	0.5	2	4	0.5	1	1	1	1	0
BAG5	1	4	0.25	1	4	0.25	1	1	1	1	0
BAG6	2	29	0.0689655	1	29	0.0344828	2	0.5	2	0.5	1
BAHD1	1	4	0.25	2	4	0.5	0.5	2	0.5	2	1
BAIAP2	6	30	0.2	5	30	0.166667	1.2	0.833333	1.2	0.833333	1
BAIAP2-DT	1	2	0.5	1	2	0.5	1	1	1	1	0
BAK1	2	3	0.666667	2	3	0.666667	1	1	1	1	0
BANF1	2	8	0.25	1	8	0.125	2	0.5	2	0.5	1
BANP	1	27	0.037037	4	27	0.148148	0.25	4	0.25	4	3
BAP1	4	11	0.363636	2	11	0.181818	2	0.5	2	0.5	2
BARD1	1	15	0.0666667	1	15	0.0666667	1	1	1	1	0
BASP1	1	3	0.333333	1	3	0.333333	1	1	1	1	0
BAX	1	13	0.0769231	1	13	0.0769231	1	1	1	1	0
BAZ1B	1	3	0.333333	1	3	0.333333	1	1	1	1	0
BAZ2A	1	17	0.0588235	1	17	0.0588235	1	1	1	1	0
BAZ2B	3	18	0.166667	8	18	0.444444	0.375	2.66667	0.375	2.66667	5
BBC3	1	6	0.166667	1	6	0.166667	1	1	1	1	0
BBIP1	1	15	0.0666667	2	15	0.133333	0.5	2	0.5	2	1
BBS1	2	25	0.08	1	25	0.04	2	0.5	2	0.5	1
BBS12	1	3	0.333333	1	3	0.333333	1	1	1	1	0
BBS2	2	21	0.0952381	3	21	0.142857	0.666667	1.5	0.666667	1.5	1
BBS4	1	18	0.0555556	1	18	0.0555556	1	1	1	1	0
BBS7	1	6	0.166667	1	6	0.166667	1	1	1	1	0
BBS9	1	16	0.0625	2	16	0.125	0.5	2	0.5	2	1
BBX	4	26	0.153846	1	26	0.0384615	4	0.25	4	0.25	3
BCAM	1	9	0.111111	1	9	0.111111	1	1	1	1	0
BCAN	4	8	0.5	3	8	0.375	1.33333	0.75	1.33333	0.75	1
BCAP29	2	17	0.117647	2	17	0.117647	1	1	1	1	0
BCAP31	3	13	0.230769	1	13	0.0769231	3	0.333333	3	0.333333	2
BCAR1	3	22	0.136364	1	22	0.0454545	3	0.333333	3	0.333333	2
BCAR3	2	12	0.166667	1	12	0.0833333	2	0.5	2	0.5	1
BCAS2	2	2	1	2	2	1	1	1	1	1	0
BCAS3	2	34	0.0588235	1	34	0.0294118	2	0.5	2	0.5	1
BCAS4	1	6	0.166667	1	6	0.166667	1	1	1	1	0
BCAT1	2	10	0.2	2	10	0.2	1	1	1	1	0
BCAT2	1	12	0.0833333	1	12	0.0833333	1	1	1	1	0
BCCIP	3	5	0.6	3	5	0.6	1	1	1	1	0
BCHE	1	5	0.2	1	5	0.2	1	1	1	1	0
BCKDHA	1	8	0.125	1	8	0.125	1	1	1	1	0
BCKDHB	1	6	0.166667	1	6	0.166667	1	1	1	1	0
BCKDK	6	10	0.6	3	10	0.3	2	0.5	2	0.5	3
BCL10	1	5	0.2	1	5	0.2	1	1	1	1	0
BCL11A	2	27	0.0740741	4	27	0.148148	0.5	2	0.5	2	2
BCL2L1	8	9	0.888889	6	9	0.666667	1.33333	0.75	1.33333	0.75	2
BCL2L13	1	17	0.0588235	1	17	0.0588235	1	1	1	1	0
BCL6	1	11	0.0909091	1	11	0.0909091	1	1	1	1	0
BCL7A	2	3	0.666667	2	3	0.666667	1	1	1	1	0
BCL7B	5	14	0.357143	3	14	0.214286	1.66667	0.6	1.66667	0.6	2
BCLAF1	2	24	0.0833333	2	24	0.0833333	1	1	1	1	0
BCOR	1	12	0.0833333	2	12	0.166667	0.5	2	0.5	2	1
BCR	2	15	0.133333	2	15	0.133333	1	1	1	1	0
BCS1L	5	21	0.238095	5	21	0.238095	1	1	1	1	0
BECN1	4	22	0.181818	3	22	0.136364	1.33333	0.75	1.33333	0.75	1
BEGAIN	6	12	0.5	1	12	0.0833333	6	0.166667	6	0.166667	5
BEND5	3	6	0.5	1	6	0.166667	3	0.333333	3	0.333333	2
BEND6	6	4	1.5	1	4	0.25	6	0.166667	6	0.166667	5
BET1	1	8	0.125	1	8	0.125	1	1	1	1	0
BET1L	2	7	0.285714	2	7	0.285714	1	1	1	1	0
BEX1	3	1	3	1	1	1	3	0.333333	3	0.333333	2
BEX2	4	4	1	2	4	0.5	2	0.5	2	0.5	2
BEX3	4	4	1	4	4	1	1	1	1	1	0
BEX4	2	2	1	2	2	1	1	1	1	1	0
BEX5	1	3	0.333333	1	3	0.333333	1	1	1	1	0
BGN	2	5	0.4	1	5	0.2	2	0.5	2	0.5	1
BHLHB9	2	7	0.285714	2	7	0.285714	1	1	1	1	0
BHLHE40	2	3	0.666667	1	3	0.333333	2	0.5	2	0.5	1
BICD1	1	11	0.0909091	1	11	0.0909091	1	1	1	1	0
BICD2	2	2	1	1	2	0.5	2	0.5	2	0.5	1
BID	3	15	0.2	4	15	0.266667	0.75	1.33333	0.75	1.33333	1
BIN1	14	14	1	4	14	0.285714	3.5	0.285714	3.5	0.285714	10
BIN3	3	12	0.25	1	12	0.0833333	3	0.333333	3	0.333333	2
BIRC2	1	14	0.0714286	2	14	0.142857	0.5	2	0.5	2	1
BIRC6	3	13	0.230769	2	13	0.153846	1.5	0.666667	1.5	0.666667	1
BLCAP	1	14	0.0714286	5	14	0.357143	0.2	5	0.2	5	4
BLMH	1	13	0.0769231	1	13	0.0769231	1	1	1	1	0
BLOC1S1	1	6	0.166667	1	6	0.166667	1	1	1	1	0
BLOC1S2	2	6	0.333333	2	6	0.333333	1	1	1	1	0
BLOC1S5	2	6	0.333333	2	6	0.333333	1	1	1	1	0
BLOC1S6	4	20	0.2	4	20	0.2	1	1	1	1	0
BLVRA	2	5	0.4	2	5	0.4	1	1	1	1	0
BLZF1	2	5	0.4	1	5	0.2	2	0.5	2	0.5	1
BMERB1	1	11	0.0909091	1	11	0.0909091	1	1	1	1	0
BMI1	1	10	0.1	2	10	0.2	0.5	2	0.5	2	1
BMP7	2	9	0.222222	1	9	0.111111	2	0.5	2	0.5	1
BMPER	1	28	0.0357143	1	28	0.0357143	1	1	1	1	0
BMPR1A	1	5	0.2	1	5	0.2	1	1	1	1	0
BMPR2	1	4	0.25	1	4	0.25	1	1	1	1	0
BMS1	1	1	1	1	1	1	1	1	1	1	0
BMT2	1	3	0.333333	1	3	0.333333	1	1	1	1	0
BNIP1	1	5	0.2	2	5	0.4	0.5	2	0.5	2	1
BNIP2	1	13	0.0769231	3	13	0.230769	0.333333	3	0.333333	3	2
BNIP3	1	4	0.25	1	4	0.25	1	1	1	1	0
BNIP3L	2	7	0.285714	2	7	0.285714	1	1	1	1	0
BOD1	2	7	0.285714	2	7	0.285714	1	1	1	1	0
BOD1L1	2	6	0.333333	2	6	0.333333	1	1	1	1	0
BOK	3	2	1.5	1	2	0.5	3	0.333333	3	0.333333	2
BOLA2-SMG1P6	1	3	0.333333	1	3	0.333333	1	1	1	1	0
BOLA3-AS1	1	5	0.2	1	5	0.2	1	1	1	1	0
BOP1	3	6	0.5	6	6	1	0.5	2	0.5	2	3
BORCS8	2	9	0.222222	1	9	0.111111	2	0.5	2	0.5	1
BPGM	1	4	0.25	1	4	0.25	1	1	1	1	0
BPHL	1	12	0.0833333	2	12	0.166667	0.5	2	0.5	2	1
BPTF	3	19	0.157895	3	19	0.157895	1	1	1	1	0
BRAP	1	3	0.333333	2	3	0.666667	0.5	2	0.5	2	1
BRAT1	3	6	0.5	5	6	0.833333	0.6	1.66667	0.6	1.66667	2
BRCC3	2	10	0.2	2	10	0.2	1	1	1	1	0
BRD1	1	8	0.125	1	8	0.125	1	1	1	1	0
BRD2	1	19	0.0526316	1	19	0.0526316	1	1	1	1	0
BRD3OS	5	7	0.714286	3	7	0.428571	1.66667	0.6	1.66667	0.6	2
BRD4	4	12	0.333333	2	12	0.166667	2	0.5	2	0.5	2
BRD7	1	7	0.142857	1	7	0.142857	1	1	1	1	0
BRD8	4	26	0.153846	3	26	0.115385	1.33333	0.75	1.33333	0.75	1
BRD9	2	19	0.105263	4	19	0.210526	0.5	2	0.5	2	2
BRF1	3	22	0.136364	2	22	0.0909091	1.5	0.666667	1.5	0.666667	1
BRF2	1	4	0.25	1	4	0.25	1	1	1	1	0
BRINP1	1	3	0.333333	1	3	0.333333	1	1	1	1	0
BRINP2	1	3	0.333333	1	3	0.333333	1	1	1	1	0
BRINP3	2	5	0.4	3	5	0.6	0.666667	1.5	0.666667	1.5	1
BRIX1	1	5	0.2	2	5	0.4	0.5	2	0.5	2	1
BRK1	1	1	1	2	1	2	0.5	2	0.5	2	1
BRMS1	2	9	0.222222	2	9	0.222222	1	1	1	1	0
BRMS1L	1	6	0.166667	1	6	0.166667	1	1	1	1	0
BRPF1	1	8	0.125	1	8	0.125	1	1	1	1	0
BRPF3	1	12	0.0833333	1	12	0.0833333	1	1	1	1	0
BRSK1	2	8	0.25	1	8	0.125	2	0.5	2	0.5	1
BRSK2	6	15	0.4	1	15	0.0666667	6	0.166667	6	0.166667	5
BRWD1	3	16	0.1875	2	16	0.125	1.5	0.666667	1.5	0.666667	1
BSCL2	5	27	0.185185	2	27	0.0740741	2.5	0.4	2.5	0.4	3
BSDC1	7	16	0.4375	6	16	0.375	1.16667	0.857143	1.16667	0.857143	1
BSG	5	16	0.3125	1	16	0.0625	5	0.2	5	0.2	4
BTAF1	1	4	0.25	1	4	0.25	1	1	1	1	0
BTBD1	1	5	0.2	3	5	0.6	0.333333	3	0.333333	3	2
BTBD10	4	11	0.363636	4	11	0.363636	1	1	1	1	0
BTBD2	2	11	0.181818	1	11	0.0909091	2	0.5	2	0.5	1
BTBD3	3	15	0.2	1	15	0.0666667	3	0.333333	3	0.333333	2
BTBD6	3	6	0.5	1	6	0.166667	3	0.333333	3	0.333333	2
BTBD8	3	7	0.428571	1	7	0.142857	3	0.333333	3	0.333333	2
BTD	2	14	0.142857	1	14	0.0714286	2	0.5	2	0.5	1
BTF3	2	9	0.222222	2	9	0.222222	1	1	1	1	0
BTF3L4	2	8	0.25	2	8	0.25	1	1	1	1	0
BTG1	1	2	0.5	1	2	0.5	1	1	1	1	0
BTG2	1	2	0.5	1	2	0.5	1	1	1	1	0
BTG3	1	6	0.166667	1	6	0.166667	1	1	1	1	0
BTN2A1	2	7	0.285714	2	7	0.285714	1	1	1	1	0
BTRC	2	7	0.285714	2	7	0.285714	1	1	1	1	0
BUB3	3	5	0.6	3	5	0.6	1	1	1	1	0
BUD13	1	3	0.333333	1	3	0.333333	1	1	1	1	0
BUD23	3	18	0.166667	2	18	0.111111	1.5	0.666667	1.5	0.666667	1
BUD31	2	9	0.222222	1	9	0.111111	2	0.5	2	0.5	1
BX664615.2	1	1	1	1	1	1	1	1	1	1	0
BX890604.2	1	29	0.0344828	9	29	0.310345	0.111111	9	0.111111	9	8
BYSL	1	5	0.2	1	5	0.2	1	1	1	1	0
BZW1	1	13	0.0769231	2	13	0.153846	0.5	2	0.5	2	1
BZW2	1	14	0.0714286	3	14	0.214286	0.333333	3	0.333333	3	2
C10ORF88	2	0	0	3	0	0	0.666667	1.5	NA	NA	1
C11ORF24	1	0	0	1	0	0	1	1	NA	NA	0
C11ORF49	7	0	0	6	0	0	1.16667	0.857143	NA	NA	1
C11ORF58	2	0	0	2	0	0	1	1	NA	NA	0
C11ORF68	1	0	0	1	0	0	1	1	NA	NA	0
C11ORF74	1	0	0	1	0	0	1	1	NA	NA	0
C11ORF87	1	0	0	1	0	0	1	1	NA	NA	0
C12ORF10	3	0	0	1	0	0	3	0.333333	NA	NA	2
C12ORF29	2	0	0	2	0	0	1	1	NA	NA	0
C12ORF4	1	0	0	3	0	0	0.333333	3	NA	NA	2
C12ORF43	1	0	0	1	0	0	1	1	NA	NA	0
C12ORF57	2	0	0	1	0	0	2	0.5	NA	NA	1
C12ORF65	1	0	0	2	0	0	0.5	2	NA	NA	1
C12ORF76	4	0	0	3	0	0	1.33333	0.75	NA	NA	1
C14ORF28	1	0	0	1	0	0	1	1	NA	NA	0
C14ORF93	1	0	0	1	0	0	1	1	NA	NA	0
C15ORF40	1	0	0	1	0	0	1	1	NA	NA	0
C15ORF41	1	0	0	1	0	0	1	1	NA	NA	0
C15ORF61	1	0	0	1	0	0	1	1	NA	NA	0
C16ORF58	2	0	0	3	0	0	0.666667	1.5	NA	NA	1
C16ORF70	3	0	0	2	0	0	1.5	0.666667	NA	NA	1
C16ORF72	1	0	0	1	0	0	1	1	NA	NA	0
C16ORF87	2	0	0	1	0	0	2	0.5	NA	NA	1
C17ORF49	2	0	0	1	0	0	2	0.5	NA	NA	1
C17ORF58	3	0	0	2	0	0	1.5	0.666667	NA	NA	1
C17ORF75	1	0	0	1	0	0	1	1	NA	NA	0
C17ORF80	2	0	0	2	0	0	1	1	NA	NA	0
C18ORF25	1	0	0	1	0	0	1	1	NA	NA	0
C18ORF32	2	0	0	2	0	0	1	1	NA	NA	0
C19ORF12	2	0	0	2	0	0	1	1	NA	NA	0
C19ORF25	2	0	0	2	0	0	1	1	NA	NA	0
C19ORF44	1	0	0	1	0	0	1	1	NA	NA	0
C19ORF47	3	0	0	2	0	0	1.5	0.666667	NA	NA	1
C19ORF48	1	0	0	2	0	0	0.5	2	NA	NA	1
C1D	2	7	0.285714	1	7	0.142857	2	0.5	2	0.5	1
C1GALT1	1	7	0.142857	1	7	0.142857	1	1	1	1	0
C1ORF109	4	0	0	4	0	0	1	1	NA	NA	0
C1ORF115	1	0	0	1	0	0	1	1	NA	NA	0
C1ORF122	2	0	0	1	0	0	2	0.5	NA	NA	1
C1ORF159	1	0	0	2	0	0	0.5	2	NA	NA	1
C1ORF174	1	0	0	2	0	0	0.5	2	NA	NA	1
C1ORF198	2	0	0	1	0	0	2	0.5	NA	NA	1
C1ORF21	1	0	0	1	0	0	1	1	NA	NA	0
C1ORF216	1	0	0	1	0	0	1	1	NA	NA	0
C1ORF35	3	0	0	2	0	0	1.5	0.666667	NA	NA	1
C1ORF43	6	0	0	4	0	0	1.5	0.666667	NA	NA	2
C1ORF52	2	0	0	2	0	0	1	1	NA	NA	0
C1ORF61	8	0	0	2	0	0	4	0.25	NA	NA	6
C1QBP	1	7	0.142857	1	7	0.142857	1	1	1	1	0
C1QTNF4	2	2	1	1	2	0.5	2	0.5	2	0.5	1
C20ORF194	2	0	0	3	0	0	0.666667	1.5	NA	NA	1
C20ORF27	2	0	0	2	0	0	1	1	NA	NA	0
C20ORF96	2	0	0	7	0	0	0.285714	3.5	NA	NA	5
C22ORF39	3	0	0	3	0	0	1	1	NA	NA	0
C2CD2L	2	11	0.181818	1	11	0.0909091	2	0.5	2	0.5	1
C2CD3	1	20	0.05	1	20	0.05	1	1	1	1	0
C2CD4C	1	1	1	1	1	1	1	1	1	1	0
C2CD5	1	18	0.0555556	2	18	0.111111	0.5	2	0.5	2	1
C2ORF42	3	0	0	1	0	0	3	0.333333	NA	NA	2
C2ORF49	2	0	0	1	0	0	2	0.5	NA	NA	1
C2ORF69	1	0	0	1	0	0	1	1	NA	NA	0
C2ORF80	1	0	0	2	0	0	0.5	2	NA	NA	1
C3ORF14	2	0	0	1	0	0	2	0.5	NA	NA	1
C3ORF18	5	0	0	3	0	0	1.66667	0.6	NA	NA	2
C3ORF33	1	0	0	1	0	0	1	1	NA	NA	0
C3ORF38	1	0	0	1	0	0	1	1	NA	NA	0
C3ORF70	1	0	0	1	0	0	1	1	NA	NA	0
C4ORF3	1	0	0	1	0	0	1	1	NA	NA	0
C4ORF33	2	0	0	1	0	0	2	0.5	NA	NA	1
C4ORF48	2	0	0	2	0	0	1	1	NA	NA	0
C5ORF15	1	0	0	1	0	0	1	1	NA	NA	0
C5ORF22	1	0	0	1	0	0	1	1	NA	NA	0
C5ORF24	1	0	0	2	0	0	0.5	2	NA	NA	1
C5ORF30	2	0	0	3	0	0	0.666667	1.5	NA	NA	1
C5ORF49	2	0	0	1	0	0	2	0.5	NA	NA	1
C6ORF203	1	0	0	1	0	0	1	1	NA	NA	0
C6ORF62	1	0	0	1	0	0	1	1	NA	NA	0
C7ORF25	2	0	0	2	0	0	1	1	NA	NA	0
C7ORF26	2	0	0	1	0	0	2	0.5	NA	NA	1
C7ORF50	5	0	0	1	0	0	5	0.2	NA	NA	4
C8ORF33	2	0	0	3	0	0	0.666667	1.5	NA	NA	1
C8ORF58	2	0	0	2	0	0	1	1	NA	NA	0
C8ORF76	1	0	0	1	0	0	1	1	NA	NA	0
C8ORF82	2	0	0	2	0	0	1	1	NA	NA	0
C9ORF129	1	0	0	2	0	0	0.5	2	NA	NA	1
C9ORF16	1	0	0	1	0	0	1	1	NA	NA	0
C9ORF64	1	0	0	1	0	0	1	1	NA	NA	0
C9ORF72	1	0	0	2	0	0	0.5	2	NA	NA	1
C9ORF78	1	0	0	1	0	0	1	1	NA	NA	0
CA10	2	9	0.222222	2	9	0.222222	1	1	1	1	0
CA11	6	4	1.5	1	4	0.25	6	0.166667	6	0.166667	5
CA12	1	6	0.166667	2	6	0.333333	0.5	2	0.5	2	1
CA2	2	5	0.4	1	5	0.2	2	0.5	2	0.5	1
CAAP1	1	7	0.142857	1	7	0.142857	1	1	1	1	0
CAB39	2	7	0.285714	1	7	0.142857	2	0.5	2	0.5	1
CAB39L	3	12	0.25	1	12	0.0833333	3	0.333333	3	0.333333	2
CABIN1	7	14	0.5	1	14	0.0714286	7	0.142857	7	0.142857	6
CABYR	2	19	0.105263	1	19	0.0526316	2	0.5	2	0.5	1
CACFD1	1	7	0.142857	4	7	0.571429	0.25	4	0.25	4	3
CACNA1B	3	7	0.428571	1	7	0.142857	3	0.333333	3	0.333333	2
CACNA1H	1	12	0.0833333	1	12	0.0833333	1	1	1	1	0
CACNA2D1	1	12	0.0833333	1	12	0.0833333	1	1	1	1	0
CACNB1	5	12	0.416667	4	12	0.333333	1.25	0.8	1.25	0.8	1
CACNB3	2	24	0.0833333	3	24	0.125	0.666667	1.5	0.666667	1.5	1
CACNG3	3	1	3	1	1	1	3	0.333333	3	0.333333	2
CACUL1	1	7	0.142857	1	7	0.142857	1	1	1	1	0
CACYBP	1	9	0.111111	1	9	0.111111	1	1	1	1	0
CADM1	4	22	0.181818	9	22	0.409091	0.444444	2.25	0.444444	2.25	5
CADM3	1	3	0.333333	2	3	0.666667	0.5	2	0.5	2	1
CADPS	6	20	0.3	1	20	0.05	6	0.166667	6	0.166667	5
CALB1	1	11	0.0909091	1	11	0.0909091	1	1	1	1	0
CALCOCO1	4	22	0.181818	3	22	0.136364	1.33333	0.75	1.33333	0.75	1
CALCOCO2	3	28	0.107143	1	28	0.0357143	3	0.333333	3	0.333333	2
CALD1	2	24	0.0833333	4	24	0.166667	0.5	2	0.5	2	2
CALM1	5	19	0.263158	1	19	0.0526316	5	0.2	5	0.2	4
CALM2	4	16	0.25	4	16	0.25	1	1	1	1	0
CALM3	11	13	0.846154	4	13	0.307692	2.75	0.363636	2.75	0.363636	7
CALR	3	7	0.428571	1	7	0.142857	3	0.333333	3	0.333333	2
CALU	2	6	0.333333	2	6	0.333333	1	1	1	1	0
CALY	6	5	1.2	1	5	0.2	6	0.166667	6	0.166667	5
CAMK1	4	6	0.666667	2	6	0.333333	2	0.5	2	0.5	2
CAMK1G	5	5	1	2	5	0.4	2.5	0.4	2.5	0.4	3
CAMK2B	17	26	0.653846	6	26	0.230769	2.83333	0.352941	2.83333	0.352941	11
CAMK2D	4	14	0.285714	1	14	0.0714286	4	0.25	4	0.25	3
CAMK2G	16	14	1.14286	6	14	0.428571	2.66667	0.375	2.66667	0.375	10
CAMK2N1	2	2	1	2	2	1	1	1	1	1	0
CAMKK1	5	4	1.25	1	4	0.25	5	0.2	5	0.2	4
CAMKK2	9	17	0.529412	3	17	0.176471	3	0.333333	3	0.333333	6
CAMKV	8	17	0.470588	13	17	0.764706	0.615385	1.625	0.615385	1.625	5
CAMLG	3	2	1.5	1	2	0.5	3	0.333333	3	0.333333	2
CAMSAP1	1	10	0.1	2	10	0.2	0.5	2	0.5	2	1
CAMSAP2	1	6	0.166667	1	6	0.166667	1	1	1	1	0
CAMSAP3	1	4	0.25	2	4	0.5	0.5	2	0.5	2	1
CAMTA1	7	16	0.4375	1	16	0.0625	7	0.142857	7	0.142857	6
CAMTA2	7	16	0.4375	2	16	0.125	3.5	0.285714	3.5	0.285714	5
CAND1	1	8	0.125	2	8	0.25	0.5	2	0.5	2	1
CAND2	1	7	0.142857	1	7	0.142857	1	1	1	1	0
CANT1	2	16	0.125	4	16	0.25	0.5	2	0.5	2	2
CANX	2	19	0.105263	2	19	0.105263	1	1	1	1	0
CAP1	4	19	0.210526	3	19	0.157895	1.33333	0.75	1.33333	0.75	1
CAP2	3	9	0.333333	3	9	0.333333	1	1	1	1	0
CAPG	1	15	0.0666667	1	15	0.0666667	1	1	1	1	0
CAPN10	3	16	0.1875	1	16	0.0625	3	0.333333	3	0.333333	2
CAPN15	1	8	0.125	1	8	0.125	1	1	1	1	0
CAPN2	2	12	0.166667	2	12	0.166667	1	1	1	1	0
CAPN5	1	8	0.125	1	8	0.125	1	1	1	1	0
CAPN7	1	7	0.142857	1	7	0.142857	1	1	1	1	0
CAPNS1	1	17	0.0588235	1	17	0.0588235	1	1	1	1	0
CAPRIN1	4	17	0.235294	4	17	0.235294	1	1	1	1	0
CAPRIN2	6	19	0.315789	1	19	0.0526316	6	0.166667	6	0.166667	5
CAPZA1	2	6	0.333333	1	6	0.166667	2	0.5	2	0.5	1
CAPZA2	3	15	0.2	2	15	0.133333	1.5	0.666667	1.5	0.666667	1
CAPZB	2	9	0.222222	2	9	0.222222	1	1	1	1	0
CARD19	5	9	0.555556	1	9	0.111111	5	0.2	5	0.2	4
CARHSP1	1	20	0.05	2	20	0.1	0.5	2	0.5	2	1
CARM1	2	10	0.2	1	10	0.1	2	0.5	2	0.5	1
CARS	4	16	0.25	6	16	0.375	0.666667	1.5	0.666667	1.5	2
CARS2	2	33	0.0606061	2	33	0.0606061	1	1	1	1	0
CASC3	1	10	0.1	1	10	0.1	1	1	1	1	0
CASC4	2	12	0.166667	2	12	0.166667	1	1	1	1	0
CASD1	3	6	0.5	2	6	0.333333	1.5	0.666667	1.5	0.666667	1
CASK	1	30	0.0333333	1	30	0.0333333	1	1	1	1	0
CASP3	2	6	0.333333	3	6	0.5	0.666667	1.5	0.666667	1.5	1
CASP8AP2	1	6	0.166667	1	6	0.166667	1	1	1	1	0
CASP9	1	11	0.0909091	1	11	0.0909091	1	1	1	1	0
CASQ1	1	3	0.333333	1	3	0.333333	1	1	1	1	0
CASTOR2	2	2	1	1	2	0.5	2	0.5	2	0.5	1
CASTOR3	5	13	0.384615	3	13	0.230769	1.66667	0.6	1.66667	0.6	2
CAT	1	6	0.166667	1	6	0.166667	1	1	1	1	0
CAV2	1	15	0.0666667	1	15	0.0666667	1	1	1	1	0
CBFA2T2	1	10	0.1	2	10	0.2	0.5	2	0.5	2	1
CBFB	1	13	0.0769231	2	13	0.153846	0.5	2	0.5	2	1
CBLL1	1	8	0.125	1	8	0.125	1	1	1	1	0
CBLN2	5	9	0.555556	5	9	0.555556	1	1	1	1	0
CBLN4	2	1	2	1	1	1	2	0.5	2	0.5	1
CBR1	4	5	0.8	3	5	0.6	1.33333	0.75	1.33333	0.75	1
CBR4	2	7	0.285714	1	7	0.142857	2	0.5	2	0.5	1
CBS	4	17	0.235294	3	17	0.176471	1.33333	0.75	1.33333	0.75	1
CBSL	2	10	0.2	1	10	0.1	2	0.5	2	0.5	1
CBWD1	2	29	0.0689655	1	29	0.0344828	2	0.5	2	0.5	1
CBWD2	2	11	0.181818	4	11	0.363636	0.5	2	0.5	2	2
CBWD3	1	19	0.0526316	1	19	0.0526316	1	1	1	1	0
CBWD5	2	33	0.0606061	2	33	0.0606061	1	1	1	1	0
CBX1	1	6	0.166667	3	6	0.5	0.333333	3	0.333333	3	2
CBX3	5	8	0.625	6	8	0.75	0.833333	1.2	0.833333	1.2	1
CBX6	3	3	1	2	3	0.666667	1.5	0.666667	1.5	0.666667	1
CBX7	4	7	0.571429	1	7	0.142857	4	0.25	4	0.25	3
CBY1	1	11	0.0909091	2	11	0.181818	0.5	2	0.5	2	1
CC2D1A	5	9	0.555556	4	9	0.444444	1.25	0.8	1.25	0.8	1
CCAR1	3	18	0.166667	1	18	0.0555556	3	0.333333	3	0.333333	2
CCAR2	2	14	0.142857	2	14	0.142857	1	1	1	1	0
CCDC106	3	9	0.333333	3	9	0.333333	1	1	1	1	0
CCDC107	4	6	0.666667	3	6	0.5	1.33333	0.75	1.33333	0.75	1
CCDC112	1	7	0.142857	3	7	0.428571	0.333333	3	0.333333	3	2
CCDC115	2	5	0.4	3	5	0.6	0.666667	1.5	0.666667	1.5	1
CCDC117	1	6	0.166667	1	6	0.166667	1	1	1	1	0
CCDC12	1	13	0.0769231	2	13	0.153846	0.5	2	0.5	2	1
CCDC121	1	3	0.333333	2	3	0.666667	0.5	2	0.5	2	1
CCDC124	2	4	0.5	1	4	0.25	2	0.5	2	0.5	1
CCDC126	2	8	0.25	1	8	0.125	2	0.5	2	0.5	1
CCDC127	1	2	0.5	1	2	0.5	1	1	1	1	0
CCDC130	3	12	0.25	2	12	0.166667	1.5	0.666667	1.5	0.666667	1
CCDC136	5	15	0.333333	2	15	0.133333	2.5	0.4	2.5	0.4	3
CCDC137	2	6	0.333333	2	6	0.333333	1	1	1	1	0
CCDC14	1	22	0.0454545	7	22	0.318182	0.142857	7	0.142857	7	6
CCDC144B	3	9	0.333333	4	9	0.444444	0.75	1.33333	0.75	1.33333	1
CCDC152	1	2	0.5	2	2	1	0.5	2	0.5	2	1
CCDC157	1	7	0.142857	1	7	0.142857	1	1	1	1	0
CCDC174	1	6	0.166667	1	6	0.166667	1	1	1	1	0
CCDC181	2	7	0.285714	1	7	0.142857	2	0.5	2	0.5	1
CCDC22	1	3	0.333333	1	3	0.333333	1	1	1	1	0
CCDC25	5	12	0.416667	2	12	0.166667	2.5	0.4	2.5	0.4	3
CCDC28A	1	3	0.333333	2	3	0.666667	0.5	2	0.5	2	1
CCDC3	1	2	0.5	1	2	0.5	1	1	1	1	0
CCDC34	1	3	0.333333	1	3	0.333333	1	1	1	1	0
CCDC43	1	5	0.2	2	5	0.4	0.5	2	0.5	2	1
CCDC47	1	7	0.142857	1	7	0.142857	1	1	1	1	0
CCDC50	1	3	0.333333	1	3	0.333333	1	1	1	1	0
CCDC51	2	6	0.333333	2	6	0.333333	1	1	1	1	0
CCDC59	1	7	0.142857	1	7	0.142857	1	1	1	1	0
CCDC6	1	3	0.333333	1	3	0.333333	1	1	1	1	0
CCDC61	1	8	0.125	1	8	0.125	1	1	1	1	0
CCDC74A	3	8	0.375	1	8	0.125	3	0.333333	3	0.333333	2
CCDC74B	2	11	0.181818	1	11	0.0909091	2	0.5	2	0.5	1
CCDC82	1	21	0.047619	4	21	0.190476	0.25	4	0.25	4	3
CCDC85A	5	1	5	1	1	1	5	0.2	5	0.2	4
CCDC86	1	4	0.25	1	4	0.25	1	1	1	1	0
CCDC88A	3	68	0.0441176	6	68	0.0882353	0.5	2	0.5	2	3
CCDC9	1	7	0.142857	2	7	0.285714	0.5	2	0.5	2	1
CCDC90B	1	19	0.0526316	8	19	0.421053	0.125	8	0.125	8	7
CCDC91	4	22	0.181818	2	22	0.0909091	2	0.5	2	0.5	2
CCDC92	7	9	0.777778	1	9	0.111111	7	0.142857	7	0.142857	6
CCDC93	1	9	0.111111	2	9	0.222222	0.5	2	0.5	2	1
CCDC97	1	3	0.333333	1	3	0.333333	1	1	1	1	0
CCK	1	4	0.25	1	4	0.25	1	1	1	1	0
CCKBR	3	6	0.5	1	6	0.166667	3	0.333333	3	0.333333	2
CCM2	9	20	0.45	1	20	0.05	9	0.111111	9	0.111111	8
CCN1	1	2	0.5	1	2	0.5	1	1	1	1	0
CCN2	1	1	1	1	1	1	1	1	1	1	0
CCN3	1	2	0.5	1	2	0.5	1	1	1	1	0
CCNA1	2	4	0.5	1	4	0.25	2	0.5	2	0.5	1
CCNB1	1	7	0.142857	1	7	0.142857	1	1	1	1	0
CCNB1IP1	2	16	0.125	2	16	0.125	1	1	1	1	0
CCNC	2	19	0.105263	3	19	0.157895	0.666667	1.5	0.666667	1.5	1
CCND1	1	6	0.166667	1	6	0.166667	1	1	1	1	0
CCND2	1	4	0.25	1	4	0.25	1	1	1	1	0
CCND3	3	23	0.130435	1	23	0.0434783	3	0.333333	3	0.333333	2
CCNDBP1	8	15	0.533333	3	15	0.2	2.66667	0.375	2.66667	0.375	5
CCNF	1	5	0.2	2	5	0.4	0.5	2	0.5	2	1
CCNG1	1	13	0.0769231	1	13	0.0769231	1	1	1	1	0
CCNG2	2	7	0.285714	4	7	0.571429	0.5	2	0.5	2	2
CCNH	3	14	0.214286	3	14	0.214286	1	1	1	1	0
CCNI	4	9	0.444444	5	9	0.555556	0.8	1.25	0.8	1.25	1
CCNK	1	9	0.111111	2	9	0.222222	0.5	2	0.5	2	1
CCNL1	3	26	0.115385	3	26	0.115385	1	1	1	1	0
CCNL2	3	20	0.15	13	20	0.65	0.230769	4.33333	0.230769	4.33333	10
CCNO	1	2	0.5	1	2	0.5	1	1	1	1	0
CCNYL1	1	8	0.125	1	8	0.125	1	1	1	1	0
CCP110	2	11	0.181818	2	11	0.181818	1	1	1	1	0
CCPG1	4	13	0.307692	2	13	0.153846	2	0.5	2	0.5	2
CCS	3	9	0.333333	4	9	0.444444	0.75	1.33333	0.75	1.33333	1
CCSAP	2	4	0.5	1	4	0.25	2	0.5	2	0.5	1
CCSER2	3	10	0.3	2	10	0.2	1.5	0.666667	1.5	0.666667	1
CCT2	3	14	0.214286	1	14	0.0714286	3	0.333333	3	0.333333	2
CCT3	3	16	0.1875	2	16	0.125	1.5	0.666667	1.5	0.666667	1
CCT4	1	4	0.25	1	4	0.25	1	1	1	1	0
CCT5	1	15	0.0666667	1	15	0.0666667	1	1	1	1	0
CCT6A	1	9	0.111111	1	9	0.111111	1	1	1	1	0
CCT7	3	17	0.176471	2	17	0.117647	1.5	0.666667	1.5	0.666667	1
CCT8	1	12	0.0833333	3	12	0.25	0.333333	3	0.333333	3	2
CCZ1	3	7	0.428571	3	7	0.428571	1	1	1	1	0
CD151	2	23	0.0869565	4	23	0.173913	0.5	2	0.5	2	2
CD164	2	10	0.2	1	10	0.1	2	0.5	2	0.5	1
CD200	4	8	0.5	3	8	0.375	1.33333	0.75	1.33333	0.75	1
CD24	1	8	0.125	5	8	0.625	0.2	5	0.2	5	4
CD2BP2	1	3	0.333333	3	3	1	0.333333	3	0.333333	3	2
CD320	2	6	0.333333	1	6	0.166667	2	0.5	2	0.5	1
CD34	1	4	0.25	1	4	0.25	1	1	1	1	0
CD46	4	19	0.210526	4	19	0.210526	1	1	1	1	0
CD47	4	6	0.666667	2	6	0.333333	2	0.5	2	0.5	2
CD59	1	16	0.0625	2	16	0.125	0.5	2	0.5	2	1
CD63	2	16	0.125	2	16	0.125	1	1	1	1	0
CD68	2	4	0.5	1	4	0.25	2	0.5	2	0.5	1
CD81	1	17	0.0588235	1	17	0.0588235	1	1	1	1	0
CD82	1	14	0.0714286	1	14	0.0714286	1	1	1	1	0
CD83	2	2	1	1	2	0.5	2	0.5	2	0.5	1
CD9	2	16	0.125	1	16	0.0625	2	0.5	2	0.5	1
CD99	2	30	0.0666667	1	30	0.0333333	2	0.5	2	0.5	1
CD99L2	3	9	0.333333	3	9	0.333333	1	1	1	1	0
CDC123	1	9	0.111111	2	9	0.222222	0.5	2	0.5	2	1
CDC16	5	12	0.416667	6	12	0.5	0.833333	1.2	0.833333	1.2	1
CDC23	2	9	0.222222	1	9	0.111111	2	0.5	2	0.5	1
CDC25B	4	9	0.444444	3	9	0.333333	1.33333	0.75	1.33333	0.75	1
CDC34	2	7	0.285714	1	7	0.142857	2	0.5	2	0.5	1
CDC37	5	10	0.5	3	10	0.3	1.66667	0.6	1.66667	0.6	2
CDC37L1	1	3	0.333333	1	3	0.333333	1	1	1	1	0
CDC40	1	7	0.142857	1	7	0.142857	1	1	1	1	0
CDC42	2	11	0.181818	3	11	0.272727	0.666667	1.5	0.666667	1.5	1
CDC42BPA	1	13	0.0769231	2	13	0.153846	0.5	2	0.5	2	1
CDC42BPB	1	9	0.111111	1	9	0.111111	1	1	1	1	0
CDC42EP1	1	4	0.25	1	4	0.25	1	1	1	1	0
CDC42EP2	1	2	0.5	1	2	0.5	1	1	1	1	0
CDC42EP3	1	6	0.166667	1	6	0.166667	1	1	1	1	0
CDC42EP4	1	9	0.111111	2	9	0.222222	0.5	2	0.5	2	1
CDC42SE1	1	7	0.142857	1	7	0.142857	1	1	1	1	0
CDC42SE2	3	12	0.25	4	12	0.333333	0.75	1.33333	0.75	1.33333	1
CDC5L	1	1	1	1	1	1	1	1	1	1	0
CDC6	1	7	0.142857	1	7	0.142857	1	1	1	1	0
CDC7	1	5	0.2	1	5	0.2	1	1	1	1	0
CDC73	1	13	0.0769231	1	13	0.0769231	1	1	1	1	0
CDCA4	1	2	0.5	1	2	0.5	1	1	1	1	0
CDCA5	1	10	0.1	1	10	0.1	1	1	1	1	0
CDH10	2	4	0.5	2	4	0.5	1	1	1	1	0
CDH11	1	19	0.0526316	1	19	0.0526316	1	1	1	1	0
CDH12	2	8	0.25	1	8	0.125	2	0.5	2	0.5	1
CDH13	1	14	0.0714286	1	14	0.0714286	1	1	1	1	0
CDH18	4	12	0.333333	1	12	0.0833333	4	0.25	4	0.25	3
CDH2	2	5	0.4	1	5	0.2	2	0.5	2	0.5	1
CDH4	1	3	0.333333	1	3	0.333333	1	1	1	1	0
CDH5	2	9	0.222222	1	9	0.111111	2	0.5	2	0.5	1
CDH8	2	14	0.142857	1	14	0.0714286	2	0.5	2	0.5	1
CDIP1	6	14	0.428571	2	14	0.142857	3	0.333333	3	0.333333	4
CDIPT	4	10	0.4	4	10	0.4	1	1	1	1	0
CDK10	6	22	0.272727	5	22	0.227273	1.2	0.833333	1.2	0.833333	1
CDK11B	2	9	0.222222	1	9	0.111111	2	0.5	2	0.5	1
CDK13	1	22	0.0454545	3	22	0.136364	0.333333	3	0.333333	3	2
CDK14	2	15	0.133333	1	15	0.0666667	2	0.5	2	0.5	1
CDK16	6	23	0.26087	6	23	0.26087	1	1	1	1	0
CDK17	3	12	0.25	3	12	0.25	1	1	1	1	0
CDK2	1	12	0.0833333	1	12	0.0833333	1	1	1	1	0
CDK20	3	10	0.3	4	10	0.4	0.75	1.33333	0.75	1.33333	1
CDK2AP1	4	12	0.333333	2	12	0.166667	2	0.5	2	0.5	2
CDK2AP2	3	5	0.6	2	5	0.4	1.5	0.666667	1.5	0.666667	1
CDK5R1	3	3	1	2	3	0.666667	1.5	0.666667	1.5	0.666667	1
CDK5RAP1	2	16	0.125	1	16	0.0625	2	0.5	2	0.5	1
CDK5RAP2	1	19	0.0526316	2	19	0.105263	0.5	2	0.5	2	1
CDK5RAP3	6	37	0.162162	11	37	0.297297	0.545455	1.83333	0.545455	1.83333	5
CDK7	1	15	0.0666667	1	15	0.0666667	1	1	1	1	0
CDK8	2	6	0.333333	2	6	0.333333	1	1	1	1	0
CDK9	4	5	0.8	2	5	0.4	2	0.5	2	0.5	2
CDKL2	2	4	0.5	1	4	0.25	2	0.5	2	0.5	1
CDKN1A	2	8	0.25	1	8	0.125	2	0.5	2	0.5	1
CDKN1B	1	4	0.25	1	4	0.25	1	1	1	1	0
CDKN2AIP	2	5	0.4	2	5	0.4	1	1	1	1	0
CDKN2AIPNL	1	2	0.5	1	2	0.5	1	1	1	1	0
CDKN2C	1	3	0.333333	1	3	0.333333	1	1	1	1	0
CDKN2D	2	2	1	2	2	1	1	1	1	1	0
CDO1	1	4	0.25	2	4	0.5	0.5	2	0.5	2	1
CDPF1	3	6	0.5	1	6	0.166667	3	0.333333	3	0.333333	2
CDR2L	1	1	1	1	1	1	1	1	1	1	0
CDRT4	1	4	0.25	1	4	0.25	1	1	1	1	0
CDS2	1	6	0.166667	1	6	0.166667	1	1	1	1	0
CDV3	1	9	0.111111	1	9	0.111111	1	1	1	1	0
CEBPG	1	3	0.333333	1	3	0.333333	1	1	1	1	0
CEBPZ	1	3	0.333333	1	3	0.333333	1	1	1	1	0
CEBPZOS	1	7	0.142857	1	7	0.142857	1	1	1	1	0
CELF1	6	21	0.285714	9	21	0.428571	0.666667	1.5	0.666667	1.5	3
CELF2	16	17	0.941176	17	17	1	0.941176	1.0625	0.941176	1.0625	1
CELF3	1	7	0.142857	11	7	1.57143	0.0909091	11	0.0909091	11	10
CELF4	13	23	0.565217	4	23	0.173913	3.25	0.307692	3.25	0.307692	9
CELF5	5	8	0.625	4	8	0.5	1.25	0.8	1.25	0.8	1
CELF6	4	5	0.8	1	5	0.2	4	0.25	4	0.25	3
CELSR2	4	4	1	3	4	0.75	1.33333	0.75	1.33333	0.75	1
CELSR3	2	4	0.5	2	4	0.5	1	1	1	1	0
CEND1	2	2	1	1	2	0.5	2	0.5	2	0.5	1
CENPBD1P1	1	4	0.25	1	4	0.25	1	1	1	1	0
CENPC	1	7	0.142857	1	7	0.142857	1	1	1	1	0
CENPT	6	35	0.171429	8	35	0.228571	0.75	1.33333	0.75	1.33333	2
CENPV	4	7	0.571429	4	7	0.571429	1	1	1	1	0
CENPX	2	11	0.181818	4	11	0.363636	0.5	2	0.5	2	2
CEP126	1	5	0.2	1	5	0.2	1	1	1	1	0
CEP131	1	8	0.125	1	8	0.125	1	1	1	1	0
CEP170	1	25	0.04	3	25	0.12	0.333333	3	0.333333	3	2
CEP170B	3	4	0.75	2	4	0.5	1.5	0.666667	1.5	0.666667	1
CEP250	1	14	0.0714286	1	14	0.0714286	1	1	1	1	0
CEP290	1	8	0.125	1	8	0.125	1	1	1	1	0
CEP350	1	11	0.0909091	1	11	0.0909091	1	1	1	1	0
CEP41	2	19	0.105263	2	19	0.105263	1	1	1	1	0
CEP57	1	16	0.0625	2	16	0.125	0.5	2	0.5	2	1
CEP63	2	17	0.117647	2	17	0.117647	1	1	1	1	0
CEP68	3	5	0.6	3	5	0.6	1	1	1	1	0
CEP70	1	13	0.0769231	1	13	0.0769231	1	1	1	1	0
CEP72	1	4	0.25	1	4	0.25	1	1	1	1	0
CEP76	1	12	0.0833333	1	12	0.0833333	1	1	1	1	0
CEP89	1	9	0.111111	2	9	0.222222	0.5	2	0.5	2	1
CEP95	2	19	0.105263	2	19	0.105263	1	1	1	1	0
CEPT1	2	11	0.181818	4	11	0.363636	0.5	2	0.5	2	2
CERCAM	4	14	0.285714	1	14	0.0714286	4	0.25	4	0.25	3
CERK	1	4	0.25	1	4	0.25	1	1	1	1	0
CERS1	2	5	0.4	2	5	0.4	1	1	1	1	0
CERS2	1	14	0.0714286	2	14	0.142857	0.5	2	0.5	2	1
CERS4	6	16	0.375	3	16	0.1875	2	0.5	2	0.5	3
CERS5	6	28	0.214286	10	28	0.357143	0.6	1.66667	0.6	1.66667	4
CERS6	2	2	1	1	2	0.5	2	0.5	2	0.5	1
CES2	5	14	0.357143	3	14	0.214286	1.66667	0.6	1.66667	0.6	2
CES4A	4	12	0.333333	1	12	0.0833333	4	0.25	4	0.25	3
CETN2	1	2	0.5	1	2	0.5	1	1	1	1	0
CETN3	1	6	0.166667	1	6	0.166667	1	1	1	1	0
CFAP20	2	7	0.285714	3	7	0.428571	0.666667	1.5	0.666667	1.5	1
CFAP298	2	8	0.25	2	8	0.25	1	1	1	1	0
CFAP36	1	7	0.142857	1	7	0.142857	1	1	1	1	0
CFAP410	2	7	0.285714	1	7	0.142857	2	0.5	2	0.5	1
CFAP97	1	6	0.166667	2	6	0.333333	0.5	2	0.5	2	1
CFDP1	1	11	0.0909091	2	11	0.181818	0.5	2	0.5	2	1
CFL1	2	15	0.133333	4	15	0.266667	0.5	2	0.5	2	2
CFL2	5	6	0.833333	1	6	0.166667	5	0.2	5	0.2	4
CFLAR	1	25	0.04	1	25	0.04	1	1	1	1	0
CGGBP1	2	6	0.333333	2	6	0.333333	1	1	1	1	0
CGRRF1	1	9	0.111111	1	9	0.111111	1	1	1	1	0
CHAC1	1	3	0.333333	1	3	0.333333	1	1	1	1	0
CHAF1A	1	7	0.142857	1	7	0.142857	1	1	1	1	0
CHAMP1	1	8	0.125	1	8	0.125	1	1	1	1	0
CHCHD2	1	2	0.5	2	2	1	0.5	2	0.5	2	1
CHCHD3	1	6	0.166667	3	6	0.5	0.333333	3	0.333333	3	2
CHCHD4	2	3	0.666667	2	3	0.666667	1	1	1	1	0
CHCHD5	2	5	0.4	1	5	0.2	2	0.5	2	0.5	1
CHCHD6	2	8	0.25	1	8	0.125	2	0.5	2	0.5	1
CHCHD7	3	18	0.166667	3	18	0.166667	1	1	1	1	0
CHD1L	3	34	0.0882353	1	34	0.0294118	3	0.333333	3	0.333333	2
CHD2	4	29	0.137931	4	29	0.137931	1	1	1	1	0
CHD3	2	17	0.117647	6	17	0.352941	0.333333	3	0.333333	3	4
CHD4	3	54	0.0555556	1	54	0.0185185	3	0.333333	3	0.333333	2
CHD6	3	9	0.333333	1	9	0.111111	3	0.333333	3	0.333333	2
CHD7	3	12	0.25	3	12	0.25	1	1	1	1	0
CHD8	2	25	0.08	2	25	0.08	1	1	1	1	0
CHD9	3	21	0.142857	3	21	0.142857	1	1	1	1	0
CHEK1	2	15	0.133333	1	15	0.0666667	2	0.5	2	0.5	1
CHERP	2	7	0.285714	2	7	0.285714	1	1	1	1	0
CHFR	2	24	0.0833333	2	24	0.0833333	1	1	1	1	0
CHGA	4	6	0.666667	1	6	0.166667	4	0.25	4	0.25	3
CHGB	1	3	0.333333	1	3	0.333333	1	1	1	1	0
CHIC2	1	4	0.25	1	4	0.25	1	1	1	1	0
CHID1	3	24	0.125	2	24	0.0833333	1.5	0.666667	1.5	0.666667	1
CHKA	2	8	0.25	2	8	0.25	1	1	1	1	0
CHKB	4	12	0.333333	1	12	0.0833333	4	0.25	4	0.25	3
CHL1	5	16	0.3125	5	16	0.3125	1	1	1	1	0
CHM	1	5	0.2	1	5	0.2	1	1	1	1	0
CHMP1A	4	10	0.4	3	10	0.3	1.33333	0.75	1.33333	0.75	1
CHMP2A	3	8	0.375	2	8	0.25	1.5	0.666667	1.5	0.666667	1
CHMP2B	1	5	0.2	2	5	0.4	0.5	2	0.5	2	1
CHMP3	3	9	0.333333	1	9	0.111111	3	0.333333	3	0.333333	2
CHMP4A	1	11	0.0909091	1	11	0.0909091	1	1	1	1	0
CHMP5	1	3	0.333333	2	3	0.666667	0.5	2	0.5	2	1
CHMP6	1	4	0.25	1	4	0.25	1	1	1	1	0
CHMP7	4	10	0.4	4	10	0.4	1	1	1	1	0
CHN1	6	42	0.142857	2	42	0.047619	3	0.333333	3	0.333333	4
CHN2	4	24	0.166667	1	24	0.0416667	4	0.25	4	0.25	3
CHORDC1	1	11	0.0909091	1	11	0.0909091	1	1	1	1	0
CHP1	1	9	0.111111	1	9	0.111111	1	1	1	1	0
CHPF	2	3	0.666667	1	3	0.333333	2	0.5	2	0.5	1
CHPF2	3	4	0.75	3	4	0.75	1	1	1	1	0
CHRAC1	1	5	0.2	2	5	0.4	0.5	2	0.5	2	1
CHRDL1	1	5	0.2	2	5	0.4	0.5	2	0.5	2	1
CHRM1	1	3	0.333333	1	3	0.333333	1	1	1	1	0
CHRM3	5	7	0.714286	1	7	0.142857	5	0.2	5	0.2	4
CHRNB1	1	8	0.125	1	8	0.125	1	1	1	1	0
CHRNB2	1	5	0.2	1	5	0.2	1	1	1	1	0
CHST1	6	3	2	3	3	1	2	0.5	2	0.5	3
CHST10	6	12	0.5	7	12	0.583333	0.857143	1.16667	0.857143	1.16667	1
CHST12	2	4	0.5	1	4	0.25	2	0.5	2	0.5	1
CHST2	1	1	1	1	1	1	1	1	1	1	0
CHST7	1	1	1	1	1	1	1	1	1	1	0
CHTF18	1	20	0.05	1	20	0.05	1	1	1	1	0
CHTF8	3	8	0.375	2	8	0.25	1.5	0.666667	1.5	0.666667	1
CHTOP	1	7	0.142857	4	7	0.571429	0.25	4	0.25	4	3
CHUK	1	4	0.25	3	4	0.75	0.333333	3	0.333333	3	2
CHURC1	1	8	0.125	1	8	0.125	1	1	1	1	0
CIAO1	2	4	0.5	2	4	0.5	1	1	1	1	0
CIAO2A	1	6	0.166667	2	6	0.333333	0.5	2	0.5	2	1
CIAO3	2	21	0.0952381	2	21	0.0952381	1	1	1	1	0
CIAPIN1	4	15	0.266667	3	15	0.2	1.33333	0.75	1.33333	0.75	1
CIB1	1	3	0.333333	1	3	0.333333	1	1	1	1	0
CIB2	1	10	0.1	1	10	0.1	1	1	1	1	0
CIC	1	9	0.111111	1	9	0.111111	1	1	1	1	0
CINP	1	9	0.111111	1	9	0.111111	1	1	1	1	0
CIPC	1	8	0.125	1	8	0.125	1	1	1	1	0
CIR1	1	5	0.2	1	5	0.2	1	1	1	1	0
CIRBP	13	46	0.282609	6	46	0.130435	2.16667	0.461538	2.16667	0.461538	7
CISD2	2	5	0.4	1	5	0.2	2	0.5	2	0.5	1
CITED2	1	4	0.25	1	4	0.25	1	1	1	1	0
CIZ1	9	29	0.310345	6	29	0.206897	1.5	0.666667	1.5	0.666667	3
CKAP2	1	7	0.142857	1	7	0.142857	1	1	1	1	0
CKAP5	2	12	0.166667	2	12	0.166667	1	1	1	1	0
CKB	12	17	0.705882	7	17	0.411765	1.71429	0.583333	1.71429	0.583333	5
CKMT1A	2	8	0.25	1	8	0.125	2	0.5	2	0.5	1
CKS1B	1	7	0.142857	1	7	0.142857	1	1	1	1	0
CLASP1	1	16	0.0625	1	16	0.0625	1	1	1	1	0
CLASP2	7	26	0.269231	9	26	0.346154	0.777778	1.28571	0.777778	1.28571	2
CLASRP	3	16	0.1875	8	16	0.5	0.375	2.66667	0.375	2.66667	5
CLBA1	2	9	0.222222	1	9	0.111111	2	0.5	2	0.5	1
CLCC1	1	9	0.111111	2	9	0.222222	0.5	2	0.5	2	1
CLCN3	1	11	0.0909091	2	11	0.181818	0.5	2	0.5	2	1
CLCN4	1	4	0.25	1	4	0.25	1	1	1	1	0
CLCN6	1	10	0.1	1	10	0.1	1	1	1	1	0
CLCN7	3	14	0.214286	1	14	0.0714286	3	0.333333	3	0.333333	2
CLDN12	2	15	0.133333	1	15	0.0666667	2	0.5	2	0.5	1
CLDND1	8	31	0.258065	8	31	0.258065	1	1	1	1	0
CLIC4	1	4	0.25	1	4	0.25	1	1	1	1	0
CLINT1	3	10	0.3	2	10	0.2	1.5	0.666667	1.5	0.666667	1
CLIP2	2	9	0.222222	2	9	0.222222	1	1	1	1	0
CLIP3	4	6	0.666667	2	6	0.333333	2	0.5	2	0.5	2
CLIP4	1	12	0.0833333	1	12	0.0833333	1	1	1	1	0
CLK1	4	15	0.266667	6	15	0.4	0.666667	1.5	0.666667	1.5	2
CLK2	1	7	0.142857	3	7	0.428571	0.333333	3	0.333333	3	2
CLK3	3	27	0.111111	4	27	0.148148	0.75	1.33333	0.75	1.33333	1
CLK4	4	15	0.266667	4	15	0.266667	1	1	1	1	0
CLN3	2	64	0.03125	2	64	0.03125	1	1	1	1	0
CLN5	1	20	0.05	2	20	0.1	0.5	2	0.5	2	1
CLN6	1	25	0.04	1	25	0.04	1	1	1	1	0
CLNS1A	1	12	0.0833333	1	12	0.0833333	1	1	1	1	0
CLP1	1	6	0.166667	1	6	0.166667	1	1	1	1	0
CLPB	2	20	0.1	1	20	0.05	2	0.5	2	0.5	1
CLPP	2	7	0.285714	1	7	0.142857	2	0.5	2	0.5	1
CLPTM1	4	12	0.333333	3	12	0.25	1.33333	0.75	1.33333	0.75	1
CLPTM1L	1	16	0.0625	1	16	0.0625	1	1	1	1	0
CLPX	1	6	0.166667	1	6	0.166667	1	1	1	1	0
CLSTN1	3	6	0.5	1	6	0.166667	3	0.333333	3	0.333333	2
CLSTN2	1	2	0.5	1	2	0.5	1	1	1	1	0
CLSTN3	4	16	0.25	2	16	0.125	2	0.5	2	0.5	2
CLTA	6	10	0.6	3	10	0.3	2	0.5	2	0.5	3
CLTB	2	8	0.25	2	8	0.25	1	1	1	1	0
CLTC	3	15	0.2	2	15	0.133333	1.5	0.666667	1.5	0.666667	1
CLU	13	17	0.764706	1	17	0.0588235	13	0.0769231	13	0.0769231	12
CLUAP1	2	12	0.166667	2	12	0.166667	1	1	1	1	0
CLUH	1	15	0.0666667	1	15	0.0666667	1	1	1	1	0
CLUHP3	3	7	0.428571	1	7	0.142857	3	0.333333	3	0.333333	2
CLVS1	1	11	0.0909091	1	11	0.0909091	1	1	1	1	0
CMAS	3	5	0.6	2	5	0.4	1.5	0.666667	1.5	0.666667	1
CMC2	4	24	0.166667	2	24	0.0833333	2	0.5	2	0.5	2
CMIP	1	12	0.0833333	1	12	0.0833333	1	1	1	1	0
CMPK1	1	5	0.2	1	5	0.2	1	1	1	1	0
CMTM3	1	15	0.0666667	1	15	0.0666667	1	1	1	1	0
CMTR1	2	6	0.333333	3	6	0.5	0.666667	1.5	0.666667	1.5	1
CNBP	2	10	0.2	3	10	0.3	0.666667	1.5	0.666667	1.5	1
CNDP2	2	29	0.0689655	2	29	0.0689655	1	1	1	1	0
CNEP1R1	1	11	0.0909091	5	11	0.454545	0.2	5	0.2	5	4
CNIH1	3	7	0.428571	1	7	0.142857	3	0.333333	3	0.333333	2
CNIH2	1	6	0.166667	1	6	0.166667	1	1	1	1	0
CNIH3	1	14	0.0714286	1	14	0.0714286	1	1	1	1	0
CNIH4	1	8	0.125	1	8	0.125	1	1	1	1	0
CNKSR2	2	40	0.05	2	40	0.05	1	1	1	1	0
CNKSR3	1	5	0.2	1	5	0.2	1	1	1	1	0
CNN3	2	7	0.285714	1	7	0.142857	2	0.5	2	0.5	1
CNOT1	1	23	0.0434783	2	23	0.0869565	0.5	2	0.5	2	1
CNOT10	1	19	0.0526316	1	19	0.0526316	1	1	1	1	0
CNOT11	3	3	1	2	3	0.666667	1.5	0.666667	1.5	0.666667	1
CNOT3	2	15	0.133333	1	15	0.0666667	2	0.5	2	0.5	1
CNOT4	4	12	0.333333	3	12	0.25	1.33333	0.75	1.33333	0.75	1
CNOT7	3	13	0.230769	4	13	0.307692	0.75	1.33333	0.75	1.33333	1
CNOT8	3	25	0.12	8	25	0.32	0.375	2.66667	0.375	2.66667	5
CNOT9	2	9	0.222222	3	9	0.333333	0.666667	1.5	0.666667	1.5	1
CNP	5	12	0.416667	1	12	0.0833333	5	0.2	5	0.2	4
CNPPD1	2	4	0.5	2	4	0.5	1	1	1	1	0
CNPY2	2	12	0.166667	1	12	0.0833333	2	0.5	2	0.5	1
CNPY3	3	2	1.5	2	2	1	1.5	0.666667	1.5	0.666667	1
CNR1	1	7	0.142857	7	7	1	0.142857	7	0.142857	7	6
CNRIP1	3	4	0.75	1	4	0.25	3	0.333333	3	0.333333	2
CNST	2	4	0.5	1	4	0.25	2	0.5	2	0.5	1
CNTFR	2	4	0.5	3	4	0.75	0.666667	1.5	0.666667	1.5	1
CNTN1	3	11	0.272727	2	11	0.181818	1.5	0.666667	1.5	0.666667	1
CNTN2	1	33	0.030303	2	33	0.0606061	0.5	2	0.5	2	1
CNTN3	2	2	1	1	2	0.5	2	0.5	2	0.5	1
CNTN4	2	17	0.117647	1	17	0.0588235	2	0.5	2	0.5	1
CNTNAP2	2	24	0.0833333	1	24	0.0416667	2	0.5	2	0.5	1
CNTNAP4	1	9	0.111111	1	9	0.111111	1	1	1	1	0
CNTNAP5	3	3	1	1	3	0.333333	3	0.333333	3	0.333333	2
CNTROB	1	15	0.0666667	2	15	0.133333	0.5	2	0.5	2	1
COA1	2	20	0.1	1	20	0.05	2	0.5	2	0.5	1
COA3	1	2	0.5	1	2	0.5	1	1	1	1	0
COA5	4	5	0.8	3	5	0.6	1.33333	0.75	1.33333	0.75	1
COA7	1	2	0.5	1	2	0.5	1	1	1	1	0
COASY	3	14	0.214286	3	14	0.214286	1	1	1	1	0
COG1	4	10	0.4	1	10	0.1	4	0.25	4	0.25	3
COG2	1	9	0.111111	1	9	0.111111	1	1	1	1	0
COG3	1	7	0.142857	1	7	0.142857	1	1	1	1	0
COG4	3	14	0.214286	5	14	0.357143	0.6	1.66667	0.6	1.66667	2
COG5	1	10	0.1	1	10	0.1	1	1	1	1	0
COG6	1	12	0.0833333	1	12	0.0833333	1	1	1	1	0
COG7	1	6	0.166667	1	6	0.166667	1	1	1	1	0
COG8	2	7	0.285714	2	7	0.285714	1	1	1	1	0
COIL	1	2	0.5	1	2	0.5	1	1	1	1	0
COL16A1	1	17	0.0588235	2	17	0.117647	0.5	2	0.5	2	1
COL26A1	2	3	0.666667	1	3	0.333333	2	0.5	2	0.5	1
COL4A2	1	18	0.0555556	1	18	0.0555556	1	1	1	1	0
COL4A3BP	2	29	0.0689655	3	29	0.103448	0.666667	1.5	0.666667	1.5	1
COL5A2	2	4	0.5	1	4	0.25	2	0.5	2	0.5	1
COL6A1	1	7	0.142857	3	7	0.428571	0.333333	3	0.333333	3	2
COL9A1	2	11	0.181818	1	11	0.0909091	2	0.5	2	0.5	1
COL9A2	6	12	0.5	2	12	0.166667	3	0.333333	3	0.333333	4
COL9A3	5	14	0.357143	1	14	0.0714286	5	0.2	5	0.2	4
COLGALT1	2	6	0.333333	2	6	0.333333	1	1	1	1	0
COLGALT2	4	5	0.8	1	5	0.2	4	0.25	4	0.25	3
COMMD1	1	8	0.125	1	8	0.125	1	1	1	1	0
COMMD10	1	7	0.142857	1	7	0.142857	1	1	1	1	0
COMMD2	1	7	0.142857	3	7	0.428571	0.333333	3	0.333333	3	2
COMMD3	3	15	0.2	6	15	0.4	0.5	2	0.5	2	3
COMMD4	2	25	0.08	1	25	0.04	2	0.5	2	0.5	1
COMMD5	3	7	0.428571	1	7	0.142857	3	0.333333	3	0.333333	2
COMMD7	2	4	0.5	1	4	0.25	2	0.5	2	0.5	1
COMMD8	1	2	0.5	1	2	0.5	1	1	1	1	0
COMMD9	2	8	0.25	4	8	0.5	0.5	2	0.5	2	2
COMT	3	11	0.272727	1	11	0.0909091	3	0.333333	3	0.333333	2
COP1	3	11	0.272727	6	11	0.545455	0.5	2	0.5	2	3
COPA	2	20	0.1	4	20	0.2	0.5	2	0.5	2	2
COPB1	3	12	0.25	3	12	0.25	1	1	1	1	0
COPB2	1	13	0.0769231	4	13	0.307692	0.25	4	0.25	4	3
COPE	5	11	0.454545	1	11	0.0909091	5	0.2	5	0.2	4
COPG1	1	10	0.1	2	10	0.2	0.5	2	0.5	2	1
COPG2	1	3	0.333333	1	3	0.333333	1	1	1	1	0
COPRS	2	5	0.4	1	5	0.2	2	0.5	2	0.5	1
COPS2	2	8	0.25	2	8	0.25	1	1	1	1	0
COPS3	5	18	0.277778	2	18	0.111111	2.5	0.4	2.5	0.4	3
COPS4	2	11	0.181818	2	11	0.181818	1	1	1	1	0
COPS5	2	13	0.153846	1	13	0.0769231	2	0.5	2	0.5	1
COPS6	3	10	0.3	5	10	0.5	0.6	1.66667	0.6	1.66667	2
COPS7A	8	22	0.363636	4	22	0.181818	2	0.5	2	0.5	4
COPS7B	2	25	0.08	1	25	0.04	2	0.5	2	0.5	1
COPS8	2	7	0.285714	1	7	0.142857	2	0.5	2	0.5	1
COPS9	3	5	0.6	1	5	0.2	3	0.333333	3	0.333333	2
COPZ1	1	18	0.0555556	2	18	0.111111	0.5	2	0.5	2	1
COQ10A	2	10	0.2	2	10	0.2	1	1	1	1	0
COQ10B	1	4	0.25	1	4	0.25	1	1	1	1	0
COQ2	1	6	0.166667	2	6	0.333333	0.5	2	0.5	2	1
COQ3	2	3	0.666667	2	3	0.666667	1	1	1	1	0
COQ4	3	5	0.6	2	5	0.4	1.5	0.666667	1.5	0.666667	1
COQ5	2	8	0.25	1	8	0.125	2	0.5	2	0.5	1
COQ6	3	20	0.15	2	20	0.1	1.5	0.666667	1.5	0.666667	1
COQ7	1	11	0.0909091	1	11	0.0909091	1	1	1	1	0
COQ8A	3	9	0.333333	2	9	0.222222	1.5	0.666667	1.5	0.666667	1
COQ8B	3	17	0.176471	3	17	0.176471	1	1	1	1	0
COQ9	1	16	0.0625	3	16	0.1875	0.333333	3	0.333333	3	2
CORO1A	2	17	0.117647	1	17	0.0588235	2	0.5	2	0.5	1
CORO1B	2	10	0.2	1	10	0.1	2	0.5	2	0.5	1
CORO1C	2	19	0.105263	4	19	0.210526	0.5	2	0.5	2	2
CORO2B	1	4	0.25	4	4	1	0.25	4	0.25	4	3
CORO7	1	33	0.030303	1	33	0.030303	1	1	1	1	0
COTL1	2	6	0.333333	2	6	0.333333	1	1	1	1	0
COX10	1	7	0.142857	2	7	0.285714	0.5	2	0.5	2	1
COX11	2	10	0.2	2	10	0.2	1	1	1	1	0
COX15	1	3	0.333333	1	3	0.333333	1	1	1	1	0
COX16	2	5	0.4	1	5	0.2	2	0.5	2	0.5	1
COX20	2	5	0.4	2	5	0.4	1	1	1	1	0
COX4I1	5	18	0.277778	3	18	0.166667	1.66667	0.6	1.66667	0.6	2
COX5A	1	6	0.166667	1	6	0.166667	1	1	1	1	0
COX5B	4	4	1	2	4	0.5	2	0.5	2	0.5	2
COX6A1	2	3	0.666667	1	3	0.333333	2	0.5	2	0.5	1
COX6B1	1	5	0.2	1	5	0.2	1	1	1	1	0
COX6C	2	11	0.181818	1	11	0.0909091	2	0.5	2	0.5	1
COX7A2	1	8	0.125	1	8	0.125	1	1	1	1	0
COX7A2L	1	8	0.125	1	8	0.125	1	1	1	1	0
COX7B	1	4	0.25	1	4	0.25	1	1	1	1	0
COX7C	2	7	0.285714	1	7	0.142857	2	0.5	2	0.5	1
COX8A	1	1	1	1	1	1	1	1	1	1	0
CPE	1	5	0.2	1	5	0.2	1	1	1	1	0
CPEB4	2	13	0.153846	4	13	0.307692	0.5	2	0.5	2	2
CPLANE2	2	2	1	1	2	0.5	2	0.5	2	0.5	1
CPLX1	5	4	1.25	1	4	0.25	5	0.2	5	0.2	4
CPLX2	4	10	0.4	2	10	0.2	2	0.5	2	0.5	2
CPNE1	2	28	0.0714286	3	28	0.107143	0.666667	1.5	0.666667	1.5	1
CPNE2	1	10	0.1	1	10	0.1	1	1	1	1	0
CPNE3	1	13	0.0769231	1	13	0.0769231	1	1	1	1	0
CPNE4	2	14	0.142857	1	14	0.0714286	2	0.5	2	0.5	1
CPNE6	9	19	0.473684	2	19	0.105263	4.5	0.222222	4.5	0.222222	7
CPNE7	1	9	0.111111	1	9	0.111111	1	1	1	1	0
CPNE8	2	9	0.222222	1	9	0.111111	2	0.5	2	0.5	1
CPOX	1	4	0.25	1	4	0.25	1	1	1	1	0
CPPED1	1	4	0.25	1	4	0.25	1	1	1	1	0
CPQ	1	9	0.111111	1	9	0.111111	1	1	1	1	0
CPSF1	3	14	0.214286	3	14	0.214286	1	1	1	1	0
CPSF3	1	5	0.2	1	5	0.2	1	1	1	1	0
CPSF4	3	13	0.230769	3	13	0.230769	1	1	1	1	0
CPSF6	1	8	0.125	2	8	0.25	0.5	2	0.5	2	1
CPSF7	2	26	0.0769231	4	26	0.153846	0.5	2	0.5	2	2
CPT1C	7	24	0.291667	13	24	0.541667	0.538462	1.85714	0.538462	1.85714	6
CPT2	1	12	0.0833333	2	12	0.166667	0.5	2	0.5	2	1
CPTP	3	3	1	2	3	0.666667	1.5	0.666667	1.5	0.666667	1
CPVL	1	12	0.0833333	1	12	0.0833333	1	1	1	1	0
CRADD	1	12	0.0833333	1	12	0.0833333	1	1	1	1	0
CRAT	4	9	0.444444	2	9	0.222222	2	0.5	2	0.5	2
CRB1	1	11	0.0909091	1	11	0.0909091	1	1	1	1	0
CRBN	2	15	0.133333	5	15	0.333333	0.4	2.5	0.4	2.5	3
CRCP	1	7	0.142857	2	7	0.285714	0.5	2	0.5	2	1
CREB1	1	17	0.0588235	3	17	0.176471	0.333333	3	0.333333	3	2
CREB3	1	2	0.5	1	2	0.5	1	1	1	1	0
CREB3L1	2	6	0.333333	1	6	0.166667	2	0.5	2	0.5	1
CREB5	1	15	0.0666667	1	15	0.0666667	1	1	1	1	0
CREBL2	1	2	0.5	1	2	0.5	1	1	1	1	0
CREBRF	2	6	0.333333	2	6	0.333333	1	1	1	1	0
CREBZF	4	9	0.444444	3	9	0.333333	1.33333	0.75	1.33333	0.75	1
CREG1	1	2	0.5	1	2	0.5	1	1	1	1	0
CRELD1	4	11	0.363636	3	11	0.272727	1.33333	0.75	1.33333	0.75	1
CRELD2	4	11	0.363636	3	11	0.272727	1.33333	0.75	1.33333	0.75	1
CRIM1	1	8	0.125	1	8	0.125	1	1	1	1	0
CRIP2	8	11	0.727273	7	11	0.636364	1.14286	0.875	1.14286	0.875	1
CRIPT	1	2	0.5	1	2	0.5	1	1	1	1	0
CRK	2	4	0.5	2	4	0.5	1	1	1	1	0
CRKL	1	2	0.5	1	2	0.5	1	1	1	1	0
CRLF3	1	6	0.166667	1	6	0.166667	1	1	1	1	0
CRLS1	1	7	0.142857	2	7	0.285714	0.5	2	0.5	2	1
CRMP1	2	6	0.333333	9	6	1.5	0.222222	4.5	0.222222	4.5	7
CRNKL1	1	7	0.142857	1	7	0.142857	1	1	1	1	0
CROCC	3	13	0.230769	5	13	0.384615	0.6	1.66667	0.6	1.66667	2
CROCCP2	3	7	0.428571	5	7	0.714286	0.6	1.66667	0.6	1.66667	2
CROT	1	7	0.142857	1	7	0.142857	1	1	1	1	0
CRTAC1	1	6	0.166667	1	6	0.166667	1	1	1	1	0
CRTAP	1	3	0.333333	1	3	0.333333	1	1	1	1	0
CRTC1	3	4	0.75	2	4	0.5	1.5	0.666667	1.5	0.666667	1
CRTC2	2	10	0.2	1	10	0.1	2	0.5	2	0.5	1
CRY1	1	5	0.2	3	5	0.6	0.333333	3	0.333333	3	2
CRY2	2	12	0.166667	1	12	0.0833333	2	0.5	2	0.5	1
CRYAB	4	21	0.190476	1	21	0.047619	4	0.25	4	0.25	3
CRYBB2P1	4	6	0.666667	2	6	0.333333	2	0.5	2	0.5	2
CRYL1	2	12	0.166667	1	12	0.0833333	2	0.5	2	0.5	1
CRYM	2	10	0.2	2	10	0.2	1	1	1	1	0
CRYZ	1	7	0.142857	1	7	0.142857	1	1	1	1	0
CRYZL1	1	23	0.0434783	1	23	0.0434783	1	1	1	1	0
CS	3	33	0.0909091	3	33	0.0909091	1	1	1	1	0
CSDC2	2	2	1	1	2	0.5	2	0.5	2	0.5	1
CSDE1	3	18	0.166667	7	18	0.388889	0.428571	2.33333	0.428571	2.33333	4
CSE1L	1	3	0.333333	1	3	0.333333	1	1	1	1	0
CSF1R	1	9	0.111111	1	9	0.111111	1	1	1	1	0
CSGALNACT1	2	16	0.125	2	16	0.125	1	1	1	1	0
CSGALNACT2	2	1	2	6	1	6	0.333333	3	0.333333	3	4
CSK	1	14	0.0714286	1	14	0.0714286	1	1	1	1	0
CSNK1A1	4	17	0.235294	5	17	0.294118	0.8	1.25	0.8	1.25	1
CSNK1D	2	26	0.0769231	2	26	0.0769231	1	1	1	1	0
CSNK1E	6	15	0.4	8	15	0.533333	0.75	1.33333	0.75	1.33333	2
CSNK1G2	3	11	0.272727	2	11	0.181818	1.5	0.666667	1.5	0.666667	1
CSNK1G3	1	10	0.1	1	10	0.1	1	1	1	1	0
CSNK2A1	2	48	0.0416667	6	48	0.125	0.333333	3	0.333333	3	4
CSPG5	2	5	0.4	1	5	0.2	2	0.5	2	0.5	1
CSRNP1	1	2	0.5	1	2	0.5	1	1	1	1	0
CSRNP2	2	8	0.25	2	8	0.25	1	1	1	1	0
CSRP1	1	19	0.0526316	1	19	0.0526316	1	1	1	1	0
CSRP2	1	7	0.142857	1	7	0.142857	1	1	1	1	0
CST3	1	3	0.333333	1	3	0.333333	1	1	1	1	0
CSTB	1	4	0.25	1	4	0.25	1	1	1	1	0
CSTF1	1	8	0.125	2	8	0.25	0.5	2	0.5	2	1
CSTF2	2	4	0.5	2	4	0.5	1	1	1	1	0
CSTF3	3	8	0.375	2	8	0.25	1.5	0.666667	1.5	0.666667	1
CTBP1	5	19	0.263158	4	19	0.210526	1.25	0.8	1.25	0.8	1
CTBP2	4	14	0.285714	5	14	0.357143	0.8	1.25	0.8	1.25	1
CTCF	1	17	0.0588235	2	17	0.117647	0.5	2	0.5	2	1
CTDNEP1	1	12	0.0833333	1	12	0.0833333	1	1	1	1	0
CTDP1	2	8	0.25	2	8	0.25	1	1	1	1	0
CTDSP2	1	8	0.125	3	8	0.375	0.333333	3	0.333333	3	2
CTDSPL	2	8	0.25	1	8	0.125	2	0.5	2	0.5	1
CTDSPL2	1	11	0.0909091	1	11	0.0909091	1	1	1	1	0
CTH	1	5	0.2	1	5	0.2	1	1	1	1	0
CTIF	3	11	0.272727	3	11	0.272727	1	1	1	1	0
CTNNA1	6	44	0.136364	5	44	0.113636	1.2	0.833333	1.2	0.833333	1
CTNNAL1	3	5	0.6	1	5	0.2	3	0.333333	3	0.333333	2
CTNNB1	3	56	0.0535714	5	56	0.0892857	0.6	1.66667	0.6	1.66667	2
CTNNBIP1	2	4	0.5	3	4	0.75	0.666667	1.5	0.666667	1.5	1
CTNNBL1	2	10	0.2	5	10	0.5	0.4	2.5	0.4	2.5	3
CTNND1	2	38	0.0526316	5	38	0.131579	0.4	2.5	0.4	2.5	3
CTNND2	3	17	0.176471	3	17	0.176471	1	1	1	1	0
CTPS1	1	18	0.0555556	1	18	0.0555556	1	1	1	1	0
CTPS2	1	5	0.2	2	5	0.4	0.5	2	0.5	2	1
CTR9	1	6	0.166667	1	6	0.166667	1	1	1	1	0
CTSA	3	20	0.15	1	20	0.05	3	0.333333	3	0.333333	2
CTSB	9	33	0.272727	4	33	0.121212	2.25	0.444444	2.25	0.444444	5
CTSD	2	14	0.142857	1	14	0.0714286	2	0.5	2	0.5	1
CTSF	4	9	0.444444	2	9	0.222222	2	0.5	2	0.5	2
CTSL	3	6	0.5	2	6	0.333333	1.5	0.666667	1.5	0.666667	1
CTSO	1	1	1	1	1	1	1	1	1	1	0
CTTN	4	15	0.266667	1	15	0.0666667	4	0.25	4	0.25	3
CTTNBP2	1	12	0.0833333	1	12	0.0833333	1	1	1	1	0
CTTNBP2NL	1	4	0.25	2	4	0.5	0.5	2	0.5	2	1
CTU2	1	10	0.1	2	10	0.2	0.5	2	0.5	2	1
CTXN1	1	1	1	1	1	1	1	1	1	1	0
CUEDC1	2	13	0.153846	2	13	0.153846	1	1	1	1	0
CUEDC2	2	4	0.5	2	4	0.5	1	1	1	1	0
CUL1	2	18	0.111111	3	18	0.166667	0.666667	1.5	0.666667	1.5	1
CUL2	3	10	0.3	4	10	0.4	0.75	1.33333	0.75	1.33333	1
CUL3	1	16	0.0625	2	16	0.125	0.5	2	0.5	2	1
CUL4A	1	12	0.0833333	1	12	0.0833333	1	1	1	1	0
CUL4B	1	7	0.142857	1	7	0.142857	1	1	1	1	0
CUL5	1	6	0.166667	1	6	0.166667	1	1	1	1	0
CUTALP	1	17	0.0588235	1	17	0.0588235	1	1	1	1	0
CUTC	2	4	0.5	1	4	0.25	2	0.5	2	0.5	1
CUX1	3	23	0.130435	1	23	0.0434783	3	0.333333	3	0.333333	2
CUX2	1	3	0.333333	1	3	0.333333	1	1	1	1	0
CWC15	1	6	0.166667	2	6	0.333333	0.5	2	0.5	2	1
CWC22	1	2	0.5	1	2	0.5	1	1	1	1	0
CWC25	1	7	0.142857	1	7	0.142857	1	1	1	1	0
CWC27	1	5	0.2	2	5	0.4	0.5	2	0.5	2	1
CWF19L1	1	8	0.125	1	8	0.125	1	1	1	1	0
CX3CL1	2	4	0.5	1	4	0.25	2	0.5	2	0.5	1
CXADR	2	5	0.4	3	5	0.6	0.666667	1.5	0.666667	1.5	1
CXCL12	2	8	0.25	1	8	0.125	2	0.5	2	0.5	1
CXORF40A	2	0	0	3	0	0	0.666667	1.5	NA	NA	1
CXORF40B	2	0	0	2	0	0	1	1	NA	NA	0
CXORF56	1	0	0	1	0	0	1	1	NA	NA	0
CXXC1	2	17	0.117647	4	17	0.235294	0.5	2	0.5	2	2
CXXC5	4	16	0.25	3	16	0.1875	1.33333	0.75	1.33333	0.75	1
CYB561	2	21	0.0952381	1	21	0.047619	2	0.5	2	0.5	1
CYB5B	2	7	0.285714	2	7	0.285714	1	1	1	1	0
CYB5D1	2	6	0.333333	1	6	0.166667	2	0.5	2	0.5	1
CYB5D2	1	5	0.2	1	5	0.2	1	1	1	1	0
CYB5R1	1	7	0.142857	1	7	0.142857	1	1	1	1	0
CYB5R3	2	8	0.25	2	8	0.25	1	1	1	1	0
CYB5R4	1	3	0.333333	1	3	0.333333	1	1	1	1	0
CYBC1	4	40	0.1	5	40	0.125	0.8	1.25	0.8	1.25	1
CYBRD1	1	7	0.142857	1	7	0.142857	1	1	1	1	0
CYC1	3	4	0.75	3	4	0.75	1	1	1	1	0
CYCS	1	4	0.25	1	4	0.25	1	1	1	1	0
CYFIP1	1	14	0.0714286	2	14	0.142857	0.5	2	0.5	2	1
CYFIP2	6	24	0.25	4	24	0.166667	1.5	0.666667	1.5	0.666667	2
CYHR1	6	12	0.5	3	12	0.25	2	0.5	2	0.5	3
CYLD	2	16	0.125	2	16	0.125	1	1	1	1	0
CYP26A1	1	6	0.166667	1	6	0.166667	1	1	1	1	0
CYP27A1	1	5	0.2	1	5	0.2	1	1	1	1	0
CYP46A1	5	7	0.714286	1	7	0.142857	5	0.2	5	0.2	4
CYP4X1	2	2	1	1	2	0.5	2	0.5	2	0.5	1
CYP51A1	2	4	0.5	4	4	1	0.5	2	0.5	2	2
CYTH1	1	17	0.0588235	4	17	0.235294	0.25	4	0.25	4	3
CYTH2	1	14	0.0714286	1	14	0.0714286	1	1	1	1	0
CYTH3	1	11	0.0909091	1	11	0.0909091	1	1	1	1	0
CZIB	2	7	0.285714	2	7	0.285714	1	1	1	1	0
D2HGDH	3	16	0.1875	1	16	0.0625	3	0.333333	3	0.333333	2
DAAM1	3	13	0.230769	6	13	0.461538	0.5	2	0.5	2	3
DAAM2	2	11	0.181818	1	11	0.0909091	2	0.5	2	0.5	1
DACT3	1	3	0.333333	1	3	0.333333	1	1	1	1	0
DAD1	1	5	0.2	1	5	0.2	1	1	1	1	0
DAG1	1	22	0.0454545	1	22	0.0454545	1	1	1	1	0
DAGLA	2	2	1	2	2	1	1	1	1	1	0
DAGLB	1	10	0.1	1	10	0.1	1	1	1	1	0
DALRD3	4	15	0.266667	2	15	0.133333	2	0.5	2	0.5	2
DANCR	2	6	0.333333	1	6	0.166667	2	0.5	2	0.5	1
DAP	1	6	0.166667	1	6	0.166667	1	1	1	1	0
DAP3	3	26	0.115385	3	26	0.115385	1	1	1	1	0
DAPK1	2	19	0.105263	1	19	0.0526316	2	0.5	2	0.5	1
DAPK3	3	7	0.428571	2	7	0.285714	1.5	0.666667	1.5	0.666667	1
DARS	2	11	0.181818	1	11	0.0909091	2	0.5	2	0.5	1
DAZAP1	1	11	0.0909091	2	11	0.181818	0.5	2	0.5	2	1
DAZAP2	1	15	0.0666667	3	15	0.2	0.333333	3	0.333333	3	2
DBI	1	12	0.0833333	3	12	0.25	0.333333	3	0.333333	3	2
DBN1	3	11	0.272727	4	11	0.363636	0.75	1.33333	0.75	1.33333	1
DBNDD1	3	7	0.428571	2	7	0.285714	1.5	0.666667	1.5	0.666667	1
DBNL	1	22	0.0454545	2	22	0.0909091	0.5	2	0.5	2	1
DBR1	1	4	0.25	1	4	0.25	1	1	1	1	0
DCAF1	1	3	0.333333	1	3	0.333333	1	1	1	1	0
DCAF10	2	5	0.4	3	5	0.6	0.666667	1.5	0.666667	1.5	1
DCAF11	4	38	0.105263	3	38	0.0789474	1.33333	0.75	1.33333	0.75	1
DCAF12	1	5	0.2	1	5	0.2	1	1	1	1	0
DCAF13	1	10	0.1	1	10	0.1	1	1	1	1	0
DCAF15	2	6	0.333333	2	6	0.333333	1	1	1	1	0
DCAF4	1	15	0.0666667	2	15	0.133333	0.5	2	0.5	2	1
DCAF5	1	9	0.111111	3	9	0.333333	0.333333	3	0.333333	3	2
DCAF6	5	12	0.416667	2	12	0.166667	2.5	0.4	2.5	0.4	3
DCAF7	1	6	0.166667	2	6	0.333333	0.5	2	0.5	2	1
DCAF8	6	18	0.333333	3	18	0.166667	2	0.5	2	0.5	3
DCAKD	4	9	0.444444	3	9	0.333333	1.33333	0.75	1.33333	0.75	1
DCHS1	1	1	1	1	1	1	1	1	1	1	0
DCK	2	6	0.333333	2	6	0.333333	1	1	1	1	0
DCLK1	4	8	0.5	4	8	0.5	1	1	1	1	0
DCLK2	4	7	0.571429	3	7	0.428571	1.33333	0.75	1.33333	0.75	1
DCLRE1C	1	16	0.0625	1	16	0.0625	1	1	1	1	0
DCP1A	1	6	0.166667	4	6	0.666667	0.25	4	0.25	4	3
DCP1B	3	7	0.428571	2	7	0.285714	1.5	0.666667	1.5	0.666667	1
DCTD	3	17	0.176471	4	17	0.235294	0.75	1.33333	0.75	1.33333	1
DCTN1	10	27	0.37037	6	27	0.222222	1.66667	0.6	1.66667	0.6	4
DCTN2	2	24	0.0833333	2	24	0.0833333	1	1	1	1	0
DCTN3	3	11	0.272727	1	11	0.0909091	3	0.333333	3	0.333333	2
DCTN4	2	15	0.133333	3	15	0.2	0.666667	1.5	0.666667	1.5	1
DCTN5	1	8	0.125	1	8	0.125	1	1	1	1	0
DCTN6	1	6	0.166667	1	6	0.166667	1	1	1	1	0
DCTPP1	1	5	0.2	1	5	0.2	1	1	1	1	0
DCUN1D1	1	8	0.125	1	8	0.125	1	1	1	1	0
DCUN1D2	2	11	0.181818	1	11	0.0909091	2	0.5	2	0.5	1
DCUN1D4	1	22	0.0454545	5	22	0.227273	0.2	5	0.2	5	4
DCUN1D5	1	11	0.0909091	1	11	0.0909091	1	1	1	1	0
DCX	4	11	0.363636	11	11	1	0.363636	2.75	0.363636	2.75	7
DCXR	6	21	0.285714	1	21	0.047619	6	0.166667	6	0.166667	5
DDA1	1	5	0.2	1	5	0.2	1	1	1	1	0
DDAH1	3	5	0.6	1	5	0.2	3	0.333333	3	0.333333	2
DDB1	4	25	0.16	2	25	0.08	2	0.5	2	0.5	2
DDHD2	3	24	0.125	2	24	0.0833333	1.5	0.666667	1.5	0.666667	1
DDIT4	2	3	0.666667	2	3	0.666667	1	1	1	1	0
DDOST	1	6	0.166667	1	6	0.166667	1	1	1	1	0
DDR1	2	58	0.0344828	1	58	0.0172414	2	0.5	2	0.5	1
DDR2	1	6	0.166667	1	6	0.166667	1	1	1	1	0
DDRGK1	4	4	1	3	4	0.75	1.33333	0.75	1.33333	0.75	1
DDX1	2	8	0.25	7	8	0.875	0.285714	3.5	0.285714	3.5	5
DDX10	1	9	0.111111	1	9	0.111111	1	1	1	1	0
DDX17	3	12	0.25	3	12	0.25	1	1	1	1	0
DDX18	3	6	0.5	1	6	0.166667	3	0.333333	3	0.333333	2
DDX19A	1	15	0.0666667	1	15	0.0666667	1	1	1	1	0
DDX19B	1	16	0.0625	3	16	0.1875	0.333333	3	0.333333	3	2
DDX20	1	5	0.2	3	5	0.6	0.333333	3	0.333333	3	2
DDX23	1	18	0.0555556	1	18	0.0555556	1	1	1	1	0
DDX24	1	11	0.0909091	1	11	0.0909091	1	1	1	1	0
DDX25	2	10	0.2	1	10	0.1	2	0.5	2	0.5	1
DDX27	1	7	0.142857	3	7	0.428571	0.333333	3	0.333333	3	2
DDX39A	4	21	0.190476	5	21	0.238095	0.8	1.25	0.8	1.25	1
DDX3X	2	69	0.0289855	1	69	0.0144928	2	0.5	2	0.5	1
DDX41	2	23	0.0869565	5	23	0.217391	0.4	2.5	0.4	2.5	3
DDX42	2	19	0.105263	2	19	0.105263	1	1	1	1	0
DDX46	1	12	0.0833333	1	12	0.0833333	1	1	1	1	0
DDX47	4	12	0.333333	2	12	0.166667	2	0.5	2	0.5	2
DDX49	3	14	0.214286	2	14	0.142857	1.5	0.666667	1.5	0.666667	1
DDX5	10	35	0.285714	13	35	0.371429	0.769231	1.3	0.769231	1.3	3
DDX50	2	6	0.333333	1	6	0.166667	2	0.5	2	0.5	1
DDX54	3	10	0.3	1	10	0.1	3	0.333333	3	0.333333	2
DDX55	2	13	0.153846	5	13	0.384615	0.4	2.5	0.4	2.5	3
DDX56	2	12	0.166667	1	12	0.0833333	2	0.5	2	0.5	1
DDX59	1	8	0.125	1	8	0.125	1	1	1	1	0
DEAF1	3	12	0.25	4	12	0.333333	0.75	1.33333	0.75	1.33333	1
DECR1	1	19	0.0526316	1	19	0.0526316	1	1	1	1	0
DEDD	2	12	0.166667	2	12	0.166667	1	1	1	1	0
DEDD2	1	13	0.0769231	2	13	0.153846	0.5	2	0.5	2	1
DEF8	10	29	0.344828	5	29	0.172414	2	0.5	2	0.5	5
DEGS1	2	5	0.4	1	5	0.2	2	0.5	2	0.5	1
DEK	2	12	0.166667	2	12	0.166667	1	1	1	1	0
DELE1	4	7	0.571429	2	7	0.285714	2	0.5	2	0.5	2
DENND1B	1	11	0.0909091	1	11	0.0909091	1	1	1	1	0
DENND2A	1	10	0.1	1	10	0.1	1	1	1	1	0
DENND4B	3	13	0.230769	1	13	0.0769231	3	0.333333	3	0.333333	2
DENND4C	1	9	0.111111	1	9	0.111111	1	1	1	1	0
DENND5A	1	16	0.0625	1	16	0.0625	1	1	1	1	0
DENND6B	4	5	0.8	3	5	0.6	1.33333	0.75	1.33333	0.75	1
DENR	1	4	0.25	2	4	0.5	0.5	2	0.5	2	1
DEPDC5	1	64	0.015625	1	64	0.015625	1	1	1	1	0
DEPP1	1	3	0.333333	1	3	0.333333	1	1	1	1	0
DEPTOR	2	3	0.666667	1	3	0.333333	2	0.5	2	0.5	1
DERA	1	10	0.1	2	10	0.2	0.5	2	0.5	2	1
DERL1	1	6	0.166667	1	6	0.166667	1	1	1	1	0
DERL2	1	13	0.0769231	2	13	0.153846	0.5	2	0.5	2	1
DESI2	1	4	0.25	1	4	0.25	1	1	1	1	0
DET1	2	8	0.25	2	8	0.25	1	1	1	1	0
DEXI	2	4	0.5	1	4	0.25	2	0.5	2	0.5	1
DGCR2	2	7	0.285714	2	7	0.285714	1	1	1	1	0
DGCR5	2	3	0.666667	1	3	0.333333	2	0.5	2	0.5	1
DGCR6L	2	3	0.666667	2	3	0.666667	1	1	1	1	0
DGKD	1	14	0.0714286	2	14	0.142857	0.5	2	0.5	2	1
DGKE	1	6	0.166667	1	6	0.166667	1	1	1	1	0
DGKI	1	13	0.0769231	1	13	0.0769231	1	1	1	1	0
DGKZ	15	24	0.625	1	24	0.0416667	15	0.0666667	15	0.0666667	14
DGLUCY	7	35	0.2	2	35	0.0571429	3.5	0.285714	3.5	0.285714	5
DGUOK	3	8	0.375	3	8	0.375	1	1	1	1	0
DHCR24	1	12	0.0833333	1	12	0.0833333	1	1	1	1	0
DHCR7	2	12	0.166667	1	12	0.0833333	2	0.5	2	0.5	1
DHDDS	4	25	0.16	2	25	0.08	2	0.5	2	0.5	2
DHFR	2	7	0.285714	1	7	0.142857	2	0.5	2	0.5	1
DHFR2	1	6	0.166667	1	6	0.166667	1	1	1	1	0
DHPS	6	23	0.26087	6	23	0.26087	1	1	1	1	0
DHRS1	2	11	0.181818	1	11	0.0909091	2	0.5	2	0.5	1
DHRS12	2	10	0.2	1	10	0.1	2	0.5	2	0.5	1
DHRS13	1	5	0.2	2	5	0.4	0.5	2	0.5	2	1
DHRS4-AS1	2	17	0.117647	2	17	0.117647	1	1	1	1	0
DHRS7	1	11	0.0909091	1	11	0.0909091	1	1	1	1	0
DHRS7B	1	10	0.1	1	10	0.1	1	1	1	1	0
DHX15	1	10	0.1	5	10	0.5	0.2	5	0.2	5	4
DHX29	2	5	0.4	1	5	0.2	2	0.5	2	0.5	1
DHX30	4	15	0.266667	7	15	0.466667	0.571429	1.75	0.571429	1.75	3
DHX32	2	3	0.666667	2	3	0.666667	1	1	1	1	0
DHX34	1	4	0.25	2	4	0.5	0.5	2	0.5	2	1
DHX35	1	8	0.125	2	8	0.25	0.5	2	0.5	2	1
DHX36	2	13	0.153846	1	13	0.0769231	2	0.5	2	0.5	1
DHX37	1	5	0.2	1	5	0.2	1	1	1	1	0
DHX38	1	14	0.0714286	2	14	0.142857	0.5	2	0.5	2	1
DHX40	2	10	0.2	1	10	0.1	2	0.5	2	0.5	1
DHX57	2	11	0.181818	1	11	0.0909091	2	0.5	2	0.5	1
DHX9	1	8	0.125	1	8	0.125	1	1	1	1	0
DIABLO	2	20	0.1	1	20	0.05	2	0.5	2	0.5	1
DIAPH1	3	18	0.166667	2	18	0.111111	1.5	0.666667	1.5	0.666667	1
DICER1	2	15	0.133333	1	15	0.0666667	2	0.5	2	0.5	1
DICER1-AS1	1	7	0.142857	1	7	0.142857	1	1	1	1	0
DIDO1	1	7	0.142857	2	7	0.285714	0.5	2	0.5	2	1
DIMT1	1	6	0.166667	1	6	0.166667	1	1	1	1	0
DIP2A	3	13	0.230769	1	13	0.0769231	3	0.333333	3	0.333333	2
DIP2B	1	5	0.2	1	5	0.2	1	1	1	1	0
DIPK1A	2	5	0.4	1	5	0.2	2	0.5	2	0.5	1
DIPK1B	2	2	1	2	2	1	1	1	1	1	0
DIPK2A	2	7	0.285714	1	7	0.142857	2	0.5	2	0.5	1
DIRAS1	2	3	0.666667	1	3	0.333333	2	0.5	2	0.5	1
DIRAS2	3	3	1	1	3	0.333333	3	0.333333	3	0.333333	2
DIS3L	1	14	0.0714286	1	14	0.0714286	1	1	1	1	0
DIS3L2	2	16	0.125	2	16	0.125	1	1	1	1	0
DIXDC1	1	9	0.111111	2	9	0.222222	0.5	2	0.5	2	1
DKC1	1	13	0.0769231	1	13	0.0769231	1	1	1	1	0
DKK3	11	16	0.6875	6	16	0.375	1.83333	0.545455	1.83333	0.545455	5
DLAT	1	5	0.2	1	5	0.2	1	1	1	1	0
DLD	2	14	0.142857	4	14	0.285714	0.5	2	0.5	2	2
DLG1	1	71	0.0140845	1	71	0.0140845	1	1	1	1	0
DLG2	9	32	0.28125	6	32	0.1875	1.5	0.666667	1.5	0.666667	3
DLG3	2	10	0.2	2	10	0.2	1	1	1	1	0
DLG4	1	24	0.0416667	1	24	0.0416667	1	1	1	1	0
DLGAP1	11	22	0.5	5	22	0.227273	2.2	0.454545	2.2	0.454545	6
DLGAP3	4	3	1.33333	1	3	0.333333	4	0.25	4	0.25	3
DLGAP4	4	16	0.25	8	16	0.5	0.5	2	0.5	2	4
DLK2	2	4	0.5	1	4	0.25	2	0.5	2	0.5	1
DLL3	2	5	0.4	3	5	0.6	0.666667	1.5	0.666667	1.5	1
DLST	1	16	0.0625	1	16	0.0625	1	1	1	1	0
DLX1	2	7	0.285714	4	7	0.571429	0.5	2	0.5	2	2
DLX5	1	3	0.333333	1	3	0.333333	1	1	1	1	0
DLX6-AS1	3	12	0.25	4	12	0.333333	0.75	1.33333	0.75	1.33333	1
DMAC1	2	3	0.666667	1	3	0.333333	2	0.5	2	0.5	1
DMAC2	4	16	0.25	2	16	0.125	2	0.5	2	0.5	2
DMAC2L	1	11	0.0909091	2	11	0.181818	0.5	2	0.5	2	1
DMAP1	4	15	0.266667	4	15	0.266667	1	1	1	1	0
DMD	2	32	0.0625	3	32	0.09375	0.666667	1.5	0.666667	1.5	1
DMPK	5	20	0.25	2	20	0.1	2.5	0.4	2.5	0.4	3
DMTF1	1	38	0.0263158	3	38	0.0789474	0.333333	3	0.333333	3	2
DMTN	2	23	0.0869565	1	23	0.0434783	2	0.5	2	0.5	1
DMWD	2	8	0.25	2	8	0.25	1	1	1	1	0
DMXL2	1	14	0.0714286	2	14	0.142857	0.5	2	0.5	2	1
DNAAF2	2	2	1	2	2	1	1	1	1	1	0
DNAAF5	1	8	0.125	1	8	0.125	1	1	1	1	0
DNAJA1	2	3	0.666667	2	3	0.666667	1	1	1	1	0
DNAJA2	1	4	0.25	1	4	0.25	1	1	1	1	0
DNAJA3	2	14	0.142857	2	14	0.142857	1	1	1	1	0
DNAJA4	1	12	0.0833333	1	12	0.0833333	1	1	1	1	0
DNAJB1	3	11	0.272727	1	11	0.0909091	3	0.333333	3	0.333333	2
DNAJB11	1	4	0.25	1	4	0.25	1	1	1	1	0
DNAJB12	3	6	0.5	1	6	0.166667	3	0.333333	3	0.333333	2
DNAJB14	1	12	0.0833333	1	12	0.0833333	1	1	1	1	0
DNAJB2	4	18	0.222222	4	18	0.222222	1	1	1	1	0
DNAJB4	2	6	0.333333	3	6	0.5	0.666667	1.5	0.666667	1.5	1
DNAJB5	4	10	0.4	7	10	0.7	0.571429	1.75	0.571429	1.75	3
DNAJB6	2	18	0.111111	4	18	0.222222	0.5	2	0.5	2	2
DNAJB9	1	3	0.333333	1	3	0.333333	1	1	1	1	0
DNAJC1	2	5	0.4	2	5	0.4	1	1	1	1	0
DNAJC10	2	12	0.166667	2	12	0.166667	1	1	1	1	0
DNAJC11	3	11	0.272727	2	11	0.181818	1.5	0.666667	1.5	0.666667	1
DNAJC13	1	9	0.111111	1	9	0.111111	1	1	1	1	0
DNAJC14	2	6	0.333333	2	6	0.333333	1	1	1	1	0
DNAJC15	1	2	0.5	1	2	0.5	1	1	1	1	0
DNAJC17	1	12	0.0833333	1	12	0.0833333	1	1	1	1	0
DNAJC18	1	12	0.0833333	1	12	0.0833333	1	1	1	1	0
DNAJC19	2	11	0.181818	1	11	0.0909091	2	0.5	2	0.5	1
DNAJC25	2	3	0.666667	1	3	0.333333	2	0.5	2	0.5	1
DNAJC5	2	2	1	2	2	1	1	1	1	1	0
DNAJC6	5	8	0.625	2	8	0.25	2.5	0.4	2.5	0.4	3
DNAJC7	2	23	0.0869565	2	23	0.0869565	1	1	1	1	0
DNAJC8	2	6	0.333333	3	6	0.5	0.666667	1.5	0.666667	1.5	1
DNAJC9	1	4	0.25	3	4	0.75	0.333333	3	0.333333	3	2
DNAL4	1	4	0.25	1	4	0.25	1	1	1	1	0
DNALI1	3	6	0.5	1	6	0.166667	3	0.333333	3	0.333333	2
DNASE2	1	4	0.25	1	4	0.25	1	1	1	1	0
DNER	2	2	1	2	2	1	1	1	1	1	0
DNLZ	1	2	0.5	1	2	0.5	1	1	1	1	0
DNM1	20	29	0.689655	5	29	0.172414	4	0.25	4	0.25	15
DNM1L	3	30	0.1	6	30	0.2	0.5	2	0.5	2	3
DNM2	2	22	0.0909091	2	22	0.0909091	1	1	1	1	0
DNM3	3	8	0.375	1	8	0.125	3	0.333333	3	0.333333	2
DNMT1	2	28	0.0714286	2	28	0.0714286	1	1	1	1	0
DNMT3A	1	15	0.0666667	3	15	0.2	0.333333	3	0.333333	3	2
DNPEP	1	21	0.047619	2	21	0.0952381	0.5	2	0.5	2	1
DNPH1	2	4	0.5	1	4	0.25	2	0.5	2	0.5	1
DNTTIP1	1	6	0.166667	1	6	0.166667	1	1	1	1	0
DNTTIP2	1	7	0.142857	1	7	0.142857	1	1	1	1	0
DOC2A	11	18	0.611111	1	18	0.0555556	11	0.0909091	11	0.0909091	10
DOCK1	1	6	0.166667	1	6	0.166667	1	1	1	1	0
DOCK3	1	1	1	1	1	1	1	1	1	1	0
DOCK4	2	19	0.105263	3	19	0.157895	0.666667	1.5	0.666667	1.5	1
DOCK7	1	37	0.027027	1	37	0.027027	1	1	1	1	0
DOCK9	3	19	0.157895	3	19	0.157895	1	1	1	1	0
DOHH	3	1	3	1	1	1	3	0.333333	3	0.333333	2
DOK4	3	18	0.166667	5	18	0.277778	0.6	1.66667	0.6	1.66667	2
DOK5	1	4	0.25	3	4	0.75	0.333333	3	0.333333	3	2
DOK6	3	5	0.6	2	5	0.4	1.5	0.666667	1.5	0.666667	1
DOLPP1	3	5	0.6	3	5	0.6	1	1	1	1	0
DOP1A	1	7	0.142857	1	7	0.142857	1	1	1	1	0
DPAGT1	2	19	0.105263	2	19	0.105263	1	1	1	1	0
DPCD	2	6	0.333333	1	6	0.166667	2	0.5	2	0.5	1
DPF1	7	17	0.411765	7	17	0.411765	1	1	1	1	0
DPF2	2	12	0.166667	4	12	0.333333	0.5	2	0.5	2	2
DPH1	4	17	0.235294	4	17	0.235294	1	1	1	1	0
DPH2	1	17	0.0588235	5	17	0.294118	0.2	5	0.2	5	4
DPH3	2	4	0.5	2	4	0.5	1	1	1	1	0
DPH5	1	15	0.0666667	1	15	0.0666667	1	1	1	1	0
DPH7	4	14	0.285714	8	14	0.571429	0.5	2	0.5	2	4
DPM2	2	5	0.4	3	5	0.6	0.666667	1.5	0.666667	1.5	1
DPM3	1	3	0.333333	1	3	0.333333	1	1	1	1	0
DPP10	3	13	0.230769	1	13	0.0769231	3	0.333333	3	0.333333	2
DPP3	1	16	0.0625	3	16	0.1875	0.333333	3	0.333333	3	2
DPP6	3	16	0.1875	1	16	0.0625	3	0.333333	3	0.333333	2
DPP7	16	13	1.23077	10	13	0.769231	1.6	0.625	1.6	0.625	6
DPP8	1	16	0.0625	1	16	0.0625	1	1	1	1	0
DPP9	1	26	0.0384615	1	26	0.0384615	1	1	1	1	0
DPY19L1	1	9	0.111111	1	9	0.111111	1	1	1	1	0
DPY19L2P4	1	2	0.5	1	2	0.5	1	1	1	1	0
DPY30	1	7	0.142857	1	7	0.142857	1	1	1	1	0
DPYSL2	4	8	0.5	3	8	0.375	1.33333	0.75	1.33333	0.75	1
DPYSL3	1	9	0.111111	1	9	0.111111	1	1	1	1	0
DPYSL4	1	5	0.2	4	5	0.8	0.25	4	0.25	4	3
DPYSL5	1	7	0.142857	2	7	0.285714	0.5	2	0.5	2	1
DR1	1	3	0.333333	1	3	0.333333	1	1	1	1	0
DRAM2	1	11	0.0909091	1	11	0.0909091	1	1	1	1	0
DRAP1	2	9	0.222222	1	9	0.111111	2	0.5	2	0.5	1
DRD1	2	1	2	1	1	1	2	0.5	2	0.5	1
DRG1	1	7	0.142857	1	7	0.142857	1	1	1	1	0
DRG2	3	21	0.142857	2	21	0.0952381	1.5	0.666667	1.5	0.666667	1
DROSHA	1	21	0.047619	1	21	0.047619	1	1	1	1	0
DSCAM	1	3	0.333333	1	3	0.333333	1	1	1	1	0
DSCAML1	1	5	0.2	1	5	0.2	1	1	1	1	0
DSN1	1	10	0.1	1	10	0.1	1	1	1	1	0
DST	9	40	0.225	2	40	0.05	4.5	0.222222	4.5	0.222222	7
DSTN	4	3	1.33333	2	3	0.666667	2	0.5	2	0.5	2
DTD1	2	3	0.666667	1	3	0.333333	2	0.5	2	0.5	1
DTD2	1	3	0.333333	2	3	0.666667	0.5	2	0.5	2	1
DTNB	7	30	0.233333	3	30	0.1	2.33333	0.428571	2.33333	0.428571	4
DTNBP1	5	12	0.416667	1	12	0.0833333	5	0.2	5	0.2	4
DTWD1	2	11	0.181818	2	11	0.181818	1	1	1	1	0
DTX1	1	5	0.2	1	5	0.2	1	1	1	1	0
DTX3	9	9	1	8	9	0.888889	1.125	0.888889	1.125	0.888889	1
DTX4	1	4	0.25	1	4	0.25	1	1	1	1	0
DTYMK	1	7	0.142857	2	7	0.285714	0.5	2	0.5	2	1
DUBR	1	33	0.030303	1	33	0.030303	1	1	1	1	0
DUS1L	3	16	0.1875	1	16	0.0625	3	0.333333	3	0.333333	2
DUS2	2	16	0.125	1	16	0.0625	2	0.5	2	0.5	1
DUS3L	3	15	0.2	5	15	0.333333	0.6	1.66667	0.6	1.66667	2
DUSP1	2	1	2	2	1	2	1	1	1	1	0
DUSP11	2	5	0.4	2	5	0.4	1	1	1	1	0
DUSP12	2	5	0.4	2	5	0.4	1	1	1	1	0
DUSP18	3	10	0.3	5	10	0.5	0.6	1.66667	0.6	1.66667	2
DUSP22	3	16	0.1875	2	16	0.125	1.5	0.666667	1.5	0.666667	1
DUSP26	2	3	0.666667	1	3	0.333333	2	0.5	2	0.5	1
DUSP3	2	5	0.4	1	5	0.2	2	0.5	2	0.5	1
DUSP4	1	2	0.5	1	2	0.5	1	1	1	1	0
DUSP6	1	5	0.2	1	5	0.2	1	1	1	1	0
DUSP7	1	2	0.5	1	2	0.5	1	1	1	1	0
DUT	4	11	0.363636	3	11	0.272727	1.33333	0.75	1.33333	0.75	1
DVL1	3	8	0.375	1	8	0.125	3	0.333333	3	0.333333	2
DVL2	2	15	0.133333	3	15	0.2	0.666667	1.5	0.666667	1.5	1
DVL3	5	11	0.454545	3	11	0.272727	1.66667	0.6	1.66667	0.6	2
DYM	2	20	0.1	2	20	0.1	1	1	1	1	0
DYNC1H1	1	42	0.0238095	2	42	0.047619	0.5	2	0.5	2	1
DYNC1I1	6	12	0.5	4	12	0.333333	1.5	0.666667	1.5	0.666667	2
DYNC1I2	6	25	0.24	8	25	0.32	0.75	1.33333	0.75	1.33333	2
DYNC1LI1	2	8	0.25	2	8	0.25	1	1	1	1	0
DYNC1LI2	4	15	0.266667	2	15	0.133333	2	0.5	2	0.5	2
DYNC2LI1	1	10	0.1	2	10	0.2	0.5	2	0.5	2	1
DYNLL1	3	11	0.272727	2	11	0.181818	1.5	0.666667	1.5	0.666667	1
DYNLRB1	2	4	0.5	1	4	0.25	2	0.5	2	0.5	1
DYNLT1	2	3	0.666667	2	3	0.666667	1	1	1	1	0
DYNLT3	1	3	0.333333	1	3	0.333333	1	1	1	1	0
DYRK1B	2	8	0.25	2	8	0.25	1	1	1	1	0
DYRK2	1	6	0.166667	2	6	0.333333	0.5	2	0.5	2	1
DZIP1	2	8	0.25	2	8	0.25	1	1	1	1	0
DZIP3	6	6	1	3	6	0.5	2	0.5	2	0.5	3
E2F1	1	1	1	2	1	2	0.5	2	0.5	2	1
E2F3	1	3	0.333333	1	3	0.333333	1	1	1	1	0
E2F4	3	13	0.230769	4	13	0.307692	0.75	1.33333	0.75	1.33333	1
E4F1	1	9	0.111111	1	9	0.111111	1	1	1	1	0
EAF1	1	3	0.333333	2	3	0.666667	0.5	2	0.5	2	1
EAPP	2	5	0.4	1	5	0.2	2	0.5	2	0.5	1
EARS2	2	17	0.117647	1	17	0.0588235	2	0.5	2	0.5	1
EBAG9	2	10	0.2	1	10	0.1	2	0.5	2	0.5	1
EBLN3P	1	21	0.047619	2	21	0.0952381	0.5	2	0.5	2	1
EBNA1BP2	1	9	0.111111	1	9	0.111111	1	1	1	1	0
EBP	2	6	0.333333	1	6	0.166667	2	0.5	2	0.5	1
ECD	1	8	0.125	1	8	0.125	1	1	1	1	0
ECH1	2	17	0.117647	2	17	0.117647	1	1	1	1	0
ECHDC1	2	23	0.0869565	2	23	0.0869565	1	1	1	1	0
ECHS1	4	1	4	3	1	3	1.33333	0.75	1.33333	0.75	1
ECI1	2	7	0.285714	1	7	0.142857	2	0.5	2	0.5	1
ECI2	2	11	0.181818	1	11	0.0909091	2	0.5	2	0.5	1
ECPAS	2	6	0.333333	2	6	0.333333	1	1	1	1	0
ECSIT	3	14	0.214286	2	14	0.142857	1.5	0.666667	1.5	0.666667	1
EDC3	1	19	0.0526316	3	19	0.157895	0.333333	3	0.333333	3	2
EDC4	2	14	0.142857	3	14	0.214286	0.666667	1.5	0.666667	1.5	1
EDEM2	1	2	0.5	1	2	0.5	1	1	1	1	0
EDEM3	1	6	0.166667	2	6	0.333333	0.5	2	0.5	2	1
EDF1	2	3	0.666667	3	3	1	0.666667	1.5	0.666667	1.5	1
EDIL3	2	4	0.5	1	4	0.25	2	0.5	2	0.5	1
EDN1	1	1	1	1	1	1	1	1	1	1	0
EDNRB	2	8	0.25	1	8	0.125	2	0.5	2	0.5	1
EDRF1	1	13	0.0769231	1	13	0.0769231	1	1	1	1	0
EED	1	11	0.0909091	1	11	0.0909091	1	1	1	1	0
EEF1A1	1	11	0.0909091	3	11	0.272727	0.333333	3	0.333333	3	2
EEF1A2	4	7	0.571429	1	7	0.142857	4	0.25	4	0.25	3
EEF1AKMT2	1	7	0.142857	1	7	0.142857	1	1	1	1	0
EEF1AKNMT	2	7	0.285714	2	7	0.285714	1	1	1	1	0
EEF1B2	1	11	0.0909091	1	11	0.0909091	1	1	1	1	0
EEF1D	3	56	0.0535714	1	56	0.0178571	3	0.333333	3	0.333333	2
[truncated: 5,815 more rows]
