# Supplementary material for: Full-length transcript sequencing of human and mouse cerebral cortex identifies widespread isoform diversity and alternative splicing
Source: Cell Rep. 2021 Nov 16;37(7):110022. doi: 10.1016/j.celrep.2021.110022 (PMC8609283; doi:10.1016/j.celrep.2021.110022)
Supplement: Table S16. Differential transcript usage between human fetal and adult cortex, related to Figure 3 [file mmc12.xlsx]

## Sheet: Contents
Tab Names	Description

## Sheet: dtu_adult_fetal_filtered
isoform	structural_category	associated_gene	associated_transcript	FL	specificity	Adult_Sample1	Adult_Sample2	Adult_Sample3	Adult_Sample4	Fetal_Sample1	Fetal_Sample2	Fetal_Sample3	Adult_SMRT1	Adult_SMRT2	Adult_SMRT3	Adult_SMRT4	Adult_SMRT5	Fetal_SMRT1	Fetal_SMRT2	Fetal_SMRT3	Fetal_SMRT4	Fetal_SMRT5	Adult_Sample1_TPM	Adult_Sample2_TPM	Adult_Sample3_TPM	Adult_Sample4_TPM	Fetal_Sample1_TPM	Fetal_Sample2_TPM	Fetal_Sample3_TPM	Adult_SMRT1_TPM	Adult_SMRT2_TPM	Adult_SMRT3_TPM	Adult_SMRT4_TPM	Adult_SMRT5_TPM	Fetal_SMRT1_TPM	Fetal_SMRT2_TPM	Fetal_SMRT3_TPM	Fetal_SMRT4_TPM	Fetal_SMRT5_TPM	u	u_adj	Fetal_Sample1_TPM_norm	Fetal_Sample2_TPM_norm	Fetal_Sample3_TPM_norm	Adult_Sample1_TPM_norm	Adult_Sample2_TPM_norm	Adult_Sample3_TPM_norm	Adult_Sample4_TPM_norm	fetal_exp
PB.13428.1	full-splice_match	RTN4	ENST00000337526.11	60	FETAL	0	8	0	0	9	20	23	0	1	7	0	0	9	18	2	10	13	0	22.9832	0	0	75.0876	210.128	89.1452	0	5.64003	40.9894	0	0	75.0876	251.907	84.2993	157.092	66.89	0.0435966	0.471681	163.245	404.858	241.963	0	53.2364	0	0	124.787
PB.13428.11	novel_in_catalog	RTN4	novel	2		0	0	0	0	1	0	1	0	0	0	0	0	1	0	0	0	1	0	0	0	0	8.34307	0	3.87588	0	0	0	0	0	8.34307	0	0	0	5.14538	0.122745	0.471681	18.1383	0	10.5201	0	0	0	0	4.07298
PB.13428.12	full-splice_match	RTN4	ENST00000357732.8	3		0	0	0	0	1	0	2	0	0	0	0	0	1	0	0	0	2	0	0	0	0	8.34307	0	7.75176	0	0	0	0	0	8.34307	0	0	0	10.2908	0.122745	0.471681	18.1383	0	21.0402	0	0	0	0	5.36494
PB.13428.14	full-splice_match	RTN4	ENST00000394609.6	236	ADULT	75	131	22	8	0	0	0	75	83	48	22	8	0	0	0	0	0	351.29	376.35	176.01	36.8839	0	0	0	351.29	468.123	281.07	176.01	36.8839	0	0	0	0	0	0.0435966	0.471681	0	0	0	699.725	871.747	587.638	154.354	0
PB.13428.15	novel_in_catalog	RTN4	novel	5		2	3	0	0	0	0	0	2	2	1	0	0	0	0	0	0	0	9.36773	8.61871	0	0	0	0	0	9.36773	11.2801	5.85562	0	0	0	0	0	0	0	0.270289	0.572519	0	0	0	18.6593	19.9637	0	0	0
PB.13428.24	full-splice_match	RTN4	ENST00000491592.1	2		0	0	0	0	0	0	2	0	0	0	0	0	0	0	0	0	2	0	0	0	0	0	0	7.75176	0	0	0	0	0	0	0	0	0	10.2908	0.386476	0.695746	0	0	21.0402	0	0	0	0	2.58392
PB.13428.35	novel_in_catalog	RTN4	novel	2		1	1	0	0	0	0	0	1	0	1	0	0	0	0	0	0	0	4.68386	2.8729	0	0	0	0	0	4.68386	0	5.85562	0	0	0	0	0	0	0	0.270289	0.572519	0	0	0	9.32966	6.65456	0	0	0
PB.13428.4	full-splice_match	RTN4	ENST00000485749.1	6		1	1	0	0	2	0	2	1	1	0	0	0	2	0	0	0	2	4.68386	2.8729	0	0	16.6861	0	7.75176	4.68386	5.64003	0	0	0	16.6861	0	0	0	10.2908	0.359012	0.695746	36.2766	0	21.0402	9.32966	6.65456	0	0	8.14596
PB.13428.6	novel_in_catalog	RTN4	novel	2		0	0	0	0	0	0	2	0	0	0	0	0	0	0	0	1	1	0	0	0	0	0	0	7.75176	0	0	0	0	0	0	0	0	15.7092	5.14538	0.386476	0.695746	0	0	21.0402	0	0	0	0	2.58392
PB.13428.8	full-splice_match	RTN4	ENST00000317610.11	116		16	14	5	1	30	13	37	16	5	9	5	1	30	13	0	9	28	74.9418	40.2206	40.0022	4.61048	250.292	136.583	143.408	74.9418	28.2002	52.7006	40.0022	4.61048	250.292	181.933	0	141.383	144.071	0.0571429	0.471681	544.149	263.158	389.244	149.275	93.1638	133.554	19.2942	176.761
PB.2613.1	full-splice_match	PFKP	ENST00000381125.9	214		103	87	6	2	4	5	7	103	40	47	6	2	4	5	0	1	6	482.438	249.943	48.0027	9.22097	33.3723	52.532	27.1312	482.438	225.601	275.214	48.0027	9.22097	33.3723	69.9741	0	15.7092	30.8723	0.4	0.70161	72.5531	101.215	73.6408	960.955	578.946	160.265	38.5884	37.6785
PB.2613.11	full-splice_match	PFKP	ENST00000415005.6	24	ADULT	8	12	2	2	0	0	0	8	4	8	2	2	0	0	0	0	0	37.4709	34.4748	16.0009	9.22097	0	0	0	37.4709	22.5601	46.845	16.0009	9.22097	0	0	0	0	0	0.0435966	0.471681	0	0	0	74.6373	79.8547	53.4217	38.5884	0
PB.2613.18	novel_in_catalog	PFKP	novel	2		0	0	0	0	0	0	2	0	0	0	0	0	0	0	0	1	1	0	0	0	0	0	0	7.75176	0	0	0	0	0	0	0	0	15.7092	5.14538	0.386476	0.695746	0	0	21.0402	0	0	0	0	2.58392
PB.2613.19	full-splice_match	PFKP	ENST00000381072.5	2		0	0	0	0	1	1	0	0	0	0	0	0	1	1	0	0	0	0	0	0	0	8.34307	10.5064	0	0	0	0	0	0	8.34307	13.9948	0	0	0	0.122745	0.471681	18.1383	20.2429	0	0	0	0	0	6.28316
PB.2613.4	novel_not_in_catalog	PFKP	novel	2		0	2	0	0	0	0	0	0	1	1	0	0	0	0	0	0	0	0	5.74581	0	0	0	0	0	0	5.64003	5.85562	0	0	0	0	0	0	0	0.563703	0.831374	0	0	0	0	13.3091	0	0	0
PB.2613.5	novel_in_catalog	PFKP	novel	11	FETAL	2	0	0	0	3	3	3	2	0	0	0	0	3	1	2	1	2	9.36773	0	0	0	25.0292	31.5192	11.6276	9.36773	0	0	0	0	25.0292	13.9948	84.2993	15.7092	10.2908	0.0435966	0.471681	54.4149	60.7287	31.5603	18.6593	0	0	0	22.7254
PB.2613.7	novel_in_catalog	PFKP	novel	2		2	0	0	0	0	0	0	2	0	0	0	0	0	0	0	0	0	9.36773	0	0	0	0	0	0	9.36773	0	0	0	0	0	0	0	0	0	0.563703	0.831374	0	0	0	18.6593	0	0	0	0
PB.4507.1	novel_in_catalog	PAAF1	novel	5		1	0	1	3	0	0	0	1	0	0	1	3	0	0	0	0	0	4.68386	0	8.00045	13.8314	0	0	0	4.68386	0	0	8.00045	13.8314	0	0	0	0	0	0.11867	0.471681	0	0	0	9.32966	0	26.7108	57.8827	0
PB.4507.3	full-splice_match	PAAF1	ENST00000381783.4	30	FETAL	0	0	0	0	10	6	14	0	0	0	0	0	10	6	0	1	13	0	0	0	0	83.4307	63.0385	54.2623	0	0	0	0	0	83.4307	83.9689	0	15.7092	66.89	0.0319112	0.471681	181.383	121.457	147.282	0	0	0	0	66.9105
PB.4507.4	novel_not_in_catalog	PAAF1	novel	12		0	4	5	2	0	0	1	0	0	4	5	2	0	0	0	0	1	0	11.4916	40.0022	9.22097	0	0	3.87588	0	0	23.4225	40.0022	9.22097	0	0	0	0	5.14538	0.19909	0.572519	0	0	10.5201	0	26.6182	133.554	38.5884	1.29196
PB.4507.5	novel_in_catalog	PAAF1	novel	40	ADULT	10	9	4	16	1	0	0	10	6	3	4	16	1	0	0	0	0	46.8386	25.8561	32.0018	73.7677	8.34307	0	0	46.8386	33.8402	17.5669	32.0018	73.7677	8.34307	0	0	0	0	0.049746	0.471681	18.1383	0	0	93.2966	59.891	106.843	308.707	2.78102
PB.4507.7	novel_in_catalog	PAAF1	novel	2		0	2	0	0	0	0	0	0	1	1	0	0	0	0	0	0	0	0	5.74581	0	0	0	0	0	0	5.64003	5.85562	0	0	0	0	0	0	0	0.563703	0.831374	0	0	0	0	13.3091	0	0	0
[truncated: 2 more columns]

## Sheet: dtu_adult_fetal_unfiltered
isoform	structural_category	associated_gene	associated_transcript	subcategory	specificity	Correct Specificity	Adult_Sample1	Adult_Sample2	Adult_Sample3	Adult_Sample4	Fetal_Sample1	Fetal_Sample2	Fetal_Sample3	Adult_SMRT1	Adult_SMRT2	Adult_SMRT3	Adult_SMRT4	Adult_SMRT5	Fetal_SMRT1	Fetal_SMRT2	Fetal_SMRT3	Fetal_SMRT4	Fetal_SMRT5	Adult_Sample1_TPM	Adult_Sample2_TPM	Adult_Sample3_TPM	Adult_Sample4_TPM	Fetal_Sample1_TPM	Fetal_Sample2_TPM	Fetal_Sample3_TPM	Adult_SMRT1_TPM	Adult_SMRT2_TPM	Adult_SMRT3_TPM	Adult_SMRT4_TPM	Adult_SMRT5_TPM	Fetal_SMRT1_TPM	Fetal_SMRT2_TPM	Fetal_SMRT3_TPM	Fetal_SMRT4_TPM	Fetal_SMRT5_TPM	u	u_adj	Fetal_Sample1_TPM_norm	Fetal_Sample2_TPM_norm	Fetal_Sample3_TPM_norm	Adult_Sample1_TPM_norm	Adult_Sample2_TPM_norm	Adult_Sample3_TPM_norm	Adult_Sample4_TPM_norm
PB.10662.1	novel_in_catalog	ATP6V0A1	novel	combination_of_known_splicesites			0	1	0	0	1	0	1	0	0	1	0	0	1	0	0	0	1	0	2.8729	0	0	8.34307	0	3.87588	0	0	5.85562	0	0	8.34307	0	0	0	5.14538	0.241887	0.635592	8.34307	0	3.87588	0	2.8729	0	0
PB.10662.10	full-splice_match	ATP6V0A1	ENST00000588629.1	multi-exon			0	0	0	0	0	2	0	0	0	0	0	0	0	1	1	0	0	0	0	0	0	0	21.0128	0	0	0	0	0	0	0	13.9948	42.1496	0	0	0.386476	0.747084	0	21.0128	0	0	0	0	0
PB.10662.11	full-splice_match	ATP6V0A1	ENST00000343619.8	multi-exon			34	109	1	0	11	12	12	34	27	82	1	0	11	12	0	8	4	159.251	313.146	8.00045	0	91.7737	126.077	46.5105	159.251	152.281	480.161	8.00045	0	91.7737	167.938	0	125.674	20.5815	1	1	91.7737	126.077	46.5105	159.251	313.146	8.00045	0
PB.10662.12	novel_in_catalog	ATP6V0A1	novel	combination_of_known_junctions			4	10	0	0	2	0	2	4	3	7	0	0	2	0	0	1	1	18.7355	28.729	0	0	16.6861	0	7.75176	18.7355	16.9201	40.9894	0	0	16.6861	0	0	15.7092	5.14538	0.854445	0.963511	16.6861	0	7.75176	18.7355	28.729	0	0
PB.10662.13	novel_in_catalog	ATP6V0A1	novel	combination_of_known_splicesites			1	1	0	0	0	0	0	1	0	1	0	0	0	0	0	0	0	4.68386	2.8729	0	0	0	0	0	4.68386	0	5.85562	0	0	0	0	0	0	0	0.270289	0.635592	0	0	0	4.68386	2.8729	0	0
PB.10662.14	incomplete-splice_match	ATP6V0A1	ENST00000343619.8	5prime_fragment			1	2	0	0	0	1	0	1	1	1	0	0	0	1	0	0	0	4.68386	5.74581	0	0	0	10.5064	0	4.68386	5.64003	5.85562	0	0	0	13.9948	0	0	0	1	1	0	10.5064	0	4.68386	5.74581	0	0
PB.10662.15	incomplete-splice_match	ATP6V0A1	ENST00000588629.1	5prime_fragment			0	1	0	0	0	0	1	0	1	0	0	0	0	0	0	0	1	0	2.8729	0	0	0	0	3.87588	0	5.64003	0	0	0	0	0	0	0	5.14538	0.825498	0.963511	0	0	3.87588	0	2.8729	0	0
PB.10662.16	incomplete-splice_match	ATP6V0A1	ENST00000343619.8	5prime_fragment			1	3	0	0	0	0	0	1	1	2	0	0	0	0	0	0	0	4.68386	8.61871	0	0	0	0	0	4.68386	5.64003	11.7112	0	0	0	0	0	0	0	0.270289	0.635592	0	0	0	4.68386	8.61871	0	0
PB.10662.17	incomplete-splice_match	ATP6V0A1	ENST00000343619.8	5prime_fragment			0	2	0	0	0	0	0	0	2	0	0	0	0	0	0	0	0	0	5.74581	0	0	0	0	0	0	11.2801	0	0	0	0	0	0	0	0	0.563703	0.827485	0	0	0	0	5.74581	0	0
PB.10662.18	incomplete-splice_match	ATP6V0A1	ENST00000343619.8	5prime_fragment			0	3	0	0	0	0	0	0	2	1	0	0	0	0	0	0	0	0	8.61871	0	0	0	0	0	0	11.2801	5.85562	0	0	0	0	0	0	0	0.563703	0.827485	0	0	0	0	8.61871	0	0
PB.10662.19	incomplete-splice_match	ATP6V0A1	ENST00000343619.8	5prime_fragment			3	1	0	0	0	0	0	3	0	1	0	0	0	0	0	0	0	14.0516	2.8729	0	0	0	0	0	14.0516	0	5.85562	0	0	0	0	0	0	0	0.270289	0.635592	0	0	0	14.0516	2.8729	0	0
PB.10662.2	full-splice_match	ATP6V0A1	ENST00000588629.1	multi-exon			0	1	0	1	1	0	0	0	1	0	0	1	1	0	0	0	0	0	2.8729	0	4.61048	8.34307	0	0	0	5.64003	0	0	4.61048	8.34307	0	0	0	0	1	1	8.34307	0	0	0	2.8729	0	4.61048
PB.10662.20	incomplete-splice_match	ATP6V0A1	ENST00000544137.5	5prime_fragment			3	7	0	0	0	0	0	3	2	5	0	0	0	0	0	0	0	14.0516	20.1103	0	0	0	0	0	14.0516	11.2801	29.2781	0	0	0	0	0	0	0	0.270289	0.635592	0	0	0	14.0516	20.1103	0	0
PB.10662.21	incomplete-splice_match	ATP6V0A1	ENST00000544137.5	5prime_fragment			1	5	0	0	0	2	0	1	4	1	0	0	0	1	1	0	0	4.68386	14.3645	0	0	0	21.0128	0	4.68386	22.5601	5.85562	0	0	0	13.9948	42.1496	0	0	1	1	0	21.0128	0	4.68386	14.3645	0	0
PB.10662.22	incomplete-splice_match	ATP6V0A1	ENST00000544137.5	5prime_fragment			1	2	0	0	0	0	0	1	2	0	0	0	0	0	0	0	0	4.68386	5.74581	0	0	0	0	0	4.68386	11.2801	0	0	0	0	0	0	0	0	0.270289	0.635592	0	0	0	4.68386	5.74581	0	0
PB.10662.23	incomplete-splice_match	ATP6V0A1	ENST00000544137.5	5prime_fragment			7	7	1	0	1	0	2	7	5	2	1	0	1	0	0	0	2	32.787	20.1103	8.00045	0	8.34307	0	7.75176	32.787	28.2002	11.7112	8.00045	0	8.34307	0	0	0	10.2908	0.475533	0.827485	8.34307	0	7.75176	32.787	20.1103	8.00045	0
PB.10662.24	incomplete-splice_match	ATP6V0A1	ENST00000544137.5	5prime_fragment			1	5	0	0	0	0	0	1	3	2	0	0	0	0	0	0	0	4.68386	14.3645	0	0	0	0	0	4.68386	16.9201	11.7112	0	0	0	0	0	0	0	0.270289	0.635592	0	0	0	4.68386	14.3645	0	0
PB.10662.25	incomplete-splice_match	ATP6V0A1	ENST00000264649.10	5prime_fragment			1	0	0	1	0	0	0	1	0	0	0	1	0	0	0	0	0	4.68386	0	0	4.61048	0	0	0	4.68386	0	0	0	4.61048	0	0	0	0	0	0.270289	0.635592	0	0	0	4.68386	0	0	4.61048
PB.10662.26	incomplete-splice_match	ATP6V0A1	ENST00000544137.5	5prime_fragment			4	6	0	0	0	0	0	4	6	0	0	0	0	0	0	0	0	18.7355	17.2374	0	0	0	0	0	18.7355	33.8402	0	0	0	0	0	0	0	0	0.270289	0.635592	0	0	0	18.7355	17.2374	0	0
PB.10662.27	incomplete-splice_match	ATP6V0A1	ENST00000264649.10	5prime_fragment			2	0	0	0	0	0	0	2	0	0	0	0	0	0	0	0	0	9.36773	0	0	0	0	0	0	9.36773	0	0	0	0	0	0	0	0	0	0.563703	0.827485	0	0	0	9.36773	0	0	0
PB.10662.28	incomplete-splice_match	ATP6V0A1	ENST00000544137.5	5prime_fragment			4	6	0	1	0	1	2	4	6	0	0	1	0	0	1	0	2	18.7355	17.2374	0	4.61048	0	10.5064	7.75176	18.7355	33.8402	0	0	4.61048	0	0	42.1496	0	10.2908	0.721277	0.963511	0	10.5064	7.75176	18.7355	17.2374	0	4.61048
PB.10662.29	incomplete-splice_match	ATP6V0A1	ENST00000544137.5	5prime_fragment			0	2	0	1	0	0	2	0	2	0	0	1	0	0	0	0	2	0	5.74581	0	4.61048	0	0	7.75176	0	11.2801	0	0	4.61048	0	0	0	0	10.2908	1	1	0	0	7.75176	0	5.74581	0	4.61048
PB.10662.3	novel_in_catalog	ATP6V0A1	novel	combination_of_known_junctions			2	0	0	0	0	0	0	2	0	0	0	0	0	0	0	0	0	9.36773	0	0	0	0	0	0	9.36773	0	0	0	0	0	0	0	0	0	0.563703	0.827485	0	0	0	9.36773	0	0	0
PB.10662.30	incomplete-splice_match	ATP6V0A1	ENST00000588138.1	5prime_fragment			3	7	1	0	1	0	3	3	6	1	1	0	1	0	0	2	1	14.0516	20.1103	8.00045	0	8.34307	0	11.6276	14.0516	33.8402	5.85562	8.00045	0	8.34307	0	0	31.4184	5.14538	0.721277	0.963511	8.34307	0	11.6276	14.0516	20.1103	8.00045	0
PB.10662.33	full-splice_match	ATP6V0A1	ENST00000588806.1	multi-exon			4	7	2	1	1	0	1	4	7	0	2	1	1	0	0	0	1	18.7355	20.1103	16.0009	4.61048	8.34307	0	3.87588	18.7355	39.4802	0	16.0009	4.61048	8.34307	0	0	0	5.14538	0.114286	0.585048	8.34307	0	3.87588	18.7355	20.1103	16.0009	4.61048
PB.10662.34	incomplete-splice_match	ATP6V0A1	ENST00000588806.1	5prime_fragment	Adult	Adult	5	3	2	3	0	0	0	5	2	1	2	3	0	0	0	0	0	23.4193	8.61871	16.0009	13.8314	0	0	0	23.4193	11.2801	5.85562	16.0009	13.8314	0	0	0	0	0	0.0435966	0.585048	0	0	0	23.4193	8.61871	16.0009	13.8314
PB.10662.35	full-splice_match	ATP6V0A1	ENST00000592831.1	mono-exon			1	0	0	0	1	0	0	1	0	0	0	0	1	0	0	0	0	4.68386	0	0	0	8.34307	0	0	4.68386	0	0	0	0	8.34307	0	0	0	0	0.825498	0.963511	8.34307	0	0	4.68386	0	0	0
PB.10662.36	full-splice_match	ATP6V0A1	ENST00000592831.1	mono-exon		ADULT	5	16	11	20	0	0	0	5	10	6	11	20	0	0	0	0	0	23.4193	45.9664	88.0049	92.2097	0	0	0	23.4193	56.4003	35.1337	88.0049	92.2097	0	0	0	0	0	0.0435966	0.585048	0	0	0	23.4193	45.9664	88.0049	92.2097
PB.10662.37	full-splice_match	ATP6V0A1	ENST00000592831.1	mono-exon			0	1	0	5	0	0	0	0	0	1	0	5	0	0	0	0	0	0	2.8729	0	23.0524	0	0	0	0	0	5.85562	0	23.0524	0	0	0	0	0	0.270289	0.635592	0	0	0	0	2.8729	0	23.0524
PB.10662.4	full-splice_match	ATP6V0A1	ENST00000585525.5	multi-exon			0	0	0	0	0	1	1	0	0	0	0	0	0	1	0	0	1	0	0	0	0	0	10.5064	3.87588	0	0	0	0	0	0	13.9948	0	0	5.14538	0.122745	0.585048	0	10.5064	3.87588	0	0	0	0
PB.10662.5	novel_not_in_catalog	ATP6V0A1	novel	at_least_one_novel_splicesite			0	2	0	0	0	0	0	0	2	0	0	0	0	0	0	0	0	0	5.74581	0	0	0	0	0	0	11.2801	0	0	0	0	0	0	0	0	0.563703	0.827485	0	0	0	0	5.74581	0	0
PB.10662.6	novel_not_in_catalog	ATP6V0A1	novel	intron_retention	FETAL		0	1	0	0	0	0	1	0	0	1	0	0	0	0	0	1	0	0	2.8729	0	0	0	0	3.87588	0	0	5.85562	0	0	0	0	0	15.7092	0	0.825498	0.963511	0	0	3.87588	0	2.8729	0	0
PB.10662.7	full-splice_match	ATP6V0A1	ENST00000393829.6	multi-exon			9	5	1	1	1	2	4	9	1	4	1	1	1	1	1	3	1	42.1548	14.3645	8.00045	4.61048	8.34307	21.0128	15.5035	42.1548	5.64003	23.4225	8.00045	4.61048	8.34307	13.9948	42.1496	47.1276	5.14538	0.628571	0.888496	8.34307	21.0128	15.5035	42.1548	14.3645	8.00045	4.61048
PB.10662.8	novel_in_catalog	ATP6V0A1	novel	combination_of_known_junctions			1	7	0	0	0	1	2	1	0	7	0	0	0	1	0	1	1	4.68386	20.1103	0	0	0	10.5064	7.75176	4.68386	0	40.9894	0	0	0	13.9948	0	15.7092	5.14538	0.854445	0.963511	0	10.5064	7.75176	4.68386	20.1103	0	0
PB.10662.9	full-splice_match	ATP6V0A1	ENST00000588629.1	multi-exon		FETAL	0	0	0	0	6	5	12	0	0	0	0	0	6	2	3	3	9	0	0	0	0	50.0584	52.532	46.5105	0	0	0	0	0	50.0584	27.9896	126.449	47.1276	46.3084	0.0319112	0.585048	50.0584	52.532	46.5105	0	0	0	0
PB.12368.1	full-splice_match	APLP1	ENST00000652533.1	multi-exon			646	582	30	43	146	113	254	646	331	251	30	43	146	111	2	30	224	3025.78	1672.03	240.013	198.251	1218.09	1187.22	984.473	3025.78	1866.85	1469.76	240.013	198.251	1218.09	1553.43	84.2993	471.276	1152.57	1	1	1218.09	1187.22	984.473	3025.78	1672.03	240.013	198.251
PB.12368.10	novel_not_in_catalog	APLP1	novel	at_least_one_novel_splicesite			1	1	0	0	1	0	0	1	1	0	0	0	1	0	0	0	0	4.68386	2.8729	0	0	8.34307	0	0	4.68386	5.64003	0	0	0	8.34307	0	0	0	0	1	1	8.34307	0	0	4.68386	2.8729	0	0
PB.12368.11	novel_not_in_catalog	APLP1	novel	at_least_one_novel_splicesite			1	1	0	0	0	0	0	1	0	1	0	0	0	0	0	0	0	4.68386	2.8729	0	0	0	0	0	4.68386	0	5.85562	0	0	0	0	0	0	0	0.270289	0.635592	0	0	0	4.68386	2.8729	0	0
PB.12368.12	incomplete-splice_match	APLP1	ENST00000652533.1	intron_retention			1	0	0	0	1	0	5	1	0	0	0	0	1	0	0	1	4	4.68386	0	0	0	8.34307	0	19.3794	4.68386	0	0	0	0	8.34307	0	0	15.7092	20.5815	0.241887	0.635592	8.34307	0	19.3794	4.68386	0	0	0
PB.12368.13	novel_not_in_catalog	APLP1	novel	at_least_one_novel_splicesite			0	0	0	0	0	1	1	0	0	0	0	0	0	1	0	0	1	0	0	0	0	0	10.5064	3.87588	0	0	0	0	0	0	13.9948	0	0	5.14538	0.122745	0.585048	0	10.5064	3.87588	0	0	0	0
PB.12368.14	incomplete-splice_match	APLP1	ENST00000652533.1	3prime_fragment			2	5	0	5	7	0	4	2	5	0	0	5	7	0	0	0	4	9.36773	14.3645	0	23.0524	58.4015	0	15.5035	9.36773	28.2002	0	0	23.0524	58.4015	0	0	0	20.5815	0.721277	0.963511	58.4015	0	15.5035	9.36773	14.3645	0	23.0524
PB.12368.15	novel_in_catalog	APLP1	novel	intron_retention	FETAL		0	0	0	0	0	0	2	0	0	0	0	0	0	0	0	0	2	0	0	0	0	0	0	7.75176	0	0	0	0	0	0	0	0	0	10.2908	0.386476	0.747084	0	0	7.75176	0	0	0	0
PB.12368.16	novel_in_catalog	APLP1	novel	combination_of_known_junctions			1	3	1	0	2	0	1	1	2	1	1	0	2	0	0	0	1	4.68386	8.61871	8.00045	0	16.6861	0	3.87588	4.68386	11.2801	5.85562	8.00045	0	16.6861	0	0	0	5.14538	1	1	16.6861	0	3.87588	4.68386	8.61871	8.00045	0
PB.12368.17	novel_in_catalog	APLP1	novel	combination_of_known_junctions			19	12	0	3	10	7	19	19	5	7	0	3	10	6	1	1	18	88.9934	34.4748	0	13.8314	83.4307	73.5449	73.6417	88.9934	28.2002	40.9894	0	13.8314	83.4307	83.9689	42.1496	15.7092	92.6169	0.4	0.760879	83.4307	73.5449	73.6417	88.9934	34.4748	0	13.8314
PB.12368.18	novel_in_catalog	APLP1	novel	intron_retention		FETAL	8	3	0	0	16	4	14	8	2	1	0	0	16	4	0	1	13	37.4709	8.61871	0	0	133.489	42.0256	54.2623	37.4709	11.2801	5.85562	0	0	133.489	55.9793	0	15.7092	66.89	0.049746	0.585048	133.489	42.0256	54.2623	37.4709	8.61871	0	0
PB.12368.19	novel_in_catalog	APLP1	novel	intron_retention			0	0	0	0	2	1	0	0	0	0	0	0	2	0	1	0	0	0	0	0	0	16.6861	10.5064	0	0	0	0	0	0	16.6861	0	42.1496	0	0	0.122745	0.585048	16.6861	10.5064	0	0	0	0	0
PB.12368.20	novel_not_in_catalog	APLP1	novel	at_least_one_novel_splicesite			1	1	0	0	0	0	0	1	0	1	0	0	0	0	0	0	0	4.68386	2.8729	0	0	0	0	0	4.68386	0	5.85562	0	0	0	0	0	0	0	0.270289	0.635592	0	0	0	4.68386	2.8729	0	0
PB.12368.21	novel_not_in_catalog	APLP1	novel	at_least_one_novel_splicesite			7	7	1	0	1	0	1	7	4	3	1	0	1	0	0	1	0	32.787	20.1103	8.00045	0	8.34307	0	3.87588	32.787	22.5601	17.5669	8.00045	0	8.34307	0	0	15.7092	0	0.475533	0.827485	8.34307	0	3.87588	32.787	20.1103	8.00045	0
PB.12368.22	novel_not_in_catalog	APLP1	novel	at_least_one_novel_splicesite			0	2	0	0	0	0	0	0	2	0	0	0	0	0	0	0	0	0	5.74581	0	0	0	0	0	0	11.2801	0	0	0	0	0	0	0	0	0.563703	0.827485	0	0	0	0	5.74581	0	0
PB.12368.23	novel_not_in_catalog	APLP1	novel	at_least_one_novel_splicesite			0	2	0	0	0	0	0	0	0	2	0	0	0	0	0	0	0	0	5.74581	0	0	0	0	0	0	0	11.7112	0	0	0	0	0	0	0	0.563703	0.827485	0	0	0	0	5.74581	0	0
PB.12368.26	full-splice_match	APLP1	ENST00000586861.5	multi-exon			5	12	1	1	1	0	2	5	7	5	1	1	1	0	0	0	2	23.4193	34.4748	8.00045	4.61048	8.34307	0	7.75176	23.4193	39.4802	29.2781	8.00045	4.61048	8.34307	0	0	0	10.2908	0.4	0.760879	8.34307	0	7.75176	23.4193	34.4748	8.00045	4.61048
PB.12368.27	novel_in_catalog	APLP1	novel	combination_of_known_junctions			0	0	0	0	1	0	1	0	0	0	0	0	1	0	0	1	0	0	0	0	0	8.34307	0	3.87588	0	0	0	0	0	8.34307	0	0	15.7092	0	0.122745	0.585048	8.34307	0	3.87588	0	0	0	0
PB.12368.28	incomplete-splice_match	APLP1	ENST00000586861.5	5prime_fragment			10	18	1	9	1	0	5	10	15	3	1	9	1	0	0	2	3	46.8386	51.7123	8.00045	41.4943	8.34307	0	19.3794	46.8386	84.6005	17.5669	8.00045	41.4943	8.34307	0	0	31.4184	15.4361	0.228571	0.635592	8.34307	0	19.3794	46.8386	51.7123	8.00045	41.4943
PB.12368.29	incomplete-splice_match	APLP1	ENST00000586861.5	5prime_fragment			4	9	1	6	0	0	3	4	9	0	1	6	0	0	0	1	2	18.7355	25.8561	8.00045	27.6629	0	0	11.6276	18.7355	50.7603	0	8.00045	27.6629	0	0	0	15.7092	10.2908	0.108408	0.585048	0	0	11.6276	18.7355	25.8561	8.00045	27.6629
PB.12368.3	novel_not_in_catalog	APLP1	novel	at_least_one_novel_splicesite			1	2	0	0	0	0	0	1	2	0	0	0	0	0	0	0	0	4.68386	5.74581	0	0	0	0	0	4.68386	11.2801	0	0	0	0	0	0	0	0	0.270289	0.635592	0	0	0	4.68386	5.74581	0	0
PB.12368.30	incomplete-splice_match	APLP1	ENST00000586861.5	5prime_fragment			1	4	1	0	0	0	2	1	3	1	1	0	0	0	0	1	1	4.68386	11.4916	8.00045	0	0	0	7.75176	4.68386	16.9201	5.85562	8.00045	0	0	0	0	15.7092	5.14538	0.359012	0.747084	0	0	7.75176	4.68386	11.4916	8.00045	0
PB.12368.31	novel_in_catalog	APLP1	novel	combination_of_known_junctions			0	0	0	2	0	0	1	0	0	0	0	2	0	0	0	0	1	0	0	0	9.22097	0	0	3.87588	0	0	0	0	9.22097	0	0	0	0	5.14538	1	1	0	0	3.87588	0	0	0	9.22097
PB.12368.32	incomplete-splice_match	APLP1	ENST00000586861.5	5prime_fragment			4	12	5	6	1	2	6	4	10	2	5	6	1	2	0	3	3	18.7355	34.4748	40.0022	27.6629	8.34307	21.0128	23.2553	18.7355	56.4003	11.7112	40.0022	27.6629	8.34307	27.9896	0	47.1276	15.4361	0.228571	0.635592	8.34307	21.0128	23.2553	18.7355	34.4748	40.0022	27.6629
PB.12368.33	incomplete-splice_match	APLP1	ENST00000586861.5	internal_fragment			0	0	0	0	0	0	2	0	0	0	0	0	0	0	0	0	2	0	0	0	0	0	0	7.75176	0	0	0	0	0	0	0	0	0	10.2908	0.386476	0.747084	0	0	7.75176	0	0	0	0
PB.12368.34	incomplete-splice_match	APLP1	ENST00000590561.5	5prime_fragment	Adult		3	3	3	7	0	2	3	3	2	1	3	7	0	1	1	0	3	14.0516	8.61871	24.0013	32.2734	0	21.0128	11.6276	14.0516	11.2801	5.85562	24.0013	32.2734	0	13.9948	42.1496	0	15.4361	0.4	0.760879	0	21.0128	11.6276	14.0516	8.61871	24.0013	32.2734
PB.12368.36	incomplete-splice_match	APLP1	ENST00000586861.5	5prime_fragment			1	4	3	8	2	0	2	1	3	1	3	8	2	0	0	0	2	4.68386	11.4916	24.0013	36.8839	16.6861	0	7.75176	4.68386	16.9201	5.85562	24.0013	36.8839	16.6861	0	0	0	10.2908	0.4	0.760879	16.6861	0	7.75176	4.68386	11.4916	24.0013	36.8839
PB.12368.37	novel_in_catalog	APLP1	novel	combination_of_known_junctions			1	0	1	1	0	0	1	1	0	0	1	1	0	0	0	1	0	4.68386	0	8.00045	4.61048	0	0	3.87588	4.68386	0	0	8.00045	4.61048	0	0	0	15.7092	0	0.19909	0.635592	0	0	3.87588	4.68386	0	8.00045	4.61048
PB.12368.38	incomplete-splice_match	APLP1	ENST00000586861.5	5prime_fragment		Adult	1	2	2	2	0	0	0	1	0	2	2	2	0	0	0	0	0	4.68386	5.74581	16.0009	9.22097	0	0	0	4.68386	0	11.7112	16.0009	9.22097	0	0	0	0	0	0.0435966	0.585048	0	0	0	4.68386	5.74581	16.0009	9.22097
PB.12368.39	incomplete-splice_match	APLP1	ENST00000586861.5	5prime_fragment			1	1	0	5	0	0	0	1	0	1	0	5	0	0	0	0	0	4.68386	2.8729	0	23.0524	0	0	0	4.68386	0	5.85562	0	23.0524	0	0	0	0	0	0.11867	0.585048	0	0	0	4.68386	2.8729	0	23.0524
PB.12368.4	novel_in_catalog	APLP1	novel	intron_retention	ADULT		0	1	0	0	1	0	1	0	0	1	0	0	1	0	0	0	1	0	2.8729	0	0	8.34307	0	3.87588	0	0	5.85562	0	0	8.34307	0	0	0	5.14538	0.241887	0.635592	8.34307	0	3.87588	0	2.8729	0	0
PB.12368.40	incomplete-splice_match	APLP1	ENST00000586861.5	5prime_fragment			1	3	0	2	0	0	0	1	1	2	0	2	0	0	0	0	0	4.68386	8.61871	0	9.22097	0	0	0	4.68386	5.64003	11.7112	0	9.22097	0	0	0	0	0	0.11867	0.585048	0	0	0	4.68386	8.61871	0	9.22097
PB.12368.41	incomplete-splice_match	APLP1	ENST00000586861.5	5prime_fragment			2	3	2	2	1	0	1	2	1	2	2	2	1	0	0	1	0	9.36773	8.61871	16.0009	9.22097	8.34307	0	3.87588	9.36773	5.64003	11.7112	16.0009	9.22097	8.34307	0	0	15.7092	0	0.0571429	0.585048	8.34307	0	3.87588	9.36773	8.61871	16.0009	9.22097
PB.12368.42	incomplete-splice_match	APLP1	ENST00000587274.1	5prime_fragment		ADULT	4	5	2	22	0	0	2	4	3	2	2	22	0	0	0	1	1	18.7355	14.3645	16.0009	101.431	0	0	7.75176	18.7355	16.9201	11.7112	16.0009	101.431	0	0	0	15.7092	5.14538	0.049746	0.585048	0	0	7.75176	18.7355	14.3645	16.0009	101.431
PB.12368.43	incomplete-splice_match	APLP1	ENST00000587274.1	5prime_fragment			0	2	2	6	0	2	0	0	1	1	2	6	0	1	1	0	0	0	5.74581	16.0009	27.6629	0	21.0128	0	0	5.64003	5.85562	16.0009	27.6629	0	13.9948	42.1496	0	0	0.58208	0.837199	0	21.0128	0	0	5.74581	16.0009	27.6629
PB.12368.44	incomplete-splice_match	APLP1	ENST00000591165.1	mono-exon			0	2	3	23	0	0	2	0	0	2	3	23	0	0	0	1	1	0	5.74581	24.0013	106.041	0	0	7.75176	0	0	11.7112	24.0013	106.041	0	0	0	15.7092	5.14538	0.359012	0.747084	0	0	7.75176	0	5.74581	24.0013	106.041
PB.12368.5	novel_in_catalog	APLP1	novel	intron_retention			1	0	0	0	4	0	0	1	0	0	0	0	4	0	0	0	0	4.68386	0	0	0	33.3723	0	0	4.68386	0	0	0	0	33.3723	0	0	0	0	0.825498	0.963511	33.3723	0	0	4.68386	0	0	0
PB.12368.6	novel_in_catalog	APLP1	novel	intron_retention			0	0	0	0	4	2	0	0	0	0	0	0	4	2	0	0	0	0	0	0	0	33.3723	21.0128	0	0	0	0	0	0	33.3723	27.9896	0	0	0	0.122745	0.585048	33.3723	21.0128	0	0	0	0	0
PB.12368.7	novel_not_in_catalog	APLP1	novel	at_least_one_novel_splicesite			3	4	0	0	0	0	2	3	2	2	0	0	0	0	0	0	2	14.0516	11.4916	0	0	0	0	7.75176	14.0516	11.2801	11.7112	0	0	0	0	0	0	10.2908	0.558452	0.827485	0	0	7.75176	14.0516	11.4916	0	0
PB.12368.8	novel_not_in_catalog	APLP1	novel	at_least_one_novel_splicesite			1	3	0	1	0	0	0	1	2	1	0	1	0	0	0	0	0	4.68386	8.61871	0	4.61048	0	0	0	4.68386	11.2801	5.85562	0	4.61048	0	0	0	0	0	0.11867	0.585048	0	0	0	4.68386	8.61871	0	4.61048
PB.12368.9	novel_not_in_catalog	APLP1	novel	at_least_one_novel_splicesite			1	0	0	0	1	1	1	1	0	0	0	0	1	1	0	0	1	4.68386	0	0	0	8.34307	10.5064	3.87588	4.68386	0	0	0	0	8.34307	13.9948	0	0	5.14538	0.0987286	0.585048	8.34307	10.5064	3.87588	4.68386	0	0	0
PB.13173.1	full-splice_match	MAPRE3	ENST00000233121.6	multi-exon	Adult		62	81	12	13	2	1	7	62	42	39	12	13	2	1	0	4	3	290.399	232.705	96.0054	59.9363	16.6861	10.5064	27.1312	290.399	236.881	228.369	96.0054	59.9363	16.6861	13.9948	0	62.8368	15.4361	0.0571429	0.585048	16.6861	10.5064	27.1312	290.399	232.705	96.0054	59.9363
PB.13173.10	incomplete-splice_match	MAPRE3	ENST00000648289.1	5prime_fragment			1	0	0	0	0	0	3	1	0	0	0	0	0	0	0	1	2	4.68386	0	0	0	0	0	11.6276	4.68386	0	0	0	0	0	0	0	15.7092	10.2908	0.825498	0.963511	0	0	11.6276	4.68386	0	0	0
PB.13173.11	incomplete-splice_match	MAPRE3	ENST00000233121.6	5prime_fragment	FETAL		3	2	0	3	0	0	1	3	2	0	0	3	0	0	0	0	1	14.0516	5.74581	0	13.8314	0	0	3.87588	14.0516	11.2801	0	0	13.8314	0	0	0	0	5.14538	0.19909	0.635592	0	0	3.87588	14.0516	5.74581	0	13.8314
PB.13173.12	incomplete-splice_match	MAPRE3	ENST00000648289.1	5prime_fragment			1	1	0	0	0	0	2	1	1	0	0	0	0	0	0	1	1	4.68386	2.8729	0	0	0	0	7.75176	4.68386	5.64003	0	0	0	0	0	0	15.7092	5.14538	1	1	0	0	7.75176	4.68386	2.8729	0	0
PB.13173.13	incomplete-splice_match	MAPRE3	ENST00000648289.1	5prime_fragment		Adult	2	2	3	1	0	0	0	2	2	0	3	1	0	0	0	0	0	9.36773	5.74581	24.0013	4.61048	0	0	0	9.36773	11.2801	0	24.0013	4.61048	0	0	0	0	0	0.0435966	0.585048	0	0	0	9.36773	5.74581	24.0013	4.61048
PB.13173.14	genic	MAPRE3	novel	mono-exon		ADULT	3	5	1	11	0	0	1	3	1	4	1	11	0	0	0	1	0	14.0516	14.3645	8.00045	50.7153	0	0	3.87588	14.0516	5.64003	23.4225	8.00045	50.7153	0	0	0	15.7092	0	0.049746	0.585048	0	0	3.87588	14.0516	14.3645	8.00045	50.7153
PB.13173.2	novel_not_in_catalog	MAPRE3	novel	at_least_one_novel_splicesite			0	2	0	0	0	0	0	0	1	1	0	0	0	0	0	0	0	0	5.74581	0	0	0	0	0	0	5.64003	5.85562	0	0	0	0	0	0	0	0.563703	0.827485	0	0	0	0	5.74581	0	0
PB.13173.3	novel_in_catalog	MAPRE3	novel	intron_retention		FETAL	0	3	0	0	2	8	5	0	3	0	0	0	2	4	4	2	3	0	8.61871	0	0	16.6861	84.0513	19.3794	0	16.9201	0	0	0	16.6861	55.9793	168.599	31.4184	15.4361	0.0435966	0.585048	16.6861	84.0513	19.3794	0	8.61871	0	0
PB.13173.4	full-splice_match	MAPRE3	ENST00000405074.7	multi-exon			12	12	0	6	11	6	37	12	5	7	0	6	11	4	2	9	28	56.2064	34.4748	0	27.6629	91.7737	63.0385	143.408	56.2064	28.2002	40.9894	0	27.6629	91.7737	55.9793	84.2993	141.383	144.071	0.0571429	0.585048	91.7737	63.0385	143.408	56.2064	34.4748	0	27.6629
PB.13173.5	novel_not_in_catalog	MAPRE3	novel	at_least_one_novel_splicesite	FETAL		2	2	1	0	0	0	0	2	1	1	1	0	0	0	0	0	0	9.36773	5.74581	8.00045	0	0	0	0	9.36773	5.64003	5.85562	8.00045	0	0	0	0	0	0	0.11867	0.585048	0	0	0	9.36773	5.74581	8.00045	0
PB.13173.6	novel_not_in_catalog	MAPRE3	novel	at_least_one_novel_splicesite			1	1	0	0	0	0	0	1	1	0	0	0	0	0	0	0	0	4.68386	2.8729	0	0	0	0	0	4.68386	5.64003	0	0	0	0	0	0	0	0	0.270289	0.635592	0	0	0	4.68386	2.8729	0	0
PB.13173.7	novel_in_catalog	MAPRE3	novel	intron_retention			0	0	0	1	1	0	0	0	0	0	0	1	1	0	0	0	0	0	0	0	4.61048	8.34307	0	0	0	0	0	0	4.61048	8.34307	0	0	0	0	0.825498	0.963511	8.34307	0	0	0	0	0	4.61048
PB.13173.8	incomplete-splice_match	MAPRE3	ENST00000233121.6	5prime_fragment			0	3	1	2	0	0	0	0	0	3	1	2	0	0	0	0	0	0	8.61871	8.00045	9.22097	0	0	0	0	0	17.5669	8.00045	9.22097	0	0	0	0	0	0.11867	0.585048	0	0	0	0	8.61871	8.00045	9.22097
PB.13173.9	incomplete-splice_match	MAPRE3	ENST00000648289.1	5prime_fragment	ADULT		1	0	0	0	0	0	1	1	0	0	0	0	0	0	0	0	1	4.68386	0	0	0	0	0	3.87588	4.68386	0	0	0	0	0	0	0	0	5.14538	1	1	0	0	3.87588	4.68386	0	0	0
PB.13428.1	full-splice_match	RTN4	ENST00000337526.11	multi-exon		FETAL	0	8	0	0	9	20	23	0	1	7	0	0	9	18	2	10	13	0	22.9832	0	0	75.0876	210.128	89.1452	0	5.64003	40.9894	0	0	75.0876	251.907	84.2993	157.092	66.89	0.0435966	0.585048	75.0876	210.128	89.1452	0	22.9832	0	0
PB.13428.10	incomplete-splice_match	RTN4	ENST00000394609.6	mono-exon			7	24	12	68	1	1	6	7	12	12	12	68	1	0	1	1	5	32.787	68.9497	96.0054	313.513	8.34307	10.5064	23.2553	32.787	67.6804	70.2675	96.0054	313.513	8.34307	0	42.1496	15.7092	25.7269	0.0571429	0.585048	8.34307	10.5064	23.2553	32.787	68.9497	96.0054	313.513
PB.13428.11	novel_in_catalog	RTN4	novel	combination_of_known_junctions			0	0	0	0	1	0	1	0	0	0	0	0	1	0	0	0	1	0	0	0	0	8.34307	0	3.87588	0	0	0	0	0	8.34307	0	0	0	5.14538	0.122745	0.585048	8.34307	0	3.87588	0	0	0	0
PB.13428.12	full-splice_match	RTN4	ENST00000357732.8	multi-exon			0	0	0	0	1	0	2	0	0	0	0	0	1	0	0	0	2	0	0	0	0	8.34307	0	7.75176	0	0	0	0	0	8.34307	0	0	0	10.2908	0.122745	0.585048	8.34307	0	7.75176	0	0	0	0
PB.13428.13	novel_not_in_catalog	RTN4	novel	at_least_one_novel_splicesite			0	1	0	0	0	0	2	0	0	1	0	0	0	0	0	0	2	0	2.8729	0	0	0	0	7.75176	0	0	5.85562	0	0	0	0	0	0	10.2908	0.825498	0.963511	0	0	7.75176	0	2.8729	0	0
PB.13428.14	full-splice_match	RTN4	ENST00000394609.6	multi-exon		ADULT	75	131	22	8	0	0	0	75	83	48	22	8	0	0	0	0	0	351.29	376.35	176.01	36.8839	0	0	0	351.29	468.123	281.07	176.01	36.8839	0	0	0	0	0	0.0435966	0.585048	0	0	0	351.29	376.35	176.01	36.8839
PB.13428.15	novel_in_catalog	RTN4	novel	combination_of_known_splicesites			2	3	0	0	0	0	0	2	2	1	0	0	0	0	0	0	0	9.36773	8.61871	0	0	0	0	0	9.36773	11.2801	5.85562	0	0	0	0	0	0	0	0.270289	0.635592	0	0	0	9.36773	8.61871	0	0
PB.13428.16	incomplete-splice_match	RTN4	ENST00000394609.6	5prime_fragment			0	2	0	0	0	0	4	0	1	1	0	0	0	0	0	2	2	0	5.74581	0	0	0	0	15.5035	0	5.64003	5.85562	0	0	0	0	0	31.4184	10.2908	0.825498	0.963511	0	0	15.5035	0	5.74581	0	0
PB.13428.17	full-splice_match	RTN4	ENST00000491592.1	multi-exon			2	5	0	4	0	0	0	2	3	2	0	4	0	0	0	0	0	9.36773	14.3645	0	18.4419	0	0	0	9.36773	16.9201	11.7112	0	18.4419	0	0	0	0	0	0.11867	0.585048	0	0	0	9.36773	14.3645	0	18.4419
PB.13428.18	novel_not_in_catalog	RTN4	novel	intron_retention			0	0	0	0	0	1	1	0	0	0	0	0	0	1	0	0	1	0	0	0	0	0	10.5064	3.87588	0	0	0	0	0	0	13.9948	0	0	5.14538	0.122745	0.585048	0	10.5064	3.87588	0	0	0	0
PB.13428.19	full-splice_match	RTN4	ENST00000317610.11	multi-exon			1	1	0	0	1	0	2	1	1	0	0	0	1	0	0	0	2	4.68386	2.8729	0	0	8.34307	0	7.75176	4.68386	5.64003	0	0	0	8.34307	0	0	0	10.2908	0.359012	0.747084	8.34307	0	7.75176	4.68386	2.8729	0	0
PB.13428.2	incomplete-splice_match	RTN4	ENST00000405240.5	5prime_fragment			3	9	0	0	9	0	13	3	0	9	0	0	9	0	0	1	12	14.0516	25.8561	0	0	75.0876	0	50.3864	14.0516	0	52.7006	0	0	75.0876	0	0	15.7092	61.7446	0.359012	0.747084	75.0876	0	50.3864	14.0516	25.8561	0	0
PB.13428.20	full-splice_match	RTN4	ENST00000394609.6	multi-exon			3	3	0	1	0	0	0	3	2	1	0	1	0	0	0	0	0	14.0516	8.61871	0	4.61048	0	0	0	14.0516	11.2801	5.85562	0	4.61048	0	0	0	0	0	0.11867	0.585048	0	0	0	14.0516	8.61871	0	4.61048
PB.13428.21	full-splice_match	RTN4	ENST00000337526.11	multi-exon			4	21	0	0	7	14	10	4	4	17	0	0	7	14	0	2	8	18.7355	60.331	0	0	58.4015	147.09	38.7588	18.7355	22.5601	99.5456	0	0	58.4015	195.928	0	31.4184	41.1631	0.211798	0.635592	58.4015	147.09	38.7588	18.7355	60.331	0	0
PB.13428.22	incomplete-splice_match	RTN4	ENST00000405240.5	5prime_fragment			8	19	0	0	2	2	17	8	14	5	0	0	2	1	1	3	14	37.4709	54.5852	0	0	16.6861	21.0128	65.8899	37.4709	78.9604	29.2781	0	0	16.6861	13.9948	42.1496	47.1276	72.0354	0.59256	0.848652	16.6861	21.0128	65.8899	37.4709	54.5852	0	0
PB.13428.23	novel_in_catalog	RTN4	novel	mono-exon_by_intron_retention			0	0	0	0	0	0	2	0	0	0	0	0	0	0	0	1	1	0	0	0	0	0	0	7.75176	0	0	0	0	0	0	0	0	15.7092	5.14538	0.386476	0.747084	0	0	7.75176	0	0	0	0
PB.13428.24	full-splice_match	RTN4	ENST00000491592.1	multi-exon			0	0	0	0	0	0	2	0	0	0	0	0	0	0	0	0	2	0	0	0	0	0	0	7.75176	0	0	0	0	0	0	0	0	0	10.2908	0.386476	0.747084	0	0	7.75176	0	0	0	0
PB.13428.25	incomplete-splice_match	RTN4	ENST00000405240.5	5prime_fragment			5	16	2	0	2	2	18	5	15	1	2	0	2	1	1	1	17	23.4193	45.9664	16.0009	0	16.6861	21.0128	69.7658	23.4193	84.6005	5.85562	16.0009	0	16.6861	13.9948	42.1496	15.7092	87.4715	0.628571	0.888496	16.6861	21.0128	69.7658	23.4193	45.9664	16.0009	0
PB.13428.26	full-splice_match	RTN4	ENST00000485749.1	multi-exon			0	0	1	0	0	1	1	0	0	0	1	0	0	1	0	0	1	0	0	8.00045	0	0	10.5064	3.87588	0	0	0	8.00045	0	0	13.9948	0	0	5.14538	0.435279	0.805532	0	10.5064	3.87588	0	0	8.00045	0
PB.13428.27	full-splice_match	RTN4	ENST00000357732.8	multi-exon			2	0	1	0	0	0	3	2	0	0	1	0	0	0	0	1	2	9.36773	0	8.00045	0	0	0	11.6276	9.36773	0	0	8.00045	0	0	0	0	15.7092	10.2908	1	1	0	0	11.6276	9.36773	0	8.00045	0
PB.13428.28	full-splice_match	RTN4	ENST00000317610.11	multi-exon			11	18	4	2	4	3	16	11	17	1	4	2	4	3	0	5	11	51.5225	51.7123	32.0018	9.22097	33.3723	31.5192	62.0141	51.5225	95.8805	5.85562	32.0018	9.22097	33.3723	41.9845	0	78.546	56.5992	0.857143	0.963511	33.3723	31.5192	62.0141	51.5225	51.7123	32.0018	9.22097
PB.13428.29	novel_not_in_catalog	RTN4	novel	intron_retention			1	0	1	0	0	0	0	1	0	0	1	0	0	0	0	0	0	4.68386	0	8.00045	0	0	0	0	4.68386	0	0	8.00045	0	0	0	0	0	0	0.270289	0.635592	0	0	0	4.68386	0	8.00045	0
PB.13428.3	novel_in_catalog	RTN4	novel	mono-exon_by_intron_retention			0	0	0	0	0	0	2	0	0	0	0	0	0	0	0	0	2	0	0	0	0	0	0	7.75176	0	0	0	0	0	0	0	0	0	10.2908	0.386476	0.747084	0	0	7.75176	0	0	0	0
PB.13428.30	full-splice_match	RTN4	ENST00000491592.1	multi-exon	Adult		0	2	0	3	1	0	1	0	1	1	0	3	1	0	0	1	0	0	5.74581	0	13.8314	8.34307	0	3.87588	0	5.64003	5.85562	0	13.8314	8.34307	0	0	15.7092	0	1	1	8.34307	0	3.87588	0	5.74581	0	13.8314
PB.13428.31	novel_in_catalog	RTN4	novel	combination_of_known_splicesites			1	5	0	0	0	0	0	1	2	3	0	0	0	0	0	0	0	4.68386	14.3645	0	0	0	0	0	4.68386	11.2801	17.5669	0	0	0	0	0	0	0	0.270289	0.635592	0	0	0	4.68386	14.3645	0	0
PB.13428.32	novel_in_catalog	RTN4	novel	mono-exon_by_intron_retention			0	1	1	12	1	2	2	0	0	1	1	12	1	0	2	1	1	0	2.8729	8.00045	55.3258	8.34307	21.0128	7.75176	0	0	5.85562	8.00045	55.3258	8.34307	0	84.2993	15.7092	5.14538	0.628571	0.888496	8.34307	21.0128	7.75176	0	2.8729	8.00045	55.3258
PB.13428.33	incomplete-splice_match	RTN4	ENST00000394609.6	5prime_fragment			3	9	0	3	0	0	1	3	4	5	0	3	0	0	0	0	1	14.0516	25.8561	0	13.8314	0	0	3.87588	14.0516	22.5601	29.2781	0	13.8314	0	0	0	0	5.14538	0.19909	0.635592	0	0	3.87588	14.0516	25.8561	0	13.8314
PB.13428.34	incomplete-splice_match	RTN4	ENST00000394609.6	5prime_fragment			0	1	1	0	0	0	0	0	0	1	1	0	0	0	0	0	0	0	2.8729	8.00045	0	0	0	0	0	0	5.85562	8.00045	0	0	0	0	0	0	0.270289	0.635592	0	0	0	0	2.8729	8.00045	0
PB.13428.35	novel_in_catalog	RTN4	novel	intron_retention			1	1	0	0	0	0	0	1	0	1	0	0	0	0	0	0	0	4.68386	2.8729	0	0	0	0	0	4.68386	0	5.85562	0	0	0	0	0	0	0	0.270289	0.635592	0	0	0	4.68386	2.8729	0	0
PB.13428.37	full-splice_match	RTN4	ENST00000394609.6	multi-exon		Adult	50	131	8	6	0	0	0	50	60	71	8	6	0	0	0	0	0	234.193	376.35	64.0036	27.6629	0	0	0	234.193	338.402	415.749	64.0036	27.6629	0	0	0	0	0	0.0435966	0.585048	0	0	0	234.193	376.35	64.0036	27.6629
PB.13428.39	novel_not_in_catalog	RTN4	novel	at_least_one_novel_splicesite			1	0	1	1	0	0	0	1	0	0	1	1	0	0	0	0	0	4.68386	0	8.00045	4.61048	0	0	0	4.68386	0	0	8.00045	4.61048	0	0	0	0	0	0.11867	0.585048	0	0	0	4.68386	0	8.00045	4.61048
PB.13428.4	full-splice_match	RTN4	ENST00000485749.1	multi-exon			1	1	0	0	2	0	2	1	1	0	0	0	2	0	0	0	2	4.68386	2.8729	0	0	16.6861	0	7.75176	4.68386	5.64003	0	0	0	16.6861	0	0	0	10.2908	0.359012	0.747084	16.6861	0	7.75176	4.68386	2.8729	0	0
PB.13428.46	novel_in_catalog	RTN4	novel	mono-exon			0	0	0	0	2	0	1	0	0	0	0	0	2	0	0	1	0	0	0	0	0	16.6861	0	3.87588	0	0	0	0	0	16.6861	0	0	15.7092	0	0.122745	0.585048	16.6861	0	3.87588	0	0	0	0
PB.13428.48	incomplete-splice_match	RTN4	ENST00000337526.11	3prime_fragment			34	93	11	11	26	14	82	34	72	21	11	11	26	13	1	21	61	159.251	267.18	88.0049	50.7153	216.92	147.09	317.822	159.251	406.082	122.968	88.0049	50.7153	216.92	181.933	42.1496	329.893	313.868	0.4	0.760879	216.92	147.09	317.822	159.251	267.18	88.0049	50.7153
PB.13428.49	novel_in_catalog	RTN4	novel	mono-exon_by_intron_retention			0	0	0	0	1	0	1	0	0	0	0	0	1	0	0	1	0	0	0	0	0	8.34307	0	3.87588	0	0	0	0	0	8.34307	0	0	15.7092	0	0.122745	0.585048	8.34307	0	3.87588	0	0	0	0
PB.13428.5	incomplete-splice_match	RTN4	ENST00000405240.5	5prime_fragment			1	8	1	0	11	2	44	1	3	5	1	0	11	1	1	3	41	4.68386	22.9832	8.00045	0	91.7737	21.0128	170.539	4.68386	16.9201	29.2781	8.00045	0	91.7737	13.9948	42.1496	47.1276	210.961	0.114286	0.585048	91.7737	21.0128	170.539	4.68386	22.9832	8.00045	0
PB.13428.50	novel_not_in_catalog	RTN4	novel	at_least_one_novel_splicesite			0	1	0	0	0	0	1	0	0	1	0	0	0	0	0	0	1	0	2.8729	0	0	0	0	3.87588	0	0	5.85562	0	0	0	0	0	0	5.14538	0.825498	0.963511	0	0	3.87588	0	2.8729	0	0
PB.13428.51	novel_not_in_catalog	RTN4	novel	at_least_one_novel_splicesite			0	2	0	0	0	1	2	0	2	0	0	0	0	1	0	1	1	0	5.74581	0	0	0	10.5064	7.75176	0	11.2801	0	0	0	0	13.9948	0	15.7092	5.14538	0.241887	0.635592	0	10.5064	7.75176	0	5.74581	0	0
PB.13428.52	novel_not_in_catalog	RTN4	novel	at_least_one_novel_splicesite			1	1	0	1	0	0	0	1	1	0	0	1	0	0	0	0	0	4.68386	2.8729	0	4.61048	0	0	0	4.68386	5.64003	0	0	4.61048	0	0	0	0	0	0.11867	0.585048	0	0	0	4.68386	2.8729	0	4.61048
PB.13428.53	novel_in_catalog	RTN4	novel	mono-exon			1	4	1	8	0	3	0	1	3	1	1	8	0	2	1	0	0	4.68386	11.4916	8.00045	36.8839	0	31.5192	0	4.68386	16.9201	5.85562	8.00045	36.8839	0	27.9896	42.1496	0	0	0.372456	0.747084	0	31.5192	0	4.68386	11.4916	8.00045	36.8839
PB.13428.54	incomplete-splice_match	RTN4	ENST00000405240.5	mono-exon			0	1	1	3	0	0	0	0	0	1	1	3	0	0	0	0	0	0	2.8729	8.00045	13.8314	0	0	0	0	0	5.85562	8.00045	13.8314	0	0	0	0	0	0.11867	0.585048	0	0	0	0	2.8729	8.00045	13.8314
PB.13428.55	novel_not_in_catalog	RTN4	novel	intron_retention			0	2	0	0	0	0	0	0	2	0	0	0	0	0	0	0	0	0	5.74581	0	0	0	0	0	0	11.2801	0	0	0	0	0	0	0	0	0.563703	0.827485	0	0	0	0	5.74581	0	0
PB.13428.56	incomplete-splice_match	RTN4	ENST00000405240.5	internal_fragment			1	1	0	0	0	0	0	1	0	1	0	0	0	0	0	0	0	4.68386	2.8729	0	0	0	0	0	4.68386	0	5.85562	0	0	0	0	0	0	0	0.270289	0.635592	0	0	0	4.68386	2.8729	0	0
PB.13428.57	incomplete-splice_match	RTN4	ENST00000337526.11	3prime_fragment			1	5	0	1	0	1	3	1	2	3	0	1	0	1	0	1	2	4.68386	14.3645	0	4.61048	0	10.5064	11.6276	4.68386	11.2801	17.5669	0	4.61048	0	13.9948	0	15.7092	10.2908	1	1	0	10.5064	11.6276	4.68386	14.3645	0	4.61048
PB.13428.59	novel_in_catalog	RTN4	novel	mono-exon			0	0	0	1	0	0	1	0	0	0	0	1	0	0	0	0	1	0	0	0	4.61048	0	0	3.87588	0	0	0	0	4.61048	0	0	0	0	5.14538	1	1	0	0	3.87588	0	0	0	4.61048
PB.13428.6	novel_in_catalog	RTN4	novel	intron_retention	FETAL		0	0	0	0	0	0	2	0	0	0	0	0	0	0	0	1	1	0	0	0	0	0	0	7.75176	0	0	0	0	0	0	0	0	15.7092	5.14538	0.386476	0.747084	0	0	7.75176	0	0	0	0
PB.13428.7	novel_not_in_catalog	RTN4	novel	intron_retention			0	0	0	0	0	0	2	0	0	0	0	0	0	0	0	1	1	0	0	0	0	0	0	7.75176	0	0	0	0	0	0	0	0	15.7092	5.14538	0.386476	0.747084	0	0	7.75176	0	0	0	0
PB.13428.8	full-splice_match	RTN4	ENST00000317610.11	multi-exon			16	14	5	1	30	13	37	16	5	9	5	1	30	13	0	9	28	74.9418	40.2206	40.0022	4.61048	250.292	136.583	143.408	74.9418	28.2002	52.7006	40.0022	4.61048	250.292	181.933	0	141.383	144.071	0.0571429	0.585048	250.292	136.583	143.408	74.9418	40.2206	40.0022	4.61048
PB.13428.9	incomplete-splice_match	RTN4	ENST00000394609.6	5prime_fragment	Fetal		2	22	1	1	1	3	8	2	16	6	1	1	1	0	3	2	6	9.36773	63.2039	8.00045	4.61048	8.34307	31.5192	31.007	9.36773	90.2405	35.1337	8.00045	4.61048	8.34307	0	126.449	31.4184	30.8723	0.628571	0.888496	8.34307	31.5192	31.007	9.36773	63.2039	8.00045	4.61048
PB.14813.1	incomplete-splice_match	MAP2	ENST00000199940.10	3prime_fragment			0	0	0	0	1	0	1	0	0	0	0	0	1	0	0	0	1	0	0	0	0	8.34307	0	3.87588	0	0	0	0	0	8.34307	0	0	0	5.14538	0.122745	0.585048	8.34307	0	3.87588	0	0	0	0
PB.14813.10	novel_in_catalog	MAP2	novel	combination_of_known_junctions			0	0	0	0	1	0	1	0	0	0	0	0	1	0	0	0	1	0	0	0	0	8.34307	0	3.87588	0	0	0	0	0	8.34307	0	0	0	5.14538	0.122745	0.585048	8.34307	0	3.87588	0	0	0	0
PB.14813.100	genic	MAP2	novel	mono-exon			1	1	0	0	0	0	0	1	1	0	0	0	0	0	0	0	0	4.68386	2.8729	0	0	0	0	0	4.68386	5.64003	0	0	0	0	0	0	0	0	0.270289	0.635592	0	0	0	4.68386	2.8729	0	0
PB.14813.101	incomplete-splice_match	MAP2	ENST00000360351.8	mono-exon		ADULT	6	11	6	44	0	0	4	6	4	7	6	44	0	0	0	1	3	28.1032	31.6019	48.0027	202.861	0	0	15.5035	28.1032	22.5601	40.9894	48.0027	202.861	0	0	0	15.7092	15.4361	0.049746	0.585048	0	0	15.5035	28.1032	31.6019	48.0027	202.861
PB.14813.102	incomplete-splice_match	MAP2	ENST00000360351.8	mono-exon			0	4	3	29	1	0	0	0	0	4	3	29	1	0	0	0	0	0	11.4916	24.0013	133.704	8.34307	0	0	0	0	23.4225	24.0013	133.704	8.34307	0	0	0	0	0.19909	0.635592	8.34307	0	0	0	11.4916	24.0013	133.704
PB.14813.103	genic	MAP2	novel	mono-exon			0	1	0	1	0	0	0	0	1	0	0	1	0	0	0	0	0	0	2.8729	0	4.61048	0	0	0	0	5.64003	0	0	4.61048	0	0	0	0	0	0.270289	0.635592	0	0	0	0	2.8729	0	4.61048
PB.14813.11	incomplete-splice_match	MAP2	ENST00000199940.10	3prime_fragment			0	0	0	0	1	2	0	0	0	0	0	0	1	1	1	0	0	0	0	0	0	8.34307	21.0128	0	0	0	0	0	0	8.34307	13.9948	42.1496	0	0	0.122745	0.585048	8.34307	21.0128	0	0	0	0	0
PB.14813.13	novel_in_catalog	MAP2	novel	combination_of_known_junctions			0	0	0	0	2	0	1	0	0	0	0	0	2	0	0	0	1	0	0	0	0	16.6861	0	3.87588	0	0	0	0	0	16.6861	0	0	0	5.14538	0.122745	0.585048	16.6861	0	3.87588	0	0	0	0
PB.14813.14	novel_in_catalog	MAP2	novel	combination_of_known_junctions			0	0	0	0	1	1	0	0	0	0	0	0	1	1	0	0	0	0	0	0	0	8.34307	10.5064	0	0	0	0	0	0	8.34307	13.9948	0	0	0	0.122745	0.585048	8.34307	10.5064	0	0	0	0	0
PB.14813.2	novel_in_catalog	MAP2	novel	combination_of_known_junctions			0	1	0	0	3	5	0	0	0	1	0	0	3	5	0	0	0	0	2.8729	0	0	25.0292	52.532	0	0	0	5.85562	0	0	25.0292	69.9741	0	0	0	0.241887	0.635592	25.0292	52.532	0	0	2.8729	0	0
PB.14813.27	novel_in_catalog	MAP2	novel	mono-exon			0	1	0	0	0	0	3	0	1	0	0	0	0	0	0	0	3	0	2.8729	0	0	0	0	11.6276	0	5.64003	0	0	0	0	0	0	0	15.4361	0.825498	0.963511	0	0	11.6276	0	2.8729	0	0
PB.14813.28	novel_in_catalog	MAP2	novel	mono-exon			0	0	0	0	2	0	0	0	0	0	0	0	2	0	0	0	0	0	0	0	0	16.6861	0	0	0	0	0	0	0	16.6861	0	0	0	0	0.386476	0.747084	16.6861	0	0	0	0	0	0
PB.14813.3	novel_in_catalog	MAP2	novel	combination_of_known_junctions		FETAL	0	0	0	0	21	24	11	0	0	0	0	0	21	20	4	8	3	0	0	0	0	175.204	252.154	42.6347	0	0	0	0	0	175.204	279.896	168.599	125.674	15.4361	0.0319112	0.585048	175.204	252.154	42.6347	0	0	0	0
PB.14813.37	novel_in_catalog	MAP2	novel	combination_of_known_junctions			0	0	0	0	0	1	1	0	0	0	0	0	0	1	0	1	0	0	0	0	0	0	10.5064	3.87588	0	0	0	0	0	0	13.9948	0	15.7092	0	0.122745	0.585048	0	10.5064	3.87588	0	0	0	0
PB.14813.38	novel_in_catalog	MAP2	novel	combination_of_known_junctions			0	2	0	0	0	1	0	0	0	2	0	0	0	1	0	0	0	0	5.74581	0	0	0	10.5064	0	0	0	11.7112	0	0	0	13.9948	0	0	0	0.825498	0.963511	0	10.5064	0	0	5.74581	0	0
PB.14813.39	full-splice_match	MAP2	ENST00000361559.8	multi-exon		Fetal	0	0	0	0	4	1	6	0	0	0	0	0	4	1	0	3	3	0	0	0	0	33.3723	10.5064	23.2553	0	0	0	0	0	33.3723	13.9948	0	47.1276	15.4361	0.0319112	0.585048	33.3723	10.5064	23.2553	0	0	0	0
PB.14813.4	novel_in_catalog	MAP2	novel	combination_of_known_splicesites			0	0	0	0	5	0	0	0	0	0	0	0	5	0	0	0	0	0	0	0	0	41.7153	0	0	0	0	0	0	0	41.7153	0	0	0	0	0.386476	0.747084	41.7153	0	0	0	0	0	0
PB.14813.40	incomplete-splice_match	MAP2	ENST00000360351.8	3prime_fragment			1	2	0	0	0	0	0	1	2	0	0	0	0	0	0	0	0	4.68386	5.74581	0	0	0	0	0	4.68386	11.2801	0	0	0	0	0	0	0	0	0.270289	0.635592	0	0	0	4.68386	5.74581	0	0
PB.14813.41	novel_not_in_catalog	MAP2	novel	at_least_one_novel_splicesite			1	0	1	0	0	0	0	1	0	0	1	0	0	0	0	0	0	4.68386	0	8.00045	0	0	0	0	4.68386	0	0	8.00045	0	0	0	0	0	0	0.270289	0.635592	0	0	0	4.68386	0	8.00045	0
PB.14813.42	novel_not_in_catalog	MAP2	novel	at_least_one_novel_splicesite			0	2	0	0	1	0	0	0	0	2	0	0	1	0	0	0	0	0	5.74581	0	0	8.34307	0	0	0	0	11.7112	0	0	8.34307	0	0	0	0	0.825498	0.963511	8.34307	0	0	0	5.74581	0	0
PB.14813.43	incomplete-splice_match	MAP2	ENST00000445941.5	3prime_fragment			0	12	0	7	0	0	0	0	0	12	0	7	0	0	0	0	0	0	34.4748	0	32.2734	0	0	0	0	0	70.2675	0	32.2734	0	0	0	0	0	0.270289	0.635592	0	0	0	0	34.4748	0	32.2734
PB.14813.5	novel_in_catalog	MAP2	novel	combination_of_known_junctions			0	0	0	0	2	5	0	0	0	0	0	0	2	5	0	0	0	0	0	0	0	16.6861	52.532	0	0	0	0	0	0	16.6861	69.9741	0	0	0	0.122745	0.585048	16.6861	52.532	0	0	0	0	0
PB.14813.51	incomplete-splice_match	MAP2	ENST00000360351.8	internal_fragment			0	1	0	1	0	0	0	0	1	0	0	1	0	0	0	0	0	0	2.8729	0	4.61048	0	0	0	0	5.64003	0	0	4.61048	0	0	0	0	0	0.270289	0.635592	0	0	0	0	2.8729	0	4.61048
PB.14813.52	genic	MAP2	novel	mono-exon		Fetal	1	1	0	0	4	4	3	1	0	1	0	0	4	3	1	1	2	4.68386	2.8729	0	0	33.3723	42.0256	11.6276	4.68386	0	5.85562	0	0	33.3723	41.9845	42.1496	15.7092	10.2908	0.049746	0.585048	33.3723	42.0256	11.6276	4.68386	2.8729	0	0
PB.14813.53	full-splice_match	MAP2	ENST00000471619.5	multi-exon			0	0	0	0	1	1	0	0	0	0	0	0	1	0	1	0	0	0	0	0	0	8.34307	10.5064	0	0	0	0	0	0	8.34307	0	42.1496	0	0	0.122745	0.585048	8.34307	10.5064	0	0	0	0	0
PB.14813.54	novel_in_catalog	MAP2	novel	mono-exon			0	0	0	0	0	2	1	0	0	0	0	0	0	1	1	0	1	0	0	0	0	0	21.0128	3.87588	0	0	0	0	0	0	13.9948	42.1496	0	5.14538	0.122745	0.585048	0	21.0128	3.87588	0	0	0	0
PB.14813.55	novel_in_catalog	MAP2	novel	combination_of_known_junctions			0	0	0	0	4	0	2	0	0	0	0	0	4	0	0	1	1	0	0	0	0	33.3723	0	7.75176	0	0	0	0	0	33.3723	0	0	15.7092	5.14538	0.122745	0.585048	33.3723	0	7.75176	0	0	0	0
PB.14813.56	novel_in_catalog	MAP2	novel	combination_of_known_junctions			0	0	0	0	0	2	0	0	0	0	0	0	0	2	0	0	0	0	0	0	0	0	21.0128	0	0	0	0	0	0	0	27.9896	0	0	0	0.386476	0.747084	0	21.0128	0	0	0	0	0
PB.14813.6	incomplete-splice_match	MAP2	ENST00000199940.10	3prime_fragment			0	1	0	0	1	0	2	0	0	1	0	0	1	0	0	2	0	0	2.8729	0	0	8.34307	0	7.75176	0	0	5.85562	0	0	8.34307	0	0	31.4184	0	0.241887	0.635592	8.34307	0	7.75176	0	2.8729	0	0
PB.14813.60	novel_in_catalog	MAP2	novel	mono-exon			0	0	0	0	1	1	0	0	0	0	0	0	1	1	0	0	0	0	0	0	0	8.34307	10.5064	0	0	0	0	0	0	8.34307	13.9948	0	0	0	0.122745	0.585048	8.34307	10.5064	0	0	0	0	0
PB.14813.61	novel_in_catalog	MAP2	novel	mono-exon		Fetal	0	0	0	0	2	1	2	0	0	0	0	0	2	0	1	1	1	0	0	0	0	16.6861	10.5064	7.75176	0	0	0	0	0	16.6861	0	42.1496	15.7092	5.14538	0.0319112	0.585048	16.6861	10.5064	7.75176	0	0	0	0
PB.14813.62	novel_in_catalog	MAP2	novel	mono-exon		Fetal	0	5	0	0	4	2	12	0	4	1	0	0	4	1	1	4	8	0	14.3645	0	0	33.3723	21.0128	46.5105	0	22.5601	5.85562	0	0	33.3723	13.9948	42.1496	62.8368	41.1631	0.0435966	0.585048	33.3723	21.0128	46.5105	0	14.3645	0	0
PB.14813.63	novel_in_catalog	MAP2	novel	mono-exon			1	5	1	1	3	1	12	1	4	1	1	1	3	0	1	4	8	4.68386	14.3645	8.00045	4.61048	25.0292	10.5064	46.5105	4.68386	22.5601	5.85562	8.00045	4.61048	25.0292	0	42.1496	62.8368	41.1631	0.114286	0.585048	25.0292	10.5064	46.5105	4.68386	14.3645	8.00045	4.61048
PB.14813.64	novel_in_catalog	MAP2	novel	mono-exon			0	2	1	1	0	0	2	0	1	1	1	1	0	0	0	0	2	0	5.74581	8.00045	4.61048	0	0	7.75176	0	5.64003	5.85562	8.00045	4.61048	0	0	0	0	10.2908	0.58208	0.837199	0	0	7.75176	0	5.74581	8.00045	4.61048
PB.14813.66	incomplete-splice_match	MAP2	ENST00000447185.5	5prime_fragment			0	0	0	0	2	0	0	0	0	0	0	0	2	0	0	0	0	0	0	0	0	16.6861	0	0	0	0	0	0	0	16.6861	0	0	0	0	0.386476	0.747084	16.6861	0	0	0	0	0	0
PB.14813.67	incomplete-splice_match	MAP2	ENST00000475600.5	3prime_fragment			1	1	0	0	0	0	0	1	1	0	0	0	0	0	0	0	0	4.68386	2.8729	0	0	0	0	0	4.68386	5.64003	0	0	0	0	0	0	0	0	0.270289	0.635592	0	0	0	4.68386	2.8729	0	0
PB.14813.68	incomplete-splice_match	MAP2	ENST00000447185.5	internal_fragment			0	0	1	1	0	0	0	0	0	0	1	1	0	0	0	0	0	0	0	8.00045	4.61048	0	0	0	0	0	0	8.00045	4.61048	0	0	0	0	0	0.270289	0.635592	0	0	0	0	0	8.00045	4.61048
PB.14813.69	incomplete-splice_match	MAP2	ENST00000447185.5	5prime_fragment	FETAL		1	4	0	0	5	0	2	1	0	4	0	0	5	0	0	0	2	4.68386	11.4916	0	0	41.7153	0	7.75176	4.68386	0	23.4225	0	0	41.7153	0	0	0	10.2908	0.58208	0.837199	41.7153	0	7.75176	4.68386	11.4916	0	0
PB.14813.7	incomplete-splice_match	MAP2	ENST00000199940.10	3prime_fragment			0	0	0	0	0	0	2	0	0	0	0	0	0	0	0	0	2	0	0	0	0	0	0	7.75176	0	0	0	0	0	0	0	0	0	10.2908	0.386476	0.747084	0	0	7.75176	0	0	0	0
PB.14813.71	novel_not_in_catalog	MAP2	novel	at_least_one_novel_splicesite			0	3	0	0	0	0	1	0	1	2	0	0	0	0	0	0	1	0	8.61871	0	0	0	0	3.87588	0	5.64003	11.7112	0	0	0	0	0	0	5.14538	1	1	0	0	3.87588	0	8.61871	0	0
PB.14813.73	incomplete-splice_match	MAP2	ENST00000447185.5	5prime_fragment			0	2	0	0	0	0	1	0	0	2	0	0	0	0	0	0	1	0	5.74581	0	0	0	0	3.87588	0	0	11.7112	0	0	0	0	0	0	5.14538	1	1	0	0	3.87588	0	5.74581	0	0
PB.14813.74	incomplete-splice_match	MAP2	ENST00000447185.5	5prime_fragment			0	1	0	0	0	1	1	0	0	1	0	0	0	0	1	0	1	0	2.8729	0	0	0	10.5064	3.87588	0	0	5.85562	0	0	0	0	42.1496	0	5.14538	0.241887	0.635592	0	10.5064	3.87588	0	2.8729	0	0
PB.14813.75	novel_not_in_catalog	MAP2	novel	at_least_one_novel_splicesite			0	0	0	0	0	0	2	0	0	0	0	0	0	0	0	0	2	0	0	0	0	0	0	7.75176	0	0	0	0	0	0	0	0	0	10.2908	0.386476	0.747084	0	0	7.75176	0	0	0	0
PB.14813.76	incomplete-splice_match	MAP2	ENST00000447185.5	5prime_fragment			0	1	0	0	2	0	2	0	0	1	0	0	2	0	0	1	1	0	2.8729	0	0	16.6861	0	7.75176	0	0	5.85562	0	0	16.6861	0	0	15.7092	5.14538	0.241887	0.635592	16.6861	0	7.75176	0	2.8729	0	0
PB.14813.77	incomplete-splice_match	MAP2	ENST00000447185.5	internal_fragment			0	0	0	0	1	0	1	0	0	0	0	0	1	0	0	0	1	0	0	0	0	8.34307	0	3.87588	0	0	0	0	0	8.34307	0	0	0	5.14538	0.122745	0.585048	8.34307	0	3.87588	0	0	0	0
PB.14813.78	incomplete-splice_match	MAP2	ENST00000447185.5	5prime_fragment	Fetal		0	0	0	0	0	1	2	0	0	0	0	0	0	1	0	1	1	0	0	0	0	0	10.5064	7.75176	0	0	0	0	0	0	13.9948	0	15.7092	5.14538	0.122745	0.585048	0	10.5064	7.75176	0	0	0	0
PB.14813.79	incomplete-splice_match	MAP2	ENST00000447185.5	5prime_fragment			0	1	0	0	0	0	1	0	1	0	0	0	0	0	0	0	1	0	2.8729	0	0	0	0	3.87588	0	5.64003	0	0	0	0	0	0	0	5.14538	0.825498	0.963511	0	0	3.87588	0	2.8729	0	0
PB.14813.8	incomplete-splice_match	MAP2	ENST00000199940.10	3prime_fragment			0	3	0	0	4	3	2	0	2	1	0	0	4	3	0	1	1	0	8.61871	0	0	33.3723	31.5192	7.75176	0	11.2801	5.85562	0	0	33.3723	41.9845	0	15.7092	5.14538	0.0987286	0.585048	33.3723	31.5192	7.75176	0	8.61871	0	0
PB.14813.80	incomplete-splice_match	MAP2	ENST00000447185.5	5prime_fragment			0	8	0	0	2	1	6	0	3	5	0	0	2	0	1	2	4	0	22.9832	0	0	16.6861	10.5064	23.2553	0	16.9201	29.2781	0	0	16.6861	0	42.1496	31.4184	20.5815	0.19909	0.635592	16.6861	10.5064	23.2553	0	22.9832	0	0
PB.14813.81	novel_in_catalog	MAP2	novel	mono-exon			1	2	0	0	3	0	5	1	1	1	0	0	3	0	0	1	4	4.68386	5.74581	0	0	25.0292	0	19.3794	4.68386	5.64003	5.85562	0	0	25.0292	0	0	15.7092	20.5815	0.359012	0.747084	25.0292	0	19.3794	4.68386	5.74581	0	0
PB.14813.89	incomplete-splice_match	MAP2	ENST00000447185.5	5prime_fragment			0	0	0	0	2	0	0	0	0	0	0	0	2	0	0	0	0	0	0	0	0	16.6861	0	0	0	0	0	0	0	16.6861	0	0	0	0	0.386476	0.747084	16.6861	0	0	0	0	0	0
PB.14813.9	incomplete-splice_match	MAP2	ENST00000199940.10	3prime_fragment			0	1	0	0	0	0	1	0	1	0	0	0	0	0	0	0	1	0	2.8729	0	0	0	0	3.87588	0	5.64003	0	0	0	0	0	0	0	5.14538	0.825498	0.963511	0	0	3.87588	0	2.8729	0	0
PB.14813.90	incomplete-splice_match	MAP2	ENST00000447185.5	5prime_fragment			0	0	0	0	0	2	0	0	0	0	0	0	0	1	1	0	0	0	0	0	0	0	21.0128	0	0	0	0	0	0	0	13.9948	42.1496	0	0	0.386476	0.747084	0	21.0128	0	0	0	0	0
PB.14813.91	incomplete-splice_match	MAP2	ENST00000447185.5	5prime_fragment			0	3	0	0	1	0	4	0	2	1	0	0	1	0	0	2	2	0	8.61871	0	0	8.34307	0	15.5035	0	11.2801	5.85562	0	0	8.34307	0	0	31.4184	10.2908	0.435279	0.805532	8.34307	0	15.5035	0	8.61871	0	0
PB.14813.92	incomplete-splice_match	MAP2	ENST00000447185.5	5prime_fragment			0	0	0	0	1	0	1	0	0	0	0	0	1	0	0	0	1	0	0	0	0	8.34307	0	3.87588	0	0	0	0	0	8.34307	0	0	0	5.14538	0.122745	0.585048	8.34307	0	3.87588	0	0	0	0
PB.14813.93	incomplete-splice_match	MAP2	ENST00000360351.8	mono-exon			5	19	4	0	12	7	37	5	8	11	4	0	12	2	5	11	26	23.4193	54.5852	32.0018	0	100.117	73.5449	143.408	23.4193	45.1202	64.4119	32.0018	0	100.117	27.9896	210.748	172.801	133.78	0.0571429	0.585048	100.117	73.5449	143.408	23.4193	54.5852	32.0018	0
PB.14813.94	incomplete-splice_match	MAP2	ENST00000360351.8	mono-exon			0	0	0	2	0	0	0	0	0	0	0	2	0	0	0	0	0	0	0	0	9.22097	0	0	0	0	0	0	0	9.22097	0	0	0	0	0	0.563703	0.827485	0	0	0	0	0	0	9.22097
PB.14813.95	incomplete-splice_match	MAP2	ENST00000360351.8	mono-exon			3	7	0	0	3	0	6	3	3	4	0	0	3	0	0	0	6	14.0516	20.1103	0	0	25.0292	0	23.2553	14.0516	16.9201	23.4225	0	0	25.0292	0	0	0	30.8723	0.359012	0.747084	25.0292	0	23.2553	14.0516	20.1103	0	0
PB.14813.96	incomplete-splice_match	MAP2	ENST00000360351.8	mono-exon			23	27	9	2	18	5	83	23	20	7	9	2	18	3	2	7	76	107.729	77.5684	72.004	9.22097	150.175	52.532	321.698	107.729	112.801	40.9894	72.004	9.22097	150.175	41.9845	84.2993	109.964	391.049	0.4	0.760879	150.175	52.532	321.698	107.729	77.5684	72.004	9.22097
PB.14813.97	incomplete-splice_match	MAP2	ENST00000360351.8	mono-exon			2	17	5	9	2	0	16	2	13	4	5	9	2	0	0	3	13	9.36773	48.8393	40.0022	41.4943	16.6861	0	62.0141	9.36773	73.3204	23.4225	40.0022	41.4943	16.6861	0	0	47.1276	66.89	0.857143	0.963511	16.6861	0	62.0141	9.36773	48.8393	40.0022	41.4943
PB.14813.98	incomplete-splice_match	MAP2	ENST00000360351.8	mono-exon			13	29	11	17	3	3	44	13	20	9	11	17	3	1	2	6	38	60.8902	83.3142	88.0049	78.3782	25.0292	31.5192	170.539	60.8902	112.801	52.7006	88.0049	78.3782	25.0292	13.9948	84.2993	94.2551	195.525	0.628571	0.888496	25.0292	31.5192	170.539	60.8902	83.3142	88.0049	78.3782
PB.14813.99	incomplete-splice_match	MAP2	ENST00000360351.8	mono-exon			4	9	6	14	1	0	1	4	4	5	6	14	1	0	0	0	1	18.7355	25.8561	48.0027	64.5468	8.34307	0	3.87588	18.7355	22.5601	29.2781	48.0027	64.5468	8.34307	0	0	0	5.14538	0.0571429	0.585048	8.34307	0	3.87588	18.7355	25.8561	48.0027	64.5468
PB.15483.1	full-splice_match	NORAD	ENST00000565493.2	mono-exon		Fetal	1	2	0	0	2	1	6	1	2	0	0	0	2	1	0	2	4	4.68386	5.74581	0	0	16.6861	10.5064	23.2553	4.68386	11.2801	0	0	0	16.6861	13.9948	0	31.4184	20.5815	0.049746	0.585048	16.6861	10.5064	23.2553	4.68386	5.74581	0	0
PB.15483.2	genic	NORAD	novel	multi-exon			0	0	0	0	0	0	2	0	0	0	0	0	0	0	0	1	1	0	0	0	0	0	0	7.75176	0	0	0	0	0	0	0	0	15.7092	5.14538	0.386476	0.747084	0	0	7.75176	0	0	0	0
PB.15483.3	full-splice_match	NORAD	ENST00000565493.2	mono-exon			6	8	1	0	9	1	22	6	6	2	1	0	9	0	1	3	19	28.1032	22.9832	8.00045	0	75.0876	10.5064	85.2693	28.1032	33.8402	11.7112	8.00045	0	75.0876	0	42.1496	47.1276	97.7623	0.228571	0.635592	75.0876	10.5064	85.2693	28.1032	22.9832	8.00045	0
PB.15483.4	full-splice_match	NORAD	ENST00000565493.2	mono-exon			11	23	30	35	3	2	16	11	12	11	30	35	3	1	1	3	13	51.5225	66.0768	240.013	161.367	25.0292	21.0128	62.0141	51.5225	67.6804	64.4119	240.013	161.367	25.0292	13.9948	42.1496	47.1276	66.89	0.114286	0.585048	25.0292	21.0128	62.0141	51.5225	66.0768	240.013	161.367
PB.15483.5	full-splice_match	NORAD	ENST00000565493.2	mono-exon		ADULT	2	4	6	34	0	0	1	2	0	4	6	34	0	0	0	0	1	9.36773	11.4916	48.0027	156.756	0	0	3.87588	9.36773	0	23.4225	48.0027	156.756	0	0	0	0	5.14538	0.049746	0.585048	0	0	3.87588	9.36773	11.4916	48.0027	156.756
PB.15483.6	full-splice_match	NORAD	ENST00000565493.2	mono-exon		FETAL	0	3	0	0	5	3	9	0	0	3	0	0	5	0	3	6	3	0	8.61871	0	0	41.7153	31.5192	34.8829	0	0	17.5669	0	0	41.7153	0	126.449	94.2551	15.4361	0.0435966	0.585048	41.7153	31.5192	34.8829	0	8.61871	0	0
PB.15483.7	full-splice_match	NORAD	ENST00000565493.2	mono-exon			1	0	0	0	0	1	1	1	0	0	0	0	0	0	1	0	1	4.68386	0	0	0	0	10.5064	3.87588	4.68386	0	0	0	0	0	0	42.1496	0	5.14538	0.435279	0.805532	0	10.5064	3.87588	4.68386	0	0	0
PB.15483.8	full-splice_match	NORAD	ENST00000565493.2	mono-exon			0	1	0	0	0	0	1	0	0	1	0	0	0	0	0	0	1	0	2.8729	0	0	0	0	3.87588	0	0	5.85562	0	0	0	0	0	0	5.14538	0.825498	0.963511	0	0	3.87588	0	2.8729	0	0
PB.1696.1	full-splice_match	SYT11	ENST00000368324.5	multi-exon			6	3	0	0	0	0	4	6	2	1	0	0	0	0	0	0	4	28.1032	8.61871	0	0	0	0	15.5035	28.1032	11.2801	5.85562	0	0	0	0	0	0	20.5815	0.845356	0.963511	0	0	15.5035	28.1032	8.61871	0	0
PB.1696.10	incomplete-splice_match	SYT11	ENST00000368324.5	intron_retention	FETAL		0	2	0	0	0	2	0	0	1	1	0	0	0	1	1	0	0	0	5.74581	0	0	0	21.0128	0	0	5.64003	5.85562	0	0	0	13.9948	42.1496	0	0	0.825498	0.963511	0	21.0128	0	0	5.74581	0	0
PB.1696.11	novel_not_in_catalog	SYT11	novel	at_least_one_novel_splicesite			3	11	0	2	0	0	0	3	3	8	0	2	0	0	0	0	0	14.0516	31.6019	0	9.22097	0	0	0	14.0516	16.9201	46.845	0	9.22097	0	0	0	0	0	0.11867	0.585048	0	0	0	14.0516	31.6019	0	9.22097
PB.1696.12	novel_not_in_catalog	SYT11	novel	at_least_one_novel_splicesite			1	3	0	0	0	0	0	1	0	3	0	0	0	0	0	0	0	4.68386	8.61871	0	0	0	0	0	4.68386	0	17.5669	0	0	0	0	0	0	0	0.270289	0.635592	0	0	0	4.68386	8.61871	0	0
PB.1696.13	novel_not_in_catalog	SYT11	novel	at_least_one_novel_splicesite			0	0	0	0	2	0	1	0	0	0	0	0	2	0	0	0	1	0	0	0	0	16.6861	0	3.87588	0	0	0	0	0	16.6861	0	0	0	5.14538	0.122745	0.585048	16.6861	0	3.87588	0	0	0	0
PB.1696.14	full-splice_match	SYT11	ENST00000368324.5	multi-exon		FETAL	2	7	0	0	10	11	14	2	1	6	0	0	10	11	0	8	6	9.36773	20.1103	0	0	83.4307	115.57	54.2623	9.36773	5.64003	35.1337	0	0	83.4307	153.943	0	125.674	30.8723	0.049746	0.585048	83.4307	115.57	54.2623	9.36773	20.1103	0	0
PB.1696.15	full-splice_match	SYT11	ENST00000368324.5	multi-exon			1	15	0	0	4	3	0	1	1	14	0	0	4	3	0	0	0	4.68386	43.0935	0	0	33.3723	31.5192	0	4.68386	5.64003	81.9787	0	0	33.3723	41.9845	0	0	0	0.854445	0.963511	33.3723	31.5192	0	4.68386	43.0935	0	0
PB.1696.16	incomplete-splice_match	SYT11	ENST00000368324.5	3prime_fragment			0	0	0	0	0	1	1	0	0	0	0	0	0	1	0	1	0	0	0	0	0	0	10.5064	3.87588	0	0	0	0	0	0	13.9948	0	15.7092	0	0.122745	0.585048	0	10.5064	3.87588	0	0	0	0
PB.1696.17	novel_not_in_catalog	SYT11	novel	at_least_one_novel_splicesite			4	5	0	0	0	0	1	4	0	5	0	0	0	0	0	1	0	18.7355	14.3645	0	0	0	0	3.87588	18.7355	0	29.2781	0	0	0	0	0	15.7092	0	0.558452	0.827485	0	0	3.87588	18.7355	14.3645	0	0
PB.1696.18	novel_not_in_catalog	SYT11	novel	at_least_one_novel_splicesite			1	5	1	0	0	1	1	1	2	3	1	0	0	1	0	0	1	4.68386	14.3645	8.00045	0	0	10.5064	3.87588	4.68386	11.2801	17.5669	8.00045	0	0	13.9948	0	0	5.14538	0.721277	0.963511	0	10.5064	3.87588	4.68386	14.3645	8.00045	0
PB.1696.19	novel_not_in_catalog	SYT11	novel	at_least_one_novel_splicesite			0	3	0	0	0	1	0	0	0	3	0	0	0	1	0	0	0	0	8.61871	0	0	0	10.5064	0	0	0	17.5669	0	0	0	13.9948	0	0	0	0.825498	0.963511	0	10.5064	0	0	8.61871	0	0
PB.1696.2	novel_not_in_catalog	SYT11	novel	at_least_one_novel_splicesite	ADULT		1	3	0	0	0	0	0	1	0	3	0	0	0	0	0	0	0	4.68386	8.61871	0	0	0	0	0	4.68386	0	17.5669	0	0	0	0	0	0	0	0.270289	0.635592	0	0	0	4.68386	8.61871	0	0
PB.1696.21	novel_not_in_catalog	SYT11	novel	at_least_one_novel_splicesite			1	1	0	0	1	0	0	1	0	1	0	0	1	0	0	0	0	4.68386	2.8729	0	0	8.34307	0	0	4.68386	0	5.85562	0	0	8.34307	0	0	0	0	1	1	8.34307	0	0	4.68386	2.8729	0	0
PB.1696.22	incomplete-splice_match	SYT11	ENST00000368324.5	intron_retention		Fetal	0	0	0	0	1	1	1	0	0	0	0	0	1	0	1	1	0	0	0	0	0	8.34307	10.5064	3.87588	0	0	0	0	0	8.34307	0	42.1496	15.7092	0	0.0319112	0.585048	8.34307	10.5064	3.87588	0	0	0	0
PB.1696.23	full-splice_match	SYT11	ENST00000368324.5	multi-exon			11	9	1	0	9	2	16	11	6	3	1	0	9	2	0	4	12	51.5225	25.8561	8.00045	0	75.0876	21.0128	62.0141	51.5225	33.8402	17.5669	8.00045	0	75.0876	27.9896	0	62.8368	61.7446	0.228571	0.635592	75.0876	21.0128	62.0141	51.5225	25.8561	8.00045	0
PB.1696.24	novel_not_in_catalog	SYT11	novel	at_least_one_novel_splicesite			2	0	0	0	0	0	0	2	0	0	0	0	0	0	0	0	0	9.36773	0	0	0	0	0	0	9.36773	0	0	0	0	0	0	0	0	0	0.563703	0.827485	0	0	0	9.36773	0	0	0
PB.1696.25	novel_not_in_catalog	SYT11	novel	at_least_one_novel_splicesite			1	0	1	0	0	0	0	1	0	0	1	0	0	0	0	0	0	4.68386	0	8.00045	0	0	0	0	4.68386	0	0	8.00045	0	0	0	0	0	0	0.270289	0.635592	0	0	0	4.68386	0	8.00045	0
PB.1696.27	incomplete-splice_match	SYT11	ENST00000368324.5	5prime_fragment			1	1	0	0	1	0	2	1	1	0	0	0	1	0	0	0	2	4.68386	2.8729	0	0	8.34307	0	7.75176	4.68386	5.64003	0	0	0	8.34307	0	0	0	10.2908	0.359012	0.747084	8.34307	0	7.75176	4.68386	2.8729	0	0
PB.1696.28	novel_not_in_catalog	SYT11	novel	at_least_one_novel_splicesite			0	2	0	0	0	0	0	0	0	2	0	0	0	0	0	0	0	0	5.74581	0	0	0	0	0	0	0	11.7112	0	0	0	0	0	0	0	0.563703	0.827485	0	0	0	0	5.74581	0	0
PB.1696.29	novel_not_in_catalog	SYT11	novel	at_least_one_novel_splicesite			2	0	0	0	0	0	0	2	0	0	0	0	0	0	0	0	0	9.36773	0	0	0	0	0	0	9.36773	0	0	0	0	0	0	0	0	0	0.563703	0.827485	0	0	0	9.36773	0	0	0
PB.1696.3	novel_not_in_catalog	SYT11	novel	at_least_one_novel_splicesite			5	22	1	0	0	0	0	5	6	16	1	0	0	0	0	0	0	23.4193	63.2039	8.00045	0	0	0	0	23.4193	33.8402	93.69	8.00045	0	0	0	0	0	0	0.11867	0.585048	0	0	0	23.4193	63.2039	8.00045	0
PB.1696.30	incomplete-splice_match	SYT11	ENST00000368324.5	5prime_fragment			0	1	0	0	0	1	1	0	0	1	0	0	0	0	1	0	1	0	2.8729	0	0	0	10.5064	3.87588	0	0	5.85562	0	0	0	0	42.1496	0	5.14538	0.241887	0.635592	0	10.5064	3.87588	0	2.8729	0	0
PB.1696.31	novel_not_in_catalog	SYT11	novel	at_least_one_novel_splicesite	Fetal		0	2	0	0	1	0	0	0	0	2	0	0	1	0	0	0	0	0	5.74581	0	0	8.34307	0	0	0	0	11.7112	0	0	8.34307	0	0	0	0	0.825498	0.963511	8.34307	0	0	0	5.74581	0	0
PB.1696.34	incomplete-splice_match	SYT11	ENST00000368324.5	5prime_fragment			0	1	0	0	0	0	1	0	1	0	0	0	0	0	0	0	1	0	2.8729	0	0	0	0	3.87588	0	5.64003	0	0	0	0	0	0	0	5.14538	0.825498	0.963511	0	0	3.87588	0	2.8729	0	0
PB.1696.35	novel_not_in_catalog	SYT11	novel	at_least_one_novel_splicesite			1	1	0	0	0	0	0	1	1	0	0	0	0	0	0	0	0	4.68386	2.8729	0	0	0	0	0	4.68386	5.64003	0	0	0	0	0	0	0	0	0.270289	0.635592	0	0	0	4.68386	2.8729	0	0
PB.1696.36	incomplete-splice_match	SYT11	ENST00000368324.5	5prime_fragment			0	0	0	0	0	0	2	0	0	0	0	0	0	0	0	0	2	0	0	0	0	0	0	7.75176	0	0	0	0	0	0	0	0	0	10.2908	0.386476	0.747084	0	0	7.75176	0	0	0	0
PB.1696.37	novel_not_in_catalog	SYT11	novel	at_least_one_novel_splicesite			2	0	0	0	0	0	0	2	0	0	0	0	0	0	0	0	0	9.36773	0	0	0	0	0	0	9.36773	0	0	0	0	0	0	0	0	0	0.563703	0.827485	0	0	0	9.36773	0	0	0
PB.1696.38	novel_not_in_catalog	SYT11	novel	at_least_one_novel_splicesite	FETAL		0	2	0	0	0	0	0	0	1	1	0	0	0	0	0	0	0	0	5.74581	0	0	0	0	0	0	5.64003	5.85562	0	0	0	0	0	0	0	0.563703	0.827485	0	0	0	0	5.74581	0	0
PB.1696.39	incomplete-splice_match	SYT11	ENST00000368324.5	mono-exon			11	26	0	0	0	0	1	11	20	6	0	0	0	0	0	1	0	51.5225	74.6955	0	0	0	0	3.87588	51.5225	112.801	35.1337	0	0	0	0	0	15.7092	0	0.558452	0.827485	0	0	3.87588	51.5225	74.6955	0	0
PB.1696.4	novel_not_in_catalog	SYT11	novel	at_least_one_novel_splicesite			2	2	0	0	0	0	0	2	0	2	0	0	0	0	0	0	0	9.36773	5.74581	0	0	0	0	0	9.36773	0	11.7112	0	0	0	0	0	0	0	0.270289	0.635592	0	0	0	9.36773	5.74581	0	0
PB.1696.40	incomplete-splice_match	SYT11	ENST00000368324.5	mono-exon			1	15	1	1	3	2	11	1	11	4	1	1	3	1	1	2	9	4.68386	43.0935	8.00045	4.61048	25.0292	21.0128	42.6347	4.68386	62.0403	23.4225	8.00045	4.61048	25.0292	13.9948	42.1496	31.4184	46.3084	0.4	0.760879	25.0292	21.0128	42.6347	4.68386	43.0935	8.00045	4.61048
PB.1696.41	incomplete-splice_match	SYT11	ENST00000368324.5	mono-exon	FETAL		0	0	0	2	0	0	0	0	0	0	0	2	0	0	0	0	0	0	0	0	9.22097	0	0	0	0	0	0	0	9.22097	0	0	0	0	0	0.563703	0.827485	0	0	0	0	0	0	9.22097
PB.1696.42	incomplete-splice_match	SYT11	ENST00000368324.5	mono-exon			12	29	2	6	2	1	6	12	21	8	2	6	2	1	0	1	5	56.2064	83.3142	16.0009	27.6629	16.6861	10.5064	23.2553	56.2064	118.441	46.845	16.0009	27.6629	16.6861	13.9948	0	15.7092	25.7269	0.228571	0.635592	16.6861	10.5064	23.2553	56.2064	83.3142	16.0009	27.6629
PB.1696.43	genic	SYT11	novel	mono-exon	ADULT		8	15	7	2	1	2	7	8	13	2	7	2	1	1	1	1	6	37.4709	43.0935	56.0031	9.22097	8.34307	21.0128	27.1312	37.4709	73.3204	11.7112	56.0031	9.22097	8.34307	13.9948	42.1496	15.7092	30.8723	0.228571	0.635592	8.34307	21.0128	27.1312	37.4709	43.0935	56.0031	9.22097
PB.1696.44	incomplete-splice_match	SYT11	ENST00000368324.5	mono-exon			2	8	0	7	0	0	0	2	1	7	0	7	0	0	0	0	0	9.36773	22.9832	0	32.2734	0	0	0	9.36773	5.64003	40.9894	0	32.2734	0	0	0	0	0	0.11867	0.585048	0	0	0	9.36773	22.9832	0	32.2734
PB.1696.45	incomplete-splice_match	SYT11	ENST00000368324.5	mono-exon		ADULT	1	5	5	18	0	0	0	1	2	3	5	18	0	0	0	0	0	4.68386	14.3645	40.0022	82.9887	0	0	0	4.68386	11.2801	17.5669	40.0022	82.9887	0	0	0	0	0	0.0435966	0.585048	0	0	0	4.68386	14.3645	40.0022	82.9887
PB.1696.5	novel_not_in_catalog	SYT11	novel	at_least_one_novel_splicesite			2	6	0	0	0	0	1	2	0	6	0	0	0	0	0	0	1	9.36773	17.2374	0	0	0	0	3.87588	9.36773	0	35.1337	0	0	0	0	0	0	5.14538	0.558452	0.827485	0	0	3.87588	9.36773	17.2374	0	0
PB.1696.6	full-splice_match	SYT11	ENST00000368324.5	multi-exon	ADULT		0	1	0	0	0	1	1	0	1	0	0	0	0	0	1	0	1	0	2.8729	0	0	0	10.5064	3.87588	0	5.64003	0	0	0	0	0	42.1496	0	5.14538	0.241887	0.635592	0	10.5064	3.87588	0	2.8729	0	0
PB.1696.7	novel_not_in_catalog	SYT11	novel	at_least_one_novel_splicesite			1	3	0	0	0	0	0	1	0	3	0	0	0	0	0	0	0	4.68386	8.61871	0	0	0	0	0	4.68386	0	17.5669	0	0	0	0	0	0	0	0.270289	0.635592	0	0	0	4.68386	8.61871	0	0
PB.1696.8	novel_not_in_catalog	SYT11	novel	at_least_one_novel_splicesite	Adult		0	9	0	0	0	0	0	0	0	9	0	0	0	0	0	0	0	0	25.8561	0	0	0	0	0	0	0	52.7006	0	0	0	0	0	0	0	0.563703	0.827485	0	0	0	0	25.8561	0	0
PB.1696.9	novel_not_in_catalog	SYT11	novel	at_least_one_novel_splicesite			0	5	0	0	0	0	0	0	1	4	0	0	0	0	0	0	0	0	14.3645	0	0	0	0	0	0	5.64003	23.4225	0	0	0	0	0	0	0	0.563703	0.827485	0	0	0	0	14.3645	0	0
PB.2137.1	incomplete-splice_match	NFASC	ENST00000539706.5	3prime_fragment	Adult		1	1	0	0	0	0	0	1	1	0	0	0	0	0	0	0	0	4.68386	2.8729	0	0	0	0	0	4.68386	5.64003	0	0	0	0	0	0	0	0	0.270289	0.635592	0	0	0	4.68386	2.8729	0	0
PB.2137.10	incomplete-splice_match	NFASC	ENST00000367173.7	internal_fragment			0	0	0	0	0	0	2	0	0	0	0	0	0	0	0	2	0	0	0	0	0	0	0	7.75176	0	0	0	0	0	0	0	0	31.4184	0	0.386476	0.747084	0	0	7.75176	0	0	0	0
PB.2137.11	novel_in_catalog	NFASC	novel	mono-exon			0	1	0	0	0	0	1	0	1	0	0	0	0	0	0	0	1	0	2.8729	0	0	0	0	3.87588	0	5.64003	0	0	0	0	0	0	0	5.14538	0.825498	0.963511	0	0	3.87588	0	2.8729	0	0
PB.2137.12	incomplete-splice_match	NFASC	ENST00000468328.5	5prime_fragment			1	0	0	0	0	0	1	1	0	0	0	0	0	0	0	1	0	4.68386	0	0	0	0	0	3.87588	4.68386	0	0	0	0	0	0	0	15.7092	0	1	1	0	0	3.87588	4.68386	0	0	0
PB.2137.13	incomplete-splice_match	NFASC	ENST00000468328.5	5prime_fragment			0	0	0	1	0	0	3	0	0	0	0	1	0	0	0	0	3	0	0	0	4.61048	0	0	11.6276	0	0	0	0	4.61048	0	0	0	0	15.4361	0.825498	0.963511	0	0	11.6276	0	0	0	4.61048
PB.2137.15	novel_in_catalog	NFASC	novel	mono-exon			0	2	1	11	0	0	4	0	2	0	1	11	0	0	0	2	2	0	5.74581	8.00045	50.7153	0	0	15.5035	0	11.2801	0	8.00045	50.7153	0	0	0	31.4184	10.2908	0.58208	0.837199	0	0	15.5035	0	5.74581	8.00045	50.7153
PB.2137.16	novel_in_catalog	NFASC	novel	mono-exon			0	2	0	0	0	0	0	0	0	2	0	0	0	0	0	0	0	0	5.74581	0	0	0	0	0	0	0	11.7112	0	0	0	0	0	0	0	0.563703	0.827485	0	0	0	0	5.74581	0	0
PB.2137.17	novel_in_catalog	NFASC	novel	mono-exon			4	2	0	2	2	1	6	4	1	1	0	2	2	1	0	2	4	18.7355	5.74581	0	9.22097	16.6861	10.5064	23.2553	18.7355	5.64003	5.85562	0	9.22097	16.6861	13.9948	0	31.4184	20.5815	0.228571	0.635592	16.6861	10.5064	23.2553	18.7355	5.74581	0	9.22097
PB.2137.18	incomplete-splice_match	NFASC	ENST00000492085.1	mono-exon			1	0	0	4	0	0	3	1	0	0	0	4	0	0	0	1	2	4.68386	0	0	18.4419	0	0	11.6276	4.68386	0	0	0	18.4419	0	0	0	15.7092	10.2908	0.845356	0.963511	0	0	11.6276	4.68386	0	0	18.4419
PB.2137.19	novel_in_catalog	NFASC	novel	mono-exon			1	0	0	1	2	0	3	1	0	0	0	1	2	0	0	1	2	4.68386	0	0	4.61048	16.6861	0	11.6276	4.68386	0	0	0	4.61048	16.6861	0	0	15.7092	10.2908	0.359012	0.747084	16.6861	0	11.6276	4.68386	0	0	4.61048
PB.2137.2	novel_not_in_catalog	NFASC	novel	at_least_one_novel_splicesite			0	1	0	0	0	1	0	0	0	1	0	0	0	1	0	0	0	0	2.8729	0	0	0	10.5064	0	0	0	5.85562	0	0	0	13.9948	0	0	0	0.825498	0.963511	0	10.5064	0	0	2.8729	0	0
PB.2137.20	incomplete-splice_match	NFASC	ENST00000339876.10	mono-exon	FETAL		0	1	0	1	0	0	0	0	0	1	0	1	0	0	0	0	0	0	2.8729	0	4.61048	0	0	0	0	0	5.85562	0	4.61048	0	0	0	0	0	0.270289	0.635592	0	0	0	0	2.8729	0	4.61048
PB.2137.21	incomplete-splice_match	NFASC	ENST00000339876.10	mono-exon			1	7	0	0	1	0	4	1	4	3	0	0	1	0	0	2	2	4.68386	20.1103	0	0	8.34307	0	15.5035	4.68386	22.5601	17.5669	0	0	8.34307	0	0	31.4184	10.2908	0.854445	0.963511	8.34307	0	15.5035	4.68386	20.1103	0	0
PB.2137.22	genic	NFASC	novel	mono-exon			5	3	0	2	0	1	3	5	1	2	0	2	0	1	0	0	3	23.4193	8.61871	0	9.22097	0	10.5064	11.6276	23.4193	5.64003	11.7112	0	9.22097	0	13.9948	0	0	15.4361	1	1	0	10.5064	11.6276	23.4193	8.61871	0	9.22097
PB.2137.23	genic	NFASC	novel	mono-exon			7	7	4	6	3	1	11	7	6	1	4	6	3	1	0	2	9	32.787	20.1103	32.0018	27.6629	25.0292	10.5064	42.6347	32.787	33.8402	5.85562	32.0018	27.6629	25.0292	13.9948	0	31.4184	46.3084	0.857143	0.963511	25.0292	10.5064	42.6347	32.787	20.1103	32.0018	27.6629
PB.2137.24	incomplete-splice_match	NFASC	ENST00000339876.10	mono-exon		ADULT	2	5	7	9	0	0	2	2	5	0	7	9	0	0	0	1	1	9.36773	14.3645	56.0031	41.4943	0	0	7.75176	9.36773	28.2002	0	56.0031	41.4943	0	0	0	15.7092	5.14538	0.049746	0.585048	0	0	7.75176	9.36773	14.3645	56.0031	41.4943
PB.2137.25	incomplete-splice_match	NFASC	ENST00000401399.5	mono-exon			0	1	0	5	0	0	0	0	0	1	0	5	0	0	0	0	0	0	2.8729	0	23.0524	0	0	0	0	0	5.85562	0	23.0524	0	0	0	0	0	0.270289	0.635592	0	0	0	0	2.8729	0	23.0524
PB.2137.3	incomplete-splice_match	NFASC	ENST00000339876.10	3prime_fragment		FETAL	1	2	0	0	7	1	4	1	1	1	0	0	7	1	0	0	4	4.68386	5.74581	0	0	58.4015	10.5064	15.5035	4.68386	5.64003	5.85562	0	0	58.4015	13.9948	0	0	20.5815	0.049746	0.585048	58.4015	10.5064	15.5035	4.68386	5.74581	0	0
PB.2137.4	novel_in_catalog	NFASC	novel	combination_of_known_junctions			0	2	0	0	0	0	0	0	0	2	0	0	0	0	0	0	0	0	5.74581	0	0	0	0	0	0	0	11.7112	0	0	0	0	0	0	0	0.563703	0.827485	0	0	0	0	5.74581	0	0
PB.2137.5	novel_in_catalog	NFASC	novel	combination_of_known_splicesites			0	0	0	0	0	2	0	0	0	0	0	0	0	2	0	0	0	0	0	0	0	0	21.0128	0	0	0	0	0	0	0	27.9896	0	0	0	0.386476	0.747084	0	21.0128	0	0	0	0	0
PB.2137.8	incomplete-splice_match	NFASC	ENST00000367173.7	internal_fragment			0	0	0	0	1	0	1	0	0	0	0	0	1	0	0	0	1	0	0	0	0	8.34307	0	3.87588	0	0	0	0	0	8.34307	0	0	0	5.14538	0.122745	0.585048	8.34307	0	3.87588	0	0	0	0
PB.2137.9	novel_in_catalog	NFASC	novel	mono-exon			0	1	0	1	1	0	0	0	1	0	0	1	1	0	0	0	0	0	2.8729	0	4.61048	8.34307	0	0	0	5.64003	0	0	4.61048	8.34307	0	0	0	0	1	1	8.34307	0	0	0	2.8729	0	4.61048
PB.22263.1	genic	WASF1	novel	mono-exon			0	1	0	0	0	1	0	0	1	0	0	0	0	0	1	0	0	0	2.8729	0	0	0	10.5064	0	0	5.64003	0	0	0	0	0	42.1496	0	0	0.825498	0.963511	0	10.5064	0	0	2.8729	0	0
PB.22263.10	novel_in_catalog	WASF1	novel	combination_of_known_splicesites			1	2	0	0	0	0	2	1	1	1	0	0	0	0	0	0	2	4.68386	5.74581	0	0	0	0	7.75176	4.68386	5.64003	5.85562	0	0	0	0	0	0	10.2908	1	1	0	0	7.75176	4.68386	5.74581	0	0
PB.22263.11	novel_in_catalog	WASF1	novel	mono-exon_by_intron_retention			0	0	0	0	0	0	3	0	0	0	0	0	0	0	0	2	1	0	0	0	0	0	0	11.6276	0	0	0	0	0	0	0	0	31.4184	5.14538	0.386476	0.747084	0	0	11.6276	0	0	0	0
PB.22263.12	novel_not_in_catalog	WASF1	novel	at_least_one_novel_splicesite			1	0	0	0	0	0	1	1	0	0	0	0	0	0	0	1	0	4.68386	0	0	0	0	0	3.87588	4.68386	0	0	0	0	0	0	0	15.7092	0	1	1	0	0	3.87588	4.68386	0	0	0
PB.22263.13	incomplete-splice_match	WASF1	ENST00000392589.6	5prime_fragment			0	11	2	0	3	0	9	0	9	2	2	0	3	0	0	0	9	0	31.6019	16.0009	0	25.0292	0	34.8829	0	50.7603	11.7112	16.0009	0	25.0292	0	0	0	46.3084	0.58208	0.837199	25.0292	0	34.8829	0	31.6019	16.0009	0
PB.22263.14	incomplete-splice_match	WASF1	ENST00000392589.6	5prime_fragment			1	4	0	1	0	0	6	1	3	1	0	1	0	0	0	1	5	4.68386	11.4916	0	4.61048	0	0	23.2553	4.68386	16.9201	5.85562	0	4.61048	0	0	0	15.7092	25.7269	0.854445	0.963511	0	0	23.2553	4.68386	11.4916	0	4.61048
PB.22263.15	incomplete-splice_match	WASF1	ENST00000392589.6	5prime_fragment			0	4	4	1	1	0	1	0	4	0	4	1	1	0	0	1	0	0	11.4916	32.0018	4.61048	8.34307	0	3.87588	0	22.5601	0	32.0018	4.61048	8.34307	0	0	15.7092	0	0.475533	0.827485	8.34307	0	3.87588	0	11.4916	32.0018	4.61048
PB.22263.16	incomplete-splice_match	WASF1	ENST00000392589.6	5prime_fragment	FETAL	ADULT	3	4	6	5	0	0	2	3	1	3	6	5	0	0	0	0	2	14.0516	11.4916	48.0027	23.0524	0	0	7.75176	14.0516	5.64003	17.5669	48.0027	23.0524	0	0	0	0	10.2908	0.049746	0.585048	0	0	7.75176	14.0516	11.4916	48.0027	23.0524
PB.22263.17	incomplete-splice_match	WASF1	ENST00000392589.6	mono-exon			0	2	1	13	0	1	1	0	0	2	1	13	0	0	1	0	1	0	5.74581	8.00045	59.9363	0	10.5064	3.87588	0	0	11.7112	8.00045	59.9363	0	0	42.1496	0	5.14538	0.721277	0.963511	0	10.5064	3.87588	0	5.74581	8.00045	59.9363
PB.22263.18	novel_in_catalog	WASF1	novel	intron_retention			0	1	0	0	0	1	0	0	0	1	0	0	0	1	0	0	0	0	2.8729	0	0	0	10.5064	0	0	0	5.85562	0	0	0	13.9948	0	0	0	0.825498	0.963511	0	10.5064	0	0	2.8729	0	0
PB.22263.19	novel_in_catalog	WASF1	novel	intron_retention			0	4	0	0	4	3	0	0	0	4	0	0	4	3	0	0	0	0	11.4916	0	0	33.3723	31.5192	0	0	0	23.4225	0	0	33.3723	41.9845	0	0	0	0.241887	0.635592	33.3723	31.5192	0	0	11.4916	0	0
PB.22263.2	novel_in_catalog	WASF1	novel	intron_retention			0	0	0	0	1	1	0	0	0	0	0	0	1	0	1	0	0	0	0	0	0	8.34307	10.5064	0	0	0	0	0	0	8.34307	0	42.1496	0	0	0.122745	0.585048	8.34307	10.5064	0	0	0	0	0
PB.22263.20	incomplete-splice_match	WASF1	ENST00000392589.6	5prime_fragment			4	7	0	1	1	0	5	4	7	0	0	1	1	0	0	0	5	18.7355	20.1103	0	4.61048	8.34307	0	19.3794	18.7355	39.4802	0	0	4.61048	8.34307	0	0	0	25.7269	1	1	8.34307	0	19.3794	18.7355	20.1103	0	4.61048
PB.22263.21	incomplete-splice_match	WASF1	ENST00000392588.5	5prime_fragment			1	1	0	0	0	0	0	1	0	1	0	0	0	0	0	0	0	4.68386	2.8729	0	0	0	0	0	4.68386	0	5.85562	0	0	0	0	0	0	0	0.270289	0.635592	0	0	0	4.68386	2.8729	0	0
PB.22263.22	full-splice_match	WASF1	ENST00000359451.6	multi-exon			5	12	1	0	0	3	5	5	6	6	1	0	0	3	0	0	5	23.4193	34.4748	8.00045	0	0	31.5192	19.3794	23.4193	33.8402	35.1337	8.00045	0	0	41.9845	0	0	25.7269	1	1	0	31.5192	19.3794	23.4193	34.4748	8.00045	0
PB.22263.23	novel_not_in_catalog	WASF1	novel	at_least_one_novel_splicesite			0	3	0	0	2	0	4	0	1	2	0	0	2	0	0	0	4	0	8.61871	0	0	16.6861	0	15.5035	0	5.64003	11.7112	0	0	16.6861	0	0	0	20.5815	0.241887	0.635592	16.6861	0	15.5035	0	8.61871	0	0
PB.22263.24	novel_not_in_catalog	WASF1	novel	at_least_one_novel_splicesite			1	1	0	0	0	0	0	1	1	0	0	0	0	0	0	0	0	4.68386	2.8729	0	0	0	0	0	4.68386	5.64003	0	0	0	0	0	0	0	0	0.270289	0.635592	0	0	0	4.68386	2.8729	0	0
PB.22263.25	novel_in_catalog	WASF1	novel	intron_retention	ADULT		1	2	0	0	5	3	1	1	0	2	0	0	5	2	1	1	0	4.68386	5.74581	0	0	41.7153	31.5192	3.87588	4.68386	0	11.7112	0	0	41.7153	27.9896	42.1496	15.7092	0	0.211798	0.635592	41.7153	31.5192	3.87588	4.68386	5.74581	0	0
PB.22263.26	incomplete-splice_match	WASF1	ENST00000392589.6	5prime_fragment			1	2	0	1	0	0	4	1	2	0	0	1	0	0	0	1	3	4.68386	5.74581	0	4.61048	0	0	15.5035	4.68386	11.2801	0	0	4.61048	0	0	0	15.7092	15.4361	0.854445	0.963511	0	0	15.5035	4.68386	5.74581	0	4.61048
PB.22263.27	incomplete-splice_match	WASF1	ENST00000392587.6	3prime_fragment		Fetal	0	0	0	0	1	1	1	0	0	0	0	0	1	1	0	1	0	0	0	0	0	8.34307	10.5064	3.87588	0	0	0	0	0	8.34307	13.9948	0	15.7092	0	0.0319112	0.585048	8.34307	10.5064	3.87588	0	0	0	0
PB.22263.3	full-splice_match	WASF1	ENST00000392587.6	multi-exon			3	4	1	0	2	0	1	3	2	2	1	0	2	0	0	0	1	14.0516	11.4916	8.00045	0	16.6861	0	3.87588	14.0516	11.2801	11.7112	8.00045	0	16.6861	0	0	0	5.14538	1	1	16.6861	0	3.87588	14.0516	11.4916	8.00045	0
PB.22263.4	full-splice_match	WASF1	ENST00000392587.6	multi-exon			114	144	5	4	80	60	120	114	77	67	5	4	80	50	10	26	94	533.96	413.698	40.0022	18.4419	667.445	630.385	465.105	533.96	434.282	392.327	40.0022	18.4419	667.445	699.741	421.496	408.439	483.666	0.114286	0.585048	667.445	630.385	465.105	533.96	413.698	40.0022	18.4419
PB.22263.5	novel_in_catalog	WASF1	novel	intron_retention			1	0	0	0	3	0	3	1	0	0	0	0	3	0	0	1	2	4.68386	0	0	0	25.0292	0	11.6276	4.68386	0	0	0	0	25.0292	0	0	15.7092	10.2908	0.241887	0.635592	25.0292	0	11.6276	4.68386	0	0	0
PB.22263.6	full-splice_match	WASF1	ENST00000392589.6	multi-exon			4	3	0	0	2	3	1	4	1	2	0	0	2	2	1	0	1	18.7355	8.61871	0	0	16.6861	31.5192	3.87588	18.7355	5.64003	11.7112	0	0	16.6861	27.9896	42.1496	0	5.14538	0.372456	0.747084	16.6861	31.5192	3.87588	18.7355	8.61871	0	0
PB.22263.7	full-splice_match	WASF1	ENST00000392588.5	multi-exon		FETAL	6	15	0	0	6	10	19	6	6	9	0	0	6	9	1	4	15	28.1032	43.0935	0	0	50.0584	105.064	73.6417	28.1032	33.8402	52.7006	0	0	50.0584	125.953	42.1496	62.8368	77.1807	0.049746	0.585048	50.0584	105.064	73.6417	28.1032	43.0935	0	0
PB.22263.8	novel_not_in_catalog	WASF1	novel	at_least_one_novel_splicesite			0	0	0	0	0	1	3	0	0	0	0	0	0	1	0	1	2	0	0	0	0	0	10.5064	11.6276	0	0	0	0	0	0	13.9948	0	15.7092	10.2908	0.122745	0.585048	0	10.5064	11.6276	0	0	0	0
PB.22263.9	novel_in_catalog	WASF1	novel	combination_of_known_junctions			3	3	0	0	3	2	1	3	3	0	0	0	3	1	1	0	1	14.0516	8.61871	0	0	25.0292	21.0128	3.87588	14.0516	16.9201	0	0	0	25.0292	13.9948	42.1496	0	5.14538	0.211798	0.635592	25.0292	21.0128	3.87588	14.0516	8.61871	0	0
PB.23928.1	incomplete-splice_match	MTPN	ENST00000393085.4	5prime_fragment			1	1	0	0	0	0	1	1	1	0	0	0	0	0	0	0	1	4.68386	2.8729	0	0	0	0	3.87588	4.68386	5.64003	0	0	0	0	0	0	0	5.14538	0.845356	0.963511	0	0	3.87588	4.68386	2.8729	0	0
PB.23928.2	genic	MTPN	novel	mono-exon			3	8	1	0	1	0	6	3	7	1	1	0	1	0	0	0	6	14.0516	22.9832	8.00045	0	8.34307	0	23.2553	14.0516	39.4802	5.85562	8.00045	0	8.34307	0	0	0	30.8723	1	1	8.34307	0	23.2553	14.0516	22.9832	8.00045	0
PB.23928.3	full-splice_match	MTPN	ENST00000393085.4	multi-exon		FETAL	3	2	0	0	4	5	20	3	1	1	0	0	4	4	1	11	9	14.0516	5.74581	0	0	33.3723	52.532	77.5176	14.0516	5.64003	5.85562	0	0	33.3723	55.9793	42.1496	172.801	46.3084	0.049746	0.585048	33.3723	52.532	77.5176	14.0516	5.74581	0	0
PB.23928.4	incomplete-splice_match	MTPN	ENST00000393085.4	5prime_fragment			0	1	0	0	0	1	0	0	1	0	0	0	0	1	0	0	0	0	2.8729	0	0	0	10.5064	0	0	5.64003	0	0	0	0	13.9948	0	0	0	0.825498	0.963511	0	10.5064	0	0	2.8729	0	0
PB.23928.5	incomplete-splice_match	MTPN	ENST00000393085.4	mono-exon			2	3	10	2	1	0	13	2	3	0	10	2	1	0	0	2	11	9.36773	8.61871	80.0045	9.22097	8.34307	0	50.3864	9.36773	16.9201	0	80.0045	9.22097	8.34307	0	0	31.4184	56.5992	0.4	0.760879	8.34307	0	50.3864	9.36773	8.61871	80.0045	9.22097
PB.23928.6	incomplete-splice_match	MTPN	ENST00000393085.4	mono-exon	FETAL		0	3	2	13	0	0	1	0	1	2	2	13	0	0	0	0	1	0	8.61871	16.0009	59.9363	0	0	3.87588	0	5.64003	11.7112	16.0009	59.9363	0	0	0	0	5.14538	0.19909	0.635592	0	0	3.87588	0	8.61871	16.0009	59.9363
PB.23928.7	full-splice_match	MTPN	ENST00000393085.4	multi-exon		ADULT	2	17	2	3	0	0	0	2	6	11	2	3	0	0	0	0	0	9.36773	48.8393	16.0009	13.8314	0	0	0	9.36773	33.8402	64.4119	16.0009	13.8314	0	0	0	0	0	0.0435966	0.585048	0	0	0	9.36773	48.8393	16.0009	13.8314
PB.23928.8	incomplete-splice_match	MTPN	ENST00000393085.4	mono-exon	ADULT		0	0	0	3	0	0	0	0	0	0	0	3	0	0	0	0	0	0	0	0	13.8314	0	0	0	0	0	0	0	13.8314	0	0	0	0	0	0.563703	0.827485	0	0	0	0	0	0	13.8314
PB.23928.9	incomplete-splice_match	MTPN	ENST00000393085.4	5prime_fragment			0	2	0	7	0	0	0	0	0	2	0	7	0	0	0	0	0	0	5.74581	0	32.2734	0	0	0	0	0	11.7112	0	32.2734	0	0	0	0	0	0.270289	0.635592	0	0	0	0	5.74581	0	32.2734
PB.2613.1	full-splice_match	PFKP	ENST00000381125.9	multi-exon			103	87	6	2	4	5	7	103	40	47	6	2	4	5	0	1	6	482.438	249.943	48.0027	9.22097	33.3723	52.532	27.1312	482.438	225.601	275.214	48.0027	9.22097	33.3723	69.9741	0	15.7092	30.8723	0.628571	0.888496	33.3723	52.532	27.1312	482.438	249.943	48.0027	9.22097
PB.2613.10	incomplete-splice_match	PFKP	ENST00000381075.6	5prime_fragment			5	8	0	0	0	0	2	5	7	1	0	0	0	0	0	0	2	23.4193	22.9832	0	0	0	0	7.75176	23.4193	39.4802	5.85562	0	0	0	0	0	0	10.2908	0.558452	0.827485	0	0	7.75176	23.4193	22.9832	0	0
PB.2613.11	full-splice_match	PFKP	ENST00000415005.6	multi-exon		ADULT	8	12	2	2	0	0	0	8	4	8	2	2	0	0	0	0	0	37.4709	34.4748	16.0009	9.22097	0	0	0	37.4709	22.5601	46.845	16.0009	9.22097	0	0	0	0	0	0.0435966	0.585048	0	0	0	37.4709	34.4748	16.0009	9.22097
PB.2613.12	incomplete-splice_match	PFKP	ENST00000415005.6	5prime_fragment			2	9	0	2	0	0	2	2	6	3	0	2	0	0	0	1	1	9.36773	25.8561	0	9.22097	0	0	7.75176	9.36773	33.8402	17.5669	0	9.22097	0	0	0	15.7092	5.14538	0.19909	0.635592	0	0	7.75176	9.36773	25.8561	0	9.22097
PB.2613.13	incomplete-splice_match	PFKP	ENST00000415005.6	5prime_fragment		Adult	1	4	2	2	0	0	0	1	4	0	2	2	0	0	0	0	0	4.68386	11.4916	16.0009	9.22097	0	0	0	4.68386	22.5601	0	16.0009	9.22097	0	0	0	0	0	0.0435966	0.585048	0	0	0	4.68386	11.4916	16.0009	9.22097
PB.2613.14	incomplete-splice_match	PFKP	ENST00000415005.6	5prime_fragment			0	3	0	3	0	0	0	0	1	2	0	3	0	0	0	0	0	0	8.61871	0	13.8314	0	0	0	0	5.64003	11.7112	0	13.8314	0	0	0	0	0	0.270289	0.635592	0	0	0	0	8.61871	0	13.8314
PB.2613.15	incomplete-splice_match	PFKP	ENST00000415005.6	5prime_fragment		Adult	1	1	2	3	0	0	0	1	0	1	2	3	0	0	0	0	0	4.68386	2.8729	16.0009	13.8314	0	0	0	4.68386	0	5.85562	16.0009	13.8314	0	0	0	0	0	0.0435966	0.585048	0	0	0	4.68386	2.8729	16.0009	13.8314
PB.2613.16	incomplete-splice_match	PFKP	ENST00000415005.6	5prime_fragment			1	0	1	0	1	1	0	1	0	0	1	0	1	0	1	0	0	4.68386	0	8.00045	0	8.34307	10.5064	0	4.68386	0	0	8.00045	0	8.34307	0	42.1496	0	0	0.359012	0.747084	8.34307	10.5064	0	4.68386	0	8.00045	0
PB.2613.17	incomplete-splice_match	PFKP	ENST00000415005.6	5prime_fragment			0	0	2	0	0	0	0	0	0	0	2	0	0	0	0	0	0	0	0	16.0009	0	0	0	0	0	0	0	16.0009	0	0	0	0	0	0	0.563703	0.827485	0	0	0	0	0	16.0009	0
PB.2613.18	novel_in_catalog	PFKP	novel	combination_of_known_junctions			0	0	0	0	0	0	2	0	0	0	0	0	0	0	0	1	1	0	0	0	0	0	0	7.75176	0	0	0	0	0	0	0	0	15.7092	5.14538	0.386476	0.747084	0	0	7.75176	0	0	0	0
PB.2613.19	full-splice_match	PFKP	ENST00000381072.5	multi-exon			0	0	0	0	1	1	0	0	0	0	0	0	1	1	0	0	0	0	0	0	0	8.34307	10.5064	0	0	0	0	0	0	8.34307	13.9948	0	0	0	0.122745	0.585048	8.34307	10.5064	0	0	0	0	0
PB.2613.20	full-splice_match	PFKP	ENST00000381072.5	multi-exon			3	1	1	2	2	0	4	3	1	0	1	2	2	0	0	0	4	14.0516	2.8729	8.00045	9.22097	16.6861	0	15.5035	14.0516	5.64003	0	8.00045	9.22097	16.6861	0	0	0	20.5815	0.628571	0.888496	16.6861	0	15.5035	14.0516	2.8729	8.00045	9.22097
PB.2613.21	full-splice_match	PFKP	ENST00000381072.5	multi-exon	Fetal		1	2	1	7	1	0	10	1	1	1	1	7	1	0	0	2	8	4.68386	5.74581	8.00045	32.2734	8.34307	0	38.7588	4.68386	5.64003	5.85562	8.00045	32.2734	8.34307	0	0	31.4184	41.1631	0.857143	0.963511	8.34307	0	38.7588	4.68386	5.74581	8.00045	32.2734
PB.2613.22	full-splice_match	PFKP	ENST00000381072.5	multi-exon	FETAL		0	2	0	2	0	0	1	0	1	1	0	2	0	0	0	1	0	0	5.74581	0	9.22097	0	0	3.87588	0	5.64003	5.85562	0	9.22097	0	0	0	15.7092	0	0.558452	0.827485	0	0	3.87588	0	5.74581	0	9.22097
PB.2613.23	incomplete-splice_match	PFKP	ENST00000381072.5	5prime_fragment	FETAL		0	0	0	2	0	0	0	0	0	0	0	2	0	0	0	0	0	0	0	0	9.22097	0	0	0	0	0	0	0	9.22097	0	0	0	0	0	0.563703	0.827485	0	0	0	0	0	0	9.22097
PB.2613.24	incomplete-splice_match	PFKP	ENST00000381072.5	5prime_fragment			0	2	0	3	0	0	0	0	1	1	0	3	0	0	0	0	0	0	5.74581	0	13.8314	0	0	0	0	5.64003	5.85562	0	13.8314	0	0	0	0	0	0.270289	0.635592	0	0	0	0	5.74581	0	13.8314
PB.2613.25	incomplete-splice_match	PFKP	ENST00000381125.9	mono-exon			0	0	2	8	0	1	0	0	0	0	2	8	0	0	1	0	0	0	0	16.0009	36.8839	0	10.5064	0	0	0	0	16.0009	36.8839	0	0	42.1496	0	0	0.558452	0.827485	0	10.5064	0	0	0	16.0009	36.8839
PB.2613.3	genic	PFKP	novel	mono-exon			1	4	0	0	1	1	1	1	2	2	0	0	1	1	0	0	1	4.68386	11.4916	0	0	8.34307	10.5064	3.87588	4.68386	11.2801	11.7112	0	0	8.34307	13.9948	0	0	5.14538	0.59256	0.848652	8.34307	10.5064	3.87588	4.68386	11.4916	0	0
PB.2613.4	novel_not_in_catalog	PFKP	novel	at_least_one_novel_splicesite			0	2	0	0	0	0	0	0	1	1	0	0	0	0	0	0	0	0	5.74581	0	0	0	0	0	0	5.64003	5.85562	0	0	0	0	0	0	0	0.563703	0.827485	0	0	0	0	5.74581	0	0
PB.2613.5	novel_in_catalog	PFKP	novel	combination_of_known_splicesites		FETAL	2	0	0	0	3	3	3	2	0	0	0	0	3	1	2	1	2	9.36773	0	0	0	25.0292	31.5192	11.6276	9.36773	0	0	0	0	25.0292	13.9948	84.2993	15.7092	10.2908	0.0435966	0.585048	25.0292	31.5192	11.6276	9.36773	0	0	0
PB.2613.6	novel_not_in_catalog	PFKP	novel	at_least_one_novel_splicesite			0	2	0	0	0	0	0	0	1	1	0	0	0	0	0	0	0	0	5.74581	0	0	0	0	0	0	5.64003	5.85562	0	0	0	0	0	0	0	0.563703	0.827485	0	0	0	0	5.74581	0	0
PB.2613.7	novel_in_catalog	PFKP	novel	combination_of_known_junctions			2	0	0	0	0	0	0	2	0	0	0	0	0	0	0	0	0	9.36773	0	0	0	0	0	0	9.36773	0	0	0	0	0	0	0	0	0	0.563703	0.827485	0	0	0	9.36773	0	0	0
PB.2613.8	novel_not_in_catalog	PFKP	novel	at_least_one_novel_splicesite	Fetal		5	2	0	0	0	0	1	5	2	0	0	0	0	0	0	1	0	23.4193	5.74581	0	0	0	0	3.87588	23.4193	11.2801	0	0	0	0	0	0	15.7092	0	0.558452	0.827485	0	0	3.87588	23.4193	5.74581	0	0
PB.2613.9	incomplete-splice_match	PFKP	ENST00000381075.6	5prime_fragment			3	6	1	0	0	0	1	3	5	1	1	0	0	0	0	0	1	14.0516	17.2374	8.00045	0	0	0	3.87588	14.0516	28.2002	5.85562	8.00045	0	0	0	0	0	5.14538	0.19909	0.635592	0	0	3.87588	14.0516	17.2374	8.00045	0
PB.28703.1	novel_in_catalog	GDI1	novel	intron_retention			1	4	0	1	11	3	10	1	1	3	0	1	11	3	0	4	6	4.68386	11.4916	0	4.61048	91.7737	31.5192	38.7588	4.68386	5.64003	17.5669	0	4.61048	91.7737	41.9845	0	62.8368	30.8723	0.0571429	0.585048	91.7737	31.5192	38.7588	4.68386	11.4916	0	4.61048
PB.28703.10	novel_in_catalog	GDI1	novel	intron_retention			1	0	0	0	2	0	0	1	0	0	0	0	2	0	0	0	0	4.68386	0	0	0	16.6861	0	0	4.68386	0	0	0	0	16.6861	0	0	0	0	0.825498	0.963511	16.6861	0	0	4.68386	0	0	0
PB.28703.11	novel_in_catalog	GDI1	novel	mono-exon_by_intron_retention			0	1	0	0	0	0	1	0	0	1	0	0	0	0	0	0	1	0	2.8729	0	0	0	0	3.87588	0	0	5.85562	0	0	0	0	0	0	5.14538	0.825498	0.963511	0	0	3.87588	0	2.8729	0	0
PB.28703.12	novel_not_in_catalog	GDI1	novel	at_least_one_novel_splicesite			0	2	0	0	0	0	1	0	2	0	0	0	0	0	0	0	1	0	5.74581	0	0	0	0	3.87588	0	11.2801	0	0	0	0	0	0	0	5.14538	1	1	0	0	3.87588	0	5.74581	0	0
PB.28703.13	novel_not_in_catalog	GDI1	novel	at_least_one_novel_splicesite			2	1	0	0	0	0	0	2	1	0	0	0	0	0	0	0	0	9.36773	2.8729	0	0	0	0	0	9.36773	5.64003	0	0	0	0	0	0	0	0	0.270289	0.635592	0	0	0	9.36773	2.8729	0	0
PB.28703.14	novel_not_in_catalog	GDI1	novel	at_least_one_novel_splicesite			1	0	0	0	0	0	1	1	0	0	0	0	0	0	0	0	1	4.68386	0	0	0	0	0	3.87588	4.68386	0	0	0	0	0	0	0	0	5.14538	1	1	0	0	3.87588	4.68386	0	0	0
PB.28703.15	novel_not_in_catalog	GDI1	novel	at_least_one_novel_splicesite	Fetal		1	0	0	0	1	0	0	1	0	0	0	0	1	0	0	0	0	4.68386	0	0	0	8.34307	0	0	4.68386	0	0	0	0	8.34307	0	0	0	0	0.825498	0.963511	8.34307	0	0	4.68386	0	0	0
PB.28703.16	novel_not_in_catalog	GDI1	novel	at_least_one_novel_splicesite			0	2	0	0	0	0	0	0	2	0	0	0	0	0	0	0	0	0	5.74581	0	0	0	0	0	0	11.2801	0	0	0	0	0	0	0	0	0.563703	0.827485	0	0	0	0	5.74581	0	0
PB.28703.17	novel_not_in_catalog	GDI1	novel	at_least_one_novel_splicesite			0	1	0	0	0	0	1	0	1	0	0	0	0	0	0	1	0	0	2.8729	0	0	0	0	3.87588	0	5.64003	0	0	0	0	0	0	15.7092	0	0.825498	0.963511	0	0	3.87588	0	2.8729	0	0
PB.28703.18	novel_not_in_catalog	GDI1	novel	at_least_one_novel_splicesite	Adult		1	0	1	0	0	0	1	1	0	0	1	0	0	0	0	1	0	4.68386	0	8.00045	0	0	0	3.87588	4.68386	0	0	8.00045	0	0	0	0	15.7092	0	0.558452	0.827485	0	0	3.87588	4.68386	0	8.00045	0
PB.28703.19	novel_not_in_catalog	GDI1	novel	at_least_one_novel_splicesite			0	1	0	0	0	0	1	0	1	0	0	0	0	0	0	1	0	0	2.8729	0	0	0	0	3.87588	0	5.64003	0	0	0	0	0	0	15.7092	0	0.825498	0.963511	0	0	3.87588	0	2.8729	0	0
PB.28703.2	novel_in_catalog	GDI1	novel	intron_retention			23	26	2	14	65	19	73	23	17	9	2	14	65	15	4	9	64	107.729	74.6955	16.0009	64.5468	542.299	199.622	282.939	107.729	95.8805	52.7006	16.0009	64.5468	542.299	209.922	168.599	141.383	329.304	0.0571429	0.585048	542.299	199.622	282.939	107.729	74.6955	16.0009	64.5468
PB.28703.20	full-splice_match	GDI1	ENST00000481304.5	multi-exon			0	0	0	0	1	0	3	0	0	0	0	0	1	0	0	0	3	0	0	0	0	8.34307	0	11.6276	0	0	0	0	0	8.34307	0	0	0	15.4361	0.122745	0.585048	8.34307	0	11.6276	0	0	0	0
PB.28703.21	novel_in_catalog	GDI1	novel	intron_retention		FETAL	0	0	0	1	5	4	4	0	0	0	0	1	5	4	0	1	3	0	0	0	4.61048	41.7153	42.0256	15.5035	0	0	0	0	4.61048	41.7153	55.9793	0	15.7092	15.4361	0.0435966	0.585048	41.7153	42.0256	15.5035	0	0	0	4.61048
PB.28703.22	full-splice_match	GDI1	ENST00000447750.7	multi-exon	Adult		1	1	0	0	0	0	0	1	1	0	0	0	0	0	0	0	0	4.68386	2.8729	0	0	0	0	0	4.68386	5.64003	0	0	0	0	0	0	0	0	0.270289	0.635592	0	0	0	4.68386	2.8729	0	0
PB.28703.23	novel_not_in_catalog	GDI1	novel	at_least_one_novel_splicesite			0	1	0	0	0	0	3	0	1	0	0	0	0	0	0	1	2	0	2.8729	0	0	0	0	11.6276	0	5.64003	0	0	0	0	0	0	15.7092	10.2908	0.825498	0.963511	0	0	11.6276	0	2.8729	0	0
PB.28703.24	novel_in_catalog	GDI1	novel	intron_retention			0	2	0	0	0	0	0	0	2	0	0	0	0	0	0	0	0	0	5.74581	0	0	0	0	0	0	11.2801	0	0	0	0	0	0	0	0	0.563703	0.827485	0	0	0	0	5.74581	0	0
PB.28703.25	incomplete-splice_match	GDI1	ENST00000447750.7	5prime_fragment			6	7	0	2	1	0	12	6	5	2	0	2	1	0	0	3	9	28.1032	20.1103	0	9.22097	8.34307	0	46.5105	28.1032	28.2002	11.7112	0	9.22097	8.34307	0	0	47.1276	46.3084	1	1	8.34307	0	46.5105	28.1032	20.1103	0	9.22097
PB.28703.26	incomplete-splice_match	GDI1	ENST00000447750.7	5prime_fragment			3	5	0	3	0	0	2	3	4	1	0	3	0	0	0	0	2	14.0516	14.3645	0	13.8314	0	0	7.75176	14.0516	22.5601	5.85562	0	13.8314	0	0	0	0	10.2908	0.19909	0.635592	0	0	7.75176	14.0516	14.3645	0	13.8314
PB.28703.27	incomplete-splice_match	GDI1	ENST00000447750.7	5prime_fragment			8	11	4	1	4	1	7	8	8	3	4	1	4	1	0	1	6	37.4709	31.6019	32.0018	4.61048	33.3723	10.5064	27.1312	37.4709	45.1202	17.5669	32.0018	4.61048	33.3723	13.9948	0	15.7092	30.8723	0.857143	0.963511	33.3723	10.5064	27.1312	37.4709	31.6019	32.0018	4.61048
PB.28703.28	incomplete-splice_match	GDI1	ENST00000447750.7	5prime_fragment			5	10	5	1	0	2	8	5	5	5	5	1	0	1	1	3	5	23.4193	28.729	40.0022	4.61048	0	21.0128	31.007	23.4193	28.2002	29.2781	40.0022	4.61048	0	13.9948	42.1496	47.1276	25.7269	0.628571	0.888496	0	21.0128	31.007	23.4193	28.729	40.0022	4.61048
PB.28703.29	full-splice_match	GDI1	ENST00000468483.5	multi-exon			1	1	0	1	0	0	2	1	1	0	0	1	0	0	0	0	2	4.68386	2.8729	0	4.61048	0	0	7.75176	4.68386	5.64003	0	0	4.61048	0	0	0	0	10.2908	0.854445	0.963511	0	0	7.75176	4.68386	2.8729	0	4.61048
PB.28703.3	full-splice_match	GDI1	ENST00000447750.7	multi-exon			523	557	60	45	282	168	479	523	322	235	60	45	282	139	29	72	407	2449.66	1600.21	480.027	207.472	2352.74	1765.08	1856.55	2449.66	1816.09	1376.07	480.027	207.472	2352.74	1945.28	1222.34	1131.06	2094.17	0.4	0.760879	2352.74	1765.08	1856.55	2449.66	1600.21	480.027	207.472
PB.28703.30	incomplete-splice_match	GDI1	ENST00000447750.7	5prime_fragment		ADULT	4	8	5	8	0	0	3	4	8	0	5	8	0	0	0	0	3	18.7355	22.9832	40.0022	36.8839	0	0	11.6276	18.7355	45.1202	0	40.0022	36.8839	0	0	0	0	15.4361	0.049746	0.585048	0	0	11.6276	18.7355	22.9832	40.0022	36.8839
PB.28703.31	incomplete-splice_match	GDI1	ENST00000447750.7	5prime_fragment			6	11	4	14	0	1	5	6	8	3	4	14	0	0	1	1	4	28.1032	31.6019	32.0018	64.5468	0	10.5064	19.3794	28.1032	45.1202	17.5669	32.0018	64.5468	0	0	42.1496	15.7092	20.5815	0.0571429	0.585048	0	10.5064	19.3794	28.1032	31.6019	32.0018	64.5468
PB.28703.32	full-splice_match	GDI1	ENST00000468483.5	multi-exon			4	10	2	6	0	2	4	4	5	5	2	6	0	1	1	0	4	18.7355	28.729	16.0009	27.6629	0	21.0128	15.5035	18.7355	28.2002	29.2781	16.0009	27.6629	0	13.9948	42.1496	0	20.5815	0.228571	0.635592	0	21.0128	15.5035	18.7355	28.729	16.0009	27.6629
PB.28703.33	full-splice_match	GDI1	ENST00000465640.1	multi-exon			0	3	4	9	1	0	1	0	0	3	4	9	1	0	0	0	1	0	8.61871	32.0018	41.4943	8.34307	0	3.87588	0	0	17.5669	32.0018	41.4943	8.34307	0	0	0	5.14538	0.284503	0.667548	8.34307	0	3.87588	0	8.61871	32.0018	41.4943
PB.28703.34	incomplete-splice_match	GDI1	ENST00000447750.7	mono-exon			2	15	13	60	0	3	7	2	9	6	13	60	0	2	1	3	4	9.36773	43.0935	104.006	276.629	0	31.5192	27.1312	9.36773	50.7603	35.1337	104.006	276.629	0	27.9896	42.1496	47.1276	20.5815	0.228571	0.635592	0	31.5192	27.1312	9.36773	43.0935	104.006	276.629
PB.28703.4	novel_not_in_catalog	GDI1	novel	at_least_one_novel_splicesite			2	1	0	0	0	0	0	2	1	0	0	0	0	0	0	0	0	9.36773	2.8729	0	0	0	0	0	9.36773	5.64003	0	0	0	0	0	0	0	0	0.270289	0.635592	0	0	0	9.36773	2.8729	0	0
PB.28703.5	novel_not_in_catalog	GDI1	novel	at_least_one_novel_splicesite			0	0	0	0	0	1	1	0	0	0	0	0	0	0	1	0	1	0	0	0	0	0	10.5064	3.87588	0	0	0	0	0	0	0	42.1496	0	5.14538	0.122745	0.585048	0	10.5064	3.87588	0	0	0	0
PB.28703.6	novel_not_in_catalog	GDI1	novel	at_least_one_novel_splicesite			0	1	0	0	0	0	1	0	0	1	0	0	0	0	0	1	0	0	2.8729	0	0	0	0	3.87588	0	0	5.85562	0	0	0	0	0	15.7092	0	0.825498	0.963511	0	0	3.87588	0	2.8729	0	0
PB.28703.7	novel_not_in_catalog	GDI1	novel	at_least_one_novel_splicesite			0	2	0	1	0	0	0	0	1	1	0	1	0	0	0	0	0	0	5.74581	0	4.61048	0	0	0	0	5.64003	5.85562	0	4.61048	0	0	0	0	0	0.270289	0.635592	0	0	0	0	5.74581	0	4.61048
PB.28703.8	incomplete-splice_match	GDI1	ENST00000491154.1	intron_retention			0	2	0	0	0	0	0	0	0	2	0	0	0	0	0	0	0	0	5.74581	0	0	0	0	0	0	0	11.7112	0	0	0	0	0	0	0	0.563703	0.827485	0	0	0	0	5.74581	0	0
PB.28703.9	novel_in_catalog	GDI1	novel	intron_retention	FETAL		0	0	0	0	0	1	2	0	0	0	0	0	0	1	0	0	2	0	0	0	0	0	10.5064	7.75176	0	0	0	0	0	0	13.9948	0	0	10.2908	0.122745	0.585048	0	10.5064	7.75176	0	0	0	0
PB.4507.1	novel_in_catalog	PAAF1	novel	combination_of_known_junctions			1	0	1	3	0	0	0	1	0	0	1	3	0	0	0	0	0	4.68386	0	8.00045	13.8314	0	0	0	4.68386	0	0	8.00045	13.8314	0	0	0	0	0	0.11867	0.585048	0	0	0	4.68386	0	8.00045	13.8314
PB.4507.10	incomplete-splice_match	PAAF1	ENST00000544909.5	5prime_fragment			0	1	1	0	0	0	0	0	1	0	1	0	0	0	0	0	0	0	2.8729	8.00045	0	0	0	0	0	5.64003	0	8.00045	0	0	0	0	0	0	0.270289	0.635592	0	0	0	0	2.8729	8.00045	0
PB.4507.12	incomplete-splice_match	PAAF1	ENST00000544909.5	5prime_fragment			0	1	1	1	0	0	0	0	0	1	1	1	0	0	0	0	0	0	2.8729	8.00045	4.61048	0	0	0	0	0	5.85562	8.00045	4.61048	0	0	0	0	0	0.11867	0.585048	0	0	0	0	2.8729	8.00045	4.61048
PB.4507.13	incomplete-splice_match	PAAF1	ENST00000544909.5	5prime_fragment			0	0	0	1	0	0	1	0	0	0	0	1	0	0	0	0	1	0	0	0	4.61048	0	0	3.87588	0	0	0	0	4.61048	0	0	0	0	5.14538	1	1	0	0	3.87588	0	0	0	4.61048
PB.4507.2	novel_not_in_catalog	PAAF1	novel	at_least_one_novel_splicesite			4	9	1	3	7	5	6	4	7	2	1	3	7	5	0	0	6	18.7355	25.8561	8.00045	13.8314	58.4015	52.532	23.2553	18.7355	39.4802	11.7112	8.00045	13.8314	58.4015	69.9741	0	0	30.8723	0.114286	0.585048	58.4015	52.532	23.2553	18.7355	25.8561	8.00045	13.8314
PB.4507.3	full-splice_match	PAAF1	ENST00000381783.4	multi-exon		FETAL	0	0	0	0	10	6	14	0	0	0	0	0	10	6	0	1	13	0	0	0	0	83.4307	63.0385	54.2623	0	0	0	0	0	83.4307	83.9689	0	15.7092	66.89	0.0319112	0.585048	83.4307	63.0385	54.2623	0	0	0	0
PB.4507.4	novel_not_in_catalog	PAAF1	novel	at_least_one_novel_splicesite			0	4	5	2	0	0	1	0	0	4	5	2	0	0	0	0	1	0	11.4916	40.0022	9.22097	0	0	3.87588	0	0	23.4225	40.0022	9.22097	0	0	0	0	5.14538	0.19909	0.635592	0	0	3.87588	0	11.4916	40.0022	9.22097
PB.4507.5	novel_in_catalog	PAAF1	novel	combination_of_known_junctions		ADULT	10	9	4	16	1	0	0	10	6	3	4	16	1	0	0	0	0	46.8386	25.8561	32.0018	73.7677	8.34307	0	0	46.8386	33.8402	17.5669	32.0018	73.7677	8.34307	0	0	0	0	0.049746	0.585048	8.34307	0	0	46.8386	25.8561	32.0018	73.7677
PB.4507.7	novel_in_catalog	PAAF1	novel	combination_of_known_junctions			0	2	0	0	0	0	0	0	1	1	0	0	0	0	0	0	0	0	5.74581	0	0	0	0	0	0	5.64003	5.85562	0	0	0	0	0	0	0	0.563703	0.827485	0	0	0	0	5.74581	0	0
PB.4507.8	full-splice_match	PAAF1	ENST00000376384.9	multi-exon	ADULT		0	0	0	4	0	0	0	0	0	0	0	4	0	0	0	0	0	0	0	0	18.4419	0	0	0	0	0	0	0	18.4419	0	0	0	0	0	0.563703	0.827485	0	0	0	0	0	0	18.4419
PB.4507.9	incomplete-splice_match	PAAF1	ENST00000376384.9	5prime_fragment			0	1	0	3	0	0	1	0	1	0	0	3	0	0	0	0	1	0	2.8729	0	13.8314	0	0	3.87588	0	5.64003	0	0	13.8314	0	0	0	0	5.14538	0.845356	0.963511	0	0	3.87588	0	2.8729	0	13.8314
PB.4915.1	full-splice_match	FXYD6	ENST00000584394.5	multi-exon			3	1	0	0	0	1	3	3	1	0	0	0	0	1	0	1	2	14.0516	2.8729	0	0	0	10.5064	11.6276	14.0516	5.64003	0	0	0	0	13.9948	0	15.7092	10.2908	0.854445	0.963511	0	10.5064	11.6276	14.0516	2.8729	0	0
PB.4915.10	full-splice_match	FXYD6	ENST00000527717.5	multi-exon			4	1	0	0	0	0	1	4	1	0	0	0	0	0	0	0	1	18.7355	2.8729	0	0	0	0	3.87588	18.7355	5.64003	0	0	0	0	0	0	0	5.14538	0.845356	0.963511	0	0	3.87588	18.7355	2.8729	0	0
PB.4915.11	incomplete-splice_match	FXYD6	ENST00000583233.5	5prime_fragment	Adult		2	2	2	3	0	0	5	2	1	1	2	3	0	0	0	2	3	9.36773	5.74581	16.0009	13.8314	0	0	19.3794	9.36773	5.64003	5.85562	16.0009	13.8314	0	0	0	31.4184	15.4361	0.59256	0.848652	0	0	19.3794	9.36773	5.74581	16.0009	13.8314
PB.4915.12	incomplete-splice_match	FXYD6	ENST00000524656.5	5prime_fragment			4	6	2	6	0	3	2	4	4	2	2	6	0	2	1	0	2	18.7355	17.2374	16.0009	27.6629	0	31.5192	7.75176	18.7355	22.5601	11.7112	16.0009	27.6629	0	27.9896	42.1496	0	10.2908	0.628571	0.888496	0	31.5192	7.75176	18.7355	17.2374	16.0009	27.6629
PB.4915.13	incomplete-splice_match	FXYD6	ENST00000583233.5	5prime_fragment			3	5	0	1	1	0	1	3	3	2	0	1	1	0	0	1	0	14.0516	14.3645	0	4.61048	8.34307	0	3.87588	14.0516	16.9201	11.7112	0	4.61048	8.34307	0	0	15.7092	0	0.475533	0.827485	8.34307	0	3.87588	14.0516	14.3645	0	4.61048
PB.4915.14	incomplete-splice_match	FXYD6	ENST00000583233.5	5prime_fragment			0	0	0	1	0	0	2	0	0	0	0	1	0	0	0	0	2	0	0	0	4.61048	0	0	7.75176	0	0	0	0	4.61048	0	0	0	0	10.2908	0.825498	0.963511	0	0	7.75176	0	0	0	4.61048
PB.4915.15	full-splice_match	FXYD6	ENST00000583660.5	multi-exon			1	0	0	0	0	1	0	1	0	0	0	0	0	0	1	0	0	4.68386	0	0	0	0	10.5064	0	4.68386	0	0	0	0	0	0	42.1496	0	0	0.825498	0.963511	0	10.5064	0	4.68386	0	0	0
PB.4915.2	novel_in_catalog	FXYD6	novel	mono-exon			1	0	2	1	3	1	11	1	0	0	2	1	3	0	1	1	10	4.68386	0	16.0009	4.61048	25.0292	10.5064	42.6347	4.68386	0	0	16.0009	4.61048	25.0292	0	42.1496	15.7092	51.4538	0.114286	0.585048	25.0292	10.5064	42.6347	4.68386	0	16.0009	4.61048
PB.4915.3	novel_not_in_catalog	FXYD6	novel	at_least_one_novel_splicesite			0	1	0	0	0	0	1	0	0	1	0	0	0	0	0	0	1	0	2.8729	0	0	0	0	3.87588	0	0	5.85562	0	0	0	0	0	0	5.14538	0.825498	0.963511	0	0	3.87588	0	2.8729	0	0
PB.4915.4	full-splice_match	FXYD6	ENST00000530956.6	multi-exon			1	4	1	0	0	3	1	1	4	0	1	0	0	2	1	1	0	4.68386	11.4916	8.00045	0	0	31.5192	3.87588	4.68386	22.5601	0	8.00045	0	0	27.9896	42.1496	15.7092	0	1	1	0	31.5192	3.87588	4.68386	11.4916	8.00045	0
PB.4915.5	novel_in_catalog	FXYD6	novel	mono-exon			5	15	2	19	2	1	10	5	6	9	2	19	2	1	0	3	7	23.4193	43.0935	16.0009	87.5992	16.6861	10.5064	38.7588	23.4193	33.8402	52.7006	16.0009	87.5992	16.6861	13.9948	0	47.1276	36.0177	0.4	0.760879	16.6861	10.5064	38.7588	23.4193	43.0935	16.0009	87.5992
PB.4915.6	full-splice_match	FXYD6	ENST00000526014.6	multi-exon			218	305	47	65	53	72	205	218	175	130	47	65	53	50	22	63	142	1021.08	876.235	376.021	299.681	442.183	756.461	794.555	1021.08	987.005	761.231	376.021	299.681	442.183	699.741	927.292	989.679	730.644	1	1	442.183	756.461	794.555	1021.08	876.235	376.021	299.681
PB.4915.7	incomplete-splice_match	FXYD6	ENST00000539526.5	mono-exon		ADULT	2	6	5	45	1	0	0	2	0	6	5	45	1	0	0	0	0	9.36773	17.2374	40.0022	207.472	8.34307	0	0	9.36773	0	35.1337	40.0022	207.472	8.34307	0	0	0	0	0.049746	0.585048	8.34307	0	0	9.36773	17.2374	40.0022	207.472
PB.4915.8	full-splice_match	FXYD6	ENST00000527429.5	multi-exon	Adult	Fetal	0	1	0	0	2	2	7	0	1	0	0	0	2	2	0	3	4	0	2.8729	0	0	16.6861	21.0128	27.1312	0	5.64003	0	0	0	16.6861	27.9896	0	47.1276	20.5815	0.0435966	0.585048	16.6861	21.0128	27.1312	0	2.8729	0	0
PB.4915.9	full-splice_match	FXYD6	ENST00000540359.6	multi-exon		FETAL	3	3	0	0	16	13	18	3	1	2	0	0	16	11	2	5	13	14.0516	8.61871	0	0	133.489	136.583	69.7658	14.0516	5.64003	11.7112	0	0	133.489	153.943	84.2993	78.546	66.89	0.049746	0.585048	133.489	136.583	69.7658	14.0516	8.61871	0	0
PB.5690.1	full-splice_match	EIF4B	ENST00000262056.13	multi-exon		FETAL	2	14	0	0	5	6	12	2	3	11	0	0	5	6	0	4	8	9.36773	40.2206	0	0	41.7153	63.0385	46.5105	9.36773	16.9201	64.4119	0	0	41.7153	83.9689	0	62.8368	41.1631	0.049746	0.585048	41.7153	63.0385	46.5105	9.36773	40.2206	0	0
PB.5690.10	incomplete-splice_match	EIF4B	ENST00000420463.7	5prime_fragment	FETAL		0	0	0	0	0	1	2	0	0	0	0	0	0	0	1	0	2	0	0	0	0	0	10.5064	7.75176	0	0	0	0	0	0	0	42.1496	0	10.2908	0.122745	0.585048	0	10.5064	7.75176	0	0	0	0
PB.5690.11	incomplete-splice_match	EIF4B	ENST00000420463.7	5prime_fragment			0	1	0	1	0	0	0	0	1	0	0	1	0	0	0	0	0	0	2.8729	0	4.61048	0	0	0	0	5.64003	0	0	4.61048	0	0	0	0	0	0.270289	0.635592	0	0	0	0	2.8729	0	4.61048
PB.5690.12	incomplete-splice_match	EIF4B	ENST00000262056.13	5prime_fragment			3	0	0	0	3	1	10	3	0	0	0	0	3	1	0	1	9	14.0516	0	0	0	25.0292	10.5064	38.7588	14.0516	0	0	0	0	25.0292	13.9948	0	15.7092	46.3084	0.0987286	0.585048	25.0292	10.5064	38.7588	14.0516	0	0	0
PB.5690.13	incomplete-splice_match	EIF4B	ENST00000262056.13	5prime_fragment			0	1	0	0	1	0	3	0	0	1	0	0	1	0	0	0	3	0	2.8729	0	0	8.34307	0	11.6276	0	0	5.85562	0	0	8.34307	0	0	0	15.4361	0.241887	0.635592	8.34307	0	11.6276	0	2.8729	0	0
PB.5690.14	incomplete-splice_match	EIF4B	ENST00000262056.13	5prime_fragment			0	1	0	0	1	0	1	0	1	0	0	0	1	0	0	0	1	0	2.8729	0	0	8.34307	0	3.87588	0	5.64003	0	0	0	8.34307	0	0	0	5.14538	0.241887	0.635592	8.34307	0	3.87588	0	2.8729	0	0
PB.5690.15	incomplete-splice_match	EIF4B	ENST00000262056.13	5prime_fragment			1	2	1	0	1	0	5	1	2	0	1	0	1	0	0	1	4	4.68386	5.74581	8.00045	0	8.34307	0	19.3794	4.68386	11.2801	0	8.00045	0	8.34307	0	0	15.7092	20.5815	0.475533	0.827485	8.34307	0	19.3794	4.68386	5.74581	8.00045	0
PB.5690.16	incomplete-splice_match	EIF4B	ENST00000262056.13	5prime_fragment			0	1	0	0	0	0	1	0	1	0	0	0	0	0	0	0	1	0	2.8729	0	0	0	0	3.87588	0	5.64003	0	0	0	0	0	0	0	5.14538	0.825498	0.963511	0	0	3.87588	0	2.8729	0	0
PB.5690.17	full-splice_match	EIF4B	ENST00000549592.1	multi-exon		Fetal	0	1	0	0	2	2	3	0	1	0	0	0	2	2	0	0	3	0	2.8729	0	0	16.6861	21.0128	11.6276	0	5.64003	0	0	0	16.6861	27.9896	0	0	15.4361	0.0435966	0.585048	16.6861	21.0128	11.6276	0	2.8729	0	0
PB.5690.18	novel_in_catalog	EIF4B	novel	mono-exon			2	8	5	2	4	1	19	2	6	2	5	2	4	1	0	2	17	9.36773	22.9832	40.0022	9.22097	33.3723	10.5064	73.6417	9.36773	33.8402	11.7112	40.0022	9.22097	33.3723	13.9948	0	31.4184	87.4715	0.4	0.760879	33.3723	10.5064	73.6417	9.36773	22.9832	40.0022	9.22097
PB.5690.19	incomplete-splice_match	EIF4B	ENST00000262056.13	mono-exon		ADULT	2	4	7	14	0	0	0	2	1	3	7	14	0	0	0	0	0	9.36773	11.4916	56.0031	64.5468	0	0	0	9.36773	5.64003	17.5669	56.0031	64.5468	0	0	0	0	0	0.0435966	0.585048	0	0	0	9.36773	11.4916	56.0031	64.5468
PB.5690.2	full-splice_match	EIF4B	ENST00000262056.13	multi-exon			4	5	1	0	0	2	0	4	2	3	1	0	0	2	0	0	0	18.7355	14.3645	8.00045	0	0	21.0128	0	18.7355	11.2801	17.5669	8.00045	0	0	27.9896	0	0	0	0.854445	0.963511	0	21.0128	0	18.7355	14.3645	8.00045	0
PB.5690.3	full-splice_match	EIF4B	ENST00000262056.13	multi-exon			0	2	0	0	0	0	0	0	1	1	0	0	0	0	0	0	0	0	5.74581	0	0	0	0	0	0	5.64003	5.85562	0	0	0	0	0	0	0	0.563703	0.827485	0	0	0	0	5.74581	0	0
PB.5690.4	incomplete-splice_match	EIF4B	ENST00000420463.7	5prime_fragment			0	1	0	0	0	0	1	0	1	0	0	0	0	0	0	1	0	0	2.8729	0	0	0	0	3.87588	0	5.64003	0	0	0	0	0	0	15.7092	0	0.825498	0.963511	0	0	3.87588	0	2.8729	0	0
PB.5690.5	incomplete-splice_match	EIF4B	ENST00000262056.13	5prime_fragment			1	2	0	0	0	0	0	1	2	0	0	0	0	0	0	0	0	4.68386	5.74581	0	0	0	0	0	4.68386	11.2801	0	0	0	0	0	0	0	0	0.270289	0.635592	0	0	0	4.68386	5.74581	0	0
PB.5690.6	incomplete-splice_match	EIF4B	ENST00000262056.13	5prime_fragment	Fetal		1	3	0	0	1	0	2	1	2	1	0	0	1	0	0	2	0	4.68386	8.61871	0	0	8.34307	0	7.75176	4.68386	11.2801	5.85562	0	0	8.34307	0	0	31.4184	0	0.854445	0.963511	8.34307	0	7.75176	4.68386	8.61871	0	0
PB.5690.7	incomplete-splice_match	EIF4B	ENST00000262056.13	5prime_fragment			2	1	0	0	0	0	0	2	1	0	0	0	0	0	0	0	0	9.36773	2.8729	0	0	0	0	0	9.36773	5.64003	0	0	0	0	0	0	0	0	0.270289	0.635592	0	0	0	9.36773	2.8729	0	0
PB.5690.8	incomplete-splice_match	EIF4B	ENST00000262056.13	5prime_fragment			1	0	0	0	1	0	1	1	0	0	0	0	1	0	0	0	1	4.68386	0	0	0	8.34307	0	3.87588	4.68386	0	0	0	0	8.34307	0	0	0	5.14538	0.435279	0.805532	8.34307	0	3.87588	4.68386	0	0	0
PB.5690.9	incomplete-splice_match	EIF4B	ENST00000262056.13	5prime_fragment		Fetal	0	1	0	0	1	2	3	0	1	0	0	0	1	2	0	0	3	0	2.8729	0	0	8.34307	21.0128	11.6276	0	5.64003	0	0	0	8.34307	27.9896	0	0	15.4361	0.0435966	0.585048	8.34307	21.0128	11.6276	0	2.8729	0	0
PB.6153.1	novel_not_in_catalog	ANKS1B	novel	intron_retention			1	1	0	0	0	0	0	1	0	1	0	0	0	0	0	0	0	4.68386	2.8729	0	0	0	0	0	4.68386	0	5.85562	0	0	0	0	0	0	0	0.270289	0.635592	0	0	0	4.68386	2.8729	0	0
PB.6153.10	novel_in_catalog	ANKS1B	novel	combination_of_known_junctions			2	3	1	0	0	0	0	2	1	2	1	0	0	0	0	0	0	9.36773	8.61871	8.00045	0	0	0	0	9.36773	5.64003	11.7112	8.00045	0	0	0	0	0	0	0.11867	0.585048	0	0	0	9.36773	8.61871	8.00045	0
PB.6153.11	novel_in_catalog	ANKS1B	novel	combination_of_known_junctions		Adult	1	5	1	1	0	0	0	1	0	5	1	1	0	0	0	0	0	4.68386	14.3645	8.00045	4.61048	0	0	0	4.68386	0	29.2781	8.00045	4.61048	0	0	0	0	0	0.0435966	0.585048	0	0	0	4.68386	14.3645	8.00045	4.61048
PB.6153.12	novel_in_catalog	ANKS1B	novel	mono-exon			0	2	1	2	0	1	1	0	2	0	1	2	0	1	0	0	1	0	5.74581	8.00045	9.22097	0	10.5064	3.87588	0	11.2801	0	8.00045	9.22097	0	13.9948	0	0	5.14538	1	1	0	10.5064	3.87588	0	5.74581	8.00045	9.22097
PB.6153.13	incomplete-splice_match	ANKS1B	ENST00000549493.6	5prime_fragment			0	1	1	3	0	0	0	0	1	0	1	3	0	0	0	0	0	0	2.8729	8.00045	13.8314	0	0	0	0	5.64003	0	8.00045	13.8314	0	0	0	0	0	0.11867	0.585048	0	0	0	0	2.8729	8.00045	13.8314
PB.6153.14	incomplete-splice_match	ANKS1B	ENST00000333732.11	5prime_fragment			0	1	0	1	0	0	0	0	1	0	0	1	0	0	0	0	0	0	2.8729	0	4.61048	0	0	0	0	5.64003	0	0	4.61048	0	0	0	0	0	0.270289	0.635592	0	0	0	0	2.8729	0	4.61048
PB.6153.15	novel_in_catalog	ANKS1B	novel	mono-exon		ADULT	1	3	3	14	0	0	1	1	1	2	3	14	0	0	0	0	1	4.68386	8.61871	24.0013	64.5468	0	0	3.87588	4.68386	5.64003	11.7112	24.0013	64.5468	0	0	0	0	5.14538	0.049746	0.585048	0	0	3.87588	4.68386	8.61871	24.0013	64.5468
PB.6153.16	novel_in_catalog	ANKS1B	novel	combination_of_known_junctions			2	1	0	0	0	0	0	2	1	0	0	0	0	0	0	0	0	9.36773	2.8729	0	0	0	0	0	9.36773	5.64003	0	0	0	0	0	0	0	0	0.270289	0.635592	0	0	0	9.36773	2.8729	0	0
PB.6153.17	novel_in_catalog	ANKS1B	novel	combination_of_known_junctions			1	1	0	0	0	0	0	1	1	0	0	0	0	0	0	0	0	4.68386	2.8729	0	0	0	0	0	4.68386	5.64003	0	0	0	0	0	0	0	0	0.270289	0.635592	0	0	0	4.68386	2.8729	0	0
PB.6153.18	novel_in_catalog	ANKS1B	novel	combination_of_known_junctions		Adult	4	2	1	2	0	0	0	4	2	0	1	2	0	0	0	0	0	18.7355	5.74581	8.00045	9.22097	0	0	0	18.7355	11.2801	0	8.00045	9.22097	0	0	0	0	0	0.0435966	0.585048	0	0	0	18.7355	5.74581	8.00045	9.22097
PB.6153.19	novel_in_catalog	ANKS1B	novel	mono-exon			0	1	0	3	0	0	0	0	0	1	0	3	0	0	0	0	0	0	2.8729	0	13.8314	0	0	0	0	0	5.85562	0	13.8314	0	0	0	0	0	0.270289	0.635592	0	0	0	0	2.8729	0	13.8314
PB.6153.2	incomplete-splice_match	ANKS1B	ENST00000550693.6	mono-exon			0	4	2	6	0	0	0	0	1	3	2	6	0	0	0	0	0	0	11.4916	16.0009	27.6629	0	0	0	0	5.64003	17.5669	16.0009	27.6629	0	0	0	0	0	0.11867	0.585048	0	0	0	0	11.4916	16.0009	27.6629
PB.6153.20	novel_in_catalog	ANKS1B	novel	mono-exon			1	3	0	2	0	0	0	1	2	1	0	2	0	0	0	0	0	4.68386	8.61871	0	9.22097	0	0	0	4.68386	11.2801	5.85562	0	9.22097	0	0	0	0	0	0.11867	0.585048	0	0	0	4.68386	8.61871	0	9.22097
PB.6153.21	incomplete-splice_match	ANKS1B	ENST00000550778.5	5prime_fragment			2	0	0	1	0	2	3	2	0	0	0	1	0	1	1	1	2	9.36773	0	0	4.61048	0	21.0128	11.6276	9.36773	0	0	0	4.61048	0	13.9948	42.1496	15.7092	10.2908	0.359012	0.747084	0	21.0128	11.6276	9.36773	0	0	4.61048
PB.6153.23	novel_not_in_catalog	ANKS1B	novel	at_least_one_novel_splicesite			0	3	1	0	0	0	0	0	2	1	1	0	0	0	0	0	0	0	8.61871	8.00045	0	0	0	0	0	11.2801	5.85562	8.00045	0	0	0	0	0	0	0.270289	0.635592	0	0	0	0	8.61871	8.00045	0
PB.6153.24	novel_in_catalog	ANKS1B	novel	combination_of_known_junctions			2	4	0	0	0	0	0	2	4	0	0	0	0	0	0	0	0	9.36773	11.4916	0	0	0	0	0	9.36773	22.5601	0	0	0	0	0	0	0	0	0.270289	0.635592	0	0	0	9.36773	11.4916	0	0
PB.6153.25	incomplete-splice_match	ANKS1B	ENST00000547362.5	5prime_fragment			0	0	0	5	0	0	0	0	0	0	0	5	0	0	0	0	0	0	0	0	23.0524	0	0	0	0	0	0	0	23.0524	0	0	0	0	0	0.563703	0.827485	0	0	0	0	0	0	23.0524
PB.6153.26	full-splice_match	ANKS1B	ENST00000549493.6	multi-exon			7	13	2	0	0	0	0	7	10	3	2	0	0	0	0	0	0	32.787	37.3477	16.0009	0	0	0	0	32.787	56.4003	17.5669	16.0009	0	0	0	0	0	0	0.11867	0.585048	0	0	0	32.787	37.3477	16.0009	0
PB.6153.28	novel_in_catalog	ANKS1B	novel	combination_of_known_junctions			2	1	0	3	0	0	1	2	0	1	0	3	0	0	0	0	1	9.36773	2.8729	0	13.8314	0	0	3.87588	9.36773	0	5.85562	0	13.8314	0	0	0	0	5.14538	0.359012	0.747084	0	0	3.87588	9.36773	2.8729	0	13.8314
PB.6153.29	novel_in_catalog	ANKS1B	novel	combination_of_known_junctions			4	3	0	0	0	0	0	4	3	0	0	0	0	0	0	0	0	18.7355	8.61871	0	0	0	0	0	18.7355	16.9201	0	0	0	0	0	0	0	0	0.270289	0.635592	0	0	0	18.7355	8.61871	0	0
PB.6153.3	incomplete-splice_match	ANKS1B	ENST00000333732.11	5prime_fragment			0	0	1	0	0	0	1	0	0	0	1	0	0	0	0	0	1	0	0	8.00045	0	0	0	3.87588	0	0	0	8.00045	0	0	0	0	0	5.14538	1	1	0	0	3.87588	0	0	8.00045	0
PB.6153.30	incomplete-splice_match	ANKS1B	ENST00000546568.5	5prime_fragment			0	1	0	3	0	0	1	0	1	0	0	3	0	0	0	0	1	0	2.8729	0	13.8314	0	0	3.87588	0	5.64003	0	0	13.8314	0	0	0	0	5.14538	0.845356	0.963511	0	0	3.87588	0	2.8729	0	13.8314
PB.6153.33	novel_not_in_catalog	ANKS1B	novel	at_least_one_novel_splicesite			0	2	0	0	0	0	0	0	1	1	0	0	0	0	0	0	0	0	5.74581	0	0	0	0	0	0	5.64003	5.85562	0	0	0	0	0	0	0	0.563703	0.827485	0	0	0	0	5.74581	0	0
PB.6153.35	incomplete-splice_match	ANKS1B	ENST00000550778.5	5prime_fragment			1	0	0	0	0	0	1	1	0	0	0	0	0	0	0	0	1	4.68386	0	0	0	0	0	3.87588	4.68386	0	0	0	0	0	0	0	0	5.14538	1	1	0	0	3.87588	4.68386	0	0	0
PB.6153.36	novel_not_in_catalog	ANKS1B	novel	at_least_one_novel_splicesite			0	1	0	1	0	0	0	0	1	0	0	1	0	0	0	0	0	0	2.8729	0	4.61048	0	0	0	0	5.64003	0	0	4.61048	0	0	0	0	0	0.270289	0.635592	0	0	0	0	2.8729	0	4.61048
PB.6153.37	incomplete-splice_match	ANKS1B	ENST00000547362.5	5prime_fragment			0	1	0	2	0	0	0	0	0	1	0	2	0	0	0	0	0	0	2.8729	0	9.22097	0	0	0	0	0	5.85562	0	9.22097	0	0	0	0	0	0.270289	0.635592	0	0	0	0	2.8729	0	9.22097
PB.6153.38	novel_not_in_catalog	ANKS1B	novel	at_least_one_novel_splicesite			1	0	1	0	0	0	0	1	0	0	1	0	0	0	0	0	0	4.68386	0	8.00045	0	0	0	0	4.68386	0	0	8.00045	0	0	0	0	0	0	0.270289	0.635592	0	0	0	4.68386	0	8.00045	0
PB.6153.4	incomplete-splice_match	ANKS1B	ENST00000550693.6	mono-exon			0	0	1	2	0	0	0	0	0	0	1	2	0	0	0	0	0	0	0	8.00045	9.22097	0	0	0	0	0	0	8.00045	9.22097	0	0	0	0	0	0.270289	0.635592	0	0	0	0	0	8.00045	9.22097
PB.6153.43	novel_in_catalog	ANKS1B	novel	mono-exon			0	1	2	5	1	0	2	0	1	0	2	5	1	0	0	0	2	0	2.8729	16.0009	23.0524	8.34307	0	7.75176	0	5.64003	0	16.0009	23.0524	8.34307	0	0	0	10.2908	0.721277	0.963511	8.34307	0	7.75176	0	2.8729	16.0009	23.0524
PB.6153.5	full-splice_match	ANKS1B	ENST00000549493.6	multi-exon			0	2	0	0	0	0	0	0	0	2	0	0	0	0	0	0	0	0	5.74581	0	0	0	0	0	0	0	11.7112	0	0	0	0	0	0	0	0.563703	0.827485	0	0	0	0	5.74581	0	0
PB.6153.56	genic	ANKS1B	novel	mono-exon			0	1	0	2	0	0	0	0	1	0	0	2	0	0	0	0	0	0	2.8729	0	9.22097	0	0	0	0	5.64003	0	0	9.22097	0	0	0	0	0	0.270289	0.635592	0	0	0	0	2.8729	0	9.22097
PB.6153.57	incomplete-splice_match	ANKS1B	ENST00000551830.5	3prime_fragment			4	4	0	3	0	0	0	4	2	2	0	3	0	0	0	0	0	18.7355	11.4916	0	13.8314	0	0	0	18.7355	11.2801	11.7112	0	13.8314	0	0	0	0	0	0.11867	0.585048	0	0	0	18.7355	11.4916	0	13.8314
PB.6153.58	novel_in_catalog	ANKS1B	novel	mono-exon			0	1	0	0	0	0	1	0	1	0	0	0	0	0	0	0	1	0	2.8729	0	0	0	0	3.87588	0	5.64003	0	0	0	0	0	0	0	5.14538	0.825498	0.963511	0	0	3.87588	0	2.8729	0	0
PB.6153.6	incomplete-splice_match	ANKS1B	ENST00000550693.6	mono-exon			0	0	3	0	0	0	0	0	0	0	3	0	0	0	0	0	0	0	0	24.0013	0	0	0	0	0	0	0	24.0013	0	0	0	0	0	0	0.563703	0.827485	0	0	0	0	0	24.0013	0
PB.6153.7	incomplete-splice_match	ANKS1B	ENST00000550778.5	5prime_fragment			1	0	0	0	0	3	0	1	0	0	0	0	0	2	1	0	0	4.68386	0	0	0	0	31.5192	0	4.68386	0	0	0	0	0	27.9896	42.1496	0	0	0.825498	0.963511	0	31.5192	0	4.68386	0	0	0
PB.6153.9	novel_in_catalog	ANKS1B	novel	combination_of_known_junctions			1	2	0	0	0	0	0	1	1	1	0	0	0	0	0	0	0	4.68386	5.74581	0	0	0	0	0	4.68386	5.64003	5.85562	0	0	0	0	0	0	0	0.270289	0.635592	0	0	0	4.68386	5.74581	0	0
PB.6155.1	novel_in_catalog	ANKS1B	novel	mono-exon			0	0	0	1	0	0	1	0	0	0	0	1	0	0	0	0	1	0	0	0	4.61048	0	0	3.87588	0	0	0	0	4.61048	0	0	0	0	5.14538	1	1	0	0	3.87588	0	0	0	4.61048
PB.6164.1	incomplete-splice_match	ANKS1B	ENST00000547776.6	3prime_fragment		FETAL	2	3	0	0	6	2	5	2	3	0	0	0	6	2	0	2	3	9.36773	8.61871	0	0	50.0584	21.0128	19.3794	9.36773	16.9201	0	0	0	50.0584	27.9896	0	31.4184	15.4361	0.049746	0.585048	50.0584	21.0128	19.3794	9.36773	8.61871	0	0
PB.6164.10	incomplete-splice_match	ANKS1B	ENST00000549866.5	3prime_fragment			1	1	0	0	0	0	0	1	1	0	0	0	0	0	0	0	0	4.68386	2.8729	0	0	0	0	0	4.68386	5.64003	0	0	0	0	0	0	0	0	0.270289	0.635592	0	0	0	4.68386	2.8729	0	0
PB.6164.4	incomplete-splice_match	ANKS1B	ENST00000547776.6	internal_fragment			1	0	0	0	0	0	1	1	0	0	0	0	0	0	0	0	1	4.68386	0	0	0	0	0	3.87588	4.68386	0	0	0	0	0	0	0	0	5.14538	1	1	0	0	3.87588	4.68386	0	0	0
PB.6417.1	novel_in_catalog	CAMKK2	novel	combination_of_known_junctions			0	0	0	0	2	0	0	0	0	0	0	0	2	0	0	0	0	0	0	0	0	16.6861	0	0	0	0	0	0	0	16.6861	0	0	0	0	0.386476	0.747084	16.6861	0	0	0	0	0	0
PB.6417.10	incomplete-splice_match	CAMKK2	ENST00000652382.1	5prime_fragment			3	3	0	0	0	0	0	3	1	2	0	0	0	0	0	0	0	14.0516	8.61871	0	0	0	0	0	14.0516	5.64003	11.7112	0	0	0	0	0	0	0	0.270289	0.635592	0	0	0	14.0516	8.61871	0	0
PB.6417.11	incomplete-splice_match	CAMKK2	ENST00000545538.5	5prime_fragment			0	3	0	0	0	0	0	0	1	2	0	0	0	0	0	0	0	0	8.61871	0	0	0	0	0	0	5.64003	11.7112	0	0	0	0	0	0	0	0.563703	0.827485	0	0	0	0	8.61871	0	0
PB.6417.12	incomplete-splice_match	CAMKK2	ENST00000652382.1	mono-exon			2	4	2	7	1	1	1	2	4	0	2	7	1	0	1	0	1	9.36773	11.4916	16.0009	32.2734	8.34307	10.5064	3.87588	9.36773	22.5601	0	16.0009	32.2734	8.34307	0	42.1496	0	5.14538	0.114286	0.585048	8.34307	10.5064	3.87588	9.36773	11.4916	16.0009	32.2734
PB.6417.13	incomplete-splice_match	CAMKK2	ENST00000652382.1	5prime_fragment			1	2	0	0	0	0	0	1	0	2	0	0	0	0	0	0	0	4.68386	5.74581	0	0	0	0	0	4.68386	0	11.7112	0	0	0	0	0	0	0	0.270289	0.635592	0	0	0	4.68386	5.74581	0	0
PB.6417.14	novel_not_in_catalog	CAMKK2	novel	at_least_one_novel_splicesite			0	1	1	0	0	0	0	0	0	1	1	0	0	0	0	0	0	0	2.8729	8.00045	0	0	0	0	0	0	5.85562	8.00045	0	0	0	0	0	0	0.270289	0.635592	0	0	0	0	2.8729	8.00045	0
PB.6417.15	full-splice_match	CAMKK2	ENST00000324774.9	multi-exon			2	5	0	0	0	0	0	2	4	1	0	0	0	0	0	0	0	9.36773	14.3645	0	0	0	0	0	9.36773	22.5601	5.85562	0	0	0	0	0	0	0	0.270289	0.635592	0	0	0	9.36773	14.3645	0	0
PB.6417.16	full-splice_match	CAMKK2	ENST00000337174.7	multi-exon			1	1	0	0	0	0	0	1	1	0	0	0	0	0	0	0	0	4.68386	2.8729	0	0	0	0	0	4.68386	5.64003	0	0	0	0	0	0	0	0	0.270289	0.635592	0	0	0	4.68386	2.8729	0	0
PB.6417.17	full-splice_match	CAMKK2	ENST00000402834.8	multi-exon		ADULT	48	105	6	7	0	0	1	48	70	35	6	7	0	0	0	0	1	224.825	301.655	48.0027	32.2734	0	0	3.87588	224.825	394.802	204.947	48.0027	32.2734	0	0	0	0	5.14538	0.049746	0.585048	0	0	3.87588	224.825	301.655	48.0027	32.2734
PB.6417.18	novel_not_in_catalog	CAMKK2	novel	at_least_one_novel_splicesite			0	1	0	0	0	0	2	0	1	0	0	0	0	0	0	0	2	0	2.8729	0	0	0	0	7.75176	0	5.64003	0	0	0	0	0	0	0	10.2908	0.825498	0.963511	0	0	7.75176	0	2.8729	0	0
PB.6417.19	full-splice_match	CAMKK2	ENST00000412367.6	multi-exon			5	5	1	0	2	4	30	5	1	4	1	0	2	3	1	5	25	23.4193	14.3645	8.00045	0	16.6861	42.0256	116.276	23.4193	5.64003	23.4225	8.00045	0	16.6861	41.9845	42.1496	78.546	128.635	0.114286	0.585048	16.6861	42.0256	116.276	23.4193	14.3645	8.00045	0
PB.6417.2	novel_in_catalog	CAMKK2	novel	mono-exon			9	33	2	1	4	0	9	9	22	11	2	1	4	0	0	1	8	42.1548	94.8058	16.0009	4.61048	33.3723	0	34.8829	42.1548	124.081	64.4119	16.0009	4.61048	33.3723	0	0	15.7092	41.1631	0.628571	0.888496	33.3723	0	34.8829	42.1548	94.8058	16.0009	4.61048
PB.6417.20	novel_in_catalog	CAMKK2	novel	combination_of_known_splicesites			2	2	0	1	0	0	0	2	0	2	0	1	0	0	0	0	0	9.36773	5.74581	0	4.61048	0	0	0	9.36773	0	11.7112	0	4.61048	0	0	0	0	0	0.11867	0.585048	0	0	0	9.36773	5.74581	0	4.61048
PB.6417.21	incomplete-splice_match	CAMKK2	ENST00000402834.8	5prime_fragment		Adult	5	7	1	2	0	0	0	5	6	1	1	2	0	0	0	0	0	23.4193	20.1103	8.00045	9.22097	0	0	0	23.4193	33.8402	5.85562	8.00045	9.22097	0	0	0	0	0	0.0435966	0.585048	0	0	0	23.4193	20.1103	8.00045	9.22097
PB.6417.22	novel_in_catalog	CAMKK2	novel	mono-exon			0	0	1	0	0	0	1	0	0	0	1	0	0	0	0	0	1	0	0	8.00045	0	0	0	3.87588	0	0	0	8.00045	0	0	0	0	0	5.14538	1	1	0	0	3.87588	0	0	8.00045	0
PB.6417.23	novel_in_catalog	CAMKK2	novel	combination_of_known_splicesites			1	1	0	0	0	0	0	1	1	0	0	0	0	0	0	0	0	4.68386	2.8729	0	0	0	0	0	4.68386	5.64003	0	0	0	0	0	0	0	0	0.270289	0.635592	0	0	0	4.68386	2.8729	0	0
PB.6417.24	novel_not_in_catalog	CAMKK2	novel	at_least_one_novel_splicesite			0	0	0	0	0	0	2	0	0	0	0	0	0	0	0	2	0	0	0	0	0	0	0	7.75176	0	0	0	0	0	0	0	0	31.4184	0	0.386476	0.747084	0	0	7.75176	0	0	0	0
PB.6417.25	incomplete-splice_match	CAMKK2	ENST00000402834.8	5prime_fragment			1	1	0	0	0	0	0	1	1	0	0	0	0	0	0	0	0	4.68386	2.8729	0	0	0	0	0	4.68386	5.64003	0	0	0	0	0	0	0	0	0.270289	0.635592	0	0	0	4.68386	2.8729	0	0
PB.6417.26	novel_not_in_catalog	CAMKK2	novel	at_least_one_novel_splicesite			0	1	0	1	0	0	0	0	1	0	0	1	0	0	0	0	0	0	2.8729	0	4.61048	0	0	0	0	5.64003	0	0	4.61048	0	0	0	0	0	0.270289	0.635592	0	0	0	0	2.8729	0	4.61048
PB.6417.27	incomplete-splice_match	CAMKK2	ENST00000402834.8	5prime_fragment			0	1	0	1	0	0	0	0	0	1	0	1	0	0	0	0	0	0	2.8729	0	4.61048	0	0	0	0	0	5.85562	0	4.61048	0	0	0	0	0	0.270289	0.635592	0	0	0	0	2.8729	0	4.61048
PB.6417.28	incomplete-splice_match	CAMKK2	ENST00000402834.8	5prime_fragment			0	2	1	1	0	0	0	0	0	2	1	1	0	0	0	0	0	0	5.74581	8.00045	4.61048	0	0	0	0	0	11.7112	8.00045	4.61048	0	0	0	0	0	0.11867	0.585048	0	0	0	0	5.74581	8.00045	4.61048
PB.6417.29	incomplete-splice_match	CAMKK2	ENST00000402834.8	5prime_fragment			1	0	0	3	0	0	0	1	0	0	0	3	0	0	0	0	0	4.68386	0	0	13.8314	0	0	0	4.68386	0	0	0	13.8314	0	0	0	0	0	0.270289	0.635592	0	0	0	4.68386	0	0	13.8314
PB.6417.3	incomplete-splice_match	CAMKK2	ENST00000652382.1	mono-exon			7	25	8	12	3	1	12	7	16	9	8	12	3	1	0	1	11	32.787	71.8226	64.0036	55.3258	25.0292	10.5064	46.5105	32.787	90.2405	52.7006	64.0036	55.3258	25.0292	13.9948	0	15.7092	56.5992	0.114286	0.585048	25.0292	10.5064	46.5105	32.787	71.8226	64.0036	55.3258
PB.6417.30	incomplete-splice_match	CAMKK2	ENST00000412367.6	5prime_fragment			0	0	0	2	0	0	0	0	0	0	0	2	0	0	0	0	0	0	0	0	9.22097	0	0	0	0	0	0	0	9.22097	0	0	0	0	0	0.563703	0.827485	0	0	0	0	0	0	9.22097
PB.6417.31	incomplete-splice_match	CAMKK2	ENST00000402834.8	3prime_fragment			2	1	0	0	0	0	1	2	0	1	0	0	0	0	0	0	1	9.36773	2.8729	0	0	0	0	3.87588	9.36773	0	5.85562	0	0	0	0	0	0	5.14538	0.845356	0.963511	0	0	3.87588	9.36773	2.8729	0	0
PB.6417.32	novel_in_catalog	CAMKK2	novel	combination_of_known_junctions			11	19	1	0	0	1	0	11	7	12	1	0	0	1	0	0	0	51.5225	54.5852	8.00045	0	0	10.5064	0	51.5225	39.4802	70.2675	8.00045	0	0	13.9948	0	0	0	0.359012	0.747084	0	10.5064	0	51.5225	54.5852	8.00045	0
PB.6417.33	incomplete-splice_match	CAMKK2	ENST00000402834.8	3prime_fragment		Adult	6	6	3	2	0	0	0	6	2	4	3	2	0	0	0	0	0	28.1032	17.2374	24.0013	9.22097	0	0	0	28.1032	11.2801	23.4225	24.0013	9.22097	0	0	0	0	0	0.0435966	0.585048	0	0	0	28.1032	17.2374	24.0013	9.22097
PB.6417.35	novel_in_catalog	CAMKK2	novel	mono-exon			1	2	0	0	1	0	2	1	1	1	0	0	1	0	0	0	2	4.68386	5.74581	0	0	8.34307	0	7.75176	4.68386	5.64003	5.85562	0	0	8.34307	0	0	0	10.2908	0.359012	0.747084	8.34307	0	7.75176	4.68386	5.74581	0	0
PB.6417.36	genic	CAMKK2	novel	multi-exon			0	0	1	0	0	0	1	0	0	0	1	0	0	0	0	0	1	0	0	8.00045	0	0	0	3.87588	0	0	0	8.00045	0	0	0	0	0	5.14538	1	1	0	0	3.87588	0	0	8.00045	0
PB.6417.4	full-splice_match	CAMKK2	ENST00000404169.8	multi-exon			7	28	1	0	0	2	0	7	1	27	1	0	0	2	0	0	0	32.787	80.4413	8.00045	0	0	21.0128	0	32.787	5.64003	158.102	8.00045	0	0	27.9896	0	0	0	0.359012	0.747084	0	21.0128	0	32.787	80.4413	8.00045	0
PB.6417.5	full-splice_match	CAMKK2	ENST00000412367.6	multi-exon		FETAL	0	1	0	0	6	9	5	0	0	1	0	0	6	9	0	3	2	0	2.8729	0	0	50.0584	94.5577	19.3794	0	0	5.85562	0	0	50.0584	125.953	0	47.1276	10.2908	0.0435966	0.585048	50.0584	94.5577	19.3794	0	2.8729	0	0
PB.6417.6	novel_not_in_catalog	CAMKK2	novel	at_least_one_novel_splicesite			0	0	0	0	0	1	1	0	0	0	0	0	0	1	0	0	1	0	0	0	0	0	10.5064	3.87588	0	0	0	0	0	0	13.9948	0	0	5.14538	0.122745	0.585048	0	10.5064	3.87588	0	0	0	0
PB.6417.7	novel_in_catalog	CAMKK2	novel	combination_of_known_junctions			5	21	0	0	0	0	0	5	1	20	0	0	0	0	0	0	0	23.4193	60.331	0	0	0	0	0	23.4193	5.64003	117.112	0	0	0	0	0	0	0	0.270289	0.635592	0	0	0	23.4193	60.331	0	0
PB.6417.8	full-splice_match	CAMKK2	ENST00000392474.6	multi-exon			2	1	0	0	0	0	0	2	0	1	0	0	0	0	0	0	0	9.36773	2.8729	0	0	0	0	0	9.36773	0	5.85562	0	0	0	0	0	0	0	0.270289	0.635592	0	0	0	9.36773	2.8729	0	0
PB.6417.9	incomplete-splice_match	CAMKK2	ENST00000652382.1	5prime_fragment			1	2	0	0	0	0	0	1	0	2	0	0	0	0	0	0	0	4.68386	5.74581	0	0	0	0	0	4.68386	0	11.7112	0	0	0	0	0	0	0	0.270289	0.635592	0	0	0	4.68386	5.74581	0	0
PB.8039.1	novel_in_catalog	MEG3	novel	intron_retention			0	0	0	0	1	1	0	0	0	0	0	0	1	1	0	0	0	0	0	0	0	8.34307	10.5064	0	0	0	0	0	0	8.34307	13.9948	0	0	0	0.122745	0.585048	8.34307	10.5064	0	0	0	0	0
PB.8039.100	novel_not_in_catalog	MEG3	novel	intron_retention			1	1	0	0	0	0	0	1	0	1	0	0	0	0	0	0	0	4.68386	2.8729	0	0	0	0	0	4.68386	0	5.85562	0	0	0	0	0	0	0	0.270289	0.635592	0	0	0	4.68386	2.8729	0	0
PB.8039.101	novel_in_catalog	MEG3	novel	intron_retention			0	1	0	0	1	0	0	0	0	1	0	0	1	0	0	0	0	0	2.8729	0	0	8.34307	0	0	0	0	5.85562	0	0	8.34307	0	0	0	0	0.825498	0.963511	8.34307	0	0	0	2.8729	0	0
PB.8039.102	incomplete-splice_match	MEG3	ENST00000522771.9	intron_retention			0	0	0	0	1	1	0	0	0	0	0	0	1	1	0	0	0	0	0	0	0	8.34307	10.5064	0	0	0	0	0	0	8.34307	13.9948	0	0	0	0.122745	0.585048	8.34307	10.5064	0	0	0	0	0
PB.8039.103	novel_in_catalog	MEG3	novel	intron_retention			0	2	0	0	0	0	0	0	0	2	0	0	0	0	0	0	0	0	5.74581	0	0	0	0	0	0	0	11.7112	0	0	0	0	0	0	0	0.563703	0.827485	0	0	0	0	5.74581	0	0
PB.8039.104	novel_not_in_catalog	MEG3	novel	intron_retention			0	0	0	0	0	2	0	0	0	0	0	0	0	1	1	0	0	0	0	0	0	0	21.0128	0	0	0	0	0	0	0	13.9948	42.1496	0	0	0.386476	0.747084	0	21.0128	0	0	0	0	0
PB.8039.105	novel_in_catalog	MEG3	novel	intron_retention			0	0	0	0	1	0	1	0	0	0	0	0	1	0	0	0	1	0	0	0	0	8.34307	0	3.87588	0	0	0	0	0	8.34307	0	0	0	5.14538	0.122745	0.585048	8.34307	0	3.87588	0	0	0	0
PB.8039.106	novel_not_in_catalog	MEG3	novel	intron_retention			0	0	0	0	1	0	4	0	0	0	0	0	1	0	0	1	3	0	0	0	0	8.34307	0	15.5035	0	0	0	0	0	8.34307	0	0	15.7092	15.4361	0.122745	0.585048	8.34307	0	15.5035	0	0	0	0
PB.8039.107	novel_not_in_catalog	MEG3	novel	intron_retention			0	0	0	0	0	0	2	0	0	0	0	0	0	0	0	0	2	0	0	0	0	0	0	7.75176	0	0	0	0	0	0	0	0	0	10.2908	0.386476	0.747084	0	0	7.75176	0	0	0	0
PB.8039.108	novel_in_catalog	MEG3	novel	intron_retention		Fetal	0	0	0	0	2	1	2	0	0	0	0	0	2	1	0	0	2	0	0	0	0	16.6861	10.5064	7.75176	0	0	0	0	0	16.6861	13.9948	0	0	10.2908	0.0319112	0.585048	16.6861	10.5064	7.75176	0	0	0	0
PB.8039.109	novel_in_catalog	MEG3	novel	intron_retention			0	0	0	0	0	0	3	0	0	0	0	0	0	0	0	1	2	0	0	0	0	0	0	11.6276	0	0	0	0	0	0	0	0	15.7092	10.2908	0.386476	0.747084	0	0	11.6276	0	0	0	0
PB.8039.11	novel_in_catalog	MEG3	novel	intron_retention			0	3	0	0	0	0	0	0	0	3	0	0	0	0	0	0	0	0	8.61871	0	0	0	0	0	0	0	17.5669	0	0	0	0	0	0	0	0.563703	0.827485	0	0	0	0	8.61871	0	0
PB.8039.110	novel_not_in_catalog	MEG3	novel	intron_retention			0	0	0	0	0	0	2	0	0	0	0	0	0	0	0	0	2	0	0	0	0	0	0	7.75176	0	0	0	0	0	0	0	0	0	10.2908	0.386476	0.747084	0	0	7.75176	0	0	0	0
PB.8039.111	incomplete-splice_match	MEG3	ENST00000522771.9	5prime_fragment			0	2	0	3	0	0	0	0	1	1	0	3	0	0	0	0	0	0	5.74581	0	13.8314	0	0	0	0	5.64003	5.85562	0	13.8314	0	0	0	0	0	0.270289	0.635592	0	0	0	0	5.74581	0	13.8314
PB.8039.112	incomplete-splice_match	MEG3	ENST00000522771.9	5prime_fragment			1	1	0	0	0	0	4	1	1	0	0	0	0	0	0	0	4	4.68386	2.8729	0	0	0	0	15.5035	4.68386	5.64003	0	0	0	0	0	0	0	20.5815	1	1	0	0	15.5035	4.68386	2.8729	0	0
PB.8039.113	incomplete-splice_match	MEG3	ENST00000451743.6	5prime_fragment			0	1	1	9	0	0	0	0	0	1	1	9	0	0	0	0	0	0	2.8729	8.00045	41.4943	0	0	0	0	0	5.85562	8.00045	41.4943	0	0	0	0	0	0.11867	0.585048	0	0	0	0	2.8729	8.00045	41.4943
PB.8039.114	incomplete-splice_match	MEG3	ENST00000522771.9	5prime_fragment	FETAL		1	0	0	0	1	0	1	1	0	0	0	0	1	0	0	1	0	4.68386	0	0	0	8.34307	0	3.87588	4.68386	0	0	0	0	8.34307	0	0	15.7092	0	0.435279	0.805532	8.34307	0	3.87588	4.68386	0	0	0
PB.8039.115	novel_not_in_catalog	MEG3	novel	intron_retention			0	0	1	0	0	0	1	0	0	0	1	0	0	0	0	0	1	0	0	8.00045	0	0	0	3.87588	0	0	0	8.00045	0	0	0	0	0	5.14538	1	1	0	0	3.87588	0	0	8.00045	0
PB.8039.116	novel_in_catalog	MEG3	novel	intron_retention			0	2	0	9	1	0	0	0	2	0	0	9	1	0	0	0	0	0	5.74581	0	41.4943	8.34307	0	0	0	11.2801	0	0	41.4943	8.34307	0	0	0	0	0.845356	0.963511	8.34307	0	0	0	5.74581	0	41.4943
PB.8039.117	incomplete-splice_match	MEG3	ENST00000522771.9	5prime_fragment			0	7	0	4	0	0	6	0	7	0	0	4	0	0	0	0	6	0	20.1103	0	18.4419	0	0	23.2553	0	39.4802	0	0	18.4419	0	0	0	0	30.8723	1	1	0	0	23.2553	0	20.1103	0	18.4419
PB.8039.118	incomplete-splice_match	MEG3	ENST00000451743.6	5prime_fragment			3	3	9	31	0	1	1	3	2	1	9	31	0	0	1	1	0	14.0516	8.61871	72.004	142.925	0	10.5064	3.87588	14.0516	11.2801	5.85562	72.004	142.925	0	0	42.1496	15.7092	0	0.114286	0.585048	0	10.5064	3.87588	14.0516	8.61871	72.004	142.925
PB.8039.12	novel_in_catalog	MEG3	novel	intron_retention			2	7	0	0	1	0	1	2	2	5	0	0	1	0	0	0	1	9.36773	20.1103	0	0	8.34307	0	3.87588	9.36773	11.2801	29.2781	0	0	8.34307	0	0	0	5.14538	0.854445	0.963511	8.34307	0	3.87588	9.36773	20.1103	0	0
PB.8039.120	incomplete-splice_match	MEG3	ENST00000522771.9	5prime_fragment			4	4	0	2	1	0	1	4	4	0	0	2	1	0	0	0	1	18.7355	11.4916	0	9.22097	8.34307	0	3.87588	18.7355	22.5601	0	0	9.22097	8.34307	0	0	0	5.14538	0.284503	0.667548	8.34307	0	3.87588	18.7355	11.4916	0	9.22097
PB.8039.121	incomplete-splice_match	MEG3	ENST00000522771.9	5prime_fragment			0	2	0	0	0	0	0	0	1	1	0	0	0	0	0	0	0	0	5.74581	0	0	0	0	0	0	5.64003	5.85562	0	0	0	0	0	0	0	0.563703	0.827485	0	0	0	0	5.74581	0	0
PB.8039.122	incomplete-splice_match	MEG3	ENST00000522771.9	5prime_fragment			0	0	1	4	0	0	0	0	0	0	1	4	0	0	0	0	0	0	0	8.00045	18.4419	0	0	0	0	0	0	8.00045	18.4419	0	0	0	0	0	0.270289	0.635592	0	0	0	0	0	8.00045	18.4419
PB.8039.123	novel_in_catalog	MEG3	novel	mono-exon_by_intron_retention			0	2	0	0	0	0	0	0	1	1	0	0	0	0	0	0	0	0	5.74581	0	0	0	0	0	0	5.64003	5.85562	0	0	0	0	0	0	0	0.563703	0.827485	0	0	0	0	5.74581	0	0
PB.8039.124	novel_in_catalog	MEG3	novel	combination_of_known_junctions			0	1	0	1	0	0	0	0	1	0	0	1	0	0	0	0	0	0	2.8729	0	4.61048	0	0	0	0	5.64003	0	0	4.61048	0	0	0	0	0	0.270289	0.635592	0	0	0	0	2.8729	0	4.61048
PB.8039.125	incomplete-splice_match	MEG3	ENST00000522771.9	5prime_fragment	Fetal		0	3	0	0	0	0	2	0	1	2	0	0	0	0	0	0	2	0	8.61871	0	0	0	0	7.75176	0	5.64003	11.7112	0	0	0	0	0	0	10.2908	1	1	0	0	7.75176	0	8.61871	0	0
PB.8039.126	novel_in_catalog	MEG3	novel	combination_of_known_junctions			0	0	1	1	0	0	0	0	0	0	1	1	0	0	0	0	0	0	0	8.00045	4.61048	0	0	0	0	0	0	8.00045	4.61048	0	0	0	0	0	0.270289	0.635592	0	0	0	0	0	8.00045	4.61048
PB.8039.127	novel_not_in_catalog	MEG3	novel	at_least_one_novel_splicesite			0	0	1	1	0	0	0	0	0	0	1	1	0	0	0	0	0	0	0	8.00045	4.61048	0	0	0	0	0	0	8.00045	4.61048	0	0	0	0	0	0.270289	0.635592	0	0	0	0	0	8.00045	4.61048
PB.8039.128	incomplete-splice_match	MEG3	ENST00000522771.9	5prime_fragment			0	2	0	0	0	0	0	0	2	0	0	0	0	0	0	0	0	0	5.74581	0	0	0	0	0	0	11.2801	0	0	0	0	0	0	0	0	0.563703	0.827485	0	0	0	0	5.74581	0	0
PB.8039.129	novel_in_catalog	MEG3	novel	intron_retention			1	1	0	1	0	0	1	1	1	0	0	1	0	0	0	0	1	4.68386	2.8729	0	4.61048	0	0	3.87588	4.68386	5.64003	0	0	4.61048	0	0	0	0	5.14538	0.359012	0.747084	0	0	3.87588	4.68386	2.8729	0	4.61048
PB.8039.13	full-splice_match	MEG3	ENST00000522771.9	multi-exon			0	2	0	0	1	0	0	0	1	1	0	0	1	0	0	0	0	0	5.74581	0	0	8.34307	0	0	0	5.64003	5.85562	0	0	8.34307	0	0	0	0	0.825498	0.963511	8.34307	0	0	0	5.74581	0	0
PB.8039.130	novel_in_catalog	MEG3	novel	mono-exon			0	1	0	1	0	0	0	0	1	0	0	1	0	0	0	0	0	0	2.8729	0	4.61048	0	0	0	0	5.64003	0	0	4.61048	0	0	0	0	0	0.270289	0.635592	0	0	0	0	2.8729	0	4.61048
PB.8039.131	incomplete-splice_match	MEG3	ENST00000522771.9	5prime_fragment			0	2	0	0	0	0	0	0	2	0	0	0	0	0	0	0	0	0	5.74581	0	0	0	0	0	0	11.2801	0	0	0	0	0	0	0	0	0.563703	0.827485	0	0	0	0	5.74581	0	0
PB.8039.132	incomplete-splice_match	MEG3	ENST00000522771.9	5prime_fragment			0	3	0	0	0	0	0	0	2	1	0	0	0	0	0	0	0	0	8.61871	0	0	0	0	0	0	11.2801	5.85562	0	0	0	0	0	0	0	0.563703	0.827485	0	0	0	0	8.61871	0	0
PB.8039.133	incomplete-splice_match	MEG3	ENST00000451743.6	5prime_fragment			0	0	2	1	0	0	0	0	0	0	2	1	0	0	0	0	0	0	0	16.0009	4.61048	0	0	0	0	0	0	16.0009	4.61048	0	0	0	0	0	0.270289	0.635592	0	0	0	0	0	16.0009	4.61048
PB.8039.134	novel_in_catalog	MEG3	novel	combination_of_known_junctions	Adult		0	1	0	1	0	0	0	0	1	0	0	1	0	0	0	0	0	0	2.8729	0	4.61048	0	0	0	0	5.64003	0	0	4.61048	0	0	0	0	0	0.270289	0.635592	0	0	0	0	2.8729	0	4.61048
PB.8039.135	novel_in_catalog	MEG3	novel	combination_of_known_junctions			1	1	0	0	0	0	0	1	0	1	0	0	0	0	0	0	0	4.68386	2.8729	0	0	0	0	0	4.68386	0	5.85562	0	0	0	0	0	0	0	0.270289	0.635592	0	0	0	4.68386	2.8729	0	0
PB.8039.136	full-splice_match	MEG3	ENST00000455531.1	multi-exon	Adult		1	0	0	0	0	1	0	1	0	0	0	0	0	1	0	0	0	4.68386	0	0	0	0	10.5064	0	4.68386	0	0	0	0	0	13.9948	0	0	0	0.825498	0.963511	0	10.5064	0	4.68386	0	0	0
PB.8039.137	incomplete-splice_match	MEG3	ENST00000424076.9	5prime_fragment	ADULT		0	4	0	1	0	0	1	0	4	0	0	1	0	0	0	0	1	0	11.4916	0	4.61048	0	0	3.87588	0	22.5601	0	0	4.61048	0	0	0	0	5.14538	0.558452	0.827485	0	0	3.87588	0	11.4916	0	4.61048
PB.8039.138	incomplete-splice_match	MEG3	ENST00000522618.1	5prime_fragment			0	1	1	2	0	0	0	0	0	1	1	2	0	0	0	0	0	0	2.8729	8.00045	9.22097	0	0	0	0	0	5.85562	8.00045	9.22097	0	0	0	0	0	0.11867	0.585048	0	0	0	0	2.8729	8.00045	9.22097
PB.8039.139	incomplete-splice_match	MEG3	ENST00000424076.9	5prime_fragment			0	0	0	2	0	0	0	0	0	0	0	2	0	0	0	0	0	0	0	0	9.22097	0	0	0	0	0	0	0	9.22097	0	0	0	0	0	0.563703	0.827485	0	0	0	0	0	0	9.22097
PB.8039.14	novel_in_catalog	MEG3	novel	intron_retention			1	7	0	0	0	1	0	1	0	7	0	0	0	1	0	0	0	4.68386	20.1103	0	0	0	10.5064	0	4.68386	0	40.9894	0	0	0	13.9948	0	0	0	0.845356	0.963511	0	10.5064	0	4.68386	20.1103	0	0
PB.8039.140	novel_in_catalog	MEG3	novel	mono-exon			1	10	3	54	1	1	6	1	9	1	3	54	1	1	0	1	5	4.68386	28.729	24.0013	248.966	8.34307	10.5064	23.2553	4.68386	50.7603	5.85562	24.0013	248.966	8.34307	13.9948	0	15.7092	25.7269	0.4	0.760879	8.34307	10.5064	23.2553	4.68386	28.729	24.0013	248.966
PB.8039.141	novel_in_catalog	MEG3	novel	mono-exon			1	0	1	8	0	0	0	1	0	0	1	8	0	0	0	0	0	4.68386	0	8.00045	36.8839	0	0	0	4.68386	0	0	8.00045	36.8839	0	0	0	0	0	0.11867	0.585048	0	0	0	4.68386	0	8.00045	36.8839
PB.8039.142	incomplete-splice_match	MEG3	ENST00000424076.9	mono-exon		Adult	2	1	2	5	0	0	0	2	0	1	2	5	0	0	0	0	0	9.36773	2.8729	16.0009	23.0524	0	0	0	9.36773	0	5.85562	16.0009	23.0524	0	0	0	0	0	0.0435966	0.585048	0	0	0	9.36773	2.8729	16.0009	23.0524
PB.8039.143	incomplete-splice_match	MEG3	ENST00000522771.9	mono-exon			1	5	1	19	1	1	1	1	4	1	1	19	1	0	1	0	1	4.68386	14.3645	8.00045	87.5992	8.34307	10.5064	3.87588	4.68386	22.5601	5.85562	8.00045	87.5992	8.34307	0	42.1496	0	5.14538	0.628571	0.888496	8.34307	10.5064	3.87588	4.68386	14.3645	8.00045	87.5992
PB.8039.144	incomplete-splice_match	MEG3	ENST00000522771.9	mono-exon			3	1	0	11	1	0	4	3	1	0	0	11	1	0	0	0	4	14.0516	2.8729	0	50.7153	8.34307	0	15.5035	14.0516	5.64003	0	0	50.7153	8.34307	0	0	0	20.5815	1	1	8.34307	0	15.5035	14.0516	2.8729	0	50.7153
PB.8039.145	incomplete-splice_match	MEG3	ENST00000522771.9	mono-exon			3	1	0	2	0	0	0	3	0	1	0	2	0	0	0	0	0	14.0516	2.8729	0	9.22097	0	0	0	14.0516	0	5.85562	0	9.22097	0	0	0	0	0	0.11867	0.585048	0	0	0	14.0516	2.8729	0	9.22097
PB.8039.146	incomplete-splice_match	MEG3	ENST00000522771.9	mono-exon			1	0	1	7	1	1	2	1	0	0	1	7	1	1	0	0	2	4.68386	0	8.00045	32.2734	8.34307	10.5064	7.75176	4.68386	0	0	8.00045	32.2734	8.34307	13.9948	0	0	10.2908	0.628571	0.888496	8.34307	10.5064	7.75176	4.68386	0	8.00045	32.2734
PB.8039.147	incomplete-splice_match	MEG3	ENST00000522771.9	mono-exon			1	5	1	36	0	1	2	1	3	2	1	36	0	0	1	1	1	4.68386	14.3645	8.00045	165.977	0	10.5064	7.75176	4.68386	16.9201	11.7112	8.00045	165.977	0	0	42.1496	15.7092	5.14538	0.4	0.760879	0	10.5064	7.75176	4.68386	14.3645	8.00045	165.977
PB.8039.148	incomplete-splice_match	MEG3	ENST00000424076.9	mono-exon			0	0	0	3	0	0	1	0	0	0	0	3	0	0	0	0	1	0	0	0	13.8314	0	0	3.87588	0	0	0	0	13.8314	0	0	0	0	5.14538	1	1	0	0	3.87588	0	0	0	13.8314
PB.8039.149	incomplete-splice_match	MEG3	ENST00000522771.9	mono-exon		Adult	1	6	1	12	0	0	1	1	4	2	1	12	0	0	0	0	1	4.68386	17.2374	8.00045	55.3258	0	0	3.87588	4.68386	22.5601	11.7112	8.00045	55.3258	0	0	0	0	5.14538	0.049746	0.585048	0	0	3.87588	4.68386	17.2374	8.00045	55.3258
PB.8039.15	novel_in_catalog	MEG3	novel	intron_retention			0	0	0	0	1	1	0	0	0	0	0	0	1	0	1	0	0	0	0	0	0	8.34307	10.5064	0	0	0	0	0	0	8.34307	0	42.1496	0	0	0.122745	0.585048	8.34307	10.5064	0	0	0	0	0
PB.8039.150	incomplete-splice_match	MEG3	ENST00000522771.9	mono-exon			4	13	2	34	1	1	5	4	11	2	2	34	1	1	0	1	4	18.7355	37.3477	16.0009	156.756	8.34307	10.5064	19.3794	18.7355	62.0403	11.7112	16.0009	156.756	8.34307	13.9948	0	15.7092	20.5815	0.228571	0.635592	8.34307	10.5064	19.3794	18.7355	37.3477	16.0009	156.756
PB.8039.151	incomplete-splice_match	MEG3	ENST00000522771.9	mono-exon	Fetal		0	1	2	4	0	0	0	0	0	1	2	4	0	0	0	0	0	0	2.8729	16.0009	18.4419	0	0	0	0	0	5.85562	16.0009	18.4419	0	0	0	0	0	0.11867	0.585048	0	0	0	0	2.8729	16.0009	18.4419
PB.8039.152	incomplete-splice_match	MEG3	ENST00000522771.9	mono-exon	Fetal		1	2	2	19	2	0	4	1	2	0	2	19	2	0	0	1	3	4.68386	5.74581	16.0009	87.5992	16.6861	0	15.5035	4.68386	11.2801	0	16.0009	87.5992	16.6861	0	0	15.7092	15.4361	0.857143	0.963511	16.6861	0	15.5035	4.68386	5.74581	16.0009	87.5992
PB.8039.153	incomplete-splice_match	MEG3	ENST00000522771.9	mono-exon		Fetal	0	2	0	1	3	2	13	0	2	0	0	1	3	2	0	4	9	0	5.74581	0	4.61048	25.0292	21.0128	50.3864	0	11.2801	0	0	4.61048	25.0292	27.9896	0	62.8368	46.3084	0.049746	0.585048	25.0292	21.0128	50.3864	0	5.74581	0	4.61048
PB.8039.154	incomplete-splice_match	MEG3	ENST00000522771.9	mono-exon			0	1	2	4	0	0	0	0	1	0	2	4	0	0	0	0	0	0	2.8729	16.0009	18.4419	0	0	0	0	5.64003	0	16.0009	18.4419	0	0	0	0	0	0.11867	0.585048	0	0	0	0	2.8729	16.0009	18.4419
PB.8039.155	incomplete-splice_match	MEG3	ENST00000522771.9	mono-exon		Adult	1	8	5	7	0	0	1	1	6	2	5	7	0	0	0	1	0	4.68386	22.9832	40.0022	32.2734	0	0	3.87588	4.68386	33.8402	11.7112	40.0022	32.2734	0	0	0	15.7092	0	0.049746	0.585048	0	0	3.87588	4.68386	22.9832	40.0022	32.2734
PB.8039.156	incomplete-splice_match	MEG3	ENST00000522771.9	mono-exon			0	1	1	0	0	0	0	0	0	1	1	0	0	0	0	0	0	0	2.8729	8.00045	0	0	0	0	0	0	5.85562	8.00045	0	0	0	0	0	0	0.270289	0.635592	0	0	0	0	2.8729	8.00045	0
PB.8039.157	incomplete-splice_match	MEG3	ENST00000522771.9	mono-exon	ADULT		2	10	2	3	4	0	2	2	7	3	2	3	4	0	0	1	1	9.36773	28.729	16.0009	13.8314	33.3723	0	7.75176	9.36773	39.4802	17.5669	16.0009	13.8314	33.3723	0	0	15.7092	5.14538	0.628571	0.888496	33.3723	0	7.75176	9.36773	28.729	16.0009	13.8314
PB.8039.158	incomplete-splice_match	MEG3	ENST00000522771.9	mono-exon			1	2	0	8	0	0	1	1	1	1	0	8	0	0	0	1	0	4.68386	5.74581	0	36.8839	0	0	3.87588	4.68386	5.64003	5.85562	0	36.8839	0	0	0	15.7092	0	0.19909	0.635592	0	0	3.87588	4.68386	5.74581	0	36.8839
PB.8039.159	incomplete-splice_match	MEG3	ENST00000522771.9	mono-exon			0	4	1	4	0	0	0	0	2	2	1	4	0	0	0	0	0	0	11.4916	8.00045	18.4419	0	0	0	0	11.2801	11.7112	8.00045	18.4419	0	0	0	0	0	0.11867	0.585048	0	0	0	0	11.4916	8.00045	18.4419
PB.8039.16	novel_in_catalog	MEG3	novel	intron_retention			0	3	0	0	0	0	0	0	0	3	0	0	0	0	0	0	0	0	8.61871	0	0	0	0	0	0	0	17.5669	0	0	0	0	0	0	0	0.563703	0.827485	0	0	0	0	8.61871	0	0
PB.8039.160	incomplete-splice_match	MEG3	ENST00000522771.9	mono-exon	FETAL		1	0	0	1	0	0	0	1	0	0	0	1	0	0	0	0	0	4.68386	0	0	4.61048	0	0	0	4.68386	0	0	0	4.61048	0	0	0	0	0	0.270289	0.635592	0	0	0	4.68386	0	0	4.61048
PB.8039.161	incomplete-splice_match	MEG3	ENST00000522771.9	mono-exon	Fetal		0	1	0	0	0	0	1	0	0	1	0	0	0	0	0	0	1	0	2.8729	0	0	0	0	3.87588	0	0	5.85562	0	0	0	0	0	0	5.14538	0.825498	0.963511	0	0	3.87588	0	2.8729	0	0
PB.8039.163	novel_in_catalog	MEG3	novel	mono-exon			1	9	0	1	5	3	7	1	8	1	0	1	5	3	0	1	6	4.68386	25.8561	0	4.61048	41.7153	31.5192	27.1312	4.68386	45.1202	5.85562	0	4.61048	41.7153	41.9845	0	15.7092	30.8723	0.0571429	0.585048	41.7153	31.5192	27.1312	4.68386	25.8561	0	4.61048
PB.8039.164	novel_in_catalog	MEG3	novel	mono-exon			1	9	0	0	5	0	1	1	7	2	0	0	5	0	0	0	1	4.68386	25.8561	0	0	41.7153	0	3.87588	4.68386	39.4802	11.7112	0	0	41.7153	0	0	0	5.14538	0.854445	0.963511	41.7153	0	3.87588	4.68386	25.8561	0	0
PB.8039.165	novel_in_catalog	MEG3	novel	mono-exon			0	22	0	0	7	3	6	0	1	21	0	0	7	3	0	4	2	0	63.2039	0	0	58.4015	31.5192	23.2553	0	5.64003	122.968	0	0	58.4015	41.9845	0	62.8368	10.2908	0.359012	0.747084	58.4015	31.5192	23.2553	0	63.2039	0	0
PB.8039.166	novel_in_catalog	MEG3	novel	mono-exon			1	0	0	0	0	0	1	1	0	0	0	0	0	0	0	0	1	4.68386	0	0	0	0	0	3.87588	4.68386	0	0	0	0	0	0	0	0	5.14538	1	1	0	0	3.87588	4.68386	0	0	0
PB.8039.167	full-splice_match	MEG3	ENST00000662362.1	multi-exon			2	1	0	0	0	0	0	2	1	0	0	0	0	0	0	0	0	9.36773	2.8729	0	0	0	0	0	9.36773	5.64003	0	0	0	0	0	0	0	0	0.270289	0.635592	0	0	0	9.36773	2.8729	0	0
PB.8039.168	novel_in_catalog	MEG3	novel	mono-exon			1	3	0	4	0	0	0	1	2	1	0	4	0	0	0	0	0	4.68386	8.61871	0	18.4419	0	0	0	4.68386	11.2801	5.85562	0	18.4419	0	0	0	0	0	0.11867	0.585048	0	0	0	4.68386	8.61871	0	18.4419
PB.8039.169	novel_not_in_catalog	MEG3	novel	intron_retention			0	1	1	0	0	0	0	0	0	1	1	0	0	0	0	0	0	0	2.8729	8.00045	0	0	0	0	0	0	5.85562	8.00045	0	0	0	0	0	0	0.270289	0.635592	0	0	0	0	2.8729	8.00045	0
PB.8039.17	novel_in_catalog	MEG3	novel	intron_retention			1	18	0	0	1	0	0	1	0	18	0	0	1	0	0	0	0	4.68386	51.7123	0	0	8.34307	0	0	4.68386	0	105.401	0	0	8.34307	0	0	0	0	0.845356	0.963511	8.34307	0	0	4.68386	51.7123	0	0
PB.8039.170	novel_in_catalog	MEG3	novel	mono-exon			4	9	0	1	1	1	3	4	7	2	0	1	1	1	0	2	1	18.7355	25.8561	0	4.61048	8.34307	10.5064	11.6276	18.7355	39.4802	11.7112	0	4.61048	8.34307	13.9948	0	31.4184	5.14538	1	1	8.34307	10.5064	11.6276	18.7355	25.8561	0	4.61048
PB.8039.171	novel_in_catalog	MEG3	novel	mono-exon			0	0	0	2	0	0	0	0	0	0	0	2	0	0	0	0	0	0	0	0	9.22097	0	0	0	0	0	0	0	9.22097	0	0	0	0	0	0.563703	0.827485	0	0	0	0	0	0	9.22097
PB.8039.172	novel_in_catalog	MEG3	novel	mono-exon			1	15	0	1	0	0	9	1	12	3	0	1	0	0	0	3	6	4.68386	43.0935	0	4.61048	0	0	34.8829	4.68386	67.6804	17.5669	0	4.61048	0	0	0	47.1276	30.8723	0.58208	0.837199	0	0	34.8829	4.68386	43.0935	0	4.61048
PB.8039.173	novel_in_catalog	MEG3	novel	mono-exon			7	12	4	31	1	1	15	7	11	1	4	31	1	1	0	1	14	32.787	34.4748	32.0018	142.925	8.34307	10.5064	58.1382	32.787	62.0403	5.85562	32.0018	142.925	8.34307	13.9948	0	15.7092	72.0354	0.4	0.760879	8.34307	10.5064	58.1382	32.787	34.4748	32.0018	142.925
PB.8039.174	novel_in_catalog	MEG3	novel	mono-exon		Adult	1	2	2	18	0	0	1	1	1	1	2	18	0	0	0	0	1	4.68386	5.74581	16.0009	82.9887	0	0	3.87588	4.68386	5.64003	5.85562	16.0009	82.9887	0	0	0	0	5.14538	0.049746	0.585048	0	0	3.87588	4.68386	5.74581	16.0009	82.9887
PB.8039.18	novel_in_catalog	MEG3	novel	intron_retention			0	4	0	0	0	0	0	0	0	4	0	0	0	0	0	0	0	0	11.4916	0	0	0	0	0	0	0	23.4225	0	0	0	0	0	0	0	0.563703	0.827485	0	0	0	0	11.4916	0	0
PB.8039.19	full-splice_match	MEG3	ENST00000522771.9	multi-exon			1	2	0	0	2	2	1	1	1	1	0	0	2	1	1	1	0	4.68386	5.74581	0	0	16.6861	21.0128	3.87588	4.68386	5.64003	5.85562	0	0	16.6861	13.9948	42.1496	15.7092	0	0.211798	0.635592	16.6861	21.0128	3.87588	4.68386	5.74581	0	0
PB.8039.2	full-splice_match	MEG3	ENST00000522771.9	multi-exon			0	0	0	0	6	0	1	0	0	0	0	0	6	0	0	1	0	0	0	0	0	50.0584	0	3.87588	0	0	0	0	0	50.0584	0	0	15.7092	0	0.122745	0.585048	50.0584	0	3.87588	0	0	0	0
PB.8039.20	novel_in_catalog	MEG3	novel	intron_retention			1	14	0	0	0	0	0	1	1	13	0	0	0	0	0	0	0	4.68386	40.2206	0	0	0	0	0	4.68386	5.64003	76.1231	0	0	0	0	0	0	0	0.270289	0.635592	0	0	0	4.68386	40.2206	0	0
PB.8039.21	novel_not_in_catalog	MEG3	novel	intron_retention			0	1	0	0	1	0	0	0	0	1	0	0	1	0	0	0	0	0	2.8729	0	0	8.34307	0	0	0	0	5.85562	0	0	8.34307	0	0	0	0	0.825498	0.963511	8.34307	0	0	0	2.8729	0	0
PB.8039.22	novel_in_catalog	MEG3	novel	intron_retention			0	4	0	0	0	0	0	0	1	3	0	0	0	0	0	0	0	0	11.4916	0	0	0	0	0	0	5.64003	17.5669	0	0	0	0	0	0	0	0.563703	0.827485	0	0	0	0	11.4916	0	0
PB.8039.23	novel_in_catalog	MEG3	novel	intron_retention			5	6	0	0	1	0	7	5	1	5	0	0	1	0	0	3	4	23.4193	17.2374	0	0	8.34307	0	27.1312	23.4193	5.64003	29.2781	0	0	8.34307	0	0	47.1276	20.5815	0.854445	0.963511	8.34307	0	27.1312	23.4193	17.2374	0	0
PB.8039.24	full-splice_match	MEG3	ENST00000522771.9	multi-exon			14	9	0	2	17	7	16	14	7	2	0	2	17	5	2	5	11	65.5741	25.8561	0	9.22097	141.832	73.5449	62.0141	65.5741	39.4802	11.7112	0	9.22097	141.832	69.9741	84.2993	78.546	56.5992	0.114286	0.585048	141.832	73.5449	62.0141	65.5741	25.8561	0	9.22097
PB.8039.25	novel_in_catalog	MEG3	novel	intron_retention			0	5	0	0	0	0	1	0	0	5	0	0	0	0	0	0	1	0	14.3645	0	0	0	0	3.87588	0	0	29.2781	0	0	0	0	0	0	5.14538	1	1	0	0	3.87588	0	14.3645	0	0
PB.8039.26	novel_in_catalog	MEG3	novel	intron_retention			0	3	0	0	0	0	0	0	2	1	0	0	0	0	0	0	0	0	8.61871	0	0	0	0	0	0	11.2801	5.85562	0	0	0	0	0	0	0	0.563703	0.827485	0	0	0	0	8.61871	0	0
PB.8039.27	novel_in_catalog	MEG3	novel	intron_retention			0	2	0	0	0	0	0	0	0	2	0	0	0	0	0	0	0	0	5.74581	0	0	0	0	0	0	0	11.7112	0	0	0	0	0	0	0	0.563703	0.827485	0	0	0	0	5.74581	0	0
PB.8039.28	incomplete-splice_match	MEG3	ENST00000522771.9	intron_retention			3	0	0	0	0	0	1	3	0	0	0	0	0	0	0	0	1	14.0516	0	0	0	0	0	3.87588	14.0516	0	0	0	0	0	0	0	0	5.14538	1	1	0	0	3.87588	14.0516	0	0	0
PB.8039.29	novel_in_catalog	MEG3	novel	intron_retention			1	9	0	0	0	0	0	1	3	6	0	0	0	0	0	0	0	4.68386	25.8561	0	0	0	0	0	4.68386	16.9201	35.1337	0	0	0	0	0	0	0	0.270289	0.635592	0	0	0	4.68386	25.8561	0	0
PB.8039.3	novel_in_catalog	MEG3	novel	intron_retention			0	0	0	0	0	2	0	0	0	0	0	0	0	2	0	0	0	0	0	0	0	0	21.0128	0	0	0	0	0	0	0	27.9896	0	0	0	0.386476	0.747084	0	21.0128	0	0	0	0	0
PB.8039.30	full-splice_match	MEG3	ENST00000522771.9	multi-exon			60	80	4	4	9	15	22	60	44	36	4	4	9	12	3	8	14	281.032	229.832	32.0018	18.4419	75.0876	157.596	85.2693	281.032	248.161	210.802	32.0018	18.4419	75.0876	167.938	126.449	125.674	72.0354	1	1	75.0876	157.596	85.2693	281.032	229.832	32.0018	18.4419
PB.8039.31	novel_in_catalog	MEG3	novel	intron_retention			12	28	2	0	3	2	6	12	13	15	2	0	3	2	0	3	3	56.2064	80.4413	16.0009	0	25.0292	21.0128	23.2553	56.2064	73.3204	87.8344	16.0009	0	25.0292	27.9896	0	47.1276	15.4361	1	1	25.0292	21.0128	23.2553	56.2064	80.4413	16.0009	0
PB.8039.32	novel_in_catalog	MEG3	novel	intron_retention			0	1	0	0	1	0	0	0	0	1	0	0	1	0	0	0	0	0	2.8729	0	0	8.34307	0	0	0	0	5.85562	0	0	8.34307	0	0	0	0	0.825498	0.963511	8.34307	0	0	0	2.8729	0	0
PB.8039.33	novel_in_catalog	MEG3	novel	intron_retention			2	11	0	0	0	1	0	2	3	8	0	0	0	1	0	0	0	9.36773	31.6019	0	0	0	10.5064	0	9.36773	16.9201	46.845	0	0	0	13.9948	0	0	0	0.845356	0.963511	0	10.5064	0	9.36773	31.6019	0	0
PB.8039.34	novel_in_catalog	MEG3	novel	intron_retention			0	2	0	0	0	0	0	0	1	1	0	0	0	0	0	0	0	0	5.74581	0	0	0	0	0	0	5.64003	5.85562	0	0	0	0	0	0	0	0.563703	0.827485	0	0	0	0	5.74581	0	0
PB.8039.35	novel_in_catalog	MEG3	novel	intron_retention			2	7	0	0	0	1	1	2	2	5	0	0	0	1	0	0	1	9.36773	20.1103	0	0	0	10.5064	3.87588	9.36773	11.2801	29.2781	0	0	0	13.9948	0	0	5.14538	1	1	0	10.5064	3.87588	9.36773	20.1103	0	0
PB.8039.36	novel_in_catalog	MEG3	novel	intron_retention			14	18	0	0	6	2	3	14	10	8	0	0	6	2	0	0	3	65.5741	51.7123	0	0	50.0584	21.0128	11.6276	65.5741	56.4003	46.845	0	0	50.0584	27.9896	0	0	15.4361	1	1	50.0584	21.0128	11.6276	65.5741	51.7123	0	0
PB.8039.37	novel_in_catalog	MEG3	novel	intron_retention			1	7	0	0	0	1	0	1	4	3	0	0	0	1	0	0	0	4.68386	20.1103	0	0	0	10.5064	0	4.68386	22.5601	17.5669	0	0	0	13.9948	0	0	0	0.845356	0.963511	0	10.5064	0	4.68386	20.1103	0	0
PB.8039.38	full-splice_match	MEG3	ENST00000522771.9	multi-exon			0	1	0	0	0	0	1	0	1	0	0	0	0	0	0	0	1	0	2.8729	0	0	0	0	3.87588	0	5.64003	0	0	0	0	0	0	0	5.14538	0.825498	0.963511	0	0	3.87588	0	2.8729	0	0
PB.8039.39	full-splice_match	MEG3	ENST00000452120.7	multi-exon			4	23	0	0	2	2	0	4	15	8	0	0	2	2	0	0	0	18.7355	66.0768	0	0	16.6861	21.0128	0	18.7355	84.6005	46.845	0	0	16.6861	27.9896	0	0	0	1	1	16.6861	21.0128	0	18.7355	66.0768	0	0
PB.8039.4	novel_in_catalog	MEG3	novel	intron_retention			0	1	0	0	0	1	1	0	0	1	0	0	0	1	0	1	0	0	2.8729	0	0	0	10.5064	3.87588	0	0	5.85562	0	0	0	13.9948	0	15.7092	0	0.241887	0.635592	0	10.5064	3.87588	0	2.8729	0	0
PB.8039.40	full-splice_match	MEG3	ENST00000522771.9	multi-exon			16	23	0	0	8	5	7	16	9	14	0	0	8	5	0	0	7	74.9418	66.0768	0	0	66.7445	52.532	27.1312	74.9418	50.7603	81.9787	0	0	66.7445	69.9741	0	0	36.0177	0.858427	0.963822	66.7445	52.532	27.1312	74.9418	66.0768	0	0
PB.8039.41	incomplete-splice_match	MEG3	ENST00000522771.9	intron_retention			2	4	0	0	4	2	1	2	3	1	0	0	4	2	0	1	0	9.36773	11.4916	0	0	33.3723	21.0128	3.87588	9.36773	16.9201	5.85562	0	0	33.3723	27.9896	0	15.7092	0	0.211798	0.635592	33.3723	21.0128	3.87588	9.36773	11.4916	0	0
PB.8039.42	novel_in_catalog	MEG3	novel	intron_retention			4	1	0	0	0	1	0	4	1	0	0	0	0	1	0	0	0	18.7355	2.8729	0	0	0	10.5064	0	18.7355	5.64003	0	0	0	0	13.9948	0	0	0	0.845356	0.963511	0	10.5064	0	18.7355	2.8729	0	0
PB.8039.43	full-splice_match	MEG3	ENST00000522771.9	multi-exon			14	11	0	1	2	1	4	14	4	7	0	1	2	1	0	1	3	65.5741	31.6019	0	4.61048	16.6861	10.5064	15.5035	65.5741	22.5601	40.9894	0	4.61048	16.6861	13.9948	0	15.7092	15.4361	1	1	16.6861	10.5064	15.5035	65.5741	31.6019	0	4.61048
PB.8039.44	full-splice_match	MEG3	ENST00000522771.9	multi-exon			114	128	4	11	49	20	55	114	69	59	4	11	49	15	5	5	50	533.96	367.732	32.0018	50.7153	408.81	210.128	213.173	533.96	389.162	345.482	32.0018	50.7153	408.81	209.922	210.748	78.546	257.269	0.857143	0.963511	408.81	210.128	213.173	533.96	367.732	32.0018	50.7153
PB.8039.45	novel_in_catalog	MEG3	novel	intron_retention			2	2	0	0	0	0	0	2	0	2	0	0	0	0	0	0	0	9.36773	5.74581	0	0	0	0	0	9.36773	0	11.7112	0	0	0	0	0	0	0	0.270289	0.635592	0	0	0	9.36773	5.74581	0	0
PB.8039.46	novel_in_catalog	MEG3	novel	intron_retention			11	31	1	5	2	3	12	11	24	7	1	5	2	3	0	2	10	51.5225	89.06	8.00045	23.0524	16.6861	31.5192	46.5105	51.5225	135.361	40.9894	8.00045	23.0524	16.6861	41.9845	0	31.4184	51.4538	0.857143	0.963511	16.6861	31.5192	46.5105	51.5225	89.06	8.00045	23.0524
PB.8039.47	novel_in_catalog	MEG3	novel	intron_retention			0	3	0	0	0	0	0	0	2	1	0	0	0	0	0	0	0	0	8.61871	0	0	0	0	0	0	11.2801	5.85562	0	0	0	0	0	0	0	0.563703	0.827485	0	0	0	0	8.61871	0	0
PB.8039.48	novel_in_catalog	MEG3	novel	intron_retention			0	7	0	0	1	0	0	0	3	4	0	0	1	0	0	0	0	0	20.1103	0	0	8.34307	0	0	0	16.9201	23.4225	0	0	8.34307	0	0	0	0	1	1	8.34307	0	0	0	20.1103	0	0
PB.8039.49	novel_in_catalog	MEG3	novel	intron_retention			0	1	0	0	1	0	0	0	0	1	0	0	1	0	0	0	0	0	2.8729	0	0	8.34307	0	0	0	0	5.85562	0	0	8.34307	0	0	0	0	0.825498	0.963511	8.34307	0	0	0	2.8729	0	0
PB.8039.5	incomplete-splice_match	MEG3	ENST00000522771.9	intron_retention			0	0	0	0	2	0	0	0	0	0	0	0	2	0	0	0	0	0	0	0	0	16.6861	0	0	0	0	0	0	0	16.6861	0	0	0	0	0.386476	0.747084	16.6861	0	0	0	0	0	0
PB.8039.50	novel_in_catalog	MEG3	novel	intron_retention			0	2	0	0	0	0	0	0	2	0	0	0	0	0	0	0	0	0	5.74581	0	0	0	0	0	0	11.2801	0	0	0	0	0	0	0	0	0.563703	0.827485	0	0	0	0	5.74581	0	0
PB.8039.51	novel_in_catalog	MEG3	novel	intron_retention			1	36	0	0	0	2	0	1	20	16	0	0	0	2	0	0	0	4.68386	103.425	0	0	0	21.0128	0	4.68386	112.801	93.69	0	0	0	27.9896	0	0	0	0.845356	0.963511	0	21.0128	0	4.68386	103.425	0	0
PB.8039.52	incomplete-splice_match	MEG3	ENST00000522771.9	intron_retention			0	4	0	0	1	0	2	0	1	3	0	0	1	0	0	0	2	0	11.4916	0	0	8.34307	0	7.75176	0	5.64003	17.5669	0	0	8.34307	0	0	0	10.2908	0.696466	0.963511	8.34307	0	7.75176	0	11.4916	0	0
PB.8039.53	novel_in_catalog	MEG3	novel	intron_retention			6	8	0	0	3	1	1	6	3	5	0	0	3	1	0	1	0	28.1032	22.9832	0	0	25.0292	10.5064	3.87588	28.1032	16.9201	29.2781	0	0	25.0292	13.9948	0	15.7092	0	0.858427	0.963822	25.0292	10.5064	3.87588	28.1032	22.9832	0	0
PB.8039.54	full-splice_match	MEG3	ENST00000522771.9	multi-exon			14	20	0	0	2	3	6	14	12	8	0	0	2	3	0	1	5	65.5741	57.4581	0	0	16.6861	31.5192	23.2553	65.5741	67.6804	46.845	0	0	16.6861	41.9845	0	15.7092	25.7269	1	1	16.6861	31.5192	23.2553	65.5741	57.4581	0	0
PB.8039.55	novel_in_catalog	MEG3	novel	intron_retention			0	8	0	0	0	0	0	0	6	2	0	0	0	0	0	0	0	0	22.9832	0	0	0	0	0	0	33.8402	11.7112	0	0	0	0	0	0	0	0.563703	0.827485	0	0	0	0	22.9832	0	0
PB.8039.56	novel_not_in_catalog	MEG3	novel	intron_retention			1	17	0	0	3	0	0	1	6	11	0	0	3	0	0	0	0	4.68386	48.8393	0	0	25.0292	0	0	4.68386	33.8402	64.4119	0	0	25.0292	0	0	0	0	0.845356	0.963511	25.0292	0	0	4.68386	48.8393	0	0
PB.8039.57	novel_in_catalog	MEG3	novel	intron_retention			8	13	0	0	1	1	7	8	1	12	0	0	1	0	1	1	6	37.4709	37.3477	0	0	8.34307	10.5064	27.1312	37.4709	5.64003	70.2675	0	0	8.34307	0	42.1496	15.7092	30.8723	1	1	8.34307	10.5064	27.1312	37.4709	37.3477	0	0
PB.8039.59	full-splice_match	MEG3	ENST00000522771.9	multi-exon			36	58	1	2	11	5	17	36	20	38	1	2	11	5	0	5	12	168.619	166.628	8.00045	9.22097	91.7737	52.532	65.8899	168.619	112.801	222.514	8.00045	9.22097	91.7737	69.9741	0	78.546	61.7446	1	1	91.7737	52.532	65.8899	168.619	166.628	8.00045	9.22097
PB.8039.6	novel_in_catalog	MEG3	novel	intron_retention			0	2	0	0	0	0	0	0	1	1	0	0	0	0	0	0	0	0	5.74581	0	0	0	0	0	0	5.64003	5.85562	0	0	0	0	0	0	0	0.563703	0.827485	0	0	0	0	5.74581	0	0
PB.8039.60	novel_in_catalog	MEG3	novel	intron_retention			0	2	0	0	0	0	0	0	1	1	0	0	0	0	0	0	0	0	5.74581	0	0	0	0	0	0	5.64003	5.85562	0	0	0	0	0	0	0	0.563703	0.827485	0	0	0	0	5.74581	0	0
PB.8039.61	novel_in_catalog	MEG3	novel	intron_retention			0	1	0	0	0	1	1	0	0	1	0	0	0	1	0	0	1	0	2.8729	0	0	0	10.5064	3.87588	0	0	5.85562	0	0	0	13.9948	0	0	5.14538	0.241887	0.635592	0	10.5064	3.87588	0	2.8729	0	0
PB.8039.62	full-splice_match	MEG3	ENST00000522771.9	multi-exon			3	14	0	0	1	0	3	3	11	3	0	0	1	0	0	0	3	14.0516	40.2206	0	0	8.34307	0	11.6276	14.0516	62.0403	17.5669	0	0	8.34307	0	0	0	15.4361	0.854445	0.963511	8.34307	0	11.6276	14.0516	40.2206	0	0
PB.8039.63	novel_in_catalog	MEG3	novel	intron_retention			0	4	0	0	0	0	0	0	3	1	0	0	0	0	0	0	0	0	11.4916	0	0	0	0	0	0	16.9201	5.85562	0	0	0	0	0	0	0	0.563703	0.827485	0	0	0	0	11.4916	0	0
PB.8039.64	novel_in_catalog	MEG3	novel	intron_retention			3	3	1	4	1	0	3	3	2	1	1	4	1	0	0	1	2	14.0516	8.61871	8.00045	18.4419	8.34307	0	11.6276	14.0516	11.2801	5.85562	8.00045	18.4419	8.34307	0	0	15.7092	10.2908	0.4	0.760879	8.34307	0	11.6276	14.0516	8.61871	8.00045	18.4419
PB.8039.65	full-splice_match	MEG3	ENST00000522771.9	multi-exon			15	9	1	21	26	6	27	15	5	4	1	21	26	4	2	4	23	70.2579	25.8561	8.00045	96.8201	216.92	63.0385	104.649	70.2579	28.2002	23.4225	8.00045	96.8201	216.92	55.9793	84.2993	62.8368	118.344	0.228571	0.635592	216.92	63.0385	104.649	70.2579	25.8561	8.00045	96.8201
PB.8039.66	novel_in_catalog	MEG3	novel	intron_retention			1	1	0	1	0	0	0	1	0	1	0	1	0	0	0	0	0	4.68386	2.8729	0	4.61048	0	0	0	4.68386	0	5.85562	0	4.61048	0	0	0	0	0	0.11867	0.585048	0	0	0	4.68386	2.8729	0	4.61048
PB.8039.67	novel_in_catalog	MEG3	novel	intron_retention			0	1	0	1	0	0	0	0	0	1	0	1	0	0	0	0	0	0	2.8729	0	4.61048	0	0	0	0	0	5.85562	0	4.61048	0	0	0	0	0	0.270289	0.635592	0	0	0	0	2.8729	0	4.61048
PB.8039.68	novel_in_catalog	MEG3	novel	intron_retention			5	11	0	11	3	1	1	5	6	5	0	11	3	1	0	1	0	23.4193	31.6019	0	50.7153	25.0292	10.5064	3.87588	23.4193	33.8402	29.2781	0	50.7153	25.0292	13.9948	0	15.7092	0	0.628571	0.888496	25.0292	10.5064	3.87588	23.4193	31.6019	0	50.7153
PB.8039.69	novel_in_catalog	MEG3	novel	intron_retention			2	2	1	1	1	0	0	2	1	1	1	1	1	0	0	0	0	9.36773	5.74581	8.00045	4.61048	8.34307	0	0	9.36773	5.64003	5.85562	8.00045	4.61048	8.34307	0	0	0	0	0.372456	0.747084	8.34307	0	0	9.36773	5.74581	8.00045	4.61048
PB.8039.7	full-splice_match	MEG3	ENST00000522771.9	multi-exon		FETAL	2	1	0	0	8	2	4	2	1	0	0	0	8	1	1	0	4	9.36773	2.8729	0	0	66.7445	21.0128	15.5035	9.36773	5.64003	0	0	0	66.7445	13.9948	42.1496	0	20.5815	0.049746	0.585048	66.7445	21.0128	15.5035	9.36773	2.8729	0	0
PB.8039.70	full-splice_match	MEG3	ENST00000522771.9	multi-exon			25	40	8	60	6	2	18	25	29	11	8	60	6	2	0	1	17	117.097	114.916	64.0036	276.629	50.0584	21.0128	69.7658	117.097	163.561	64.4119	64.0036	276.629	50.0584	27.9896	0	15.7092	87.4715	0.114286	0.585048	50.0584	21.0128	69.7658	117.097	114.916	64.0036	276.629
PB.8039.71	novel_in_catalog	MEG3	novel	intron_retention			0	0	0	2	0	0	0	0	0	0	0	2	0	0	0	0	0	0	0	0	9.22097	0	0	0	0	0	0	0	9.22097	0	0	0	0	0	0.563703	0.827485	0	0	0	0	0	0	9.22097
PB.8039.72	novel_in_catalog	MEG3	novel	intron_retention			0	7	0	1	0	0	0	0	5	2	0	1	0	0	0	0	0	0	20.1103	0	4.61048	0	0	0	0	28.2002	11.7112	0	4.61048	0	0	0	0	0	0.270289	0.635592	0	0	0	0	20.1103	0	4.61048
PB.8039.73	full-splice_match	MEG3	ENST00000522771.9	multi-exon			0	1	0	3	0	0	1	0	1	0	0	3	0	0	0	0	1	0	2.8729	0	13.8314	0	0	3.87588	0	5.64003	0	0	13.8314	0	0	0	0	5.14538	0.845356	0.963511	0	0	3.87588	0	2.8729	0	13.8314
PB.8039.74	novel_not_in_catalog	MEG3	novel	intron_retention			1	0	0	0	0	0	1	1	0	0	0	0	0	0	0	0	1	4.68386	0	0	0	0	0	3.87588	4.68386	0	0	0	0	0	0	0	0	5.14538	1	1	0	0	3.87588	4.68386	0	0	0
PB.8039.75	novel_in_catalog	MEG3	novel	intron_retention			1	1	0	0	0	0	0	1	1	0	0	0	0	0	0	0	0	4.68386	2.8729	0	0	0	0	0	4.68386	5.64003	0	0	0	0	0	0	0	0	0.270289	0.635592	0	0	0	4.68386	2.8729	0	0
PB.8039.76	novel_not_in_catalog	MEG3	novel	intron_retention			1	3	0	3	0	1	1	1	2	1	0	3	0	1	0	0	1	4.68386	8.61871	0	13.8314	0	10.5064	3.87588	4.68386	11.2801	5.85562	0	13.8314	0	13.9948	0	0	5.14538	0.721277	0.963511	0	10.5064	3.87588	4.68386	8.61871	0	13.8314
PB.8039.77	novel_not_in_catalog	MEG3	novel	intron_retention			0	0	0	3	0	0	0	0	0	0	0	3	0	0	0	0	0	0	0	0	13.8314	0	0	0	0	0	0	0	13.8314	0	0	0	0	0	0.563703	0.827485	0	0	0	0	0	0	13.8314
PB.8039.78	novel_in_catalog	MEG3	novel	intron_retention			0	10	0	1	0	0	0	0	9	1	0	1	0	0	0	0	0	0	28.729	0	4.61048	0	0	0	0	50.7603	5.85562	0	4.61048	0	0	0	0	0	0.270289	0.635592	0	0	0	0	28.729	0	4.61048
PB.8039.79	novel_not_in_catalog	MEG3	novel	intron_retention			0	0	0	2	0	0	0	0	0	0	0	2	0	0	0	0	0	0	0	0	9.22097	0	0	0	0	0	0	0	9.22097	0	0	0	0	0	0.563703	0.827485	0	0	0	0	0	0	9.22097
PB.8039.8	novel_not_in_catalog	MEG3	novel	intron_retention		Fetal	1	0	0	0	4	1	2	1	0	0	0	0	4	1	0	2	0	4.68386	0	0	0	33.3723	10.5064	7.75176	4.68386	0	0	0	0	33.3723	13.9948	0	31.4184	0	0.0435966	0.585048	33.3723	10.5064	7.75176	4.68386	0	0	0
PB.8039.80	novel_in_catalog	MEG3	novel	intron_retention			33	92	17	191	20	8	21	33	68	24	17	191	20	8	0	2	19	154.567	264.307	136.008	880.602	166.861	84.0513	81.3935	154.567	383.522	140.535	136.008	880.602	166.861	111.959	0	31.4184	97.7623	0.228571	0.635592	166.861	84.0513	81.3935	154.567	264.307	136.008	880.602
PB.8039.81	novel_in_catalog	MEG3	novel	intron_retention			0	20	1	5	0	0	1	0	13	7	1	5	0	0	0	1	0	0	57.4581	8.00045	23.0524	0	0	3.87588	0	73.3204	40.9894	8.00045	23.0524	0	0	0	15.7092	0	0.19909	0.635592	0	0	3.87588	0	57.4581	8.00045	23.0524
PB.8039.82	novel_in_catalog	MEG3	novel	intron_retention			0	2	0	0	0	0	0	0	2	0	0	0	0	0	0	0	0	0	5.74581	0	0	0	0	0	0	11.2801	0	0	0	0	0	0	0	0	0.563703	0.827485	0	0	0	0	5.74581	0	0
PB.8039.83	novel_not_in_catalog	MEG3	novel	intron_retention			0	3	2	0	0	0	0	0	3	0	2	0	0	0	0	0	0	0	8.61871	16.0009	0	0	0	0	0	16.9201	0	16.0009	0	0	0	0	0	0	0.270289	0.635592	0	0	0	0	8.61871	16.0009	0
PB.8039.84	full-splice_match	MEG3	ENST00000451743.6	multi-exon			163	169	101	797	72	46	97	163	105	64	101	797	72	43	3	15	82	763.47	485.521	808.045	3674.56	600.701	483.295	375.96	763.47	592.203	374.76	808.045	3674.56	600.701	601.777	126.449	235.638	421.921	0.114286	0.585048	600.701	483.295	375.96	763.47	485.521	808.045	3674.56
PB.8039.85	full-splice_match	MEG3	ENST00000452120.7	multi-exon			0	1	0	0	0	0	1	0	1	0	0	0	0	0	0	0	1	0	2.8729	0	0	0	0	3.87588	0	5.64003	0	0	0	0	0	0	0	5.14538	0.825498	0.963511	0	0	3.87588	0	2.8729	0	0
PB.8039.86	novel_in_catalog	MEG3	novel	intron_retention			2	3	0	5	0	0	0	2	2	1	0	5	0	0	0	0	0	9.36773	8.61871	0	23.0524	0	0	0	9.36773	11.2801	5.85562	0	23.0524	0	0	0	0	0	0.11867	0.585048	0	0	0	9.36773	8.61871	0	23.0524
PB.8039.87	full-splice_match	MEG3	ENST00000648456.1	multi-exon			2	80	3	12	1	1	4	2	45	35	3	12	1	1	0	0	4	9.36773	229.832	24.0013	55.3258	8.34307	10.5064	15.5035	9.36773	253.801	204.947	24.0013	55.3258	8.34307	13.9948	0	0	20.5815	0.228571	0.635592	8.34307	10.5064	15.5035	9.36773	229.832	24.0013	55.3258
PB.8039.88	novel_in_catalog	MEG3	novel	intron_retention			1	1	0	1	0	0	0	1	0	1	0	1	0	0	0	0	0	4.68386	2.8729	0	4.61048	0	0	0	4.68386	0	5.85562	0	4.61048	0	0	0	0	0	0.11867	0.585048	0	0	0	4.68386	2.8729	0	4.61048
PB.8039.89	full-splice_match	MEG3	ENST00000647780.1	multi-exon		Adult	1	1	1	1	0	0	0	1	0	1	1	1	0	0	0	0	0	4.68386	2.8729	8.00045	4.61048	0	0	0	4.68386	0	5.85562	8.00045	4.61048	0	0	0	0	0	0.0435966	0.585048	0	0	0	4.68386	2.8729	8.00045	4.61048
PB.8039.9	novel_in_catalog	MEG3	novel	intron_retention			0	9	0	0	1	0	3	0	2	7	0	0	1	0	0	0	3	0	25.8561	0	0	8.34307	0	11.6276	0	11.2801	40.9894	0	0	8.34307	0	0	0	15.4361	0.696466	0.963511	8.34307	0	11.6276	0	25.8561	0	0
PB.8039.90	novel_not_in_catalog	MEG3	novel	intron_retention		Adult	5	9	3	18	1	0	0	5	5	4	3	18	1	0	0	0	0	23.4193	25.8561	24.0013	82.9887	8.34307	0	0	23.4193	28.2002	23.4225	24.0013	82.9887	8.34307	0	0	0	0	0.049746	0.585048	8.34307	0	0	23.4193	25.8561	24.0013	82.9887
PB.8039.91	full-splice_match	MEG3	ENST00000522771.9	multi-exon		ADULT	8	6	2	19	0	0	4	8	5	1	2	19	0	0	0	1	3	37.4709	17.2374	16.0009	87.5992	0	0	15.5035	37.4709	28.2002	5.85562	16.0009	87.5992	0	0	0	15.7092	15.4361	0.049746	0.585048	0	0	15.5035	37.4709	17.2374	16.0009	87.5992
PB.8039.92	novel_not_in_catalog	MEG3	novel	intron_retention			0	0	0	4	0	0	0	0	0	0	0	4	0	0	0	0	0	0	0	0	18.4419	0	0	0	0	0	0	0	18.4419	0	0	0	0	0	0.563703	0.827485	0	0	0	0	0	0	18.4419
PB.8039.93	novel_not_in_catalog	MEG3	novel	intron_retention			0	1	0	2	0	0	0	0	1	0	0	2	0	0	0	0	0	0	2.8729	0	9.22097	0	0	0	0	5.64003	0	0	9.22097	0	0	0	0	0	0.270289	0.635592	0	0	0	0	2.8729	0	9.22097
PB.8039.94	novel_not_in_catalog	MEG3	novel	intron_retention			0	1	1	2	0	0	0	0	1	0	1	2	0	0	0	0	0	0	2.8729	8.00045	9.22097	0	0	0	0	5.64003	0	8.00045	9.22097	0	0	0	0	0	0.11867	0.585048	0	0	0	0	2.8729	8.00045	9.22097
PB.8039.95	novel_not_in_catalog	MEG3	novel	at_least_one_novel_splicesite			0	1	0	0	1	0	0	0	1	0	0	0	1	0	0	0	0	0	2.8729	0	0	8.34307	0	0	0	5.64003	0	0	0	8.34307	0	0	0	0	0.825498	0.963511	8.34307	0	0	0	2.8729	0	0
PB.8039.96	novel_not_in_catalog	MEG3	novel	intron_retention			0	2	0	1	0	0	0	0	2	0	0	1	0	0	0	0	0	0	5.74581	0	4.61048	0	0	0	0	11.2801	0	0	4.61048	0	0	0	0	0	0.270289	0.635592	0	0	0	0	5.74581	0	4.61048
PB.8039.97	novel_not_in_catalog	MEG3	novel	at_least_one_novel_splicesite			0	1	0	0	0	0	1	0	0	1	0	0	0	0	0	0	1	0	2.8729	0	0	0	0	3.87588	0	0	5.85562	0	0	0	0	0	0	5.14538	0.825498	0.963511	0	0	3.87588	0	2.8729	0	0
PB.8039.98	novel_in_catalog	MEG3	novel	intron_retention			0	3	0	0	0	0	1	0	0	3	0	0	0	0	0	0	1	0	8.61871	0	0	0	0	3.87588	0	0	17.5669	0	0	0	0	0	0	5.14538	1	1	0	0	3.87588	0	8.61871	0	0
PB.8039.99	novel_in_catalog	MEG3	novel	intron_retention			0	2	0	0	0	0	0	0	1	1	0	0	0	0	0	0	0	0	5.74581	0	0	0	0	0	0	5.64003	5.85562	0	0	0	0	0	0	0	0.563703	0.827485	0	0	0	0	5.74581	0	0
PB.8495.1	incomplete-splice_match	ARPP19	ENST00000566423.5	mono-exon			1	2	0	0	3	0	2	1	2	0	0	0	3	0	0	0	2	4.68386	5.74581	0	0	25.0292	0	7.75176	4.68386	11.2801	0	0	0	25.0292	0	0	0	10.2908	0.359012	0.747084	25.0292	0	7.75176	4.68386	5.74581	0	0
PB.8495.10	incomplete-splice_match	ARPP19	ENST00000566423.5	mono-exon			0	1	2	7	0	0	0	0	0	1	2	7	0	0	0	0	0	0	2.8729	16.0009	32.2734	0	0	0	0	0	5.85562	16.0009	32.2734	0	0	0	0	0	0.11867	0.585048	0	0	0	0	2.8729	16.0009	32.2734
PB.8495.11	full-splice_match	ARPP19	ENST00000249822.8	multi-exon			0	13	1	0	7	8	3	0	0	13	1	0	7	8	0	1	2	0	37.3477	8.00045	0	58.4015	84.0513	11.6276	0	0	76.1231	8.00045	0	58.4015	111.959	0	15.7092	10.2908	0.108408	0.585048	58.4015	84.0513	11.6276	0	37.3477	8.00045	0
PB.8495.12	full-splice_match	ARPP19	ENST00000566423.5	multi-exon			0	5	0	0	10	1	2	0	0	5	0	0	10	1	0	1	1	0	14.3645	0	0	83.4307	10.5064	7.75176	0	0	29.2781	0	0	83.4307	13.9948	0	15.7092	5.14538	0.19909	0.635592	83.4307	10.5064	7.75176	0	14.3645	0	0
PB.8495.13	full-splice_match	ARPP19	ENST00000563277.5	multi-exon			0	3	0	0	3	2	2	0	0	3	0	0	3	2	0	0	2	0	8.61871	0	0	25.0292	21.0128	7.75176	0	0	17.5669	0	0	25.0292	27.9896	0	0	10.2908	0.0987286	0.585048	25.0292	21.0128	7.75176	0	8.61871	0	0
PB.8495.14	full-splice_match	ARPP19	ENST00000568196.1	multi-exon			2	5	0	0	0	0	0	2	1	4	0	0	0	0	0	0	0	9.36773	14.3645	0	0	0	0	0	9.36773	5.64003	23.4225	0	0	0	0	0	0	0	0.270289	0.635592	0	0	0	9.36773	14.3645	0	0
PB.8495.15	full-splice_match	ARPP19	ENST00000249822.8	multi-exon			1	4	0	0	0	1	0	1	1	3	0	0	0	0	1	0	0	4.68386	11.4916	0	0	0	10.5064	0	4.68386	5.64003	17.5669	0	0	0	0	42.1496	0	0	0.845356	0.963511	0	10.5064	0	4.68386	11.4916	0	0
PB.8495.16	full-splice_match	ARPP19	ENST00000249822.8	multi-exon			2	5	0	1	1	2	0	2	3	2	0	1	1	2	0	0	0	9.36773	14.3645	0	4.61048	8.34307	21.0128	0	9.36773	16.9201	11.7112	0	4.61048	8.34307	27.9896	0	0	0	1	1	8.34307	21.0128	0	9.36773	14.3645	0	4.61048
PB.8495.17	full-splice_match	ARPP19	ENST00000568196.1	multi-exon			8	15	0	0	0	0	0	8	7	8	0	0	0	0	0	0	0	37.4709	43.0935	0	0	0	0	0	37.4709	39.4802	46.845	0	0	0	0	0	0	0	0.270289	0.635592	0	0	0	37.4709	43.0935	0	0
PB.8495.18	full-splice_match	ARPP19	ENST00000566423.5	multi-exon		Fetal	0	0	0	0	1	1	2	0	0	0	0	0	1	1	0	0	2	0	0	0	0	8.34307	10.5064	7.75176	0	0	0	0	0	8.34307	13.9948	0	0	10.2908	0.0319112	0.585048	8.34307	10.5064	7.75176	0	0	0	0
PB.8495.19	incomplete-splice_match	ARPP19	ENST00000566423.5	mono-exon			0	1	1	0	0	0	0	0	1	0	1	0	0	0	0	0	0	0	2.8729	8.00045	0	0	0	0	0	5.64003	0	8.00045	0	0	0	0	0	0	0.270289	0.635592	0	0	0	0	2.8729	8.00045	0
PB.8495.2	full-splice_match	ARPP19	ENST00000249822.8	multi-exon		Fetal	0	0	0	0	1	1	1	0	0	0	0	0	1	1	0	0	1	0	0	0	0	8.34307	10.5064	3.87588	0	0	0	0	0	8.34307	13.9948	0	0	5.14538	0.0319112	0.585048	8.34307	10.5064	3.87588	0	0	0	0
PB.8495.20	full-splice_match	ARPP19	ENST00000249822.8	multi-exon			0	0	0	0	0	2	0	0	0	0	0	0	0	2	0	0	0	0	0	0	0	0	21.0128	0	0	0	0	0	0	0	27.9896	0	0	0	0.386476	0.747084	0	21.0128	0	0	0	0	0
PB.8495.21	full-splice_match	ARPP19	ENST00000249822.8	multi-exon			3	14	3	3	4	2	1	3	9	5	3	3	4	1	1	0	1	14.0516	40.2206	24.0013	13.8314	33.3723	21.0128	3.87588	14.0516	50.7603	29.2781	24.0013	13.8314	33.3723	13.9948	42.1496	0	5.14538	0.857143	0.963511	33.3723	21.0128	3.87588	14.0516	40.2206	24.0013	13.8314
PB.8495.22	full-splice_match	ARPP19	ENST00000568196.1	multi-exon			13	46	5	4	1	0	1	13	33	13	5	4	1	0	0	1	0	60.8902	132.154	40.0022	18.4419	8.34307	0	3.87588	60.8902	186.121	76.1231	40.0022	18.4419	8.34307	0	0	15.7092	0	0.0571429	0.585048	8.34307	0	3.87588	60.8902	132.154	40.0022	18.4419
PB.8495.23	full-splice_match	ARPP19	ENST00000566423.5	multi-exon			1	2	0	0	1	2	1	1	0	2	0	0	1	2	0	1	0	4.68386	5.74581	0	0	8.34307	21.0128	3.87588	4.68386	0	11.7112	0	0	8.34307	27.9896	0	15.7092	0	0.211798	0.635592	8.34307	21.0128	3.87588	4.68386	5.74581	0	0
PB.8495.24	incomplete-splice_match	ARPP19	ENST00000566423.5	mono-exon		Adult	1	3	1	4	0	0	0	1	2	1	1	4	0	0	0	0	0	4.68386	8.61871	8.00045	18.4419	0	0	0	4.68386	11.2801	5.85562	8.00045	18.4419	0	0	0	0	0	0.0435966	0.585048	0	0	0	4.68386	8.61871	8.00045	18.4419
PB.8495.25	full-splice_match	ARPP19	ENST00000568196.1	multi-exon		ADULT	25	73	21	10	0	0	1	25	34	39	21	10	0	0	0	1	0	117.097	209.722	168.009	46.1048	0	0	3.87588	117.097	191.761	228.369	168.009	46.1048	0	0	0	15.7092	0	0.049746	0.585048	0	0	3.87588	117.097	209.722	168.009	46.1048
PB.8495.26	full-splice_match	ARPP19	ENST00000564163.5	multi-exon			0	0	2	0	0	0	0	0	0	0	2	0	0	0	0	0	0	0	0	16.0009	0	0	0	0	0	0	0	16.0009	0	0	0	0	0	0	0.563703	0.827485	0	0	0	0	0	16.0009	0
PB.8495.27	incomplete-splice_match	ARPP19	ENST00000566423.5	mono-exon			0	11	3	18	0	0	0	0	3	8	3	18	0	0	0	0	0	0	31.6019	24.0013	82.9887	0	0	0	0	16.9201	46.845	24.0013	82.9887	0	0	0	0	0	0.11867	0.585048	0	0	0	0	31.6019	24.0013	82.9887
PB.8495.28	full-splice_match	ARPP19	ENST00000249822.8	multi-exon			13	29	7	9	5	5	3	13	20	9	7	9	5	4	1	1	2	60.8902	83.3142	56.0031	41.4943	41.7153	52.532	11.6276	60.8902	112.801	52.7006	56.0031	41.4943	41.7153	55.9793	42.1496	15.7092	10.2908	0.228571	0.635592	41.7153	52.532	11.6276	60.8902	83.3142	56.0031	41.4943
PB.8495.29	full-splice_match	ARPP19	ENST00000566423.5	multi-exon			2	11	2	3	0	1	2	2	3	8	2	3	0	1	0	1	1	9.36773	31.6019	16.0009	13.8314	0	10.5064	7.75176	9.36773	16.9201	46.845	16.0009	13.8314	0	13.9948	0	15.7092	5.14538	0.114286	0.585048	0	10.5064	7.75176	9.36773	31.6019	16.0009	13.8314
PB.8495.3	full-splice_match	ARPP19	ENST00000566423.5	multi-exon		FETAL	0	1	0	0	6	2	2	0	0	1	0	0	6	2	0	1	1	0	2.8729	0	0	50.0584	21.0128	7.75176	0	0	5.85562	0	0	50.0584	27.9896	0	15.7092	5.14538	0.0435966	0.585048	50.0584	21.0128	7.75176	0	2.8729	0	0
PB.8495.31	novel_in_catalog	ARPP19	novel	mono-exon_by_intron_retention		Fetal	0	0	0	0	4	2	1	0	0	0	0	0	4	2	0	0	1	0	0	0	0	33.3723	21.0128	3.87588	0	0	0	0	0	33.3723	27.9896	0	0	5.14538	0.0319112	0.585048	33.3723	21.0128	3.87588	0	0	0	0
PB.8495.32	genic	ARPP19	novel	multi-exon			0	0	0	0	1	0	1	0	0	0	0	0	1	0	0	0	1	0	0	0	0	8.34307	0	3.87588	0	0	0	0	0	8.34307	0	0	0	5.14538	0.122745	0.585048	8.34307	0	3.87588	0	0	0	0
PB.8495.4	full-splice_match	ARPP19	ENST00000568196.1	multi-exon			0	5	0	0	0	0	0	0	1	4	0	0	0	0	0	0	0	0	14.3645	0	0	0	0	0	0	5.64003	23.4225	0	0	0	0	0	0	0	0.563703	0.827485	0	0	0	0	14.3645	0	0
PB.8495.5	novel_not_in_catalog	ARPP19	novel	at_least_one_novel_splicesite			0	1	0	0	1	0	1	0	0	1	0	0	1	0	0	1	0	0	2.8729	0	0	8.34307	0	3.87588	0	0	5.85562	0	0	8.34307	0	0	15.7092	0	0.241887	0.635592	8.34307	0	3.87588	0	2.8729	0	0
PB.8495.6	incomplete-splice_match	ARPP19	ENST00000566423.5	mono-exon			0	1	1	1	0	0	0	0	1	0	1	1	0	0	0	0	0	0	2.8729	8.00045	4.61048	0	0	0	0	5.64003	0	8.00045	4.61048	0	0	0	0	0	0.11867	0.585048	0	0	0	0	2.8729	8.00045	4.61048
PB.8495.7	incomplete-splice_match	ARPP19	ENST00000566423.5	mono-exon			9	14	0	0	1	1	6	9	8	6	0	0	1	1	0	1	5	42.1548	40.2206	0	0	8.34307	10.5064	23.2553	42.1548	45.1202	35.1337	0	0	8.34307	13.9948	0	15.7092	25.7269	1	1	8.34307	10.5064	23.2553	42.1548	40.2206	0	0
PB.8495.8	incomplete-splice_match	ARPP19	ENST00000566423.5	mono-exon			4	13	2	4	1	1	5	4	9	4	2	4	1	1	0	1	4	18.7355	37.3477	16.0009	18.4419	8.34307	10.5064	19.3794	18.7355	50.7603	23.4225	16.0009	18.4419	8.34307	13.9948	0	15.7092	20.5815	0.4	0.760879	8.34307	10.5064	19.3794	18.7355	37.3477	16.0009	18.4419
PB.8495.9	full-splice_match	ARPP19	ENST00000568196.1	multi-exon			0	5	0	0	0	0	0	0	0	5	0	0	0	0	0	0	0	0	14.3645	0	0	0	0	0	0	0	29.2781	0	0	0	0	0	0	0	0.563703	0.827485	0	0	0	0	14.3645	0	0
[truncated: 4 more columns]
