# Supplementary material for: Full-length transcript sequencing of human and mouse cerebral cortex identifies widespread isoform diversity and alternative splicing
Source: Cell Rep. 2021 Nov 16;37(7):110022. doi: 10.1016/j.celrep.2021.110022 (PMC8609283; doi:10.1016/j.celrep.2021.110022)
Supplement: Table S18. Genes identified as showing differential transcript usage across different fetal brain regions, related to Figure 3 [file mmc13.xlsx]

## Sheet: Contents
Tabs
dtu_ctx_str	Genes with differentially transcript usage between fetal cortex and striatum
dtu_ctx_hip	Genes with differentially transcript usage between fetal cortex and hippocampus
dtu_str_hip	Genes with differentially transcript usage between fetal striatum and hippocampus

## Sheet: dtu_ctx_hip
specificity	MeanCTX	MeanHIP	MeanSTR	X	isoform	chrom	strand	length	exons	structural_category	associated_gene	associated_transcript	ref_length	ref_exons	diff_to_TSS	diff_to_TTS	diff_to_gene_TSS	diff_to_gene_TTS	subcategory	RTS_stage	all_canonical	min_sample_cov	min_cov	min_cov_pos	sd_cov	FL	n_indels	n_indels_junc	bite	iso_exp	gene_exp	ratio_exp	FSM_class	coding	ORF_length	CDS_length	CDS_start	CDS_end	CDS_genomic_start	CDS_genomic_end	predicted_NMD	perc_A_downstream_TTS	seq_A_downstream_TTS	dist_to_cage_peak	within_cage_peak	dist_to_polya_site	within_polya_site	polyA_motif	polyA_dist
	6.26393	0	0	102	PB.10094.1	chr2	-	5385	16	novel_not_in_catalog	PPP4R3B	novel	4310	16	NA	NA	3	-1	at_least_one_novel_splicesite	FALSE	canonical	1	88562	junction_3	111774	NA	NA	NA	TRUE	NA	NA	NA	C	coding	810	2433	335	2767	55617285	55549911	FALSE	20	ATTTCTGTGTTTTAATCACT	-16	TRUE	NA	NA	AATAAA	-17
	4.16772	0	5.8444	103	PB.10094.11	chr2	-	4338	16	novel_in_catalog	PPP4R3B	novel	5506	17	NA	NA	-77	0	combination_of_known_junctions	FALSE	canonical	1	34210	junction_5	138875	NA	NA	NA	TRUE	NA	NA	NA	C	coding	796	2391	415	2805	55617285	55549911	FALSE	15	TAATTGATGTTTGTGTTTGG	2	TRUE	NA	NA	ATTAAA	-20
	2.82939	8.51354	0	104	PB.10094.15	chr2	-	3541	14	novel_in_catalog	PPP4R3B	novel	4310	16	NA	NA	-1	-1	combination_of_known_splicesites	FALSE	canonical	1	34210	junction_5	167378	NA	NA	NA	TRUE	NA	NA	NA	C	coding	556	1671	339	2009	55617285	55549911	FALSE	20	ATAATTGATGTTTGTGTTTG	-20	TRUE	NA	NA	ATTAAA	-19
	1.33833	0	5.8444	105	PB.10094.18	chr2	-	2414	8	incomplete-splice_match	PPP4R3B	ENST00000616288.4	4310	16	-82	32545	-68	-12894	3prime_fragment	FALSE	canonical	1	357015	junction_5	47146.2	NA	NA	NA	TRUE	NA	NA	NA	C	coding	470	1413	406	1818	55617285	55581519	FALSE	70	AAAAAAGGAAAAATTTAAAT	1160	FALSE	NA	NA	AATACA	-43
HIP	4.16772	24.966	5.8444	106	PB.10094.2	chr2	-	5388	16	full-splice_match	PPP4R3B	ENST00000616288.4	4310	16	1	-1079	1	-7	multi-exon	FALSE	canonical	1	188789	junction_7	86824.2	NA	NA	NA	TRUE	NA	NA	NA	C	coding	817	2454	323	2776	55617285	55549911	FALSE	30	AAACAGATTTCTGTGTTTTA	-4	TRUE	NA	NA	AATAAA	-11
CTX	33.6719	0	0	107	PB.10094.22	chr2	-	2139	2	incomplete-splice_match	PPP4R3B	ENST00000612688.1	2981	3	1104	-175	-154	175	5prime_fragment	FALSE	canonical	1	463090	junction_1	0	NA	NA	NA	TRUE	NA	NA	NA	C	non_coding	NA	NA	NA	NA	NA	NA	NA	35	AAAACCTGAAGATGTTTCCT	1074	FALSE	NA	NA	ATTAAA	-17
	3.58728	0	8.35603	108	PB.10094.23	chr2	-	2672	2	incomplete-splice_match	PPP4R3B	ENST00000612688.1	2981	3	29	1917	29	-1917	3prime_fragment	FALSE	canonical	1	6188	junction_1	0	NA	NA	NA	TRUE	NA	NA	NA	C	non_coding	NA	NA	NA	NA	NA	NA	NA	15	ATCTAGTCTCCTCATTCCTT	-1	TRUE	NA	NA	AATAAA	-13
	4.9256	7.9389	11.6888	109	PB.10094.3	chr2	-	5497	17	full-splice_match	PPP4R3B	ENST00000616407.2	5506	17	2	7	2	-7	multi-exon	FALSE	canonical	1	146496	junction_8	100631	NA	NA	NA	TRUE	NA	NA	NA	C	coding	849	2550	336	2885	55617285	55549911	FALSE	30	AAACAGATTTCTGTGTTTTA	-17	TRUE	NA	NA	AATAAA	-11
	5.65878	0	0	110	PB.10094.4	chr2	-	5254	15	full-splice_match	PPP4R3B	ENST00000611717.4	5243	15	-18	7	-10	-7	multi-exon	FALSE	canonical	1	34210	junction_5	133579	NA	NA	NA	TRUE	NA	NA	NA	C	coding	764	2295	348	2642	55617285	55549911	FALSE	30	AAACAGATTTCTGTGTTTTA	1218	FALSE	NA	NA	AATAAA	-11
	3.58728	7.9389	0	111	PB.10094.5	chr2	-	4882	16	novel_in_catalog	PPP4R3B	novel	5506	17	NA	NA	-7	-7	combination_of_known_splicesites	FALSE	canonical	1	41591	junction_13	137734	NA	NA	NA	TRUE	NA	NA	NA	C	coding	641	1926	345	2270	55617285	55549911	FALSE	30	AAACAGATTTCTGTGTTTTA	1221	FALSE	NA	NA	AATAAA	-11
HIP	7.755	32.9049	14.2004	904	PB.10901.11	chr2	+	2096	2	full-splice_match	DLX1	ENST00000475989.2	1897	2	160	-359	160	-3	multi-exon	FALSE	canonical	1	35920	junction_1	0	NA	NA	NA	TRUE	NA	NA	NA	C	non_coding	NA	NA	NA	NA	NA	NA	NA	25	AAAGAACTGCTCTCTTGTGC	11	TRUE	NA	NA	AGTAAA	-15
	32.6885	32.3302	85.2026	905	PB.10901.3	chr2	+	2692	4	novel_in_catalog	DLX1	novel	762	4	NA	NA	-2	-3	combination_of_known_junctions	FALSE	canonical	1	3717	junction_1	15793.5	NA	NA	NA	TRUE	NA	NA	NA	C	coding	255	768	511	1278	172085678	172088257	FALSE	25	AAAGAACTGCTCTCTTGTGC	-1678	FALSE	NA	NA	AGTAAA	-15
CTX	74.6477	0	116.115	906	PB.10901.4	chr2	+	3072	3	full-splice_match	DLX1	ENST00000361725.5	2356	3	-719	3	39	-3	multi-exon	FALSE	canonical	1	35920	junction_2	1232	NA	NA	NA	TRUE	NA	NA	NA	C	coding	255	768	891	1658	172085678	172088257	FALSE	25	AAAGAACTGCTCTCTTGTGC	0	TRUE	NA	NA	AGTAAA	-15
	7.17455	8.51354	22.5565	907	PB.10901.5	chr2	+	1766	2	novel_not_in_catalog	DLX1	novel	762	4	NA	NA	39	-4	at_least_one_novel_splicesite	FALSE	canonical	1	834	junction_1	0	NA	NA	NA	TRUE	NA	NA	NA	C	non_coding	NA	NA	NA	NA	NA	NA	NA	25	GAAAGAACTGCTCTCTTGTG	0	TRUE	NA	NA	AGTAAA	-14
	2.82939	0	11.6888	908	PB.10901.8	chr2	+	3502	2	full-splice_match	DLX1	ENST00000409492.1	919	2	-49	-2534	1	-2	multi-exon	FALSE	canonical	1	38384	junction_1	0	NA	NA	NA	TRUE	NA	NA	NA	C	coding	250	753	171	923	172085678	172087093	FALSE	20	AAGAACTGCTCTCTTGTGCT	1	TRUE	NA	NA	AGTAAA	-16
CTX	35.1877	8.51354	14.2004	3110	PB.12343.1	chr22	+	2826	6	full-splice_match	NOL12	ENST00000359114.9	2830	6	3	1	0	-1	multi-exon	FALSE	canonical	1	215809	junction_1	103847	NA	NA	NA	TRUE	NA	NA	NA	C	coding	213	642	48	689	37686393	37691336	FALSE	10	TTCCATGTGTGCCTTCATTT	3	TRUE	NA	NA	ATTAAA	-16
HIP	6.84437	40.8438	14.2004	3111	PB.12343.2	chr22	+	918	7	full-splice_match	NOL12	ENST00000611699.1	903	7	-14	-1	0	1	multi-exon	FALSE	canonical	1	215809	junction_1	106042	NA	NA	NA	TRUE	NA	NA	NA	C	coding	213	642	48	689	37686393	37691336	TRUE	10	TTTCCATGTGTGCCTTCATT	3	TRUE	NA	NA	ATTAAA	-15
HIP	3.58728	24.3913	0	13540	PB.241.1	chr1	-	2826	10	novel_in_catalog	HNRNPR	novel	7751	11	NA	NA	-4	332	combination_of_known_junctions	FALSE	canonical	1	118260	junction_8	501769	NA	NA	NA	TRUE	NA	NA	NA	C	coding	532	1599	225	1823	23337834	23310454	FALSE	40	GAAAGCAGACTGCAATTTAT	-8	TRUE	NA	NA	AATAAA	-11
	24.2731	8.51354	14.2004	13541	PB.241.11	chr1	-	2548	10	novel_in_catalog	HNRNPR	novel	7751	11	NA	NA	-4	-6	combination_of_known_junctions	FALSE	canonical	1	118260	junction_7	586725	NA	NA	NA	TRUE	NA	NA	NA	C	coding	595	1788	99	1886	23341008	23310454	FALSE	50	AAAACATTACCTATTTCAAA	-19	TRUE	NA	NA	AATAAA	-17
CTX	20.2582	0	5.8444	13542	PB.241.13	chr1	-	2491	10	novel_in_catalog	HNRNPR	novel	7751	11	NA	NA	5	-6	combination_of_known_junctions	FALSE	canonical	1	48882	junction_5	594783	NA	NA	NA	TRUE	NA	NA	NA	C	coding	574	1725	105	1829	23341008	23310454	FALSE	50	AAAACATTACCTATTTCAAA	344	FALSE	NA	NA	AATAAA	-17
	29.6264	7.9389	20.0448	13543	PB.241.14	chr1	-	2376	9	full-splice_match	HNRNPR	ENST00000606561.5	1837	9	2	-541	2	-6	multi-exon	FALSE	canonical	1	118260	junction_7	576777	NA	NA	NA	TRUE	NA	NA	NA	C	coding	494	1485	230	1714	23337834	23310454	FALSE	50	AAAACATTACCTATTTCAAA	-13	TRUE	NA	NA	AATAAA	-17
	1.33833	0	5.8444	13544	PB.241.2	chr1	-	2984	11	full-splice_match	HNRNPR	ENST00000302271.11	7751	11	3	4764	3	331	multi-exon	FALSE	canonical	1	118260	junction_8	538643	NA	NA	NA	TRUE	NA	NA	NA	C	coding	633	1902	81	1982	23341008	23310454	FALSE	40	GGAAAGCAGACTGCAATTTA	-1	TRUE	NA	NA	AATAAA	-10
	13.261	7.9389	0	13545	PB.241.3	chr1	-	2451	9	novel_in_catalog	HNRNPR	novel	2694	11	NA	NA	-78	8	combination_of_known_junctions	FALSE	canonical	1	48882	junction_5	590280	NA	NA	NA	TRUE	NA	NA	NA	C	coding	473	1422	351	1772	23337834	23310454	FALSE	40	AAATTCAATTGTGTCCTAAA	235	FALSE	NA	NA	AATAAA	-34
	2.82939	7.9389	0	13546	PB.241.7	chr1	-	3151	4	incomplete-splice_match	HNRNPR	ENST00000427764.3	1788	9	20929	-669	-6478	-1	5prime_fragment	FALSE	canonical	1	1146159	junction_2	364295	NA	NA	NA	TRUE	NA	NA	NA	C	coding	379	1140	1343	2482	23318737	23310454	FALSE	35	TACCTATTTCAAATTCAATT	3530	FALSE	NA	NA	AATAAA	-24
	19.8304	0	14.2004	13989	PB.272.2	chr1	+	2470	6	novel_in_catalog	MTFR1L	novel	1953	7	NA	NA	-1	1	intron_retention	FALSE	canonical	1	328859	junction_1	119330	NA	NA	NA	TRUE	NA	NA	NA	C	coding	195	588	970	1557	25826667	25832026	FALSE	10	GCATTTGCTGTGTCCATCTC	-25	TRUE	NA	NA	ATTAAA	-22
	5.50605	7.9389	0	13990	PB.272.3	chr1	+	2049	8	novel_in_catalog	MTFR1L	novel	1953	7	NA	NA	-1	1	combination_of_known_junctions	FALSE	canonical	1	3709	junction_2	248809	NA	NA	NA	TRUE	NA	NA	NA	C	coding	195	588	549	1136	25826667	25832026	FALSE	10	GCATTTGCTGTGTCCATCTC	-25	TRUE	NA	NA	ATTAAA	-22
CTX	141.856	32.3302	43.4224	13991	PB.272.4	chr1	+	1946	7	full-splice_match	MTFR1L	ENST00000374303.7	1953	7	5	2	4	0	multi-exon	FALSE	canonical	1	328859	junction_1	113046	NA	NA	NA	TRUE	NA	NA	NA	C	coding	292	879	158	1036	25823105	25832026	FALSE	20	AATGCATTTGCTGTGTCCAT	-19	TRUE	NA	NA	ATTAAA	-19
HIP	5.35331	34.0541	28.4009	13992	PB.272.5	chr1	+	1839	7	full-splice_match	MTFR1L	ENST00000474295.5	1873	7	30	4	4	0	multi-exon	FALSE	canonical	1	68638	junction_5	197649	NA	NA	NA	TRUE	NA	NA	NA	C	coding	205	618	158	775	25823105	25829784	TRUE	10	TGCATTTGCTGTGTCCATCT	-19	TRUE	NA	NA	ATTAAA	-21
	9.67377	7.9389	0	13993	PB.272.6	chr1	+	1819	6	novel_in_catalog	MTFR1L	novel	1953	7	NA	NA	1	2	combination_of_known_junctions	FALSE	canonical	1	5306	junction_1	233842	NA	NA	NA	TRUE	NA	NA	NA	C	coding	195	588	318	905	25826667	25832026	FALSE	10	CATTTGCTGTGTCCATCTCT	2	TRUE	NA	NA	ATTAAA	-23
	4.9256	0	14.2004	13994	PB.272.7	chr1	+	5428	5	novel_in_catalog	MTFR1L	novel	1217	7	NA	NA	0	-1	intron_retention	FALSE	canonical	1	414227	junction_3	85597.1	NA	NA	NA	TRUE	NA	NA	NA	C	coding	195	588	3926	4513	25826667	25832026	FALSE	10	ATTTGCTGTGTCCATCTCTT	8	TRUE	NA	NA	ATTAAA	-24
	6.41667	0	0	13995	PB.272.8	chr1	+	2126	7	full-splice_match	MTFR1L	ENST00000374301.7	2099	7	-24	-3	-19	-1	multi-exon	FALSE	canonical	1	4010	junction_1	213999	NA	NA	NA	TRUE	NA	NA	NA	C	coding	292	879	333	1211	25823105	25832026	FALSE	10	ATTTGCTGTGTCCATCTCTT	-673	FALSE	NA	NA	ATTAAA	-24
	1.33833	0	5.8444	13996	PB.272.9	chr1	+	2367	7	novel_in_catalog	MTFR1L	novel	2099	7	NA	NA	-16	2	combination_of_known_junctions	FALSE	canonical	1	4822	junction_1	213721	NA	NA	NA	TRUE	NA	NA	NA	C	coding	292	879	575	1453	25823105	25832026	FALSE	10	CATTTGCTGTGTCCATCTCT	-670	FALSE	NA	NA	ATTAAA	-23
HIP	4.9256	24.966	8.35603	19446	PB.6604.4	chr15	+	5592	5	full-splice_match	ST8SIA2	ENST00000539113.5	1089	5	-164	-4339	-4	-4	multi-exon	FALSE	canonical	1	1161	junction_1	8428.45	NA	NA	NA	TRUE	NA	NA	NA	C	coding	354	1065	189	1253	92394065	92464385	FALSE	25	TTAATACCTGTAGAGGGCTT	-4	TRUE	NA	NA	NA	NA
CTX	46.7074	8.51354	30.9125	19447	PB.6604.6	chr15	+	5653	6	full-splice_match	ST8SIA2	ENST00000268164.8	5655	6	0	2	0	-2	multi-exon	FALSE	canonical	1	11367	junction_1	3943.84	NA	NA	NA	TRUE	NA	NA	NA	C	coding	375	1128	185	1312	92394065	92464385	FALSE	30	AATACCTGTAGAGGGCTTTA	0	TRUE	NA	NA	NA	NA
	4.16772	0	0	20889	PB.7595.1	chr17	-	2793	15	novel_not_in_catalog	DVL2	novel	2989	15	NA	NA	26	1	at_least_one_novel_splicesite	FALSE	canonical	1	3083	junction_9	125484	NA	NA	NA	TRUE	NA	NA	NA	C	coding	465	1398	872	2269	7229381	7225865	FALSE	5	CCACGCCTCTGGCTCCTTTC	-1	TRUE	NA	NA	AATAAA	-19
HIP	3.58728	24.3913	5.8444	20890	PB.7595.2	chr17	-	3450	14	novel_in_catalog	DVL2	novel	2989	15	NA	NA	-11	0	intron_retention	FALSE	canonical	1	226779	junction_10	88155.6	NA	NA	NA	TRUE	NA	NA	NA	C	coding	557	1674	267	1940	7234262	7226959	TRUE	5	CCCACGCCTCTGGCTCCTTT	-12	TRUE	NA	NA	AATAAA	-18
CTX	37.4119	8.51354	14.2004	20891	PB.7595.3	chr17	-	2989	15	full-splice_match	DVL2	ENST00000005340.10	2989	15	0	0	0	0	multi-exon	FALSE	canonical	1	226779	junction_11	85415.7	NA	NA	NA	TRUE	NA	NA	NA	C	coding	736	2211	256	2466	7234262	7225865	FALSE	5	CCCACGCCTCTGGCTCCTTT	-1	TRUE	NA	NA	AATAAA	-18
	16.2679	16.4524	14.2004	20892	PB.7595.5	chr17	-	2976	15	novel_in_catalog	DVL2	novel	2989	15	NA	NA	0	-1	combination_of_known_junctions	FALSE	canonical	1	98091	junction_11	104079	NA	NA	NA	TRUE	NA	NA	NA	C	coding	732	2199	256	2454	7234262	7225865	FALSE	5	CCCCACGCCTCTGGCTCCTT	-1	TRUE	NA	NA	AATAAA	-17
HIP	4.16772	24.966	5.8444	23505	PB.9124.2	chr19	+	3130	28	full-splice_match	FCHO1	ENST00000600676.5	3094	28	-36	0	-9	0	multi-exon	FALSE	canonical	1	4971	junction_2	49882	NA	NA	NA	TRUE	NA	NA	NA	C	coding	889	2670	199	2868	17755165	17788306	FALSE	20	TCCAGGAAGTATCCTTTGCG	-6	TRUE	NA	NA	AATAAA	-44
	6.41667	0	0	23506	PB.9124.3	chr19	+	3269	29	novel_in_catalog	FCHO1	novel	3094	28	NA	NA	-10	0	combination_of_known_junctions	FALSE	canonical	1	16856	junction_2	48820	NA	NA	NA	TRUE	NA	NA	NA	C	coding	889	2670	368	3037	17755165	17788306	FALSE	75	AATAAAATAAAAAAGGAAAC	-6475	FALSE	NA	NA	AATAAA	-14
CTX	23.4424	0	14.2004	23507	PB.9124.4	chr19	+	3155	29	novel_in_catalog	FCHO1	novel	3094	28	NA	NA	-1	0	combination_of_known_junctions	FALSE	canonical	1	29846	junction_1	47270.3	NA	NA	NA	TRUE	NA	NA	NA	C	coding	889	2670	254	2923	17755165	17788306	FALSE	75	AATAAAATAAAAAAGGAAAC	-12	TRUE	NA	NA	AATAAA	-14
	0	15.8778	0	23508	PB.9124.6	chr19	+	3857	28	novel_in_catalog	FCHO1	novel	3094	28	NA	NA	0	-1	intron_retention	FALSE	canonical	1	16856	junction_2	48685.1	NA	NA	NA	TRUE	NA	NA	NA	C	coding	493	1482	2115	3596	17776253	17788306	FALSE	20	CTCCAGGAAGTATCCTTTGC	-3	TRUE	NA	NA	AATAAA	-43
	1149.42	500.937	339.072	23771	PB.9268.11	chr19	+	2405	17	full-splice_match	APLP1	ENST00000652533.1	2342	17	-61	-2	-28	0	multi-exon	FALSE	canonical	1	210229	junction_1	221996	NA	NA	NA	TRUE	NA	NA	NA	C	coding	650	1953	103	2055	35868637	35879441	FALSE	15	AGGCCAGTCTGAGTCTCTGT	-41	TRUE	NA	NA	AATAAA	-16
	2.67666	0	0	23772	PB.9268.13	chr19	+	2665	16	novel_in_catalog	APLP1	novel	2495	17	NA	NA	-24	5	intron_retention	FALSE	canonical	1	210229	junction_1	221873	NA	NA	NA	TRUE	NA	NA	NA	C	coding	519	1560	99	1658	35868637	35877833	TRUE	15	AGTCTGAGTCTCTGTGGGAG	-37	TRUE	NA	NA	AATAAA	-21
ctx	74.1882	15.8778	5.8444	23773	PB.9268.16	chr19	+	2873	16	novel_in_catalog	APLP1	novel	2342	17	NA	NA	-21	0	intron_retention	FALSE	canonical	1	210229	junction_1	228898	NA	NA	NA	TRUE	NA	NA	NA	C	coding	541	1626	96	1721	35868637	35878158	TRUE	15	AGGCCAGTCTGAGTCTCTGT	-34	TRUE	NA	NA	AATAAA	-16
	6.84437	0	0	23774	PB.9268.17	chr19	+	2377	17	novel_not_in_catalog	APLP1	novel	2342	17	NA	NA	-19	3	at_least_one_novel_splicesite	FALSE	canonical	1	1969	junction_3	283922	NA	NA	NA	TRUE	NA	NA	NA	C	coding	487	1464	561	2024	35871302	35879441	FALSE	10	CCAGTCTGAGTCTCTGTGGG	-32	TRUE	NA	NA	AATAAA	-19
	9.24606	0	5.8444	23775	PB.9268.18	chr19	+	2708	15	novel_in_catalog	APLP1	novel	2495	17	NA	NA	-12	0	intron_retention	FALSE	canonical	1	22226	junction_8	317213	NA	NA	NA	TRUE	NA	NA	NA	C	coding	489	1470	87	1556	35868637	35878158	TRUE	15	AGGCCAGTCTGAGTCTCTGT	-25	TRUE	NA	NA	AATAAA	-16
	1.33833	0	8.35603	23776	PB.9268.19	chr19	+	2473	16	incomplete-splice_match	APLP1	ENST00000652533.1	2342	17	0	-6	0	4	intron_retention	FALSE	canonical	1	210229	junction_1	222747	NA	NA	NA	TRUE	NA	NA	NA	C	coding	631	1896	42	1937	35868637	35879259	FALSE	15	CAGTCTGAGTCTCTGTGGGA	-7	TRUE	NA	NA	AATAAA	-20
	3.58728	8.51354	0	23777	PB.9268.2	chr19	+	3395	14	novel_in_catalog	APLP1	novel	2495	17	NA	NA	-39	10	intron_retention	FALSE	canonical	1	210229	junction_1	232124	NA	NA	NA	TRUE	NA	NA	NA	C	coding	519	1560	114	1673	35868637	35877833	TRUE	25	GAGTCTCTGTGGGAGAATTA	-52	TRUE	NA	NA	AATAAA	-26
HIP	8.1827	41.4184	11.6888	23778	PB.9268.20	chr19	+	2322	16	full-splice_match	APLP1	ENST00000586861.5	2052	16	28	-298	28	0	multi-exon	FALSE	canonical	1	394503	junction_1	180546	NA	NA	NA	TRUE	NA	NA	NA	C	coding	644	1935	38	1972	35869538	35879441	FALSE	15	AGGCCAGTCTGAGTCTCTGT	-9943	FALSE	NA	NA	AATAAA	-16
	4.16772	0	0	23779	PB.9268.3	chr19	+	3021	15	novel_in_catalog	APLP1	novel	2342	17	NA	NA	-39	5	intron_retention	FALSE	canonical	1	210229	junction_1	229906	NA	NA	NA	TRUE	NA	NA	NA	C	coding	541	1626	114	1739	35868637	35878158	TRUE	15	AGTCTGAGTCTCTGTGGGAG	-52	TRUE	NA	NA	AATAAA	-21
	11.3176	0	0	23780	PB.9268.4	chr19	+	3125	15	novel_in_catalog	APLP1	novel	2342	17	NA	NA	-38	0	intron_retention	FALSE	canonical	1	210229	junction_1	230401	NA	NA	NA	TRUE	NA	NA	NA	C	coding	541	1626	113	1738	35868637	35878158	TRUE	15	AGGCCAGTCTGAGTCTCTGT	-51	TRUE	NA	NA	AATAAA	-16
	18.4921	0	5.8444	23781	PB.9268.6	chr19	+	3145	15	novel_in_catalog	APLP1	novel	2495	17	NA	NA	-34	0	intron_retention	FALSE	canonical	1	210229	junction_1	229456	NA	NA	NA	TRUE	NA	NA	NA	C	coding	519	1560	109	1668	35868637	35877833	TRUE	15	AGGCCAGTCTGAGTCTCTGT	-47	TRUE	NA	NA	AATAAA	-16
	4.16772	8.51354	5.8444	23782	PB.9268.7	chr19	+	2864	16	novel_not_in_catalog	APLP1	novel	2342	17	NA	NA	-34	0	intron_retention	FALSE	canonical	1	1969	junction_3	292329	NA	NA	NA	TRUE	NA	NA	NA	C	coding	475	1428	285	1712	35869696	35878158	TRUE	15	AGGCCAGTCTGAGTCTCTGT	-47	TRUE	NA	NA	AATAAA	-16
	2.67666	0	0	23783	PB.9268.8	chr19	+	2360	17	novel_not_in_catalog	APLP1	novel	2342	17	NA	NA	-34	0	at_least_one_novel_splicesite	FALSE	canonical	0	0	junction_9	285464	NA	NA	NA	TRUE	NA	NA	NA	C	coding	633	1902	109	2010	35868637	35879441	FALSE	15	AGGCCAGTCTGAGTCTCTGT	-47	TRUE	NA	NA	AATAAA	-16
CTX	78.8331	7.9389	16.7121	23784	PB.9268.9	chr19	+	2249	16	novel_in_catalog	APLP1	novel	2342	17	NA	NA	-31	0	combination_of_known_junctions	FALSE	canonical	1	22226	junction_8	285142	NA	NA	NA	TRUE	NA	NA	NA	C	coding	597	1794	106	1899	35868637	35879441	FALSE	15	AGGCCAGTCTGAGTCTCTGT	-44	TRUE	NA	NA	AATAAA	-16
[truncated: 41 more columns]

## Sheet: dtu_str_hip
specificity	MeanCTX	MeanHIP	MeanSTR	X	isoform	chrom	strand	length	exons	structural_category	associated_gene	associated_transcript	ref_length	ref_exons	diff_to_TSS	diff_to_TTS	diff_to_gene_TSS	diff_to_gene_TTS	subcategory	RTS_stage	all_canonical	min_sample_cov	min_cov	min_cov_pos	sd_cov	FL	n_indels	n_indels_junc	bite	iso_exp	gene_exp	ratio_exp	FSM_class	coding	ORF_length	CDS_length	CDS_start	CDS_end	CDS_genomic_start	CDS_genomic_end	predicted_NMD	perc_A_downstream_TTS	seq_A_downstream_TTS	dist_to_cage_peak	within_cage_peak	dist_to_polya_site	within_polya_site	polyA_motif	polyA_dist
HIP	8.33544	24.3913	0	1013	PB.11.14	chr1	+	2384	4	incomplete-splice_match	AGRN	ENST00000651234.1	7477	38	18622	4	742	0	5prime_fragment	FALSE	canonical	1	19238	junction_1	397502	NA	NA	NA	TRUE	NA	NA	NA	B	coding	208	627	627	1253	1053354	1054981	FALSE	30	AAAAGCATTGCTTTTGTCCA	-7002	FALSE	NA	NA	AATAAA	-14
STR	3.58728	0	22.5565	1014	PB.11.2	chr1	+	4927	25	novel_in_catalog	AGRN	novel	7477	38	NA	NA	-138	0	intron_retention	FALSE	canonical	1	60512	junction_19	259547	NA	NA	NA	TRUE	NA	NA	NA	B	coding	1188	3567	230	3796	1045780	1054981	FALSE	30	AAAAGCATTGCTTTTGTCCA	97	FALSE	NA	NA	AATAAA	-14
	2.82939	0	5.8444	1015	PB.11.4	chr1	+	3889	20	incomplete-splice_match	AGRN	ENST00000651234.1	7477	38	13282	4	-87	0	5prime_fragment	FALSE	canonical	1	9728	junction_16	323106	NA	NA	NA	TRUE	NA	NA	NA	B	coding	915	2748	11	2758	1047398	1054981	FALSE	30	AAAAGCATTGCTTTTGTCCA	-8663	FALSE	NA	NA	AATAAA	-14
HIP	9.85121	33.4795	8.35603	4558	PB.13506.1	chr3	+	518	3	full-splice_match	NDUFB4	ENST00000184266.3	651	3	-48	181	-40	2	multi-exon	FALSE	canonical	1	401755	junction_2	333178	NA	NA	NA	TRUE	NA	NA	NA	C	coding	129	390	73	462	120596360	120602270	FALSE	20	AAGTAGTAGTTTCTCTTTCT	7	TRUE	NA	NA	AATAAA	-17
STR	1.33833	0	25.0681	4559	PB.13506.2	chr3	+	1422	2	full-splice_match	NDUFB4	ENST00000485064.1	1426	2	4	0	4	0	multi-exon	FALSE	canonical	1	1068110	junction_1	0	NA	NA	NA	TRUE	NA	NA	NA	C	coding	120	363	29	391	120596360	120601293	FALSE	20	TTAAGTAGTAGTTTCTCTTT	-6	TRUE	NA	NA	AATAAA	-15
HIP	8.1827	41.4184	0	5422	PB.14185.1	chr4	-	2202	4	incomplete-splice_match	KLF3-AS1	ENST00000620339.5	601	6	-274	1047	131	0	3prime_fragment	FALSE	canonical	0	0	junction_1	12703.9	NA	NA	NA	TRUE	NA	NA	NA	C	coding	180	543	1349	1891	38627261	38626719	FALSE	90	AAAAAAAAAAAAAAAAGAAT	1782	FALSE	NA	NA	NA	NA
STR	1.33833	0	30.9125	5423	PB.14185.2	chr4	-	1974	4	full-splice_match	KLF3-AS1	ENST00000436901.3	2001	4	27	0	1	0	multi-exon	FALSE	canonical	0	0	junction_1	11514.2	NA	NA	NA	TRUE	NA	NA	NA	C	coding	180	543	1121	1663	38627261	38626719	FALSE	90	AAAAAAAAAAAAAAAAGAAT	4	TRUE	NA	NA	NA	NA
HIP	27.1824	57.8709	5.8444	5837	PB.14517.1	chr4	-	4228	4	full-splice_match	PLA2G12A	ENST00000243501.10	5219	4	0	991	0	-991	multi-exon	FALSE	canonical	1	3586	junction_3	44323.6	NA	NA	NA	TRUE	NA	NA	NA	C	coding	189	570	262	831	109729809	109714377	FALSE	25	GATGCCTGTCTCTTTAAAAT	-1	TRUE	NA	NA	AAGAAA	-39
STR	19.0726	0	34.2453	5838	PB.14517.3	chr4	-	4052	3	full-splice_match	PLA2G12A	ENST00000507961.1	755	3	-114	-3183	0	-1090	multi-exon	FALSE	canonical	1	15368	junction_2	47695.5	NA	NA	NA	TRUE	NA	NA	NA	C	non_coding	NA	NA	NA	NA	NA	NA	NA	90	GCAAAAAAAAAAAAAAAAAA	-1	TRUE	NA	NA	AATAAA	-13
	9.09332	17.0271	11.6888	7306	PB.15845.2	chr5	-	2739	14	novel_in_catalog	DDX41	novel	2099	17	NA	NA	-5	0	intron_retention	FALSE	canonical	1	565992	junction_12	162172	NA	NA	NA	TRUE	NA	NA	NA	C	coding	402	1209	1318	2526	177515053	177511791	FALSE	5	AGCCCTGGCCCTGCCTCTGT	-2	TRUE	NA	NA	ATTAAA	-18
	3.58728	8.51354	25.8892	7307	PB.15845.3	chr5	-	2625	15	novel_in_catalog	DDX41	novel	2099	17	NA	NA	-5	0	intron_retention	FALSE	canonical	1	565992	junction_13	158239	NA	NA	NA	TRUE	NA	NA	NA	C	coding	402	1209	1204	2412	177515053	177511791	FALSE	5	AGCCCTGGCCCTGCCTCTGT	5	TRUE	NA	NA	ATTAAA	-18
	4.9256	0	8.35603	7308	PB.15845.4	chr5	-	2585	15	novel_in_catalog	DDX41	novel	2094	16	NA	NA	-4	0	intron_retention	FALSE	canonical	1	565992	junction_14	157131	NA	NA	NA	TRUE	NA	NA	NA	C	coding	402	1209	1164	2372	177515053	177511791	FALSE	5	AGCCCTGGCCCTGCCTCTGT	-1	TRUE	NA	NA	ATTAAA	-18
	14.1717	7.9389	14.2004	7309	PB.15845.5	chr5	-	2504	16	novel_in_catalog	DDX41	novel	2099	17	NA	NA	4	0	intron_retention	FALSE	canonical	1	565992	junction_14	161284	NA	NA	NA	TRUE	NA	NA	NA	C	coding	402	1209	1083	2291	177515053	177511791	FALSE	5	AGCCCTGGCCCTGCCTCTGT	-3	TRUE	NA	NA	ATTAAA	-18
STR	17.4288	0	20.0448	7310	PB.15845.6	chr5	-	2134	16	full-splice_match	DDX41	ENST00000652623.1	2094	16	20	-60	-19	0	multi-exon	FALSE	canonical	1	565992	junction_15	153070	NA	NA	NA	TRUE	NA	NA	NA	C	coding	496	1491	431	1921	177515984	177511791	FALSE	5	AGCCCTGGCCCTGCCTCTGT	1	TRUE	NA	NA	ATTAAA	-18
HIP	49.8118	65.2351	11.6888	7311	PB.15845.7	chr5	-	2098	17	full-splice_match	DDX41	ENST00000330503.12	2099	17	0	1	0	0	multi-exon	FALSE	canonical	1	565992	junction_15	157789	NA	NA	NA	TRUE	NA	NA	NA	C	coding	622	1869	17	1885	177516945	177511791	FALSE	5	AGCCCTGGCCCTGCCTCTGT	-1	TRUE	NA	NA	ATTAAA	-18
	3.58728	0	14.2004	8513	PB.16862.1	chr7	+	5626	21	novel_in_catalog	SUN1	novel	4488	21	NA	NA	-2	0	intron_retention	FALSE	canonical	1	272684	junction_1	151577	NA	NA	NA	TRUE	NA	NA	NA	B	coding	460	1383	2673	4055	852875	873331	FALSE	40	CATGGGATATAAACAGTCTA	-30	TRUE	NA	NA	AATAAA	-22
HIP	18.5168	41.993	8.35603	8514	PB.16862.10	chr7	+	3980	20	novel_in_catalog	SUN1	novel	4062	20	NA	NA	0	0	combination_of_known_junctions	FALSE	canonical	1	27364	junction_6	185230	NA	NA	NA	TRUE	NA	NA	NA	B	coding	785	2358	52	2409	832525	873331	FALSE	40	CATGGGATATAAACAGTCTA	0	TRUE	NA	NA	AATAAA	-22
	0	0	14.2004	8515	PB.16862.12	chr7	+	1000	6	novel_in_catalog	SUN1	novel	1309	7	NA	NA	0	-7	combination_of_known_junctions	FALSE	canonical	1	272684	junction_1	113128	NA	NA	NA	TRUE	NA	NA	NA	B	coding	257	774	52	825	832525	843636	FALSE	25	AGATGCACACCTTTATTTTT	0	TRUE	NA	NA	AATAAA	-16
	6.41667	0	0	8516	PB.16862.13	chr7	+	4024	18	novel_in_catalog	SUN1	novel	3812	18	NA	NA	1	0	intron_retention	FALSE	canonical	1	27364	junction_5	212803	NA	NA	NA	TRUE	NA	NA	NA	B	coding	424	1275	1179	2453	853439	873331	FALSE	40	CATGGGATATAAACAGTCTA	1	TRUE	NA	NA	AATAAA	-22
	1.33833	7.9389	0	8517	PB.16862.14	chr7	+	3992	20	novel_in_catalog	SUN1	novel	3812	18	NA	NA	1	1	combination_of_known_junctions	FALSE	canonical	1	7518	junction_5	215706	NA	NA	NA	TRUE	NA	NA	NA	B	coding	772	2319	104	2422	838871	873331	FALSE	35	GCATGGGATATAAACAGTCT	1	TRUE	NA	NA	AATAAA	-21
hip	8.51288	24.3913	0	8518	PB.16862.15	chr7	+	3877	19	novel_in_catalog	SUN1	novel	3812	18	NA	NA	1	0	combination_of_known_junctions	FALSE	canonical	1	27364	junction_5	228434	NA	NA	NA	TRUE	NA	NA	NA	B	coding	734	2205	104	2308	838871	873331	FALSE	35	GGCATGGGATATAAACAGTC	1	TRUE	NA	NA	AATAAA	-20
STR	13.4138	0	20.0448	8519	PB.16862.16	chr7	+	4080	21	novel_in_catalog	SUN1	novel	4062	20	NA	NA	4	-4	combination_of_known_junctions	FALSE	canonical	1	7518	junction_6	190392	NA	NA	NA	TRUE	NA	NA	NA	B	coding	822	2469	48	2516	832525	873331	FALSE	50	AAAAGGGCATGGGATATAAA	4	TRUE	NA	NA	AATAAA	-15
	6.69164	7.9389	14.2004	8520	PB.16862.21	chr7	+	3685	11	incomplete-splice_match	SUN1	ENST00000413171.6	4488	21	19643	0	-48	0	5prime_fragment	FALSE	canonical	1	513505	junction_2	102915	NA	NA	NA	TRUE	NA	NA	NA	B	coding	460	1383	732	2114	852875	873331	FALSE	40	CATGGGATATAAACAGTCTA	NA	FALSE	NA	NA	AATAAA	-22
	10.7618	0	8.35603	8521	PB.16862.3	chr7	+	3889	19	novel_in_catalog	SUN1	novel	3868	18	NA	NA	-9	1	combination_of_known_junctions	FALSE	canonical	1	7686	junction_6	193370	NA	NA	NA	TRUE	NA	NA	NA	B	coding	752	2259	61	2319	832525	873331	FALSE	35	GCATGGGATATAAACAGTCT	-9	TRUE	NA	NA	AATAAA	-21
	7.755	8.51354	0	8522	PB.16862.4	chr7	+	4694	22	novel_in_catalog	SUN1	novel	4488	21	NA	NA	-2	0	intron_retention	FALSE	canonical	1	272684	junction_1	150769	NA	NA	NA	TRUE	NA	NA	NA	B	coding	460	1383	1741	3123	852875	873331	FALSE	40	CATGGGATATAAACAGTCTA	-2	TRUE	NA	NA	AATAAA	-22
	1.33833	0	5.8444	8523	PB.16862.6	chr7	+	5497	20	novel_in_catalog	SUN1	novel	3812	18	NA	NA	0	0	intron_retention	FALSE	canonical	1	59823	junction_1	181247	NA	NA	NA	TRUE	NA	NA	NA	B	coding	460	1383	2546	3928	852875	873331	FALSE	35	GGCATGGGATATAAACAGTC	0	TRUE	NA	NA	AATAAA	-20
	11.9227	33.4795	22.5565	8524	PB.16862.7	chr7	+	4371	23	novel_in_catalog	SUN1	novel	4488	21	NA	NA	0	0	combination_of_known_junctions	FALSE	canonical	1	272684	junction_1	155806	NA	NA	NA	TRUE	NA	NA	NA	B	coding	916	2751	52	2802	832525	873331	FALSE	35	GGCATGGGATATAAACAGTC	0	TRUE	NA	NA	AATAAA	-20
	11.3423	0	0	8525	PB.16862.8	chr7	+	4168	22	novel_in_catalog	SUN1	novel	4488	21	NA	NA	0	-4	combination_of_known_junctions	FALSE	canonical	1	1950	junction_6	193022	NA	NA	NA	TRUE	NA	NA	NA	B	coding	850	2553	52	2604	832525	873331	FALSE	50	AAAAGGGCATGGGATATAAA	0	TRUE	NA	NA	AATAAA	-15
HIP	10.2789	40.8438	8.35603	9342	PB.17483.1	chr7	+	829	6	full-splice_match	BUD31	ENST00000403633.6	1139	6	309	1	-19	-1	multi-exon	FALSE	canonical	1	822965	junction_1	365471	NA	NA	NA	TRUE	NA	NA	NA	C	coding	144	435	221	655	99411093	99419441	FALSE	10	AGCCCCACGTCTCTTCTTTC	-19	TRUE	NA	NA	AATAAA	-17
STR	2.82939	0	36.7569	9343	PB.17483.2	chr7	+	1051	6	full-splice_match	BUD31	ENST00000222969.10	1052	6	0	1	0	-1	multi-exon	FALSE	canonical	1	473025	junction_1	492366	NA	NA	NA	TRUE	NA	NA	NA	C	coding	144	435	443	877	99411093	99419441	FALSE	10	AGCCCCACGTCTCTTCTTTC	0	TRUE	NA	NA	AATAAA	-17
	4.9256	0	14.2004	12462	PB.20720.1	chrX	+	2312	12	full-splice_match	MAGED2	ENST00000375053.6	2066	12	74	-320	-72	-1	multi-exon	TRUE	canonical	1	902457	junction_1	279487	NA	NA	NA	TRUE	NA	NA	NA	C	coding	606	1821	160	1980	54809332	54815682	FALSE	10	AGTTTATTGCTTTTTTTGGC	-7011	FALSE	NA	NA	NA	NA
	0	0	14.2004	12463	PB.20720.10	chrX	+	1600	12	novel_in_catalog	MAGED2	novel	2051	13	NA	NA	3	0	intron_retention	FALSE	canonical	1	4111	junction_11	560209	NA	NA	NA	TRUE	NA	NA	NA	C	coding	486	1461	83	1543	54809332	54815955	FALSE	10	TGAGTTTATTGCTTTTTTTG	5	TRUE	NA	NA	NA	NA
	45.7721	57.8709	67.6694	12464	PB.20720.11	chrX	+	2336	12	novel_in_catalog	MAGED2	novel	2051	13	NA	NA	29	0	intron_retention	FALSE	canonical	1	902457	junction_1	306680	NA	NA	NA	TRUE	NA	NA	NA	C	coding	441	1326	49	1374	54809332	54813278	TRUE	10	TGAGTTTATTGCTTTTTTTG	-6900	FALSE	NA	NA	NA	NA
	9.85121	16.4524	0	12465	PB.20720.12	chrX	+	2135	13	novel_not_in_catalog	MAGED2	novel	341	4	NA	NA	-269	-1	intron_retention	FALSE	canonical	1	2095	junction_1	513268	NA	NA	NA	TRUE	NA	NA	NA	C	coding	606	1821	176	1996	54809332	54815682	TRUE	10	CTGAGTTTATTGCTTTTTTT	-6615	FALSE	NA	NA	NA	NA
	0	7.9389	8.35603	12466	PB.20720.13	chrX	+	2314	12	novel_not_in_catalog	MAGED2	novel	341	4	NA	NA	-259	-2	intron_retention	FALSE	canonical	1	2095	junction_1	525765	NA	NA	NA	TRUE	NA	NA	NA	C	coding	606	1821	166	1986	54809332	54815682	FALSE	10	TCTGAGTTTATTGCTTTTTT	-6605	FALSE	NA	NA	NA	NA
	0	7.9389	5.8444	12467	PB.20720.14	chrX	+	2177	13	novel_not_in_catalog	MAGED2	novel	1798	15	NA	NA	-14	-2	intron_retention	FALSE	canonical	1	81	junction_3	602015	NA	NA	NA	TRUE	NA	NA	NA	C	coding	580	1743	107	1849	54809332	54815682	FALSE	10	TCTGAGTTTATTGCTTTTTT	-6327	FALSE	NA	NA	NA	NA
	1.33833	8.51354	0	12468	PB.20720.16	chrX	+	1577	12	novel_in_catalog	MAGED2	novel	2048	13	NA	NA	-14	-1	intron_retention	FALSE	canonical	1	6646	junction_2	614291	NA	NA	NA	TRUE	NA	NA	NA	C	coding	442	1329	107	1435	54809332	54815682	TRUE	10	AGTTTATTGCTTTTTTTGGC	-6327	FALSE	NA	NA	NA	NA
	2.82939	8.51354	0	12469	PB.20720.18	chrX	+	3414	8	novel_in_catalog	MAGED2	novel	2048	13	NA	NA	7	0	intron_retention	FALSE	canonical	1	430902	junction_1	499012	NA	NA	NA	TRUE	NA	NA	NA	C	coding	313	942	86	1027	54809332	54811345	TRUE	15	ATTTCTGAGTTTATTGCTTT	0	TRUE	NA	NA	NA	NA
	9.8265	0	8.35603	12470	PB.20720.19	chrX	+	3326	9	novel_in_catalog	MAGED2	novel	1798	15	NA	NA	7	0	intron_retention	FALSE	canonical	1	430902	junction_1	473424	NA	NA	NA	TRUE	NA	NA	NA	C	coding	313	942	86	1027	54809332	54811345	TRUE	10	TGAGTTTATTGCTTTTTTTG	0	TRUE	NA	NA	NA	NA
	4.16772	0	0	12471	PB.20720.2	chrX	+	2612	11	novel_in_catalog	MAGED2	novel	2177	13	NA	NA	-45	-1	intron_retention	FALSE	canonical	1	902457	junction_1	292883	NA	NA	NA	TRUE	NA	NA	NA	C	coding	441	1326	133	1458	54809332	54813278	TRUE	10	AGTTTATTGCTTTTTTTGGC	-6984	FALSE	NA	NA	NA	NA
	21.1935	17.0271	28.4009	12472	PB.20720.20	chrX	+	2563	11	novel_in_catalog	MAGED2	novel	1798	15	NA	NA	7	0	intron_retention	FALSE	canonical	1	430902	junction_1	425566	NA	NA	NA	TRUE	NA	NA	NA	C	coding	441	1326	86	1411	54809332	54813278	TRUE	10	TGAGTTTATTGCTTTTTTTG	0	TRUE	NA	NA	NA	NA
	8.33544	0	5.8444	12473	PB.20720.22	chrX	+	2010	14	novel_not_in_catalog	MAGED2	novel	1798	15	NA	NA	7	0	intron_retention	FALSE	canonical	1	2411	junction_3	582173	NA	NA	NA	TRUE	NA	NA	NA	C	coding	594	1785	86	1870	54809332	54815682	TRUE	10	TGAGTTTATTGCTTTTTTTG	0	TRUE	NA	NA	NA	NA
	3.58728	8.51354	0	12474	PB.20720.23	chrX	+	1968	14	novel_not_in_catalog	MAGED2	novel	1798	15	NA	NA	7	0	intron_retention	FALSE	canonical	1	81	junction_3	582635	NA	NA	NA	TRUE	NA	NA	NA	C	coding	580	1743	86	1828	54809332	54815682	TRUE	10	TGAGTTTATTGCTTTTTTTG	0	TRUE	NA	NA	NA	NA
	2.82939	0	16.7121	12475	PB.20720.25	chrX	+	3254	9	novel_in_catalog	MAGED2	novel	1798	15	NA	NA	9	0	intron_retention	FALSE	canonical	1	430902	junction_1	490030	NA	NA	NA	TRUE	NA	NA	NA	C	coding	353	1062	84	1145	54809332	54811345	TRUE	10	TGAGTTTATTGCTTTTTTTG	2	TRUE	NA	NA	NA	NA
	490.764	476.546	374.283	12476	PB.20720.27	chrX	+	2024	13	full-splice_match	MAGED2	ENST00000375058.5	2048	13	29	-5	29	0	multi-exon	FALSE	canonical	1	430902	junction_1	404750	NA	NA	NA	TRUE	NA	NA	NA	C	coding	606	1821	64	1884	54809332	54815682	TRUE	10	TGAGTTTATTGCTTTTTTTG	-6284	FALSE	NA	NA	NA	NA
	112.957	40.8438	77.6677	12477	PB.20720.28	chrX	+	2209	12	full-splice_match	MAGED2	ENST00000218439.8	1958	12	66	-317	33	-1	multi-exon	FALSE	canonical	1	430902	junction_1	406531	NA	NA	NA	TRUE	NA	NA	NA	C	coding	606	1821	60	1880	54809332	54815682	FALSE	10	CTGAGTTTATTGCTTTTTTT	-6280	FALSE	NA	NA	NA	NA
HIP	36.3486	48.7827	8.35603	12478	PB.20720.29	chrX	+	2351	12	incomplete-splice_match	MAGED2	ENST00000375058.5	2048	13	571	-5	-118	0	5prime_fragment	FALSE	canonical	1	1260053	junction_11	191116	NA	NA	NA	TRUE	NA	NA	NA	C	coding	606	1821	391	2211	54809332	54815682	TRUE	10	TGAGTTTATTGCTTTTTTTG	-5742	FALSE	NA	NA	NA	NA
	9.24606	8.51354	0	12479	PB.20720.30	chrX	+	2486	12	novel_in_catalog	MAGED2	novel	2026	12	NA	NA	-5	0	intron_retention	FALSE	canonical	1	154419	junction_1	493412	NA	NA	NA	TRUE	NA	NA	NA	C	coding	441	1326	199	1524	54809332	54813278	TRUE	10	TGAGTTTATTGCTTTTTTTG	-5629	FALSE	NA	NA	NA	NA
	6.41667	0	0	12480	PB.20720.31	chrX	+	2147	13	novel_not_in_catalog	MAGED2	novel	2026	12	NA	NA	-3	-1	intron_retention	FALSE	canonical	1	27084	junction_12	641797	NA	NA	NA	TRUE	NA	NA	NA	C	coding	608	1827	197	2023	54809332	54815890	FALSE	10	AGTTTATTGCTTTTTTTGGC	-5627	FALSE	NA	NA	NA	NA
	0	0	14.2004	12481	PB.20720.32	chrX	+	2548	11	novel_in_catalog	MAGED2	novel	2051	13	NA	NA	14	-1	intron_retention	FALSE	canonical	1	1260053	junction_10	200440	NA	NA	NA	TRUE	NA	NA	NA	C	coding	441	1326	259	1584	54809332	54813278	TRUE	10	AGTTTATTGCTTTTTTTGGC	-7	TRUE	NA	NA	NA	NA
hip	18.6144	33.4795	0	12482	PB.20720.33	chrX	+	2124	13	novel_in_catalog	MAGED2	novel	2026	12	NA	NA	-11	1	intron_retention	FALSE	canonical	1	154419	junction_1	474172	NA	NA	NA	TRUE	NA	NA	NA	C	coding	606	1821	168	1988	54809332	54815682	TRUE	10	TTTCTGAGTTTATTGCTTTT	5	TRUE	NA	NA	NA	NA
	10.0039	8.51354	20.0448	12483	PB.20720.34	chrX	+	2388	11	incomplete-splice_match	MAGED2	ENST00000375058.5	2048	13	726	-7	0	-1	intron_retention	FALSE	canonical	1	1588775	junction_3	123042	NA	NA	NA	TRUE	NA	NA	NA	C	coding	606	1821	236	2056	54809332	54815682	FALSE	10	AGTTTATTGCTTTTTTTGGC	16	TRUE	NA	NA	NA	NA
STR	6.26393	0	22.5565	12484	PB.20720.35	chrX	+	2306	12	full-splice_match	MAGED2	ENST00000396224.1	2026	12	38	-318	1	0	multi-exon	FALSE	canonical	1	154419	junction_1	483178	NA	NA	NA	TRUE	NA	NA	NA	C	coding	606	1821	156	1976	54809332	54815682	FALSE	10	TGAGTTTATTGCTTTTTTTG	17	TRUE	NA	NA	NA	NA
str	1.33833	0	22.5565	12485	PB.20720.6	chrX	+	3138	10	novel_in_catalog	MAGED2	novel	2051	13	NA	NA	0	0	intron_retention	FALSE	canonical	1	902457	junction_1	336415	NA	NA	NA	TRUE	NA	NA	NA	C	coding	313	942	88	1029	54809332	54811345	TRUE	10	TGAGTTTATTGCTTTTTTTG	0	TRUE	NA	NA	NA	NA
	13.4138	0	0	12486	PB.20720.7	chrX	+	2093	13	novel_not_in_catalog	MAGED2	novel	2051	13	NA	NA	0	0	intron_retention	FALSE	canonical	1	1232	junction_9	544643	NA	NA	NA	TRUE	NA	NA	NA	C	coding	621	1866	88	1953	54809332	54815682	TRUE	10	TGAGTTTATTGCTTTTTTTG	0	TRUE	NA	NA	NA	NA
	10.8594	0	0	12487	PB.20720.8	chrX	+	2036	13	novel_not_in_catalog	MAGED2	novel	2051	13	NA	NA	0	0	intron_retention	FALSE	canonical	1	27084	junction_12	535329	NA	NA	NA	TRUE	NA	NA	NA	C	coding	608	1827	88	1914	54809332	54815890	FALSE	10	TGAGTTTATTGCTTTTTTTG	0	TRUE	NA	NA	NA	NA
	2.82939	16.4524	0	16416	PB.4320.1	chr12	+	4165	17	novel_in_catalog	MARS	novel	2797	21	NA	NA	0	1	intron_retention	FALSE	canonical	1	865817	junction_2	291842	NA	NA	NA	TRUE	NA	NA	NA	C	coding	557	1674	26	1699	57488091	57512142	TRUE	20	AAGCTGAGACCTTTCCTTTT	-5	TRUE	NA	NA	AATAAA	-23
	6.99711	15.8778	0	16417	PB.4320.2	chr12	+	2680	20	novel_in_catalog	MARS	novel	2797	21	NA	NA	0	-1	combination_of_known_splicesites	FALSE	canonical	1	7540	junction_13	409986	NA	NA	NA	TRUE	NA	NA	NA	C	coding	547	1644	26	1669	57488091	57512759	TRUE	25	ACAAGCTGAGACCTTTCCTT	-5	TRUE	NA	NA	AATAAA	-21
STR	30.9953	7.9389	34.2453	16418	PB.4320.3	chr12	+	3577	18	novel_in_catalog	MARS	novel	2797	21	NA	NA	0	1	intron_retention	FALSE	canonical	1	865817	junction_2	303746	NA	NA	NA	TRUE	NA	NA	NA	C	coding	557	1674	24	1697	57488091	57512142	TRUE	25	TACAAGCTGAGACCTTTCCT	-3	TRUE	NA	NA	AATAAA	-20
HIP	47.0857	41.4184	0	16419	PB.4320.4	chr12	+	3048	20	novel_in_catalog	MARS	novel	2797	21	NA	NA	0	1	intron_retention	FALSE	canonical	1	865817	junction_2	289194	NA	NA	NA	TRUE	NA	NA	NA	C	coding	869	2610	24	2633	57488091	57516138	TRUE	25	TACAAGCTGAGACCTTTCCT	-3	TRUE	NA	NA	AATAAA	-20
	9.8265	0	11.6888	16420	PB.4320.5	chr12	+	2982	20	novel_in_catalog	MARS	novel	2797	21	NA	NA	0	-1	intron_retention	FALSE	canonical	1	46125	junction_13	402819	NA	NA	NA	TRUE	NA	NA	NA	C	coding	546	1641	24	1664	57488091	57512308	TRUE	25	ACAAGCTGAGACCTTTCCTT	-3	TRUE	NA	NA	AATAAA	-21
	4.16772	0	0	16421	PB.4320.6	chr12	+	2896	21	novel_in_catalog	MARS	novel	2797	21	NA	NA	0	-1	intron_retention	FALSE	canonical	1	21318	junction_19	474440	NA	NA	NA	TRUE	NA	NA	NA	C	coding	546	1641	24	1664	57488091	57512308	TRUE	25	ACAAGCTGAGACCTTTCCTT	-3	TRUE	NA	NA	AATAAA	-21
	1.33833	7.9389	0	16422	PB.4320.7	chr12	+	2834	22	novel_not_in_catalog	MARS	novel	2797	21	NA	NA	3	0	at_least_one_novel_splicesite	FALSE	canonical	1	4281	junction_19	467963	NA	NA	NA	TRUE	NA	NA	NA	C	coding	861	2586	21	2606	57488091	57516324	TRUE	30	ATACAAGCTGAGACCTTTCC	0	TRUE	NA	NA	AATAAA	-19
	88.9898	64.0859	59.3134	16423	PB.4320.8	chr12	+	2788	21	full-splice_match	MARS	ENST00000262027.10	2797	21	8	1	8	-1	multi-exon	FALSE	canonical	1	865817	junction_2	282344	NA	NA	NA	TRUE	NA	NA	NA	C	coding	900	2703	16	2718	57488091	57516581	FALSE	25	ACAAGCTGAGACCTTTCCTT	5	TRUE	NA	NA	AATAAA	-21
	2.82939	0	16.7121	16424	PB.4320.9	chr12	+	3311	19	novel_in_catalog	MARS	novel	2797	21	NA	NA	-2	0	intron_retention	FALSE	canonical	1	865817	junction_2	295568	NA	NA	NA	TRUE	NA	NA	NA	C	coding	557	1674	9	1682	57488091	57512142	TRUE	20	CAAGCTGAGACCTTTCCTTT	12	TRUE	NA	NA	AATAAA	-22
	4.16772	0	0	16833	PB.4693.1	chr12	+	3053	19	novel_not_in_catalog	IFT81	novel	3124	19	NA	NA	-17	-4	at_least_one_novel_splicesite	FALSE	canonical	1	4443	junction_9	59477.7	NA	NA	NA	TRUE	NA	NA	NA	C	coding	254	765	533	1297	110127405	110146960	TRUE	40	TTTAAAAAATGTATAGTTGT	18	TRUE	NA	NA	AATAAA	-23
HIP	18.3394	25.5406	0	16834	PB.4693.2	chr12	+	2780	20	novel_not_in_catalog	IFT81	novel	2710	19	NA	NA	5	-1	at_least_one_novel_splicesite	FALSE	canonical	1	4443	junction_10	51578.1	NA	NA	NA	TRUE	NA	NA	NA	C	coding	401	1206	93	1298	110127405	110162985	TRUE	40	AAAAAATGTATAGTTGTCTT	-58	FALSE	NA	NA	AATAAA	-26
	22.3544	17.0271	11.6888	16835	PB.4693.3	chr12	+	3059	19	full-splice_match	IFT81	ENST00000242591.10	3124	19	57	8	22	-1	multi-exon	FALSE	canonical	1	46078	junction_1	31050.7	NA	NA	NA	TRUE	NA	NA	NA	C	coding	668	2007	494	2500	110127405	110218226	FALSE	40	AAAAAATGTATAGTTGTCTT	-3	TRUE	NA	NA	AATAAA	-26
STR	19.0726	0	22.5565	16836	PB.4693.4	chr12	+	2641	19	full-splice_match	IFT81	ENST00000552912.5	2710	19	79	-10	22	-1	multi-exon	FALSE	canonical	1	43288	junction_1	31538.3	NA	NA	NA	TRUE	NA	NA	NA	C	coding	668	2007	76	2082	110127405	110218226	FALSE	40	AAAAAATGTATAGTTGTCTT	-3	TRUE	NA	NA	AATAAA	-26
	4.16772	7.9389	11.6888	16837	PB.4693.5	chr12	+	3165	20	novel_not_in_catalog	IFT81	novel	3124	19	NA	NA	38	-1	at_least_one_novel_splicesite	FALSE	canonical	1	4443	junction_10	51338.2	NA	NA	NA	TRUE	NA	NA	NA	C	coding	401	1206	478	1683	110127405	110162985	TRUE	40	AAAAAATGTATAGTTGTCTT	13	TRUE	NA	NA	AATAAA	-26
	3.58728	0	8.35603	18653	PB.5996.1	chr14	+	2470	16	novel_not_in_catalog	KLC1	novel	2426	16	NA	NA	-6	-2	at_least_one_novel_splicesite	FALSE	canonical	1	106207	junction_13	509501	NA	NA	NA	TRUE	NA	NA	NA	C	coding	597	1794	338	2131	103654577	103701203	FALSE	25	TATGCTTTACTTGAAAGTTT	-219	FALSE	NA	NA	ATTAAA	-14
	38.567	98.7146	60.1345	18654	PB.5996.10	chr14	+	3150	14	novel_in_catalog	KLC1	novel	3135	14	NA	NA	-3	13	intron_retention	FALSE	canonical	1	351660	junction_13	343613	NA	NA	NA	TRUE	NA	NA	NA	C	coding	547	1644	301	1944	103654577	103685018	FALSE	5	ACCTGTGTCTTGGTGTCTGT	-3	TRUE	NA	NA	AATAAA	-14
	26.1919	16.4524	45.1129	18655	PB.5996.11	chr14	+	2327	15	full-splice_match	KLC1	ENST00000557450.5	2265	15	-33	-29	-3	-1	multi-exon	FALSE	canonical	1	103055	junction_13	425991	NA	NA	NA	TRUE	NA	NA	NA	C	coding	560	1683	301	1983	103654577	103700726	TRUE	25	ATGCTTTACTTGAAAGTTTT	-3	TRUE	NA	NA	ATTAAA	-15
STR	4.9256	0	40.0897	18656	PB.5996.13	chr14	+	3221	14	full-splice_match	KLC1	ENST00000380038.7	2322	14	8	-907	0	12	multi-exon	FALSE	canonical	1	72817	junction_12	446129	NA	NA	NA	TRUE	NA	NA	NA	C	coding	572	1719	298	2016	103654577	103685018	FALSE	5	GACCTGTGTCTTGGTGTCTG	0	TRUE	NA	NA	AATAAA	-13
	4.16772	7.9389	11.6888	18657	PB.5996.14	chr14	+	2647	15	novel_in_catalog	KLC1	novel	3250	15	NA	NA	0	12	combination_of_known_junctions	FALSE	canonical	1	72817	junction_12	455735	NA	NA	NA	TRUE	NA	NA	NA	C	coding	581	1746	298	2043	103654577	103685018	TRUE	5	GACCTGTGTCTTGGTGTCTG	0	TRUE	NA	NA	AATAAA	-13
	53.2216	15.8778	20.0448	18658	PB.5996.15	chr14	+	2572	15	full-splice_match	KLC1	ENST00000389744.8	3250	15	-16	694	0	12	multi-exon	FALSE	canonical	1	213833	junction_13	373900	NA	NA	NA	TRUE	NA	NA	NA	C	coding	556	1671	298	1968	103654577	103685018	TRUE	5	GACCTGTGTCTTGGTGTCTG	0	TRUE	NA	NA	AATAAA	-13
	227.284	264.388	209.625	18659	PB.5996.16	chr14	+	2545	15	novel_in_catalog	KLC1	novel	3250	15	NA	NA	0	12	combination_of_known_junctions	FALSE	canonical	1	351660	junction_13	350247	NA	NA	NA	TRUE	NA	NA	NA	C	coding	547	1644	298	1941	103654577	103685018	TRUE	5	GACCTGTGTCTTGGTGTCTG	0	TRUE	NA	NA	AATAAA	-13
	15.51	16.4524	0	18660	PB.5996.17	chr14	+	2469	14	novel_not_in_catalog	KLC1	novel	2416	15	NA	NA	0	11	at_least_one_novel_splicesite	FALSE	canonical	1	69577	junction_13	463144	NA	NA	NA	TRUE	NA	NA	NA	C	coding	530	1593	298	1890	103654577	103685643	FALSE	5	TGACCTGTGTCTTGGTGTCT	0	TRUE	NA	NA	AATAAA	-12
	6.41667	8.51354	8.35603	18661	PB.5996.19	chr14	+	2348	15	full-splice_match	KLC1	ENST00000348520.10	15091	15	36	12707	2	-2	multi-exon	FALSE	canonical	1	128786	junction_13	421650	NA	NA	NA	TRUE	NA	NA	NA	C	coding	569	1710	296	2005	103654577	103700726	TRUE	25	TATGCTTTACTTGAAAGTTT	2	TRUE	NA	NA	ATTAAA	-14
	5.35331	0	8.35603	18662	PB.5996.20	chr14	+	3111	14	novel_not_in_catalog	KLC1	novel	2322	14	NA	NA	-4	13	intron_retention	FALSE	canonical	1	228587	junction_12	420101	NA	NA	NA	TRUE	NA	NA	NA	C	coding	539	1620	286	1905	103654577	103685018	FALSE	5	ACCTGTGTCTTGGTGTCTGT	12	TRUE	NA	NA	AATAAA	-14
	4.16772	0	0	18663	PB.5996.23	chr14	+	2145	14	novel_not_in_catalog	KLC1	novel	3250	15	NA	NA	-18698	13	at_least_one_novel_splicesite	FALSE	canonical	1	228587	junction_11	410672	NA	NA	NA	TRUE	NA	NA	NA	C	coding	473	1422	119	1540	103654775	103685018	TRUE	5	ACCTGTGTCTTGGTGTCTGT	-8157	FALSE	NA	NA	AATAAA	-14
	0	17.0271	0	18664	PB.5996.38	chr14	+	1969	2	full-splice_match	KLC1	ENST00000556986.1	1150	2	-816	-3	-816	3	multi-exon	FALSE	canonical	1	413126	junction_1	0	NA	NA	NA	TRUE	NA	NA	NA	C	coding	134	405	815	1219	103699920	103700324	TRUE	30	TTTACTTGAAAGTTTTTATA	7618	FALSE	NA	NA	ATTAAA	-19
	17.7589	0	0	18665	PB.5996.4	chr14	+	2307	15	novel_not_in_catalog	KLC1	novel	2426	16	NA	NA	0	-2	at_least_one_novel_splicesite	FALSE	canonical	1	103055	junction_13	473069	NA	NA	NA	TRUE	NA	NA	NA	C	coding	552	1659	306	1964	103654577	103700726	TRUE	25	TATGCTTTACTTGAAAGTTT	-8	TRUE	NA	NA	ATTAAA	-14
	6.99711	8.51354	0	18666	PB.5996.6	chr14	+	3180	14	full-splice_match	KLC1	ENST00000553286.5	3135	14	-32	-13	2	13	multi-exon	FALSE	canonical	1	213833	junction_13	370378	NA	NA	NA	TRUE	NA	NA	NA	C	coding	556	1671	304	1974	103654577	103685018	FALSE	5	ACCTGTGTCTTGGTGTCTGT	-6	TRUE	NA	NA	AATAAA	-14
	17.1233	32.9049	17.5332	18667	PB.5996.7	chr14	+	2627	15	novel_in_catalog	KLC1	novel	3250	15	NA	NA	2	13	combination_of_known_junctions	FALSE	canonical	1	72817	junction_12	438706	NA	NA	NA	TRUE	NA	NA	NA	C	coding	572	1719	304	2022	103654577	103685018	TRUE	5	ACCTGTGTCTTGGTGTCTGT	-6	TRUE	NA	NA	AATAAA	-14
	74.4574	74.8979	75.1561	18668	PB.5996.8	chr14	+	2500	14	novel_in_catalog	KLC1	novel	2416	15	NA	NA	2	12	combination_of_known_splicesites	FALSE	canonical	1	69577	junction_13	400087	NA	NA	NA	TRUE	NA	NA	NA	C	coding	538	1617	304	1920	103654577	103685643	FALSE	5	GACCTGTGTCTTGGTGTCTG	-6	TRUE	NA	NA	AATAAA	-13
HIP	4.16772	24.966	0	18669	PB.5996.9	chr14	+	2488	16	full-splice_match	KLC1	ENST00000452929.6	2453	16	-36	1	2	-1	multi-exon	FALSE	canonical	1	124787	junction_14	472962	NA	NA	NA	TRUE	NA	NA	NA	C	coding	614	1845	304	2148	103654577	103701203	FALSE	25	ATGCTTTACTTGAAAGTTTT	-6	TRUE	NA	NA	ATTAAA	-15
	8.33544	8.51354	11.6888	19259	PB.6483.1	chr15	-	4819	32	full-splice_match	SCAPER	ENST00000563290.6	5033	32	-79	293	-16	0	multi-exon	FALSE	canonical	1	64041	junction_31	32964.5	NA	NA	NA	TRUE	NA	NA	NA	C	coding	1399	4200	184	4383	76883814	76348633	FALSE	30	ACCTGCTCTAAATTTAACTT	-1	TRUE	NA	NA	AATAAA	-17
HIP	1.33833	24.3913	0	19260	PB.6483.23	chr15	-	5092	6	novel_in_catalog	SCAPER	novel	2507	19	NA	NA	-5	130	intron_retention	FALSE	canonical	1	64041	junction_5	16624.1	NA	NA	NA	TRUE	NA	NA	NA	C	coding	164	495	214	708	76883814	76804529	FALSE	35	ATGTTATGCAGAATACTGTA	5	TRUE	NA	NA	TATAAA	-14
STR	4.9256	0	20.0448	19261	PB.6483.3	chr15	-	4771	32	novel_in_catalog	SCAPER	novel	5033	32	NA	NA	-3	-1	combination_of_known_junctions	FALSE	canonical	1	38195	junction_22	34920.2	NA	NA	NA	TRUE	NA	NA	NA	C	coding	1405	4218	119	4336	76883814	76348633	FALSE	30	TACCTGCTCTAAATTTAACT	-15	TRUE	NA	NA	AATAAA	-16
	4.9256	16.4524	11.6888	20944	PB.7620.1	chr17	-	1489	2	full-splice_match	SAT2	ENST00000570914.5	765	2	-722	-2	-2	-1	multi-exon	FALSE	canonical	1	837147	junction_1	0	NA	NA	NA	TRUE	NA	NA	NA	C	coding	28	87	227	313	7627635	7627549	TRUE	5	ATGTGGTGTTGGGTCTTTCT	-41	TRUE	NA	NA	AATAAA	-19
	5.35331	8.51354	5.8444	20945	PB.7620.2	chr17	-	1522	2	full-splice_match	SAT2	ENST00000575114.1	803	2	-9	-710	0	1	multi-exon	FALSE	canonical	1	524587	junction_1	0	NA	NA	NA	TRUE	NA	NA	NA	C	coding	28	87	221	307	7627635	7627549	TRUE	5	GATGTGGTGTTGGGTCTTTC	-35	TRUE	NA	NA	AATAAA	-18
	6.84437	0	5.8444	20946	PB.7620.3	chr17	-	1389	3	novel_in_catalog	SAT2	novel	974	6	NA	NA	-2	0	intron_retention	FALSE	canonical	1	524587	junction_2	156280	NA	NA	NA	TRUE	NA	NA	NA	C	coding	28	87	227	313	7627635	7627549	TRUE	5	TGATGTGGTGTTGGGTCTTT	-41	TRUE	NA	NA	AATAAA	-17
STR	8.51288	7.9389	34.2453	20947	PB.7620.4	chr17	-	1245	4	incomplete-splice_match	SAT2	ENST00000380466.6	974	6	3	0	3	0	intron_retention	FALSE	canonical	1	463199	junction_2	163741	NA	NA	NA	TRUE	NA	NA	NA	C	coding	28	87	232	318	7627635	7627549	TRUE	5	TGATGTGGTGTTGGGTCTTT	-46	TRUE	NA	NA	AATAAA	-17
HIP	10.0039	32.9049	0	20948	PB.7620.5	chr17	-	972	6	full-splice_match	SAT2	ENST00000380466.6	974	6	2	0	2	0	multi-exon	FALSE	canonical	1	362255	junction_5	168456	NA	NA	NA	TRUE	NA	NA	NA	C	coding	249	750	13	762	7627855	7626447	FALSE	5	TGATGTGGTGTTGGGTCTTT	-47	TRUE	NA	NA	AATAAA	-17
	12.3504	41.4184	14.2004	20949	PB.7620.6	chr17	-	1616	1	full-splice_match	SAT2	ENST00000576846.1	1563	1	-57	4	2	0	mono-exon	FALSE	NA	NA	NA	NA	NA	NA	NA	NA	NA	NA	NA	NA	C	coding	28	87	219	305	7627635	7627549	NA	5	CTGATGTGGTGTTGGGTCTT	-33	TRUE	NA	NA	AATAAA	-16
	6.26393	32.9049	25.8892	20950	PB.7620.7	chr17	-	942	6	full-splice_match	SAT2	ENST00000269298.9	946	6	0	4	0	0	multi-exon	FALSE	canonical	1	204633	junction_5	213948	NA	NA	NA	TRUE	NA	NA	NA	C	coding	170	513	221	733	7627635	7626447	FALSE	5	CTGATGTGGTGTTGGGTCTT	-35	TRUE	NA	NA	AATAAA	-16
	3.58728	7.9389	0	21452	PB.7921.1	chr17	+	3186	2	full-splice_match	EIF1	ENST00000462917.1	2170	2	0	-1016	0	-6	multi-exon	FALSE	canonical	1	6511328	junction_1	0	NA	NA	NA	TRUE	NA	NA	NA	C	coding	76	231	155	385	41689039	41689269	TRUE	20	ACATGAGTTTTGTTTGGTGA	-2	TRUE	NA	NA	NA	NA
	11.9227	7.9389	0	21453	PB.7921.10	chr17	+	1393	3	incomplete-splice_match	EIF1	ENST00000591776.5	797	5	624	-429	-392	-5	intron_retention	FALSE	canonical	1	6511328	junction_2	1.27798e+06	NA	NA	NA	TRUE	NA	NA	NA	C	non_coding	NA	NA	NA	NA	NA	NA	NA	35	AAATACCTGACTTGCAGATT	-33	TRUE	NA	NA	AATAAA	-13
	121.117	107.228	60.9556	21454	PB.7921.3	chr17	+	2335	4	full-splice_match	EIF1	ENST00000469257.2	2338	4	0	3	0	-3	multi-exon	FALSE	canonical	1	2585693	junction_1	2.66572e+06	NA	NA	NA	TRUE	NA	NA	NA	C	coding	113	342	155	496	41689039	41690826	FALSE	10	TGAGTTTTGTTTGGTGACTT	-2	TRUE	NA	NA	NA	NA
	2.67666	0	0	21455	PB.7921.4	chr17	+	1907	3	incomplete-splice_match	EIF1	ENST00000591776.5	797	5	-2	-433	0	-1	intron_retention	FALSE	canonical	1	2585693	junction_1	3240796	NA	NA	NA	TRUE	NA	NA	NA	C	coding	105	318	155	472	41689039	41690210	FALSE	25	ACCTGACTTGCAGATTATTT	-2	TRUE	NA	NA	AATAAA	-17
HIP	1.33833	24.966	0	21456	PB.7921.6	chr17	+	1377	3	novel_in_catalog	EIF1	novel	815	4	NA	NA	0	0	intron_retention	FALSE	canonical	1	6511328	junction_2	1.27798e+06	NA	NA	NA	TRUE	NA	NA	NA	C	coding	76	231	155	385	41689039	41689269	TRUE	15	TGCTGTCTAGTCTTGAAGTC	-2	TRUE	NA	NA	AATAAA	-14
STR	6.26393	0	29.222	21457	PB.7921.7	chr17	+	1147	3	full-splice_match	EIF1	ENST00000310837.8	1120	3	-16	-11	0	-5	multi-exon	FALSE	canonical	1	134280	junction_1	3188524	NA	NA	NA	TRUE	NA	NA	NA	C	non_coding	NA	NA	NA	NA	NA	NA	NA	35	AAATACCTGACTTGCAGATT	-2	TRUE	NA	NA	AATAAA	-13
STR	2.82939	0	23.3776	21522	PB.7946.1	chr17	-	1841	7	full-splice_match	PSMC3IP	ENST00000589505.5	1244	7	54	-651	-44	4	multi-exon	FALSE	canonical	1	81285	junction_6	71529.7	NA	NA	NA	TRUE	NA	NA	NA	C	coding	116	351	56	406	42577686	42574085	TRUE	15	AGTGCTGTGTTATACCTGCC	-58	TRUE	NA	NA	AATAAA	-16
	1.33833	7.9389	5.8444	21523	PB.7946.2	chr17	-	1445	7	full-splice_match	PSMC3IP	ENST00000587209.5	1381	7	-32	-32	-32	4	multi-exon	FALSE	canonical	1	195422	junction_4	33809.3	NA	NA	NA	TRUE	NA	NA	NA	C	coding	154	465	324	788	42577248	42572968	FALSE	15	AGTGCTGTGTTATACCTGCC	-46	TRUE	NA	NA	AATAAA	-16
HIP	13.1083	41.993	0	21524	PB.7946.3	chr17	-	1333	8	full-splice_match	PSMC3IP	ENST00000393795.7	1416	8	87	-4	-11	4	multi-exon	FALSE	canonical	1	81285	junction_7	67535.7	NA	NA	NA	TRUE	NA	NA	NA	C	coding	217	654	23	676	42577686	42572968	FALSE	15	AGTGCTGTGTTATACCTGCC	-25	TRUE	NA	NA	AATAAA	-16
	5.50605	0	0	21730	PB.8067.1	chr17	-	2634	12	novel_in_catalog	SPOP	novel	2414	13	NA	NA	-2	212	combination_of_known_junctions	FALSE	canonical	1	4087	junction_10	226771	NA	NA	NA	TRUE	NA	NA	NA	C	coding	374	1125	417	1541	49622810	49600378	FALSE	10	ACTGTGTGGTATCTCTGGTC	-12	TRUE	NA	NA	TATAAA	-16
	1.33833	0	5.8444	21731	PB.8067.12	chr17	-	1761	12	full-splice_match	SPOP	ENST00000509079.6	1860	12	64	35	0	-19	multi-exon	FALSE	canonical	1	11393	junction_10	225656	NA	NA	NA	TRUE	NA	NA	NA	C	coding	374	1125	284	1408	49622810	49600378	FALSE	85	AAAAAGGAAAAAAAAAAAAG	-10	TRUE	NA	NA	NA	NA
	2.82939	8.51354	0	21732	PB.8067.13	chr17	-	1721	11	novel_in_catalog	SPOP	novel	2985	11	NA	NA	-6	-19	combination_of_known_junctions	FALSE	canonical	1	4148	junction_9	223509	NA	NA	NA	TRUE	NA	NA	NA	C	coding	340	1023	346	1368	49622043	49600378	FALSE	85	AAAAAGGAAAAAAAAAAAAG	5	TRUE	NA	NA	NA	NA
	5.65878	0	5.8444	21733	PB.8067.2	chr17	-	2560	11	full-splice_match	SPOP	ENST00000393328.6	2985	11	24	401	-1	212	multi-exon	FALSE	canonical	1	4114	junction_9	211104	NA	NA	NA	TRUE	NA	NA	NA	C	coding	374	1125	343	1467	49622810	49600378	FALSE	10	ACTGTGTGGTATCTCTGGTC	10	TRUE	NA	NA	TATAAA	-16
HIP	14.1717	41.993	8.35603	21734	PB.8067.3	chr17	-	2502	11	novel_in_catalog	SPOP	novel	1860	12	NA	NA	-1	212	combination_of_known_junctions	FALSE	canonical	1	37308	junction_10	202168	NA	NA	NA	TRUE	NA	NA	NA	C	coding	374	1125	285	1409	49622810	49600378	FALSE	10	ACTGTGTGGTATCTCTGGTC	-2	TRUE	NA	NA	TATAAA	-16
STR	28.9238	0	29.222	21735	PB.8067.4	chr17	-	2457	10	full-splice_match	SPOP	ENST00000504102.6	2850	10	-8	401	1	212	multi-exon	FALSE	canonical	1	238796	junction_9	117089	NA	NA	NA	TRUE	NA	NA	NA	C	coding	374	1125	240	1364	49622810	49600378	FALSE	10	ACTGTGTGGTATCTCTGGTC	-9	TRUE	NA	NA	TATAAA	-16
	1.33833	0	8.35603	21736	PB.8067.9	chr17	-	5504	8	novel_in_catalog	SPOP	novel	2850	10	NA	NA	5	-19	intron_retention	FALSE	canonical	1	238796	junction_7	127459	NA	NA	NA	TRUE	NA	NA	NA	C	coding	233	702	176	877	49622810	49611236	TRUE	85	AAAAAGGAAAAAAAAAAAAG	-5	TRUE	NA	NA	NA	NA
	6.99711	0	5.8444	22611	PB.8641.1	chr18	-	2233	8	novel_in_catalog	HDHD2	novel	2185	7	NA	NA	6	-1	combination_of_known_junctions	FALSE	canonical	1	7365	junction_7	163038	NA	NA	NA	TRUE	NA	NA	NA	C	coding	259	780	183	962	47136439	47108682	FALSE	10	AGCACTGTGTTTTTGTTTTT	5	TRUE	NA	NA	AATAAA	-14
STR	31.1974	0	36.7569	22612	PB.8641.2	chr18	-	2214	7	full-splice_match	HDHD2	ENST00000588183.5	2224	7	7	3	0	-1	multi-exon	FALSE	canonical	1	63037	junction_5	138075	NA	NA	NA	TRUE	NA	NA	NA	C	coding	169	510	434	943	47134535	47108682	FALSE	10	AGCACTGTGTTTTTGTTTTT	-1	TRUE	NA	NA	AATAAA	-14
	4.16772	0	0	22613	PB.8641.3	chr18	-	2161	7	novel_in_catalog	HDHD2	novel	2185	7	NA	NA	-4	-1	combination_of_known_junctions	FALSE	canonical	1	8250	junction_5	154273	NA	NA	NA	TRUE	NA	NA	NA	C	coding	250	753	138	890	47136439	47108682	FALSE	10	AGCACTGTGTTTTTGTTTTT	-12	TRUE	NA	NA	AATAAA	-14
HIP	59.7605	88.4772	14.2004	22614	PB.8641.5	chr18	-	2176	7	full-splice_match	HDHD2	ENST00000300605.11	2185	7	7	2	0	-2	multi-exon	FALSE	canonical	1	158860	junction_6	101795	NA	NA	NA	TRUE	NA	NA	NA	C	coding	259	780	127	906	47136439	47108682	FALSE	10	GAGCACTGTGTTTTTGTTTT	-1	TRUE	NA	NA	AATAAA	-13
	4.16772	0	0	23334	PB.9039.1	chr19	-	2374	15	novel_in_catalog	TRMT1	novel	2142	17	NA	NA	0	0	intron_retention	FALSE	canonical	1	85906	junction_14	160967	NA	NA	NA	TRUE	NA	NA	NA	C	coding	350	1053	130	1182	13116399	13110124	TRUE	10	ATTGCCTGTGGTTTGTGTAT	-14	TRUE	NA	NA	AATAAA	-25
	11.3423	0	0	23335	PB.9039.2	chr19	-	2136	15	novel_in_catalog	TRMT1	novel	2142	17	NA	NA	-4	1	intron_retention	FALSE	canonical	1	85906	junction_14	178050	NA	NA	NA	TRUE	NA	NA	NA	C	coding	539	1620	125	1744	13116399	13105483	TRUE	5	CCCGATTGCCTGTGGTTTGT	-9	TRUE	NA	NA	AATAAA	-21
STR	12.3504	8.51354	34.2453	23336	PB.9039.3	chr19	-	2220	16	novel_in_catalog	TRMT1	novel	2579	18	NA	NA	-2	0	intron_retention	FALSE	canonical	1	85906	junction_15	159559	NA	NA	NA	TRUE	NA	NA	NA	C	coding	568	1707	123	1829	13116399	13105483	TRUE	5	TCCCGATTGCCTGTGGTTTG	-7	TRUE	NA	NA	AATAAA	-20
	3.58728	16.4524	8.35603	23337	PB.9039.4	chr19	-	2178	16	novel_in_catalog	TRMT1	novel	2579	18	NA	NA	-1	0	intron_retention	FALSE	canonical	1	13418	junction_14	184320	NA	NA	NA	TRUE	NA	NA	NA	C	coding	354	1065	723	1787	13113010	13105483	TRUE	5	TCCCGATTGCCTGTGGTTTG	-6	TRUE	NA	NA	AATAAA	-20
HIP	6.41667	32.3302	0	23338	PB.9039.5	chr19	-	2036	16	novel_in_catalog	TRMT1	novel	2142	17	NA	NA	0	-1	combination_of_known_junctions	FALSE	canonical	1	85906	junction_15	172094	NA	NA	NA	TRUE	NA	NA	NA	C	coding	630	1893	117	2009	13116399	13104935	FALSE	5	CTCCCGATTGCCTGTGGTTT	-1	TRUE	NA	NA	AATAAA	-19
	4.9256	0	0	23339	PB.9039.6	chr19	-	2018	14	novel_in_catalog	TRMT1	novel	2579	18	NA	NA	0	-1	intron_retention	FALSE	canonical	1	24032	junction_12	189893	NA	NA	NA	TRUE	NA	NA	NA	C	coding	354	1065	564	1628	13113010	13105483	TRUE	5	CTCCCGATTGCCTGTGGTTT	-5	TRUE	NA	NA	AATAAA	-19
	18.7918	16.4524	0	23340	PB.9039.7	chr19	-	2129	17	full-splice_match	TRMT1	ENST00000357720.8	2142	17	5	8	-4	-3	multi-exon	FALSE	canonical	1	85906	junction_16	154646	NA	NA	NA	TRUE	NA	NA	NA	C	coding	659	1980	125	2104	13116399	13104935	FALSE	5	TTCTCCCGATTGCCTGTGGT	-9	TRUE	NA	NA	AATAAA	-17
[truncated: 41 more columns]

## Sheet: dtu_ctx_str
	specificity	X.1	MeanCTX	MeanHIP	MeanSTR	X	isoform	chrom	strand	length	exons	structural_category	associated_gene	associated_transcript	ref_length	ref_exons	diff_to_TSS	diff_to_TTS	diff_to_gene_TSS	diff_to_gene_TTS	subcategory	RTS_stage	all_canonical	min_sample_cov	min_cov	min_cov_pos	sd_cov	FL	n_indels	n_indels_junc	bite	iso_exp	gene_exp	ratio_exp	FSM_class	coding	ORF_length	CDS_length	CDS_start	CDS_end	CDS_genomic_start	CDS_genomic_end	predicted_NMD	perc_A_downstream_TTS	seq_A_downstream_TTS	dist_to_cage_peak	within_cage_peak	dist_to_polya_site	within_polya_site
4020		4020	39.7584	81.1129	20.0448	4020	PB.12888.10	chr3	-	3462	8	novel_in_catalog	CAMKV	novel	2998	11	NA	NA	0	0	intron_retention	FALSE	canonical	1	94586	junction_7	19072.8	NA	NA	NA	TRUE	NA	NA	NA	C	coding	302	909	1225	2133	49860893	49859318	FALSE	5	TCTGGCCACCCTCTCGCCTT	-1	TRUE	NA	NA
4021		4021	40.0886	48.208	25.8892	4021	PB.12888.11	chr3	-	3372	9	novel_in_catalog	CAMKV	novel	2998	11	NA	NA	0	0	intron_retention	FALSE	canonical	1	94586	junction_8	19157	NA	NA	NA	TRUE	NA	NA	NA	C	coding	333	1002	1042	2043	49861076	49859318	FALSE	5	TCTGGCCACCCTCTCGCCTT	-1	TRUE	NA	NA
4022		4022	95.5039	83.4115	101.045	4022	PB.12888.12	chr3	-	3211	10	novel_in_catalog	CAMKV	novel	2998	11	NA	NA	0	0	intron_retention	FALSE	canonical	1	94586	junction_9	20543.8	NA	NA	NA	TRUE	NA	NA	NA	C	coding	292	879	1004	1882	49860953	49859318	FALSE	5	TCTGGCCACCCTCTCGCCTT	-1	TRUE	NA	NA
4023	CTX	4023	22.5071	40.8438	0	4023	PB.12888.13	chr3	-	3279	10	novel_in_catalog	CAMKV	novel	2905	12	NA	NA	0	0	intron_retention	FALSE	canonical	1	43223	junction_1	34264.2	NA	NA	NA	TRUE	NA	NA	NA	C	coding	302	909	1042	1950	49861076	49859318	FALSE	5	TCTGGCCACCCTCTCGCCTT	-1	TRUE	NA	NA
4024		4024	4.16772	0	8.35603	4024	PB.12888.14	chr3	-	3090	10	novel_in_catalog	CAMKV	novel	2905	12	NA	NA	63	0	intron_retention	FALSE	canonical	1	43223	junction_1	35066.8	NA	NA	NA	TRUE	NA	NA	NA	C	coding	271	816	946	1761	49860893	49859318	FALSE	5	TCTGGCCACCCTCTCGCCTT	65	FALSE	NA	NA
4025		4025	29.3762	40.8438	11.6888	4025	PB.12888.15	chr3	-	3118	11	novel_in_catalog	CAMKV	novel	2905	12	NA	NA	0	0	intron_retention	FALSE	canonical	1	43223	junction_1	33102.5	NA	NA	NA	TRUE	NA	NA	NA	C	coding	261	786	1004	1789	49860953	49859318	FALSE	5	TCTGGCCACCCTCTCGCCTT	-1	TRUE	NA	NA
4026		4026	4.16772	0	5.8444	4026	PB.12888.16	chr3	-	3159	10	full-splice_match	CAMKV	ENST00000475665.5	3157	10	-3	1	0	0	multi-exon	FALSE	canonical	1	94586	junction_9	21102.6	NA	NA	NA	TRUE	NA	NA	NA	C	coding	292	879	952	1830	49860953	49859318	FALSE	5	TCTGGCCACCCTCTCGCCTT	-1	TRUE	NA	NA
4027		4027	5.50605	0	0	4027	PB.12888.17	chr3	-	3001	11	novel_in_catalog	CAMKV	novel	2998	11	NA	NA	14	0	intron_retention	FALSE	canonical	1	917	junction_9	43520.4	NA	NA	NA	TRUE	NA	NA	NA	C	coding	426	1281	392	1672	49862046	49859318	FALSE	5	TCTGGCCACCCTCTCGCCTT	16	FALSE	NA	NA
4028		4028	94.215	80.5383	37.578	4028	PB.12888.18	chr3	-	2905	12	full-splice_match	CAMKV	ENST00000488336.5	2905	12	0	0	0	0	multi-exon	FALSE	canonical	1	43223	junction_1	32209.2	NA	NA	NA	TRUE	NA	NA	NA	C	coding	470	1413	164	1576	49862388	49859318	FALSE	5	TCTGGCCACCCTCTCGCCTT	-1	TRUE	NA	NA
4029		4029	18.7671	17.0271	11.6888	4029	PB.12888.22	chr3	-	3368	9	novel_in_catalog	CAMKV	novel	2905	12	NA	NA	0	-1	intron_retention	FALSE	canonical	1	43223	junction_1	36213.4	NA	NA	NA	TRUE	NA	NA	NA	C	coding	271	816	1225	2040	49860893	49859318	FALSE	5	CTCTGGCCACCCTCTCGCCT	-1	TRUE	NA	NA
4030		4030	263.756	147.497	131.958	4030	PB.12888.23	chr3	-	3130	11	full-splice_match	CAMKV	ENST00000477224.6	2998	11	-133	1	-104	-1	multi-exon	FALSE	canonical	1	94586	junction_10	21629.2	NA	NA	NA	TRUE	NA	NA	NA	C	coding	501	1506	297	1802	49862388	49859318	FALSE	5	CTCTGGCCACCCTCTCGCCT	-134	FALSE	NA	NA
4031		4031	4.16772	7.9389	5.8444	4031	PB.12888.25	chr3	-	3690	7	novel_in_catalog	CAMKV	novel	3157	10	NA	NA	5	-4	intron_retention	FALSE	canonical	1	94586	junction_6	18470.2	NA	NA	NA	TRUE	NA	NA	NA	C	coding	179	540	1826	2365	49859857	49859318	FALSE	10	AGCCTCTGGCCACCCTCTCG	-21	TRUE	NA	NA
4032	STR	4032	6.69164	8.51354	28.4009	4032	PB.12888.26	chr3	-	3243	9	novel_in_catalog	CAMKV	novel	2998	11	NA	NA	0	-6	intron_retention	FALSE	canonical	1	94586	junction_8	21702.5	NA	NA	NA	TRUE	NA	NA	NA	C	coding	302	909	1012	1920	49860893	49859318	FALSE	20	AAAGCCTCTGGCCACCCTCT	-1	TRUE	NA	NA
4033		4033	10.5844	0	5.8444	4033	PB.12888.6	chr3	-	3630	7	novel_in_catalog	CAMKV	novel	2998	11	NA	NA	0	1	intron_retention	FALSE	canonical	1	94586	junction_6	20600.8	NA	NA	NA	TRUE	NA	NA	NA	C	coding	253	762	1538	2299	49860580	49859318	FALSE	5	TGGCCACCCTCTCGCCTTTG	-1	TRUE	NA	NA
4034		4034	2.82939	7.9389	0	4034	PB.12888.7	chr3	-	3883	6	novel_in_catalog	CAMKV	novel	3157	10	NA	NA	-13	0	intron_retention	FALSE	canonical	1	94586	junction_5	20154.3	NA	NA	NA	TRUE	NA	NA	NA	C	coding	179	540	2014	2553	49859857	49859318	FALSE	5	CTGGCCACCCTCTCGCCTTT	-43	FALSE	NA	NA
4035		4035	3.58728	8.51354	0	4035	PB.12888.9	chr3	-	3468	8	novel_in_catalog	CAMKV	novel	2998	11	NA	NA	11	0	intron_retention	FALSE	canonical	1	917	junction_6	51500	NA	NA	NA	TRUE	NA	NA	NA	C	coding	302	909	1231	2139	49860893	49859318	FALSE	5	TCTGGCCACCCTCTCGCCTT	13	TRUE	NA	NA
5974		5974	10.0039	0	8.35603	5974	PB.14665.10	chr4	+	6790	12	full-splice_match	TRIM2	ENST00000437508.6	3832	12	-4	-2954	-4	-1	multi-exon	FALSE	canonical	1	2437	junction_1	69558.5	NA	NA	NA	TRUE	NA	NA	NA	C	coding	744	2235	206	2440	153270386	153334966	FALSE	35	ATTTGCAGAGTGAATATTTA	-4	TRUE	NA	NA
5975		5975	1.33833	0	8.35603	5975	PB.14665.12	chr4	+	5058	11	novel_in_catalog	TRIM2	novel	3832	12	NA	NA	20	-15	intron_retention	FALSE	canonical	1	2437	junction_1	72198.3	NA	NA	NA	TRUE	NA	NA	NA	C	coding	630	1893	182	2074	153270386	153322839	TRUE	95	AAAAAAAAAAACAAAAAAAA	0	TRUE	NA	NA
5976		5976	6.99711	0	0	5976	PB.14665.20	chr4	+	6718	12	full-splice_match	TRIM2	ENST00000338700.10	6755	12	36	1	33	-1	multi-exon	FALSE	canonical	1	41081	junction_1	59920.4	NA	NA	NA	TRUE	NA	NA	NA	C	coding	771	2316	53	2368	153204531	153334966	FALSE	35	ATTTGCAGAGTGAATATTTA	-23	FALSE	NA	NA
5977	CTX	5977	28.6982	16.4524	0	5977	PB.14665.23	chr4	+	6865	12	novel_in_catalog	TRIM2	novel	654	4	NA	NA	0	-1	combination_of_known_junctions	FALSE	canonical	1	27295	junction_1	63303.5	NA	NA	NA	TRUE	NA	NA	NA	C	coding	762	2289	227	2515	153257605	153334966	FALSE	35	ATTTGCAGAGTGAATATTTA	0	TRUE	NA	NA
5978		5978	2.67666	23.8167	0	5978	PB.14665.25	chr4	+	3563	10	novel_in_catalog	TRIM2	novel	773	3	NA	NA	0	-15	combination_of_known_junctions	FALSE	canonical	1	6833	junction_3	89988.2	NA	NA	NA	TRUE	NA	NA	NA	C	coding	633	1902	281	2182	153270386	153334966	FALSE	95	AAAAAAAAAAACAAAAAAAA	0	TRUE	NA	NA
5979		5979	4.16772	0	0	5979	PB.14665.30	chr4	+	4035	12	novel_in_catalog	TRIM2	novel	654	4	NA	NA	-4	-15	combination_of_known_splicesites	FALSE	canonical	1	925	junction_1	69944.5	NA	NA	NA	TRUE	NA	NA	NA	C	coding	744	2235	420	2654	153270386	153334966	FALSE	95	AAAAAAAAAAACAAAAAAAA	20	TRUE	NA	NA
5980	STR	5980	4.16772	7.9389	25.0681	5980	PB.14665.57	chr4	+	2974	2	incomplete-splice_match	TRIM2	ENST00000338700.10	6755	12	122788	2970	4581	-15	5prime_fragment	FALSE	canonical	1	238860	junction_1	0	NA	NA	NA	TRUE	NA	NA	NA	C	non_coding	NA	NA	NA	NA	NA	NA	NA	95	AAAAAAAAAAACAAAAAAAA	-8850	FALSE	NA	NA
5981		5981	35.0597	17.0271	25.8892	5981	PB.14665.6	chr4	+	3957	12	novel_in_catalog	TRIM2	novel	583	4	NA	NA	-19	-15	combination_of_known_splicesites	FALSE	canonical	1	5442	junction_1	68793.1	NA	NA	NA	TRUE	NA	NA	NA	C	coding	744	2235	342	2576	153270386	153334966	FALSE	95	AAAAAAAAAAACAAAAAAAA	-11	TRUE	NA	NA
7306		7306	9.09332	17.0271	11.6888	7306	PB.15845.2	chr5	-	2739	14	novel_in_catalog	DDX41	novel	2099	17	NA	NA	-5	0	intron_retention	FALSE	canonical	1	565992	junction_12	162172	NA	NA	NA	TRUE	NA	NA	NA	C	coding	402	1209	1318	2526	177515053	177511791	FALSE	5	AGCCCTGGCCCTGCCTCTGT	-2	TRUE	NA	NA
7307	STR	7307	3.58728	8.51354	25.8892	7307	PB.15845.3	chr5	-	2625	15	novel_in_catalog	DDX41	novel	2099	17	NA	NA	-5	0	intron_retention	FALSE	canonical	1	565992	junction_13	158239	NA	NA	NA	TRUE	NA	NA	NA	C	coding	402	1209	1204	2412	177515053	177511791	FALSE	5	AGCCCTGGCCCTGCCTCTGT	5	TRUE	NA	NA
7308		7308	4.9256	0	8.35603	7308	PB.15845.4	chr5	-	2585	15	novel_in_catalog	DDX41	novel	2094	16	NA	NA	-4	0	intron_retention	FALSE	canonical	1	565992	junction_14	157131	NA	NA	NA	TRUE	NA	NA	NA	C	coding	402	1209	1164	2372	177515053	177511791	FALSE	5	AGCCCTGGCCCTGCCTCTGT	-1	TRUE	NA	NA
7309		7309	14.1717	7.9389	14.2004	7309	PB.15845.5	chr5	-	2504	16	novel_in_catalog	DDX41	novel	2099	17	NA	NA	4	0	intron_retention	FALSE	canonical	1	565992	junction_14	161284	NA	NA	NA	TRUE	NA	NA	NA	C	coding	402	1209	1083	2291	177515053	177511791	FALSE	5	AGCCCTGGCCCTGCCTCTGT	-3	TRUE	NA	NA
7310		7310	17.4288	0	20.0448	7310	PB.15845.6	chr5	-	2134	16	full-splice_match	DDX41	ENST00000652623.1	2094	16	20	-60	-19	0	multi-exon	FALSE	canonical	1	565992	junction_15	153070	NA	NA	NA	TRUE	NA	NA	NA	C	coding	496	1491	431	1921	177515984	177511791	FALSE	5	AGCCCTGGCCCTGCCTCTGT	1	TRUE	NA	NA
7311	CTX	7311	49.8118	65.2351	11.6888	7311	PB.15845.7	chr5	-	2098	17	full-splice_match	DDX41	ENST00000330503.12	2099	17	0	1	0	0	multi-exon	FALSE	canonical	1	565992	junction_15	157789	NA	NA	NA	TRUE	NA	NA	NA	C	coding	622	1869	17	1885	177516945	177511791	FALSE	5	AGCCCTGGCCCTGCCTCTGT	-1	TRUE	NA	NA
9241		9241	9.85121	8.51354	30.9125	9241	PB.17425.1	chr7	+	908	2	incomplete-splice_match	AKAP9	ENST00000394564.5	1356	7	-626	22282	-567	-21943	3prime_fragment	FALSE	canonical	1	172097	junction_1	0	NA	NA	NA	TRUE	NA	NA	NA	C	non_coding	NA	NA	NA	NA	NA	NA	NA	70	AAAAAAAAGAGAAAAACGTC	-679	FALSE	NA	NA
9242	STR	9242	5.50605	7.9389	51.7785	9242	PB.17425.10	chr7	+	1226	8	incomplete-splice_match	AKAP9	ENST00000358100.6	10309	37	-225	89703	8	4866	3prime_fragment	FALSE	canonical	1	172097	junction_1	35899.2	NA	NA	NA	TRUE	NA	NA	NA	C	coding	333	999	226	1224	91941100	92000916	FALSE	70	AAACACAAAAATAATAGAAG	7	TRUE	NA	NA
9243	CTX	9243	31.8754	7.9389	5.8444	9243	PB.17425.5	chr7	+	2442	7	novel_in_catalog	AKAP9	novel	6020	19	NA	NA	5	6133	combination_of_known_junctions	FALSE	canonical	1	47284	junction_3	76230	NA	NA	NA	TRUE	NA	NA	NA	C	coding	738	2214	229	2442	91941100	92002185	FALSE	65	AAACAGATGAAGGAAAAAGA	4	TRUE	NA	NA
9244		9244	2.67666	0	0	9244	PB.17425.9	chr7	+	1210	8	novel_in_catalog	AKAP9	novel	6020	19	NA	NA	6	4866	combination_of_known_junctions	FALSE	canonical	1	2753	junction_1	113441	NA	NA	NA	TRUE	NA	NA	NA	C	coding	327	981	228	1208	91941100	92000916	FALSE	70	AAACACAAAAATAATAGAAG	5	TRUE	NA	NA
9245		9245	4.16772	0	0	9245	PB.17427.1	chr7	+	3426	15	incomplete-splice_match	AKAP9	ENST00000359028.6	12247	50	97517	30578	-2087	-10526	internal_fragment	FALSE	canonical	1	90557	junction_2	57446.5	NA	NA	NA	TRUE	NA	NA	NA	C	coding	1103	3309	118	3426	92038734	92080095	FALSE	70	AAAAAACAGAGAGAGAAAGA	-4009	FALSE	NA	NA
9246		9246	1.33833	8.51354	0	9246	PB.17427.10	chr7	+	3199	14	incomplete-splice_match	AKAP9	ENST00000359028.6	12247	50	145137	6	2661	-1	5prime_fragment	FALSE	canonical	1	214547	junction_8	76854.7	NA	NA	NA	TRUE	NA	NA	NA	C	coding	829	2490	202	2691	92089406	92110159	FALSE	30	ACCACACTGTATTTGAACCT	6568	FALSE	NA	NA
9247		9247	0	8.51354	8.35603	9247	PB.17427.11	chr7	+	1290	2	novel_not_in_catalog	AKAP9	novel	10309	37	NA	NA	2732	0	at_least_one_novel_splicesite	FALSE	canonical	1	190	junction_1	0	NA	NA	NA	TRUE	NA	NA	NA	C	non_coding	NA	NA	NA	NA	NA	NA	NA	100	AAAAAAAAAAAAAAAAAAAA	6639	FALSE	NA	NA
9248		9248	1.33833	7.9389	0	9248	PB.17427.14	chr7	+	3168	12	full-splice_match	AKAP9	ENST00000487258.5	3983	12	818	-3	818	-2	multi-exon	FALSE	canonical	1	214547	junction_6	79358.8	NA	NA	NA	TRUE	NA	NA	NA	C	coding	792	2379	278	2656	92093084	92110159	FALSE	20	CACTGTATTTGAACCTTCTT	NA	FALSE	NA	NA
9249		9249	5.50605	0	0	9249	PB.17427.4	chr7	+	3669	9	incomplete-splice_match	AKAP9	ENST00000394534.6	5652	23	7574	18440	-5864	0	internal_fragment	FALSE	canonical	1	206730	junction_2	77127.6	NA	NA	NA	TRUE	NA	NA	NA	C	coding	903	2712	30	2741	92077741	92089693	FALSE	100	AAAAAAAAAAAAAAAAAAAA	-1957	FALSE	NA	NA
9250		9250	2.67666	0	0	9250	PB.17427.5	chr7	+	5222	20	incomplete-splice_match	AKAP9	ENST00000394534.6	5652	23	7669	16	-5769	-16	5prime_fragment	FALSE	canonical	1	206730	junction_2	81919.1	NA	NA	NA	TRUE	NA	NA	NA	C	coding	1589	4770	127	4896	92079136	92108719	FALSE	95	AAAGAAAAAAAAAAAAAAAA	-1862	FALSE	NA	NA
12318	STR	12318	1.33833	7.9389	22.5565	12318	PB.20659.1	chrX	+	2120	4	novel_in_catalog	TBC1D25	novel	884	5	NA	NA	-15	1326	combination_of_known_splicesites	FALSE	canonical	1	2096	junction_2	93986.1	NA	NA	NA	TRUE	NA	NA	NA	C	coding	434	1305	579	1883	48559671	48560975	FALSE	15	AAGGTCACTGTGGTTTGTGT	-30	TRUE	NA	NA
12319		12319	3.58728	0	14.2004	12319	PB.20659.2	chrX	+	2279	5	novel_in_catalog	TBC1D25	novel	3785	6	NA	NA	-13	1332	combination_of_known_splicesites	FALSE	canonical	1	3412	junction_3	81695.4	NA	NA	NA	TRUE	NA	NA	NA	C	coding	434	1305	732	2036	48559671	48560975	FALSE	5	ACTGTGGTTTGTGTGTTTCT	-28	TRUE	NA	NA
12320		12320	2.82939	0	8.35603	12320	PB.20659.4	chrX	+	2459	6	novel_not_in_catalog	TBC1D25	novel	3785	6	NA	NA	0	1326	at_least_one_novel_splicesite	FALSE	canonical	1	9230	junction_2	74640.2	NA	NA	NA	TRUE	NA	NA	NA	C	coding	630	1893	330	2222	48541455	48560975	FALSE	15	AAGGTCACTGTGGTTTGTGT	-15	TRUE	NA	NA
12321	CTX	12321	21.7492	7.9389	0	12321	PB.20659.5	chrX	+	2388	6	full-splice_match	TBC1D25	ENST00000376771.9	3785	6	0	1397	0	1326	multi-exon	FALSE	canonical	1	84908	junction_2	56849.7	NA	NA	NA	TRUE	NA	NA	NA	C	coding	688	2067	85	2151	48539798	48560975	FALSE	15	AAGGTCACTGTGGTTTGTGT	-15	TRUE	NA	NA
12322		12322	8.33544	7.9389	0	12322	PB.20659.6	chrX	+	2230	5	full-splice_match	TBC1D25	ENST00000481090.6	884	5	-23	-1323	0	1323	multi-exon	FALSE	canonical	1	28662	junction_2	75114.2	NA	NA	NA	TRUE	NA	NA	NA	C	coding	434	1305	692	1996	48559671	48560975	FALSE	20	ATGAAGGTCACTGTGGTTTG	-15	TRUE	NA	NA
12462		12462	4.9256	0	14.2004	12462	PB.20720.1	chrX	+	2312	12	full-splice_match	MAGED2	ENST00000375053.6	2066	12	74	-320	-72	-1	multi-exon	TRUE	canonical	1	902457	junction_1	279487	NA	NA	NA	TRUE	NA	NA	NA	C	coding	606	1821	160	1980	54809332	54815682	FALSE	10	AGTTTATTGCTTTTTTTGGC	-7011	FALSE	NA	NA
12463		12463	0	0	14.2004	12463	PB.20720.10	chrX	+	1600	12	novel_in_catalog	MAGED2	novel	2051	13	NA	NA	3	0	intron_retention	FALSE	canonical	1	4111	junction_11	560209	NA	NA	NA	TRUE	NA	NA	NA	C	coding	486	1461	83	1543	54809332	54815955	FALSE	10	TGAGTTTATTGCTTTTTTTG	5	TRUE	NA	NA
12464		12464	45.7721	57.8709	67.6694	12464	PB.20720.11	chrX	+	2336	12	novel_in_catalog	MAGED2	novel	2051	13	NA	NA	29	0	intron_retention	FALSE	canonical	1	902457	junction_1	306680	NA	NA	NA	TRUE	NA	NA	NA	C	coding	441	1326	49	1374	54809332	54813278	TRUE	10	TGAGTTTATTGCTTTTTTTG	-6900	FALSE	NA	NA
12465		12465	9.85121	16.4524	0	12465	PB.20720.12	chrX	+	2135	13	novel_not_in_catalog	MAGED2	novel	341	4	NA	NA	-269	-1	intron_retention	FALSE	canonical	1	2095	junction_1	513268	NA	NA	NA	TRUE	NA	NA	NA	C	coding	606	1821	176	1996	54809332	54815682	TRUE	10	CTGAGTTTATTGCTTTTTTT	-6615	FALSE	NA	NA
12466		12466	0	7.9389	8.35603	12466	PB.20720.13	chrX	+	2314	12	novel_not_in_catalog	MAGED2	novel	341	4	NA	NA	-259	-2	intron_retention	FALSE	canonical	1	2095	junction_1	525765	NA	NA	NA	TRUE	NA	NA	NA	C	coding	606	1821	166	1986	54809332	54815682	FALSE	10	TCTGAGTTTATTGCTTTTTT	-6605	FALSE	NA	NA
12467		12467	0	7.9389	5.8444	12467	PB.20720.14	chrX	+	2177	13	novel_not_in_catalog	MAGED2	novel	1798	15	NA	NA	-14	-2	intron_retention	FALSE	canonical	1	81	junction_3	602015	NA	NA	NA	TRUE	NA	NA	NA	C	coding	580	1743	107	1849	54809332	54815682	FALSE	10	TCTGAGTTTATTGCTTTTTT	-6327	FALSE	NA	NA
12468		12468	1.33833	8.51354	0	12468	PB.20720.16	chrX	+	1577	12	novel_in_catalog	MAGED2	novel	2048	13	NA	NA	-14	-1	intron_retention	FALSE	canonical	1	6646	junction_2	614291	NA	NA	NA	TRUE	NA	NA	NA	C	coding	442	1329	107	1435	54809332	54815682	TRUE	10	AGTTTATTGCTTTTTTTGGC	-6327	FALSE	NA	NA
12469		12469	2.82939	8.51354	0	12469	PB.20720.18	chrX	+	3414	8	novel_in_catalog	MAGED2	novel	2048	13	NA	NA	7	0	intron_retention	FALSE	canonical	1	430902	junction_1	499012	NA	NA	NA	TRUE	NA	NA	NA	C	coding	313	942	86	1027	54809332	54811345	TRUE	15	ATTTCTGAGTTTATTGCTTT	0	TRUE	NA	NA
12470		12470	9.8265	0	8.35603	12470	PB.20720.19	chrX	+	3326	9	novel_in_catalog	MAGED2	novel	1798	15	NA	NA	7	0	intron_retention	FALSE	canonical	1	430902	junction_1	473424	NA	NA	NA	TRUE	NA	NA	NA	C	coding	313	942	86	1027	54809332	54811345	TRUE	10	TGAGTTTATTGCTTTTTTTG	0	TRUE	NA	NA
12471		12471	4.16772	0	0	12471	PB.20720.2	chrX	+	2612	11	novel_in_catalog	MAGED2	novel	2177	13	NA	NA	-45	-1	intron_retention	FALSE	canonical	1	902457	junction_1	292883	NA	NA	NA	TRUE	NA	NA	NA	C	coding	441	1326	133	1458	54809332	54813278	TRUE	10	AGTTTATTGCTTTTTTTGGC	-6984	FALSE	NA	NA
12472		12472	21.1935	17.0271	28.4009	12472	PB.20720.20	chrX	+	2563	11	novel_in_catalog	MAGED2	novel	1798	15	NA	NA	7	0	intron_retention	FALSE	canonical	1	430902	junction_1	425566	NA	NA	NA	TRUE	NA	NA	NA	C	coding	441	1326	86	1411	54809332	54813278	TRUE	10	TGAGTTTATTGCTTTTTTTG	0	TRUE	NA	NA
12473		12473	8.33544	0	5.8444	12473	PB.20720.22	chrX	+	2010	14	novel_not_in_catalog	MAGED2	novel	1798	15	NA	NA	7	0	intron_retention	FALSE	canonical	1	2411	junction_3	582173	NA	NA	NA	TRUE	NA	NA	NA	C	coding	594	1785	86	1870	54809332	54815682	TRUE	10	TGAGTTTATTGCTTTTTTTG	0	TRUE	NA	NA
12474		12474	3.58728	8.51354	0	12474	PB.20720.23	chrX	+	1968	14	novel_not_in_catalog	MAGED2	novel	1798	15	NA	NA	7	0	intron_retention	FALSE	canonical	1	81	junction_3	582635	NA	NA	NA	TRUE	NA	NA	NA	C	coding	580	1743	86	1828	54809332	54815682	TRUE	10	TGAGTTTATTGCTTTTTTTG	0	TRUE	NA	NA
12475		12475	2.82939	0	16.7121	12475	PB.20720.25	chrX	+	3254	9	novel_in_catalog	MAGED2	novel	1798	15	NA	NA	9	0	intron_retention	FALSE	canonical	1	430902	junction_1	490030	NA	NA	NA	TRUE	NA	NA	NA	C	coding	353	1062	84	1145	54809332	54811345	TRUE	10	TGAGTTTATTGCTTTTTTTG	2	TRUE	NA	NA
12476		12476	490.764	476.546	374.283	12476	PB.20720.27	chrX	+	2024	13	full-splice_match	MAGED2	ENST00000375058.5	2048	13	29	-5	29	0	multi-exon	FALSE	canonical	1	430902	junction_1	404750	NA	NA	NA	TRUE	NA	NA	NA	C	coding	606	1821	64	1884	54809332	54815682	TRUE	10	TGAGTTTATTGCTTTTTTTG	-6284	FALSE	NA	NA
12477		12477	112.957	40.8438	77.6677	12477	PB.20720.28	chrX	+	2209	12	full-splice_match	MAGED2	ENST00000218439.8	1958	12	66	-317	33	-1	multi-exon	FALSE	canonical	1	430902	junction_1	406531	NA	NA	NA	TRUE	NA	NA	NA	C	coding	606	1821	60	1880	54809332	54815682	FALSE	10	CTGAGTTTATTGCTTTTTTT	-6280	FALSE	NA	NA
12478	CTX	12478	36.3486	48.7827	8.35603	12478	PB.20720.29	chrX	+	2351	12	incomplete-splice_match	MAGED2	ENST00000375058.5	2048	13	571	-5	-118	0	5prime_fragment	FALSE	canonical	1	1260053	junction_11	191116	NA	NA	NA	TRUE	NA	NA	NA	C	coding	606	1821	391	2211	54809332	54815682	TRUE	10	TGAGTTTATTGCTTTTTTTG	-5742	FALSE	NA	NA
12479		12479	9.24606	8.51354	0	12479	PB.20720.30	chrX	+	2486	12	novel_in_catalog	MAGED2	novel	2026	12	NA	NA	-5	0	intron_retention	FALSE	canonical	1	154419	junction_1	493412	NA	NA	NA	TRUE	NA	NA	NA	C	coding	441	1326	199	1524	54809332	54813278	TRUE	10	TGAGTTTATTGCTTTTTTTG	-5629	FALSE	NA	NA
12480		12480	6.41667	0	0	12480	PB.20720.31	chrX	+	2147	13	novel_not_in_catalog	MAGED2	novel	2026	12	NA	NA	-3	-1	intron_retention	FALSE	canonical	1	27084	junction_12	641797	NA	NA	NA	TRUE	NA	NA	NA	C	coding	608	1827	197	2023	54809332	54815890	FALSE	10	AGTTTATTGCTTTTTTTGGC	-5627	FALSE	NA	NA
12481		12481	0	0	14.2004	12481	PB.20720.32	chrX	+	2548	11	novel_in_catalog	MAGED2	novel	2051	13	NA	NA	14	-1	intron_retention	FALSE	canonical	1	1260053	junction_10	200440	NA	NA	NA	TRUE	NA	NA	NA	C	coding	441	1326	259	1584	54809332	54813278	TRUE	10	AGTTTATTGCTTTTTTTGGC	-7	TRUE	NA	NA
12482		12482	18.6144	33.4795	0	12482	PB.20720.33	chrX	+	2124	13	novel_in_catalog	MAGED2	novel	2026	12	NA	NA	-11	1	intron_retention	FALSE	canonical	1	154419	junction_1	474172	NA	NA	NA	TRUE	NA	NA	NA	C	coding	606	1821	168	1988	54809332	54815682	TRUE	10	TTTCTGAGTTTATTGCTTTT	5	TRUE	NA	NA
12483		12483	10.0039	8.51354	20.0448	12483	PB.20720.34	chrX	+	2388	11	incomplete-splice_match	MAGED2	ENST00000375058.5	2048	13	726	-7	0	-1	intron_retention	FALSE	canonical	1	1588775	junction_3	123042	NA	NA	NA	TRUE	NA	NA	NA	C	coding	606	1821	236	2056	54809332	54815682	FALSE	10	AGTTTATTGCTTTTTTTGGC	16	TRUE	NA	NA
12484		12484	6.26393	0	22.5565	12484	PB.20720.35	chrX	+	2306	12	full-splice_match	MAGED2	ENST00000396224.1	2026	12	38	-318	1	0	multi-exon	FALSE	canonical	1	154419	junction_1	483178	NA	NA	NA	TRUE	NA	NA	NA	C	coding	606	1821	156	1976	54809332	54815682	FALSE	10	TGAGTTTATTGCTTTTTTTG	17	TRUE	NA	NA
12485	STR	12485	1.33833	0	22.5565	12485	PB.20720.6	chrX	+	3138	10	novel_in_catalog	MAGED2	novel	2051	13	NA	NA	0	0	intron_retention	FALSE	canonical	1	902457	junction_1	336415	NA	NA	NA	TRUE	NA	NA	NA	C	coding	313	942	88	1029	54809332	54811345	TRUE	10	TGAGTTTATTGCTTTTTTTG	0	TRUE	NA	NA
12486		12486	13.4138	0	0	12486	PB.20720.7	chrX	+	2093	13	novel_not_in_catalog	MAGED2	novel	2051	13	NA	NA	0	0	intron_retention	FALSE	canonical	1	1232	junction_9	544643	NA	NA	NA	TRUE	NA	NA	NA	C	coding	621	1866	88	1953	54809332	54815682	TRUE	10	TGAGTTTATTGCTTTTTTTG	0	TRUE	NA	NA
12487		12487	10.8594	0	0	12487	PB.20720.8	chrX	+	2036	13	novel_not_in_catalog	MAGED2	novel	2051	13	NA	NA	0	0	intron_retention	FALSE	canonical	1	27084	junction_12	535329	NA	NA	NA	TRUE	NA	NA	NA	C	coding	608	1827	88	1914	54809332	54815890	FALSE	10	TGAGTTTATTGCTTTTTTTG	0	TRUE	NA	NA
12834		12834	17.1785	7.9389	11.6888	12834	PB.20994.1	chrX	-	3482	8	novel_not_in_catalog	KLHL13	novel	3972	7	NA	NA	29	4	at_least_one_novel_splicesite	FALSE	canonical	1	3014	junction_7	37379.1	NA	NA	NA	TRUE	NA	NA	NA	C	coding	655	1968	416	2383	117972828	117898908	FALSE	25	GGTCTGAGACATCCCATTAT	-1	TRUE	NA	NA
12835		12835	13.5912	0	45.9341	12835	PB.20994.2	chrX	-	3364	7	full-splice_match	KLHL13	ENST00000371878.5	3234	7	-130	0	29	0	multi-exon	FALSE	canonical	1	1009	junction_6	32485	NA	NA	NA	TRUE	NA	NA	NA	C	coding	649	1950	321	2270	117973389	117898908	FALSE	20	ATTTTGGTCTGAGACATCCC	-1	TRUE	NA	NA
12836	CTX	12836	24.3531	0	0	12836	PB.20994.3	chrX	-	3257	7	full-splice_match	KLHL13	ENST00000371882.5	3256	7	-2	1	-2	0	multi-exon	FALSE	canonical	1	47599	junction_6	16346.1	NA	NA	NA	TRUE	NA	NA	NA	C	coding	613	1842	322	2163	117945547	117898908	FALSE	20	ATTTTGGTCTGAGACATCCC	-7	TRUE	NA	NA
12837	STR	12837	17.1785	15.8778	77.6677	12837	PB.20994.4	chrX	-	3364	7	full-splice_match	KLHL13	ENST00000262820.7	3972	7	608	0	449	0	multi-exon	FALSE	canonical	1	5563	junction_6	30848.9	NA	NA	NA	TRUE	NA	NA	NA	C	coding	655	1968	303	2270	117972828	117898908	FALSE	20	ATTTTGGTCTGAGACATCCC	644	FALSE	NA	NA
12838		12838	5.65878	0	11.6888	12838	PB.20994.5	chrX	-	3092	8	full-splice_match	KLHL13	ENST00000469946.5	2353	8	19	-758	19	0	multi-exon	FALSE	canonical	1	898	junction_7	38378.9	NA	NA	NA	TRUE	NA	NA	NA	C	coding	657	1974	25	1998	117985277	117898908	FALSE	20	ATTTTGGTCTGAGACATCCC	26	TRUE	NA	NA
12839		12839	3.58728	0	5.8444	12839	PB.20994.8	chrX	-	3010	6	novel_in_catalog	KLHL13	novel	3972	7	NA	NA	669	-1	combination_of_known_splicesites	FALSE	canonical	1	346	junction_4	43533.2	NA	NA	NA	TRUE	NA	NA	NA	C	coding	529	1590	328	1917	117919712	117898908	FALSE	20	CATTTTGGTCTGAGACATCC	-4	TRUE	NA	NA
14166		14166	2.67666	0	0	14166	PB.2801.11	chr11	-	4230	10	novel_in_catalog	TRIM3	novel	3042	13	NA	NA	19	-2	intron_retention	FALSE	canonical	1	43351	junction_9	38355.9	NA	NA	NA	TRUE	NA	NA	NA	C	coding	633	1902	213	2114	6465695	6450860	TRUE	15	CCAAGATGTTTTTGCTGGGT	-35	TRUE	NA	NA
14167		14167	1.33833	16.4524	0	14167	PB.2801.3	chr11	-	4089	12	novel_in_catalog	TRIM3	novel	3042	13	NA	NA	-9	0	intron_retention	FALSE	canonical	1	5575	junction_11	61420.3	NA	NA	NA	TRUE	NA	NA	NA	C	coding	595	1788	739	2526	6457811	6450305	TRUE	15	AAGATGTTTTTGCTGGGTTC	-2	TRUE	NA	NA
14168	STR	14168	5.50605	33.4795	28.4009	14168	PB.2801.4	chr11	-	3919	11	novel_in_catalog	TRIM3	novel	3042	13	NA	NA	1	0	intron_retention	FALSE	canonical	1	43351	junction_10	36603.2	NA	NA	NA	TRUE	NA	NA	NA	C	coding	728	2187	170	2356	6465695	6450305	TRUE	15	AAGATGTTTTTGCTGGGTTC	8	TRUE	NA	NA
14169	CTX	14169	44.8862	17.0271	5.8444	14169	PB.2801.5	chr11	-	2804	12	full-splice_match	TRIM3	ENST00000345851.8	2838	12	30	4	12	0	multi-exon	FALSE	canonical	1	43351	junction_11	35682.9	NA	NA	NA	TRUE	NA	NA	NA	C	coding	744	2235	159	2393	6465695	6449028	FALSE	15	AAGATGTTTTTGCTGGGTTC	19	TRUE	NA	NA
19031		19031	6.41667	0	0	19031	PB.6354.1	chr15	+	1168	10	novel_in_catalog	TPM1	novel	1295	10	NA	NA	23	0	combination_of_known_junctions	FALSE	canonical	1	1887512	junction_9	2.23557e+06	NA	NA	NA	TRUE	NA	NA	NA	C	coding	284	855	121	975	63042830	63065899	FALSE	10	ATTTCTGTTTGCTATTCTTT	-5953	FALSE	NA	NA
19032	STR	19032	0	15.8778	23.3776	19032	PB.6354.2	chr15	+	1678	9	full-splice_match	TPM1	ENST00000358278.7	1717	9	62	-23	0	0	multi-exon	FALSE	canonical	1	2779140	junction_5	1.96599e+06	NA	NA	NA	TRUE	NA	NA	NA	C	coding	284	855	84	938	63042830	63071172	FALSE	20	AAATTTGGTGGTCCTGTCAT	-4	TRUE	NA	NA
19033		19033	0	15.8778	0	19033	PB.6354.4	chr15	+	3686	7	novel_in_catalog	TPM1	novel	1564	8	NA	NA	-70	-1	intron_retention	FALSE	canonical	1	68464	junction_6	3.29715e+06	NA	NA	NA	TRUE	NA	NA	NA	C	coding	152	459	208	666	63048576	63060943	TRUE	20	TAAATTTGGTGGTCCTGTCA	-8	TRUE	NA	NA
19034	CTX	19034	96.9469	47.6334	17.5332	19034	PB.6354.5	chr15	+	2906	8	full-splice_match	TPM1	ENST00000334895.10	1564	8	-62	-1280	-62	0	multi-exon	FALSE	canonical	1	68464	junction_7	3.06171e+06	NA	NA	NA	TRUE	NA	NA	NA	C	coding	245	738	200	937	63048576	63069943	FALSE	20	AAATTTGGTGGTCCTGTCAT	0	TRUE	NA	NA
19035		19035	1.33833	7.9389	8.35603	19035	PB.6354.6	chr15	+	1646	8	novel_in_catalog	TPM1	novel	2687	8	NA	NA	-22	0	combination_of_known_junctions	FALSE	canonical	1	331679	junction_1	2.5114e+06	NA	NA	NA	TRUE	NA	NA	NA	C	coding	248	747	160	906	63048576	63071172	FALSE	20	AAATTTGGTGGTCCTGTCAT	6	TRUE	NA	NA
19036		19036	1.33833	7.9389	0	19036	PB.6354.8	chr15	+	4996	6	novel_in_catalog	TPM1	novel	1968	8	NA	NA	-8	0	intron_retention	FALSE	canonical	1	331679	junction_1	2.80553e+06	NA	NA	NA	TRUE	NA	NA	NA	C	coding	152	459	114	572	63048576	63060943	TRUE	10	TATTTCTGTTTGCTATTCTT	-26	TRUE	NA	NA
19037		19037	3.58728	8.51354	0	19037	PB.6354.9	chr15	+	2889	9	novel_in_catalog	TPM1	novel	1382	9	NA	NA	-2	-1	intron_retention	FALSE	canonical	1	68464	junction_8	3.26072e+06	NA	NA	NA	TRUE	NA	NA	NA	C	coding	182	549	108	656	63048576	63061730	TRUE	20	TAAATTTGGTGGTCCTGTCA	-20	TRUE	NA	NA
22699		22699	0	0	14.2004	22699	PB.8696.12	chr18	+	3299	30	novel_not_in_catalog	NEDD4L	novel	1984	20	NA	NA	-44	-2	at_least_one_novel_splicesite	FALSE	canonical	1	488	junction_1	92326.2	NA	NA	NA	TRUE	NA	NA	NA	C	coding	942	2829	38	2866	58045682	58396269	FALSE	30	AAAAGTGAGCATTTTTTTTT	-12	TRUE	NA	NA
22700		22700	1.33833	7.9389	0	22700	PB.8696.13	chr18	+	4820	31	novel_not_in_catalog	NEDD4L	novel	1984	20	NA	NA	-32	0	at_least_one_novel_splicesite	FALSE	canonical	1	488	junction_1	116186	NA	NA	NA	TRUE	NA	NA	NA	C	coding	968	2907	26	2932	58045682	58396269	FALSE	100	AAAAAAAAAAAAAAAAAAAA	0	TRUE	NA	NA
22701		22701	2.67666	24.966	22.5565	22701	PB.8696.14	chr18	+	3797	2	novel_not_in_catalog	NEDD4L	novel	233	3	NA	NA	-32	3711	at_least_one_novel_splicesite	FALSE	canonical	1	488	junction_1	0	NA	NA	NA	TRUE	NA	NA	NA	C	coding	103	312	3192	3503	58168945	58169256	FALSE	70	AAAAAAAATGCTAAGTAAAA	0	TRUE	NA	NA
22702		22702	6.41667	8.51354	8.35603	22702	PB.8696.21	chr18	+	3177	30	novel_in_catalog	NEDD4L	novel	1984	20	NA	NA	32	0	combination_of_known_junctions	FALSE	canonical	1	1641	junction_1	92191	NA	NA	NA	TRUE	NA	NA	NA	C	coding	834	2505	362	2866	58322440	58396269	FALSE	50	ACAATGAATGGAATTAATCA	-9016	FALSE	NA	NA
22703		22703	2.82939	0	5.8444	22703	PB.8696.22	chr18	+	4822	30	novel_in_catalog	NEDD4L	novel	1984	20	NA	NA	-29	0	combination_of_known_junctions	FALSE	canonical	1	1656	junction_1	92189.3	NA	NA	NA	TRUE	NA	NA	NA	C	coding	834	2505	430	2934	58322440	58396269	FALSE	100	AAAAAAAAAAAAAAAAAAAA	-8850	FALSE	NA	NA
22704	CTX	22704	39.6856	16.4524	0	22704	PB.8696.3	chr18	+	5067	30	full-splice_match	NEDD4L	ENST00000382850.8	8251	30	-197	3381	-16	1	multi-exon	FALSE	canonical	1	66154	junction_1	85114.3	NA	NA	NA	TRUE	NA	NA	NA	C	coding	955	2868	311	3178	58044661	58396269	FALSE	100	AAAAAAAAAAAAAAAAAAAA	-27	TRUE	NA	NA
22705	STR	22705	0	0	20.0448	22705	PB.8696.44	chr18	+	4945	29	full-splice_match	NEDD4L	ENST00000456173.6	4978	29	33	0	33	0	multi-exon	FALSE	canonical	1	20761	junction_1	87070.9	NA	NA	NA	TRUE	NA	NA	NA	C	coding	834	2505	553	3057	58322440	58396269	FALSE	100	AAAAAAAAAAAAAAAAAAAA	-18	TRUE	NA	NA
22706		22706	1.33833	8.51354	0	22706	PB.8696.66	chr18	+	2838	17	incomplete-splice_match	NEDD4L	ENST00000635997.1	4402	27	86207	-700	688	700	5prime_fragment	FALSE	canonical	1	248860	junction_6	57393.8	NA	NA	NA	TRUE	NA	NA	NA	C	coding	471	1416	287	1702	58343041	58396269	FALSE	25	CACATCTTTCCGGTGCAATA	599	FALSE	NA	NA
22707		22707	5.50605	0	0	22707	PB.8696.7	chr18	+	4110	2	incomplete-splice_match	NEDD4L	ENST00000356462.10	3335	29	11	227008	-6	3727	3prime_fragment	FALSE	canonical	1	66154	junction_1	0	NA	NA	NA	TRUE	NA	NA	NA	C	coding	103	312	3489	3800	58168945	58169256	FALSE	80	AAAAGAAAAAAATAAAAAGC	0	TRUE	NA	NA
[truncated: 43 more columns]
