# Supplementary material for: Full-length transcript sequencing of human and mouse cerebral cortex identifies widespread isoform diversity and alternative splicing
Source: Cell Rep. 2021 Nov 16;37(7):110022. doi: 10.1016/j.celrep.2021.110022 (PMC8609283; doi:10.1016/j.celrep.2021.110022)
Supplement: Table S20. Number of fusion- and IR-transcripts mapping to disease-associated genes, related to Figures 4 and 5 [file mmc14.xlsx]

## Sheet: Contents
Tab Names	Description
Human_disease_class	SQANTI2 classification file of filtered isoforms associated with disease in human cortex
Human_disease_numbers	Number of fusion, IR, IR_NMD isoforms in human cortex
Adult_disease_class	SQANTI2 classification file of filtered isoforms associated with disease in human adult cortex
Adult_disease_numbers	Number of fusion, IR, IR_NMD isoforms in human adult cortex
Fetal_disease_class	SQANTI2 classification file of filtered isoforms associated with disease in human fetal cortex
Fetal_disease_numbers	Number of fusion, IR, IR_NMD isoforms in human fetal cortex
Mouse_disease_class	SQANTI2 classification file of filtered isoforms associated with disease in mouse cortex
Mouse_disease_numbers	Number of fusion, IR, IR_NMD isoforms in mouse cortex
Column Names
associated_gene	Name of gene assigned by SQANTI2
Total_Num_Isoforms	Number of isoforms
Total_Num_IRTranscripts	Number of intron-retained isoforms
Total_Num_NMDTranscripts	Number of isoforms predicted for Nonsense-mediated mRNA decay
Total_Num_NMDIRTranscripts	Number of intron-retained isoforms, predicted for Nonsense-mediated mRNA decay
Total_Num_Fusiontranscripts	Whether contain fusion isoforms
rate_IR_NMD	Rate of intron retention coupled with nonsense-mediated mRNA decay (100% refer to all IR transcripts are predicted for NMD)
disease	AD (Alzheimer's disease), SZ (Schizophrenia) or Autism

## Sheet: Human_disease_class
isoform	chrom	strand	length	exons	structural_category	associated_gene	associated_transcript	ref_length	ref_exons	diff_to_TSS	diff_to_TTS	diff_to_gene_TSS	diff_to_gene_TTS	subcategory	RTS_stage	all_canonical	min_sample_cov	min_cov	min_cov_pos	sd_cov	FL	n_indels	n_indels_junc	bite	iso_exp	gene_exp	ratio_exp	FSM_class	coding	ORF_length	CDS_length	CDS_start	CDS_end	CDS_genomic_start	CDS_genomic_end	predicted_NMD	perc_A_downstream_TTS	seq_A_downstream_TTS	dist_to_cage_peak	within_cage_peak	dist_to_polya_site	within_polya_site	polyA_motif	polyA_dist	FL.AdultCTX1	FL.AdultCTX2	FL.AdultCTX3	FL.AdultCTX4	FL.AdultCTX5
PB.2314.1	chr1	+	2154	12	NIC	PSEN2	novel	2249	13	NA	NA	-49	-1	combination_of_known_junctions	FALSE	canonical	1	4934	junction_1	57340.9	2	NA	NA	TRUE	NA	NA	NA	C	coding	444	1335	302	1636	226881920	226895579	FALSE	10	ATCTTGGAGTTTGGTCCGTT	-49	FALSE	NA	NA	AATAAA	-19	0	0	0	1	1
PB.2314.2	chr1	+	2277	13	FSM	PSEN2	ENST00000366783.8	2249	13	-32	4	-32	-4	multi-exon	FALSE	canonical	1	42900	junction_1	46588.3	16	NA	NA	TRUE	NA	NA	NA	C	coding	444	1335	428	1762	226881920	226895579	FALSE	20	AGAATCTTGGAGTTTGGTCC	-32	FALSE	NA	NA	AATAAA	-16	0	1	2	3	4
PB.2314.3	chr1	+	2837	12	NIC	PSEN2	novel	2249	13	NA	NA	24	-3	intron_retention	FALSE	canonical	1	122069	junction_3	31468.4	7	NA	NA	TRUE	NA	NA	NA	C	coding	444	1335	980	2314	226881920	226895579	FALSE	20	GGAGTTTGGTCCGTTGTAAA	28	FALSE	NA	NA	AATAAA	-24	0	0	1	1	3
PB.2714.1	chr10	+	1609	5	FSM	ECHDC3	ENST00000379215.9	1633	5	23	1	23	-1	multi-exon	FALSE	canonical	1	117237	junction_1	50723.9	4	NA	NA	TRUE	NA	NA	NA	A	coding	303	912	173	1084	11742577	11763544	FALSE	15	ACTGGTATGTTTTATCTCCC	-26	TRUE	NA	NA	AATAAA	-17	0	1	0	0	0
PB.4161.13	chr11	-	4605	5	ISM	CELF1	ENST00000358597.7	2108	13	9581	2047	-1750	-2	intron_retention	FALSE	canonical	1	334605	junction_4	121158	2	NA	NA	TRUE	NA	NA	NA	C	coding	228	687	2020	2706	47477414	47472230	FALSE	85	AAAAAATAAAAATAAAAAAG	NA	FALSE	NA	NA	AATAAA	-4	0	0	0	0	0
PB.4161.14	chr11	-	3616	14	NNC	CELF1	novel	3650	16	NA	NA	-9	-2	intron_retention	FALSE	canonical	1	10365	junction_12	225000	4	NA	NA	TRUE	NA	NA	NA	C	coding	486	1461	257	1717	47489014	47472230	FALSE	85	AAAAAATAAAAATAAAAAAG	3	TRUE	NA	NA	AATAAA	-4	0	0	1	0	0
PB.4161.15	chr11	-	3649	14	NIC	CELF1	novel	3650	16	NA	NA	-13	-2	intron_retention	FALSE	canonical	1	12095	junction_13	227798	2	NA	NA	TRUE	NA	NA	NA	C	coding	509	1530	221	1750	47499523	47472230	FALSE	85	AAAAAATAAAAATAAAAAAG	-1	TRUE	NA	NA	AATAAA	-4	0	0	0	1	0
PB.4161.16	chr11	-	3592	15	NIC	CELF1	novel	3650	16	NA	NA	-29	-2	intron_retention	FALSE	canonical	1	12095	junction_14	223439	4	NA	NA	TRUE	NA	NA	NA	C	coding	514	1545	237	1781	47499523	47472230	TRUE	85	AAAAAATAAAAATAAAAAAG	12	FALSE	NA	NA	AATAAA	-4	0	0	0	0	0
PB.4161.17	chr11	-	3512	13	NIC	CELF1	novel	3650	16	NA	NA	-16	-2	intron_retention	FALSE	canonical	1	158176	junction_12	165864	33	NA	NA	TRUE	NA	NA	NA	C	coding	486	1461	153	1613	47489014	47472230	FALSE	85	AAAAAATAAAAATAAAAAAG	-4	TRUE	NA	NA	AATAAA	-4	0	1	4	4	8
PB.4161.18	chr11	-	3537	15	NNC	CELF1	novel	3650	16	NA	NA	-18	-2	intron_retention	FALSE	canonical	1	10365	junction_13	232121	2	NA	NA	TRUE	NA	NA	NA	C	coding	486	1461	266	1726	47489014	47472230	TRUE	85	AAAAAATAAAAATAAAAAAG	-6	TRUE	NA	NA	AATAAA	-4	0	0	1	1	0
PB.4161.19	chr11	-	3528	14	NIC	CELF1	novel	3650	16	NA	NA	-120	-2	intron_retention	FALSE	canonical	1	130091	junction_1	187473	16	NA	NA	TRUE	NA	NA	NA	C	coding	469	1410	308	1717	47488963	47472230	TRUE	85	AAAAAATAAAAATAAAAAAG	-79	FALSE	NA	NA	AATAAA	-4	0	0	3	1	3
PB.4161.20	chr11	-	3539	15	NNC	CELF1	novel	3650	16	NA	NA	-29	-2	intron_retention	FALSE	canonical	1	10365	junction_13	246933	2	NA	NA	TRUE	NA	NA	NA	C	coding	483	1452	277	1728	47489014	47472230	TRUE	85	AAAAAATAAAAATAAAAAAG	12	FALSE	NA	NA	AATAAA	-4	0	0	0	0	0
PB.4161.22	chr11	-	3501	13	NIC	CELF1	novel	3650	16	NA	NA	-14	-2	intron_retention	FALSE	canonical	1	122396	junction_6	197989	6	NA	NA	TRUE	NA	NA	NA	C	coding	483	1452	151	1602	47489014	47472230	FALSE	85	AAAAAATAAAAATAAAAAAG	-2	TRUE	NA	NA	AATAAA	-4	0	0	0	0	0
PB.4161.25	chr11	-	3414	14	NIC	CELF1	novel	3650	16	NA	NA	-18	-2	intron_retention	FALSE	canonical	1	122396	junction_7	207292	9	NA	NA	TRUE	NA	NA	NA	C	coding	482	1449	155	1603	47489014	47472230	TRUE	85	AAAAAATAAAAATAAAAAAG	-6	TRUE	NA	NA	AATAAA	-4	0	0	0	0	0
PB.4161.31	chr11	-	2550	4	FSM	CELF1	ENST00000539254.1	572	4	22	-2000	22	-2	multi-exon	FALSE	canonical	1	467136	junction_3	78265.2	6	NA	NA	TRUE	NA	NA	NA	C	coding	151	456	196	651	47475519	47472230	FALSE	85	AAAAAATAAAAATAAAAAAG	-8258	FALSE	NA	NA	AATAAA	-4	0	0	0	0	3
PB.4161.38	chr11	-	1882	14	NIC	CELF1	novel	3650	16	NA	NA	-18	-2	combination_of_known_junctions	FALSE	canonical	1	32729	junction_1	206817	4	NA	NA	TRUE	NA	NA	NA	C	coding	487	1464	155	1618	47489014	47472230	TRUE	85	AAAAAATAAAAATAAAAAAG	-6	TRUE	NA	NA	AATAAA	-4	0	0	0	0	3
PB.4161.6	chr11	-	3961	14	NIC	CELF1	novel	4583	14	NA	NA	-18	-632	combination_of_known_junctions	FALSE	canonical	1	122396	junction_7	209201	2	NA	NA	TRUE	NA	NA	NA	C	coding	483	1452	155	1606	47489014	47472230	TRUE	75	AGAAAAAAAAAAAGAAACTT	-6	TRUE	NA	NA	TTTAAA	-2	0	0	0	2	0
PB.4659.10	chr11	-	2406	11	NIC	PICALM	novel	2261	19	NA	NA	360	1	combination_of_known_junctions	FALSE	canonical	1	33355	junction_1	640120	2	NA	NA	TRUE	NA	NA	NA	C	coding	310	933	90	1022	86000692	85960685	TRUE	25	AAAGTTTTGTTATGGTATTC	8509	FALSE	NA	NA	AATAAA	-15	0	0	1	0	0
PB.4659.11	chr11	-	1961	9	ISM	PICALM	ENST00000529760.5	1153	11	4291	-1131	62	1	5prime_fragment	FALSE	canonical	1	459569	junction_3	518469	2	NA	NA	TRUE	NA	NA	NA	C	coding	198	597	6	602	85996862	85959046	FALSE	25	AAAGTTTTGTTATGGTATTC	-6861	FALSE	NA	NA	AATAAA	-15	0	0	2	0	0
PB.4659.13	chr11	-	3661	21	NIC	PICALM	novel	4134	20	NA	NA	-3	0	combination_of_known_junctions	FALSE	canonical	1	382910	junction_9	393851	6	NA	NA	TRUE	NA	NA	NA	C	coding	660	1983	321	2303	86068780	85959046	FALSE	30	AAAAGTTTTGTTATGGTATT	-26	TRUE	NA	NA	AATAAA	-14	0	0	2	4	0
PB.4659.14	chr11	-	3639	20	FSM	PICALM	ENST00000393346.8	4134	20	-18	513	-5	0	multi-exon	FALSE	canonical	1	360823	junction_3	392759	11	NA	NA	TRUE	NA	NA	NA	C	coding	652	1959	323	2281	86068780	85959046	FALSE	30	AAAAGTTTTGTTATGGTATT	-28	TRUE	NA	NA	AATAAA	-14	0	0	0	2	0
PB.4659.15	chr11	-	3462	20	FSM	PICALM	ENST00000532317.5	3474	20	8	4	8	0	multi-exon	FALSE	canonical	1	459569	junction_3	345684	4	NA	NA	TRUE	NA	NA	NA	C	coding	610	1833	272	2104	86068780	85959046	FALSE	30	AAAAGTTTTGTTATGGTATT	23	TRUE	NA	NA	AATAAA	-14	0	0	0	4	0
PB.4659.16	chr11	-	3505	20	NIC	PICALM	novel	4134	20	NA	NA	-3	0	combination_of_known_splicesites	FALSE	canonical	1	5381	junction_19	464799	3	NA	NA	TRUE	NA	NA	NA	C	coding	541	1626	522	2147	86022461	85959046	FALSE	30	AAAAGTTTTGTTATGGTATT	-13	TRUE	NA	NA	AATAAA	-14	0	0	0	2	1
PB.4659.17	chr11	-	3460	19	NIC	PICALM	novel	3613	20	NA	NA	8	0	combination_of_known_junctions	FALSE	canonical	1	360823	junction_3	336833	6	NA	NA	TRUE	NA	NA	NA	C	coding	602	1809	294	2102	86068780	85959046	FALSE	30	AAAAGTTTTGTTATGGTATT	1	TRUE	NA	NA	AATAAA	-14	0	1	0	1	1
PB.4659.20	chr11	-	2627	15	NIC	PICALM	novel	3613	20	NA	NA	7579	0	combination_of_known_junctions	FALSE	canonical	1	360823	junction_3	395019	2	NA	NA	TRUE	NA	NA	NA	C	coding	400	1203	67	1269	86012347	85959046	FALSE	30	AAAAGTTTTGTTATGGTATT	-5600	FALSE	NA	NA	AATAAA	-14	1	0	0	0	0
PB.4659.21	chr11	-	3618	20	NIC	PICALM	novel	4134	20	NA	NA	0	-1	combination_of_known_junctions	FALSE	canonical	1	360823	junction_3	406542	2	NA	NA	TRUE	NA	NA	NA	C	coding	647	1944	318	2261	86068780	85959046	FALSE	30	CAAAAGTTTTGTTATGGTAT	-23	TRUE	NA	NA	AATAAA	-13	0	0	0	0	0
PB.4659.7	chr11	-	2047	9	NIC	PICALM	novel	963	10	NA	NA	-69	11	combination_of_known_junctions	FALSE	canonical	1	33355	junction_1	665616	2	NA	NA	TRUE	NA	NA	NA	C	coding	94	285	365	649	85981131	85960685	TRUE	20	GTATTCTGGTCTGAGATGCA	6037	FALSE	NA	NA	AATAAA	-29	0	1	0	0	1
PB.4972.1	chr11	+	6941	48	FSM	SORL1	ENST00000260197.12	10863	48	-163	4085	-163	0	multi-exon	TRUE	canonical	1	192989	junction_1	102910	15	NA	NA	TRUE	NA	NA	NA	C	coding	2214	6645	182	6826	121452332	121629563	FALSE	90	AAAAACAAAAAACAAAAAAA	-10	TRUE	NA	NA	TTTAAA	-42	0	0	0	11	0
PB.4972.2	chr11	+	4160	14	ISM	SORL1	ENST00000532451.1	2165	15	-169	-393	-103	393	intron_retention	FALSE	canonical	1	192989	junction_1	72016.4	11	NA	NA	TRUE	NA	NA	NA	C	coding	688	2067	122	2188	121452332	121545445	FALSE	100	AAAAAAAAAAAAAAAAAAAA	-868	FALSE	NA	NA	ATTAAA	-38	0	0	1	5	2
PB.4972.28	chr11	+	1627	10	ISM	SORL1	ENST00000527934.1	3032	19	20551	6	-282	0	5prime_fragment	FALSE	canonical	1	337469	junction_5	71985.6	2	NA	NA	TRUE	NA	NA	NA	C	coding	446	1341	172	1512	121611141	121629563	FALSE	90	AAAAACAAAAAACAAAAAAA	-119	FALSE	NA	NA	TTTAAA	-42	1	0	0	0	1
PB.4972.29	chr11	+	2215	9	ISM	SORL1	ENST00000527934.1	3032	19	21540	6	707	0	5prime_fragment	FALSE	canonical	1	337469	junction_4	66009.9	9	NA	NA	TRUE	NA	NA	NA	C	coding	454	1365	736	2100	121612694	121629563	FALSE	90	AAAAACAAAAAACAAAAAAA	870	FALSE	NA	NA	TTTAAA	-42	1	0	2	2	2
PB.4972.35	chr11	+	2393	2	ISM	SORL1	ENST00000527934.1	3032	19	34590	6	-1192	0	intron_retention	FALSE	canonical	1	472513	junction_1	0	2	NA	NA	TRUE	NA	NA	NA	C	coding	146	441	107	547	121625115	121627832	FALSE	90	AAAAACAAAAAACAAAAAAA	-6372	FALSE	NA	NA	TTTAAA	-42	0	0	0	2	0
PB.4972.38	chr11	+	4289	2	FSM	SORL1	ENST00000527649.1	1765	2	1452	-3976	-1183	-94	multi-exon	FALSE	canonical	1	495453	junction_1	0	2	NA	NA	TRUE	NA	NA	NA	C	non_coding	NA	NA	NA	NA	NA	NA	NA	50	AAGAAAACACCTCTTTGAAA	-3728	FALSE	NA	NA	AATAAA	-15	0	0	0	1	0
PB.7571.11	chr14	-	2236	7	ISM	FERMT2	ENST00000399304.7	2082	15	-182	18110	-150	3511	3prime_fragment	FALSE	canonical	1	356451	junction_6	97012.8	2	NA	NA	TRUE	NA	NA	NA	C	coding	333	1002	290	1291	52950568	52878543	FALSE	100	AAAAAAAAAAAAAAAAAAAA	-1	TRUE	NA	NA	AAAAAG	-39	0	0	0	0	0
PB.7571.2	chr14	-	3449	16	FSM	FERMT2	ENST00000343279.8	3247	16	-197	-5	-139	1	multi-exon	FALSE	canonical	1	68691	junction_4	200445	8	NA	NA	TRUE	NA	NA	NA	C	coding	687	2064	279	2342	52950568	52858377	FALSE	10	TTATTTTTGTACTTGTTTTT	49	FALSE	NA	NA	AATAAA	-22	0	0	0	0	0
PB.7571.3	chr14	-	3273	15	FSM	FERMT2	ENST00000341590.8	3286	15	16	-3	1	1	multi-exon	FALSE	canonical	1	356451	junction_14	107103	2	NA	NA	TRUE	NA	NA	NA	C	coding	680	2043	124	2166	52950568	52858377	FALSE	10	TTATTTTTGTACTTGTTTTT	15	TRUE	NA	NA	AATAAA	-22	0	0	0	1	0
PB.7571.6	chr14	-	3488	17	NIC	FERMT2	novel	3247	16	NA	NA	-150	0	combination_of_known_junctions	FALSE	canonical	1	23566	junction_13	251223	3	NA	NA	TRUE	NA	NA	NA	C	coding	698	2097	290	2386	52950568	52858377	FALSE	25	AATATTTATTTTTGTACTTG	-1	TRUE	NA	NA	AATAAA	-17	0	0	0	0	0
PB.7766.1	chr14	+	2890	13	NNC	PSEN1	novel	6018	12	NA	NA	2	-4	at_least_one_novel_splicesite	FALSE	canonical	1	296	junction_3	158638	2	NA	NA	TRUE	NA	NA	NA	C	coding	384	1155	628	1782	73170959	73219289	FALSE	20	AAGCACTTTCTGTCCTGGTA	-68	TRUE	NA	NA	ATTAAA	-21	0	0	0	0	0
PB.7766.2	chr14	+	2742	12	FSM	PSEN1	ENST00000357710.8	2776	12	30	4	0	-4	multi-exon	FALSE	canonical	1	184601	junction_1	92932.8	38	NA	NA	TRUE	NA	NA	NA	C	coding	463	1392	243	1634	73148020	73219289	FALSE	20	AAGCACTTTCTGTCCTGGTA	-30	TRUE	NA	NA	ATTAAA	-21	1	0	5	2	9
PB.7766.3	chr14	+	6046	12	FSM	PSEN1	ENST00000324501.10	6018	12	-29	1	1	-1	multi-exon	FALSE	canonical	1	177749	junction_3	99655.5	7	NA	NA	TRUE	NA	NA	NA	C	coding	467	1404	242	1645	73148020	73219289	FALSE	15	AGCTGTGCTAGTGTTTTTTA	-29	TRUE	NA	NA	AATAAA	-15	0	0	0	3	0
PB.8535.5	chr15	-	4559	15	NIC	ADAM10	novel	11158	16	NA	NA	3	1476	combination_of_known_splicesites	FALSE	canonical	1	24706	junction_9	239726	5	NA	NA	TRUE	NA	NA	NA	C	coding	643	1932	477	2408	58682298	58597547	FALSE	30	AACTTGAAGGTTCTATACTC	-1	TRUE	NA	NA	AATAAA	-15	0	0	0	1	0
PB.8535.8	chr15	-	4650	16	FSM	ADAM10	ENST00000260408.8	11158	16	-81	6589	3	1474	multi-exon	FALSE	canonical	1	394560	junction_15	168957	44	NA	NA	TRUE	NA	NA	NA	C	coding	674	2025	477	2501	58682298	58597547	FALSE	30	TCAACTTGAAGGTTCTATAC	-1	TRUE	NA	NA	AATAAA	-13	0	1	2	5	0
PB.8535.9	chr15	-	5762	14	NIC	ADAM10	novel	11158	16	NA	NA	0	1423	intron_retention	FALSE	canonical	1	394560	junction_13	143704	2	NA	NA	TRUE	NA	NA	NA	C	coding	494	1485	459	1943	58682298	58611796	TRUE	35	AGATGTAAGGTTTTTTGAAA	17	TRUE	NA	NA	AATAAA	-12	0	0	0	0	0
PB.8594.2	chr15	+	4135	6	FSM	APH1B	ENST00000261879.10	4138	6	-2	5	-2	-5	multi-exon	FALSE	canonical	1	133697	junction_3	18748.7	6	NA	NA	TRUE	NA	NA	NA	C	coding	257	774	22	795	63277624	63305781	FALSE	5	CCTCATTTCCTGTGTTTCCT	-2	TRUE	NA	NA	AATAAA	-17	0	0	0	3	0
PB.8611.2	chr15	+	1884	12	NIC	TRIP4	novel	2045	13	NA	NA	0	-2	combination_of_known_junctions	FALSE	canonical	1	12556	junction_7	65216.5	3	NA	NA	TRUE	NA	NA	NA	C	coding	368	1107	29	1135	64387864	64418604	TRUE	20	AAGTCTTTTGACATTTTTCT	-7	TRUE	NA	NA	TATAAA	-19	0	1	0	0	1
PB.8611.3	chr15	+	1995	13	FSM	TRIP4	ENST00000261884.7	2045	13	39	11	7	-11	multi-exon	FALSE	canonical	1	153690	junction_8	33111.6	11	NA	NA	TRUE	NA	NA	NA	C	coding	581	1746	22	1767	64387864	64455064	FALSE	40	AAAAATTCTAAGTCTTTTGA	0	TRUE	NA	NA	TATAAA	-10	0	0	1	0	1
PB.9399.2	chr16	+	1934	9	ISM	IQCK	ENST00000320394.10	3482	10	1815	885	-8	-3	5prime_fragment	FALSE	canonical	1	56190	junction_4	14779.5	5	NA	NA	TRUE	NA	NA	NA	C	coding	287	864	37	900	19718307	19856548	FALSE	25	GAACTCCTGTAAGCTGGTAT	-18	TRUE	NA	NA	AATAAA	-14	2	0	0	0	1
PB.9614.1	chr16	+	1516	11	FSM	KAT8	ENST00000219797.9	1495	11	9	-30	9	-4	multi-exon	FALSE	canonical	1	385131	junction_6	69256.7	26	NA	NA	TRUE	NA	NA	NA	C	coding	458	1377	10	1386	31117682	31131259	FALSE	25	AAGAGCGGATGTTCTTCATT	9	TRUE	NA	NA	AATAAA	-44	1	8	3	3	3
PB.9614.2	chr16	+	1780	10	FSM	KAT8	ENST00000448516.6	1789	10	13	-4	13	4	multi-exon	FALSE	canonical	1	385131	junction_6	68903.3	5	NA	NA	TRUE	NA	NA	NA	C	coding	467	1404	6	1409	31117682	31130992	FALSE	20	TGGACTTTGGAGGGGAAGGG	13	TRUE	NA	NA	AATAAA	-18	0	2	1	1	0
PB.9657.1	chr16	-	3798	5	ISM	ZNF423	ENST00000567169.5	4017	6	2428	-346	2428	0	5prime_fragment	FALSE	canonical	1	85816	junction_4	13320.9	2	NA	NA	TRUE	NA	NA	NA	B	coding	1021	3066	63	3128	49638362	49491275	FALSE	5	ATCCGGCTGCCTGGTTCTCT	-2321	FALSE	NA	NA	AATAAA	-20	0	0	0	0	1
PB.9863.2	chr16	+	1599	6	FSM	IL34	ENST00000288098.6	1607	6	7	1	7	-1	multi-exon	FALSE	canonical	1	51072	junction_3	9340.67	35	NA	NA	TRUE	NA	NA	NA	C	coding	242	729	377	1105	70646948	70660187	FALSE	5	GTTTGCTTTGCTTTGCATCT	13	TRUE	NA	NA	ATTAAA	-17	2	8	9	7	9
PB.10746.16	chr17	+	1242	10	NIC	MAPT	novel	5718	11	NA	NA	-5	43	combination_of_known_junctions	FALSE	canonical	1	120302	junction_3	62197	2	NA	NA	TRUE	NA	NA	NA	C	coding	381	1146	42	1187	45962338	46024171	FALSE	65	AAAAAAAAGAATAATGACCC	10	FALSE	NA	NA	NA	NA	0	0	0	2	0
PB.10746.3	chr17	+	1567	10	FSM	MAPT	ENST00000446361.7	5345	10	-145	3923	-37	-20	multi-exon	FALSE	canonical	1	80292	junction_6	71988.7	2	NA	NA	TRUE	NA	NA	NA	C	coding	383	1152	176	1327	45962338	46024171	FALSE	75	TAAAAAAAAACATTCAAAAA	-3	TRUE	NA	NA	AATAAA	-6	0	0	1	0	1
PB.10746.5	chr17	+	1652	11	FSM	MAPT	ENST00000340799.9	5724	11	150	3922	-34	-19	multi-exon	FALSE	canonical	1	80292	junction_7	71367.5	5	NA	NA	TRUE	NA	NA	NA	C	coding	412	1239	173	1411	45962338	46024171	FALSE	75	AAAAAAAAACATTCAAAAAC	0	TRUE	NA	NA	AATAAA	-7	0	2	1	2	0
PB.10747.1	chr17	-	2104	3	ISM	KANSL1	ENST00000639805.1	557	5	1040	-1686	318	-12	5prime_fragment	FALSE	canonical	1	162484	junction_2	47034	2	NA	NA	TRUE	NA	NA	NA	C	coding	179	540	57	596	46033138	46031476	FALSE	85	AAAAAAAAAAAAGAAGGAAA	1985	FALSE	NA	NA	NA	NA	0	0	0	0	1
PB.10754.1	chr17	-	2131	3	ISM	KANSL1	ENST00000574655.6	1681	5	0	17363	0	10	3prime_fragment	FALSE	canonical	1	19145	junction_2	30015	2	NA	NA	TRUE	NA	NA	NA	C	coding	427	1284	264	1547	46172134	46170851	FALSE	75	AAAAAAAAAAAAAAGCCCAT	NA	FALSE	NA	NA	NA	NA	0	0	0	0	1
PB.10953.1	chr17	+	1871	10	ISM	ACE	ENST00000579314.5	2551	14	3798	1	-1239	-1	5prime_fragment	FALSE	canonical	1	75968	junction_2	16717.1	2	NA	NA	TRUE	NA	NA	NA	A	coding	533	1602	19	1620	63488662	63497366	FALSE	10	CCATCTGAGTCTGTGTCCCT	-7779	FALSE	NA	NA	ATTAAA	-14	0	0	1	0	0
PB.11768.1	chr19	+	988	6	NNC	ABCA7	novel	1918	14	NA	NA	-32	-6	at_least_one_novel_splicesite	FALSE	canonical	1	16051	junction_3	65106.9	2	NA	NA	TRUE	NA	NA	NA	B	coding	162	489	362	850	1064162	1065425	FALSE	20	GTGGTGAAACCGTGTGCATG	-9439	FALSE	NA	NA	AATAAA	-24	0	2	0	0	0
PB.12585.1	chr19	+	1170	4	FSM	APOE	ENST00000252486.9	1166	4	-5	1	0	-1	multi-exon	FALSE	canonical	1	3772405	junction_1	2.0008e+06	407	NA	NA	TRUE	NA	NA	NA	C	coding	317	954	75	1028	44906625	44909250	FALSE	5	ATCTGCTGGCCTCCCCCTGT	-5	TRUE	NA	NA	AATAAA	-20	24	95	59	73	148
PB.12585.3	chr19	+	696	5	NNC	APOE	novel	1166	4	NA	NA	0	-1	at_least_one_novel_splicesite	FALSE	canonical	0	0	junction_4	3.17359e+06	2	NA	NA	TRUE	NA	NA	NA	C	coding	159	480	75	554	44906625	44909250	FALSE	5	ATCTGCTGGCCTCCCCCTGT	-5	TRUE	NA	NA	AATAAA	-20	0	1	0	0	1
PB.12585.4	chr19	+	1745	3	ISM	APOE	ENST00000252486.9	1166	4	0	1	0	-1	intron_retention	FALSE	canonical	1	3772405	junction_1	1.10513e+06	2	NA	NA	TRUE	NA	NA	NA	C	coding	236	711	893	1603	44908540	44909250	FALSE	5	ATCTGCTGGCCTCCCCCTGT	0	TRUE	NA	NA	AATAAA	-20	0	0	0	0	2
PB.12585.6	chr19	+	1215	4	NNC	APOE	novel	1166	4	NA	NA	0	-3	at_least_one_novel_splicesite	FALSE	canonical	1	1955	junction_3	2.46915e+06	2	NA	NA	TRUE	NA	NA	NA	C	coding	236	711	365	1075	44908540	44909250	FALSE	5	GCATCTGCTGGCCTCCCCCT	0	TRUE	NA	NA	AATAAA	-18	0	1	0	0	1
PB.13266.1	chr2	-	6211	20	NNC	PRKD3	novel	6111	19	NA	NA	17	-16	at_least_one_novel_splicesite	FALSE	canonical	1	11595	junction_19	91689.9	2	NA	NA	TRUE	NA	NA	NA	B	coding	890	2673	880	3552	37316524	37253177	FALSE	35	ATAATTTTCTACTAAATTTG	-20	TRUE	NA	NA	AATAAA	-15	0	0	0	0	0
PB.13266.2	chr2	-	4952	18	NIC	PRKD3	novel	5908	18	NA	NA	29	-207	combination_of_known_junctions	FALSE	canonical	1	19638	junction_17	77327.8	2	NA	NA	TRUE	NA	NA	NA	B	coding	786	2361	124	2484	37293247	37253177	FALSE	30	ACTTTTCCATGTGAAAACCT	-8	TRUE	NA	NA	AATAAA	-20	0	0	0	1	0
PB.14109.1	chr2	-	2663	19	FSM	BIN1	ENST00000316724.10	2487	19	-167	-9	-33	4	multi-exon	FALSE	canonical	1	47025	junction_5	514209	153	NA	NA	TRUE	NA	NA	NA	C	coding	593	1782	379	2160	127106943	127048526	FALSE	5	TGTGTATTTGTTCTCCCTCT	-25	FALSE	NA	NA	GATAAA	-18	2	7	41	21	63
PB.14109.10	chr2	-	2209	16	NIC	BIN1	novel	2487	19	NA	NA	-2	-34	combination_of_known_junctions	FALSE	canonical	1	109537	junction_4	459473	2	NA	NA	TRUE	NA	NA	NA	C	coding	513	1542	214	1755	127106943	127048526	FALSE	80	AAAACAAAATGAAACAAAAA	-3	TRUE	NA	NA	AATAAA	-12	0	0	0	0	1
PB.14109.12	chr2	-	2090	13	NIC	BIN1	novel	2143	14	NA	NA	-17	-34	intron_retention	FALSE	canonical	1	300762	junction_3	320254	2	NA	NA	TRUE	NA	NA	NA	C	coding	406	1221	76	1296	127106943	127050932	TRUE	80	AAAACAAAATGAAACAAAAA	278	FALSE	NA	NA	AATAAA	-12	0	1	0	0	1
PB.14109.13	chr2	-	2037	14	FSM	BIN1	ENST00000409400.1	2143	14	72	34	-52	-34	multi-exon	FALSE	canonical	1	300762	junction_4	328953	42	NA	NA	TRUE	NA	NA	NA	C	coding	439	1320	264	1583	127106943	127048526	FALSE	80	AAAACAAAATGAAACAAAAA	-1	TRUE	NA	NA	AATAAA	-12	3	19	5	1	12
PB.14109.14	chr2	-	2012	15	FSM	BIN1	ENST00000393040.7	2293	15	236	45	-51	-34	multi-exon	FALSE	canonical	1	109537	junction_4	405461	4	NA	NA	TRUE	NA	NA	NA	C	coding	482	1449	110	1558	127106943	127048526	FALSE	80	AAAACAAAATGAAACAAAAA	29	TRUE	NA	NA	AATAAA	-12	0	2	0	0	2
PB.14109.15	chr2	-	1932	14	NIC	BIN1	novel	2293	15	NA	NA	-61	-34	combination_of_known_splicesites	FALSE	canonical	1	34252	junction_3	422764	2	NA	NA	TRUE	NA	NA	NA	C	coding	452	1359	120	1478	127106943	127048526	FALSE	80	AAAACAAAATGAAACAAAAA	19	TRUE	NA	NA	AATAAA	-12	0	0	0	0	0
PB.14109.16	chr2	-	1990	15	NIC	BIN1	novel	2365	16	NA	NA	-65	-34	combination_of_known_junctions	FALSE	canonical	1	130433	junction_8	426335	2	NA	NA	TRUE	NA	NA	NA	C	coding	470	1413	124	1536	127106943	127048526	FALSE	80	AAAACAAAATGAAACAAAAA	15	TRUE	NA	NA	AATAAA	-12	0	0	0	0	2
PB.14109.17	chr2	-	1864	13	FSM	BIN1	ENST00000348750.8	2074	13	165	45	31	-34	multi-exon	FALSE	canonical	1	225366	junction_3	336001	6	NA	NA	TRUE	NA	NA	NA	C	coding	409	1230	181	1410	127106943	127048526	FALSE	80	AAAACAAAATGAAACAAAAA	-1	TRUE	NA	NA	AATAAA	-12	1	1	1	0	3
PB.14109.2	chr2	-	2458	18	FSM	BIN1	ENST00000357970.7	2497	18	-3	42	-3	-31	multi-exon	FALSE	canonical	1	1959	junction_7	521245	6	NA	NA	TRUE	NA	NA	NA	C	coding	550	1653	349	2001	127106943	127048526	FALSE	80	ACAAAATGAAACAAAAAAAA	5	TRUE	NA	NA	AATAAA	-15	0	0	4	0	2
PB.14109.21	chr2	-	1677	6	ISM	BIN1	ENST00000316724.10	2487	19	53029	40	2366	-34	intron_retention	FALSE	canonical	1	47025	junction_5	474927	5	NA	NA	TRUE	NA	NA	NA	C	coding	102	309	6	314	127054120	127053812	TRUE	80	AAAACAAAATGAAACAAAAA	NA	FALSE	NA	NA	AATAAA	-12	0	4	1	0	0
PB.14109.3	chr2	-	6024	18	NIC	BIN1	novel	2487	19	NA	NA	7	-34	intron_retention	FALSE	canonical	1	47025	junction_5	503659	7	NA	NA	TRUE	NA	NA	NA	C	coding	438	1317	329	1645	127106943	127057287	TRUE	80	AAAACAAAATGAAACAAAAA	25	TRUE	NA	NA	AATAAA	-12	0	0	0	6	1
PB.14109.34	chr2	-	1143	7	NNC	BIN1	novel	2143	14	NA	NA	790	-34	at_least_one_novel_splicesite	FALSE	canonical	0	0	junction_6	406201	3	NA	NA	TRUE	NA	NA	NA	C	coding	214	645	45	689	127063976	127048526	FALSE	80	AAAACAAAATGAAACAAAAA	862	FALSE	NA	NA	AATAAA	-12	0	0	0	2	1
PB.14109.39	chr2	-	1185	4	NIC	BIN1	novel	5141	5	NA	NA	4157	-35	intron_retention	FALSE	canonical	1	66038	junction_3	495666	2	NA	NA	TRUE	NA	NA	NA	C	coding	129	390	3	392	127052332	127050932	TRUE	75	CAAAACAAAATGAAACAAAA	NA	FALSE	NA	NA	AATAAA	-11	0	2	0	0	0
PB.14109.5	chr2	-	2482	18	NIC	BIN1	novel	2487	19	NA	NA	-9	-34	combination_of_known_splicesites	FALSE	canonical	1	3619	junction_4	508258	18	NA	NA	TRUE	NA	NA	NA	C	coding	557	1674	355	2028	127106943	127048526	FALSE	80	AAAACAAAATGAAACAAAAA	-1	TRUE	NA	NA	AATAAA	-12	0	0	2	1	0
PB.14109.6	chr2	-	2406	3	ISM	BIN1	ENST00000462958.5	5141	5	3948	39	3948	-34	intron_retention	FALSE	canonical	1	1076511	junction_2	38838.5	7	NA	NA	TRUE	NA	NA	NA	C	coding	106	321	1292	1612	127051252	127050932	TRUE	80	AAAACAAAATGAAACAAAAA	NA	FALSE	NA	NA	AATAAA	-12	2	4	0	0	1
PB.14109.7	chr2	-	2284	19	NNC	BIN1	novel	2487	19	NA	NA	-23	-34	at_least_one_novel_splicesite	FALSE	canonical	1	184	junction_5	522253	2	NA	NA	TRUE	NA	NA	NA	C	coding	582	1749	82	1830	127106943	127048526	FALSE	80	AAAACAAAATGAAACAAAAA	272	FALSE	NA	NA	AATAAA	-12	0	0	0	1	0
PB.14109.8	chr2	-	2274	16	FSM	BIN1	ENST00000346226.7	2401	16	82	45	-52	-34	multi-exon	FALSE	canonical	1	5301	junction_5	466769	2	NA	NA	TRUE	NA	NA	NA	C	coding	518	1557	264	1820	127106943	127048526	FALSE	80	AAAACAAAATGAAACAAAAA	-1	TRUE	NA	NA	AATAAA	-12	1	1	0	0	0
PB.14109.9	chr2	-	2147	15	FSM	BIN1	ENST00000393041.7	2272	15	80	45	-54	-34	multi-exon	FALSE	canonical	1	11080	junction_5	446324	17	NA	NA	TRUE	NA	NA	NA	C	coding	475	1428	266	1693	127106943	127048526	FALSE	80	AAAACAAAATGAAACAAAAA	-3	TRUE	NA	NA	AATAAA	-12	0	2	4	1	9
PB.15043.1	chr2	+	4898	27	FSM	INPP5D	ENST00000359570.9	5274	27	375	1	0	-1	multi-exon	FALSE	canonical	0	0	junction_5	130467	3	NA	NA	TRUE	NA	NA	NA	C	coding	1188	3567	138	3704	233060479	233206708	FALSE	5	AGCTGTGTGTGTGGCGTTTT	0	TRUE	NA	NA	AATAAA	-18	0	0	0	1	0
PB.15043.2	chr2	+	1489	5	ISM	INPP5D	ENST00000451407.4	2545	6	-24	10273	0	476	3prime_fragment	FALSE	canonical	1	230093	junction_3	35189.4	2	NA	NA	TRUE	NA	NA	NA	C	coding	222	669	138	806	233060479	233130652	FALSE	80	AAAAAAAACAAAAAAAATTC	0	TRUE	NA	NA	TTTAAA	-20	0	1	1	0	0
PB.15930.10	chr21	-	3331	16	FSM	APP	ENST00000348990.9	3355	16	22	2	1	-1	multi-exon	FALSE	canonical	1	609005	junction_10	1.56956e+06	73	NA	NA	TRUE	NA	NA	NA	C	coding	695	2088	126	2213	26170620	25881670	FALSE	20	CACCATTGTGCTGGTGTGAA	977	FALSE	NA	NA	AATAAA	-17	1	0	6	23	8
PB.15930.2	chr21	-	3490	17	FSM	APP	ENST00000357903.7	3543	17	52	1	11	0	multi-exon	FALSE	canonical	1	1846989	junction_10	1.339e+06	16	NA	NA	TRUE	NA	NA	NA	C	coding	751	2256	116	2371	26170620	25881670	FALSE	20	ACCATTGTGCTGGTGTGAAT	987	FALSE	NA	NA	AATAAA	-18	0	1	1	9	2
PB.15930.58	chr21	-	881	3	ISM	APP	ENST00000474136.5	1309	7	14	79933	14	-18	3prime_fragment	FALSE	canonical	1	2875562	junction_2	563822	2	NA	NA	TRUE	NA	NA	NA	C	coding	143	432	113	544	26170620	26089866	FALSE	100	AAAAAAAAAAAAAAAAAAAA	990	FALSE	NA	NA	AAGAAA	-38	0	2	0	0	0
PB.15930.9	chr21	-	3546	18	FSM	APP	ENST00000346798.8	3583	18	35	2	11	-1	multi-exon	FALSE	canonical	1	1830298	junction_10	1.44268e+06	2	NA	NA	TRUE	NA	NA	NA	C	coding	770	2313	116	2428	26170620	25881670	FALSE	20	CACCATTGTGCTGGTGTGAA	987	FALSE	NA	NA	AATAAA	-17	1	0	0	0	1
PB.20545.100	chr5	-	2194	3	ISM	MEF2C	ENST00000513252.5	1063	7	-37	71229	0	1492	3prime_fragment	FALSE	canonical	1	217338	junction_2	208970	2	NA	NA	TRUE	NA	NA	NA	C	non_coding	NA	NA	NA	NA	NA	NA	NA	60	AAAACAAAACAACTATTTAC	-1	TRUE	NA	NA	AATAAA	-6	0	0	0	0	1
PB.20545.130	chr5	-	2341	1	FSM	MEF2C	ENST00000629847.1	421	1	-1920	0	0	0	mono-exon	FALSE	NA	NA	NA	NA	NA	4	NA	NA	NA	NA	NA	NA	C	non_coding	NA	NA	NA	NA	NA	NA	NA	25	TCTGAGCTATTCATATTTTA	-1	TRUE	NA	NA	AATAAA	-18	1	0	0	0	0
PB.20545.2	chr5	-	5995	11	NIC	MEF2C	novel	4340	11	NA	NA	-10	-1	combination_of_known_junctions	FALSE	canonical	1	337	junction_10	199583	2	NA	NA	TRUE	NA	NA	NA	C	coding	473	1422	212	1633	88823788	88722604	FALSE	15	ATGCAGTGTCCGTGGTGCAT	6526	FALSE	NA	NA	AGTAAA	-20	0	0	0	1	0
PB.20545.21	chr5	-	3442	10	FSM	MEF2C	ENST00000510942.5	3446	10	5	-1	2	1	multi-exon	FALSE	canonical	1	245686	junction_1	116665	6	NA	NA	TRUE	NA	NA	NA	C	coding	433	1302	365	1666	88823788	88722604	FALSE	30	AAAGAACCTCTCTATGTCCC	4	TRUE	NA	NA	AATAAA	-32	0	0	0	2	0
PB.20545.46	chr5	-	2041	12	NIC	MEF2C	novel	7561	11	NA	NA	-1	-2	combination_of_known_splicesites	FALSE	canonical	1	4046	junction_10	209617	2	NA	NA	TRUE	NA	NA	NA	C	coding	473	1422	516	1937	88823788	88722604	FALSE	65	AAAAAAAAAAAGTCAGGTAC	-13	TRUE	NA	NA	NA	NA	0	0	1	0	0
PB.20545.49	chr5	-	1901	12	NIC	MEF2C	novel	2772	11	NA	NA	0	-2	combination_of_known_splicesites	FALSE	canonical	1	4046	junction_10	209020	2	NA	NA	TRUE	NA	NA	NA	C	coding	441	1326	472	1797	88823788	88722604	FALSE	65	AAAAAAAAAAAGTCAGGTAC	-1	TRUE	NA	NA	NA	NA	0	0	1	0	1
PB.20545.67	chr5	-	1894	6	ISM	MEF2C	ENST00000510942.5	3446	10	0	27353	0	904	3prime_fragment	FALSE	canonical	1	249116	junction_5	127213	3	NA	NA	TRUE	NA	NA	NA	C	coding	231	696	370	1065	88823788	88749011	FALSE	75	AAGAAAGAAGATAAAGAAAA	-1	TRUE	NA	NA	ATTAAA	-40	0	0	1	0	0
PB.20545.7	chr5	-	6150	11	FSM	MEF2C	ENST00000437473.6	4340	11	284	-2094	0	-2	multi-exon	FALSE	canonical	1	75766	junction_4	171944	75	NA	NA	TRUE	NA	NA	NA	C	coding	473	1422	368	1789	88823788	88722604	FALSE	15	GATGCAGTGTCCGTGGTGCA	1	TRUE	NA	NA	AGTAAA	-19	0	0	0	14	0
PB.20545.8	chr5	-	6050	11	ISM	MEF2C	ENST00000636998.1	5936	12	569	-31	3	-2	5prime_fragment	FALSE	canonical	1	75766	junction_4	170412	44	NA	NA	TRUE	NA	NA	NA	C	coding	441	1326	364	1689	88823788	88722604	FALSE	15	GATGCAGTGTCCGTGGTGCA	5	TRUE	NA	NA	AGTAAA	-19	0	0	0	16	0
PB.20914.2	chr5	-	2357	6	FSM	HBEGF	ENST00000230990.7	2358	6	-1	2	-1	-2	multi-exon	FALSE	canonical	1	195911	junction_5	35798.6	8	NA	NA	TRUE	NA	NA	NA	C	coding	208	627	277	903	140346328	140334676	TRUE	5	TAGCCTTTTGTCTGTTTGTT	-2	TRUE	NA	NA	AATAAA	-17	0	0	0	1	0
PB.21799.1	chr6	-	981	5	FSM	TREM2	ENST00000373113.7	1044	5	60	3	-13	-3	multi-exon	TRUE	canonical	1	46520	junction_4	16105	2	NA	NA	TRUE	NA	NA	NA	A	coding	230	693	35	727	41163082	41158764	FALSE	25	GATAGTTTTGGGCATCATGA	-1	TRUE	NA	NA	AATAAA	-24	0	2	0	0	0
PB.22089.2	chr6	+	2901	2	FSM	TPBG	ENST00000369750.3	6484	2	169	3414	169	-3	multi-exon	FALSE	canonical	1	273065	junction_1	0	4	NA	NA	TRUE	NA	NA	NA	C	coding	420	1263	449	1711	82364962	82366224	FALSE	45	AAAAAATATTTCTCAATGTC	0	TRUE	NA	NA	NA	NA	0	0	1	1	1
PB.22089.3	chr6	+	2208	3	NNC	TPBG	novel	3392	3	NA	NA	212	-520	at_least_one_novel_splicesite	FALSE	canonical	1	6149	junction_2	133458	2	NA	NA	TRUE	NA	NA	NA	C	coding	420	1263	273	1535	82364962	82366224	FALSE	90	AAAAAAAAAAAAAATAAAGA	-8	TRUE	NA	NA	AATAAA	-31	0	0	1	1	0
PB.23572.2	chr7	+	4591	4	FSM	ZNF655	ENST00000493277.5	1815	4	-48	-2728	0	0	multi-exon	FALSE	canonical	1	46322	junction_2	86876.2	14	NA	NA	TRUE	NA	NA	NA	C	coding	526	1581	146	1726	99560560	99573584	FALSE	50	AGAATTTGTTTCAAACAAAA	28	TRUE	NA	NA	NA	NA	0	0	0	3	0
PB.23572.3	chr7	+	4481	3	FSM	ZNF655	ENST00000252713.9	4518	3	33	4	5	0	multi-exon	FALSE	canonical	1	50759	junction_2	102934	5	NA	NA	TRUE	NA	NA	NA	C	coding	491	1476	141	1616	99560560	99573584	FALSE	50	AGAATTTGTTTCAAACAAAA	-178	FALSE	NA	NA	NA	NA	0	0	1	0	0
PB.24088.1	chr7	+	2064	11	ISM	CNTNAP2	ENST00000627772.2	2332	13	264754	-1	-141029	1	5prime_fragment	FALSE	canonical	1	21105	junction_1	40874.9	10	NA	NA	TRUE	NA	NA	NA	C	coding	492	1479	422	1900	148118252	148415616	FALSE	65	AAAAAAAAAAACCTTTTTAA	NA	FALSE	NA	NA	AATATA	-26	1	1	1	2	5
PB.24088.12	chr7	+	2316	4	FSM	CNTNAP2	ENST00000463592.3	6076	4	0	3760	0	563	multi-exon	FALSE	canonical	1	96981	junction_1	16665.2	2	NA	NA	TRUE	NA	NA	NA	C	coding	108	327	368	694	148383843	148415616	FALSE	25	TTAGAATTATGCATTCTTTT	0	TRUE	NA	NA	AATAAA	-18	0	0	0	0	0
PB.24088.8	chr7	+	1743	9	FSM	CNTNAP2	ENST00000628930.2	1944	9	41	160	41	1	multi-exon	FALSE	canonical	1	3190	junction_1	45579.3	12	NA	NA	TRUE	NA	NA	NA	C	coding	390	1173	407	1579	148172292	148415616	FALSE	65	AAAAAAAAAAACCTTTTTAA	-8	TRUE	NA	NA	AATATA	-26	8	0	2	0	2
PB.24550.1	chr8	+	4555	30	NIC	PTK2B	novel	4074	31	NA	NA	-100	0	intron_retention	FALSE	canonical	1	256180	junction_1	160331	8	NA	NA	TRUE	NA	NA	NA	C	coding	755	2268	1411	3678	27431350	27458509	FALSE	0	TTTGCGGTTTGTTTTGTTTG	-1359	FALSE	NA	NA	ATTAAA	-15	0	0	1	2	4
PB.24550.33	chr8	+	2134	4	ISM	PTK2B	ENST00000517339.5	3914	29	54893	-6	-512	1	5prime_fragment	FALSE	canonical	1	723210	junction_1	90066.4	4	NA	NA	TRUE	NA	NA	NA	C	coding	125	378	874	1251	27454211	27458509	FALSE	5	GTTTGTTTTGTTTGTTTGAC	-6845	FALSE	NA	NA	ATTAAA	-21	0	1	2	0	1
PB.24550.4	chr8	+	4068	30	NIC	PTK2B	novel	4074	31	NA	NA	-30	0	combination_of_known_splicesites	FALSE	canonical	1	20250	junction_25	189854	5	NA	NA	TRUE	NA	NA	NA	C	coding	997	2994	198	3191	27397585	27458509	FALSE	0	TTTGCGGTTTGTTTTGTTTG	-36	TRUE	NA	NA	ATTAAA	-15	0	0	1	2	2
PB.24550.5	chr8	+	4104	31	FSM	PTK2B	ENST00000346049.10	4074	31	-30	0	-30	0	multi-exon	FALSE	canonical	1	256180	junction_1	157692	72	NA	NA	TRUE	NA	NA	NA	C	coding	1009	3030	198	3227	27397585	27458509	FALSE	0	TTTGCGGTTTGTTTTGTTTG	-36	TRUE	NA	NA	ATTAAA	-15	1	2	6	28	29
PB.24550.6	chr8	+	4054	31	NIC	PTK2B	novel	4074	31	NA	NA	-19	0	combination_of_known_junctions	FALSE	canonical	1	28846	junction_11	186946	6	NA	NA	TRUE	NA	NA	NA	C	coding	996	2991	187	3177	27397585	27458509	FALSE	0	TTTGCGGTTTGTTTTGTTTG	-25	TRUE	NA	NA	ATTAAA	-15	1	0	2	0	3
PB.24553.1	chr8	-	2136	9	FSM	CLU	ENST00000316403.14	3080	9	331	613	0	278	multi-exon	TRUE	canonical	1	3968370	junction_8	1.96931e+06	2	NA	NA	TRUE	NA	NA	NA	C	coding	449	1350	76	1425	27610571	27598241	FALSE	10	ATTGCTTTTGCAGCGGTTTT	-1	TRUE	NA	NA	NA	NA	0	0	0	1	1
PB.24553.10	chr8	-	2027	9	NIC	CLU	novel	3080	9	NA	NA	105	-1	intron_retention	FALSE	canonical	1	10140	junction_8	3.04343e+06	2	NA	NA	TRUE	NA	NA	NA	C	coding	449	1350	434	1783	27610571	27598241	FALSE	10	ATCGCTTGGAGGGTCCTCTT	123	FALSE	NA	NA	AATAAA	-17	0	2	0	0	0
PB.24553.11	chr8	-	1921	9	FSM	CLU	ENST00000405140.7	2098	9	-12	189	-12	-1	multi-exon	FALSE	canonical	1	130129	junction_8	3.00814e+06	70	NA	NA	TRUE	NA	NA	NA	C	coding	448	1347	331	1677	27610568	27598241	FALSE	10	ATCGCTTGGAGGGTCCTCTT	-1	TRUE	NA	NA	AATAAA	-17	17	18	9	8	17
PB.24553.12	chr8	-	1867	10	NIC	CLU	novel	3080	9	NA	NA	0	-1	intron_retention	FALSE	canonical	1	4275	junction_9	3.65008e+06	20	NA	NA	TRUE	NA	NA	NA	C	coding	449	1350	274	1623	27610571	27598241	FALSE	10	ATCGCTTGGAGGGTCCTCTT	-1	TRUE	NA	NA	AATAAA	-17	8	10	0	1	1
PB.24553.15	chr8	-	1760	9	NIC	CLU	novel	3080	9	NA	NA	14	-1	intron_retention	FALSE	canonical	1	41836	junction_8	3.0341e+06	30	NA	NA	TRUE	NA	NA	NA	C	coding	460	1383	134	1516	27611604	27598241	FALSE	10	ATCGCTTGGAGGGTCCTCTT	12	TRUE	NA	NA	AATAAA	-17	4	9	2	4	8
PB.24553.16	chr8	-	1832	8	FSM	CLU	ENST00000523500.5	2381	8	548	1	396	-1	multi-exon	FALSE	canonical	1	6662267	junction_3	1.47843e+06	16	NA	NA	TRUE	NA	NA	NA	C	coding	449	1350	239	1588	27610571	27598241	FALSE	10	ATCGCTTGGAGGGTCCTCTT	3890	FALSE	NA	NA	AATAAA	-17	2	9	1	1	2
PB.24553.17	chr8	-	1567	10	NIC	CLU	novel	3080	9	NA	NA	0	-1	combination_of_known_junctions	FALSE	canonical	1	116206	junction_5	3.01569e+06	35	NA	NA	TRUE	NA	NA	NA	C	coding	415	1248	76	1323	27610571	27598241	FALSE	10	ATCGCTTGGAGGGTCCTCTT	-1	TRUE	NA	NA	AATAAA	-17	16	10	4	2	2
PB.24553.21	chr8	-	1593	10	NNC	CLU	novel	3080	9	NA	NA	0	-1	intron_retention	FALSE	canonical	0	0	junction_5	3.04455e+06	4	NA	NA	TRUE	NA	NA	NA	C	coding	220	663	687	1349	27605065	27598241	FALSE	10	ATCGCTTGGAGGGTCCTCTT	-1	TRUE	NA	NA	AATAAA	-17	0	1	2	1	0
PB.24553.22	chr8	-	1501	10	NNC	CLU	novel	3080	9	NA	NA	0	-1	at_least_one_novel_splicesite	FALSE	canonical	0	0	junction_5	3.04455e+06	3	NA	NA	TRUE	NA	NA	NA	C	coding	393	1182	76	1257	27610571	27598241	FALSE	10	ATCGCTTGGAGGGTCCTCTT	-1	TRUE	NA	NA	AATAAA	-17	1	1	0	0	1
PB.24553.34	chr8	-	1727	9	NIC	CLU	novel	2098	9	NA	NA	4	-2	intron_retention	FALSE	canonical	1	10065	junction_8	3.04346e+06	2	NA	NA	TRUE	NA	NA	NA	C	coding	449	1350	135	1484	27610571	27598241	FALSE	10	GATCGCTTGGAGGGTCCTCT	-1	TRUE	NA	NA	AATAAA	-16	1	0	0	1	0
PB.24553.40	chr8	-	1318	3	FSM	CLU	ENST00000518050.1	718	3	0	-600	0	600	multi-exon	FALSE	canonical	1	3968370	junction_2	1.67501e+06	5	NA	NA	TRUE	NA	NA	NA	C	coding	113	342	76	417	27610571	27608842	FALSE	35	AGAAAAGAGCCTGCTACTTC	-1	TRUE	NA	NA	AATAAA	-20	3	1	0	0	1
PB.24553.5	chr8	-	1778	10	NIC	CLU	novel	3080	9	NA	NA	0	2	intron_retention	FALSE	canonical	1	3185	junction_9	3.65081e+06	3	NA	NA	TRUE	NA	NA	NA	C	coding	449	1350	182	1531	27610571	27598241	FALSE	5	GCTTGGAGGGTCCTCTTTTT	-1	TRUE	NA	NA	AATAAA	-20	1	2	0	0	0
PB.24553.9	chr8	-	2813	8	FSM	CLU	ENST00000522299.5	2807	8	-7	1	0	-1	multi-exon	FALSE	canonical	1	3968370	junction_7	2.10517e+06	5	NA	NA	TRUE	NA	NA	NA	C	coding	414	1245	76	1320	27610571	27599699	TRUE	10	ATCGCTTGGAGGGTCCTCTT	-1	TRUE	NA	NA	AATAAA	-17	0	1	1	0	2
PB.25099.2	chr8	-	5592	4	FSM	TP53INP1	ENST00000342697.5	5605	4	12	1	0	-1	multi-exon	FALSE	canonical	1	81688	junction_1	75752.2	3	NA	NA	TRUE	NA	NA	NA	C	coding	240	723	364	1086	94940941	94930479	FALSE	25	ACACTTGTCAGATTCTTTTA	-1	TRUE	NA	NA	AATAAA	-16	0	0	0	0	0
PB.25446.2	chr8	-	2562	8	NIC	SHARPIN	novel	1348	9	NA	NA	-648	-1	intron_retention	FALSE	canonical	1	346257	junction_7	143980	6	NA	NA	TRUE	NA	NA	NA	C	coding	325	978	1165	2142	144103753	144099221	TRUE	25	AGCAAGCATCCCTTTCATGG	4678	FALSE	NA	NA	ATTAAA	-15	0	0	1	0	1
PB.25446.3	chr8	-	2465	9	FSM	SHARPIN	ENST00000398712.7	1348	9	-1118	1	-622	-1	multi-exon	FALSE	canonical	1	346257	junction_8	142346	40	NA	NA	TRUE	NA	NA	NA	C	coding	387	1164	1139	2302	144103753	144098878	TRUE	25	AGCAAGCATCCCTTTCATGG	-3	TRUE	NA	NA	ATTAAA	-15	3	8	3	6	9
PB.25446.4	chr8	-	1691	8	FSM	SHARPIN	ENST00000359551.6	1687	8	-5	1	-5	-1	multi-exon	FALSE	canonical	1	132492	junction_2	236498	9	NA	NA	TRUE	NA	NA	NA	C	coding	326	981	490	1470	144103753	144098936	TRUE	25	AGCAAGCATCCCTTTCATGG	7	TRUE	NA	NA	ATTAAA	-15	5	2	0	0	1
PB.1181.2	chr1	-	2735	20	NNC	DPYD	novel	4412	23	NA	NA	-11	-157041	at_least_one_novel_splicesite	FALSE	canonical	1	3530	junction_15	81780.2	3	NA	NA	TRUE	NA	NA	NA	B	coding	658	1977	721	2697	97699535	97234822	FALSE	60	AAAAAAAAAATAGATTCGTT	24	FALSE	NA	NA	TTTAAA	-38	0	0	0	2	0
PB.1181.5	chr1	-	3564	15	NNC	DPYD	novel	4412	23	NA	NA	9	242576	at_least_one_novel_splicesite	FALSE	canonical	1	3530	junction_10	93551.2	3	NA	NA	TRUE	NA	NA	NA	B	coding	474	1425	727	2151	97699535	97450044	FALSE	85	AAAAAAAAAAAAAAGATCAA	18	FALSE	NA	NA	ATTAAA	-45	0	0	0	0	0
PB.128.1	chr1	+	2698	9	FSM	SLC45A1	ENST00000471889.5	2784	9	86	0	86	0	multi-exon	TRUE	canonical	1	19422	junction_1	8517.81	99	NA	NA	TRUE	NA	NA	NA	C	coding	782	2349	198	2546	8318109	8344013	FALSE	15	TATGGTTTCTAGGCATTGCT	-231	FALSE	NA	NA	AATAAA	-17	0	0	18	18	41
PB.128.2	chr1	+	2409	8	NIC	SLC45A1	novel	2784	9	NA	NA	282	0	combination_of_known_splicesites	FALSE	canonical	1	2836	junction_2	14110.9	13	NA	NA	TRUE	NA	NA	NA	C	coding	751	2256	2	2257	8318109	8344013	FALSE	15	TATGGTTTCTAGGCATTGCT	-6	TRUE	NA	NA	AATAAA	-17	0	0	2	2	2
PB.128.3	chr1	+	2455	9	NNC	SLC45A1	novel	2784	9	NA	NA	288	0	at_least_one_novel_splicesite	FALSE	canonical	1	3768	junction_3	13048.7	7	NA	NA	TRUE	NA	NA	NA	C	coding	546	1641	663	2303	8325934	8344013	FALSE	15	TATGGTTTCTAGGCATTGCT	0	TRUE	NA	NA	AATAAA	-17	0	2	0	0	0
PB.128.4	chr1	+	1982	7	NIC	SLC45A1	novel	2784	9	NA	NA	288	0	combination_of_known_splicesites	FALSE	canonical	1	359	junction_1	15148.4	11	NA	NA	TRUE	NA	NA	NA	C	coding	546	1641	190	1830	8325934	8344013	FALSE	15	TATGGTTTCTAGGCATTGCT	0	TRUE	NA	NA	AATAAA	-17	0	0	2	2	2
PB.129.1	chr1	-	6326	13	FSM	RERE	ENST00000476556.5	4598	13	-38	-1690	-38	1	multi-exon	TRUE	canonical	1	52089	junction_12	157881	2	NA	NA	TRUE	NA	NA	NA	C	coding	1012	3039	604	3642	8364133	8355087	FALSE	5	CCTTGGGTGTCTCCCGTGCA	4	TRUE	NA	NA	AATAAA	-19	0	0	0	2	0
PB.1568.1	chr1	+	2818	15	FSM	VPS45	ENST00000644510.2	2328	15	-494	4	3	-1	multi-exon	FALSE	canonical	1	221556	junction_3	65168.5	76	NA	NA	TRUE	NA	NA	NA	C	coding	570	1713	577	2289	150067858	150144796	FALSE	25	GATATGAGTGATTTAGTTTT	-592	FALSE	NA	NA	AATAAA	-18	2	5	8	3	11
PB.1568.3	chr1	+	2084	13	NIC	VPS45	novel	2350	16	NA	NA	2	1	combination_of_known_junctions	FALSE	canonical	1	1916	junction_4	114135	3	NA	NA	TRUE	NA	NA	NA	C	coding	501	1506	48	1553	150067858	150144796	FALSE	25	TATGAGTGATTTAGTTTTAT	-63	FALSE	NA	NA	AATAAA	-20	0	0	0	0	0
PB.1568.4	chr1	+	2289	15	FSM	VPS45	ENST00000642919.1	2192	15	14	-111	14	-5	multi-exon	FALSE	canonical	1	13229	junction_1	102564	4	NA	NA	TRUE	NA	NA	NA	C	coding	534	1605	160	1764	150068645	150144796	FALSE	40	AAAGGATATGAGTGATTTAG	-6	TRUE	NA	NA	AATAAA	-14	0	0	0	0	0
PB.1570.2	chr1	+	1544	6	NIC	PLEKHO1	novel	1809	5	NA	NA	345	-20	combination_of_known_junctions	FALSE	canonical	1	20911	junction_1	364663	16	NA	NA	TRUE	NA	NA	NA	C	coding	237	714	746	1459	150157478	150159523	FALSE	80	AAAAAAAGAAAACAAAAATG	-1069	FALSE	NA	NA	GATAAA	-22	1	4	4	1	0
PB.1570.3	chr1	+	2113	6	FSM	PLEKHO1	ENST00000369124.5	2114	6	0	1	0	-1	multi-exon	FALSE	canonical	1	274776	junction_1	274401	2	NA	NA	TRUE	NA	NA	NA	C	coding	408	1227	346	1572	150150261	150159523	FALSE	20	ACACTGGCTTCTCATTCCTA	0	TRUE	NA	NA	ATTAAA	-15	0	0	1	0	1
PB.1573.1	chr1	-	2066	6	FSM	APH1A	ENST00000360244.8	2353	6	287	0	0	0	multi-exon	FALSE	canonical	1	1124828	junction_5	404911	28	NA	NA	TRUE	NA	NA	NA	C	coding	247	744	207	950	150268810	150266522	FALSE	20	AATTGTGGGGGAACTTGGCT	-3	TRUE	NA	NA	AATAAA	-12	2	0	2	1	3
PB.1573.3	chr1	-	1727	7	FSM	APH1A	ENST00000369109.8	1730	7	1	2	0	0	multi-exon	FALSE	canonical	1	716037	junction_1	558120	22	NA	NA	TRUE	NA	NA	NA	C	coding	265	798	206	1003	150268810	150266130	FALSE	20	AATTGTGGGGGAACTTGGCT	-2	TRUE	NA	NA	AATAAA	-12	3	0	2	1	2
PB.1916.1	chr1	+	2567	14	NNC	RABGAP1L	novel	1006	5	NA	NA	80690	-10	at_least_one_novel_splicesite	FALSE	canonical	1	200	junction_1	73716.9	2	NA	NA	TRUE	NA	NA	NA	C	coding	496	1491	679	2169	174446598	174990001	FALSE	70	AAAAAAAAAATTGAAACCTA	-2066	FALSE	NA	NA	NA	NA	0	0	1	0	1
PB.1916.10	chr1	+	3488	9	FSM	RABGAP1L	ENST00000489615.5	6821	9	-19	3352	-19	1363	multi-exon	FALSE	canonical	1	55139	junction_1	74176.7	2	NA	NA	TRUE	NA	NA	NA	C	coding	370	1113	421	1533	174800333	174990001	FALSE	30	AATTTCATAGTTCTGTACAG	33	TRUE	NA	NA	ATTAAA	-20	1	0	0	0	0
PB.1916.11	chr1	+	1697	8	NIC	RABGAP1L	novel	6821	9	NA	NA	17	-10	combination_of_known_splicesites	FALSE	canonical	1	30057	junction_7	92117.4	4	NA	NA	TRUE	NA	NA	NA	C	coding	304	915	385	1299	174800333	174990001	FALSE	70	AAAAAAAAAATTGAAACCTA	-360	FALSE	NA	NA	NA	NA	1	0	1	0	1
PB.1916.12	chr1	+	2253	7	ISM	RABGAP1L	ENST00000489615.5	6821	9	59	11254	59	1154	3prime_fragment	FALSE	canonical	1	55139	junction_1	82320.5	2	NA	NA	TRUE	NA	NA	NA	C	coding	261	786	343	1128	174800333	174982929	FALSE	95	AACAAAAAAAAAAAAAAAAA	-39	TRUE	NA	NA	CATAAA	-43	0	0	1	0	1
PB.1916.13	chr1	+	1255	8	NNC	RABGAP1L	novel	477	4	NA	NA	1243	-10	at_least_one_novel_splicesite	FALSE	canonical	0	0	junction_1	74195.7	2	NA	NA	TRUE	NA	NA	NA	C	coding	256	771	87	857	174957502	174990001	FALSE	70	AAAAAAAAAATTGAAACCTA	866	FALSE	NA	NA	NA	NA	0	1	1	0	0
PB.1916.19	chr1	+	1332	8	FSM	RABGAP1L	ENST00000392064.6	6282	8	48	4902	48	-10	multi-exon	FALSE	canonical	1	81717	junction_1	55236.3	2	NA	NA	TRUE	NA	NA	NA	C	coding	308	927	8	934	174877495	174990001	FALSE	70	AAAAAAAAAATTGAAACCTA	-1464	FALSE	NA	NA	NA	NA	0	2	0	0	0
PB.1933.1	chr1	+	4260	9	NNC	BRINP2	novel	4097	8	NA	NA	-68	-3	at_least_one_novel_splicesite	FALSE	canonical	1	551	junction_6	11338.7	2	NA	NA	TRUE	NA	NA	NA	C	coding	533	1602	1768	3369	177275156	177281528	FALSE	30	ATATTTTTGGAAAAGGCCTT	-2312	FALSE	NA	NA	AGTAAA	-18	0	0	0	1	0
PB.1933.3	chr1	+	4110	8	FSM	BRINP2	ENST00000361539.5	4097	8	-15	2	-15	-2	multi-exon	FALSE	canonical	1	19538	junction_2	5080.76	11	NA	NA	TRUE	NA	NA	NA	C	coding	783	2352	867	3218	177229877	177281528	FALSE	25	TATTTTTGGAAAAGGCCTTT	13	TRUE	NA	NA	AGTAAA	-19	0	0	0	6	2
PB.2470.1	chr1	+	2977	5	NIC	CHRM3	novel	2005	9	NA	NA	8	0	combination_of_known_splicesites	FALSE	canonical	1	2907	junction_1	7078.3	12	NA	NA	TRUE	NA	NA	NA	B	coding	590	1773	1014	2786	239907452	239909224	FALSE	85	AAAAAGAAAAAAAAAACATA	5	TRUE	NA	NA	AATAAA	-36	0	0	5	1	5
PB.2470.2	chr1	+	3515	9	NNC	CHRM3	novel	2005	9	NA	NA	17	0	at_least_one_novel_splicesite	FALSE	canonical	1	572	junction_5	8006.04	4	NA	NA	TRUE	NA	NA	NA	B	coding	590	1773	1552	3324	239907452	239909224	FALSE	85	AAAAAGAAAAAAAAAACATA	-381	FALSE	NA	NA	AATAAA	-36	0	0	1	2	1
PB.2470.3	chr1	+	3130	7	NIC	CHRM3	novel	2005	9	NA	NA	17	0	combination_of_known_junctions	FALSE	canonical	1	12406	junction_1	3024.93	36	NA	NA	TRUE	NA	NA	NA	B	coding	590	1773	1167	2939	239907452	239909224	FALSE	85	AAAAAGAAAAAAAAAACATA	-381	FALSE	NA	NA	AATAAA	-36	1	0	8	8	14
PB.2470.4	chr1	+	3031	6	NIC	CHRM3	novel	2005	9	NA	NA	17	0	combination_of_known_splicesites	FALSE	canonical	1	2907	junction_1	6490.14	15	NA	NA	TRUE	NA	NA	NA	B	coding	590	1773	1068	2840	239907452	239909224	FALSE	85	AAAAAGAAAAAAAAAACATA	-381	FALSE	NA	NA	AATAAA	-36	0	0	3	4	8
PB.2470.6	chr1	+	3057	6	NIC	CHRM3	novel	2005	9	NA	NA	27	0	combination_of_known_splicesites	FALSE	canonical	1	6621	junction_3	4849.08	32	NA	NA	TRUE	NA	NA	NA	B	coding	590	1773	1094	2866	239907452	239909224	FALSE	85	AAAAAGAAAAAAAAAACATA	-2	TRUE	NA	NA	AATAAA	-36	1	1	3	9	17
PB.2470.9	chr1	+	3207	7	NIC	CHRM3	novel	2005	9	NA	NA	105	-1	combination_of_known_splicesites	FALSE	canonical	1	663	junction_4	7245.09	2	NA	NA	TRUE	NA	NA	NA	B	coding	590	1773	1245	3017	239907452	239909224	FALSE	80	CAAAAAGAAAAAAAAAACAT	1	TRUE	NA	NA	AATAAA	-35	0	0	0	0	1
PB.2513.1	chr1	+	3199	18	FSM	SDCCAG8	ENST00000366541.8	2581	18	-623	5	-616	-3	multi-exon	TRUE	canonical	1	102985	junction_14	53254.7	3	NA	NA	TRUE	NA	NA	NA	C	coding	713	2142	757	2898	243256174	243499785	FALSE	35	AAAGACTTGAGTTGTAATGT	-723	FALSE	NA	NA	AATAAA	-11	0	1	0	0	1
PB.2513.3	chr1	+	2643	19	NIC	SDCCAG8	novel	2581	18	NA	NA	29	-3	combination_of_known_junctions	FALSE	canonical	1	41432	junction_7	66394.4	2	NA	NA	TRUE	NA	NA	NA	C	coding	745	2238	105	2342	243256174	243499785	FALSE	35	AAAGACTTGAGTTGTAATGT	14	TRUE	NA	NA	AATAAA	-11	0	0	0	0	0
PB.2513.7	chr1	+	1529	10	ISM	SDCCAG8	ENST00000366541.8	2581	18	60699	5	8956	-3	5prime_fragment	FALSE	canonical	1	102985	junction_6	27449.1	2	NA	NA	TRUE	NA	NA	NA	C	coding	398	1197	32	1228	243316771	243499785	FALSE	35	AAAGACTTGAGTTGTAATGT	9663	FALSE	NA	NA	AATAAA	-11	1	1	0	0	0
PB.2515.17	chr1	-	2006	5	NNC	AKT3	novel	422	3	NA	NA	-191	7241	at_least_one_novel_splicesite	FALSE	canonical	1	1423	junction_1	128693	2	NA	NA	TRUE	NA	NA	NA	B	coding	111	336	2	337	243850318	243843226	TRUE	20	TGAACATGGGATGTCTTTCC	-77	TRUE	NA	NA	NA	NA	1	0	0	1	0
PB.2515.4	chr1	-	6290	7	ISM	AKT3	ENST00000263826.10	7041	13	229551	4	1451	-4	5prime_fragment	FALSE	canonical	1	191419	junction_1	31197.5	2	NA	NA	TRUE	NA	NA	NA	B	coding	255	768	2	769	243613694	243505249	FALSE	30	AATAGCTCATGTTCTTCAAT	2610	FALSE	NA	NA	AATAAA	-12	0	0	0	0	0
PB.677.1	chr1	+	6894	34	NIC	PTPRF	novel	7720	34	NA	NA	-4	0	combination_of_known_junctions	FALSE	canonical	1	1242	junction_7	464328	2	NA	NA	TRUE	NA	NA	NA	C	coding	1629	4890	345	5234	43545076	43622003	FALSE	30	AAACCAGGACTCTGTCTCAG	-32	TRUE	NA	NA	AATAAA	-23	0	0	0	0	2
PB.677.13	chr1	+	4406	19	NIC	PTPRF	novel	4600	22	NA	NA	-2107	0	combination_of_known_junctions	FALSE	canonical	1	36950	junction_1	337618	2	NA	NA	TRUE	NA	NA	NA	C	coding	884	2655	92	2746	43604935	43622003	FALSE	30	AAACCAGGACTCTGTCTCAG	-59	FALSE	NA	NA	AATAAA	-23	0	0	0	0	1
PB.677.14	chr1	+	3485	19	NNC	PTPRF	novel	4836	25	NA	NA	-1456	0	at_least_one_novel_splicesite	FALSE	canonical	0	0	junction_2	345440	2	NA	NA	TRUE	NA	NA	NA	C	coding	865	2598	49	2646	43604174	43622003	FALSE	80	AAAACAAAAACAAAAAACCA	592	FALSE	NA	NA	NA	NA	0	0	1	0	1
PB.677.2	chr1	+	2166	7	ISM	PTPRF	ENST00000617451.4	1129	8	-4	-778	-4	-15	intron_retention	FALSE	canonical	1	266135	junction_1	161972	2	NA	NA	TRUE	NA	NA	NA	C	coding	347	1044	345	1388	43545076	43579285	FALSE	85	AAAAAAAAAAAAAAAGTACA	-32	TRUE	NA	NA	NA	NA	0	0	0	0	0
PB.677.24	chr1	+	2497	9	ISM	PTPRF	ENST00000372407.4	4600	22	19486	821	5185	0	5prime_fragment	FALSE	canonical	1	788941	junction_2	268693	4	NA	NA	TRUE	NA	NA	NA	C	coding	396	1191	468	1658	43619090	43622003	FALSE	80	AAAACAAAAACAAAAAACCA	-4487	FALSE	NA	NA	NA	NA	0	1	1	1	1
PB.677.3	chr1	+	6082	35	NIC	PTPRF	novel	7720	34	NA	NA	-1	0	combination_of_known_splicesites	FALSE	canonical	1	132	junction_8	484978	2	NA	NA	TRUE	NA	NA	NA	C	coding	1633	4902	342	5243	43545076	43622003	FALSE	80	AAAACAAAAACAAAAAACCA	-29	TRUE	NA	NA	NA	NA	0	0	0	0	0
PB.677.5	chr1	+	7700	33	FSM	PTPRF	ENST00000438120.5	6377	33	-9	-1314	-2	5	multi-exon	FALSE	canonical	1	231775	junction_11	326796	2	NA	NA	TRUE	NA	NA	NA	C	coding	1898	5697	336	6032	43545076	43622003	FALSE	10	ACTCTGTCTCAGCTGTTTCT	-23	TRUE	NA	NA	AATAAA	-31	0	0	0	0	0
PB.677.6	chr1	+	6862	33	NIC	PTPRF	novel	7720	34	NA	NA	3	0	combination_of_known_junctions	FALSE	canonical	1	29107	junction_11	437386	2	NA	NA	TRUE	NA	NA	NA	C	coding	1623	4872	331	5202	43545076	43622003	FALSE	30	AAACCAGGACTCTGTCTCAG	-18	TRUE	NA	NA	AATAAA	-23	0	0	0	2	0
PB.678.1	chr1	+	4492	22	FSM	KDM4A	ENST00000372396.4	4486	22	-12	6	-12	-6	multi-exon	FALSE	canonical	1	133986	junction_1	80858.9	16	NA	NA	TRUE	NA	NA	NA	C	coding	1064	3195	156	3350	43653176	43704370	FALSE	15	AGAGGATTGGCTGTCTGCCC	1	TRUE	NA	NA	AATAAA	-12	0	0	0	1	1
PB.678.4	chr1	+	4550	22	NIC	KDM4A	novel	1023	8	NA	NA	-30	-1	combination_of_known_junctions	FALSE	canonical	1	27065	junction_1	93800.5	6	NA	NA	TRUE	NA	NA	NA	C	coding	1064	3195	209	3403	43653176	43704370	FALSE	15	ATTGGCTGTCTGCCCCAAGG	0	TRUE	NA	NA	AATAAA	-17	0	0	1	2	0
PB.73.4	chr1	+	4119	17	NIC	PLCH2	novel	5450	22	NA	NA	7351	1	combination_of_known_junctions	FALSE	canonical	1	19216	junction_16	26528.7	2	NA	NA	TRUE	NA	NA	NA	B	coding	829	2490	6	2495	2487244	2503627	TRUE	10	CCATTTTTACCTGGTTTTTC	-9228	FALSE	NA	NA	ATTAAA	-19	0	1	0	1	0
PB.916.1	chr1	+	3824	14	ISM	PDE4B	ENST00000423207.6	4546	15	255037	2	-9906	-2	5prime_fragment	FALSE	canonical	1	18369	junction_4	122684	4	NA	NA	TRUE	NA	NA	NA	C	coding	588	1767	165	1931	66247623	66372678	FALSE	20	TTAGATTAGTCTGTAGGCCC	-9892	FALSE	NA	NA	AATAAA	-12	0	0	0	0	0
PB.916.5	chr1	+	3623	10	FSM	PDE4B	ENST00000371045.9	3982	10	355	4	170	1	multi-exon	FALSE	canonical	1	174070	junction_5	56670.6	7	NA	NA	TRUE	NA	NA	NA	C	coding	564	1695	32	1726	66332390	66372678	FALSE	20	ATTAGTCTGTAGGCCCACTT	-7506	FALSE	NA	NA	AATAAA	-16	2	0	0	1	3
PB.916.9	chr1	+	3868	10	FSM	PDE4B	ENST00000480109.2	2037	10	5	-1836	5	0	multi-exon	FALSE	canonical	1	13657	junction_1	98998.9	11	NA	NA	TRUE	NA	NA	NA	C	coding	503	1512	461	1972	66354847	66372678	FALSE	20	GATTAGTCTGTAGGCCCACT	0	TRUE	NA	NA	AATAAA	-15	0	0	1	5	0
PB.2783.1	chr10	+	3741	13	FSM	CACNB2	ENST00000396576.6	4464	13	-31	754	-31	6	multi-exon	TRUE	canonical	1	1842	junction_1	14257.4	5	NA	NA	TRUE	NA	NA	NA	C	coding	605	1818	533	2350	18261270	18539724	FALSE	20	ATTTCTAACCTTGCCTATTG	0	TRUE	NA	NA	AATAAA	-24	0	0	1	3	1
PB.2783.4	chr10	+	3689	13	FSM	CACNB2	ENST00000377315.5	2296	13	2	-1395	2	10	multi-exon	FALSE	canonical	1	16535	junction_1	11290	12	NA	NA	TRUE	NA	NA	NA	C	coding	612	1839	456	2294	18401032	18539724	FALSE	15	CTAACCTTGCCTATTGTTCC	2	TRUE	NA	NA	AATAAA	-28	0	0	2	10	0
PB.3514.3	chr10	-	3827	6	FSM	ARL3	ENST00000260746.6	3834	6	5	2	5	-2	multi-exon	FALSE	canonical	1	244225	junction_5	220534	23	NA	NA	TRUE	NA	NA	NA	C	coding	182	549	118	666	102714275	102676894	FALSE	25	AAGGCAGCCTGGAATGTGTT	-1	TRUE	NA	NA	AATAAA	-15	1	0	0	2	1
PB.3514.4	chr10	-	3601	5	NIC	ARL3	novel	3834	6	NA	NA	87	-2	combination_of_known_splicesites	FALSE	canonical	1	4800	junction_4	348662	4	NA	NA	TRUE	NA	NA	NA	C	coding	134	405	36	440	102714275	102676894	FALSE	25	AAGGCAGCCTGGAATGTGTT	-12	TRUE	NA	NA	AATAAA	-15	0	0	0	0	0
PB.3516.1	chr10	+	3992	4	NNC	WBP1L	novel	4129	4	NA	NA	-28	-5	at_least_one_novel_splicesite	FALSE	canonical	1	148	junction_1	118325	3	NA	NA	TRUE	NA	NA	NA	C	coding	149	450	617	1066	102812882	102813331	FALSE	30	AAAAATGCTACTGCTCTTTC	-66	FALSE	NA	NA	AATAAA	-11	0	0	0	0	2
PB.3516.3	chr10	+	4103	4	FSM	WBP1L	ENST00000448841.7	4129	4	29	-3	-5	-2	multi-exon	FALSE	canonical	1	169855	junction_1	46757.1	17	NA	NA	TRUE	NA	NA	NA	C	coding	363	1092	78	1169	102744054	102813331	FALSE	10	TACTGCTCTTTCTTGCTGCA	-9	TRUE	NA	NA	AATAAA	-19	0	0	1	3	1
PB.3519.2	chr10	+	4117	8	FSM	CNNM2	ENST00000369878.9	15857	8	21	11719	-2	152	multi-exon	TRUE	canonical	1	58140	junction_5	46436.9	4	NA	NA	TRUE	NA	NA	NA	C	coding	863	2592	203	2794	102918517	103077180	FALSE	10	ATGTGTGTCTCCGTCTTATT	21	TRUE	NA	NA	NA	NA	0	0	1	1	1
PB.3521.11	chr10	-	3406	19	NNC	NT5C2	novel	3435	18	NA	NA	0	-139	at_least_one_novel_splicesite	FALSE	canonical	1	43681	junction_18	198586	5	NA	NA	TRUE	NA	NA	NA	C	coding	561	1686	206	1891	103174958	103089672	FALSE	25	AACGGTGACTTTGACCTATT	-1	TRUE	NA	NA	AATAAA	-14	0	0	0	0	0
PB.3521.12	chr10	-	3418	18	NIC	NT5C2	novel	3435	18	NA	NA	-1	-139	combination_of_known_junctions	FALSE	canonical	1	61809	junction_12	206082	2	NA	NA	TRUE	NA	NA	NA	C	coding	370	1113	791	1903	103099985	103089672	FALSE	25	AACGGTGACTTTGACCTATT	-6420	FALSE	NA	NA	AATAAA	-14	0	0	1	0	0
PB.3521.16	chr10	-	4892	18	NIC	NT5C2	novel	3435	18	NA	NA	12	-140	intron_retention	FALSE	canonical	1	38249	junction_17	226467	4	NA	NA	TRUE	NA	NA	NA	C	coding	345	1038	2341	3378	103097413	103089672	FALSE	25	TAACGGTGACTTTGACCTAT	-15	TRUE	NA	NA	AATAAA	-13	0	0	0	0	0
PB.3521.18	chr10	-	3571	20	NNC	NT5C2	novel	3435	18	NA	NA	0	-141	at_least_one_novel_splicesite	FALSE	canonical	1	13611	junction_12	241503	2	NA	NA	TRUE	NA	NA	NA	C	coding	370	1113	946	2058	103099985	103089672	FALSE	25	CTAACGGTGACTTTGACCTA	-1	TRUE	NA	NA	AATAAA	-12	0	1	0	0	0
PB.3521.3	chr10	-	3435	18	FSM	NT5C2	ENST00000343289.9	3435	18	-5	5	-5	-5	multi-exon	FALSE	canonical	1	38249	junction_17	184104	3	NA	NA	TRUE	NA	NA	NA	C	coding	561	1686	101	1786	103174958	103089672	FALSE	30	ATTATATTCATGGTGTTACA	3948	FALSE	NA	NA	AATAAA	-30	0	0	0	0	0
PB.3521.8	chr10	-	3229	17	NIC	NT5C2	novel	3435	18	NA	NA	-2	-134	combination_of_known_splicesites	FALSE	canonical	1	30047	junction_15	218612	2	NA	NA	TRUE	NA	NA	NA	C	coding	370	1113	597	1709	103099985	103089672	FALSE	20	TGACTTTGACCTATTCTGTA	3951	FALSE	NA	NA	AATAAA	-19	0	0	1	0	0
PB.3523.1	chr10	+	3254	3	FSM	INA	ENST00000369849.9	3251	3	0	-3	0	3	multi-exon	TRUE	canonical	1	275777	junction_1	19719.5	306	NA	NA	TRUE	NA	NA	NA	C	coding	499	1500	75	1574	103277212	103288669	FALSE	10	AATTCGTGTTCTGTGGTTCC	0	TRUE	NA	NA	AATAAA	-29	8	2	52	59	73
PB.3525.3	chr10	+	3266	11	FSM	TAF5	ENST00000369839.4	3259	11	-12	5	-12	-5	multi-exon	FALSE	canonical	1	53458	junction_1	22897.4	14	NA	NA	TRUE	NA	NA	NA	C	coding	800	2403	27	2429	103367990	103388223	FALSE	40	CATAATTTATTGTACAAATT	-12	TRUE	NA	NA	AATAAA	-22	0	0	1	2	3
PB.3526.3	chr10	+	5892	36	FSM	PDCD11	ENST00000369797.8	6477	36	7	578	7	-8	multi-exon	FALSE	canonical	1	227860	junction_1	74074.1	2	NA	NA	TRUE	NA	NA	NA	C	coding	1871	5616	110	5725	103398427	103445549	FALSE	15	AAATCCCTCTTCGCTTGCTT	-10	TRUE	NA	NA	NA	NA	0	0	0	1	0
PB.3526.5	chr10	+	3088	16	NIC	PDCD11	novel	6477	36	NA	NA	2705	-1	combination_of_known_splicesites	FALSE	canonical	1	748	junction_1	122691	2	NA	NA	TRUE	NA	NA	NA	C	coding	753	2262	83	2344	103425512	103445549	FALSE	25	AGCTTTAAGTGTCCTGAGAG	NA	FALSE	NA	NA	ATTAAA	-16	0	0	0	0	2
PB.3527.1	chr10	-	2054	10	FSM	PCGF6	ENST00000369847.4	2236	10	182	0	121	0	multi-exon	FALSE	canonical	1	2459	junction_3	20977.7	3	NA	NA	TRUE	NA	NA	NA	C	coding	250	753	193	945	103350766	103303905	FALSE	20	TTTGGGAATGTTAGTGTTTA	181	FALSE	NA	NA	AATAAA	-17	0	0	0	0	1
PB.3527.2	chr10	-	1990	6	NIC	PCGF6	novel	2236	10	NA	NA	-4	-1	combination_of_known_splicesites	FALSE	canonical	1	807	junction_3	24453	2	NA	NA	TRUE	NA	NA	NA	C	coding	203	612	83	694	103351066	103326578	TRUE	20	ATTTGGGAATGTTAGTGTTT	-9	TRUE	NA	NA	AATAAA	-16	0	0	0	0	0
PB.3527.4	chr10	-	2128	8	NIC	PCGF6	novel	2236	10	NA	NA	-6	-2	combination_of_known_splicesites	FALSE	canonical	1	2459	junction_3	22751.9	3	NA	NA	TRUE	NA	NA	NA	C	coding	198	597	85	681	103351066	103345093	TRUE	20	TATTTGGGAATGTTAGTGTT	-11	TRUE	NA	NA	AATAAA	-15	0	0	0	0	0
PB.3527.5	chr10	-	2092	7	NIC	PCGF6	novel	2236	10	NA	NA	-2	-2	combination_of_known_splicesites	FALSE	canonical	1	7162	junction_3	22550.1	3	NA	NA	TRUE	NA	NA	NA	C	coding	198	597	77	673	103351066	103345093	TRUE	20	TATTTGGGAATGTTAGTGTT	-3	TRUE	NA	NA	AATAAA	-15	0	0	0	0	0
PB.4021.2	chr11	+	2131	5	NNC	ARL14EP	novel	2373	4	NA	NA	0	234	at_least_one_novel_splicesite	FALSE	canonical	1	2760	junction_4	111156	2	NA	NA	TRUE	NA	NA	NA	C	coding	260	783	163	945	30330949	30336795	TRUE	20	ATCTTGATGTTGGAATTTGC	0	TRUE	NA	NA	AATAAA	-20	0	0	1	0	0
PB.4021.5	chr11	+	2599	4	FSM	ARL14EP	ENST00000282032.4	2373	4	3	-229	3	229	multi-exon	FALSE	canonical	1	148710	junction_3	66626.6	27	NA	NA	TRUE	NA	NA	NA	C	coding	260	783	160	942	30330949	30336795	FALSE	25	ATTGCATCTTGATGTTGGAA	3	TRUE	NA	NA	AATAAA	-15	2	1	3	1	7
PB.4026.3	chr11	-	2352	7	NNC	MPPED2	novel	1469	8	NA	NA	209	-155	at_least_one_novel_splicesite	FALSE	canonical	1	1501	junction_6	23412	3	NA	NA	TRUE	NA	NA	NA	C	coding	294	885	226	1110	30580373	30411468	FALSE	20	AATTCGTGCTGTTTAGAGGG	2877	FALSE	NA	NA	AATAAA	-16	0	0	0	0	0
PB.4026.4	chr11	-	5774	3	ISM	MPPED2	ENST00000529220.5	835	4	19586	-895	19586	-156	5prime_fragment	FALSE	canonical	1	67645	junction_2	1437	2	NA	NA	TRUE	NA	NA	NA	C	coding	125	378	3372	3749	30418446	30418069	TRUE	25	AAATTCGTGCTGTTTAGAGG	NA	FALSE	NA	NA	AATAAA	-15	0	0	0	0	0
PB.4026.5	chr11	-	3040	7	NIC	MPPED2	novel	1469	8	NA	NA	38	-156	combination_of_known_junctions	FALSE	canonical	1	24888	junction_6	16782.2	40	NA	NA	TRUE	NA	NA	NA	C	coding	294	885	915	1799	30580373	30411468	FALSE	25	AAATTCGTGCTGTTTAGAGG	37	FALSE	NA	NA	AATAAA	-15	0	0	1	1	3
PB.4026.6	chr11	-	2604	8	NIC	MPPED2	novel	1469	8	NA	NA	-19	-156	combination_of_known_junctions	FALSE	canonical	1	6813	junction_5	24780.9	5	NA	NA	TRUE	NA	NA	NA	C	coding	168	507	857	1363	30495453	30411468	FALSE	25	AAATTCGTGCTGTTTAGAGG	6	TRUE	NA	NA	AATAAA	-15	0	0	0	0	1
PB.4026.7	chr11	-	2556	7	NNC	MPPED2	novel	1469	8	NA	NA	-571	-156	at_least_one_novel_splicesite	FALSE	canonical	1	2584	junction_6	23074.4	7	NA	NA	TRUE	NA	NA	NA	C	coding	294	885	431	1315	30580373	30411468	FALSE	25	AAATTCGTGCTGTTTAGAGG	2097	FALSE	NA	NA	AATAAA	-15	0	0	1	0	1
PB.4026.8	chr11	-	2322	7	NIC	MPPED2	novel	1469	8	NA	NA	3	-156	combination_of_known_junctions	FALSE	canonical	1	2867	junction_6	22986.5	8	NA	NA	TRUE	NA	NA	NA	C	coding	294	885	197	1081	30580373	30411468	FALSE	25	AAATTCGTGCTGTTTAGAGG	-1	TRUE	NA	NA	AATAAA	-15	0	0	0	0	0
PB.4136.1	chr11	+	2650	12	FSM	CREB3L1	ENST00000621158.4	2687	12	1	36	1	-23	multi-exon	FALSE	canonical	0	0	junction_11	154471	19	NA	NA	TRUE	NA	NA	NA	C	coding	519	1560	451	2010	46278112	46320746	FALSE	90	AAAACCAAAAAAAAAAAAAA	0	TRUE	NA	NA	NA	NA	1	0	4	3	9
PB.4136.2	chr11	+	1695	9	NIC	CREB3L1	novel	2687	12	NA	NA	1	-3	combination_of_known_junctions	FALSE	canonical	1	13609	junction_8	160861	2	NA	NA	TRUE	NA	NA	NA	C	coding	363	1092	451	1542	46278112	46315231	FALSE	25	CAAGCCTGTGCTGAACGCAT	0	TRUE	NA	NA	ATTAAA	-12	0	1	1	0	0
PB.4137.12	chr11	+	3501	31	NNC	DGKZ	novel	2862	31	NA	NA	-4	0	at_least_one_novel_splicesite	FALSE	canonical	1	15	junction_7	132976	2	NA	NA	TRUE	NA	NA	NA	C	coding	917	2754	142	2895	46347660	46379947	FALSE	0	TTCTGCTTTTCTTCTTTTGC	-3353	FALSE	NA	NA	AGTAAA	-18	0	0	1	0	0
PB.4137.13	chr11	+	3621	30	NIC	DGKZ	novel	2862	31	NA	NA	13	1	intron_retention	FALSE	canonical	1	150	junction_12	134585	2	NA	NA	TRUE	NA	NA	NA	C	coding	963	2892	125	3016	46347660	46379947	FALSE	0	TTTCTGCTTTTCTTCTTTTG	-7	TRUE	NA	NA	AGTAAA	-17	0	0	0	0	2
PB.4137.14	chr11	+	3296	24	ISM	DGKZ	ENST00000318201.12	3213	30	-49	2253	16	764	3prime_fragment	FALSE	canonical	1	150	junction_12	39555.7	3	NA	NA	TRUE	NA	NA	NA	C	coding	758	2277	122	2398	46347660	46377216	FALSE	20	GAAGATGCCCCCAGTTGGGG	-4	TRUE	NA	NA	NA	NA	0	1	0	0	2
PB.4137.15	chr11	+	3990	30	NIC	DGKZ	novel	2862	31	NA	NA	-20	-2	intron_retention	FALSE	canonical	1	150	junction_13	134675	2	NA	NA	TRUE	NA	NA	NA	C	coding	863	2592	109	2700	46347660	46378674	TRUE	0	TCTTTTCTGCTTTTCTTCTT	9	TRUE	NA	NA	AGTAAA	-14	0	0	1	1	0
PB.4137.16	chr11	+	3578	30	NIC	DGKZ	novel	2862	31	NA	NA	-20	0	intron_retention	FALSE	canonical	1	268	junction_11	134032	2	NA	NA	TRUE	NA	NA	NA	C	coding	447	1344	1631	2974	46374440	46379947	FALSE	0	TTTTCTGCTTTTCTTCTTTT	9	TRUE	NA	NA	AGTAAA	-16	0	0	0	2	0
PB.4137.19	chr11	+	1898	3	ISM	DGKZ	ENST00000421244.6	2862	31	-32	10772	-16	0	intron_retention	FALSE	canonical	1	57715	junction_1	13154.5	3	NA	NA	TRUE	NA	NA	NA	C	coding	292	879	105	983	46347660	46368260	FALSE	90	AAAAAACAAAAACAAAAAAA	13	TRUE	NA	NA	NA	NA	0	0	1	1	0
PB.4137.22	chr11	+	4117	32	NIC	DGKZ	novel	4086	32	NA	NA	-31	0	combination_of_known_junctions	FALSE	canonical	1	150	junction_14	130733	5	NA	NA	TRUE	NA	NA	NA	C	coding	1118	3357	157	3513	46366257	46379947	FALSE	0	TTTTCTGCTTTTCTTCTTTT	-43	FALSE	NA	NA	AGTAAA	-16	0	0	0	4	1
PB.4137.23	chr11	+	3511	30	ISM	DGKZ	ENST00000421244.6	2862	31	19427	-606	-300	0	5prime_fragment	FALSE	canonical	1	150	junction_12	134693	9	NA	NA	TRUE	NA	NA	NA	C	coding	809	2430	476	2905	46367742	46379947	FALSE	0	TTCTGCTTTTCTTCTTTTGC	5408	FALSE	NA	NA	AGTAAA	-18	3	2	2	2	0
PB.4137.3	chr11	+	3621	31	NIC	DGKZ	novel	3816	31	NA	NA	211	1	combination_of_known_junctions	FALSE	canonical	1	150	junction_13	133340	3	NA	NA	TRUE	NA	NA	NA	C	coding	951	2856	161	3016	46333276	46379947	FALSE	0	TTTCTGCTTTTCTTCTTTTG	-16	TRUE	NA	NA	AGTAAA	-17	0	0	1	0	2
PB.4137.34	chr11	+	4335	11	NIC	DGKZ	novel	5737	26	NA	NA	-273	-1	intron_retention	FALSE	canonical	1	945	junction_2	208018	2	NA	NA	TRUE	NA	NA	NA	C	coding	175	528	122	649	46374440	46375695	TRUE	0	CTTTTCTGCTTTTCTTCTTT	-9577	FALSE	NA	NA	AGTAAA	-15	0	0	2	0	0
PB.4137.4	chr11	+	3600	30	FSM	DGKZ	ENST00000318201.12	3213	30	-202	-185	-77	1	multi-exon	FALSE	canonical	1	150	junction_12	131121	9	NA	NA	TRUE	NA	NA	NA	C	coding	906	2721	275	2995	46347660	46379947	FALSE	0	TTTCTGCTTTTCTTCTTTTG	-3486	FALSE	NA	NA	AGTAAA	-17	0	0	0	2	7
PB.4137.5	chr11	+	3486	25	ISM	DGKZ	ENST00000421244.6	2862	31	-172	1835	-47	762	3prime_fragment	FALSE	canonical	1	150	junction_13	56213.4	31	NA	NA	TRUE	NA	NA	NA	C	coding	781	2346	245	2590	46347660	46377216	FALSE	25	ATGAAGATGCCCCCAGTTGG	4	TRUE	NA	NA	NA	NA	0	1	6	9	15
PB.4137.6	chr11	+	3622	31	FSM	DGKZ	ENST00000421244.6	2862	31	-156	-604	-31	0	multi-exon	FALSE	canonical	1	150	junction_13	132457	277	NA	NA	TRUE	NA	NA	NA	C	coding	929	2790	229	3018	46347660	46379947	FALSE	0	TTTTCTGCTTTTCTTCTTTT	-34	TRUE	NA	NA	AGTAAA	-16	2	0	66	95	110
PB.4137.7	chr11	+	1761	4	ISM	DGKZ	ENST00000456247.6	3482	31	-136	11379	-27	0	3prime_fragment	FALSE	canonical	1	4063	junction_3	33274.1	8	NA	NA	TRUE	NA	NA	NA	C	coding	150	453	225	677	46347660	46368091	FALSE	90	AAAAAACAAAAACAAAAAAA	-30	TRUE	NA	NA	NA	NA	0	1	3	2	1
PB.4137.8	chr11	+	3727	32	NNC	DGKZ	novel	2862	31	NA	NA	-13	-3	at_least_one_novel_splicesite	FALSE	canonical	1	150	junction_14	130508	3	NA	NA	TRUE	NA	NA	NA	C	coding	707	2124	1003	3126	46371511	46379947	FALSE	0	TTCTTTTCTGCTTTTCTTCT	-16	TRUE	NA	NA	AGTAAA	-13	0	0	1	2	0
PB.4137.9	chr11	+	3648	31	NNC	DGKZ	novel	2862	31	NA	NA	3	0	at_least_one_novel_splicesite	FALSE	canonical	1	150	junction_13	132943	3	NA	NA	TRUE	NA	NA	NA	C	coding	949	2850	195	3044	46347660	46379947	FALSE	0	TTTTCTGCTTTTCTTCTTTT	0	TRUE	NA	NA	AGTAAA	-16	0	0	3	0	0
PB.4138.1	chr11	+	1126	5	FSM	MDK	ENST00000405308.6	1166	5	40	0	40	0	multi-exon	FALSE	canonical	1	153044	junction_1	1.4949e+06	4	NA	NA	TRUE	NA	NA	NA	C	coding	143	432	390	821	46382058	46383494	FALSE	30	AATAAAAGCTCTTCTTTTTT	-2937	FALSE	NA	NA	AATAAA	-17	1	1	0	0	1
PB.4138.2	chr11	+	2001	2	NIC	MDK	novel	1166	5	NA	NA	-2	0	intron_retention	FALSE	canonical	1	3060941	junction_1	0	3	NA	NA	TRUE	NA	NA	NA	C	coding	183	552	464	1015	46382137	46382813	FALSE	30	AATAAAAGCTCTTCTTTTTT	5	TRUE	NA	NA	AATAAA	-17	0	0	0	0	0
PB.4138.4	chr11	+	1535	4	ISM	MDK	ENST00000395566.8	828	5	6	7	6	0	intron_retention	FALSE	canonical	1	1752957	junction_1	609847	35	NA	NA	TRUE	NA	NA	NA	C	coding	156	471	79	549	46382058	46382813	FALSE	30	AATAAAAGCTCTTCTTTTTT	13	TRUE	NA	NA	AATAAA	-17	0	0	0	0	0
PB.4138.5	chr11	+	787	5	FSM	MDK	ENST00000395566.8	828	5	34	7	-1	0	multi-exon	FALSE	canonical	1	1752957	junction_1	1.00238e+06	12	NA	NA	TRUE	NA	NA	NA	C	coding	143	432	51	482	46382058	46383494	FALSE	30	AATAAAAGCTCTTCTTTTTT	-3	TRUE	NA	NA	AATAAA	-17	0	1	1	0	0
PB.4138.6	chr11	+	1800	3	FSM	MDK	ENST00000481047.1	775	3	4	-1029	4	0	multi-exon	FALSE	canonical	1	1782052	junction_1	639444	17	NA	NA	TRUE	NA	NA	NA	C	coding	156	471	344	814	46382058	46382813	FALSE	30	AATAAAAGCTCTTCTTTTTT	2	TRUE	NA	NA	AATAAA	-17	0	1	0	0	0
PB.4138.7	chr11	+	1608	4	ISM	MDK	ENST00000489525.5	1339	5	-1	7	-1	0	intron_retention	FALSE	canonical	1	34845	junction_1	1.24032e+06	4	NA	NA	TRUE	NA	NA	NA	C	coding	156	471	152	622	46382058	46382813	FALSE	30	AATAAAAGCTCTTCTTTTTT	0	TRUE	NA	NA	AATAAA	-17	0	0	0	0	0
PB.4138.8	chr11	+	1059	4	FSM	MDK	ENST00000407067.1	1026	4	-17	-16	-1	0	multi-exon	FALSE	canonical	1	1782052	junction_1	974168	2	NA	NA	TRUE	NA	NA	NA	C	coding	143	432	323	754	46382058	46383494	FALSE	30	AATAAAAGCTCTTCTTTTTT	0	TRUE	NA	NA	AATAAA	-17	0	0	0	0	0
PB.4138.9	chr11	+	882	5	FSM	MDK	ENST00000395565.5	951	5	25	44	-1	-6	multi-exon	FALSE	canonical	1	34845	junction_1	1.53742e+06	2	NA	NA	TRUE	NA	NA	NA	C	coding	143	432	152	583	46382058	46383494	FALSE	30	CCCCCCAATAAAAGCTCTTC	0	TRUE	NA	NA	AATAAA	-11	0	0	0	0	0
PB.4140.2	chr11	-	3020	12	ISM	AMBRA1	ENST00000314845.7	5023	19	49263	-2	5319	2	5prime_fragment	FALSE	canonical	1	81831	junction_10	47998.5	2	NA	NA	TRUE	NA	NA	NA	B	coding	620	1863	120	1982	46541982	46397450	FALSE	10	CAGGCTCCTCTCTCTTATTT	1149	FALSE	NA	NA	ATTAAA	-20	0	0	1	0	0
PB.4143.2	chr11	-	1982	3	FSM	HARBI1	ENST00000326737.3	1967	3	-15	0	-15	0	multi-exon	FALSE	canonical	1	26459	junction_2	26107.5	5	NA	NA	TRUE	NA	NA	NA	C	coding	349	1050	264	1313	46616237	46603530	FALSE	100	AAAAAAAAAAAAAAAAAAAA	652	FALSE	NA	NA	NA	NA	0	0	0	0	0
PB.4144.10	chr11	+	4070	17	FSM	ATG13	ENST00000359513.8	4348	17	-33	311	0	-6	multi-exon	FALSE	canonical	1	35865	junction_10	188122	8	NA	NA	TRUE	NA	NA	NA	C	coding	517	1554	342	1895	46644292	46672332	FALSE	15	TCTGTACTTTACAGCCTCCT	-15	TRUE	NA	NA	AATAAA	-7	0	0	0	2	3
PB.4144.11	chr11	+	2866	20	NIC	ATG13	novel	4199	18	NA	NA	0	-9	combination_of_known_junctions	FALSE	canonical	1	18622	junction_13	217490	3	NA	NA	TRUE	NA	NA	NA	C	coding	550	1653	514	2166	46644292	46672332	FALSE	20	TGAATCTCTAGGATTTTGTC	-15	TRUE	NA	NA	AATAAA	-11	0	0	0	0	1
PB.4144.16	chr11	+	2689	19	NIC	ATG13	novel	4199	18	NA	NA	0	-7	combination_of_known_junctions	FALSE	canonical	1	34075	junction_1	211141	2	NA	NA	TRUE	NA	NA	NA	C	coding	517	1554	434	1987	46644292	46672332	FALSE	25	AATCTCTAGGATTTTGTCAC	0	TRUE	NA	NA	AATAAA	-13	0	0	0	0	2
PB.4144.2	chr11	+	4152	18	NIC	ATG13	novel	4199	18	NA	NA	4	-2	intron_retention	FALSE	canonical	1	70433	junction_2	170455	2	NA	NA	TRUE	NA	NA	NA	C	coding	480	1443	524	1966	46644292	46672332	FALSE	10	CAGCCTCCTGTCCTGTAGGT	-25	TRUE	NA	NA	AATAAA	-18	0	0	0	0	1
PB.4144.4	chr11	+	4239	19	NIC	ATG13	novel	2351	18	NA	NA	0	2	intron_retention	FALSE	canonical	1	18622	junction_12	208365	12	NA	NA	TRUE	NA	NA	NA	C	coding	550	1653	404	2056	46644292	46672332	FALSE	15	TTACAGCCTCCTGTCCTGTA	-21	TRUE	NA	NA	AATAAA	-15	1	0	1	5	3
PB.4144.5	chr11	+	4202	18	FSM	ATG13	ENST00000526508.5	4199	18	-6	3	0	-3	multi-exon	FALSE	canonical	1	26314	junction_2	201700	3	NA	NA	TRUE	NA	NA	NA	C	coding	517	1554	464	2017	46644292	46672332	FALSE	15	ACAGCCTCCTGTCCTGTAGG	-21	TRUE	NA	NA	AATAAA	-17	0	0	0	0	0
PB.4144.6	chr11	+	4137	18	NIC	ATG13	novel	4199	18	NA	NA	2	1	intron_retention	FALSE	canonical	1	35865	junction_11	191798	8	NA	NA	TRUE	NA	NA	NA	C	coding	517	1554	402	1955	46644292	46672332	FALSE	10	TTTACAGCCTCCTGTCCTGT	-19	TRUE	NA	NA	AATAAA	-14	0	0	1	3	2
PB.4144.7	chr11	+	4029	17	FSM	ATG13	ENST00000524625.5	4014	17	-17	2	3	-2	multi-exon	FALSE	canonical	1	84786	junction_2	143302	3	NA	NA	TRUE	NA	NA	NA	C	coding	480	1443	401	1843	46644292	46672332	FALSE	10	CAGCCTCCTGTCCTGTAGGT	-18	TRUE	NA	NA	AATAAA	-18	0	0	1	1	0
PB.4144.8	chr11	+	4252	19	NIC	ATG13	novel	4199	18	NA	NA	0	-3	intron_retention	FALSE	canonical	1	35865	junction_12	205236	6	NA	NA	TRUE	NA	NA	NA	C	coding	517	1554	514	2067	46644292	46672332	FALSE	15	ACAGCCTCCTGTCCTGTAGG	-15	TRUE	NA	NA	AATAAA	-17	0	0	1	3	1
PB.4144.9	chr11	+	4177	18	FSM	ATG13	ENST00000528494.5	2351	18	-37	-1789	0	2	multi-exon	FALSE	canonical	1	18622	junction_11	207739	3	NA	NA	TRUE	NA	NA	NA	C	coding	550	1653	342	1994	46644292	46672332	FALSE	15	TTACAGCCTCCTGTCCTGTA	-15	TRUE	NA	NA	AATAAA	-15	0	0	0	1	0
PB.4145.2	chr11	-	3386	13	FSM	ARHGAP1	ENST00000311956.9	3395	13	5	4	1	-4	multi-exon	FALSE	canonical	1	380654	junction_12	128012	99	NA	NA	TRUE	NA	NA	NA	C	coding	439	1320	114	1433	46696107	46679037	FALSE	30	AAAACTGCTCATCTGGATGT	-6	TRUE	NA	NA	AATAAA	-12	1	1	5	19	9
PB.4145.3	chr11	-	3232	12	NIC	ARHGAP1	novel	3395	13	NA	NA	11	-4	combination_of_known_junctions	FALSE	canonical	1	24651	junction_8	217142	3	NA	NA	TRUE	NA	NA	NA	C	coding	395	1188	92	1279	46696107	46679037	FALSE	30	AAAACTGCTCATCTGGATGT	16	TRUE	NA	NA	AATAAA	-12	0	0	0	0	0
PB.4146.1	chr11	+	2494	5	FSM	ZNF408	ENST00000311764.2	2442	5	-51	-1	-51	1	multi-exon	TRUE	canonical	1	90260	junction_2	24567.9	31	NA	NA	TRUE	NA	NA	NA	A	coding	720	2163	282	2444	46701048	46705863	FALSE	5	TGCTGCGTGTCTGCATCTTC	-264	FALSE	NA	NA	CATAAA	-18	2	4	0	4	8
PB.4147.13	chr11	-	2354	13	NIC	CKAP5	novel	3084	19	NA	NA	-81	-1	combination_of_known_junctions	FALSE	canonical	1	7943	junction_11	377703	4	NA	NA	TRUE	NA	NA	NA	C	coding	590	1773	100	1872	46760655	46744023	FALSE	25	ACCTGACTCCCAAGATGCTC	9508	FALSE	NA	NA	AATAAA	-16	0	0	0	0	0
PB.4147.18	chr11	-	6677	44	FSM	CKAP5	ENST00000529230.5	7121	44	-51	495	16	-3	multi-exon	FALSE	canonical	1	318378	junction_43	207753	19	NA	NA	TRUE	NA	NA	NA	C	coding	2032	6099	99	6197	46821231	46744023	FALSE	30	ATACCTGACTCCCAAGATGC	-3	TRUE	NA	NA	AATAAA	-14	1	0	1	2	0
PB.4147.25	chr11	-	4485	28	NNC	CKAP5	novel	7121	44	NA	NA	150	-4	at_least_one_novel_splicesite	FALSE	canonical	1	225	junction_10	233638	2	NA	NA	TRUE	NA	NA	NA	C	coding	1330	3993	14	4006	46784511	46744023	FALSE	30	TATACCTGACTCCCAAGATG	NA	FALSE	NA	NA	AATAAA	-13	0	0	0	2	0
PB.4199.1	chr11	+	1827	8	FSM	SERPING1	ENST00000278407.8	2002	8	167	8	2	-1	multi-exon	FALSE	canonical	1	796269	junction_1	390592	31	NA	NA	TRUE	NA	NA	NA	C	coding	500	1503	61	1563	57598271	57614581	FALSE	5	TGACTTTCTCTGCTTTGCCT	0	TRUE	NA	NA	AATAAA	-14	7	3	4	2	7
PB.4199.2	chr11	+	2052	7	ISM	SERPING1	ENST00000278407.8	2002	8	470	6	185	0	5prime_fragment	FALSE	canonical	1	1056895	junction_1	297937	20	NA	NA	TRUE	NA	NA	NA	C	coding	534	1605	182	1786	57598169	57614581	FALSE	5	ACTTTCTCTGCTTTGCCTTT	0	TRUE	NA	NA	AATAAA	-16	0	6	4	2	4
PB.4199.3	chr11	+	1415	6	FSM	SERPING1	ENST00000531133.5	1004	6	-145	-266	-107	0	multi-exon	FALSE	canonical	1	20411	junction_1	710118	22	NA	NA	TRUE	NA	NA	NA	C	coding	191	576	574	1149	57606446	57614581	FALSE	5	ACTTTCTCTGCTTTGCCTTT	-8030	FALSE	NA	NA	AATAAA	-16	1	6	2	0	6
PB.4199.4	chr11	+	1453	7	NIC	SERPING1	novel	2002	8	NA	NA	-56	0	combination_of_known_junctions	FALSE	canonical	1	1996	junction_5	873475	4	NA	NA	TRUE	NA	NA	NA	C	coding	167	504	684	1187	57606770	57614581	FALSE	5	ACTTTCTCTGCTTTGCCTTT	-7979	FALSE	NA	NA	AATAAA	-16	1	2	0	1	0
PB.4200.2	chr11	-	1971	3	ISM	YPEL4	ENST00000528797.5	1912	4	121	1	60	0	5prime_fragment	FALSE	canonical	1	88115	junction_2	12660	2	NA	NA	TRUE	NA	NA	NA	C	non_coding	NA	NA	NA	NA	NA	NA	NA	20	AGGCAACCTGTCCTCTGACT	2481	FALSE	NA	NA	AATAAA	-19	0	2	0	0	0
PB.4200.3	chr11	-	1593	5	NIC	YPEL4	novel	4000	5	NA	NA	-27	0	combination_of_known_junctions	FALSE	canonical	1	2812	junction_4	41148.9	2	NA	NA	TRUE	NA	NA	NA	C	coding	127	384	317	700	57647107	57645981	FALSE	20	AGGCAACCTGTCCTCTGACT	2333	FALSE	NA	NA	AATAAA	-19	0	0	2	0	0
PB.4200.6	chr11	-	1682	5	FSM	YPEL4	ENST00000300022.8	1690	5	6	2	-2	-1	multi-exon	FALSE	canonical	1	37634	junction_4	28646.6	83	NA	NA	TRUE	NA	NA	NA	C	coding	127	384	407	790	57647107	57645981	FALSE	20	GAGGCAACCTGTCCTCTGAC	5	TRUE	NA	NA	AATAAA	-18	10	12	25	2	29
PB.4200.7	chr11	-	2030	4	FSM	YPEL4	ENST00000524592.1	1893	4	-135	-2	-1	2	multi-exon	FALSE	canonical	1	37634	junction_3	31508.8	14	NA	NA	TRUE	NA	NA	NA	C	non_coding	NA	NA	NA	NA	NA	NA	NA	20	TGAGGCAACCTGTCCTCTGA	1	TRUE	NA	NA	AATAAA	-17	0	3	1	0	7
PB.4201.1	chr11	+	1823	3	FSM	CLP1	ENST00000533682.2	1828	3	3	2	2	-1	multi-exon	FALSE	canonical	1	154549	junction_2	25608.5	8	NA	NA	TRUE	NA	NA	NA	A	coding	425	1278	119	1396	57659477	57661436	FALSE	35	TAGAAGTTGGTATAATTTAT	3	TRUE	NA	NA	AATAAA	-17	2	0	0	1	1
PB.4202.1	chr11	+	4701	12	FSM	ZDHHC5	ENST00000287169.8	4443	12	-260	2	107	-2	multi-exon	FALSE	canonical	1	307468	junction_1	138518	15	NA	NA	TRUE	NA	NA	NA	C	coding	715	2148	1405	3552	57673091	57700031	FALSE	20	AACCAGCGCCCCCTGACTTG	23	TRUE	NA	NA	AATAAA	-16	0	0	0	5	2
PB.4202.3	chr11	+	4617	11	NIC	ZDHHC5	novel	4443	12	NA	NA	-37	-3	intron_retention	FALSE	canonical	1	307468	junction_1	141036	2	NA	NA	TRUE	NA	NA	NA	C	coding	529	1590	1880	3469	57690336	57700031	FALSE	20	TAACCAGCGCCCCCTGACTT	-50	TRUE	NA	NA	AATAAA	-15	0	0	0	0	0
PB.4203.1	chr11	-	1226	5	FSM	MED19	ENST00000431606.4	1203	5	-20	-3	-20	3	multi-exon	FALSE	canonical	1	319405	junction_4	25860.1	16	NA	NA	TRUE	NA	NA	NA	C	coding	244	735	165	899	57712179	57704038	FALSE	15	GCTGAAGTGTGACTGCCTGT	-106	FALSE	NA	NA	TTTAAA	-28	1	0	2	2	4
PB.4204.1	chr11	+	2507	5	NIC	TMX2	novel	1697	8	NA	NA	-23	-1	intron_retention	FALSE	canonical	1	113832	junction_2	350535	3	NA	NA	TRUE	NA	NA	NA	C	coding	115	348	1662	2009	57740127	57740474	FALSE	5	ATTGCGCGTTTGTGTGTTTC	-23	FALSE	NA	NA	AATAAA	-21	0	0	1	0	0
PB.4204.2	chr11	+	2666	4	NIC	TMX2	novel	1697	8	NA	NA	-16	2	intron_retention	FALSE	canonical	1	295279	junction_3	332110	3	NA	NA	TRUE	NA	NA	NA	C	coding	115	348	1822	2169	57740127	57740474	FALSE	5	GATTGCGCGTTTGTGTGTTT	-16	TRUE	NA	NA	AATAAA	-20	0	0	0	0	0
PB.4204.3	chr11	+	2457	5	NIC	TMX2	novel	1697	8	NA	NA	-9	-1	intron_retention	FALSE	canonical	1	242659	junction_2	321918	2	NA	NA	TRUE	NA	NA	NA	C	coding	172	519	1212	1730	57738595	57740245	FALSE	5	ATTGCGCGTTTGTGTGTTTC	-9	TRUE	NA	NA	AATAAA	-21	0	0	0	0	0
PB.4204.4	chr11	+	2742	3	NIC	TMX2	novel	1645	8	NA	NA	0	-1	intron_retention	FALSE	canonical	1	295279	junction_2	373844	7	NA	NA	TRUE	NA	NA	NA	C	coding	115	348	1897	2244	57740127	57740474	FALSE	5	ATTGCGCGTTTGTGTGTTTC	0	TRUE	NA	NA	AATAAA	-21	0	0	0	0	0
PB.4204.5	chr11	+	2574	4	NIC	TMX2	novel	1697	8	NA	NA	0	2	intron_retention	FALSE	canonical	1	113832	junction_2	402112	4	NA	NA	TRUE	NA	NA	NA	C	coding	115	348	1730	2077	57740127	57740474	FALSE	5	GATTGCGCGTTTGTGTGTTT	0	TRUE	NA	NA	AATAAA	-20	0	0	0	0	0
PB.4204.6	chr11	+	1643	8	FSM	TMX2	ENST00000278422.9	1645	8	0	2	0	2	multi-exon	FALSE	canonical	1	153040	junction_2	278480	20	NA	NA	TRUE	NA	NA	NA	C	coding	296	891	27	917	57712619	57740245	FALSE	5	GATTGCGCGTTTGTGTGTTT	0	TRUE	NA	NA	AATAAA	-20	0	1	5	3	2
PB.4204.7	chr11	+	1643	7	NIC	TMX2	novel	1697	8	NA	NA	0	2	combination_of_known_junctions	FALSE	canonical	1	6826	junction_3	334160	4	NA	NA	TRUE	NA	NA	NA	C	coding	115	348	799	1146	57740127	57740474	FALSE	5	GATTGCGCGTTTGTGTGTTT	0	TRUE	NA	NA	AATAAA	-20	0	0	0	0	0
PB.4204.8	chr11	+	1719	8	FSM	TMX2	ENST00000529403.1	1697	8	-20	-2	1	2	multi-exon	FALSE	canonical	1	113832	junction_2	283343	22	NA	NA	TRUE	NA	NA	NA	C	coding	202	609	385	993	57737945	57740245	FALSE	5	GATTGCGCGTTTGTGTGTTT	1	TRUE	NA	NA	AATAAA	-20	4	1	2	6	2
PB.4204.9	chr11	+	1690	8	NNC	TMX2	novel	1697	8	NA	NA	0	2	at_least_one_novel_splicesite	FALSE	canonical	1	8683	junction_1	117210	2	NA	NA	TRUE	NA	NA	NA	C	coding	202	609	356	964	57737945	57740245	FALSE	5	GATTGCGCGTTTGTGTGTTT	7	TRUE	NA	NA	AATAAA	-20	1	0	0	1	0
PB.4206.1	chr11	+	5397	19	FSM	CTNND1	ENST00000358694.10	6135	19	5	733	1	505	multi-exon	FALSE	canonical	1	198383	junction_1	311352	3	NA	NA	TRUE	NA	NA	NA	C	coding	933	2802	459	3260	57791479	57816308	FALSE	10	TATGTGGGGGGTCTGTGTCA	-5	TRUE	NA	NA	AATAAA	-15	0	0	0	0	0
PB.4206.3	chr11	+	6181	19	NIC	CTNND1	novel	6313	21	NA	NA	14	505	intron_retention	FALSE	canonical	1	41243	junction_11	390248	2	NA	NA	TRUE	NA	NA	NA	C	coding	946	2841	429	3269	57791479	57815533	FALSE	10	TATGTGGGGGGTCTGTGTCA	25	TRUE	NA	NA	AATAAA	-15	0	0	0	0	0
PB.4206.4	chr11	+	5313	19	NIC	CTNND1	novel	6226	20	NA	NA	14	505	combination_of_known_junctions	FALSE	canonical	1	38372	junction_3	406299	7	NA	NA	TRUE	NA	NA	NA	C	coding	915	2748	429	3176	57791479	57816308	FALSE	10	TATGTGGGGGGTCTGTGTCA	25	TRUE	NA	NA	AATAAA	-15	0	0	0	1	1
PB.4206.5	chr11	+	5363	20	NIC	CTNND1	novel	6226	20	NA	NA	37	506	combination_of_known_junctions	FALSE	canonical	1	41243	junction_11	380294	13	NA	NA	TRUE	NA	NA	NA	C	coding	939	2820	406	3225	57791479	57816308	FALSE	10	ATGTGGGGGGTCTGTGTCAT	48	TRUE	NA	NA	AATAAA	-16	0	0	0	5	0
PB.4206.6	chr11	+	5495	20	NIC	CTNND1	novel	866	4	NA	NA	-44	506	combination_of_known_junctions	FALSE	canonical	1	739	junction_1	396658	6	NA	NA	TRUE	NA	NA	NA	C	coding	939	2820	538	3357	57791479	57816308	FALSE	10	ATGTGGGGGGTCTGTGTCAT	-8148	FALSE	NA	NA	AATAAA	-16	0	0	0	0	0
PB.4364.2	chr11	-	3641	10	FSM	MAP3K11	ENST00000309100.8	3543	10	-98	0	-70	0	multi-exon	FALSE	canonical	1	416646	junction_2	86503.5	28	NA	NA	TRUE	NA	NA	NA	C	coding	847	2544	564	3107	65613756	65598291	FALSE	15	CATGTAGCCTGTCACCTTTC	2268	FALSE	NA	NA	AATAAA	-20	1	1	7	5	7
PB.4364.3	chr11	-	3631	11	NIC	MAP3K11	novel	3543	10	NA	NA	-11	0	combination_of_known_junctions	FALSE	canonical	1	6627	junction_2	235135	2	NA	NA	TRUE	NA	NA	NA	C	coding	656	1971	505	2475	65613756	65599679	TRUE	20	ACATGTAGCCTGTCACCTTT	-40	TRUE	NA	NA	AATAAA	-19	0	0	0	1	1
PB.4364.5	chr11	-	3882	1	FSM	MAP3K11	ENST00000527304.1	5605	1	1720	3	-1215	-3	mono-exon	FALSE	NA	NA	NA	NA	NA	2	NA	NA	NA	NA	NA	NA	C	coding	102	309	1158	1466	65611359	65611051	NA	85	AAGAAAAAAAAAAAAGGAAA	4071	FALSE	NA	NA	NA	NA	0	0	0	0	0
PB.4366.1	chr11	+	3502	16	FSM	SIPA1	ENST00000534313.6	3499	16	3	-6	3	0	multi-exon	TRUE	canonical	1	177220	junction_1	177450	15	NA	NA	TRUE	NA	NA	NA	C	coding	1042	3129	171	3299	65640922	65650715	FALSE	15	TCTGTGTCTGAACATGTGTC	-32	TRUE	NA	NA	AGTAAA	-14	0	0	0	3	5
PB.4366.2	chr11	+	1316	8	ISM	SIPA1	ENST00000394224.3	3628	16	7247	1	2	-1	5prime_fragment	FALSE	canonical	1	245954	junction_1	158599	3	NA	NA	TRUE	NA	NA	NA	C	coding	126	381	734	1114	65649952	65650715	FALSE	15	GTCTGTGTCTGAACATGTGT	0	TRUE	NA	NA	AGTAAA	-13	0	2	1	0	0
PB.4367.4	chr11	-	2543	11	FSM	RELA	ENST00000406246.8	2517	11	-28	2	0	-1	multi-exon	FALSE	canonical	1	470433	junction_10	177275	38	NA	NA	TRUE	NA	NA	NA	C	coding	551	1656	113	1768	65662832	65654378	FALSE	15	GGCTAGAGATCCGCTTTTTT	-1	TRUE	NA	NA	AATAAA	-15	2	0	3	2	13
PB.4368.1	chr11	+	2219	14	FSM	KAT5	ENST00000377046.7	2237	14	19	-1	-3	1	multi-exon	TRUE	canonical	1	127313	junction_1	202287	29	NA	NA	TRUE	NA	NA	NA	C	coding	513	1542	254	1795	65712268	65719181	FALSE	25	AGCCATGCAAAGTTCTTGGT	-19	TRUE	NA	NA	AATAAA	-18	2	2	5	4	4
PB.4368.10	chr11	+	2026	12	ISM	KAT5	ENST00000341318.9	2080	13	375	-1	0	1	5prime_fragment	FALSE	canonical	1	165236	junction_2	188907	4	NA	NA	TRUE	NA	NA	NA	C	coding	302	909	694	1602	65714537	65719181	FALSE	25	AGCCATGCAAAGTTCTTGGT	-137	FALSE	NA	NA	AATAAA	-18	2	0	1	0	1
PB.4368.12	chr11	+	1895	5	ISM	KAT5	ENST00000534650.5	1875	11	3188	-2	-425	1	5prime_fragment	FALSE	canonical	1	477856	junction_2	103006	2	NA	NA	TRUE	NA	NA	NA	C	coding	173	522	950	1471	65716757	65719181	FALSE	25	AGCCATGCAAAGTTCTTGGT	3044	FALSE	NA	NA	AATAAA	-18	0	2	0	0	0
PB.4368.2	chr11	+	2061	13	FSM	KAT5	ENST00000352980.8	2059	13	-2	0	-2	0	multi-exon	FALSE	canonical	1	127313	junction_1	168233	42	NA	NA	TRUE	NA	NA	NA	C	coding	461	1386	253	1638	65712268	65719181	FALSE	25	GAGCCATGCAAAGTTCTTGG	-18	TRUE	NA	NA	AATAAA	-17	1	1	9	2	8
PB.4368.3	chr11	+	2240	14	NIC	KAT5	novel	2237	14	NA	NA	0	0	combination_of_known_junctions	FALSE	canonical	1	14553	junction_12	218923	4	NA	NA	TRUE	NA	NA	NA	C	coding	442	1329	251	1579	65712268	65718753	TRUE	30	AGAGCCATGCAAAGTTCTTG	-16	TRUE	NA	NA	AATAAA	-16	0	0	1	0	0
PB.4368.4	chr11	+	2079	13	FSM	KAT5	ENST00000341318.9	2080	13	0	1	0	0	multi-exon	FALSE	canonical	1	165236	junction_3	181962	10	NA	NA	TRUE	NA	NA	NA	C	coding	546	1641	17	1657	65712268	65719181	FALSE	30	AGAGCCATGCAAAGTTCTTG	0	TRUE	NA	NA	AATAAA	-16	0	0	1	1	0
PB.4368.6	chr11	+	1923	12	FSM	KAT5	ENST00000530446.5	1697	12	13	-239	0	0	multi-exon	FALSE	canonical	1	332203	junction_3	124951	13	NA	NA	TRUE	NA	NA	NA	C	coding	494	1485	17	1501	65712268	65719181	FALSE	30	AGAGCCATGCAAAGTTCTTG	0	TRUE	NA	NA	AATAAA	-16	0	0	1	2	2
PB.4368.7	chr11	+	2014	13	NIC	KAT5	novel	1875	11	NA	NA	-25	1	combination_of_known_junctions	FALSE	canonical	1	3131	junction_1	229664	2	NA	NA	TRUE	NA	NA	NA	C	coding	507	1524	67	1590	65712537	65719181	FALSE	25	AGCCATGCAAAGTTCTTGGT	-293	FALSE	NA	NA	AATAAA	-18	0	0	0	0	0
PB.4368.8	chr11	+	1822	12	NIC	KAT5	novel	1875	11	NA	NA	7	1	combination_of_known_junctions	FALSE	canonical	1	3131	junction_1	201452	5	NA	NA	TRUE	NA	NA	NA	C	coding	455	1368	31	1398	65712537	65719181	FALSE	25	AGCCATGCAAAGTTCTTGGT	-257	FALSE	NA	NA	AATAAA	-18	0	2	0	0	1
PB.4368.9	chr11	+	1875	11	FSM	KAT5	ENST00000534650.5	1875	11	1	-1	1	0	multi-exon	FALSE	canonical	1	332203	junction_2	125653	3	NA	NA	TRUE	NA	NA	NA	C	coding	302	909	544	1452	65714537	65719181	FALSE	25	GAGCCATGCAAAGTTCTTGG	-143	FALSE	NA	NA	AATAAA	-17	0	0	2	1	0
PB.4369.2	chr11	-	2643	4	FSM	RNASEH2C	ENST00000308418.8	2794	4	149	2	0	-2	multi-exon	FALSE	canonical	1	532021	junction_3	284379	46	NA	NA	TRUE	NA	NA	NA	C	coding	164	495	41	535	65720758	65719783	FALSE	35	AACCTTGATCAGGTAAAGCC	-1	TRUE	NA	NA	AATAAA	-19	2	2	4	6	16
PB.4369.3	chr11	-	2513	3	FSM	RNASEH2C	ENST00000528220.2	2798	3	319	-34	-13	-2	multi-exon	FALSE	canonical	1	934086	junction_1	145796	12	NA	NA	TRUE	NA	NA	NA	C	coding	81	246	160	405	65720340	65719783	FALSE	35	AACCTTGATCAGGTAAAGCC	4	TRUE	NA	NA	AATAAA	-19	1	1	3	2	3
PB.4995.1	chr11	+	3053	20	NIC	GRAMD1B	novel	6266	20	NA	NA	-10	-2	combination_of_known_junctions	FALSE	canonical	1	3955	junction_1	52777.9	2	NA	NA	TRUE	NA	NA	NA	C	coding	734	2205	391	2595	123560642	123622595	FALSE	15	TACCCCAGGCTTCCCCAGGC	-16	TRUE	NA	NA	AATAAA	-19	0	0	0	2	0
PB.4995.2	chr11	+	7589	20	FSM	GRAMD1B	ENST00000529432.5	6266	20	41	-1364	26	-2	multi-exon	FALSE	canonical	1	3248	junction_1	52851.2	2	NA	NA	TRUE	NA	NA	NA	C	coding	698	2097	323	2419	123577464	123622595	FALSE	35	AATAATAAATGGTGTGCGTG	-4509	FALSE	NA	NA	ATTAAA	-22	0	0	0	2	0
PB.5005.1	chr11	-	1294	4	NIC	ESAM	novel	1829	7	NA	NA	-8	-6	combination_of_known_junctions	FALSE	canonical	1	13733	junction_3	155344	2	NA	NA	TRUE	NA	NA	NA	C	coding	211	636	145	780	124762154	124753646	FALSE	35	AAGAAACAAGTTGCCTTTTC	-9	TRUE	NA	NA	AATAAA	-24	0	0	0	1	0
PB.5005.2	chr11	-	1821	7	FSM	ESAM	ENST00000278927.10	1829	7	0	8	0	-8	multi-exon	FALSE	canonical	1	105614	junction_6	82901.6	32	NA	NA	TRUE	NA	NA	NA	C	coding	390	1173	137	1309	124762154	124753646	FALSE	40	ATAAGAAACAAGTTGCCTTT	-1	TRUE	NA	NA	AATAAA	-22	1	1	5	3	3
PB.5082.2	chr11	-	4048	11	FSM	SNX19	ENST00000528555.5	1506	11	-24	-2518	4	-439	multi-exon	FALSE	canonical	1	30079	junction_10	65513.3	2	NA	NA	TRUE	NA	NA	NA	C	coding	372	1119	383	1501	130910323	130878422	FALSE	40	AGGAGCATGTATAAATTTTA	3	TRUE	NA	NA	AATAAA	-36	1	0	0	0	0
PB.5082.4	chr11	-	6027	11	FSM	SNX19	ENST00000265909.8	6535	11	64	444	-1	-444	multi-exon	FALSE	canonical	1	83269	junction_3	53932.8	5	NA	NA	TRUE	NA	NA	NA	C	coding	992	2979	507	3485	130915939	130878422	FALSE	40	AGCCTAGGAGCATGTATAAA	33	TRUE	NA	NA	AATAAA	-31	0	0	0	3	0
PB.5126.2	chr11	-	6084	6	ISM	OPCML	ENST00000612177.4	6250	8	285770	2	203455	-2	5prime_fragment	FALSE	canonical	1	39204	junction_4	6411.92	4	NA	NA	TRUE	NA	NA	NA	B	coding	245	738	137	874	132657186	132420193	FALSE	15	AACTTTTGGGGGGCTGTTTA	NA	FALSE	NA	NA	AATAAA	-16	0	0	0	3	0
PB.5181.1	chr11	-	2798	7	ISM	IGSF9B	ENST00000321016.12	4050	19	-211	14958	20	3410	3prime_fragment	FALSE	canonical	1	14140	junction_6	4924.59	10	NA	NA	TRUE	NA	NA	NA	B	coding	324	975	212	1186	133956754	133935609	FALSE	75	AAAAAAAAAAAAAACTCTAC	2	TRUE	NA	NA	CATAAA	-21	0	0	5	1	4
PB.5192.1	chr11	-	3891	7	FSM	B3GAT1	ENST00000392580.5	3522	7	-359	-10	-35	8	multi-exon	FALSE	canonical	1	33895	junction_5	81948	5	NA	NA	TRUE	NA	NA	NA	C	coding	334	1005	621	1625	134387659	134381938	TRUE	10	AGCCCTGCCTTATTTTGTTC	354	FALSE	NA	NA	ATTAAA	-37	0	0	0	3	1
PB.5192.10	chr11	-	5003	6	NIC	B3GAT1	novel	3976	6	NA	NA	0	0	intron_retention	FALSE	canonical	1	71139	junction_5	69834.6	2	NA	NA	TRUE	NA	NA	NA	C	coding	347	1044	530	1573	134387847	134381938	FALSE	15	CTAATCCTCTTCAGCCCTGC	-1	TRUE	NA	NA	ATTAAA	-25	0	0	0	2	0
PB.5192.2	chr11	-	3835	7	NIC	B3GAT1	novel	3976	6	NA	NA	0	4	combination_of_known_junctions	FALSE	canonical	1	71139	junction_6	71266.9	13	NA	NA	TRUE	NA	NA	NA	C	coding	347	1044	530	1573	134387847	134381938	TRUE	10	CTTCAGCCCTGCCTTATTTT	-1	TRUE	NA	NA	ATTAAA	-33	0	0	0	9	1
PB.5192.3	chr11	-	4055	7	NNC	B3GAT1	novel	3976	6	NA	NA	153	-1	intron_retention	FALSE	canonical	1	18253	junction_6	91795.5	3	NA	NA	TRUE	NA	NA	NA	C	coding	334	1005	794	1798	134387659	134381938	TRUE	10	ATCCTCTTCAGCCCTGCCTT	542	FALSE	NA	NA	ATTAAA	-28	0	0	0	2	0
PB.5192.4	chr11	-	3454	7	NNC	B3GAT1	novel	3522	7	NA	NA	-1293	0	at_least_one_novel_splicesite	FALSE	canonical	1	29038	junction_6	80019.3	2	NA	NA	TRUE	NA	NA	NA	C	coding	347	1044	155	1198	134387847	134381938	TRUE	15	AATCCTCTTCAGCCCTGCCT	NA	FALSE	NA	NA	ATTAAA	-27	0	0	0	1	0
PB.5239.1	chr12	+	2451	3	ISM	CACNA1C	ENST00000616390.1	2833	17	44725	-1672	19576	780	5prime_fragment	FALSE	canonical	1	26460	junction_2	13031	2	NA	NA	TRUE	NA	NA	NA	B	coding	122	369	343	711	2688711	2691199	FALSE	25	TTACCTTTGAACTCAAGTGC	3392	FALSE	NA	NA	AGTAAA	-29	0	0	0	0	2
PB.5477.3	chr12	-	6571	15	FSM	SOX5	ENST00000537393.5	2769	15	4	-3806	4	-373	multi-exon	FALSE	canonical	1	11176	junction_14	7143.02	2	NA	NA	TRUE	NA	NA	NA	C	coding	728	2187	43	2229	23949601	23534219	FALSE	75	AAAAAAAATAGAAAAGAGAC	26	TRUE	NA	NA	AGTAAA	-6	0	0	0	0	0
PB.5477.8	chr12	-	2881	15	FSM	SOX5	ENST00000451604.7	7076	15	-2	4197	-2	-18	multi-exon	FALSE	canonical	1	11176	junction_14	6355.38	2	NA	NA	TRUE	NA	NA	NA	C	coding	763	2292	72	2363	23949601	23534219	FALSE	75	AAAAAAAAGAAAAATGAATT	-3	TRUE	NA	NA	NA	NA	0	0	0	0	0
PB.5477.9	chr12	-	2844	15	NIC	SOX5	novel	7076	15	NA	NA	110	-18	combination_of_known_junctions	FALSE	canonical	1	550	junction_14	8244.43	2	NA	NA	TRUE	NA	NA	NA	C	coding	750	2253	74	2326	23896023	23534219	FALSE	75	AAAAAAAAGAAAAATGAATT	6789	FALSE	NA	NA	NA	NA	0	0	2	0	0
PB.5497.1	chr12	-	3101	2	NIC	SOX5	novel	1696	10	NA	NA	-12	2257	combination_of_known_splicesites	FALSE	canonical	1	2356	junction_1	0	2	NA	NA	TRUE	NA	NA	NA	C	non_coding	NA	NA	NA	NA	NA	NA	NA	30	AGTCTATTTATTAATTTGTA	-13	TRUE	NA	NA	AAAAAG	-10	0	0	0	0	0
PB.5539.2	chr12	-	8876	18	FSM	TMTC1	ENST00000539277.6	8846	18	-37	7	-37	-7	multi-exon	FALSE	canonical	1	26393	junction_13	35062.4	2	NA	NA	TRUE	NA	NA	NA	C	coding	882	2649	229	2877	29783751	29506846	FALSE	35	AAAATAAGTATGTCTGGTTT	-68	FALSE	NA	NA	ATTAAA	-36	0	0	0	1	0
PB.5565.3	chr12	-	3274	20	FSM	CPNE8	ENST00000331366.10	3431	20	0	157	0	-2	multi-exon	FALSE	canonical	1	90597	junction_17	17900.9	5	NA	NA	TRUE	NA	NA	NA	C	coding	564	1695	58	1752	38905534	38653882	FALSE	20	AACTATTTGCTTTGTACGTT	-1	TRUE	NA	NA	ATTAAA	-14	0	0	0	1	0
PB.5781.1	chr12	-	818	7	FSM	TAC3	ENST00000458521.7	804	7	-16	2	-7	-2	multi-exon	FALSE	canonical	1	39317	junction_6	10027.4	4	NA	NA	TRUE	NA	NA	NA	A	coding	121	366	165	530	57015797	57012379	TRUE	15	AATGATGTGGTGTGTGTGTT	-17	FALSE	NA	NA	AATAAA	-16	0	1	1	0	1
PB.5783.1	chr12	+	2828	7	FSM	NAB2	ENST00000300131.8	2491	7	-339	2	-268	-1	multi-exon	FALSE	canonical	1	126989	junction_1	120755	74	NA	NA	TRUE	NA	NA	NA	C	coding	525	1578	498	2075	57089272	57094721	FALSE	15	GATCTATGACCCCTGCCTTG	-1324	FALSE	NA	NA	AATAAA	-19	0	1	19	10	22
PB.5783.2	chr12	+	2991	6	NIC	NAB2	novel	2491	7	NA	NA	-96	-1	intron_retention	FALSE	canonical	1	126989	junction_1	123422	8	NA	NA	TRUE	NA	NA	NA	C	coding	364	1095	326	1420	57089272	57092585	TRUE	15	GATCTATGACCCCTGCCTTG	-1152	FALSE	NA	NA	AATAAA	-19	0	0	1	0	3
PB.5783.3	chr12	+	2384	7	NIC	NAB2	novel	2491	7	NA	NA	0	0	combination_of_known_junctions	FALSE	canonical	1	974	junction_1	159242	2	NA	NA	TRUE	NA	NA	NA	C	coding	442	1329	302	1630	57091291	57094721	FALSE	20	ATCTATGACCCCTGCCTTGA	0	TRUE	NA	NA	AATAAA	-20	0	0	1	0	1
PB.5783.4	chr12	+	2295	6	FSM	NAB2	ENST00000342556.6	2318	6	20	3	0	-3	multi-exon	FALSE	canonical	1	40611	junction_5	176814	10	NA	NA	TRUE	NA	NA	NA	C	coding	461	1386	159	1544	57089272	57094721	FALSE	20	AGGATCTATGACCCCTGCCT	0	TRUE	NA	NA	AATAAA	-17	0	0	2	1	1
PB.5783.5	chr12	+	1845	8	NNC	NAB2	novel	2491	7	NA	NA	0	-1	at_least_one_novel_splicesite	FALSE	canonical	1	1407	junction_2	160632	4	NA	NA	TRUE	NA	NA	NA	C	coding	253	762	331	1092	57091214	57094721	FALSE	15	GATCTATGACCCCTGCCTTG	0	TRUE	NA	NA	AATAAA	-19	0	0	2	0	1
PB.5784.1	chr12	-	3970	22	FSM	STAT6	ENST00000300134.8	3963	22	-13	6	-1	-6	multi-exon	TRUE	canonical	1	530763	junction_21	255617	5	NA	NA	TRUE	NA	NA	NA	C	coding	847	2544	269	2812	57108278	57096572	FALSE	50	TGAAAAGAAAGACGCTCTAA	-23	TRUE	NA	NA	AATAAA	-45	0	0	1	4	0
PB.5787.2	chr12	+	5694	35	NNC	LRP1	novel	14897	89	NA	NA	-4166	-1	at_least_one_novel_splicesite	FALSE	canonical	1	1695	junction_10	340523	2	NA	NA	TRUE	NA	NA	NA	B	coding	1474	4425	486	4910	57197590	57212555	FALSE	95	TAAAAAAAAAAAAAAAAAAA	-3152	FALSE	NA	NA	AATAAA	-5	0	0	0	0	2
PB.5788.1	chr12	+	1772	2	FSM	NXPH4	ENST00000349394.6	1805	2	32	1	-3	0	multi-exon	FALSE	canonical	1	45433	junction_1	0	13	NA	NA	TRUE	NA	NA	NA	A	coding	308	927	145	1071	57216970	57225747	FALSE	15	ACGCCTGTGTGAGACCTTTG	-9324	FALSE	NA	NA	AATAAA	-15	0	0	2	1	1
PB.5789.1	chr12	+	1896	11	FSM	SHMT2	ENST00000556825.5	2215	11	110	209	-1	0	multi-exon	FALSE	canonical	1	83795	junction_2	604203	2	NA	NA	TRUE	NA	NA	NA	C	coding	506	1521	11	1531	57229693	57234361	FALSE	15	CCTGAGTTTCCATTACTGTG	-9733	FALSE	NA	NA	AATAAA	-13	0	0	0	0	0
PB.5789.2	chr12	+	2156	12	FSM	SHMT2	ENST00000328923.8	2157	12	0	1	0	-1	multi-exon	FALSE	canonical	1	1397981	junction_10	312797	10	NA	NA	TRUE	NA	NA	NA	C	coding	504	1515	69	1583	57229779	57234361	FALSE	10	ACGGCTGCTTCTGTTTGATC	0	TRUE	NA	NA	AATGAA	-15	1	1	0	2	2
PB.5789.4	chr12	+	2167	12	FSM	SHMT2	ENST00000414700.7	2006	12	47	-208	18	-1	multi-exon	FALSE	canonical	1	140023	junction_1	566152	2	NA	NA	TRUE	NA	NA	NA	C	coding	483	1452	143	1594	57230833	57234361	FALSE	10	ACGGCTGCTTCTGTTTGATC	-34	TRUE	NA	NA	AATGAA	-15	0	2	0	0	0
PB.5790.1	chr12	-	3013	4	FSM	NDUFA4L2	ENST00000554503.5	1177	4	-1838	2	1516	0	multi-exon	FALSE	canonical	1	312190	junction_2	28396.2	2	NA	NA	TRUE	NA	NA	NA	C	coding	114	345	2378	2722	57235540	57235196	FALSE	20	AATTTGCTGCGCCTGCTAAT	9961	FALSE	NA	NA	AATACA	-19	0	0	0	0	0
PB.5790.2	chr12	-	1055	5	NNC	NDUFA4L2	novel	1186	5	NA	NA	-29	0	at_least_one_novel_splicesite	FALSE	canonical	1	7580	junction_4	148306	3	NA	NA	TRUE	NA	NA	NA	C	coding	130	393	5	397	57240740	57235563	FALSE	20	AATTTGCTGCGCCTGCTAAT	-11	TRUE	NA	NA	AATACA	-19	0	1	1	1	0
PB.5793.1	chr12	-	4067	23	NIC	R3HDM2	novel	4331	24	NA	NA	13	0	combination_of_known_junctions	FALSE	canonical	1	66984	junction_22	105388	3	NA	NA	TRUE	NA	NA	NA	B	coding	958	2877	182	3058	57310428	57254773	FALSE	15	CATCAGTCACTGTTTCTCTG	-6	TRUE	NA	NA	TATAAA	-21	0	0	0	0	1
PB.5793.4	chr12	-	4329	24	NIC	R3HDM2	novel	4076	23	NA	NA	33	0	combination_of_known_splicesites	FALSE	canonical	1	4785	junction_23	154526	3	NA	NA	TRUE	NA	NA	NA	B	coding	1010	3033	289	3321	57310428	57254773	FALSE	20	ACATCAGTCACTGTTTCTCT	0	TRUE	NA	NA	TATAAA	-20	0	0	1	1	1
PB.6103.2	chr12	-	1780	2	FSM	BTG1	ENST00000256015.5	4629	2	-1	2850	-1	990	multi-exon	FALSE	canonical	1	1630082	junction_1	0	83	NA	NA	TRUE	NA	NA	NA	C	coding	171	516	313	828	92145535	92144080	FALSE	30	TAATCAATCTCTTGTCATGA	-2	TRUE	NA	NA	AATAAA	-22	0	0	6	1	9
PB.6190.1	chr12	+	2471	2	FSM	ASCL1	ENST00000266744.4	2481	2	0	10	0	-10	multi-exon	FALSE	canonical	1	46689	junction_1	0	13	NA	NA	TRUE	NA	NA	NA	C	coding	236	711	572	1282	102958245	102958955	TRUE	55	AAAATGAAAATAATCAGCTG	0	TRUE	NA	NA	AATAAA	-17	0	2	0	1	3
PB.6261.14	chr12	+	2935	13	NIC	ATP2A2	novel	4453	21	NA	NA	3841	0	combination_of_known_junctions	FALSE	canonical	1	19846	junction_11	927001	3	NA	NA	TRUE	NA	NA	NA	C	coding	548	1647	111	1757	110334078	110347412	TRUE	20	AAATTCTCAGTGTGGTGGTG	NA	FALSE	NA	NA	AATAAA	-14	0	0	0	1	2
PB.6261.2	chr12	+	5766	21	NIC	ATP2A2	novel	4453	21	NA	NA	-24	0	intron_retention	FALSE	canonical	1	223011	junction_20	668190	27	NA	NA	TRUE	NA	NA	NA	C	coding	1042	3129	518	3646	110281790	110346470	TRUE	20	AAATTCTCAGTGTGGTGGTG	7	TRUE	NA	NA	AATAAA	-14	0	0	1	23	0
PB.6261.33	chr12	+	2831	3	ISM	ATP2A2	ENST00000377685.9	5702	20	64382	-34	242	1	5prime_fragment	FALSE	canonical	1	223011	junction_2	1.52282e+06	13	NA	NA	TRUE	NA	NA	NA	C	coding	119	360	351	710	110346029	110346470	TRUE	20	AATTCTCAGTGTGGTGGTGA	-1822	FALSE	NA	NA	AATAAA	-15	0	0	4	4	5
PB.6444.1	chr12	-	3309	11	FSM	ABCB9	ENST00000346530.9	3399	11	90	0	-17	0	multi-exon	FALSE	canonical	1	2319	junction_5	16973.1	2	NA	NA	TRUE	NA	NA	NA	C	coding	723	2172	221	2392	122960235	122929911	FALSE	20	AACCTCTGACTTCTACTTGG	8146	FALSE	NA	NA	AATAAA	-21	0	0	1	0	0
PB.6444.2	chr12	-	1947	5	FSM	ABCB9	ENST00000546289.5	917	5	-13	-1017	-13	0	multi-exon	FALSE	canonical	1	13429	junction_4	19380.6	3	NA	NA	TRUE	NA	NA	NA	C	coding	340	1023	8	1030	122944681	122929911	FALSE	20	AACCTCTGACTTCTACTTGG	NA	FALSE	NA	NA	AATAAA	-21	2	0	0	0	1
PB.6444.4	chr12	-	3271	11	NIC	ABCB9	novel	3330	11	NA	NA	4	-1	combination_of_known_junctions	FALSE	canonical	1	9676	junction_8	17959.3	2	NA	NA	TRUE	NA	NA	NA	C	coding	409	1230	1126	2355	122948794	122929911	FALSE	20	TAACCTCTGACTTCTACTTG	6	TRUE	NA	NA	AATAAA	-20	0	0	0	0	1
PB.6444.6	chr12	-	3229	11	FSM	ABCB9	ENST00000540285.5	3330	11	99	2	1	-2	multi-exon	FALSE	canonical	1	13429	junction_4	14056.4	7	NA	NA	TRUE	NA	NA	NA	C	coding	703	2112	203	2314	122960235	122929911	FALSE	20	CTAACCTCTGACTTCTACTT	0	TRUE	NA	NA	AATAAA	-19	0	0	0	2	5
PB.6444.7	chr12	-	3458	12	FSM	ABCB9	ENST00000280560.13	3484	12	18	8	15	0	multi-exon	FALSE	canonical	1	37343	junction_9	8505.84	11	NA	NA	TRUE	NA	NA	NA	C	coding	766	2301	247	2547	122960235	122929911	FALSE	20	ACCCCTAACCTCTGACTTCT	17	TRUE	NA	NA	AATAAA	-15	0	0	2	3	2
PB.6444.8	chr12	-	3487	12	NIC	ABCB9	novel	3484	12	NA	NA	10	-2	combination_of_known_junctions	FALSE	canonical	1	9676	junction_9	14246.5	2	NA	NA	TRUE	NA	NA	NA	C	coding	472	1419	1160	2578	122948794	122929911	FALSE	20	TTACCCCTAACCTCTGACTT	8075	FALSE	NA	NA	AATAAA	-13	0	0	0	1	0
PB.6445.1	chr12	+	1188	7	FSM	OGFOD2	ENST00000228922.11	1780	7	0	592	0	10	multi-exon	FALSE	canonical	1	92972	junction_4	67525	2	NA	NA	TRUE	NA	NA	NA	C	coding	350	1053	33	1085	122975252	122979346	FALSE	15	AACGGTGTGCCAGCTTCTGG	-24	TRUE	NA	NA	AATAAA	-31	1	1	0	0	0
PB.6445.2	chr12	+	3235	6	NIC	OGFOD2	novel	1780	7	NA	NA	-6	-2	intron_retention	FALSE	canonical	1	95814	junction_1	66024.6	2	NA	NA	TRUE	NA	NA	NA	C	coding	186	561	1983	2543	122978531	122979346	FALSE	15	AAGATCCCTTTGTGTTTGCG	-11	TRUE	NA	NA	NA	NA	0	0	0	0	0
PB.6445.3	chr12	+	2972	5	ISM	OGFOD2	ENST00000536150.5	1956	6	517	-1	-1	1	5prime_fragment	FALSE	canonical	1	92972	junction_2	72368.3	2	NA	NA	TRUE	NA	NA	NA	C	coding	186	561	1714	2274	122978531	122979346	FALSE	0	CCTTTGTGTTTGCGGCTGTC	0	TRUE	NA	NA	NA	NA	0	0	0	1	0
PB.6446.1	chr12	+	1993	5	NIC	ARL6IP4	novel	1644	6	NA	NA	34	0	intron_retention	FALSE	canonical	1	328871	junction_1	1.36945e+06	2	NA	NA	TRUE	NA	NA	NA	C	coding	237	714	1047	1760	122981140	122982676	FALSE	0	TTTCTCTGTTCTGTGGCTTT	-1692	FALSE	NA	NA	ATTAAA	-17	0	0	0	0	0
PB.6446.10	chr12	+	966	6	NIC	ARL6IP4	novel	1644	6	NA	NA	0	1	combination_of_known_junctions	FALSE	canonical	1	139420	junction_2	1.46954e+06	2	NA	NA	TRUE	NA	NA	NA	C	coding	226	681	55	735	122981140	122982676	FALSE	5	ACTTTCTCTGTTCTGTGGCT	22	TRUE	NA	NA	ATTAAA	-15	0	1	0	0	0
PB.6446.11	chr12	+	900	6	NIC	ARL6IP4	novel	818	6	NA	NA	0	0	combination_of_known_junctions	FALSE	canonical	1	27880	junction_3	1.49604e+06	3	NA	NA	TRUE	NA	NA	NA	C	coding	181	546	122	667	122981140	122982676	FALSE	0	TTTCTCTGTTCTGTGGCTTT	22	TRUE	NA	NA	ATTAAA	-17	1	1	0	0	0
PB.6446.13	chr12	+	1064	6	NIC	ARL6IP4	novel	1644	6	NA	NA	4	0	combination_of_known_junctions	FALSE	canonical	1	310641	junction_1	1.51563e+06	8	NA	NA	TRUE	NA	NA	NA	C	coding	237	714	118	831	122981140	122982676	FALSE	0	TTTCTCTGTTCTGTGGCTTT	26	TRUE	NA	NA	ATTAAA	-17	3	0	0	3	0
PB.6446.14	chr12	+	1806	3	FSM	ARL6IP4	ENST00000540708.5	1782	3	-5	-19	-5	0	multi-exon	FALSE	canonical	1	310641	junction_1	1492181	3	NA	NA	TRUE	NA	NA	NA	C	coding	44	135	889	1023	122981992	122982126	FALSE	0	TTTCTCTGTTCTGTGGCTTT	30	TRUE	NA	NA	ATTAAA	-17	0	1	0	0	0
PB.6446.15	chr12	+	1327	5	NIC	ARL6IP4	novel	796	6	NA	NA	-3	1	intron_retention	FALSE	canonical	1	310641	junction_1	1.37682e+06	2	NA	NA	TRUE	NA	NA	NA	C	coding	69	210	887	1096	122981992	122982676	FALSE	5	ACTTTCTCTGTTCTGTGGCT	32	TRUE	NA	NA	ATTAAA	-15	0	2	0	0	0
PB.6446.16	chr12	+	1077	6	NIC	ARL6IP4	novel	1318	6	NA	NA	-3	1	combination_of_known_junctions	FALSE	canonical	1	38389	junction_1	1.45236e+06	3	NA	NA	TRUE	NA	NA	NA	C	coding	218	657	187	843	122981140	122982676	FALSE	0	TTCTCTGTTCTGTGGCTTTT	32	TRUE	NA	NA	ATTAAA	-18	3	0	0	0	0
PB.6446.18	chr12	+	1697	4	NIC	ARL6IP4	novel	1318	6	NA	NA	64	1	intron_retention	FALSE	canonical	1	38389	junction_1	1.39699e+06	2	NA	NA	TRUE	NA	NA	NA	C	coding	44	135	863	997	122981992	122982126	TRUE	5	ACTTTCTCTGTTCTGTGGCT	-974	FALSE	NA	NA	ATTAAA	-15	0	0	0	0	0
PB.6446.19	chr12	+	1152	5	ISM	ARL6IP4	ENST00000439686.6	796	6	161	-201	-19	1	5prime_fragment	FALSE	canonical	1	891174	junction_1	1.14559e+06	3	NA	NA	TRUE	NA	NA	NA	C	coding	229	690	232	921	122981140	122982676	FALSE	5	ACTTTCTCTGTTCTGTGGCT	-877	FALSE	NA	NA	ATTAAA	-15	0	0	1	0	2
PB.6446.2	chr12	+	1322	6	FSM	ARL6IP4	ENST00000453766.6	1491	6	174	-5	100	1	multi-exon	FALSE	canonical	1	751844	junction_1	1.28316e+06	14	NA	NA	TRUE	NA	NA	NA	C	coding	352	1059	26	1084	122980388	122982676	FALSE	0	CTGTTCTGTGGCTTTTTGTG	-5	TRUE	NA	NA	ATTAAA	-22	3	3	1	3	2
PB.6446.20	chr12	+	710	3	ISM	ARL6IP4	ENST00000456762.2	796	4	592	-178	-224	0	5prime_fragment	FALSE	canonical	1	3295003	junction_1	336836	2	NA	NA	TRUE	NA	NA	NA	C	coding	66	201	187	387	122981992	122982586	FALSE	0	TTTCTCTGTTCTGTGGCTTT	-57	FALSE	NA	NA	ATTAAA	-17	0	2	0	0	0
PB.6446.3	chr12	+	1049	6	FSM	ARL6IP4	ENST00000543566.5	1591	6	538	4	-84	0	multi-exon	FALSE	canonical	1	751844	junction_1	1.257e+06	8	NA	NA	TRUE	NA	NA	NA	C	coding	218	657	160	816	122981140	122982676	FALSE	0	TTTCTCTGTTCTGTGGCTTT	-1188	FALSE	NA	NA	ATTAAA	-17	0	0	1	4	1
PB.6446.4	chr12	+	1014	6	FSM	ARL6IP4	ENST00000315580.9	1644	6	630	0	-6	0	multi-exon	FALSE	canonical	1	328871	junction_2	1.41888e+06	4	NA	NA	TRUE	NA	NA	NA	C	coding	237	714	68	781	122981140	122982676	FALSE	0	TTTCTCTGTTCTGTGGCTTT	9	TRUE	NA	NA	ATTAAA	-17	0	0	0	3	1
PB.6446.5	chr12	+	846	6	NIC	ARL6IP4	novel	1491	6	NA	NA	-6	0	combination_of_known_junctions	FALSE	canonical	1	27880	junction_3	1.43167e+06	3	NA	NA	TRUE	NA	NA	NA	C	coding	181	546	68	613	122981140	122982676	FALSE	0	TTTCTCTGTTCTGTGGCTTT	9	TRUE	NA	NA	ATTAAA	-17	0	0	1	2	0
PB.6446.7	chr12	+	1984	2	NIC	ARL6IP4	novel	818	6	NA	NA	0	1	intron_retention	FALSE	canonical	1	27880	junction_1	0	2	NA	NA	TRUE	NA	NA	NA	C	non_coding	NA	NA	NA	NA	NA	NA	NA	5	ACTTTCTCTGTTCTGTGGCT	22	TRUE	NA	NA	ATTAAA	-15	0	1	0	0	0
PB.6446.8	chr12	+	1044	6	FSM	ARL6IP4	ENST00000439686.6	796	6	-45	-203	0	0	multi-exon	FALSE	canonical	1	310641	junction_1	1.39652e+06	15	NA	NA	TRUE	NA	NA	NA	C	coding	229	690	122	811	122981140	122982676	FALSE	0	TTTCTCTGTTCTGTGGCTTT	22	TRUE	NA	NA	ATTAAA	-17	1	4	2	4	4
PB.6446.9	chr12	+	1010	6	NIC	ARL6IP4	novel	1591	6	NA	NA	0	0	combination_of_known_junctions	FALSE	canonical	1	310641	junction_1	1.3741e+06	20	NA	NA	TRUE	NA	NA	NA	C	coding	218	657	122	778	122981140	122982676	FALSE	0	CTTTCTCTGTTCTGTGGCTT	22	TRUE	NA	NA	ATTAAA	-16	4	4	4	3	3
PB.6447.2	chr12	-	3424	5	ISM	PITPNM2	ENST00000542749.5	6660	24	47054	-1	18520	0	5prime_fragment	FALSE	canonical	1	74868	junction_3	14326.7	2	NA	NA	TRUE	NA	NA	NA	B	coding	265	798	80	877	122987521	122986027	FALSE	10	CTTCTGGATCTCTTTACTGC	8018	FALSE	NA	NA	ATTAAA	-17	0	0	0	0	2
PB.6456.2	chr12	-	1211	4	FSM	CDK2AP1	ENST00000544658.5	931	4	-1	-279	-1	6	multi-exon	FALSE	canonical	1	25839	junction_3	1.11872e+06	12	NA	NA	TRUE	NA	NA	NA	C	non_coding	NA	NA	NA	NA	NA	NA	NA	25	TTAAAATGTGGGTTCCTTGA	-96	FALSE	NA	NA	AATAAA	-25	2	0	0	2	1
PB.6456.3	chr12	-	1518	4	FSM	CDK2AP1	ENST00000261692.7	1346	4	-200	28	-200	-1	multi-exon	FALSE	canonical	1	798115	junction_2	888054	25	NA	NA	TRUE	NA	NA	NA	C	coding	115	348	439	786	123271618	123261736	FALSE	30	ATTTGTATTAAAATGTGGGT	1	TRUE	NA	NA	AATAAA	-18	1	0	12	4	7
PB.6456.4	chr12	-	1341	4	FSM	CDK2AP1	ENST00000535979.5	1281	4	-61	1	-61	-1	multi-exon	FALSE	canonical	1	37422	junction_3	1.11478e+06	4	NA	NA	TRUE	NA	NA	NA	C	coding	37	114	290	403	123270913	123267196	TRUE	30	ATTTGTATTAAAATGTGGGT	-6	TRUE	NA	NA	AATAAA	-18	0	0	2	1	1
PB.6456.5	chr12	-	1099	4	FSM	CDK2AP1	ENST00000618072.4	1144	4	8	37	8	4	multi-exon	FALSE	canonical	1	24318	junction_3	1.11924e+06	4	NA	NA	TRUE	NA	NA	NA	C	coding	87	264	108	371	123267253	123261736	FALSE	45	AACAATTTGTATTAAAATGT	21	TRUE	NA	NA	AATAAA	-14	0	0	0	0	0
PB.6460.1	chr12	-	1673	3	NIC	RILPL2	novel	6141	4	NA	NA	-46	-4362	combination_of_known_splicesites	FALSE	canonical	1	95116	junction_2	311479	2	NA	NA	TRUE	NA	NA	NA	C	coding	133	402	344	745	123436420	123423095	TRUE	15	ACTCAATGTGTTTCGCCTGC	-13	FALSE	NA	NA	AGTAAA	-13	0	0	1	0	1
PB.6460.2	chr12	-	1402	4	FSM	RILPL2	ENST00000280571.9	6141	4	33	4706	33	-4706	multi-exon	FALSE	canonical	1	452471	junction_3	109960	7	NA	NA	TRUE	NA	NA	NA	C	coding	211	636	265	900	123436420	123415891	FALSE	25	TATAGCTTATCTAGAGTGGT	-1	TRUE	NA	NA	ATTAAA	-23	3	1	1	1	0
PB.6963.1	chr13	-	6199	8	ISM	RBM26	ENST00000267229.11	3624	21	56374	54	-8202	-54	5prime_fragment	FALSE	canonical	1	376624	junction_3	28680.3	2	NA	NA	TRUE	NA	NA	NA	C	coding	254	765	4822	5586	79342831	79320621	FALSE	85	AAAAAAAAAAAAGGAAAGAA	NA	FALSE	NA	NA	AATAAA	-17	0	0	0	2	0
PB.6963.2	chr13	-	4096	22	FSM	RBM26	ENST00000438737.2	4132	22	-18	54	-12	-54	multi-exon	FALSE	canonical	1	49292	junction_9	109876	3	NA	NA	TRUE	NA	NA	NA	C	coding	1007	3024	460	3483	79405774	79320621	FALSE	85	AAAAAAAAAAAAGGAAAGAA	-1	TRUE	NA	NA	AATAAA	-17	0	0	0	2	0
PB.6963.3	chr13	-	4035	21	NIC	RBM26	novel	5230	22	NA	NA	-8	-54	combination_of_known_junctions	FALSE	canonical	1	66811	junction_13	93832.7	2	NA	NA	TRUE	NA	NA	NA	C	coding	988	2967	456	3422	79405774	79320621	FALSE	85	AAAAAAAAAAAAGGAAAGAA	3	TRUE	NA	NA	AATAAA	-17	0	0	0	1	0
PB.6963.5	chr13	-	3060	18	NNC	RBM26	novel	4132	22	NA	NA	-4261	-54	at_least_one_novel_splicesite	FALSE	canonical	1	49292	junction_9	127790	2	NA	NA	TRUE	NA	NA	NA	C	coding	729	2190	258	2447	79368760	79320621	FALSE	85	AAAAAAAAAAAAGGAAAGAA	NA	FALSE	NA	NA	AATAAA	-17	0	0	0	0	1
PB.6964.6	chr13	+	4490	8	FSM	NDFIP2	ENST00000218652.11	4625	8	130	5	-24	0	multi-exon	FALSE	canonical	1	473534	junction_4	39497.1	21	NA	NA	TRUE	NA	NA	NA	C	coding	242	729	205	933	79481486	79551120	TRUE	40	AAAATAATTTATGTTCATTT	0	TRUE	NA	NA	AATAAA	-19	1	0	1	18	0
PB.7369.5	chr14	+	4442	1	FSM	FOXG1	ENST00000313071.6	4890	1	2429	-1981	2429	1981	mono-exon	FALSE	NA	NA	NA	NA	NA	2	NA	NA	NA	NA	NA	NA	C	coding	299	900	34	933	28767850	28768749	NA	25	AAATATGTTTCTTCAGCCTG	-11	TRUE	NA	NA	NA	NA	0	0	0	0	0
PB.7404.2	chr14	+	3820	9	ISM	AKAP6	ENST00000557354.5	5259	10	-37	37819	9	-35790	3prime_fragment	FALSE	canonical	1	31229	junction_1	13150.1	11	NA	NA	TRUE	NA	NA	NA	C	coding	1011	3036	146	3181	32433503	32696155	FALSE	70	AAAAAAAAAAAAAATGGTTG	-3	TRUE	NA	NA	TATAAA	-21	0	0	1	0	2
PB.7404.4	chr14	+	5589	10	FSM	AKAP6	ENST00000557354.5	5259	10	-31	-299	15	299	multi-exon	FALSE	canonical	1	31229	junction_1	12854.8	4	NA	NA	TRUE	NA	NA	NA	C	coding	1072	3219	140	3358	32433503	32732681	FALSE	85	AAAAAGAAAAAAAGAAAACA	3	TRUE	NA	NA	TTTAAA	-28	0	0	0	0	0
PB.7404.43	chr14	+	2787	2	ISM	AKAP6	ENST00000280979.9	14984	14	494248	6320	87695	547	5prime_fragment	FALSE	canonical	1	100279	junction_1	0	4	NA	NA	TRUE	NA	NA	NA	C	coding	381	1146	83	1228	32823628	32824773	TRUE	20	CATGGTGACATCTATCCCTT	1481	FALSE	NA	NA	NA	NA	0	0	1	1	2
PB.7404.6	chr14	+	2599	4	ISM	AKAP6	ENST00000557354.5	5259	10	-31	187491	15	673	3prime_fragment	FALSE	canonical	1	31229	junction_1	6424.67	3	NA	NA	TRUE	NA	NA	NA	C	coding	784	2355	140	2494	32433503	32547017	FALSE	75	AAAGAAAGAAAAGAAAAAGC	3	TRUE	NA	NA	TATAAA	-34	0	0	0	1	1
PB.7404.7	chr14	+	8081	14	FSM	AKAP6	ENST00000280979.9	14984	14	25	6878	-21	-11	multi-exon	FALSE	canonical	1	31229	junction_1	16802.5	2	NA	NA	TRUE	NA	NA	NA	C	coding	2316	6951	130	7080	32433503	32824773	TRUE	50	GAAAAGGAAAATTAGTGATC	13	TRUE	NA	NA	AATAAA	-16	0	0	0	2	0
PB.7630.2	chr14	-	1484	5	FSM	L3HYPDH	ENST00000247194.9	1516	5	25	7	25	-7	multi-exon	FALSE	canonical	1	110938	junction_4	74305.6	2	NA	NA	TRUE	NA	NA	NA	C	coding	354	1065	68	1132	59484316	59472965	FALSE	40	AACTGAACTTTACAAGCTCA	-3	TRUE	NA	NA	ATTAAA	-27	0	1	0	0	0
PB.7630.3	chr14	-	4144	4	FSM	L3HYPDH	ENST00000481608.1	758	4	-381	-3005	21	1	multi-exon	FALSE	canonical	1	84705	junction_3	86694.5	2	NA	NA	TRUE	NA	NA	NA	C	coding	166	501	714	1214	59479346	59475794	FALSE	30	TAACTCTCATTCTTTGTAAA	-7	TRUE	NA	NA	AATAAA	-15	0	0	1	0	0
PB.7630.5	chr14	-	2137	4	ISM	L3HYPDH	ENST00000487285.5	700	5	-733	638	-10	-638	3prime_fragment	FALSE	canonical	1	18058	junction_3	117600	2	NA	NA	TRUE	NA	NA	NA	C	coding	166	501	935	1435	59479346	59475794	FALSE	35	TAAGTAATGAATCTTATCTC	-11	TRUE	NA	NA	AATAAA	-21	0	0	0	0	1
PB.7631.1	chr14	+	1551	6	NIC	JKAMP	novel	1636	7	NA	NA	-3	0	combination_of_known_junctions	FALSE	canonical	1	28681	junction_1	222551	2	NA	NA	TRUE	NA	NA	NA	C	coding	181	546	375	920	59495157	59504072	FALSE	40	ATAAAATTTCAATGTTTTGA	-3	TRUE	NA	NA	AATAAA	-13	0	0	0	0	0
PB.7631.2	chr14	+	3761	6	FSM	JKAMP	ENST00000602482.5	2302	6	-2164	705	0	0	multi-exon	FALSE	canonical	1	411898	junction_4	100469	5	NA	NA	TRUE	NA	NA	NA	C	coding	246	741	2388	3128	59487773	59504072	FALSE	40	AAAATTTCAATGTTTTGACA	0	TRUE	NA	NA	AATAAA	-15	1	0	0	0	0
PB.7631.3	chr14	+	2295	7	FSM	JKAMP	ENST00000616435.5	2347	7	0	52	0	-46	multi-exon	FALSE	canonical	1	273446	junction_1	134593	12	NA	NA	TRUE	NA	NA	NA	C	coding	311	936	74	1009	59484590	59504072	FALSE	25	ACACATTTGGGGGGTTATTA	0	TRUE	NA	NA	AATAAA	-31	1	0	0	2	6
PB.7631.4	chr14	+	2241	7	FSM	JKAMP	ENST00000425728.6	1636	7	14	-619	0	-82	multi-exon	FALSE	canonical	1	96109	junction_1	188424	2	NA	NA	TRUE	NA	NA	NA	C	coding	305	918	74	991	59484590	59504072	FALSE	80	AATAAAAAATAAATATAAAA	0	TRUE	NA	NA	AATGAA	-35	0	0	0	1	0
PB.7631.6	chr14	+	2109	7	FSM	JKAMP	ENST00000554271.5	2137	7	36	-8	12	8	multi-exon	FALSE	canonical	1	17943	junction_1	214340	5	NA	NA	TRUE	NA	NA	NA	C	coding	325	978	491	1468	59485071	59504072	FALSE	30	AATGTTTTGACACTTAATTG	64	FALSE	NA	NA	AATAAA	-23	0	0	1	0	2
PB.7760.3	chr14	+	2606	13	ISM	RGS6	ENST00000402788.6	5400	15	106254	2565	-1323	1100	5prime_fragment	FALSE	canonical	1	8703	junction_12	6497.72	2	NA	NA	TRUE	NA	NA	NA	B	coding	333	1002	108	1109	72465781	72562467	FALSE	15	ATTTCTTTTCTCATGCAGCC	NA	FALSE	NA	NA	AATAAA	-13	0	0	1	0	1
PB.8075.1	chr14	-	1573	7	ISM	CKB	ENST00000348956.7	1420	8	116	-9	-18	9	5prime_fragment	FALSE	canonical	1	2401411	junction_4	569754	70	NA	NA	TRUE	NA	NA	NA	C	coding	381	1146	222	1367	103522493	103519864	FALSE	5	GTGGTGCCTCTCCTTTCCCA	6394	FALSE	NA	NA	AATAAA	-28	5	17	17	8	9
PB.8075.10	chr14	-	1878	6	NIC	CKB	novel	1420	8	NA	NA	0	0	intron_retention	FALSE	canonical	1	710209	junction_5	1.21861e+06	14	NA	NA	TRUE	NA	NA	NA	C	coding	203	612	1070	1681	103521381	103519864	FALSE	5	TGCGTCTGAGTGGTGCCTCT	-4	TRUE	NA	NA	AATAAA	-19	0	2	4	1	5
PB.8075.13	chr14	-	1495	7	NIC	CKB	novel	1420	8	NA	NA	0	0	intron_retention	FALSE	canonical	1	710209	junction_6	1.13627e+06	10	NA	NA	TRUE	NA	NA	NA	C	coding	405	1218	81	1298	103522493	103519864	FALSE	5	TGCGTCTGAGTGGTGCCTCT	-4	TRUE	NA	NA	AATAAA	-19	2	2	1	1	1
PB.8075.14	chr14	-	1390	8	NIC	CKB	novel	1420	8	NA	NA	0	0	combination_of_known_junctions	FALSE	canonical	1	6132	junction_2	1.38727e+06	5	NA	NA	TRUE	NA	NA	NA	C	coding	370	1113	81	1193	103522493	103519864	FALSE	5	TGCGTCTGAGTGGTGCCTCT	-4	TRUE	NA	NA	AATAAA	-19	1	1	1	0	2
PB.8075.15	chr14	-	1354	8	NNC	CKB	novel	1420	8	NA	NA	0	0	at_least_one_novel_splicesite	FALSE	canonical	1	17297	junction_1	1.43769e+06	2	NA	NA	TRUE	NA	NA	NA	C	coding	358	1077	81	1157	103522493	103519864	FALSE	5	TGCGTCTGAGTGGTGCCTCT	-4	TRUE	NA	NA	AATAAA	-19	0	0	0	0	1
PB.8075.24	chr14	-	1025	3	FSM	CKB	ENST00000554282.5	735	3	-278	-12	49	0	multi-exon	FALSE	canonical	1	43522	junction_2	1.88923e+06	2	NA	NA	TRUE	NA	NA	NA	C	coding	110	333	496	828	103520275	103519864	FALSE	5	TGCGTCTGAGTGGTGCCTCT	7387	FALSE	NA	NA	AATAAA	-19	0	1	0	1	0
PB.8075.31	chr14	-	1501	7	NIC	CKB	novel	1420	8	NA	NA	0	0	intron_retention	FALSE	canonical	1	710209	junction_6	1.11182e+06	2	NA	NA	TRUE	NA	NA	NA	C	coding	365	1098	81	1178	103522493	103519991	FALSE	5	CTGCGTCTGAGTGGTGCCTC	-4	TRUE	NA	NA	AATAAA	-18	0	0	0	0	1
PB.8075.35	chr14	-	973	5	NNC	CKB	novel	1420	8	NA	NA	0	0	at_least_one_novel_splicesite	FALSE	canonical	0	0	junction_3	1.8399e+06	4	NA	NA	TRUE	NA	NA	NA	C	coding	142	429	349	777	103520528	103519864	FALSE	5	CTGCGTCTGAGTGGTGCCTC	-4	TRUE	NA	NA	AATAAA	-18	2	0	0	0	2
PB.8075.36	chr14	-	1804	7	NIC	CKB	novel	1420	8	NA	NA	0	-1	intron_retention	FALSE	canonical	1	710209	junction_6	1.13454e+06	14	NA	NA	TRUE	NA	NA	NA	C	coding	203	612	998	1609	103521381	103519864	FALSE	5	CCTGCGTCTGAGTGGTGCCT	-4	TRUE	NA	NA	AATAAA	-17	0	4	3	1	3
PB.8075.6	chr14	-	2828	3	NIC	CKB	novel	1420	8	NA	NA	0	0	intron_retention	FALSE	canonical	1	710209	junction_2	1555888	3	NA	NA	TRUE	NA	NA	NA	C	coding	110	333	2299	2631	103520275	103519864	FALSE	5	TGCGTCTGAGTGGTGCCTCT	-4	TRUE	NA	NA	AATAAA	-19	0	0	0	0	2
PB.8075.7	chr14	-	2548	5	NIC	CKB	novel	1420	8	NA	NA	0	0	intron_retention	FALSE	canonical	1	710209	junction_4	1.34649e+06	9	NA	NA	TRUE	NA	NA	NA	C	coding	142	429	1923	2351	103520528	103519864	FALSE	5	TGCGTCTGAGTGGTGCCTCT	-4	TRUE	NA	NA	AATAAA	-19	0	0	0	1	4
PB.8075.8	chr14	-	2596	5	NIC	CKB	novel	1420	8	NA	NA	0	0	intron_retention	FALSE	canonical	1	710209	junction_4	1.38127e+06	2	NA	NA	TRUE	NA	NA	NA	C	coding	142	429	1971	2399	103520528	103519864	FALSE	5	TGCGTCTGAGTGGTGCCTCT	-1	TRUE	NA	NA	AATAAA	-19	0	0	2	0	0
PB.8075.9	chr14	-	2476	6	NIC	CKB	novel	1420	8	NA	NA	0	0	intron_retention	FALSE	canonical	1	710209	junction_5	1.23564e+06	8	NA	NA	TRUE	NA	NA	NA	C	coding	142	429	1851	2279	103520528	103519864	FALSE	5	TGCGTCTGAGTGGTGCCTCT	-4	TRUE	NA	NA	AATAAA	-19	0	0	1	1	4
PB.8076.1	chr14	+	2024	4	NNC	TRMT61A	novel	3217	4	NA	NA	-37	-1030	at_least_one_novel_splicesite	FALSE	canonical	1	9211	junction_1	106228	3	NA	NA	TRUE	NA	NA	NA	C	coding	193	582	221	802	103530267	103534821	FALSE	15	TCTGTTCTGAGTGATCCCTA	-99	FALSE	NA	NA	AATAAA	-14	0	0	3	0	0
PB.8076.3	chr14	+	3200	4	FSM	TRMT61A	ENST00000389749.9	3217	4	15	2	-15	-2	multi-exon	FALSE	canonical	1	158823	junction_1	38627.4	2	NA	NA	TRUE	NA	NA	NA	C	coding	289	870	81	950	103529979	103534821	FALSE	30	AAGACCCCTTCAAATGTCCT	-13	TRUE	NA	NA	ATTAAA	-17	0	0	0	0	2
PB.8076.5	chr14	+	2815	3	NIC	TRMT61A	novel	3217	4	NA	NA	32	-1028	intron_retention	FALSE	canonical	1	209190	junction_2	22091.5	6	NA	NA	TRUE	NA	NA	NA	C	coding	289	870	722	1591	103529979	103534821	FALSE	15	TGTTCTGAGTGATCCCTAGC	0	TRUE	NA	NA	AATAAA	-16	0	0	2	3	1
PB.8078.2	chr14	-	4686	2	FSM	BAG5	ENST00000299204.4	4848	2	156	6	156	-5	multi-exon	FALSE	canonical	1	125163	junction_1	0	11	NA	NA	TRUE	NA	NA	NA	C	coding	447	1344	72	1415	103561164	103559821	FALSE	25	AAAGGCTGTGAGTCTGAGGT	-3	TRUE	NA	NA	AATAAA	-27	0	0	0	5	0
PB.8080.10	chr14	+	2527	15	NNC	KLC1	novel	3250	15	NA	NA	3	13	at_least_one_novel_splicesite	FALSE	canonical	1	228587	junction_12	414822	19	NA	NA	TRUE	NA	NA	NA	C	coding	539	1620	303	1922	103654577	103685018	TRUE	5	ACCTGTGTCTTGGTGTCTGT	-5	TRUE	NA	NA	AATAAA	-14	0	0	8	3	5
PB.8080.11	chr14	+	2622	15	NIC	KLC1	novel	3250	15	NA	NA	-1	13	combination_of_known_junctions	FALSE	canonical	1	72817	junction_12	438706	18	NA	NA	TRUE	NA	NA	NA	C	coding	572	1719	299	2017	103654577	103685018	TRUE	5	ACCTGTGTCTTGGTGTCTGT	-1	TRUE	NA	NA	AATAAA	-14	0	0	2	3	3
PB.8080.12	chr14	+	3146	14	NIC	KLC1	novel	3135	14	NA	NA	0	12	intron_retention	FALSE	canonical	1	351660	junction_13	343613	68	NA	NA	TRUE	NA	NA	NA	C	coding	547	1644	298	1941	103654577	103685018	FALSE	5	GACCTGTGTCTTGGTGTCTG	0	TRUE	NA	NA	AATAAA	-13	1	0	14	12	23
PB.8080.13	chr14	+	3123	14	NNC	KLC1	novel	2322	14	NA	NA	0	13	intron_retention	FALSE	canonical	1	228587	junction_12	420101	18	NA	NA	TRUE	NA	NA	NA	C	coding	539	1620	298	1917	103654577	103685018	FALSE	5	ACCTGTGTCTTGGTGTCTGT	0	TRUE	NA	NA	AATAAA	-14	0	0	6	3	4
PB.8080.14	chr14	+	2646	15	NIC	KLC1	novel	3250	15	NA	NA	0	11	combination_of_known_junctions	FALSE	canonical	1	72817	junction_12	455735	2	NA	NA	TRUE	NA	NA	NA	C	coding	581	1746	298	2043	103654577	103685018	TRUE	5	TGACCTGTGTCTTGGTGTCT	0	TRUE	NA	NA	AATAAA	-12	0	0	0	0	0
PB.8080.15	chr14	+	2573	15	FSM	KLC1	ENST00000389744.8	3250	15	-16	693	0	13	multi-exon	FALSE	canonical	1	213833	junction_13	373900	69	NA	NA	TRUE	NA	NA	NA	C	coding	556	1671	298	1968	103654577	103685018	TRUE	5	ACCTGTGTCTTGGTGTCTGT	0	TRUE	NA	NA	AATAAA	-14	2	2	13	11	13
PB.8080.16	chr14	+	2546	15	NIC	KLC1	novel	3250	15	NA	NA	0	13	combination_of_known_junctions	FALSE	canonical	1	351660	junction_13	350247	451	NA	NA	TRUE	NA	NA	NA	C	coding	547	1644	298	1941	103654577	103685018	TRUE	5	ACCTGTGTCTTGGTGTCTGT	0	TRUE	NA	NA	AATAAA	-14	6	3	110	77	155
PB.8080.17	chr14	+	2495	14	NIC	KLC1	novel	2416	15	NA	NA	0	13	combination_of_known_splicesites	FALSE	canonical	1	69577	junction_13	400087	148	NA	NA	TRUE	NA	NA	NA	C	coding	538	1617	298	1914	103654577	103685643	FALSE	5	ACCTGTGTCTTGGTGTCTGT	0	TRUE	NA	NA	AATAAA	-14	1	2	26	24	53
PB.8080.18	chr14	+	2472	14	NNC	KLC1	novel	2416	15	NA	NA	0	14	at_least_one_novel_splicesite	FALSE	canonical	1	69577	junction_13	463144	13	NA	NA	TRUE	NA	NA	NA	C	coding	530	1593	298	1890	103654577	103685643	FALSE	0	CCTGTGTCTTGGTGTCTGTC	0	TRUE	NA	NA	AATAAA	-15	1	0	0	1	6
PB.8080.19	chr14	+	2324	15	FSM	KLC1	ENST00000557450.5	2265	15	-30	-29	0	-1	multi-exon	FALSE	canonical	1	103055	junction_13	425991	23	NA	NA	TRUE	NA	NA	NA	C	coding	560	1683	298	1980	103654577	103700726	TRUE	25	ATGCTTTACTTGAAAGTTTT	0	TRUE	NA	NA	ATTAAA	-15	4	0	1	2	2
PB.8080.23	chr14	+	3201	14	FSM	KLC1	ENST00000380038.7	2322	14	29	-908	5	13	multi-exon	FALSE	canonical	1	72817	junction_12	446129	3	NA	NA	TRUE	NA	NA	NA	C	coding	572	1719	277	1995	103654577	103685018	FALSE	5	ACCTGTGTCTTGGTGTCTGT	21	TRUE	NA	NA	AATAAA	-14	0	0	0	0	1
PB.8080.24	chr14	+	2336	15	FSM	KLC1	ENST00000348520.10	15091	15	55	12700	5	5	multi-exon	FALSE	canonical	1	128786	junction_13	421650	2	NA	NA	TRUE	NA	NA	NA	C	coding	569	1710	277	1986	103654577	103700726	TRUE	35	TACTTGAAAGTTTTTATAAG	21	TRUE	NA	NA	ATTAAA	-21	0	0	0	0	0
PB.8080.3	chr14	+	3185	14	FSM	KLC1	ENST00000553286.5	3135	14	-37	-13	-3	13	multi-exon	FALSE	canonical	1	213833	junction_13	370378	5	NA	NA	TRUE	NA	NA	NA	C	coding	556	1671	309	1979	103654577	103685018	FALSE	5	ACCTGTGTCTTGGTGTCTGT	-11	TRUE	NA	NA	AATAAA	-14	0	0	0	1	1
PB.8080.47	chr14	+	1052	7	NNC	KLC1	novel	3250	15	NA	NA	28	13	at_least_one_novel_splicesite	FALSE	canonical	1	213833	junction_5	551405	2	NA	NA	TRUE	NA	NA	NA	C	coding	125	378	70	447	103675572	103685018	TRUE	5	ACCTGTGTCTTGGTGTCTGT	-6910	FALSE	NA	NA	AATAAA	-14	0	0	1	1	0
PB.8080.5	chr14	+	2307	15	NNC	KLC1	novel	2426	16	NA	NA	0	-2	at_least_one_novel_splicesite	FALSE	canonical	1	103055	junction_13	473069	6	NA	NA	TRUE	NA	NA	NA	C	coding	552	1659	306	1964	103654577	103700726	TRUE	25	TATGCTTTACTTGAAAGTTT	-8	TRUE	NA	NA	ATTAAA	-14	0	0	0	0	0
PB.8080.60	chr14	+	983	2	FSM	KLC1	ENST00000556986.1	1150	2	166	1	166	-1	multi-exon	FALSE	canonical	1	413126	junction_1	0	2	NA	NA	TRUE	NA	NA	NA	C	non_coding	NA	NA	NA	NA	NA	NA	NA	25	ATGCTTTACTTGAAAGTTTT	8600	FALSE	NA	NA	ATTAAA	-15	0	0	0	0	1
PB.8080.8	chr14	+	2489	16	FSM	KLC1	ENST00000452929.6	2453	16	-37	1	1	-1	multi-exon	FALSE	canonical	1	124787	junction_14	472962	8	NA	NA	TRUE	NA	NA	NA	C	coding	614	1845	305	2149	103654577	103701203	FALSE	25	ATGCTTTACTTGAAAGTTTT	-7	TRUE	NA	NA	ATTAAA	-15	2	0	2	0	2
PB.8080.9	chr14	+	2461	16	FSM	KLC1	ENST00000554280.5	2426	16	-36	1	2	-1	multi-exon	FALSE	canonical	1	106207	junction_13	479703	3	NA	NA	TRUE	NA	NA	NA	C	coding	605	1818	304	2121	103654577	103701203	FALSE	25	ATGCTTTACTTGAAAGTTTT	-6	TRUE	NA	NA	ATTAAA	-15	1	1	0	1	0
PB.8082.1	chr14	-	2566	10	FSM	XRCC3	ENST00000555055.6	2567	10	0	1	0	0	multi-exon	FALSE	canonical	1	14405	junction_9	67471.7	5	NA	NA	TRUE	NA	NA	NA	A	coding	346	1041	346	1386	103711087	103698798	FALSE	15	AGTTCCAGGACCTGCTTCTT	-1	TRUE	NA	NA	NA	NA	0	0	0	0	0
PB.8083.1	chr14	+	1672	8	NIC	ZFYVE21	novel	1521	8	NA	NA	35	-1	combination_of_known_junctions	FALSE	canonical	1	9693	junction_2	271842	3	NA	NA	TRUE	NA	NA	NA	C	coding	166	501	523	1023	103727815	103733018	FALSE	15	ACAAGGCCTCGCCTTCCTGT	-7751	FALSE	NA	NA	ATTAAA	-20	0	0	0	0	0
PB.8083.2	chr14	+	1441	5	FSM	ZFYVE21	ENST00000554630.5	566	5	-49	-826	-26	0	multi-exon	FALSE	canonical	1	296353	junction_1	122988	5	NA	NA	TRUE	NA	NA	NA	C	coding	183	552	61	612	103715842	103729208	FALSE	25	AGCAGATGTACTTTCTCAGT	-41	TRUE	NA	NA	TATAAA	-20	0	2	0	2	0
PB.8083.3	chr14	+	2058	7	NIC	ZFYVE21	novel	1521	8	NA	NA	-10	0	intron_retention	FALSE	canonical	1	83769	junction_5	221271	4	NA	NA	TRUE	NA	NA	NA	C	coding	183	552	45	596	103715842	103729208	TRUE	20	ACGGACAAGGCCTCGCCTTC	-25	TRUE	NA	NA	ATTAAA	-16	0	0	1	1	1
PB.8083.4	chr14	+	1436	8	FSM	ZFYVE21	ENST00000216602.10	1521	8	80	5	2	0	multi-exon	FALSE	canonical	1	83769	junction_6	239021	65	NA	NA	TRUE	NA	NA	NA	C	coding	252	759	33	791	103715842	103733018	FALSE	20	ACGGACAAGGCCTCGCCTTC	-13	TRUE	NA	NA	ATTAAA	-16	14	8	11	12	3
PB.8083.5	chr14	+	797	6	ISM	ZFYVE21	ENST00000216602.10	1521	8	80	3637	2	0	3prime_fragment	FALSE	canonical	1	109179	junction_5	184892	4	NA	NA	TRUE	NA	NA	NA	C	coding	228	687	33	719	103715842	103729953	FALSE	25	TACCGCAGCAGATGTACTTT	-13	TRUE	NA	NA	TATAAA	-14	0	1	1	2	0
PB.8083.6	chr14	+	1376	7	FSM	ZFYVE21	ENST00000311141.6	1383	7	8	-1	8	0	multi-exon	TRUE	canonical	1	296353	junction_1	145819	22	NA	NA	TRUE	NA	NA	NA	C	coding	234	705	27	731	103715842	103733018	FALSE	20	ACGGACAAGGCCTCGCCTTC	-7	TRUE	NA	NA	ATTAAA	-16	9	3	2	3	4
PB.8083.8	chr14	+	2155	1	FSM	ZFYVE21	ENST00000602552.1	542	1	-199	-1414	-199	0	mono-exon	FALSE	NA	NA	NA	NA	NA	3	NA	NA	NA	NA	NA	NA	C	non_coding	NA	NA	NA	NA	NA	NA	NA	80	AAAAAAAAAAAAAAATAGCT	5775	FALSE	NA	NA	NA	NA	0	0	1	1	0
PB.8084.2	chr14	-	2663	6	ISM	PPP1R13B	ENST00000555391.5	2509	9	3613	-1142	-1130	1	5prime_fragment	FALSE	canonical	1	134978	junction_2	22105.8	7	NA	NA	TRUE	NA	NA	NA	B	coding	354	1065	196	1260	103740207	103735154	FALSE	5	GGCTGTGAGTCTTCTTTCTG	-1173	FALSE	NA	NA	AATAAA	-17	0	1	1	1	1
PB.8084.4	chr14	-	1661	3	NIC	PPP1R13B	novel	3473	8	NA	NA	98	0	intron_retention	FALSE	canonical	1	83	junction_2	96469.5	2	NA	NA	TRUE	NA	NA	NA	B	non_coding	NA	NA	NA	NA	NA	NA	NA	5	GCGGCTGTGAGTCTTCTTTC	-7161	FALSE	NA	NA	AATAAA	-15	0	0	0	0	0
PB.8295.1	chr15	+	3701	11	NIC	PAK6	novel	4215	10	NA	NA	-18	0	intron_retention	FALSE	canonical	1	3905	junction_1	24974.7	9	NA	NA	TRUE	NA	NA	NA	C	coding	681	2046	264	2309	40264786	40276094	FALSE	5	ATTGGGCTTCCTGTGTCTCT	0	TRUE	NA	NA	ATTAAA	-17	0	0	2	2	3
PB.8295.2	chr15	+	4356	11	FSM	PAK6	ENST00000560346.5	4020	11	-334	-2	-5	0	multi-exon	FALSE	canonical	1	21428	junction_1	21438.4	17	NA	NA	TRUE	NA	NA	NA	C	coding	681	2046	918	2963	40264786	40276094	FALSE	0	TTGGGCTTCCTGTGTCTCTG	13	TRUE	NA	NA	ATTAAA	-18	0	0	2	5	5
PB.8296.1	chr15	-	4671	1	FSM	ANKRD63	ENST00000434396.1	1143	1	-458	-3070	-458	3070	mono-exon	FALSE	NA	NA	NA	NA	NA	3	NA	NA	NA	NA	NA	NA	A	coding	380	1143	459	1601	40282586	40281444	NA	15	GAGAACTGGCCTCTCTTTGC	19	TRUE	NA	NA	AATAAA	-22	0	0	0	1	0
PB.8297.1	chr15	-	1803	4	NIC	PLCB2	novel	4643	29	NA	NA	-90	0	intron_retention	FALSE	canonical	1	2785	junction_3	190076	2	NA	NA	TRUE	NA	NA	NA	B	coding	54	165	192	356	40290825	40289355	FALSE	10	TTCCTGCTTAAGCCTGGTCT	6472	FALSE	NA	NA	ATTAAA	-18	0	0	0	0	0
PB.8297.2	chr15	-	1690	5	NIC	PLCB2	novel	4643	29	NA	NA	-79	-2	intron_retention	FALSE	canonical	1	19510	junction_2	148115	2	NA	NA	TRUE	NA	NA	NA	B	coding	179	540	347	886	40290825	40288715	FALSE	10	TGTTTCCTGCTTAAGCCTGG	6483	FALSE	NA	NA	ATTAAA	-15	0	1	0	1	0
PB.8439.1	chr15	+	777	2	NIC	SEMA6D	novel	6028	20	NA	NA	0	-518104	combination_of_known_splicesites	FALSE	canonical	1	1417	junction_1	0	2	NA	NA	TRUE	NA	NA	NA	B	non_coding	NA	NA	NA	NA	NA	NA	NA	70	AAAAAAAAAAAAACCTCTTA	12	TRUE	NA	NA	AAGAAA	-8	0	0	0	1	0
PB.8585.2	chr15	-	3145	4	FSM	VPS13C	ENST00000560637.5	3684	4	538	1	538	-1	multi-exon	TRUE	canonical	1	322571	junction_2	50007	2	NA	NA	TRUE	NA	NA	NA	C	coding	107	324	770	1093	61863453	61854457	FALSE	30	TTTACAGGTGTGAAAACTTT	1532	FALSE	NA	NA	AATAAA	-16	0	0	0	0	0
PB.8764.3	chr15	+	6289	22	FSM	IREB2	ENST00000258886.13	6324	22	34	1	22	-1	multi-exon	FALSE	canonical	1	204058	junction_7	69458.7	3	NA	NA	TRUE	NA	NA	NA	C	coding	963	2892	89	2980	78438338	78498143	FALSE	10	ATTTGATTCTTGTTCTGTTT	34	TRUE	NA	NA	AATAAA	-18	0	0	0	0	0
PB.8766.1	chr15	+	1096	9	FSM	PSMA4	ENST00000559082.5	1094	9	6	-8	0	8	multi-exon	FALSE	canonical	1	27810	junction_1	1.17918e+06	3	NA	NA	TRUE	NA	NA	NA	C	coding	261	786	61	846	78541928	78548944	FALSE	40	AAGGAATAAATTCTCTGTAG	-17	TRUE	NA	NA	AATAAA	-19	0	0	0	1	0
PB.8766.2	chr15	+	2768	7	NIC	PSMA4	novel	4378	9	NA	NA	-3	3	intron_retention	FALSE	canonical	1	1556223	junction_2	755207	2	NA	NA	TRUE	NA	NA	NA	C	coding	237	714	1810	2523	78542509	78548944	FALSE	50	AAATGAAGGAATAAATTCTC	-7	TRUE	NA	NA	AATAAA	-14	0	0	0	1	0
PB.8766.3	chr15	+	3029	6	FSM	PSMA4	ENST00000559934.5	2741	6	0	-288	0	8	multi-exon	FALSE	canonical	1	1556223	junction_1	819571	3	NA	NA	TRUE	NA	NA	NA	C	coding	237	714	2066	2779	78542509	78548944	FALSE	40	AAGGAATAAATTCTCTGTAG	0	TRUE	NA	NA	AATAAA	-19	0	0	1	1	0
PB.8766.4	chr15	+	1194	9	FSM	PSMA4	ENST00000044462.12	4378	9	0	3184	0	29	multi-exon	FALSE	canonical	1	1556223	junction_4	682498	41	NA	NA	TRUE	NA	NA	NA	C	coding	261	786	120	905	78541928	78548944	FALSE	45	AAAAACTGACAGGGCGATTA	0	TRUE	NA	NA	AATAAA	-30	3	0	6	2	6
PB.8766.5	chr15	+	992	8	FSM	PSMA4	ENST00000413382.6	1019	8	17	10	0	8	multi-exon	FALSE	canonical	1	50794	junction_3	1.18268e+06	4	NA	NA	TRUE	NA	NA	NA	C	coding	190	573	170	742	78544194	78548944	FALSE	40	AAGGAATAAATTCTCTGTAG	0	TRUE	NA	NA	AATAAA	-19	0	0	1	1	1
PB.8809.3	chr15	-	477	5	FSM	RPS17	ENST00000647841.1	488	5	5	6	0	0	multi-exon	FALSE	canonical	1	12719	junction_4	6801.84	45	NA	NA	TRUE	NA	NA	NA	C	coding	135	408	25	432	82540428	82536801	FALSE	10	AGCCTTGCCTGTGTCATCTT	0	TRUE	NA	NA	AATAAA	-12	10	8	1	17	2
PB.8812.1	chr15	-	3038	11	NIC	CPEB1	novel	1919	11	NA	NA	25	-1	combination_of_known_junctions	FALSE	canonical	1	11012	junction_10	24586.3	3	NA	NA	TRUE	NA	NA	NA	C	coding	486	1461	188	1648	82571497	82544592	FALSE	5	AGTTCTGGTTTTGTCTCTGT	12	TRUE	NA	NA	AATAAA	-14	0	0	0	3	0
PB.8812.2	chr15	-	3012	11	FSM	CPEB1	ENST00000611163.4	1919	11	0	-1093	0	-1	multi-exon	FALSE	canonical	1	4885	junction_10	25924.6	2	NA	NA	TRUE	NA	NA	NA	C	coding	486	1461	162	1622	82571497	82544592	FALSE	5	AGTTCTGGTTTTGTCTCTGT	6	TRUE	NA	NA	AATAAA	-14	0	0	0	0	1
PB.8812.4	chr15	-	1861	11	NNC	CPEB1	novel	1919	11	NA	NA	0	0	at_least_one_novel_splicesite	FALSE	canonical	1	685	junction_10	26876.1	2	NA	NA	TRUE	NA	NA	NA	C	coding	486	1461	104	1564	82571497	82544592	FALSE	100	AAAAAAAAAAAAAAAAAAAA	-1	TRUE	NA	NA	NA	NA	0	1	0	0	1
PB.8812.5	chr15	-	2075	10	FSM	CPEB1	ENST00000617462.4	2068	10	-6	-1	-6	-1	multi-exon	FALSE	canonical	1	44382	junction_8	18236.9	3	NA	NA	TRUE	NA	NA	NA	C	coding	486	1461	319	1779	82571497	82544592	FALSE	95	GAAAAAAAAAAAAAAAAAAA	-7	TRUE	NA	NA	NA	NA	0	1	0	0	2
PB.8812.9	chr15	-	2256	13	NNC	CPEB1	novel	2220	13	NA	NA	-10	5	at_least_one_novel_splicesite	FALSE	canonical	1	31	junction_9	33661.1	2	NA	NA	TRUE	NA	NA	NA	C	coding	432	1299	671	1969	82557978	82544592	FALSE	70	AAAAGCGGGGAAAAAAAAAA	-9	TRUE	NA	NA	NA	NA	0	2	0	0	0
PB.8813.1	chr15	-	1512	2	ISM	AP3B2	ENST00000660624.1	2650	18	19482	-2	15699	0	5prime_fragment	FALSE	canonical	1	126719	junction_1	0	5	NA	NA	TRUE	NA	NA	NA	C	coding	131	396	837	1232	82660089	82659560	FALSE	5	CTGCTGGCTCACCTTTCCTT	1440	FALSE	NA	NA	AATAAA	-16	0	2	1	0	0
PB.8813.13	chr15	-	4310	24	NIC	AP3B2	novel	4168	25	NA	NA	-2	-1	intron_retention	FALSE	canonical	1	37348	junction_23	25284.9	2	NA	NA	TRUE	NA	NA	NA	C	coding	916	2751	140	2890	82709706	82662923	TRUE	10	TAGCTGCTGGCTCACCTTTC	-1	TRUE	NA	NA	AATAAA	-13	0	0	1	0	1
PB.8813.3	chr15	-	3989	26	FSM	AP3B2	ENST00000668990.1	3979	26	-12	2	-12	0	multi-exon	FALSE	canonical	1	37348	junction_25	24363.7	59	NA	NA	TRUE	NA	NA	NA	C	coding	1082	3249	463	3711	82709706	82659560	FALSE	10	AGCTGCTGGCTCACCTTTCC	-270	FALSE	NA	NA	AATAAA	-14	0	1	7	23	10
PB.8813.9	chr15	-	2076	10	ISM	AP3B2	ENST00000543938.6	4168	25	44374	-3	11089	0	5prime_fragment	FALSE	canonical	1	70440	junction_4	18090	2	NA	NA	TRUE	NA	NA	NA	C	coding	190	573	431	1003	82663857	82662575	TRUE	10	AGCTGCTGGCTCACCTTTCC	-3170	FALSE	NA	NA	AATAAA	-14	0	2	0	0	0
PB.8846.1	chr15	+	3790	3	FSM	ZSCAN2	ENST00000448803.6	3813	3	24	-1	6	0	multi-exon	FALSE	canonical	1	21832	junction_1	10696.5	4	NA	NA	TRUE	NA	NA	NA	C	coding	613	1842	272	2113	84603931	84622040	FALSE	10	TCCTGAGTCTGTCTTTTACT	13	TRUE	NA	NA	AATAAA	-18	0	0	0	0	0
PB.8846.2	chr15	+	3715	3	FSM	ZSCAN2	ENST00000546148.6	3756	3	41	0	0	0	multi-exon	FALSE	canonical	1	43225	junction_2	11467	6	NA	NA	TRUE	NA	NA	NA	C	coding	613	1842	198	2039	84603931	84622040	FALSE	10	TTCCTGAGTCTGTCTTTTAC	-2855	FALSE	NA	NA	AATAAA	-17	0	0	0	0	0
PB.8849.1	chr15	-	1882	8	FSM	WDR73	ENST00000398528.7	1915	8	18	15	10	-15	multi-exon	TRUE	canonical	1	56791	junction_7	94868.6	2	NA	NA	TRUE	NA	NA	NA	C	coding	41	126	1070	1195	84643595	84643470	FALSE	75	AAAAAAAAAAAAAAATTTGG	4050	FALSE	NA	NA	NA	NA	0	0	1	0	0
PB.8849.3	chr15	-	1868	7	NIC	WDR73	novel	2063	8	NA	NA	-12	16	intron_retention	FALSE	canonical	1	56791	junction_6	102015	2	NA	NA	TRUE	NA	NA	NA	C	coding	226	681	2	682	84654309	84646062	TRUE	55	TTTTAAAGAAAAAAATGTAG	4065	FALSE	NA	NA	NA	NA	1	0	1	0	0
PB.8850.1	chr15	-	1121	6	FSM	SEC11A	ENST00000268220.12	1079	6	-44	2	-20	0	multi-exon	FALSE	canonical	1	791377	junction_3	623930	5	NA	NA	TRUE	NA	NA	NA	C	coding	179	540	109	648	84716075	84670019	FALSE	25	AACCCCTTATCCCTGAATTG	-22	TRUE	NA	NA	AATAAA	-16	0	0	0	1	0
PB.8898.1	chr15	+	4190	16	FSM	FURIN	ENST00000610579.4	4191	16	0	1	0	0	multi-exon	FALSE	canonical	1	159943	junction_1	219474	14	NA	NA	TRUE	NA	NA	NA	C	coding	794	2385	227	2611	90875741	90881878	FALSE	15	GCCCAGTCTCCAGTGTGGTA	-9814	FALSE	NA	NA	ATTAAA	-22	0	0	6	5	2
PB.8900.3	chr15	+	3643	15	ISM	MAN2A2	ENST00000360468.7	6268	22	5164	1384	-801	6	5prime_fragment	FALSE	canonical	1	252887	junction_7	89267.1	7	NA	NA	TRUE	NA	NA	NA	B	coding	488	1467	764	2230	90911428	90919787	FALSE	40	CAACTGAAGACCTGTTAAGA	-6782	FALSE	NA	NA	NA	NA	0	0	1	1	3
PB.8900.7	chr15	+	4138	5	NIC	MAN2A2	novel	956	8	NA	NA	470	10	intron_retention	FALSE	canonical	1	385704	junction_2	83286.1	2	NA	NA	TRUE	NA	NA	NA	B	coding	87	264	104	367	90913668	90916298	TRUE	35	TGAAGACCTGTTAAGAGTAT	-2778	FALSE	NA	NA	NA	NA	0	0	0	0	0
PB.9259.1	chr16	+	1548	13	NNC	RBFOX1	novel	568	4	NA	NA	-4103	0	at_least_one_novel_splicesite	FALSE	canonical	1	1373	junction_1	26267.4	6	NA	NA	TRUE	NA	NA	NA	B	coding	377	1134	316	1449	7518180	7710745	FALSE	90	AAAAAAAAAAAAAATACAAA	0	TRUE	NA	NA	AATACA	-29	1	1	3	0	0
PB.9259.34	chr16	+	1457	13	NIC	RBFOX1	novel	725	5	NA	NA	0	0	combination_of_known_junctions	FALSE	canonical	1	3244	junction_1	25856.1	4	NA	NA	TRUE	NA	NA	NA	B	coding	392	1179	180	1358	7510301	7710745	FALSE	90	AAAAAAAAAAAAAATACAAA	0	TRUE	NA	NA	AATACA	-29	2	0	0	0	2
PB.9259.35	chr16	+	2451	13	ISM	RBFOX1	ENST00000547372.5	3524	17	1498551	614	8022	0	5prime_fragment	FALSE	canonical	1	24297	junction_12	20249.5	13	NA	NA	TRUE	NA	NA	NA	B	coding	403	1212	37	1248	7518180	7709641	FALSE	90	AAAAAAAAAAAAAATACAAA	-3	TRUE	NA	NA	AATACA	-29	0	0	4	1	5
PB.9259.36	chr16	+	2397	12	ISM	RBFOX1	ENST00000422070.8	1684	16	1498441	-1062	8022	-1	5prime_fragment	FALSE	canonical	1	24297	junction_11	21253.3	2	NA	NA	TRUE	NA	NA	NA	B	coding	362	1089	37	1125	7518180	7709571	FALSE	85	TAAAAAAAAAAAAAATACAA	-3	TRUE	NA	NA	AATACA	-28	0	0	2	0	0
PB.9259.37	chr16	+	1322	13	NIC	RBFOX1	novel	1513	14	NA	NA	8022	0	combination_of_known_junctions	FALSE	canonical	1	51187	junction_10	15988.7	22	NA	NA	TRUE	NA	NA	NA	B	coding	354	1065	37	1101	7518180	7710623	FALSE	90	AAAAAAAAAAAAAATACAAA	-3	TRUE	NA	NA	AATACA	-29	3	2	5	4	7
PB.9259.41	chr16	+	2920	12	ISM	RBFOX1	ENST00000340209.8	4099	13	185396	841	8024	-7	5prime_fragment	FALSE	canonical	1	47594	junction_10	16498.2	2	NA	NA	TRUE	NA	NA	NA	B	coding	377	1134	35	1168	7518180	7710745	FALSE	35	AAACAAAGTTTCTGTAGCTT	-1	TRUE	NA	NA	AATAAA	-17	0	0	0	1	0
PB.9259.42	chr16	+	1047	11	NIC	RBFOX1	novel	1513	14	NA	NA	8151	0	combination_of_known_junctions	FALSE	canonical	1	1790	junction_3	27060.4	2	NA	NA	TRUE	NA	NA	NA	B	coding	231	696	253	948	7579912	7710745	FALSE	90	AAAAAAAAAAAAAATACAAA	24	FALSE	NA	NA	AATACA	-29	0	1	0	1	0
PB.9259.57	chr16	+	847	10	ISM	RBFOX1	ENST00000355637.8	3321	14	262833	1660	-1634	0	5prime_fragment	FALSE	canonical	1	8606	junction_5	31180	2	NA	NA	TRUE	NA	NA	NA	B	coding	180	543	84	626	7597395	7710623	FALSE	90	AAAAAAAAAAAAAATACAAA	-604	FALSE	NA	NA	AATACA	-29	0	1	0	0	1
PB.9259.67	chr16	+	2839	3	ISM	RBFOX1	ENST00000570188.1	568	4	12028	-2494	12028	0	5prime_fragment	FALSE	canonical	1	47594	junction_1	24387.5	2	NA	NA	TRUE	NA	NA	NA	B	non_coding	NA	NA	NA	NA	NA	NA	NA	20	TACAAGTTGGTGTTCTGAGT	NA	FALSE	NA	NA	AATAAA	-18	0	0	0	1	0
PB.9467.2	chr16	+	2995	17	FSM	PRKCB	ENST00000321728.12	2707	17	-290	2	-290	-2	multi-exon	FALSE	canonical	1	79401	junction_16	159547	54	NA	NA	TRUE	NA	NA	NA	C	coding	671	2016	484	2499	23836176	24220113	FALSE	20	AAGCTCTTGTTTATATGTCT	6	TRUE	NA	NA	ATTAAA	-17	0	0	18	13	23
PB.9467.6	chr16	+	2908	17	FSM	PRKCB	ENST00000643927.1	8010	17	0	5102	0	-5102	multi-exon	FALSE	canonical	1	254148	junction_2	127383	2	NA	NA	TRUE	NA	NA	NA	C	coding	673	2022	194	2215	23836176	24214816	FALSE	35	AAAAGGGCATTTGGCACCAC	0	TRUE	NA	NA	NA	NA	0	0	1	0	1
PB.9549.19	chr16	-	3784	17	FSM	SEZ6L2	ENST00000308713.9	3801	17	14	3	14	-1	multi-exon	FALSE	canonical	1	205468	junction_14	126018	13	NA	NA	TRUE	NA	NA	NA	C	coding	910	2733	515	3247	29899019	29871699	FALSE	15	TAATTGGGCCGGTGGAGTGT	13	TRUE	NA	NA	AATAAA	-18	0	0	1	6	3
PB.9549.20	chr16	-	3530	18	FSM	SEZ6L2	ENST00000617533.4	3555	18	24	1	24	-1	multi-exon	FALSE	canonical	1	205468	junction_15	117411	13	NA	NA	TRUE	NA	NA	NA	C	coding	923	2772	222	2993	29899019	29871699	FALSE	15	TAATTGGGCCGGTGGAGTGT	7574	FALSE	NA	NA	AATAAA	-18	0	0	6	1	1
PB.9549.21	chr16	-	3164	16	FSM	SEZ6L2	ENST00000346932.9	3015	16	-152	3	48	-1	multi-exon	FALSE	canonical	1	18238	junction_13	143882	4	NA	NA	TRUE	NA	NA	NA	C	coding	809	2430	198	2627	29899019	29871699	FALSE	15	TAATTGGGCCGGTGGAGTGT	7598	FALSE	NA	NA	AATAAA	-18	0	0	2	0	1
PB.9549.24	chr16	-	3153	17	NIC	SEZ6L2	novel	3555	18	NA	NA	8	-2	combination_of_known_splicesites	FALSE	canonical	1	17903	junction_4	144215	2	NA	NA	TRUE	NA	NA	NA	C	coding	859	2580	38	2617	29899019	29871699	FALSE	15	GTAATTGGGCCGGTGGAGTG	12	TRUE	NA	NA	AATAAA	-17	0	0	0	1	1
PB.9549.4	chr16	-	3132	15	NNC	SEZ6L2	novel	3555	18	NA	NA	13	0	at_least_one_novel_splicesite	FALSE	canonical	0	0	junction_3	177329	2	NA	NA	TRUE	NA	NA	NA	C	coding	774	2325	233	2557	29899019	29872194	TRUE	15	AATTGGGCCGGTGGAGTGTG	9	TRUE	NA	NA	AATAAA	-19	0	0	1	0	0
PB.9549.5	chr16	-	3044	15	NIC	SEZ6L2	novel	3555	18	NA	NA	-25	0	combination_of_known_junctions	FALSE	canonical	1	18238	junction_12	153622	3	NA	NA	TRUE	NA	NA	NA	C	coding	796	2391	116	2506	29899019	29871699	FALSE	15	AATTGGGCCGGTGGAGTGTG	7680	FALSE	NA	NA	AATAAA	-19	0	0	1	0	0
PB.9551.1	chr16	-	2344	5	NIC	KCTD13	novel	1860	6	NA	NA	0	1	intron_retention	FALSE	canonical	1	182661	junction_3	41085.9	3	NA	NA	TRUE	NA	NA	NA	C	coding	186	561	180	740	29926033	29911811	TRUE	5	TGGTGCTGGCTCCTGGGGAG	2	TRUE	NA	NA	AATAAA	-16	0	0	0	0	0
PB.9551.2	chr16	-	1706	6	FSM	KCTD13	ENST00000568000.6	1716	6	11	-1	0	1	multi-exon	FALSE	canonical	1	182661	junction_4	36783.1	106	NA	NA	TRUE	NA	NA	NA	C	coding	329	990	183	1172	29926033	29906872	FALSE	5	TGGTGCTGGCTCCTGGGGAG	-1	TRUE	NA	NA	AATAAA	-16	7	7	12	5	21
PB.9551.3	chr16	-	1612	5	NIC	KCTD13	novel	1716	6	NA	NA	0	0	combination_of_known_splicesites	FALSE	canonical	1	652	junction_3	92847.6	5	NA	NA	TRUE	NA	NA	NA	C	coding	299	900	183	1082	29926033	29906872	FALSE	15	AAACTGGTGCTGGCTCCTGG	-1	TRUE	NA	NA	AATAAA	-12	0	0	1	0	0
PB.9551.6	chr16	-	1754	2	FSM	KCTD13	ENST00000561540.2	4172	2	21	2397	0	1205	multi-exon	FALSE	canonical	1	201082	junction_1	0	2	NA	NA	TRUE	NA	NA	NA	C	coding	209	630	183	812	29926033	29922974	FALSE	40	AAACATTCATTGTACTAGAT	-1	TRUE	NA	NA	AATAAA	-19	0	0	1	0	1
PB.9552.1	chr16	+	1725	6	NNC	TMEM219	novel	946	6	NA	NA	-64	0	at_least_one_novel_splicesite	FALSE	canonical	1	2150	junction_1	486585	3	NA	NA	TRUE	NA	NA	NA	C	coding	240	723	872	1594	29963144	29971545	TRUE	15	AGTGGCGTGTATGGTGTTTA	-1117	FALSE	NA	NA	AATAAA	-15	0	1	0	0	0
PB.9552.2	chr16	+	2311	5	NIC	TMEM219	novel	1249	5	NA	NA	2	0	intron_retention	FALSE	canonical	1	241295	junction_1	450544	6	NA	NA	TRUE	NA	NA	NA	C	coding	240	723	87	809	29963144	29971545	FALSE	15	AGTGGCGTGTATGGTGTTTA	2	TRUE	NA	NA	AATAAA	-15	1	0	0	0	1
PB.9552.3	chr16	+	920	6	NIC	TMEM219	novel	946	6	NA	NA	-3	0	combination_of_known_junctions	FALSE	canonical	1	241295	junction_1	404953	53	NA	NA	TRUE	NA	NA	NA	C	coding	240	723	67	789	29963144	29971545	TRUE	15	AGTGGCGTGTATGGTGTTTA	22	TRUE	NA	NA	AATAAA	-15	11	16	7	6	11
PB.9552.5	chr16	+	3248	4	ISM	TMEM219	ENST00000566848.5	1292	5	-556	-29	10	0	intron_retention	FALSE	canonical	1	803163	junction_1	249064	5	NA	NA	TRUE	NA	NA	NA	C	coding	240	723	1024	1746	29963144	29971545	FALSE	15	AGTGGCGTGTATGGTGTTTA	-20	TRUE	NA	NA	AATAAA	-15	0	0	0	1	0
PB.9552.6	chr16	+	1880	5	FSM	TMEM219	ENST00000566848.5	1292	5	-555	-33	11	1	multi-exon	FALSE	canonical	1	803163	junction_1	258306	3	NA	NA	TRUE	NA	NA	NA	C	coding	240	723	1023	1745	29963144	29971545	TRUE	10	GCGTGTATGGTGTTTATTGG	-19	TRUE	NA	NA	AATAAA	-19	0	0	1	0	0
PB.9552.7	chr16	+	988	6	ISM	TMEM219	ENST00000570255.6	1013	7	998	1	-291	0	5prime_fragment	FALSE	canonical	1	32410	junction_5	578415	2	NA	NA	TRUE	NA	NA	NA	C	coding	240	723	36	758	29963144	29971545	TRUE	15	AGTGGCGTGTATGGTGTTTA	-23	FALSE	NA	NA	AATAAA	-15	0	2	0	0	0
PB.9553.1	chr16	+	4936	16	FSM	TAOK2	ENST00000308893.9	4937	16	4	-3	4	-2	multi-exon	FALSE	canonical	1	167006	junction_1	83996.2	5	NA	NA	TRUE	NA	NA	NA	C	coding	1235	3708	813	4520	29977773	29987980	FALSE	5	TGCCTTTGGCCCAGGCTGCC	0	TRUE	NA	NA	AATAAA	-18	0	0	0	1	0
PB.9553.10	chr16	+	2211	2	FSM	TAOK2	ENST00000570844.1	1721	2	60	-550	60	-1	multi-exon	FALSE	canonical	1	221909	junction_1	0	2	NA	NA	TRUE	NA	NA	NA	C	coding	139	420	1100	1519	29991149	29991568	FALSE	20	ATCTCAGGACTCACCCTTCT	-6312	FALSE	NA	NA	AATAAA	-20	0	0	0	0	0
PB.9553.2	chr16	+	4654	19	FSM	TAOK2	ENST00000279394.7	4246	19	-409	1	4	-1	multi-exon	FALSE	canonical	1	167006	junction_1	102838	8	NA	NA	TRUE	NA	NA	NA	C	coding	1049	3150	813	3962	29977773	29991568	FALSE	20	ATCTCAGGACTCACCCTTCT	0	TRUE	NA	NA	AATAAA	-20	0	0	0	0	0
PB.9554.1	chr16	+	1596	6	FSM	INO80E	ENST00000304516.11	1489	6	-31	-76	-31	0	multi-exon	FALSE	canonical	1	51252	junction_5	338419	6	NA	NA	TRUE	NA	NA	NA	C	coding	205	618	628	1245	29996311	30005442	FALSE	0	TGTTTTTTGTCCTTTTTTTT	-6	TRUE	NA	NA	ATTAAA	-17	0	0	0	0	2
PB.9554.2	chr16	+	1173	7	FSM	INO80E	ENST00000563197.6	1154	7	-21	2	2	-1	multi-exon	FALSE	canonical	1	155425	junction_6	283602	6	NA	NA	TRUE	NA	NA	NA	C	coding	244	735	92	826	29996311	30005442	FALSE	0	GGTTTGTTTTTTGTCCTTTT	-30	TRUE	NA	NA	ATTAAA	-13	0	2	1	1	0
PB.9554.4	chr16	+	1154	6	ISM	INO80E	ENST00000563197.6	1154	7	157	-2	124	0	5prime_fragment	FALSE	canonical	1	155425	junction_5	306213	2	NA	NA	TRUE	NA	NA	NA	C	coding	73	222	582	803	30005221	30005442	FALSE	0	TGTTTTTTGTCCTTTTTTTT	-8171	FALSE	NA	NA	ATTAAA	-17	0	1	0	1	0
PB.9555.1	chr16	-	1631	6	FSM	HIRIP3	ENST00000564026.1	988	6	25	-668	-10	-1	multi-exon	FALSE	canonical	1	105348	junction_3	83913.9	2	NA	NA	TRUE	NA	NA	NA	C	coding	175	528	14	541	29995605	29993500	TRUE	25	ATTCAGTGGCCACTGAGCAG	-7	TRUE	NA	NA	AAAACA	-12	0	0	0	0	0
PB.9555.2	chr16	-	3044	7	FSM	HIRIP3	ENST00000279392.7	3388	7	342	2	-20	-2	multi-exon	FALSE	canonical	1	229161	junction_3	38184.5	7	NA	NA	TRUE	NA	NA	NA	C	coding	556	1671	490	2160	29995605	29993207	FALSE	25	TATTCAGTGGCCACTGAGCA	-4	TRUE	NA	NA	AAAACA	-11	0	0	1	1	0
PB.9556.1	chr16	-	2146	11	NNC	DOC2A	novel	2013	11	NA	NA	0	5	at_least_one_novel_splicesite	FALSE	canonical	1	2270	junction_10	47000.9	3	NA	NA	TRUE	NA	NA	NA	C	coding	392	1179	291	1469	30010198	30006186	FALSE	10	ACTCGTGTGTGCTGGCACGG	1	TRUE	NA	NA	AATAAA	-19	0	0	1	0	2
PB.9556.11	chr16	-	1859	11	NNC	DOC2A	novel	2065	12	NA	NA	-16	0	at_least_one_novel_splicesite	FALSE	canonical	1	292	junction_10	47473.9	4	NA	NA	TRUE	NA	NA	NA	C	coding	282	849	341	1189	30009264	30006186	FALSE	15	AAGCTGGACTCGTGTGTGCT	-15	TRUE	NA	NA	AATAAA	-12	0	1	0	2	0
PB.9556.12	chr16	-	1693	9	ISM	DOC2A	ENST00000350119.9	2013	11	1388	2	877	0	5prime_fragment	FALSE	canonical	1	97876	junction_5	30150.1	4	NA	NA	TRUE	NA	NA	NA	C	coding	282	849	175	1023	30009264	30006186	FALSE	15	AAGCTGGACTCGTGTGTGCT	3002	FALSE	NA	NA	AATAAA	-12	0	1	1	0	2
PB.9556.15	chr16	-	2097	12	NIC	DOC2A	novel	1782	12	NA	NA	7	-1	combination_of_known_junctions	FALSE	canonical	1	107	junction_10	55758.4	6	NA	NA	TRUE	NA	NA	NA	C	coding	392	1179	250	1428	30010198	30006186	FALSE	15	GAAGCTGGACTCGTGTGTGC	-1	TRUE	NA	NA	AATAAA	-11	0	1	0	3	2
PB.9556.17	chr16	-	1773	11	NNC	DOC2A	novel	2013	11	NA	NA	145	-3	at_least_one_novel_splicesite	FALSE	canonical	1	292	junction_10	47473.9	2	NA	NA	TRUE	NA	NA	NA	C	coding	282	849	258	1106	30009264	30006186	FALSE	20	AGGAAGCTGGACTCGTGTGT	1802	FALSE	NA	NA	AATAAA	-9	0	1	0	0	1
PB.9556.2	chr16	-	2100	10	NIC	DOC2A	novel	1782	12	NA	NA	0	5	intron_retention	FALSE	canonical	1	107	junction_9	49762.5	2	NA	NA	TRUE	NA	NA	NA	C	coding	324	975	163	1137	30010198	30006639	TRUE	10	ACTCGTGTGTGCTGGCACGG	-33	TRUE	NA	NA	AATAAA	-19	1	1	0	0	0
PB.9556.5	chr16	-	2163	12	NNC	DOC2A	novel	1782	12	NA	NA	-11	-1	at_least_one_novel_splicesite	FALSE	canonical	1	107	junction_10	55550.9	7	NA	NA	TRUE	NA	NA	NA	C	coding	392	1179	314	1492	30010198	30006186	FALSE	10	AGCTGGACTCGTGTGTGCTG	13	TRUE	NA	NA	AATAAA	-13	0	0	3	2	2
PB.9556.6	chr16	-	2458	12	NNC	DOC2A	novel	1782	12	NA	NA	-306	0	at_least_one_novel_splicesite	FALSE	canonical	1	107	junction_10	55849.6	4	NA	NA	TRUE	NA	NA	NA	C	coding	392	1179	610	1788	30010198	30006186	FALSE	15	AAGCTGGACTCGTGTGTGCT	-1	TRUE	NA	NA	AATAAA	-12	0	0	2	0	2
PB.9556.7	chr16	-	2163	11	ISM	DOC2A	ENST00000564944.5	1782	12	242	-283	-152	0	5prime_fragment	FALSE	canonical	1	107	junction_10	47518.3	45	NA	NA	TRUE	NA	NA	NA	C	coding	392	1179	315	1493	30010198	30006186	FALSE	15	AAGCTGGACTCGTGTGTGCT	1462	FALSE	NA	NA	AATAAA	-12	2	5	15	5	13
PB.9556.8	chr16	-	2542	12	NNC	DOC2A	novel	1782	12	NA	NA	-306	0	at_least_one_novel_splicesite	FALSE	canonical	1	107	junction_10	55557.9	13	NA	NA	TRUE	NA	NA	NA	C	coding	392	1179	694	1872	30010198	30006186	FALSE	15	AAGCTGGACTCGTGTGTGCT	-1	TRUE	NA	NA	AATAAA	-12	1	0	3	2	7
PB.9556.9	chr16	-	2176	12	FSM	DOC2A	ENST00000564944.5	1782	12	-111	-283	-111	0	multi-exon	FALSE	canonical	1	107	junction_10	55476.5	5	NA	NA	TRUE	NA	NA	NA	C	coding	392	1179	328	1506	30010198	30006186	FALSE	15	AAGCTGGACTCGTGTGTGCT	9762	FALSE	NA	NA	AATAAA	-12	0	0	2	0	2
PB.9558.5	chr16	+	1553	9	FSM	ALDOA	ENST00000563060.6	1550	9	-4	1	-4	-1	multi-exon	FALSE	canonical	1	3506085	junction_1	5.61055e+06	7	NA	NA	TRUE	NA	NA	NA	C	coding	364	1095	258	1352	30067255	30070212	FALSE	5	AGTCGGCCGTCCGTGTCTTG	-5960	FALSE	NA	NA	AATAAA	-17	3	1	2	1	0
PB.9558.6	chr16	+	1580	8	ISM	ALDOA	ENST00000563060.6	1550	9	56	1	56	-1	intron_retention	FALSE	canonical	1	3506085	junction_1	5.81513e+06	2	NA	NA	TRUE	NA	NA	NA	C	coding	361	1086	198	1283	30067255	30070116	FALSE	5	AGTCGGCCGTCCGTGTCTTG	-5900	FALSE	NA	NA	AATAAA	-17	0	1	0	0	0
PB.9558.7	chr16	+	2132	9	FSM	ALDOA	ENST00000643777.2	1492	9	-642	2	379	1	multi-exon	FALSE	canonical	1	12887843	junction_1	3.07207e+06	1122	NA	NA	TRUE	NA	NA	NA	C	coding	364	1095	832	1926	30067255	30070212	FALSE	0	GCCGTCCGTGTCTTGTGGTG	-5112	FALSE	NA	NA	AATAAA	-22	201	197	209	207	196
PB.9558.8	chr16	+	1566	8	NIC	ALDOA	novel	1492	9	NA	NA	0	-1	intron_retention	FALSE	canonical	1	12887843	junction_1	3.02167e+06	2	NA	NA	TRUE	NA	NA	NA	C	coding	200	603	763	1365	30068931	30070212	FALSE	5	AGTCGGCCGTCCGTGTCTTG	1	TRUE	NA	NA	AATAAA	-17	0	2	0	0	0
PB.9560.1	chr16	+	1436	8	ISM	PPP4C	ENST00000279387.12	1402	9	3	40	3	-11	intron_retention	FALSE	canonical	1	1151707	junction_1	286286	6	NA	NA	TRUE	NA	NA	NA	C	coding	265	798	162	959	30076378	30084859	FALSE	70	AAAAAAAATGAAAAAATTCT	-6	TRUE	NA	NA	GATAAA	-10	1	1	0	0	1
PB.9560.2	chr16	+	1412	9	NIC	PPP4C	novel	1402	9	NA	NA	2	-11	combination_of_known_junctions	FALSE	canonical	1	40667	junction_2	613194	14	NA	NA	TRUE	NA	NA	NA	C	coding	228	687	452	1138	30082782	30085062	FALSE	70	AAAAAAAATGAAAAAATTCT	0	TRUE	NA	NA	GATAAA	-10	1	2	3	0	0
PB.9560.3	chr16	+	1394	9	FSM	PPP4C	ENST00000279387.12	1402	9	9	-1	2	1	multi-exon	FALSE	canonical	1	1151707	junction_1	299464	109	NA	NA	TRUE	NA	NA	NA	C	coding	307	924	156	1079	30076378	30085062	FALSE	10	TTTGGGTTTGTGCCAGACTT	0	TRUE	NA	NA	AATAAA	-16	8	17	14	9	11
PB.9560.4	chr16	+	1301	8	FSM	PPP4C	ENST00000627746.2	1301	8	-20	20	2	-11	multi-exon	FALSE	canonical	1	89539	junction_2	638017	13	NA	NA	TRUE	NA	NA	NA	C	coding	228	687	341	1027	30082782	30085062	FALSE	70	AAAAAAAATGAAAAAATTCT	0	TRUE	NA	NA	GATAAA	-10	1	1	2	2	0
PB.9560.5	chr16	+	1257	8	NIC	PPP4C	novel	941	8	NA	NA	2	-11	combination_of_known_junctions	FALSE	canonical	1	76414	junction_4	742807	4	NA	NA	TRUE	NA	NA	NA	C	coding	273	822	162	983	30076378	30085062	FALSE	70	AAAAAAAATGAAAAAATTCT	0	TRUE	NA	NA	GATAAA	-10	0	1	1	0	1
PB.9560.6	chr16	+	1385	8	FSM	PPP4C	ENST00000563200.5	1447	8	51	11	26	-11	multi-exon	FALSE	canonical	1	1151707	junction_1	272756	2	NA	NA	TRUE	NA	NA	NA	C	coding	187	564	101	664	30076378	30083654	TRUE	70	AAAAAAAATGAAAAAATTCT	-8965	FALSE	NA	NA	GATAAA	-10	0	2	0	0	0
PB.9561.1	chr16	-	1407	4	FSM	YPEL3	ENST00000398841.5	1588	4	180	1	-8	-1	multi-exon	FALSE	canonical	1	1135411	junction_2	117764	11	NA	NA	TRUE	NA	NA	NA	C	coding	157	474	539	1012	30095482	30092710	FALSE	20	AGCTCAGGCTCGCGTGTAAT	192	FALSE	NA	NA	AATAAA	-17	0	5	2	2	1
PB.9561.2	chr16	-	1181	3	NIC	YPEL3	novel	1588	4	NA	NA	-1	-1	intron_retention	FALSE	canonical	1	1180717	junction_2	112031	2	NA	NA	TRUE	NA	NA	NA	C	coding	92	279	108	386	30095482	30095099	TRUE	20	AGCTCAGGCTCGCGTGTAAT	623	FALSE	NA	NA	AATAAA	-17	0	2	0	0	0
PB.9561.4	chr16	-	951	5	FSM	YPEL3	ENST00000398838.8	935	5	18	-34	15	-1	multi-exon	FALSE	canonical	1	346725	junction_4	400145	107	NA	NA	TRUE	NA	NA	NA	C	coding	119	360	197	556	30095368	30092710	FALSE	20	AGCTCAGGCTCGCGTGTAAT	-14	TRUE	NA	NA	AATAAA	-17	11	42	7	17	21
PB.9561.5	chr16	-	852	5	FSM	YPEL3	ENST00000568674.1	371	5	-18	-463	15	-1	multi-exon	FALSE	canonical	1	69542	junction_4	517111	6	NA	NA	TRUE	NA	NA	NA	C	coding	8	27	431	457	30092736	30092710	FALSE	20	AGCTCAGGCTCGCGTGTAAT	-14	TRUE	NA	NA	AATAAA	-17	0	3	0	1	2
PB.9561.9	chr16	-	2352	2	FSM	YPEL3	ENST00000568681.1	1739	2	-638	25	15	-8	multi-exon	FALSE	canonical	1	1180717	junction_1	0	3	NA	NA	TRUE	NA	NA	NA	C	non_coding	NA	NA	NA	NA	NA	NA	NA	90	AAAAATACAAAAAAAAAAAA	-14	TRUE	NA	NA	NA	NA	0	0	1	0	0
PB.9563.11	chr16	-	1846	10	NIC	MAPK3	novel	1787	9	NA	NA	-3	-1	combination_of_known_junctions	FALSE	canonical	1	96949	junction_2	413388	13	NA	NA	TRUE	NA	NA	NA	C	coding	379	1140	22	1161	30123209	30116668	TRUE	5	GACCCTGGCTCTGTCTGTGT	-12	TRUE	NA	NA	TATAAA	-22	1	3	0	5	3
PB.9563.12	chr16	-	1667	8	FSM	MAPK3	ENST00000322266.9	1743	8	75	1	-7	-1	multi-exon	FALSE	canonical	1	32533	junction_3	368123	2	NA	NA	TRUE	NA	NA	NA	C	coding	335	1008	26	1033	30123209	30116668	TRUE	5	GACCCTGGCTCTGTCTGTGT	-16	TRUE	NA	NA	TATAAA	-22	0	0	0	0	1
PB.9563.16	chr16	-	2855	7	NIC	MAPK3	novel	2567	8	NA	NA	-6	-2	intron_retention	FALSE	canonical	1	615709	junction_1	205316	2	NA	NA	TRUE	NA	NA	NA	C	coding	142	429	1794	2222	30117733	30116668	TRUE	5	TGACCCTGGCTCTGTCTGTG	222	FALSE	NA	NA	TATAAA	-21	0	0	0	0	0
PB.9563.4	chr16	-	2650	9	NIC	MAPK3	novel	2567	8	NA	NA	-10	0	intron_retention	FALSE	canonical	1	96949	junction_2	435759	2	NA	NA	TRUE	NA	NA	NA	C	coding	265	798	1167	1964	30121834	30116668	TRUE	5	ACCCTGGCTCTGTCTGTGTT	218	FALSE	NA	NA	TATAAA	-23	0	0	0	0	1
PB.9563.5	chr16	-	2576	8	FSM	MAPK3	ENST00000484663.5	2567	8	-9	0	-9	0	multi-exon	FALSE	canonical	1	615709	junction_1	199870	2	NA	NA	TRUE	NA	NA	NA	C	coding	265	798	1144	1941	30121834	30116668	TRUE	5	ACCCTGGCTCTGTCTGTGTT	-10	TRUE	NA	NA	TATAAA	-23	1	0	0	0	0
PB.9563.6	chr16	-	1742	10	NIC	MAPK3	novel	2567	8	NA	NA	-22	0	combination_of_known_junctions	FALSE	canonical	1	7325	junction_9	485646	3	NA	NA	TRUE	NA	NA	NA	C	coding	265	798	259	1056	30121834	30116668	TRUE	5	ACCCTGGCTCTGTCTGTGTT	206	FALSE	NA	NA	TATAAA	-23	0	0	1	0	1
PB.9563.7	chr16	-	1479	7	NIC	MAPK3	novel	2567	8	NA	NA	971	0	combination_of_known_junctions	FALSE	canonical	1	5166	junction_5	415164	2	NA	NA	TRUE	NA	NA	NA	C	coding	226	681	164	844	30121834	30116668	TRUE	5	ACCCTGGCTCTGTCTGTGTT	1221	FALSE	NA	NA	TATAAA	-23	0	1	1	0	0
PB.9732.13	chr16	+	2810	14	FSM	NDRG4	ENST00000569923.5	1312	14	-1	-1497	-1	-243	multi-exon	FALSE	canonical	1	4375	junction_1	187078	3	NA	NA	TRUE	NA	NA	NA	C	coding	284	855	365	1219	58504192	58511576	FALSE	5	ATGTGTGTGTGTGTGTGTGT	-3	TRUE	NA	NA	TATAAA	-15	0	0	1	1	0
PB.9732.15	chr16	+	6739	12	NIC	NDRG4	novel	3014	14	NA	NA	0	1	intron_retention	FALSE	canonical	1	494647	junction_11	88216.8	2	NA	NA	TRUE	NA	NA	NA	C	coding	284	855	4050	4904	58504192	58511576	FALSE	25	AGAATTCCAGTGTGGTGATG	-2	TRUE	NA	NA	AATAAA	-11	0	0	0	1	0
PB.9732.16	chr16	+	3144	16	NIC	NDRG4	novel	3207	15	NA	NA	0	1	combination_of_known_splicesites	FALSE	canonical	1	1261	junction_2	281349	2	NA	NA	TRUE	NA	NA	NA	C	coding	400	1203	107	1309	58500249	58511576	FALSE	25	AGAATTCCAGTGTGGTGATG	-2	TRUE	NA	NA	AATAAA	-11	0	1	0	0	1
PB.9732.17	chr16	+	3256	15	FSM	NDRG4	ENST00000356752.8	1375	15	2	-1883	0	0	multi-exon	FALSE	canonical	1	38809	junction_1	217835	16	NA	NA	TRUE	NA	NA	NA	C	coding	369	1110	105	1214	58500249	58511576	FALSE	15	ATTTCTGCTTATGTGCTCAT	0	TRUE	NA	NA	NA	NA	1	0	3	2	5
PB.9732.18	chr16	+	3166	14	FSM	NDRG4	ENST00000566192.5	3265	14	98	1	0	0	multi-exon	FALSE	canonical	1	231625	junction_1	135196	61	NA	NA	TRUE	NA	NA	NA	C	coding	339	1020	105	1124	58500249	58511576	FALSE	15	ATTTCTGCTTATGTGCTCAT	0	TRUE	NA	NA	NA	NA	1	2	11	14	28
PB.9732.19	chr16	+	3207	15	FSM	NDRG4	ENST00000570248.5	3207	15	2	-2	0	1	multi-exon	FALSE	canonical	1	41197	junction_14	237112	2	NA	NA	TRUE	NA	NA	NA	C	coding	352	1059	105	1163	58500249	58511576	FALSE	10	TTCTGCTTATGTGCTCATTT	0	TRUE	NA	NA	NA	NA	0	0	0	2	0
PB.9732.2	chr16	+	3562	16	FSM	NDRG4	ENST00000258187.9	3324	16	-248	10	47	0	multi-exon	FALSE	canonical	1	35329	junction_1	227585	17	NA	NA	TRUE	NA	NA	NA	C	coding	371	1116	405	1520	58487779	58511576	FALSE	15	ATTTCTGCTTATGTGCTCAT	0	TRUE	NA	NA	NA	NA	0	0	2	4	2
PB.9732.22	chr16	+	3103	15	NIC	NDRG4	novel	1375	15	NA	NA	0	1	combination_of_known_splicesites	FALSE	canonical	1	1261	junction_2	229586	2	NA	NA	TRUE	NA	NA	NA	C	coding	387	1164	105	1268	58500249	58511576	FALSE	25	AGAATTCCAGTGTGGTGATG	0	TRUE	NA	NA	AATAAA	-11	0	0	0	1	1
PB.9732.23	chr16	+	3048	15	NIC	NDRG4	novel	3207	15	NA	NA	0	-3	combination_of_known_junctions	FALSE	canonical	1	4004	junction_1	263509	2	NA	NA	TRUE	NA	NA	NA	C	coding	370	1113	105	1217	58500249	58511576	FALSE	35	AAGAAGAATTCCAGTGTGGT	0	TRUE	NA	NA	AATAAA	-7	0	0	1	0	1
PB.9732.25	chr16	+	3009	14	FSM	NDRG4	ENST00000568640.5	1281	14	38	-1766	0	-3	multi-exon	FALSE	canonical	1	4004	junction_1	187167	7	NA	NA	TRUE	NA	NA	NA	C	coding	357	1074	105	1178	58500249	58511576	FALSE	35	AAGAAGAATTCCAGTGTGGT	0	TRUE	NA	NA	AATAAA	-7	0	0	3	0	4
PB.9732.36	chr16	+	2730	9	ISM	NDRG4	ENST00000563799.5	3014	14	5993	3	15	-3	5prime_fragment	FALSE	canonical	1	494647	junction_8	87522.4	10	NA	NA	TRUE	NA	NA	NA	C	coding	283	852	48	899	58506183	58511576	FALSE	35	AAGAAGAATTCCAGTGTGGT	-9394	FALSE	NA	NA	AATAAA	-7	0	1	1	1	5
PB.9732.4	chr16	+	3169	16	NIC	NDRG4	novel	3324	16	NA	NA	-9	1	combination_of_known_junctions	FALSE	canonical	1	3025	junction_3	245379	4	NA	NA	TRUE	NA	NA	NA	C	coding	284	855	480	1334	58504192	58511576	FALSE	25	AGAATTCCAGTGTGGTGATG	-30	TRUE	NA	NA	AATAAA	-11	0	0	0	1	0
PB.9732.46	chr16	+	3315	1	FSM	NDRG4	ENST00000563209.1	2700	1	-612	-3	-612	0	mono-exon	FALSE	NA	NA	NA	NA	NA	4	NA	NA	NA	NA	NA	NA	C	non_coding	NA	NA	NA	NA	NA	NA	NA	20	AATTCCAGTGTGGTGATGCC	-5431	FALSE	NA	NA	AATAAA	-13	0	0	2	0	1
PB.9732.5	chr16	+	3476	16	FSM	NDRG4	ENST00000394282.8	3626	16	-61	211	-61	-2	multi-exon	FALSE	canonical	1	36189	junction_1	227461	70	NA	NA	TRUE	NA	NA	NA	C	coding	391	1176	469	1644	58464431	58511576	FALSE	30	AGAAGAATTCCAGTGTGGTG	-341	FALSE	NA	NA	AATAAA	-8	0	1	18	16	28
PB.9732.7	chr16	+	3405	17	NIC	NDRG4	novel	5116	18	NA	NA	-1	-2	combination_of_known_junctions	FALSE	canonical	1	36189	junction_1	273412	2	NA	NA	TRUE	NA	NA	NA	C	coding	404	1215	151	1365	58464431	58511576	FALSE	10	TCATTTCTGCTTATGTGCTC	-1	TRUE	NA	NA	NA	NA	0	0	2	0	0
PB.9732.9	chr16	+	3185	17	NIC	NDRG4	novel	3626	16	NA	NA	-2	-3	combination_of_known_junctions	FALSE	canonical	1	521	junction_1	258794	3	NA	NA	TRUE	NA	NA	NA	C	coding	371	1116	239	1354	58487779	58511576	FALSE	35	AAGAAGAATTCCAGTGTGGT	-5	TRUE	NA	NA	AATAAA	-7	0	0	0	2	1
PB.9733.1	chr16	-	8406	49	FSM	CNOT1	ENST00000569240.5	7660	49	-3	-743	1	-1	multi-exon	TRUE	canonical	1	222174	junction_30	277621	5	NA	NA	TRUE	NA	NA	NA	C	coding	2371	7116	285	7400	58599337	58520958	FALSE	20	ACATGAGTCCACTGTGCCTT	-12	TRUE	NA	NA	ATTAAA	-13	0	0	0	1	0
PB.9733.9	chr16	-	7655	49	FSM	CNOT1	ENST00000317147.10	8411	49	2	754	0	1	multi-exon	FALSE	canonical	1	316180	junction_48	267800	9	NA	NA	TRUE	NA	NA	NA	C	coding	2376	7131	272	7402	58599337	58520958	FALSE	40	AAAGAGAAAACCTTTGTCTG	1	TRUE	NA	NA	AATACA	-3	0	0	0	0	0
PB.9734.2	chr16	-	2979	11	NIC	SLC38A7	novel	4058	12	NA	NA	1	-22	intron_retention	FALSE	canonical	1	34923	junction_10	29089.1	4	NA	NA	TRUE	NA	NA	NA	C	coding	268	807	366	1172	58680126	58676250	TRUE	100	AAAAAAAAAAAAAAAAAAAA	27	TRUE	NA	NA	NA	NA	0	0	0	1	1
PB.9734.3	chr16	-	2748	12	FSM	SLC38A7	ENST00000219320.9	4058	12	25	1285	-2	-22	multi-exon	FALSE	canonical	1	34923	junction_11	27846.4	23	NA	NA	TRUE	NA	NA	NA	C	coding	462	1389	369	1757	58680126	58667385	FALSE	100	AAAAAAAAAAAAAAAAAAAA	24	TRUE	NA	NA	NA	NA	0	0	5	1	6
PB.9734.4	chr16	-	2710	12	NIC	SLC38A7	novel	4058	12	NA	NA	4	-22	combination_of_known_junctions	FALSE	canonical	1	2320	junction_5	40740.6	2	NA	NA	TRUE	NA	NA	NA	C	coding	260	783	363	1145	58680126	58676008	TRUE	100	AAAAAAAAAAAAAAAAAAAA	30	TRUE	NA	NA	NA	NA	0	0	1	0	1
PB.9734.8	chr16	-	3249	11	FSM	SLC38A7	ENST00000570101.5	4549	11	13	1287	-3	-24	multi-exon	FALSE	canonical	1	75561	junction_3	16819.8	2	NA	NA	TRUE	NA	NA	NA	C	coding	462	1389	872	2260	58680126	58667385	FALSE	95	ACAAAAAAAAAAAAAAAAAA	59	FALSE	NA	NA	NA	NA	0	0	0	0	1
PB.9797.1	chr16	-	2622	2	FSM	ACD	ENST00000602780.1	579	2	55	-2098	-9	-7	multi-exon	FALSE	canonical	1	308115	junction_1	0	4	NA	NA	TRUE	NA	NA	NA	C	coding	133	402	1803	2204	67658339	67657938	FALSE	15	ATCAGGGATTGGGGCCGCCG	-4	TRUE	NA	NA	AATAAA	-29	0	0	1	0	2
PB.9797.3	chr16	-	1899	9	NIC	ACD	novel	1858	9	NA	NA	-2	-1	intron_retention	FALSE	canonical	1	11560	junction_5	114981	2	NA	NA	TRUE	NA	NA	NA	C	coding	233	702	1122	1823	67658786	67657606	FALSE	35	AGAGGAGAGGATCAGGGATT	7134	FALSE	NA	NA	AATAAA	-19	0	0	0	0	0
PB.9797.4	chr16	-	1450	10	NIC	ACD	novel	2065	12	NA	NA	6	-1	combination_of_known_splicesites	FALSE	canonical	1	6820	junction_6	113784	3	NA	NA	TRUE	NA	NA	NA	C	coding	284	855	520	1374	67659050	67657606	FALSE	35	AGAGGAGAGGATCAGGGATT	-1	TRUE	NA	NA	AATAAA	-19	0	2	0	0	0
PB.9797.6	chr16	-	1852	9	FSM	ACD	ENST00000602860.5	1858	9	36	-30	-6	0	multi-exon	FALSE	canonical	1	268664	junction_6	50296.3	22	NA	NA	TRUE	NA	NA	NA	C	coding	284	855	925	1779	67659050	67657606	FALSE	35	AGGAGAGGAGAGGATCAGGG	-1	TRUE	NA	NA	AATAAA	-16	0	4	2	0	2
PB.9797.7	chr16	-	1542	11	ISM	ACD	ENST00000620761.6	1511	12	24	21	3	0	intron_retention	FALSE	canonical	1	268664	junction_9	44009.8	8	NA	NA	TRUE	NA	NA	NA	C	coding	284	855	615	1469	67659050	67657606	FALSE	35	AGGAGAGGAGAGGATCAGGG	8	TRUE	NA	NA	AATAAA	-16	2	2	1	1	1
PB.9797.8	chr16	-	1520	12	FSM	ACD	ENST00000620761.6	1511	12	-30	21	-9	0	multi-exon	FALSE	canonical	1	268664	junction_9	45051.9	19	NA	NA	TRUE	NA	NA	NA	C	coding	458	1377	71	1447	67660220	67657606	FALSE	35	AGGAGAGGAGAGGATCAGGG	6	TRUE	NA	NA	AATAAA	-16	0	2	4	4	0
PB.9797.9	chr16	-	1907	8	NIC	ACD	novel	1858	9	NA	NA	8	-1	intron_retention	FALSE	canonical	1	268664	junction_5	53298.8	2	NA	NA	TRUE	NA	NA	NA	C	coding	259	780	904	1683	67659050	67657758	FALSE	35	CAGGAGAGGAGAGGATCAGG	7183	FALSE	NA	NA	AATAAA	-15	0	0	0	1	0
PB.9798.2	chr16	+	1597	2	FSM	PARD6A	ENST00000602727.1	1281	2	-275	-41	-2	-3	multi-exon	FALSE	canonical	1	79340	junction_1	0	2	NA	NA	TRUE	NA	NA	NA	C	coding	170	513	961	1473	67662135	67662647	FALSE	15	ACAGTCATGGTCCTTGTGTG	-14	TRUE	NA	NA	ATTAAA	-15	0	0	0	0	1
PB.9798.3	chr16	+	1237	3	FSM	PARD6A	ENST00000458121.6	1260	3	12	11	1	-7	multi-exon	FALSE	canonical	1	53425	junction_1	12957.5	27	NA	NA	TRUE	NA	NA	NA	C	coding	345	1038	80	1117	67661039	67662647	FALSE	30	AAATACAGTCATGGTCCTTG	-11	TRUE	NA	NA	ATTAAA	-11	0	5	8	8	6
PB.9799.1	chr16	-	1559	7	FSM	ENKD1	ENST00000243878.9	1565	7	4	2	4	-1	multi-exon	TRUE	canonical	1	119908	junction_4	38484.2	6	NA	NA	TRUE	NA	NA	NA	A	coding	346	1041	305	1345	67666442	67663161	FALSE	25	GATTTGTTTCCATAAGAGCT	-10	TRUE	NA	NA	ATTAAA	-15	2	1	0	0	2
PB.9801.1	chr16	-	1949	3	FSM	GFOD2	ENST00000602377.1	1991	3	39	3	0	0	multi-exon	FALSE	canonical	1	2856	junction_1	80129.5	2	NA	NA	TRUE	NA	NA	NA	C	coding	280	843	486	1328	67675997	67675155	FALSE	15	ACATGGCATGTGGTTTTTGT	15	FALSE	NA	NA	AATAAA	-17	0	0	0	1	0
PB.9801.4	chr16	-	1662	2	NIC	GFOD2	novel	1991	3	NA	NA	7	-3	combination_of_known_splicesites	FALSE	canonical	1	1605	junction_1	0	2	NA	NA	TRUE	NA	NA	NA	C	coding	280	843	204	1046	67675997	67675155	FALSE	25	ATAGGACATGGCATGTGGTT	6	TRUE	NA	NA	AATAAA	-12	0	0	0	0	1
PB.9801.5	chr16	-	2012	3	FSM	GFOD2	ENST00000268797.12	2018	3	0	6	0	-6	multi-exon	FALSE	canonical	1	145707	junction_1	8704	81	NA	NA	TRUE	NA	NA	NA	C	coding	385	1158	242	1399	67685715	67675155	FALSE	40	AAAATAGGACATGGCATGTG	-1	TRUE	NA	NA	AATAAA	-9	2	2	13	14	16
PB.9804.10	chr16	-	2925	10	FSM	CENPT	ENST00000569862.5	2957	10	24	8	-4	0	multi-exon	FALSE	canonical	1	294449	junction_9	104544	8	NA	NA	TRUE	NA	NA	NA	C	coding	319	960	1864	2823	67830224	67828267	FALSE	40	AAACAGAATATTCTGCATTT	7	TRUE	NA	NA	AATAAA	-8	0	0	0	0	2
PB.9804.11	chr16	-	2782	11	NIC	CENPT	novel	2133	12	NA	NA	0	0	intron_retention	FALSE	canonical	1	294449	junction_10	103065	20	NA	NA	TRUE	NA	NA	NA	C	coding	319	960	1721	2680	67830224	67828267	FALSE	40	AAACAGAATATTCTGCATTT	11	TRUE	NA	NA	AATAAA	-8	0	4	1	2	1
PB.9804.12	chr16	-	2856	11	NIC	CENPT	novel	2133	12	NA	NA	-2	0	intron_retention	FALSE	canonical	1	23841	junction_9	180671	3	NA	NA	TRUE	NA	NA	NA	C	coding	319	960	1795	2754	67830224	67828267	FALSE	40	AAACAGAATATTCTGCATTT	-24	TRUE	NA	NA	AATAAA	-8	0	1	0	0	0
PB.9804.13	chr16	-	2259	12	NIC	CENPT	novel	2133	12	NA	NA	0	0	intron_retention	FALSE	canonical	1	2713	junction_5	177736	2	NA	NA	TRUE	NA	NA	NA	C	coding	319	960	1198	2157	67830224	67828267	FALSE	40	AAACAGAATATTCTGCATTT	11	TRUE	NA	NA	AATAAA	-8	0	1	0	0	0
PB.9804.14	chr16	-	2174	12	NIC	CENPT	novel	2133	12	NA	NA	-8	0	intron_retention	FALSE	canonical	1	23841	junction_10	175583	4	NA	NA	TRUE	NA	NA	NA	C	coding	319	960	1113	2072	67830224	67828267	FALSE	40	AAACAGAATATTCTGCATTT	-9	TRUE	NA	NA	AATAAA	-8	0	0	0	0	1
PB.9804.15	chr16	-	2005	11	NIC	CENPT	novel	1737	12	NA	NA	-3	0	intron_retention	FALSE	canonical	1	13148	junction_9	182523	2	NA	NA	TRUE	NA	NA	NA	C	coding	319	960	944	1903	67830224	67828267	FALSE	40	AAACAGAATATTCTGCATTT	33	TRUE	NA	NA	AATAAA	-8	0	0	0	0	0
PB.9804.17	chr16	-	1822	13	ISM	CENPT	ENST00000440851.6	2200	14	1445	4	3	0	5prime_fragment	FALSE	canonical	1	207752	junction_5	132096	31	NA	NA	TRUE	NA	NA	NA	C	coding	561	1686	35	1720	67833859	67828267	FALSE	40	AAACAGAATATTCTGCATTT	3	TRUE	NA	NA	AATAAA	-8	0	5	4	6	2
PB.9804.2	chr16	-	3552	9	NIC	CENPT	novel	2133	12	NA	NA	0	0	intron_retention	FALSE	canonical	1	294449	junction_8	108024	2	NA	NA	TRUE	NA	NA	NA	C	coding	185	558	1906	2463	67830224	67829419	TRUE	20	AATATTCTGCATTTTGGTGC	-35	TRUE	NA	NA	AATAAA	-14	0	0	1	0	1
PB.9804.6	chr16	-	2279	11	NIC	CENPT	novel	2200	14	NA	NA	7	0	intron_retention	FALSE	canonical	1	294449	junction_10	111325	3	NA	NA	TRUE	NA	NA	NA	C	coding	319	960	1214	2173	67830224	67828267	FALSE	25	AGAATATTCTGCATTTTGGT	-10	TRUE	NA	NA	AATAAA	-12	0	0	0	0	0
PB.9804.8	chr16	-	2126	12	FSM	CENPT	ENST00000565157.5	2133	12	3	4	2	-2	multi-exon	FALSE	canonical	1	294449	junction_11	108404	46	NA	NA	TRUE	NA	NA	NA	C	coding	319	960	1063	2022	67830224	67828267	FALSE	30	ACAGAATATTCTGCATTTTG	2	TRUE	NA	NA	AATAAA	-10	0	8	4	3	1
PB.9805.1	chr16	+	2143	1	FSM	THAP11	ENST00000303596.2	2114	1	-30	1	-30	-1	mono-exon	FALSE	NA	NA	NA	NA	NA	43	NA	NA	NA	NA	NA	NA	C	coding	314	945	504	1448	67842555	67843499	NA	15	ATTTGGGTCTCGCCATTTTA	-5140	FALSE	NA	NA	ATTAAA	-18	1	1	6	5	13
PB.9808.2	chr16	+	4744	29	FSM	EDC4	ENST00000358933.10	4767	29	26	-3	26	3	multi-exon	FALSE	canonical	1	189864	junction_1	110042	70	NA	NA	TRUE	NA	NA	NA	C	coding	1401	4206	185	4390	67873262	67884148	FALSE	10	AGTATGTGTGTGCTTTTGGT	9	TRUE	NA	NA	AATAAA	-5	0	0	6	12	10
PB.9808.3	chr16	+	4950	27	NIC	EDC4	novel	4767	29	NA	NA	26	0	intron_retention	FALSE	canonical	1	189864	junction_1	114124	4	NA	NA	TRUE	NA	NA	NA	C	coding	930	2793	185	2977	67873262	67881421	TRUE	30	AAAATGGAGTATGTGTGTGC	9	TRUE	NA	NA	ATTAAA	-13	0	0	0	0	2
PB.9808.4	chr16	+	4659	29	NNC	EDC4	novel	4767	29	NA	NA	26	-3	intron_retention	FALSE	canonical	1	11968	junction_17	133181	2	NA	NA	TRUE	NA	NA	NA	C	coding	1376	4131	185	4315	67873262	67884148	FALSE	40	AATAAAATGGAGTATGTGTG	9	TRUE	NA	NA	ATTAAA	-10	0	0	1	0	0
PB.9808.5	chr16	+	4842	28	NIC	EDC4	novel	4767	29	NA	NA	26	-3	intron_retention	FALSE	canonical	1	189864	junction_1	110243	4	NA	NA	TRUE	NA	NA	NA	C	coding	1437	4314	185	4498	67873262	67884148	FALSE	40	AATAAAATGGAGTATGTGTG	9	TRUE	NA	NA	ATTAAA	-10	0	0	0	1	0
PB.9808.6	chr16	+	4945	28	ISM	EDC4	ENST00000358933.10	4767	29	39	7	39	-3	intron_retention	FALSE	canonical	1	189864	junction_1	104331	2	NA	NA	TRUE	NA	NA	NA	C	coding	1338	4017	172	4188	67873262	67883735	FALSE	40	AATAAAATGGAGTATGTGTG	22	TRUE	NA	NA	ATTAAA	-10	0	0	1	0	0
PB.9809.1	chr16	+	3492	3	FSM	PSKH1	ENST00000291041.6	3497	3	3	2	3	-2	multi-exon	FALSE	canonical	1	77585	junction_1	68835	9	NA	NA	TRUE	NA	NA	NA	C	coding	424	1275	186	1460	67908750	67927642	FALSE	15	AACAGTTCTGGCTTCTTGCT	3	TRUE	NA	NA	AGTAAA	-37	0	0	1	0	5
PB.9810.1	chr16	-	579	4	FSM	PSMB10	ENST00000570985.1	591	4	11	1	11	-1	multi-exon	FALSE	canonical	1	1167912	junction_2	164449	19	NA	NA	TRUE	NA	NA	NA	C	non_coding	NA	NA	NA	NA	NA	NA	NA	20	ACAGATGGCTGTGTCATTCT	10	TRUE	NA	NA	AATAAA	-19	5	4	2	7	1
PB.9810.2	chr16	-	416	3	ISM	PSMB10	ENST00000570985.1	591	4	277	1	277	-1	5prime_fragment	FALSE	canonical	1	1167912	junction_2	192983	2	NA	NA	TRUE	NA	NA	NA	C	coding	113	342	22	363	67935497	67934560	FALSE	20	ACAGATGGCTGTGTCATTCT	8601	FALSE	NA	NA	AATAAA	-19	1	0	0	1	0
PB.9810.4	chr16	-	974	8	FSM	PSMB10	ENST00000358514.9	977	8	0	3	0	-3	multi-exon	FALSE	canonical	1	845649	junction_4	248380	5	NA	NA	TRUE	NA	NA	NA	C	coding	273	822	102	923	67936749	67934560	FALSE	30	AAACAGATGGCTGTGTCATT	-1	TRUE	NA	NA	AATAAA	-17	3	0	0	2	0
PB.9812.1	chr16	-	3844	24	FSM	SLC12A4	ENST00000316341.8	4708	24	10	854	10	86	multi-exon	TRUE	canonical	1	171624	junction_21	68611.6	8	NA	NA	TRUE	NA	NA	NA	A	coding	1085	3258	75	3332	67968553	67944840	FALSE	0	CCTCCTGCTGCCCCGGCTCT	-15	TRUE	NA	NA	AATAAA	-19	0	0	1	1	2
PB.9813.1	chr16	-	1907	1	FSM	DDX28	ENST00000332395.6	2169	1	231	31	231	-31	mono-exon	FALSE	NA	NA	NA	NA	NA	17	NA	NA	NA	NA	NA	NA	A	coding	540	1623	10	1632	68023202	68021580	NA	40	TCCCCTAAGAATAATTAGCA	13	TRUE	NA	NA	AATAAA	-18	2	1	2	4	4
PB.9814.1	chr16	+	2002	17	FSM	DUS2	ENST00000565263.6	1982	17	-23	3	0	2	multi-exon	FALSE	canonical	1	86636	junction_2	45148.4	8	NA	NA	TRUE	NA	NA	NA	C	coding	467	1404	268	1671	68038102	68078986	FALSE	15	AAATGGGCTTGTGTCCTGGC	-4	TRUE	NA	NA	NA	NA	2	0	0	1	0
PB.9814.3	chr16	+	1899	16	FSM	DUS2	ENST00000358896.10	1933	16	31	3	0	2	multi-exon	FALSE	canonical	1	32649	junction_1	52244.2	5	NA	NA	TRUE	NA	NA	NA	C	coding	467	1404	165	1568	68038102	68078986	FALSE	15	AAATGGGCTTGTGTCCTGGC	-1	TRUE	NA	NA	NA	NA	2	0	0	0	1
PB.9815.1	chr16	+	4070	11	FSM	NFATC3	ENST00000329524.8	6144	11	-288	2362	0	-37	multi-exon	FALSE	canonical	1	44009	junction_10	84756.2	2	NA	NA	TRUE	NA	NA	NA	C	coding	1068	3207	313	3519	68085682	68214429	TRUE	100	AAAAAAAAAAAAAAAAAAAA	0	TRUE	NA	NA	TTTAAA	-32	0	0	0	0	0
PB.9815.2	chr16	+	3966	10	FSM	NFATC3	ENST00000346183.8	6328	10	0	2362	0	-37	multi-exon	FALSE	canonical	1	95086	junction_1	52239.2	4	NA	NA	TRUE	NA	NA	NA	C	coding	1075	3228	313	3540	68085682	68226471	FALSE	100	AAAAAAAAAAAAAAAAAAAA	0	TRUE	NA	NA	TTTAAA	-32	0	0	0	1	1
PB.9817.1	chr16	+	2691	6	FSM	PLA2G15	ENST00000219345.10	2694	6	0	3	0	-1	multi-exon	FALSE	canonical	1	107013	junction_1	27199.7	30	NA	NA	TRUE	NA	NA	NA	C	coding	412	1239	55	1293	68245427	68259657	FALSE	20	TAAGGTGCCCTGGCCTACAT	0	TRUE	NA	NA	AATAAA	-17	0	0	3	5	6
PB.9817.2	chr16	+	2566	6	FSM	PLA2G15	ENST00000566188.5	1203	6	0	-1363	0	-1	multi-exon	FALSE	canonical	1	19624	junction_4	57348.6	9	NA	NA	TRUE	NA	NA	NA	C	coding	236	711	55	765	68245427	68259254	FALSE	20	TAAGGTGCCCTGGCCTACAT	0	TRUE	NA	NA	AATAAA	-17	1	0	0	1	2
PB.9817.3	chr16	+	2203	2	FSM	PLA2G15	ENST00000565460.1	3121	2	918	0	918	0	multi-exon	FALSE	canonical	1	166040	junction_1	0	2	NA	NA	TRUE	NA	NA	NA	C	coding	233	702	103	804	68255801	68259657	FALSE	20	AAGGTGCCCTGGCCTACATT	-8870	FALSE	NA	NA	AATAAA	-18	0	0	0	0	1
PB.9818.1	chr16	+	1897	11	FSM	SLC7A6	ENST00000219343.11	6255	11	-28	4386	-18	0	multi-exon	TRUE	canonical	1	73693	junction_1	60485.8	2	NA	NA	TRUE	NA	NA	NA	C	coding	515	1548	245	1792	68274727	68297328	FALSE	25	CCAATCATATAGTGGGGCTC	-3442	FALSE	NA	NA	ATTAAA	-14	0	0	1	0	1
PB.9818.4	chr16	+	2108	3	ISM	SLC7A6	ENST00000567325.1	658	4	1696	-1584	1696	1584	5prime_fragment	FALSE	canonical	1	253578	junction_2	21277.5	2	NA	NA	TRUE	NA	NA	NA	C	coding	49	150	270	419	68296756	68297328	FALSE	15	AGTTGCCCTGGGTTCAGAGC	4818	FALSE	NA	NA	AATAAA	-22	0	0	0	0	0
PB.9820.1	chr16	-	4050	5	FSM	SLC7A6OS	ENST00000263997.11	4191	5	3	138	3	-6	multi-exon	FALSE	canonical	1	159860	junction_3	33931.7	7	NA	NA	TRUE	NA	NA	NA	C	coding	309	930	18	947	68310926	68301275	FALSE	40	AATATTAACAGACTTCTGAC	2	TRUE	NA	NA	AATAAA	-21	0	0	0	3	1
PB.9870.2	chr16	-	3907	3	FSM	CMTR2	ENST00000434935.6	4104	3	137	60	12	-60	multi-exon	FALSE	canonical	1	85476	junction_2	7463	2	NA	NA	TRUE	NA	NA	NA	C	coding	770	2313	347	2659	71285920	71283608	FALSE	20	ATGTTCTTTGCTATTTTGAA	-1	TRUE	NA	NA	AATAAA	-20	0	0	1	0	0
PB.9870.3	chr16	-	3855	2	FSM	CMTR2	ENST00000565850.1	695	2	0	-3160	0	-64	multi-exon	FALSE	canonical	1	3590	junction_1	0	2	NA	NA	TRUE	NA	NA	NA	C	coding	770	2313	299	2611	71285920	71283608	FALSE	10	TTTCATGTTCTTTGCTATTT	-13	TRUE	NA	NA	AATAAA	-16	0	0	0	0	0
PB.9870.4	chr16	-	2523	2	ISM	CMTR2	ENST00000563876.1	587	3	-16	1018	-16	0	3prime_fragment	FALSE	canonical	1	4165	junction_1	0	2	NA	NA	TRUE	NA	NA	NA	C	non_coding	NA	NA	NA	NA	NA	NA	NA	90	AAAAAAAAAAAAAACGAAAA	6269	FALSE	NA	NA	NA	NA	0	0	0	0	1
PB.9871.1	chr16	+	1452	11	FSM	CALB2	ENST00000302628.9	1454	11	0	2	0	-2	multi-exon	FALSE	canonical	1	123706	junction_10	23648.6	6	NA	NA	TRUE	NA	NA	NA	A	coding	271	816	71	886	71358793	71389865	FALSE	20	TACCCAATCTTGTCTAGTGG	0	TRUE	NA	NA	AATAAA	-26	1	0	2	0	2
PB.10115.3	chr17	-	2878	8	ISM	SMG6	ENST00000536871.6	1865	11	50244	-1555	-13615	0	5prime_fragment	FALSE	canonical	1	155182	junction_6	31353.2	3	NA	NA	TRUE	NA	NA	NA	C	coding	387	1164	73	1236	2186721	2061492	FALSE	30	AAACATACCTGACCTCTTGC	NA	FALSE	NA	NA	AATAAA	-13	0	0	0	0	0
PB.10116.3	chr17	+	2784	7	ISM	SRR	ENST00000344595.10	2482	8	6	1	2	-1	intron_retention	FALSE	canonical	1	90669	junction_1	25121.3	2	NA	NA	TRUE	NA	NA	NA	C	coding	276	831	67	897	2315561	2323372	FALSE	25	ATTAAGGACCTGCAGGGTCT	0	TRUE	NA	NA	AATAAA	-23	1	0	0	0	0
PB.10116.4	chr17	+	2469	8	FSM	SRR	ENST00000344595.10	2482	8	12	1	8	-1	multi-exon	FALSE	canonical	1	90669	junction_1	24232.9	50	NA	NA	TRUE	NA	NA	NA	C	coding	340	1023	61	1083	2315561	2323873	FALSE	25	ATTAAGGACCTGCAGGGTCT	6	TRUE	NA	NA	AATAAA	-23	1	0	3	1	9
PB.10118.1	chr17	-	4229	15	FSM	TSR1	ENST00000301364.9	5188	15	1064	-105	0	105	multi-exon	FALSE	canonical	1	331944	junction_14	204295	2	NA	NA	TRUE	NA	NA	NA	C	coding	804	2415	17	2431	2336427	2324196	FALSE	15	TAGCCTTCCATTGCCTGGAT	10	TRUE	NA	NA	AATAAA	-16	0	0	0	0	0
PB.10118.7	chr17	-	2938	14	NIC	TSR1	novel	5188	15	NA	NA	0	-1082	combination_of_known_junctions	FALSE	canonical	1	22827	junction_13	254238	4	NA	NA	TRUE	NA	NA	NA	C	coding	705	2118	210	2327	2335634	2324196	FALSE	30	AGAATACGTGTCCAGTTTGA	10	TRUE	NA	NA	TATAAA	-10	0	1	2	0	1
PB.10119.1	chr17	+	4908	24	FSM	SGSM2	ENST00000268989.8	4878	24	-11	-19	-8	15	multi-exon	FALSE	canonical	1	83941	junction_11	146141	2	NA	NA	TRUE	NA	NA	NA	C	coding	1051	3156	200	3355	2337689	2379520	FALSE	30	ACACTGAGAGACCACGTGCC	-11	TRUE	NA	NA	AATAAA	-35	0	0	0	2	0
PB.10119.11	chr17	+	3735	7	ISM	SGSM2	ENST00000426855.6	4734	23	36837	0	1770	0	5prime_fragment	FALSE	canonical	1	430132	junction_5	80545	7	NA	NA	TRUE	NA	NA	NA	C	coding	419	1260	938	2197	2375288	2379520	FALSE	20	AGCCTCTGGGACTGGACACT	-4565	FALSE	NA	NA	AATAAA	-20	0	0	1	1	1
PB.10119.2	chr17	+	4750	23	FSM	SGSM2	ENST00000426855.6	4734	23	-24	8	-8	0	multi-exon	FALSE	canonical	1	184458	junction_11	134317	16	NA	NA	TRUE	NA	NA	NA	C	coding	1006	3021	200	3220	2337689	2379520	FALSE	25	AACACTGGAGCCTCTGGGAC	-11	TRUE	NA	NA	AATAAA	-12	0	0	2	8	6
PB.10327.1	chr17	+	4547	4	ISM	RAI1	ENST00000353383.6	7677	6	114133	4	2642	-4	5prime_fragment	FALSE	canonical	1	211543	junction_3	3116.57	6	NA	NA	TRUE	NA	NA	NA	B	coding	1020	3063	17	3079	17795607	17809981	FALSE	30	AAAATCTGCAGCCCGTGGAT	1944	FALSE	NA	NA	AATAAA	-20	0	0	3	2	0
PB.10328.1	chr17	-	1675	3	ISM	SREBF1	ENST00000395756.5	3026	14	4704	-729	146	12	5prime_fragment	FALSE	canonical	1	488928	junction_1	70270.5	2	NA	NA	TRUE	NA	NA	NA	B	coding	116	351	47	397	17813577	17812622	FALSE	35	ATACACACAATCTTCAGTGT	10006	FALSE	NA	NA	AATAAA	-21	0	0	0	0	1
PB.10328.10	chr17	-	3823	18	ISM	SREBF1	ENST00000355815.8	4253	20	16538	7	61	-7	5prime_fragment	FALSE	canonical	1	424030	junction_17	138096	2	NA	NA	TRUE	NA	NA	NA	B	coding	1039	3120	162	3281	17820288	17812622	FALSE	10	TAATCTGGGTTTTGTGTCTT	-10	TRUE	NA	NA	ATTAAA	-15	0	0	2	0	0
PB.10328.14	chr17	-	1789	5	NIC	SREBF1	novel	4253	20	NA	NA	-49	-128	intron_retention	FALSE	canonical	1	251478	junction_4	172498	2	NA	NA	TRUE	NA	NA	NA	B	coding	345	1038	132	1169	17823536	17818971	FALSE	30	AAGGCCATCGACTACATTCG	-38	FALSE	NA	NA	AATAAA	-16	0	1	0	0	0
PB.10330.10	chr17	-	4607	12	ISM	TOM1L2	ENST00000379504.7	2418	15	-13	11419	0	3659	3prime_fragment	FALSE	canonical	1	214087	junction_6	26689.7	2	NA	NA	TRUE	NA	NA	NA	C	coding	429	1290	98	1387	17972313	17861464	FALSE	75	AAAAGAGAAAAAAAAAATGT	-14	TRUE	NA	NA	AATACA	-12	0	0	0	0	0
PB.10330.17	chr17	-	1421	8	ISM	TOM1L2	ENST00000379504.7	2418	15	-3	22092	0	48	3prime_fragment	FALSE	canonical	1	214087	junction_2	22777.1	16	NA	NA	TRUE	NA	NA	NA	C	coding	321	966	88	1053	17972313	17869285	FALSE	90	AAAAAAAAAGAAAAAAGAAA	-4	TRUE	NA	NA	AAAAAG	-21	1	7	3	0	1
PB.10330.5	chr17	-	5666	14	NIC	TOM1L2	novel	2418	15	NA	NA	0	-6	combination_of_known_junctions	FALSE	canonical	1	35005	junction_2	66318.9	10	NA	NA	TRUE	NA	NA	NA	C	coding	487	1464	85	1548	17972313	17847635	FALSE	30	AACAAATTATGCCTGTGTGG	-1	TRUE	NA	NA	AATAAA	-11	0	0	0	6	2
PB.10330.6	chr17	-	5748	15	FSM	TOM1L2	ENST00000379504.7	2418	15	-22	-3308	1	-6	multi-exon	FALSE	canonical	1	170075	junction_3	36666.4	3	NA	NA	TRUE	NA	NA	NA	C	coding	507	1524	107	1630	17972313	17847635	FALSE	30	AACAAATTATGCCTGTGTGG	16	FALSE	NA	NA	AATAAA	-11	0	0	0	0	0
PB.10331.3	chr17	-	1582	8	FSM	ATPAF2	ENST00000474627.8	1553	8	-35	6	-2	-6	multi-exon	FALSE	canonical	1	172447	junction_7	25958.4	2	NA	NA	TRUE	NA	NA	NA	C	coding	289	870	191	1060	18039013	18018549	FALSE	35	AAACAATTGTGGTCTAAGCT	-36	FALSE	NA	NA	NA	NA	0	0	0	0	0
PB.10332.1	chr17	+	4121	6	FSM	GID4	ENST00000268719.8	4237	6	116	0	-37	0	multi-exon	FALSE	canonical	1	99240	junction_1	18248	5	NA	NA	TRUE	NA	NA	NA	C	coding	300	903	58	960	18039465	18065243	FALSE	25	AGTTTGTCCTATTTGTAAAC	0	TRUE	NA	NA	AATAAA	-16	0	0	0	2	1
PB.10333.1	chr17	+	2523	12	NIC	DRG2	novel	1900	13	NA	NA	-2	0	intron_retention	FALSE	canonical	1	21780	junction_2	164221	7	NA	NA	TRUE	NA	NA	NA	C	coding	126	381	1414	1794	18101576	18107240	FALSE	25	TTCCTGTTCAGACTGAGAAC	11	TRUE	NA	NA	AATAAA	-14	0	3	2	0	1
PB.10333.2	chr17	+	2539	12	NIC	DRG2	novel	2531	12	NA	NA	0	0	intron_retention	FALSE	canonical	1	6994	junction_4	166428	5	NA	NA	TRUE	NA	NA	NA	C	coding	126	381	1429	1809	18101576	18107240	FALSE	30	TCCTGTTCAGACTGAGAACA	17	TRUE	NA	NA	AATAAA	-15	0	1	1	2	0
PB.10333.3	chr17	+	1883	13	FSM	DRG2	ENST00000225729.8	1900	13	17	0	0	0	multi-exon	FALSE	canonical	1	316183	junction_1	97148	26	NA	NA	TRUE	NA	NA	NA	C	coding	364	1095	60	1154	18088024	18107240	FALSE	25	TTCCTGTTCAGACTGAGAAC	17	TRUE	NA	NA	AATAAA	-14	3	0	2	4	9
PB.10354.1	chr17	+	3216	10	NIC	EPN2	novel	4664	10	NA	NA	-4	-3	combination_of_known_splicesites	FALSE	canonical	1	3402	junction_9	69446.1	2	NA	NA	TRUE	NA	NA	NA	C	coding	490	1473	480	1952	19283147	19335448	FALSE	5	TGATGCGGTTTCTGGCTGTG	NA	FALSE	NA	NA	TATAAA	-22	0	0	0	0	1
PB.10354.11	chr17	+	4594	10	NIC	EPN2	novel	4664	10	NA	NA	-1	-1	intron_retention	FALSE	canonical	1	54047	junction_5	59362.1	4	NA	NA	TRUE	NA	NA	NA	C	coding	569	1710	425	2134	19283147	19334254	FALSE	5	ATGCGGTTTCTGGCTGTGTC	NA	FALSE	NA	NA	TATAAA	-24	0	0	0	0	1
PB.10354.13	chr17	+	3144	10	NIC	EPN2	novel	4664	10	NA	NA	0	-1	combination_of_known_splicesites	FALSE	canonical	1	3402	junction_9	76257.1	2	NA	NA	TRUE	NA	NA	NA	C	coding	484	1455	424	1878	19283147	19335448	FALSE	5	ATGCGGTTTCTGGCTGTGTC	NA	FALSE	NA	NA	TATAAA	-24	0	0	0	1	1
PB.10354.18	chr17	+	1826	5	ISM	EPN2	ENST00000395626.5	2863	8	29089	1	-844	-1	5prime_fragment	FALSE	canonical	1	2491	junction_4	82115.1	2	NA	NA	TRUE	NA	NA	NA	C	coding	178	537	24	560	19312091	19335448	FALSE	5	ATGCGGTTTCTGGCTGTGTC	NA	FALSE	NA	NA	TATAAA	-24	0	0	0	0	0
PB.10354.2	chr17	+	3753	8	NIC	EPN2	novel	2216	8	NA	NA	4	-1	intron_retention	FALSE	canonical	1	3921	junction_1	81054.3	2	NA	NA	TRUE	NA	NA	NA	C	coding	350	1053	241	1293	19309974	19334254	FALSE	5	ATGCGGTTTCTGGCTGTGTC	NA	FALSE	NA	NA	TATAAA	-24	0	0	0	2	0
PB.10354.22	chr17	+	2229	1	FSM	EPN2	ENST00000584954.1	535	1	204	-1898	204	-459	mono-exon	FALSE	NA	NA	NA	NA	NA	9	NA	NA	NA	NA	NA	NA	C	non_coding	NA	NA	NA	NA	NA	NA	NA	85	AAGAAAAAAAAAAAAAAGTA	NA	FALSE	NA	NA	AGTAAA	-11	0	1	2	1	0
PB.10354.4	chr17	+	3744	8	FSM	EPN2	ENST00000395618.7	2216	8	12	-1540	-8	-1	multi-exon	FALSE	canonical	1	3921	junction_1	70160.7	5	NA	NA	TRUE	NA	NA	NA	C	coding	356	1071	214	1284	19309974	19334254	FALSE	5	ATGCGGTTTCTGGCTGTGTC	NA	FALSE	NA	NA	TATAAA	-24	0	0	1	1	0
PB.10354.5	chr17	+	4787	11	FSM	EPN2	ENST00000314728.9	4871	11	83	1	5	-1	multi-exon	FALSE	canonical	1	8754	junction_4	80699	7	NA	NA	TRUE	NA	NA	NA	C	coding	632	1899	429	2327	19283147	19334254	FALSE	5	ATGCGGTTTCTGGCTGTGTC	NA	FALSE	NA	NA	TATAAA	-24	0	0	0	3	2
PB.10354.7	chr17	+	4614	10	FSM	EPN2	ENST00000347697.6	4664	10	47	3	5	-3	multi-exon	FALSE	canonical	1	73390	junction_1	44063.5	18	NA	NA	TRUE	NA	NA	NA	C	coding	575	1728	429	2156	19283147	19334254	FALSE	5	TGATGCGGTTTCTGGCTGTG	NA	FALSE	NA	NA	TATAAA	-22	0	1	1	8	4
PB.10354.8	chr17	+	3501	8	FSM	EPN2	ENST00000395628.6	1657	8	27	-1871	5	-466	multi-exon	FALSE	canonical	1	73390	junction_1	46337.9	4	NA	NA	TRUE	NA	NA	NA	C	coding	408	1227	429	1655	19283147	19329661	FALSE	80	AAAATGTAAGAAAAAAAAAA	NA	FALSE	NA	NA	AGTAAA	-4	0	0	0	0	1
PB.11181.1	chr17	+	6804	34	FSM	RPTOR	ENST00000306801.8	6838	34	33	1	-3	-1	multi-exon	TRUE	canonical	1	109610	junction_23	36364	3	NA	NA	TRUE	NA	NA	NA	C	coding	1335	4008	760	4767	80545630	80964330	FALSE	5	ACTCCGCGGCTGGCGGCTGT	25	TRUE	NA	NA	AGTAAA	-13	0	0	0	0	0
PB.11613.23	chr18	-	2343	10	ISM	TCF4	ENST00000457482.7	2372	13	52372	-877	-1	-13	5prime_fragment	FALSE	canonical	1	264371	junction_3	65742.9	2	NA	NA	TRUE	NA	NA	NA	C	coding	365	1098	17	1114	55269834	55228225	TRUE	90	AAAAAAACAAAAACAAAAAA	5422	FALSE	NA	NA	AATACA	-16	0	0	1	0	0
PB.11613.29	chr18	-	2144	16	NNC	TCF4	novel	2398	19	NA	NA	-390	11	at_least_one_novel_splicesite	FALSE	canonical	1	19	junction_15	117329	2	NA	NA	TRUE	NA	NA	NA	C	coding	541	1626	152	1777	55350982	55228225	TRUE	55	TGTAAGTCTGAAAAAAAAAT	-186	FALSE	NA	NA	AATATA	-8	0	0	2	0	0
PB.11613.30	chr18	-	2864	20	FSM	TCF4	ENST00000629387.2	3789	20	29	896	0	0	multi-exon	FALSE	canonical	1	18399	junction_19	123367	2	NA	NA	TRUE	NA	NA	NA	C	coding	671	2016	503	2518	55587116	55228225	TRUE	75	AAAAAAAAAATATAATTAAT	-1	TRUE	NA	NA	NA	NA	0	0	0	0	0
PB.11613.31	chr18	-	2535	20	FSM	TCF4	ENST00000354452.7	3482	20	42	905	23	0	multi-exon	FALSE	canonical	1	36331	junction_19	121559	8	NA	NA	TRUE	NA	NA	NA	C	coding	665	1998	192	2189	55587098	55228225	TRUE	75	AAAAAAAAAATATAATTAAT	1	TRUE	NA	NA	NA	NA	1	0	0	0	0
PB.11613.32	chr18	-	2537	20	FSM	TCF4	ENST00000356073.8	8317	20	425	5355	9	0	multi-exon	FALSE	canonical	1	36331	junction_19	122909	4	NA	NA	TRUE	NA	NA	NA	C	coding	661	1986	206	2191	55587098	55228225	TRUE	75	AAAAAAAAAATATAATTAAT	-13	TRUE	NA	NA	NA	NA	0	0	0	1	0
PB.11613.33	chr18	-	2478	13	FSM	TCF4	ENST00000570287.6	3163	13	-360	1045	-1	0	multi-exon	FALSE	canonical	1	160865	junction_12	88311.9	5	NA	NA	TRUE	NA	NA	NA	C	coding	507	1524	609	2132	55321738	55228225	TRUE	75	AAAAAAAAAATATAATTAAT	26	TRUE	NA	NA	NA	NA	0	0	1	1	1
PB.11613.34	chr18	-	2150	15	ISM	TCF4	ENST00000561992.5	2184	16	18870	-175	38	0	5prime_fragment	FALSE	canonical	1	128639	junction_14	95590.4	2	NA	NA	TRUE	NA	NA	NA	C	coding	537	1614	191	1804	55350982	55228225	TRUE	75	AAAAAAAAAATATAATTAAT	42	TRUE	NA	NA	NA	NA	0	0	2	0	0
PB.11613.35	chr18	-	2139	15	NIC	TCF4	novel	7577	15	NA	NA	6	0	combination_of_known_junctions	FALSE	canonical	1	1110	junction_14	112066	2	NA	NA	TRUE	NA	NA	NA	C	coding	541	1626	168	1793	55350982	55228225	TRUE	75	AAAAAAAAAATATAATTAAT	-4	TRUE	NA	NA	NA	NA	0	0	0	0	0
PB.11613.36	chr18	-	2107	16	NIC	TCF4	novel	2399	18	NA	NA	-21	0	combination_of_known_junctions	FALSE	canonical	1	5487	junction_15	119756	2	NA	NA	TRUE	NA	NA	NA	C	coding	537	1614	148	1761	55350982	55228225	TRUE	75	AAAAAAAAAATATAATTAAT	13	FALSE	NA	NA	NA	NA	0	0	1	0	0
PB.11613.40	chr18	-	5215	12	NIC	TCF4	novel	2372	13	NA	NA	-4	0	intron_retention	FALSE	canonical	1	160865	junction_11	79379.3	2	NA	NA	TRUE	NA	NA	NA	C	coding	390	1173	77	1249	55321738	55232505	TRUE	85	AAAAAACAGAAAAACAAAAA	26	TRUE	NA	NA	NA	NA	0	0	0	0	0
PB.11613.42	chr18	-	2623	19	NIC	TCF4	novel	2767	19	NA	NA	-9	0	combination_of_known_junctions	FALSE	canonical	1	15616	junction_18	122069	7	NA	NA	TRUE	NA	NA	NA	C	coding	643	1932	521	2452	55585352	55228225	TRUE	85	AAAAAACAGAAAAACAAAAA	-6	TRUE	NA	NA	NA	NA	0	0	0	0	1
PB.11613.43	chr18	-	2677	20	NIC	TCF4	novel	8343	20	NA	NA	0	0	combination_of_known_junctions	FALSE	canonical	1	18399	junction_19	124664	9	NA	NA	TRUE	NA	NA	NA	C	coding	667	2004	503	2506	55587116	55228225	TRUE	85	AAAAAACAGAAAAACAAAAA	-1	TRUE	NA	NA	NA	NA	0	0	0	0	0
PB.11613.44	chr18	-	2567	19	FSM	TCF4	ENST00000537578.5	2767	19	88	112	-2	0	multi-exon	FALSE	canonical	1	15616	junction_18	120320	14	NA	NA	TRUE	NA	NA	NA	C	coding	647	1944	453	2396	55585352	55228225	TRUE	85	AAAAAACAGAAAAACAAAAA	-3	TRUE	NA	NA	NA	NA	0	0	3	3	1
PB.11613.47	chr18	-	2414	15	ISM	TCF4	ENST00000568673.5	2398	19	181859	185	38	0	5prime_fragment	FALSE	canonical	1	128639	junction_14	89702.3	38	NA	NA	TRUE	NA	NA	NA	C	coding	541	1626	618	2243	55350982	55228225	TRUE	85	AAAAAACAGAAAAACAAAAA	-355	FALSE	NA	NA	NA	NA	2	4	10	5	14
PB.11613.48	chr18	-	2340	13	FSM	TCF4	ENST00000457482.7	2372	13	-149	181	-26	0	multi-exon	FALSE	canonical	1	160865	junction_12	79094.2	52	NA	NA	TRUE	NA	NA	NA	C	coding	511	1536	634	2169	55321738	55228225	TRUE	85	AAAAAACAGAAAAACAAAAA	1	TRUE	NA	NA	NA	NA	3	1	6	2	5
PB.11613.49	chr18	-	2256	19	NIC	TCF4	novel	2398	19	NA	NA	-8	0	combination_of_known_junctions	FALSE	canonical	1	2906	junction_18	121843	4	NA	NA	TRUE	NA	NA	NA	C	coding	647	1944	142	2085	55585352	55228225	TRUE	85	AAAAAACAGAAAAACAAAAA	5	TRUE	NA	NA	NA	NA	1	0	0	0	0
PB.11613.50	chr18	-	2353	20	NIC	TCF4	novel	3482	20	NA	NA	2	0	combination_of_known_junctions	FALSE	canonical	1	6261	junction_19	124648	2	NA	NA	TRUE	NA	NA	NA	C	coding	671	2016	167	2182	55587116	55228225	TRUE	85	AAAAAACAGAAAAACAAAAA	1	TRUE	NA	NA	NA	NA	0	0	0	0	0
PB.11613.52	chr18	-	2253	19	NIC	TCF4	novel	2572	19	NA	NA	-17	0	combination_of_known_junctions	FALSE	canonical	1	2906	junction_18	123544	4	NA	NA	TRUE	NA	NA	NA	C	coding	643	1932	151	2082	55585352	55228225	TRUE	85	AAAAAACAGAAAAACAAAAA	-4	TRUE	NA	NA	NA	NA	0	0	0	1	2
PB.11613.53	chr18	-	2289	19	NIC	TCF4	novel	8317	20	NA	NA	3	0	combination_of_known_junctions	FALSE	canonical	1	6214	junction_18	123155	2	NA	NA	TRUE	NA	NA	NA	C	coding	643	1932	187	2118	55585352	55228225	TRUE	85	AAAAAACAGAAAAACAAAAA	-32	TRUE	NA	NA	NA	NA	0	0	1	1	0
PB.11613.54	chr18	-	2275	19	FSM	TCF4	ENST00000568673.5	2398	19	-62	185	-2	0	multi-exon	FALSE	canonical	1	2290	junction_18	121918	3	NA	NA	TRUE	NA	NA	NA	C	coding	647	1944	161	2104	55585352	55228225	TRUE	85	AAAAAACAGAAAAACAAAAA	3875	FALSE	NA	NA	NA	NA	0	0	1	0	0
PB.11613.55	chr18	-	2261	19	NIC	TCF4	novel	3482	20	NA	NA	-30	0	combination_of_known_junctions	FALSE	canonical	1	6214	junction_18	121441	12	NA	NA	TRUE	NA	NA	NA	C	coding	647	1944	147	2090	55585352	55228225	TRUE	85	AAAAAACAGAAAAACAAAAA	1662	FALSE	NA	NA	NA	NA	1	0	2	0	7
PB.11613.56	chr18	-	2191	15	NIC	TCF4	novel	2184	16	NA	NA	140	0	combination_of_known_junctions	FALSE	canonical	1	2731	junction_14	116067	6	NA	NA	TRUE	NA	NA	NA	C	coding	537	1614	407	2020	55350982	55228225	TRUE	85	AAAAAACAGAAAAACAAAAA	2309	FALSE	NA	NA	NA	NA	0	0	0	1	0
PB.11613.57	chr18	-	2216	18	NNC	TCF4	novel	7771	18	NA	NA	-5626	0	at_least_one_novel_splicesite	FALSE	canonical	1	73	junction_17	122596	2	NA	NA	TRUE	NA	NA	NA	C	coding	588	1767	279	2045	55461085	55228225	TRUE	85	AAAAAACAGAAAAACAAAAA	9989	FALSE	NA	NA	NA	NA	0	0	1	0	1
PB.11613.62	chr18	-	1944	16	NIC	TCF4	novel	2264	16	NA	NA	-21	0	combination_of_known_junctions	FALSE	canonical	1	5487	junction_15	116414	11	NA	NA	TRUE	NA	NA	NA	C	coding	541	1626	148	1773	55350982	55228225	TRUE	85	AAAAAACAGAAAAACAAAAA	13	FALSE	NA	NA	NA	NA	0	0	4	2	2
PB.11613.63	chr18	-	2059	15	FSM	TCF4	ENST00000643689.1	7577	15	-12	5530	-12	0	multi-exon	FALSE	canonical	1	908	junction_14	112105	2	NA	NA	TRUE	NA	NA	NA	C	coding	541	1626	263	1888	55350982	55228225	TRUE	85	AAAAAACAGAAAAACAAAAA	-54	FALSE	NA	NA	NA	NA	0	0	0	0	1
PB.11613.64	chr18	-	1998	16	NIC	TCF4	novel	2184	16	NA	NA	0	0	combination_of_known_junctions	FALSE	canonical	1	1252	junction_15	117122	3	NA	NA	TRUE	NA	NA	NA	C	coding	541	1626	202	1827	55350982	55228225	TRUE	85	AAAAAACAGAAAAACAAAAA	7	TRUE	NA	NA	NA	NA	1	0	1	0	0
PB.11613.66	chr18	-	1922	15	NIC	TCF4	novel	2184	16	NA	NA	17	0	combination_of_known_junctions	FALSE	canonical	1	16053	junction_14	113638	7	NA	NA	TRUE	NA	NA	NA	C	coding	537	1614	138	1751	55350982	55228225	TRUE	85	AAAAAACAGAAAAACAAAAA	-8	TRUE	NA	NA	NA	NA	1	0	1	1	1
PB.11613.67	chr18	-	1978	16	FSM	TCF4	ENST00000561992.5	2184	16	206	0	11	0	multi-exon	FALSE	canonical	1	4107	junction_15	119975	2	NA	NA	TRUE	NA	NA	NA	C	coding	537	1614	194	1807	55350982	55228225	TRUE	85	AAAAAACAGAAAAACAAAAA	1539	FALSE	NA	NA	NA	NA	0	0	0	0	0
PB.11613.69	chr18	-	1965	13	NIC	TCF4	novel	2184	16	NA	NA	47	0	combination_of_known_junctions	FALSE	canonical	1	1726	junction_12	119254	2	NA	NA	TRUE	NA	NA	NA	C	coding	451	1356	439	1794	55279557	55228225	TRUE	85	AAAAAACAGAAAAACAAAAA	4806	FALSE	NA	NA	NA	NA	0	0	0	0	0
PB.11613.70	chr18	-	1962	15	FSM	TCF4	ENST00000570177.6	1872	15	30	-120	-4	0	multi-exon	FALSE	canonical	1	1110	junction_14	116367	5	NA	NA	TRUE	NA	NA	NA	C	coding	537	1614	178	1791	55350982	55228225	TRUE	85	AAAAAACAGAAAAACAAAAA	-14	TRUE	NA	NA	NA	NA	0	0	0	0	0
PB.11613.72	chr18	-	1743	13	NNC	TCF4	novel	7553	13	NA	NA	705	0	at_least_one_novel_splicesite	FALSE	canonical	1	2299	junction_12	113279	6	NA	NA	TRUE	NA	NA	NA	C	coding	455	1368	205	1572	55279557	55228225	TRUE	85	AAAAAACAGAAAAACAAAAA	-1	TRUE	NA	NA	NA	NA	0	0	0	0	0
PB.11613.96	chr18	-	2520	2	NNC	TCF4	novel	463	2	NA	NA	5508	-6	at_least_one_novel_splicesite	FALSE	canonical	1	26	junction_1	0	2	NA	NA	FALSE	NA	NA	NA	C	non_coding	NA	NA	NA	NA	NA	NA	NA	80	ATTTGAAAAAAAAAAAAAAA	NA	FALSE	NA	NA	AAAACA	-14	0	0	1	0	0
PB.11613.98	chr18	-	6633	4	ISM	TCF4	ENST00000563760.5	856	7	-31	9239	-6	853	3prime_fragment	FALSE	canonical	1	160865	junction_3	104744	2	NA	NA	TRUE	NA	NA	NA	C	coding	155	468	104	571	55321738	55269805	FALSE	75	GAAAAAAAAAAAGATAAGTA	-1	TRUE	NA	NA	AAGAAA	-13	0	0	0	0	0
PB.11728.1	chr18	+	1798	3	NNC	KCNG2	novel	1401	2	NA	NA	-65730	-88	at_least_one_novel_splicesite	FALSE	canonical	1	454	junction_1	1306	2	NA	NA	TRUE	NA	NA	NA	A	coding	466	1401	118	1518	79863668	79899816	FALSE	15	GAGATTCCACGCCTGCTGTG	0	TRUE	NA	NA	AATAAA	-15	0	0	2	0	0
PB.12213.1	chr19	+	5044	14	NIC	NCAN	novel	6402	15	NA	NA	-3	-2	combination_of_known_splicesites	FALSE	canonical	1	1940	junction_7	33774.8	4	NA	NA	TRUE	NA	NA	NA	C	coding	868	2607	118	2724	19216954	19249911	FALSE	20	AACCTGCCCGTCACCACCTG	-3	TRUE	NA	NA	AATAAA	-15	0	0	0	0	0
PB.12213.2	chr19	+	6400	15	FSM	NCAN	ENST00000252575.11	6402	15	0	2	0	-2	multi-exon	FALSE	canonical	1	26753	junction_5	28390.1	83	NA	NA	TRUE	NA	NA	NA	C	coding	1321	3966	115	4080	19216954	19249911	FALSE	20	AACCTGCCCGTCACCACCTG	0	TRUE	NA	NA	AATAAA	-15	0	0	1	10	0
PB.12213.3	chr19	+	6608	14	NIC	NCAN	novel	6402	15	NA	NA	0	-1	intron_retention	FALSE	canonical	1	26753	junction_5	29386	2	NA	NA	TRUE	NA	NA	NA	C	coding	751	2256	2032	4287	19227331	19249911	FALSE	20	ACCTGCCCGTCACCACCTGA	0	TRUE	NA	NA	AATAAA	-16	0	0	0	0	0
PB.12213.4	chr19	+	6526	16	NNC	NCAN	novel	6402	15	NA	NA	0	8	at_least_one_novel_splicesite	FALSE	canonical	1	593	junction_1	34376.5	2	NA	NA	TRUE	NA	NA	NA	C	coding	1321	3966	231	4196	19216954	19249911	FALSE	25	TCACCACCTGATACCTTCAT	0	TRUE	NA	NA	AATAAA	-25	0	0	0	0	0
PB.12213.6	chr19	+	5998	15	NNC	NCAN	novel	6402	15	NA	NA	0	-2	at_least_one_novel_splicesite	FALSE	canonical	1	2552	junction_7	32605	5	NA	NA	TRUE	NA	NA	NA	C	coding	1187	3564	115	3678	19216954	19249911	FALSE	20	AACCTGCCCGTCACCACCTG	0	TRUE	NA	NA	AATAAA	-15	0	0	0	0	1
PB.12213.9	chr19	+	3899	11	ISM	NCAN	ENST00000252575.11	6402	15	0	13446	0	-5	3prime_fragment	FALSE	canonical	1	26753	junction_5	15789.7	5	NA	NA	TRUE	NA	NA	NA	C	coding	1155	3468	115	3582	19216954	19238470	FALSE	35	AATTCAACAGATCCTATGTG	0	TRUE	NA	NA	NA	NA	0	0	0	1	2
PB.12214.1	chr19	-	4391	5	FSM	HAPLN4	ENST00000291481.8	4342	5	-46	-3	-46	3	multi-exon	FALSE	canonical	1	4862	junction_4	10843.1	6	NA	NA	TRUE	NA	NA	NA	C	coding	402	1209	119	1327	19262732	19257817	FALSE	15	TCCTCATTCTTCTGACAGTC	837	FALSE	NA	NA	NA	NA	0	0	0	2	4
PB.12214.3	chr19	-	3766	4	ISM	HAPLN4	ENST00000291481.8	4342	5	853	889	-268	-889	5prime_fragment	FALSE	canonical	1	21485	junction_3	5845.16	12	NA	NA	TRUE	NA	NA	NA	C	coding	438	1317	278	1594	19261674	19257817	FALSE	35	AAAATGAGGCAGCCAGTGGG	1736	FALSE	NA	NA	NA	NA	0	0	3	1	4
PB.12214.4	chr19	-	3713	4	NIC	HAPLN4	novel	4342	5	NA	NA	10	-889	intron_retention	FALSE	canonical	1	4862	junction_3	12520.5	3	NA	NA	TRUE	NA	NA	NA	C	coding	248	747	795	1541	19260834	19257817	FALSE	35	AAAATGAGGCAGCCAGTGGG	9	TRUE	NA	NA	NA	NA	0	0	1	0	2
PB.12216.1	chr19	+	6753	18	NIC	MAU2	novel	4845	19	NA	NA	-6	-8	intron_retention	FALSE	canonical	1	110470	junction_1	91211	2	NA	NA	TRUE	NA	NA	NA	C	coding	423	1272	38	1309	19320860	19345420	TRUE	15	AGGAGCCACGTGCTGTGTCT	-22	TRUE	NA	NA	AGTAAA	-10	0	0	0	2	0
PB.12216.3	chr19	+	4830	19	FSM	MAU2	ENST00000262815.13	4845	19	13	2	13	-2	multi-exon	FALSE	canonical	1	110470	junction_1	89536.5	18	NA	NA	TRUE	NA	NA	NA	C	coding	613	1842	19	1860	19320860	19355782	FALSE	5	CACGTGCTGTGTCTTTGTTG	-3	TRUE	NA	NA	AGTAAA	-16	0	0	0	5	1
PB.12219.1	chr19	+	869	4	NIC	NDUFA13	novel	521	5	NA	NA	0	0	intron_retention	FALSE	canonical	1	4937195	junction_3	807019	4	NA	NA	TRUE	NA	NA	NA	C	non_coding	NA	NA	NA	NA	NA	NA	NA	5	CCTGCCTGTTTTCCTGGGGA	0	TRUE	NA	NA	AATAAA	-17	0	2	2	0	0
PB.12219.2	chr19	+	518	5	FSM	NDUFA13	ENST00000507754.9	521	5	1	2	1	1	multi-exon	FALSE	canonical	1	4937195	junction_4	831205	91	NA	NA	TRUE	NA	NA	NA	C	coding	144	435	14	448	19516239	19528126	FALSE	0	GGCCTGCCTGTTTTCCTGGG	1	TRUE	NA	NA	AATAAA	-15	7	23	2	47	7
PB.12220.1	chr19	-	1444	8	FSM	PBX4	ENST00000557978.6	1416	8	-29	1	-29	-1	multi-exon	TRUE	canonical	1	12180	junction_4	9306.23	2	NA	NA	TRUE	NA	NA	NA	C	coding	169	510	618	1127	19570115	19562025	FALSE	15	ATGTCTGTTTGCCAGATTTG	-36	TRUE	NA	NA	ATTAAA	-24	0	0	1	0	0
PB.12220.2	chr19	-	1562	8	FSM	PBX4	ENST00000251203.14	1495	8	-69	2	-63	-2	multi-exon	FALSE	canonical	1	6156	junction_5	10488.9	3	NA	NA	TRUE	NA	NA	NA	C	coding	374	1125	128	1252	19618629	19562025	FALSE	15	AATTCCGATGTCTGTTTGCC	9771	FALSE	NA	NA	ATTAAA	-17	0	0	1	0	0
PB.12298.3	chr19	+	4958	5	FSM	ZNF536	ENST00000355537.4	4973	5	-1	16	-1	-16	multi-exon	FALSE	canonical	1	3913	junction_1	6463.28	2	NA	NA	TRUE	NA	NA	NA	C	coding	1300	3903	177	4079	30443563	30557164	FALSE	35	AAGCTGTGAAACATTAGTGC	-10	TRUE	NA	NA	AATAAA	-7	0	1	0	1	0
PB.12705.1	chr19	+	1488	7	FSM	RCN3	ENST00000270645.8	1469	7	-20	1	-20	-1	multi-exon	FALSE	canonical	1	312748	junction_2	66785.7	2	NA	NA	TRUE	NA	NA	NA	A	coding	327	984	86	1069	49528476	49543213	FALSE	5	ACCTTGTGTGTCTGTCTGTT	-8331	FALSE	NA	NA	AATAAA	-14	0	0	0	0	0
PB.12706.1	chr19	-	1106	10	NNC	NOSIP	novel	1005	9	NA	NA	0	0	at_least_one_novel_splicesite	FALSE	canonical	1	19689	junction_9	469898	3	NA	NA	TRUE	NA	NA	NA	C	coding	301	906	163	1068	49560691	49555751	FALSE	20	AACGACGTGGCGCCTTCATT	-1	TRUE	NA	NA	AATAAA	-16	0	0	0	2	1
PB.12706.2	chr19	-	987	9	FSM	NOSIP	ENST00000596358.5	1005	9	16	2	0	0	multi-exon	FALSE	canonical	1	785681	junction_8	219360	35	NA	NA	TRUE	NA	NA	NA	C	coding	301	906	44	949	49560691	49555751	FALSE	20	AACGACGTGGCGCCTTCATT	-1	TRUE	NA	NA	AATAAA	-16	3	10	2	5	8
PB.12706.4	chr19	-	2297	2	NIC	NOSIP	novel	933	3	NA	NA	-1	-6	intron_retention	FALSE	canonical	1	785681	junction_1	0	3	NA	NA	TRUE	NA	NA	NA	C	non_coding	NA	NA	NA	NA	NA	NA	NA	90	AAAAATAAAAAAATAAAAAA	-2	TRUE	NA	NA	NA	NA	0	0	1	0	0
PB.12706.5	chr19	-	1713	3	FSM	NOSIP	ENST00000593345.1	933	3	-9	-771	0	-7	multi-exon	FALSE	canonical	1	785681	junction_2	199520	4	NA	NA	TRUE	NA	NA	NA	C	non_coding	NA	NA	NA	NA	NA	NA	NA	85	TAAAAATAAAAAAATAAAAA	-1	TRUE	NA	NA	NA	NA	0	2	0	0	0
PB.12708.1	chr19	+	6954	14	FSM	PRR12	ENST00000418929.7	7416	14	462	0	462	0	multi-exon	TRUE	canonical	1	91861	junction_1	76120.8	2	NA	NA	TRUE	NA	NA	NA	C	coding	2036	6111	12	6122	49591655	49625607	FALSE	10	CCGGCAGGCTGGAGTGCCTC	10	TRUE	NA	NA	NA	NA	0	0	0	0	0
PB.12709.1	chr19	-	973	6	FSM	RRAS	ENST00000246792.4	986	6	6	7	6	-7	multi-exon	FALSE	canonical	1	671534	junction_5	117091	2	NA	NA	TRUE	NA	NA	NA	A	coding	218	657	40	696	49640098	49635576	FALSE	20	AACGTCAGGAGGTGCTTTCT	-17	TRUE	NA	NA	AATAAA	-11	1	1	0	0	0
PB.12711.1	chr19	-	1595	8	FSM	IRF3	ENST00000377139.8	1595	8	0	0	0	0	multi-exon	FALSE	canonical	1	167412	junction_7	231796	2	NA	NA	TRUE	NA	NA	NA	C	coding	427	1284	236	1519	49664838	49659648	FALSE	5	TCACTTGTGCGTGTCTGGTG	-1	TRUE	NA	NA	AATAAA	-17	0	0	0	1	0
PB.12711.4	chr19	-	1276	7	ISM	IRF3	ENST00000593922.5	1494	8	1179	-4	-3	0	5prime_fragment	FALSE	canonical	1	54406	junction_6	272254	14	NA	NA	TRUE	NA	NA	NA	C	coding	392	1179	25	1203	49664502	49659648	FALSE	10	TGATCACTTGTGCGTGTCTG	-1	TRUE	NA	NA	AATAAA	-14	2	7	0	3	2
PB.12712.1	chr19	+	1205	9	NIC	PRMT1	novel	1393	10	NA	NA	-11	0	combination_of_known_splicesites	FALSE	canonical	1	28074	junction_1	967926	3	NA	NA	TRUE	NA	NA	NA	C	coding	319	960	44	1003	49677281	49688245	FALSE	0	GTCTGGCTTTGTTTCCTGGG	1	TRUE	NA	NA	AATAAA	-13	1	0	1	0	0
PB.12712.3	chr19	+	1346	11	FSM	PRMT1	ENST00000454376.6	1327	11	-20	1	3	-1	multi-exon	FALSE	canonical	1	274983	junction_2	1.03982e+06	12	NA	NA	TRUE	NA	NA	NA	C	coding	371	1116	30	1145	49677281	49688245	FALSE	0	GGTCTGGCTTTGTTTCCTGG	-19	TRUE	NA	NA	AATAAA	-12	1	2	0	1	2
PB.12712.4	chr19	+	1286	10	FSM	PRMT1	ENST00000391851.8	1393	10	107	0	-8	0	multi-exon	FALSE	canonical	1	1730537	junction_6	634669	129	NA	NA	TRUE	NA	NA	NA	C	coding	353	1062	23	1084	49677281	49688245	FALSE	0	GTCTGGCTTTGTTTCCTGGG	-12	TRUE	NA	NA	AATAAA	-13	3	10	5	10	7
PB.12712.5	chr19	+	1430	12	NIC	PRMT1	novel	1327	11	NA	NA	-1	-1	combination_of_known_junctions	FALSE	canonical	1	49466	junction_2	1.18593e+06	2	NA	NA	TRUE	NA	NA	NA	C	coding	342	1029	201	1229	49680236	49688245	FALSE	0	GGTCTGGCTTTGTTTCCTGG	0	TRUE	NA	NA	AATAAA	-12	1	0	0	0	0
PB.12713.1	chr19	+	2453	17	NIC	CPT1C	novel	2910	20	NA	NA	-13	0	intron_retention	FALSE	canonical	1	872	junction_4	47539.6	2	NA	NA	TRUE	NA	NA	NA	C	coding	555	1668	660	2327	49704761	49713605	FALSE	5	TGTGTGGTGTCTGCTATGCT	-656	FALSE	NA	NA	AATAAA	-16	0	0	0	0	0
PB.12713.10	chr19	+	2834	20	FSM	CPT1C	ENST00000598293.5	2767	20	-8	-59	-8	0	multi-exon	FALSE	canonical	1	54336	junction_2	38135.9	65	NA	NA	TRUE	NA	NA	NA	C	coding	803	2412	297	2708	49692253	49713605	FALSE	5	TGTGTGGTGTCTGCTATGCT	0	TRUE	NA	NA	AATAAA	-16	1	0	10	13	15
PB.12713.11	chr19	+	2765	19	FSM	CPT1C	ENST00000323446.9	2783	19	18	0	-8	0	multi-exon	FALSE	canonical	1	23256	junction_1	40265.8	6	NA	NA	TRUE	NA	NA	NA	C	coding	803	2412	228	2639	49692253	49713605	FALSE	5	TGTGTGGTGTCTGCTATGCT	0	TRUE	NA	NA	AATAAA	-16	1	0	1	0	0
PB.12713.12	chr19	+	2681	19	NIC	CPT1C	novel	2910	20	NA	NA	-8	0	intron_retention	FALSE	canonical	1	3069	junction_16	44107.1	4	NA	NA	TRUE	NA	NA	NA	C	coding	752	2259	297	2555	49692253	49713605	FALSE	5	TGTGTGGTGTCTGCTATGCT	0	TRUE	NA	NA	AATAAA	-16	0	0	0	0	1
PB.12713.13	chr19	+	2657	19	NNC	CPT1C	novel	2910	20	NA	NA	-8	0	intron_retention	FALSE	canonical	1	5391	junction_14	51177.2	4	NA	NA	TRUE	NA	NA	NA	C	coding	422	1269	611	1879	49701350	49710751	TRUE	5	TGTGTGGTGTCTGCTATGCT	0	TRUE	NA	NA	AATAAA	-16	0	0	0	0	1
PB.12713.15	chr19	+	3060	19	NNC	CPT1C	novel	2910	20	NA	NA	-7	0	intron_retention	FALSE	canonical	1	1210	junction_18	42975.9	2	NA	NA	TRUE	NA	NA	NA	C	coding	614	1845	296	2140	49692253	49710598	TRUE	5	TGTGTGGTGTCTGCTATGCT	1	TRUE	NA	NA	AATAAA	-16	0	0	0	0	0
PB.12713.16	chr19	+	2973	19	NIC	CPT1C	novel	2783	19	NA	NA	-7	0	intron_retention	FALSE	canonical	1	6532	junction_1	48666.5	2	NA	NA	TRUE	NA	NA	NA	C	coding	836	2511	337	2847	49692253	49713605	FALSE	5	TGTGTGGTGTCTGCTATGCT	1	TRUE	NA	NA	AATAAA	-16	0	0	0	0	0
PB.12713.18	chr19	+	2873	20	NIC	CPT1C	novel	2910	20	NA	NA	-6	0	intron_retention	FALSE	canonical	1	6532	junction_1	47425.9	4	NA	NA	TRUE	NA	NA	NA	C	coding	803	2412	336	2747	49692253	49713605	FALSE	5	TGTGTGGTGTCTGCTATGCT	2	TRUE	NA	NA	AATAAA	-16	0	0	0	0	0
PB.12713.20	chr19	+	2790	18	NIC	CPT1C	novel	2767	20	NA	NA	-1	-1	intron_retention	FALSE	canonical	1	3843	junction_14	47531.7	2	NA	NA	TRUE	NA	NA	NA	C	coding	791	2376	290	2665	49692253	49713605	FALSE	5	GTGTGTGGTGTCTGCTATGC	7	TRUE	NA	NA	AATAAA	-15	0	0	0	0	0
PB.12713.21	chr19	+	2793	20	FSM	CPT1C	ENST00000405931.6	2785	20	-8	0	0	0	multi-exon	FALSE	canonical	1	9444	junction_8	43492.1	4	NA	NA	TRUE	NA	NA	NA	C	coding	792	2379	289	2667	49692253	49713605	FALSE	5	TGTGTGGTGTCTGCTATGCT	8	TRUE	NA	NA	AATAAA	-16	0	0	1	1	1
PB.12713.22	chr19	+	2757	20	NIC	CPT1C	novel	2950	9	NA	NA	-82	-1	intron_retention	FALSE	canonical	1	849	junction_1	44144.8	2	NA	NA	TRUE	NA	NA	NA	C	coding	803	2412	221	2632	49692253	49713605	FALSE	5	GTGTGTGGTGTCTGCTATGC	-271	FALSE	NA	NA	AATAAA	-15	0	0	1	0	1
PB.12713.23	chr19	+	2634	19	NIC	CPT1C	novel	2950	9	NA	NA	-27	0	intron_retention	FALSE	canonical	1	2508	junction_1	43059.6	2	NA	NA	TRUE	NA	NA	NA	C	coding	803	2412	97	2508	49692253	49713605	FALSE	5	TGTGTGGTGTCTGCTATGCT	-216	FALSE	NA	NA	AATAAA	-16	1	0	0	0	0
PB.12713.24	chr19	+	2460	16	NIC	CPT1C	novel	2783	19	NA	NA	616	3	intron_retention	FALSE	canonical	1	6005	junction_2	44646.3	2	NA	NA	TRUE	NA	NA	NA	C	coding	674	2025	314	2338	49701350	49713605	FALSE	5	TGGGTGTGTGGTGTCTGCTA	501	FALSE	NA	NA	AATAAA	-12	0	0	0	0	1
PB.12713.29	chr19	+	616	3	FSM	CPT1C	ENST00000599937.5	700	3	84	0	11	0	multi-exon	FALSE	canonical	1	184585	junction_2	2612	3	NA	NA	TRUE	NA	NA	NA	C	coding	136	411	80	490	49712718	49713605	FALSE	5	TGTGTGGTGTCTGCTATGCT	-5114	FALSE	NA	NA	AATAAA	-16	2	1	0	0	0
PB.12713.6	chr19	+	4023	18	NIC	CPT1C	novel	2910	20	NA	NA	-8	0	intron_retention	FALSE	canonical	1	54336	junction_2	40006.4	2	NA	NA	TRUE	NA	NA	NA	C	coding	614	1845	297	2141	49692253	49710598	TRUE	5	TGTGTGGTGTCTGCTATGCT	0	TRUE	NA	NA	AATAAA	-16	0	0	0	0	0
PB.12713.7	chr19	+	2933	19	NIC	CPT1C	novel	2910	20	NA	NA	-8	0	intron_retention	FALSE	canonical	1	54336	junction_2	39012.9	14	NA	NA	TRUE	NA	NA	NA	C	coding	836	2511	297	2807	49692253	49713605	FALSE	5	TGTGTGGTGTCTGCTATGCT	0	TRUE	NA	NA	AATAAA	-16	0	0	0	1	3
PB.12713.8	chr19	+	3054	20	NIC	CPT1C	novel	2910	20	NA	NA	-8	0	intron_retention	FALSE	canonical	1	2571	junction_3	50973.8	3	NA	NA	TRUE	NA	NA	NA	C	coding	753	2262	667	2928	49697434	49713605	FALSE	5	TGTGTGGTGTCTGCTATGCT	0	TRUE	NA	NA	AATAAA	-16	0	0	0	0	0
PB.12713.9	chr19	+	2897	20	FSM	CPT1C	ENST00000392518.8	2910	20	12	1	-8	-1	multi-exon	FALSE	canonical	1	3145	junction_2	43608.3	4	NA	NA	TRUE	NA	NA	NA	C	coding	803	2412	361	2772	49692253	49713605	FALSE	5	GTGTGTGGTGTCTGCTATGC	0	TRUE	NA	NA	AATAAA	-15	0	0	1	0	1
PB.13448.2	chr2	-	2120	12	NIC	FANCL	novel	1683	14	NA	NA	2	1	intron_retention	FALSE	canonical	1	153273	junction_5	57866.1	7	NA	NA	TRUE	NA	NA	NA	C	coding	264	795	34	828	58241313	58163414	TRUE	15	CAAGTTTTTGCGTGTTATTT	-22	TRUE	NA	NA	AATAAA	-15	0	0	1	0	0
PB.13448.3	chr2	-	1424	10	FSM	FANCL	ENST00000403676.5	849	10	-70	-505	0	-3	multi-exon	FALSE	canonical	1	11437	junction_9	93045.5	2	NA	NA	TRUE	NA	NA	NA	C	coding	258	777	133	909	58241240	58159765	FALSE	20	AGATCAAGTTTTTGCGTGTT	-48	TRUE	NA	NA	AATAAA	-11	0	0	0	0	0
PB.13448.4	chr2	-	1675	14	FSM	FANCL	ENST00000233741.8	1683	14	4	4	2	-4	multi-exon	FALSE	canonical	1	153273	junction_7	54257.3	20	NA	NA	TRUE	NA	NA	NA	C	coding	375	1128	34	1161	58241313	58159765	FALSE	25	AAGATCAAGTTTTTGCGTGT	-22	TRUE	NA	NA	AATAAA	-10	2	1	3	0	4
PB.13448.5	chr2	-	1690	14	FSM	FANCL	ENST00000402135.7	1698	14	4	4	2	-4	multi-exon	FALSE	canonical	1	34254	junction_7	77479.4	2	NA	NA	TRUE	NA	NA	NA	C	coding	380	1143	34	1176	58241313	58159765	FALSE	25	AAGATCAAGTTTTTGCGTGT	-22	TRUE	NA	NA	AATAAA	-10	0	0	0	0	1
PB.13581.1	chr2	-	4442	6	FSM	CYP26B1	ENST00000001146.6	4732	6	290	0	114	0	multi-exon	FALSE	canonical	1	18340	junction_5	17987.3	4	NA	NA	TRUE	NA	NA	NA	C	coding	459	1380	74	1453	72147675	72132227	FALSE	0	CCTTGTCTCCGTTGCGTCTC	6789	FALSE	NA	NA	AATAAA	-15	0	0	0	3	1
PB.13586.1	chr2	+	1984	3	FSM	EMX1	ENST00000394111.6	1528	3	-443	-13	-443	13	multi-exon	FALSE	canonical	1	2493	junction_1	24663.5	2	NA	NA	TRUE	NA	NA	NA	C	coding	209	630	868	1497	72916684	72933854	FALSE	30	TTAATGACACGGGCATCCAG	-1816	FALSE	NA	NA	AATAAA	-11	0	2	0	0	0
PB.13586.3	chr2	+	3911	3	FSM	EMX1	ENST00000258106.10	2188	3	72	-1795	72	615	multi-exon	FALSE	canonical	1	19084	junction_1	16368	6	NA	NA	TRUE	NA	NA	NA	C	coding	290	873	307	1179	72917853	72933954	FALSE	50	AAAAACATGGAATCAGGATG	4	TRUE	NA	NA	AATAAA	-17	0	0	1	1	1
PB.13586.4	chr2	+	1561	3	FSM	EMX1	ENST00000473732.1	480	3	-619	-462	87	462	multi-exon	FALSE	canonical	1	9746	junction_2	4669	2	NA	NA	TRUE	NA	NA	NA	C	coding	280	843	292	1134	72917853	72925576	FALSE	15	CCCTCCTGGCAGTGTTTTAA	0	TRUE	NA	NA	AATAAA	-16	0	0	0	0	0
PB.13587.1	chr2	-	4051	14	NNC	SFXN5	novel	4072	14	NA	NA	0	2	at_least_one_novel_splicesite	FALSE	canonical	1	6116	junction_4	49143.5	3	NA	NA	TRUE	NA	NA	NA	C	coding	116	351	376	726	73022540	72971625	TRUE	15	AGGGTGTGGTTTTGTGAATT	-1	TRUE	NA	NA	AATAAA	-19	0	0	0	2	1
PB.13587.14	chr2	-	1246	6	ISM	SFXN5	ENST00000416579.5	895	11	-73	46265	35	1	3prime_fragment	FALSE	canonical	1	70635	junction_5	36572.5	2	NA	NA	TRUE	NA	NA	NA	C	coding	147	444	97	540	73071705	73020152	FALSE	95	AAAAAAAAAAAAAAGAAAAA	9073	FALSE	NA	NA	NA	NA	0	0	0	0	1
PB.13587.15	chr2	-	1912	6	NIC	SFXN5	novel	447	6	NA	NA	6	0	combination_of_known_junctions	FALSE	canonical	1	34499	junction_5	49325.7	2	NA	NA	TRUE	NA	NA	NA	C	non_coding	NA	NA	NA	NA	NA	NA	NA	95	AAAAAAAAAAAAAAAGAAAA	-1	TRUE	NA	NA	NA	NA	0	1	0	0	1
PB.13587.17	chr2	-	2946	3	FSM	SFXN5	ENST00000472259.5	1690	3	-68	-1188	-4	1188	multi-exon	FALSE	canonical	1	11943	junction_1	11278	2	NA	NA	TRUE	NA	NA	NA	C	non_coding	NA	NA	NA	NA	NA	NA	NA	25	AGAAATCTCACTGTTTTTCC	-11	TRUE	NA	NA	NA	NA	0	0	1	0	1
PB.13587.18	chr2	-	2236	3	NIC	SFXN5	novel	1690	3	NA	NA	0	1188	combination_of_known_junctions	FALSE	canonical	1	11943	junction_1	3807	2	NA	NA	TRUE	NA	NA	NA	C	coding	12	39	265	303	73049869	73049831	FALSE	25	AGAAATCTCACTGTTTTTCC	-1	TRUE	NA	NA	NA	NA	0	0	1	1	0
PB.13587.19	chr2	-	1782	3	NIC	SFXN5	novel	351	3	NA	NA	0	1325	combination_of_known_junctions	FALSE	canonical	1	19557	junction_2	2777	2	NA	NA	TRUE	NA	NA	NA	C	coding	4	15	388	402	73053398	73053384	FALSE	25	AAGCTATGGTTTGAATGTGT	-1	TRUE	NA	NA	NA	NA	0	0	2	0	0
PB.13587.4	chr2	-	4012	14	FSM	SFXN5	ENST00000272433.6	4140	14	127	1	0	-1	multi-exon	FALSE	canonical	1	70635	junction_13	29236.1	26	NA	NA	TRUE	NA	NA	NA	C	coding	340	1023	5	1027	73071705	72945022	FALSE	15	ATCAGGGTGTGGTTTTGTGA	-1	TRUE	NA	NA	AATAAA	-16	2	0	2	7	7
PB.13587.5	chr2	-	3953	13	NIC	SFXN5	novel	4072	14	NA	NA	0	-1	combination_of_known_junctions	FALSE	canonical	1	14155	junction_1	49221.6	2	NA	NA	TRUE	NA	NA	NA	C	coding	177	534	376	909	73022540	72945081	FALSE	15	ATCAGGGTGTGGTTTTGTGA	-1	TRUE	NA	NA	AATAAA	-16	1	0	0	1	0
PB.13587.6	chr2	-	4071	14	FSM	SFXN5	ENST00000474528.5	4072	14	0	1	0	-1	multi-exon	FALSE	canonical	1	19557	junction_13	38455.5	9	NA	NA	TRUE	NA	NA	NA	C	coding	236	711	376	1086	73022540	72945022	FALSE	15	ATCAGGGTGTGGTTTTGTGA	-1	TRUE	NA	NA	AATAAA	-16	0	0	0	7	2
PB.13587.7	chr2	-	3988	14	NIC	SFXN5	novel	4072	14	NA	NA	1	-1	combination_of_known_junctions	FALSE	canonical	1	4400	junction_13	41657	4	NA	NA	TRUE	NA	NA	NA	C	coding	236	711	293	1003	73022540	72945022	FALSE	15	ATCAGGGTGTGGTTTTGTGA	-4	TRUE	NA	NA	AATAAA	-16	0	0	0	2	1
PB.13597.1	chr2	+	1099	7	ISM	ALMS1	ENST00000651057.1	2749	12	53213	1198	679	-14	internal_fragment	FALSE	canonical	1	103293	junction_1	22631.8	2	NA	NA	TRUE	NA	NA	NA	B	coding	249	747	353	1099	73599497	73608502	FALSE	70	AAAAAGAGAGAAGAAGAGAA	-5919	FALSE	NA	NA	NA	NA	0	1	0	0	1
PB.14291.10	chr2	-	4305	4	ISM	ZEB2	ENST00000638087.1	9339	9	29593	3937	-3023	0	5prime_fragment	FALSE	canonical	1	233227	junction_1	31575	3	NA	NA	TRUE	NA	NA	NA	C	coding	943	2832	41	2872	144401301	144389451	FALSE	40	AAGAATGTAGTTAATGAGTT	2876	FALSE	NA	NA	AATAAA	-15	0	0	0	0	0
PB.14291.31	chr2	-	4096	3	FSM	ZEB2	ENST00000472146.5	3837	3	-264	5	-2	-5	multi-exon	FALSE	canonical	1	156997	junction_2	84558.5	37	NA	NA	TRUE	NA	NA	NA	C	coding	123	372	530	901	144517335	144429713	FALSE	70	AAAAAAAAAAAAAATGCTGT	-5	TRUE	NA	NA	NA	NA	0	0	1	3	1
PB.14291.32	chr2	-	3783	3	ISM	ZEB2	ENST00000409211.5	587	4	26	21522	0	-5	3prime_fragment	FALSE	canonical	1	8545	junction_2	158784	7	NA	NA	TRUE	NA	NA	NA	C	coding	123	372	217	588	144517335	144429713	FALSE	70	AAAAAAAAAAAAAATGCTGT	-1	TRUE	NA	NA	NA	NA	0	0	0	1	0
PB.14291.4	chr2	-	5572	10	FSM	ZEB2	ENST00000627532.3	9265	10	-244	3937	-1	0	multi-exon	FALSE	canonical	1	156997	junction_9	48652.8	41	NA	NA	TRUE	NA	NA	NA	C	coding	1209	3630	510	4139	144517335	144389451	FALSE	40	AAGAATGTAGTTAATGAGTT	15	TRUE	NA	NA	AATAAA	-15	0	0	0	5	2
PB.14291.46	chr2	-	3644	1	FSM	ZEB2	ENST00000628473.1	2967	1	-677	0	-677	0	mono-exon	FALSE	NA	NA	NA	NA	NA	13	NA	NA	NA	NA	NA	NA	C	non_coding	NA	NA	NA	NA	NA	NA	NA	90	AAAAAAAAAAAAGAAAAAGA	8465	FALSE	NA	NA	NA	NA	0	0	0	0	0
PB.14291.5	chr2	-	5314	10	FSM	ZEB2	ENST00000409487.7	5361	10	47	0	-23	0	multi-exon	FALSE	canonical	1	8513	junction_9	91960.4	2	NA	NA	TRUE	NA	NA	NA	C	coding	1209	3630	252	3881	144517335	144389451	FALSE	40	AAGAATGTAGTTAATGAGTT	6945	FALSE	NA	NA	AATAAA	-15	0	0	0	0	0
PB.14291.6	chr2	-	5323	9	FSM	ZEB2	ENST00000539609.7	4061	9	-67	-1195	-67	0	multi-exon	FALSE	canonical	1	38912	junction_6	92868.9	7	NA	NA	TRUE	NA	NA	NA	C	coding	1185	3558	333	3890	144517335	144389451	FALSE	40	AAGAATGTAGTTAATGAGTT	4537	FALSE	NA	NA	AATAAA	-15	0	1	0	0	0
PB.14291.65	chr2	-	3878	1	FSM	ZEB2	ENST00000625161.1	3061	1	413	-1230	413	1224	mono-exon	FALSE	NA	NA	NA	NA	NA	3	NA	NA	NA	NA	NA	NA	C	coding	142	429	96	524	144513943	144513515	NA	75	AAAAAGGAAAAAAAAAATTC	7009	FALSE	NA	NA	AAAAAG	-26	0	0	0	0	0
PB.14291.7	chr2	-	5279	10	NIC	ZEB2	novel	5361	10	NA	NA	0	0	intron_retention	FALSE	canonical	1	8545	junction_9	91950.7	7	NA	NA	TRUE	NA	NA	NA	C	coding	1209	3630	217	3846	144517335	144389451	FALSE	40	AAGAATGTAGTTAATGAGTT	-1	TRUE	NA	NA	AATAAA	-15	0	1	0	0	0
PB.14320.1	chr2	+	3890	14	FSM	EPC2	ENST00000258484.11	3883	14	-15	8	-15	-8	multi-exon	FALSE	canonical	1	124846	junction_3	47390.4	13	NA	NA	TRUE	NA	NA	NA	C	coding	807	2424	283	2706	148645018	148786377	FALSE	40	AAAACATGGACATGCTGCAT	-15	TRUE	NA	NA	AATAAA	-12	0	0	0	3	3
PB.14320.13	chr2	+	2429	4	ISM	EPC2	ENST00000258484.11	3883	14	136995	-635	27851	635	5prime_fragment	FALSE	canonical	1	222270	junction_1	32782.3	2	NA	NA	TRUE	NA	NA	NA	C	coding	181	546	57	602	148783618	148786377	FALSE	25	TGATATGTATTATGACTGTG	NA	FALSE	NA	NA	TATAAA	-17	0	0	0	1	1
PB.14400.15	chr2	+	5493	26	FSM	SLC4A10	ENST00000415876.6	5578	26	78	7	0	0	multi-exon	FALSE	canonical	1	21342	junction_11	20425.2	11	NA	NA	TRUE	NA	NA	NA	C	coding	1088	3267	104	3370	161624519	161977734	TRUE	25	ATACAAAGTGTCTTGTCTTT	0	TRUE	NA	NA	AATAAA	-37	0	0	0	11	0
PB.14400.17	chr2	+	5532	27	FSM	SLC4A10	ENST00000446997.6	5578	27	49	-3	4	-2	multi-exon	FALSE	canonical	1	7587	junction_8	22792.1	3	NA	NA	TRUE	NA	NA	NA	C	coding	1118	3357	55	3411	161624519	161977734	TRUE	25	TGATACAAAGTGTCTTGTCT	2	TRUE	NA	NA	AATAAA	-35	0	0	0	2	0
PB.14400.28	chr2	+	3911	15	NNC	SLC4A10	novel	5578	26	NA	NA	279646	-2	at_least_one_novel_splicesite	FALSE	canonical	1	3267	junction_13	24168.3	2	NA	NA	TRUE	NA	NA	NA	C	coding	596	1791	16	1806	161904122	161977750	TRUE	25	TGATACAAAGTGTCTTGTCT	-1746	FALSE	NA	NA	AATAAA	-35	0	0	1	1	0
PB.14400.35	chr2	+	2664	7	NNC	SLC4A10	novel	5710	27	NA	NA	334038	0	at_least_one_novel_splicesite	FALSE	canonical	1	285	junction_1	33341.2	2	NA	NA	TRUE	NA	NA	NA	C	coding	155	468	74	541	161964162	161977734	TRUE	25	ATACAAAGTGTCTTGTCTTT	NA	FALSE	NA	NA	AATAAA	-37	0	0	0	1	0
PB.14699.17	chr2	-	6180	25	NNC	SF3B1	novel	9283	25	NA	NA	1	279	intron_retention	FALSE	canonical	1	111010	junction_6	715337	3	NA	NA	TRUE	NA	NA	NA	C	coding	884	2655	2307	4961	197418565	197398572	TRUE	15	AATTTGTGTGTGTTTTTTGA	-1	TRUE	NA	NA	AATAAA	-20	0	0	0	1	0
PB.14699.18	chr2	-	4011	24	NIC	SF3B1	novel	6526	25	NA	NA	10	279	combination_of_known_splicesites	FALSE	canonical	1	14712	junction_18	640047	2	NA	NA	TRUE	NA	NA	NA	C	coding	940	2823	862	3684	197408393	197392303	FALSE	15	AATTTGTGTGTGTTTTTTGA	21	TRUE	NA	NA	AATAAA	-20	0	0	0	0	0
PB.14699.23	chr2	-	6110	24	NIC	SF3B1	novel	8478	26	NA	NA	0	278	intron_retention	FALSE	canonical	1	1186834	junction_14	474393	14	NA	NA	TRUE	NA	NA	NA	C	coding	1158	3477	2308	5784	197418565	197392303	FALSE	10	TAATTTGTGTGTGTTTTTTG	-2	TRUE	NA	NA	AATAAA	-19	0	0	1	3	0
PB.14699.34	chr2	-	4307	26	NIC	SF3B1	novel	8478	26	NA	NA	0	271	combination_of_known_junctions	FALSE	canonical	1	24740	junction_22	724883	2	NA	NA	TRUE	NA	NA	NA	C	coding	1158	3477	512	3988	197418565	197392303	FALSE	30	AAAATGCTAATTTGTGTGTG	11	TRUE	NA	NA	AATAAA	-12	0	0	0	0	0
PB.14699.4	chr2	-	6469	25	FSM	SF3B1	ENST00000335508.10	6526	25	54	3	7	-3	multi-exon	TRUE	canonical	1	1186834	junction_14	490519	7	NA	NA	TRUE	NA	NA	NA	C	coding	1304	3915	39	3953	197434999	197392303	FALSE	40	AAAGTCTTAGTAGACCAATT	-10	TRUE	NA	NA	AATAAA	-14	0	0	0	1	0
PB.14700.1	chr2	+	2239	5	FSM	COQ10B	ENST00000263960.6	2239	5	-1	1	-1	-1	multi-exon	FALSE	canonical	1	212425	junction_1	74635.5	33	NA	NA	TRUE	NA	NA	NA	C	coding	238	717	140	856	197453561	197473924	FALSE	10	TCATTGATCTCCTGTCCTCC	-583	FALSE	NA	NA	AATATA	-28	6	2	7	4	4
PB.14701.1	chr2	+	815	4	FSM	HSPE1	ENST00000233893.10	557	4	-257	-1	-18	1	multi-exon	FALSE	canonical	1	487837	junction_3	876079	37	NA	NA	TRUE	NA	NA	NA	C	coding	102	309	316	624	197500437	197503259	FALSE	20	TGGTTAATCTTTAGTTATTT	-282	FALSE	NA	NA	AATAAA	-15	2	11	2	10	7
PB.14702.1	chr2	-	2796	12	FSM	HSPD1	ENST00000388968.8	2245	12	-42	-509	-3	509	multi-exon	FALSE	canonical	1	616249	junction_9	725494	3	NA	NA	TRUE	NA	NA	NA	C	coding	573	1722	104	1825	197498848	197487046	FALSE	50	AACAAAGGATAAATGGTTGA	-17	FALSE	NA	NA	NA	NA	0	0	1	0	0
PB.14702.16	chr2	-	3253	10	NIC	HSPD1	novel	2245	12	NA	NA	-25	-1	intron_retention	FALSE	canonical	1	616249	junction_7	775387	3	NA	NA	TRUE	NA	NA	NA	C	coding	357	1074	1721	2794	197494208	197487046	FALSE	30	TAATAATTGTGTTAGCATTT	-39	FALSE	NA	NA	AATAAA	-15	0	0	0	0	2
PB.14702.17	chr2	-	2310	12	NNC	HSPD1	novel	2245	12	NA	NA	-56	-1	at_least_one_novel_splicesite	FALSE	canonical	1	4786	junction_9	803292	2	NA	NA	TRUE	NA	NA	NA	C	coding	564	1695	157	1851	197498848	197487046	FALSE	30	TAATAATTGTGTTAGCATTT	-70	FALSE	NA	NA	AATAAA	-15	0	0	1	0	0
PB.14702.2	chr2	-	5007	9	NIC	HSPD1	novel	2245	12	NA	NA	-14	-1	intron_retention	FALSE	canonical	1	661642	junction_6	759947	3	NA	NA	TRUE	NA	NA	NA	C	coding	357	1074	3473	4546	197494208	197487046	FALSE	25	ATAATTGTGTTAGCATTTCC	-28	FALSE	NA	NA	AATAAA	-17	0	0	0	1	0
PB.14702.3	chr2	-	4597	10	NIC	HSPD1	novel	2245	12	NA	NA	-11	0	intron_retention	FALSE	canonical	1	661642	junction_6	752250	2	NA	NA	TRUE	NA	NA	NA	C	coding	384	1155	2983	4137	197494695	197487046	FALSE	30	AATAATTGTGTTAGCATTTC	-25	FALSE	NA	NA	AATAAA	-16	0	0	0	0	0
PB.14702.6	chr2	-	2368	12	NIC	HSPD1	novel	2299	12	NA	NA	26	0	combination_of_known_junctions	FALSE	canonical	1	55932	junction_11	810584	17	NA	NA	TRUE	NA	NA	NA	C	coding	573	1722	187	1908	197498848	197487046	FALSE	30	AATAATTGTGTTAGCATTTC	-317	FALSE	NA	NA	AATAAA	-16	0	0	3	3	1
PB.14702.7	chr2	-	2289	12	FSM	HSPD1	ENST00000345042.6	2299	12	10	0	10	0	multi-exon	FALSE	canonical	1	30477	junction_11	814028	7	NA	NA	TRUE	NA	NA	NA	C	coding	573	1722	108	1829	197498848	197487046	FALSE	30	AATAATTGTGTTAGCATTTC	-399	FALSE	NA	NA	AATAAA	-16	1	1	0	0	3
PB.14703.10	chr2	+	2589	7	FSM	MOB4	ENST00000448447.6	1021	7	28	-1596	1	-1091	multi-exon	FALSE	canonical	1	122184	junction_1	121256	13	NA	NA	TRUE	NA	NA	NA	C	coding	202	609	19	627	197516093	197550646	FALSE	55	AAAAGAAAATAATCAGTTTG	9	TRUE	NA	NA	CATAAA	-9	0	0	3	1	1
PB.14703.3	chr2	+	2569	7	FSM	MOB4	ENST00000417097.5	1198	7	-17	-1354	-9	-1091	multi-exon	FALSE	canonical	1	4798	junction_2	143552	2	NA	NA	TRUE	NA	NA	NA	C	coding	126	381	227	607	197540381	197550646	FALSE	55	AAAAGAAAATAATCAGTTTG	-9	TRUE	NA	NA	CATAAA	-9	0	0	0	0	0
PB.14703.5	chr2	+	3750	8	FSM	MOB4	ENST00000323303.9	3752	8	4	-2	4	2	multi-exon	FALSE	canonical	1	257019	junction_2	84749.1	3	NA	NA	TRUE	NA	NA	NA	C	coding	223	672	24	695	197516093	197550646	FALSE	20	TCTTCAAGCATCTCATTGTT	4	TRUE	NA	NA	AGTAAA	-18	0	0	0	1	0
PB.14704.1	chr2	-	3296	9	FSM	RFTN2	ENST00000295049.8	5827	9	-44	2575	6	936	multi-exon	FALSE	canonical	1	34270	junction_4	6589.85	15	NA	NA	TRUE	NA	NA	NA	C	coding	501	1506	582	2087	197675458	197572008	FALSE	25	GTTATTGTTTTATTGAACAC	-1	TRUE	NA	NA	AATAAA	-17	0	1	3	2	1
PB.14705.1	chr2	+	3032	1	FSM	MARS2	ENST00000282276.7	3019	1	-6	-7	-6	7	mono-exon	FALSE	NA	NA	NA	NA	NA	12	NA	NA	NA	NA	NA	NA	A	coding	593	1782	44	1825	197705406	197707187	NA	15	ATTCAGATCTGTTCTGTTGC	-6	TRUE	NA	NA	ATTAAA	-24	0	0	1	0	3
PB.14716.1	chr2	+	4485	5	FSM	PLCL1	ENST00000437704.3	5979	5	7	1487	7	1465	multi-exon	FALSE	canonical	1	70924	junction_1	5418.17	6	NA	NA	TRUE	NA	NA	NA	C	coding	997	2994	57	3050	198083812	198146962	FALSE	45	AAAAAAACACTTATTGTTTT	NA	FALSE	NA	NA	AGTAAA	-7	0	1	0	2	0
PB.14716.3	chr2	+	3290	4	ISM	PLCL1	ENST00000437704.3	5979	5	5290	24	5290	-3	5prime_fragment	FALSE	canonical	1	70940	junction_3	5122.24	2	NA	NA	TRUE	NA	NA	NA	C	coding	129	390	3	392	198089041	198146962	FALSE	35	AGAGTTCCAAGCATTTGAAC	NA	FALSE	NA	NA	NA	NA	0	0	0	1	0
PB.14718.10	chr2	-	5326	12	FSM	SATB2	ENST00000260926.9	5318	12	-11	3	-11	-3	multi-exon	FALSE	canonical	1	786	junction_11	31405	5	NA	NA	TRUE	NA	NA	NA	C	coding	733	2202	425	2626	199456037	199272211	FALSE	35	AATAAATATGACTTTGTTTG	6146	FALSE	NA	NA	AATAAA	-8	0	0	0	0	0
PB.14718.11	chr2	-	5355	12	FSM	SATB2	ENST00000457245.5	2656	12	-60	-2639	-60	-3	multi-exon	FALSE	canonical	1	345	junction_11	31486	2	NA	NA	TRUE	NA	NA	NA	C	coding	733	2202	454	2655	199456037	199272211	FALSE	35	AATAAATATGACTTTGTTTG	-61	FALSE	NA	NA	AATAAA	-8	0	0	0	1	0
PB.14718.14	chr2	-	5290	12	NIC	SATB2	novel	5318	12	NA	NA	-1	-3	combination_of_known_junctions	FALSE	canonical	1	61	junction_11	31538.3	2	NA	NA	TRUE	NA	NA	NA	C	coding	733	2202	389	2590	199456037	199272211	FALSE	35	AATAAATATGACTTTGTTTG	6097	FALSE	NA	NA	AATAAA	-8	0	0	0	0	1
PB.14718.37	chr2	-	4269	2	FSM	SATB2	ENST00000483346.2	2647	2	-1639	17	-1639	-17	multi-exon	FALSE	canonical	1	74832	junction_1	0	2	NA	NA	TRUE	NA	NA	NA	C	coding	230	693	1879	2571	199368704	199348581	FALSE	100	AAAAAAAAAAAAAAAAAAAA	4379	FALSE	NA	NA	NA	NA	0	0	0	0	0
PB.14718.39	chr2	-	3226	7	ISM	SATB2	ENST00000417098.6	5568	11	425	77378	98	-17	3prime_fragment	FALSE	canonical	1	42517	junction_6	16860.7	5	NA	NA	TRUE	NA	NA	NA	C	coding	430	1293	236	1528	199456037	199348581	FALSE	100	AAAAAAAAAAAAAAAAAAAA	-1	TRUE	NA	NA	NA	NA	0	0	0	0	0
PB.14718.7	chr2	-	6333	11	FSM	SATB2	ENST00000417098.6	5568	11	-768	3	38	0	multi-exon	FALSE	canonical	1	42517	junction_10	17042.3	19	NA	NA	TRUE	NA	NA	NA	C	coding	733	2202	1429	3630	199456037	199272211	FALSE	30	AAATATGACTTTGTTTGTCA	-1	TRUE	NA	NA	AATAAA	-11	0	0	0	0	0
PB.14718.81	chr2	-	2462	3	ISM	SATB2	ENST00000440919.1	2166	5	-1086	36810	47	23412	3prime_fragment	FALSE	canonical	1	42517	junction_2	1680	8	NA	NA	TRUE	NA	NA	NA	C	coding	130	393	1420	1812	199456037	199433291	FALSE	65	AAAAAAAAAAATTGATCTGA	8	TRUE	NA	NA	AAAACA	-38	1	0	0	0	0
PB.14718.82	chr2	-	1436	4	ISM	SATB2	ENST00000260926.9	5318	12	20	163133	20	23412	3prime_fragment	FALSE	canonical	1	786	junction_3	20178.2	3	NA	NA	TRUE	NA	NA	NA	C	coding	130	393	394	786	199456037	199433291	FALSE	65	AAAAAAAAAAATTGATCTGA	6177	FALSE	NA	NA	AAAACA	-38	0	0	0	0	0
PB.14724.1	chr2	-	3819	5	NIC	TYW5	novel	2042	7	NA	NA	1	-19	combination_of_known_splicesites	FALSE	canonical	1	1361	junction_3	55907.5	2	NA	NA	TRUE	NA	NA	NA	C	non_coding	NA	NA	NA	NA	NA	NA	NA	100	AAAAAAAAAAAAAAAAAAAA	0	TRUE	NA	NA	NA	NA	0	0	0	0	0
PB.14724.2	chr2	-	2137	8	FSM	TYW5	ENST00000354611.9	5123	8	7	2979	7	7	multi-exon	TRUE	canonical	1	33835	junction_6	28066.5	3	NA	NA	TRUE	NA	NA	NA	C	coding	315	948	15	962	199955470	199933067	FALSE	15	AGCCATTGTGTGTGGATCTC	6	TRUE	NA	NA	AATAAA	-35	0	0	0	0	0
PB.14727.1	chr2	+	2308	13	NNC	SPATS2L	novel	2648	13	NA	NA	52	0	at_least_one_novel_splicesite	FALSE	canonical	1	1737	junction_1	265842	3	NA	NA	TRUE	NA	NA	NA	C	coding	558	1677	134	1810	200389245	200478031	FALSE	15	ACACCTGGCTAGTTTCTTTT	-2912	FALSE	NA	NA	ATTAAA	-15	0	0	0	1	0
PB.14727.2	chr2	+	2468	13	FSM	SPATS2L	ENST00000409718.5	2648	13	180	0	-78	0	multi-exon	FALSE	canonical	1	6762	junction_1	264880	2	NA	NA	TRUE	NA	NA	NA	C	coding	558	1677	293	1969	200389245	200478031	FALSE	15	CACCTGGCTAGTTTCTTTTA	-2877	FALSE	NA	NA	ATTAAA	-16	0	0	1	0	1
PB.14727.5	chr2	+	2439	14	NIC	SPATS2L	novel	2250	14	NA	NA	0	0	combination_of_known_junctions	FALSE	canonical	1	14652	junction_2	317229	2	NA	NA	TRUE	NA	NA	NA	C	coding	558	1677	264	1940	200389245	200478031	FALSE	15	CACCTGGCTAGTTTCTTTTA	0	TRUE	NA	NA	ATTAAA	-16	0	0	0	0	0
PB.14727.6	chr2	+	2409	12	NIC	SPATS2L	novel	6212	13	NA	NA	0	0	combination_of_known_junctions	FALSE	canonical	1	176867	junction_1	214235	8	NA	NA	TRUE	NA	NA	NA	C	coding	489	1470	442	1911	200389245	200478031	FALSE	15	ACACCTGGCTAGTTTCTTTT	0	TRUE	NA	NA	ATTAAA	-15	0	0	3	1	4
PB.14727.7	chr2	+	2295	13	FSM	SPATS2L	ENST00000409988.7	2698	13	403	0	0	0	multi-exon	FALSE	canonical	1	150464	junction_1	239141	13	NA	NA	TRUE	NA	NA	NA	C	coding	558	1677	121	1797	200389245	200478031	FALSE	15	ACACCTGGCTAGTTTCTTTT	0	TRUE	NA	NA	ATTAAA	-15	1	0	1	2	1
PB.14727.8	chr2	+	2479	13	FSM	SPATS2L	ENST00000409140.8	6212	13	-2	3735	-2	0	multi-exon	FALSE	canonical	1	176867	junction_1	234835	13	NA	NA	TRUE	NA	NA	NA	C	coding	558	1677	305	1981	200389245	200478031	FALSE	15	ACACCTGGCTAGTTTCTTTT	-11	TRUE	NA	NA	ATTAAA	-15	0	0	2	2	9
PB.14983.3	chr2	-	4189	16	FSM	CUL3	ENST00000264414.9	6756	16	-41	2608	-7	1144	multi-exon	FALSE	canonical	1	405788	junction_15	245718	3	NA	NA	TRUE	NA	NA	NA	C	coding	768	2307	396	2702	224585009	224474245	FALSE	25	AAATATTTTTCCCCATGCGT	12	TRUE	NA	NA	ATTAAA	-11	0	0	0	2	0
PB.15038.1	chr2	+	2211	4	FSM	EFHD1	ENST00000264059.8	1878	4	-333	0	-333	0	multi-exon	FALSE	canonical	1	180407	junction_1	83571.7	95	NA	NA	TRUE	NA	NA	NA	C	coding	239	720	435	1154	232633705	232681719	FALSE	15	TCTTACAGCTATTTCTTTTT	13	TRUE	NA	NA	AATAAA	-20	18	32	15	5	23
PB.15039.13	chr2	+	2619	6	ISM	GIGYF2	ENST00000474312.5	4687	13	33854	25	1205	-21	5prime_fragment	FALSE	canonical	1	200563	junction_4	102633	2	NA	NA	TRUE	NA	NA	NA	B	coding	287	864	29	892	232844193	232856860	FALSE	75	AAAATAAAAAAGAACTTAAA	NA	FALSE	NA	NA	NA	NA	0	0	1	0	0
PB.15042.10	chr2	-	3389	13	NNC	NGEF	novel	2286	13	NA	NA	5	-8	at_least_one_novel_splicesite	FALSE	canonical	1	1534	junction_1	76640.1	2	NA	NA	TRUE	NA	NA	NA	C	coding	569	1710	151	1860	232927999	232880238	FALSE	60	AAAATAAAGAAGATGAAGGT	1	TRUE	NA	NA	NA	NA	0	0	0	1	1
PB.15042.11	chr2	-	2983	13	FSM	NGEF	ENST00000373552.8	2286	13	-191	-506	-191	-8	multi-exon	FALSE	canonical	1	48695	junction_12	59983	326	NA	NA	TRUE	NA	NA	NA	C	coding	618	1857	347	2203	232927999	232879489	FALSE	60	AAAATAAAGAAGATGAAGGT	767	FALSE	NA	NA	NA	NA	0	0	107	78	126
PB.15042.13	chr2	-	2723	13	NNC	NGEF	novel	2286	13	NA	NA	537	-8	at_least_one_novel_splicesite	FALSE	canonical	1	72	junction_12	69300.2	2	NA	NA	TRUE	NA	NA	NA	C	coding	552	1659	285	1943	232927095	232879489	FALSE	60	AAAATAAAGAAGATGAAGGT	1495	FALSE	NA	NA	NA	NA	0	0	0	2	0
PB.15042.14	chr2	-	2689	7	ISM	NGEF	ENST00000373552.8	2286	13	38999	-506	1825	-8	5prime_fragment	FALSE	canonical	1	182804	junction_1	20806.4	9	NA	NA	TRUE	NA	NA	NA	C	coding	262	789	1121	1909	232888035	232879489	FALSE	60	AAAATAAAGAAGATGAAGGT	NA	FALSE	NA	NA	NA	NA	0	4	1	2	1
PB.15042.22	chr2	-	3707	12	NIC	NGEF	novel	2286	13	NA	NA	18	-10	intron_retention	FALSE	canonical	1	48695	junction_11	59295	2	NA	NA	TRUE	NA	NA	NA	C	coding	573	1722	138	1859	232927999	232882025	TRUE	65	ATAAAATAAAGAAGATGAAG	14	TRUE	NA	NA	NA	NA	0	0	1	1	0
PB.15042.25	chr2	-	1536	3	ISM	NGEF	ENST00000409079.1	1022	4	3	24850	3	-24850	3prime_fragment	FALSE	canonical	1	48695	junction_2	38773.5	5	NA	NA	TRUE	NA	NA	NA	C	coding	256	771	153	923	232927999	232920065	FALSE	60	AAAAAAAAAAGAGATTTGGT	-1	TRUE	NA	NA	AAAAAG	-15	0	1	3	0	0
PB.15042.6	chr2	-	3924	12	NIC	NGEF	novel	2286	13	NA	NA	24	13	intron_retention	FALSE	canonical	1	48695	junction_11	59550.5	2	NA	NA	TRUE	NA	NA	NA	C	coding	418	1257	132	1388	232927999	232885184	TRUE	15	TACTCTTTATTGCCCTTGTA	20	TRUE	NA	NA	NA	NA	0	0	0	1	0
PB.15042.7	chr2	-	2656	12	ISM	NGEF	ENST00000373552.8	2286	13	862	-526	862	12	5prime_fragment	FALSE	canonical	1	110389	junction_10	48391.4	7	NA	NA	TRUE	NA	NA	NA	C	coding	552	1659	198	1856	232927095	232879489	FALSE	10	CTACTCTTTATTGCCCTTGT	1820	FALSE	NA	NA	NA	NA	1	0	4	0	2
PB.15350.2	chr20	-	2033	14	NIC	RALGAPA2	novel	9545	40	NA	NA	0	-14028	combination_of_known_splicesites	FALSE	canonical	1	5212	junction_7	34556.5	3	NA	NA	TRUE	NA	NA	NA	B	coding	373	1119	914	2032	20635534	20605206	FALSE	70	AACAAAAGGAAAAGAAGCAA	-2	TRUE	NA	NA	GATAAA	-8	0	0	0	0	0
PB.15523.1	chr20	+	2823	2	FSM	SLC32A1	ENST00000217420.2	2550	2	-273	0	-273	0	multi-exon	FALSE	canonical	1	30864	junction_1	0	15	NA	NA	TRUE	NA	NA	NA	C	coding	525	1578	513	2090	38724725	38728639	FALSE	0	TGCGCGGCCCGGTGTCGGGT	0	TRUE	NA	NA	AATAAA	-16	0	0	2	2	7
PB.15525.1	chr20	+	2546	9	FSM	ACTR5	ENST00000243903.6	2547	9	-3	4	-3	-4	multi-exon	FALSE	canonical	1	82413	junction_1	38556.3	2	NA	NA	TRUE	NA	NA	NA	C	coding	607	1824	23	1846	38748479	38771816	FALSE	25	GAAATATTTCCCTCCTCCTA	-10	TRUE	NA	NA	AATAAA	-21	0	0	0	0	1
PB.15525.4	chr20	+	2191	9	NNC	ACTR5	novel	2547	9	NA	NA	7	-330	at_least_one_novel_splicesite	FALSE	canonical	1	34537	junction_6	49302.8	6	NA	NA	TRUE	NA	NA	NA	C	coding	454	1365	13	1377	38748479	38766328	TRUE	20	ATCTTGTCCGTGTAGATACT	0	TRUE	NA	NA	TTTAAA	-19	1	0	1	1	0
PB.15525.5	chr20	+	3257	8	NNC	ACTR5	novel	2547	9	NA	NA	9	-3	intron_retention	FALSE	canonical	1	7015	junction_1	58007.7	2	NA	NA	TRUE	NA	NA	NA	C	coding	285	858	455	1312	38750076	38765524	TRUE	25	AAATATTTCCCTCCTCCTAT	2	TRUE	NA	NA	AATAAA	-22	0	0	0	1	0
PB.15526.1	chr20	+	6259	11	FSM	PPP1R16B	ENST00000299824.6	6259	11	-4	4	-4	-4	multi-exon	FALSE	canonical	1	60585	junction_1	57321.3	30	NA	NA	TRUE	NA	NA	NA	C	coding	567	1704	202	1905	38835926	38918666	FALSE	25	AACACCTGCTAGTGTGAGTG	-4	TRUE	NA	NA	ATTAAA	-21	0	0	1	22	2
PB.15633.1	chr20	-	4102	3	FSM	KCNB1	ENST00000635465.1	4114	3	12	0	12	0	multi-exon	FALSE	canonical	1	2656	junction_2	13445.5	5	NA	NA	TRUE	NA	NA	NA	C	coding	858	2577	511	3087	49482480	49372983	FALSE	80	AAAAAAAAAAAAGTTAAAAT	-8	TRUE	NA	NA	AATAGA	-33	0	0	1	2	2
PB.15633.7	chr20	-	3823	3	NNC	KCNB1	novel	4114	3	NA	NA	-761	-124	at_least_one_novel_splicesite	FALSE	canonical	1	376	junction_2	14585.5	3	NA	NA	TRUE	NA	NA	NA	C	coding	858	2577	356	2932	49482480	49372983	FALSE	75	AAAAATGAAAGGAAAAAAAT	1135	FALSE	NA	NA	CATAAA	-21	0	0	0	2	1
PB.16509.1	chr22	+	2023	11	FSM	TAB1	ENST00000331454.3	1660	11	-64	-299	-58	62	multi-exon	FALSE	canonical	1	3792	junction_10	82140.1	2	NA	NA	TRUE	NA	NA	NA	C	coding	462	1389	84	1472	39399803	39436571	FALSE	30	TTGAGTAAAAGTTCATTTTC	-72	FALSE	NA	NA	NA	NA	0	0	0	1	1
PB.16509.3	chr22	+	3319	12	NNC	TAB1	novel	3198	11	NA	NA	-2	-3	at_least_one_novel_splicesite	FALSE	canonical	1	443	junction_1	96723	2	NA	NA	TRUE	NA	NA	NA	C	coding	338	1017	646	1662	39417798	39430222	FALSE	20	TAATAGCGCTGTTGCTCATG	-16	TRUE	NA	NA	AATAAA	-25	0	0	0	1	0
PB.16509.5	chr22	+	3197	11	FSM	TAB1	ENST00000216160.11	3198	11	0	1	0	-1	multi-exon	FALSE	canonical	1	127380	junction_1	48437	55	NA	NA	TRUE	NA	NA	NA	C	coding	504	1515	24	1538	39399803	39430222	FALSE	15	ATAGCGCTGTTGCTCATGTT	-12	TRUE	NA	NA	AATAAA	-27	0	0	3	6	18
PB.16513.1	chr22	-	970	4	FSM	RPS19BP1	ENST00000334678.8	820	4	-154	4	-141	0	multi-exon	FALSE	canonical	1	778966	junction_3	379857	47	NA	NA	TRUE	NA	NA	NA	C	coding	136	411	165	575	39532738	39529492	FALSE	15	AAGAGCTGTGTTTGCTGCTG	172	FALSE	NA	NA	AATAAA	-10	6	18	5	4	7
PB.16514.1	chr22	+	7005	21	NNC	CACNA1I	novel	9892	36	NA	NA	91264	0	at_least_one_novel_splicesite	FALSE	canonical	1	1222	junction_16	4649.7	2	NA	NA	TRUE	NA	NA	NA	B	coding	1113	3342	339	3680	39662355	39686405	FALSE	20	AAGAATTTCTCCGTGTGTCT	3333	FALSE	NA	NA	AATAAA	-18	0	0	0	2	0
PB.16531.1	chr22	+	4342	14	ISM	EP300	ENST00000263253.9	8779	31	64796	544	188	-544	5prime_fragment	FALSE	canonical	1	273697	junction_2	92482.8	2	NA	NA	TRUE	NA	NA	NA	C	coding	1161	3486	280	3765	41164084	41178956	FALSE	75	AAAAAAAAAAAAAAACTGCC	8335	FALSE	NA	NA	TTTAAA	-9	0	0	0	1	0
PB.16531.3	chr22	+	3553	2	FSM	EP300	ENST00000635083.1	613	2	221	-3161	221	-1	multi-exon	FALSE	canonical	1	500034	junction_1	0	3	NA	NA	TRUE	NA	NA	NA	C	coding	791	2376	58	2433	41176337	41178956	FALSE	15	ACCCTGACTTTGTTTCACTT	-3556	FALSE	NA	NA	AATAAA	-16	0	0	1	0	0
PB.16532.12	chr22	+	3220	13	NNC	L3MBTL2	novel	3282	18	NA	NA	9201	0	at_least_one_novel_splicesite	FALSE	canonical	1	2975	junction_9	116198	2	NA	NA	TRUE	NA	NA	NA	C	coding	424	1275	562	1836	41219458	41227610	TRUE	15	AGTCCCGTTTGTTAGATCTC	8729	FALSE	NA	NA	ATTAAA	-16	0	0	0	0	0
PB.16532.2	chr22	+	3673	16	FSM	L3MBTL2	ENST00000466589.5	3055	16	-2	-616	-2	0	multi-exon	FALSE	canonical	1	181400	junction_5	53198.1	7	NA	NA	TRUE	NA	NA	NA	C	coding	617	1854	57	1910	41205363	41227355	TRUE	15	AGTCCCGTTTGTTAGATCTC	-5	TRUE	NA	NA	ATTAAA	-16	0	0	0	1	0
PB.16532.3	chr22	+	3315	18	NIC	L3MBTL2	novel	3282	18	NA	NA	-2	2	combination_of_known_junctions	FALSE	canonical	1	5902	junction_1	99758.5	3	NA	NA	TRUE	NA	NA	NA	C	coding	703	2112	182	2293	41206108	41230251	FALSE	15	CCCGTTTGTTAGATCTCTAT	-5	TRUE	NA	NA	ATTAAA	-19	0	0	0	0	2
PB.16532.4	chr22	+	3076	16	NIC	L3MBTL2	novel	3189	17	NA	NA	-2	0	combination_of_known_splicesites	FALSE	canonical	1	5658	junction_15	84149.1	2	NA	NA	TRUE	NA	NA	NA	C	coding	666	2001	57	2057	41205363	41230251	FALSE	15	AGTCCCGTTTGTTAGATCTC	-5	TRUE	NA	NA	ATTAAA	-16	0	0	0	0	1
PB.16532.7	chr22	+	3670	16	ISM	L3MBTL2	ENST00000216237.10	3189	17	0	1	0	0	intron_retention	FALSE	canonical	1	181400	junction_5	53517.1	2	NA	NA	TRUE	NA	NA	NA	C	coding	698	2097	52	2148	41205363	41229748	FALSE	15	AGTCCCGTTTGTTAGATCTC	0	TRUE	NA	NA	ATTAAA	-16	0	0	0	0	1
PB.16532.8	chr22	+	3188	17	FSM	L3MBTL2	ENST00000216237.10	3189	17	0	1	0	0	multi-exon	FALSE	canonical	1	181400	junction_5	53542.7	41	NA	NA	TRUE	NA	NA	NA	C	coding	705	2118	52	2169	41205363	41230251	FALSE	15	AGTCCCGTTTGTTAGATCTC	0	TRUE	NA	NA	ATTAAA	-16	0	0	7	13	10
PB.16532.9	chr22	+	3054	16	NIC	L3MBTL2	novel	3189	17	NA	NA	0	0	combination_of_known_junctions	FALSE	canonical	1	8579	junction_2	84022.6	3	NA	NA	TRUE	NA	NA	NA	C	coding	492	1479	557	2035	41219458	41230251	FALSE	15	AGTCCCGTTTGTTAGATCTC	0	TRUE	NA	NA	ATTAAA	-16	0	0	1	1	1
PB.16534.1	chr22	-	2645	6	FSM	CHADL	ENST00000216241.14	2530	6	-114	-1	-114	1	multi-exon	FALSE	canonical	1	4655	junction_5	19887.3	23	NA	NA	TRUE	NA	NA	NA	C	coding	803	2412	42	2453	41241004	41229704	FALSE	20	CATTAGGGTTGTATTTAGGT	-51	FALSE	NA	NA	AATAAA	-18	0	0	2	2	19
PB.16534.13	chr22	-	4181	15	NIC	RANGAP1	novel	3060	16	NA	NA	67	-1	intron_retention	FALSE	canonical	1	446749	junction_14	262961	2	NA	NA	TRUE	NA	NA	NA	C	coding	536	1611	238	1848	41281044	41250879	TRUE	40	AGAGACTCAGAAACTCTCAC	2	TRUE	NA	NA	AATAAA	-17	0	0	1	0	0
PB.16534.15	chr22	-	3252	17	NIC	RANGAP1	novel	3469	17	NA	NA	60	-1	combination_of_known_splicesites	FALSE	canonical	1	20082	junction_16	408975	4	NA	NA	TRUE	NA	NA	NA	C	coding	587	1764	498	2261	41281044	41246603	FALSE	40	AGAGACTCAGAAACTCTCAC	-5	TRUE	NA	NA	AATAAA	-17	0	0	0	1	1
PB.16534.16	chr22	-	2995	16	FSM	RANGAP1	ENST00000356244.7	3060	16	64	1	64	-1	multi-exon	FALSE	canonical	1	446749	junction_15	261356	97	NA	NA	TRUE	NA	NA	NA	C	coding	587	1764	241	2004	41281044	41246603	FALSE	40	AGAGACTCAGAAACTCTCAC	-1	TRUE	NA	NA	AATAAA	-17	4	0	17	26	35
PB.16534.17	chr22	-	3151	17	NNC	RANGAP1	novel	3060	16	NA	NA	49	-1	at_least_one_novel_splicesite	FALSE	canonical	0	0	junction_15	462452	2	NA	NA	TRUE	NA	NA	NA	C	coding	610	1833	328	2160	41285043	41246603	FALSE	40	AGAGACTCAGAAACTCTCAC	-16	TRUE	NA	NA	AATAAA	-17	0	0	1	0	1
PB.16534.18	chr22	-	2909	16	NNC	RANGAP1	novel	3060	16	NA	NA	50	-1	at_least_one_novel_splicesite	FALSE	canonical	1	27669	junction_15	337363	10	NA	NA	TRUE	NA	NA	NA	C	coding	587	1764	155	1918	41281044	41246603	FALSE	40	AGAGACTCAGAAACTCTCAC	-15	TRUE	NA	NA	AATAAA	-17	1	1	2	2	3
PB.16534.29	chr22	-	3291	16	NIC	RANGAP1	novel	3469	17	NA	NA	-78	1	combination_of_known_splicesites	FALSE	canonical	1	30542	junction_15	336790	2	NA	NA	TRUE	NA	NA	NA	C	coding	642	1929	374	2302	41285670	41246603	FALSE	35	TCAGAGACTCAGAAACTCTC	143	FALSE	NA	NA	AATAAA	-15	0	0	0	1	0
PB.16534.30	chr22	-	2802	15	NIC	RANGAP1	novel	3060	16	NA	NA	75	1	combination_of_known_splicesites	FALSE	canonical	1	16866	junction_11	382450	2	NA	NA	TRUE	NA	NA	NA	C	coding	527	1584	230	1813	41281044	41246603	FALSE	35	TCAGAGACTCAGAAACTCTC	10	TRUE	NA	NA	AATAAA	-15	0	1	0	1	0
PB.16534.5	chr22	-	3318	17	NNC	RANGAP1	novel	3060	16	NA	NA	31	3	at_least_one_novel_splicesite	FALSE	canonical	1	331	junction_15	415364	2	NA	NA	TRUE	NA	NA	NA	C	coding	587	1764	560	2323	41281044	41246603	FALSE	40	ACTCAGAAACTCTCACTGAA	-34	TRUE	NA	NA	AATAAA	-21	0	0	0	0	0
PB.16534.8	chr22	-	3236	17	NNC	RANGAP1	novel	3469	17	NA	NA	54	1	at_least_one_novel_splicesite	FALSE	canonical	1	2044	junction_16	411619	2	NA	NA	TRUE	NA	NA	NA	C	coding	587	1764	480	2243	41281044	41246603	FALSE	35	AGACTCAGAAACTCTCACTG	-11	TRUE	NA	NA	AATAAA	-19	0	0	0	2	0
PB.16534.9	chr22	-	3135	16	NNC	RANGAP1	novel	3060	16	NA	NA	-16121	1	at_least_one_novel_splicesite	FALSE	canonical	1	13451	junction_15	340208	2	NA	NA	TRUE	NA	NA	NA	C	coding	587	1764	379	2142	41281044	41246603	FALSE	35	AGACTCAGAAACTCTCACTG	-4	TRUE	NA	NA	AATAAA	-19	0	0	0	0	1
PB.16552.3	chr22	+	5219	19	FSM	SREBF2	ENST00000361204.9	5237	19	17	1	17	-1	multi-exon	FALSE	canonical	1	662917	junction_13	174250	99	NA	NA	TRUE	NA	NA	NA	C	coding	1141	3426	150	3575	41833271	41905660	FALSE	20	AGCACGAGGTGTGTGAGGGT	11	TRUE	NA	NA	AATAAA	-19	0	0	3	28	8
PB.16552.6	chr22	+	5516	19	NNC	SREBF2	novel	770	5	NA	NA	333	0	at_least_one_novel_splicesite	FALSE	canonical	1	10594	junction_1	274817	3	NA	NA	TRUE	NA	NA	NA	C	coding	1111	3336	534	3869	41866833	41905660	FALSE	15	ACGAGGTGTGTGAGGGTCTG	0	TRUE	NA	NA	AATAAA	-22	0	0	0	0	0
PB.16553.1	chr22	-	2533	3	NIC	SHISA8	novel	1405	4	NA	NA	-447	20	intron_retention	FALSE	canonical	1	19407	junction_1	1063	2	NA	NA	TRUE	NA	NA	NA	B	coding	254	765	1538	2302	41910789	41909765	FALSE	30	ACTGACTGTACAGATGGCAG	-1	TRUE	NA	NA	AATAAA	-35	0	0	1	0	1
PB.16553.2	chr22	-	1982	4	NNC	SHISA8	novel	1405	4	NA	NA	-402	10	at_least_one_novel_splicesite	FALSE	canonical	1	7602	junction_2	6127.81	4	NA	NA	TRUE	NA	NA	NA	B	coding	452	1359	403	1761	41914667	41909765	FALSE	25	ACCATTGGTCACTGACTGTA	4	TRUE	NA	NA	AATAAA	-25	0	0	3	0	1
PB.16554.1	chr22	-	932	6	FSM	CENPM	ENST00000215980.10	938	6	-2	8	-2	4	multi-exon	FALSE	canonical	1	341982	junction_1	112969	5	NA	NA	TRUE	NA	NA	NA	A	coding	180	543	79	621	41947076	41939056	FALSE	35	AAAAATCACTGGTCTCATTC	-31	TRUE	NA	NA	NA	NA	0	1	0	0	0
PB.16558.2	chr22	-	3352	10	FSM	NAGA	ENST00000403363.5	1856	10	-71	-1425	-59	-17	multi-exon	FALSE	canonical	1	43180	junction_9	104172	3	NA	NA	TRUE	NA	NA	NA	C	coding	411	1236	209	1444	42070297	42060279	FALSE	35	CCAGCTCCAGTAACCATCAA	8734	FALSE	NA	NA	NA	NA	0	0	0	1	0
PB.16558.4	chr22	-	2237	9	FSM	NAGA	ENST00000396398.7	3694	9	43	1414	43	28	multi-exon	FALSE	canonical	1	240086	junction_8	53143.1	2	NA	NA	TRUE	NA	NA	NA	C	coding	411	1236	491	1726	42070297	42060279	FALSE	35	TCAAGTAGTTGTAATATGGA	2	TRUE	NA	NA	AATAAA	-13	1	0	0	0	0
PB.16560.1	chr22	+	1510	3	FSM	SMDT1	ENST00000422252.1	591	3	8	-927	-1	-4	multi-exon	TRUE	canonical	1	77982	junction_1	648116	2	NA	NA	TRUE	NA	NA	NA	C	non_coding	NA	NA	NA	NA	NA	NA	NA	15	CGGACCTAAGTGTTCCTCTG	-1	TRUE	NA	NA	NA	NA	0	1	0	1	0
PB.16560.2	chr22	+	1536	3	FSM	SMDT1	ENST00000331479.3	1567	3	30	1	25	-1	multi-exon	FALSE	canonical	1	1093910	junction_1	140152	10	NA	NA	TRUE	NA	NA	NA	C	coding	107	324	45	368	42079769	42082062	TRUE	20	ACCTAAGTGTTCCTCTGAGT	-3	TRUE	NA	NA	NA	NA	1	0	1	1	3
PB.16561.1	chr22	-	1717	3	FSM	NDUFA6	ENST00000617763.1	1183	3	125	-659	125	657	multi-exon	FALSE	canonical	1	2443412	junction_2	453468	2	NA	NA	TRUE	NA	NA	NA	A	coding	128	387	16	402	42090744	42086183	FALSE	25	AAACGTTATGAGGGTTTCTC	12	TRUE	NA	NA	NA	NA	0	0	0	0	0
PB.16701.1	chr3	+	5087	23	NIC	CNTN4	novel	4980	22	NA	NA	-77	-1	combination_of_known_junctions	FALSE	canonical	1	1432	junction_1	10241.8	2	NA	NA	TRUE	NA	NA	NA	C	coding	1025	3078	275	3352	2571504	3056220	FALSE	25	TAAAGATACTTGTCTTTCGG	-270	FALSE	NA	NA	AATAAA	-15	0	0	0	0	0
PB.16873.2	chr3	+	4123	6	FSM	PLCL2	ENST00000615277.5	4161	6	31	7	31	4	multi-exon	FALSE	canonical	1	88587	junction_1	47747	20	NA	NA	TRUE	NA	NA	NA	C	coding	1127	3384	55	3438	16885040	17089912	FALSE	30	TCTCCAATAGCAGTACATGT	-16	FALSE	NA	NA	ATTAAA	-19	0	0	1	8	5
PB.16874.10	chr3	-	2929	19	NIC	TBC1D5	novel	7854	22	NA	NA	-101888	-18	combination_of_known_junctions	FALSE	canonical	1	43570	junction_18	75911	2	NA	NA	TRUE	NA	NA	NA	B	coding	659	1980	377	2356	17404726	17160963	FALSE	85	AAAAAAAAAAAGAAAAAACC	NA	FALSE	NA	NA	AATAGA	-35	0	0	0	0	0
PB.16874.4	chr3	-	3358	24	NNC	TBC1D5	novel	3124	24	NA	NA	-1	-18	at_least_one_novel_splicesite	FALSE	canonical	1	661	junction_21	113692	2	NA	NA	TRUE	NA	NA	NA	B	coding	681	2046	740	2785	17404726	17160963	FALSE	85	AAAAAAAAAAAGAAAAAACC	1	TRUE	NA	NA	AATAGA	-35	0	0	1	0	0
PB.16874.5	chr3	-	3304	23	NIC	TBC1D5	novel	3124	24	NA	NA	1	-18	combination_of_known_junctions	FALSE	canonical	1	7796	junction_21	116291	3	NA	NA	TRUE	NA	NA	NA	B	coding	681	2046	686	2731	17404726	17160963	FALSE	85	AAAAAAAAAAAGAAAAAACC	11	TRUE	NA	NA	AATAGA	-35	0	0	1	0	2
PB.16874.6	chr3	-	3296	22	NIC	TBC1D5	novel	7854	22	NA	NA	24	-18	combination_of_known_junctions	FALSE	canonical	1	48855	junction_21	76537.2	4	NA	NA	TRUE	NA	NA	NA	B	coding	795	2388	336	2723	17508570	17160963	FALSE	85	AAAAAAAAAAAGAAAAAACC	23	FALSE	NA	NA	AATAGA	-35	1	0	1	0	0
PB.16874.7	chr3	-	3278	23	NIC	TBC1D5	novel	7854	22	NA	NA	1	-18	combination_of_known_junctions	FALSE	canonical	1	7452	junction_21	95157.6	2	NA	NA	TRUE	NA	NA	NA	B	coding	795	2388	318	2705	17508570	17160963	FALSE	85	AAAAAAAAAAAGAAAAAACC	11	TRUE	NA	NA	AATAGA	-35	0	0	0	1	0
PB.16983.3	chr3	-	4419	3	ISM	TRANK1	ENST00000646436.1	8408	12	23009	-12	17015	0	5prime_fragment	FALSE	canonical	1	145021	junction_2	18982.5	3	NA	NA	TRUE	NA	NA	NA	B	coding	861	2586	379	2964	36833258	36828275	FALSE	15	ACATGCTGCCGTTTTATTTC	NA	FALSE	NA	NA	TATAAA	-18	0	0	1	1	0
PB.17236.1	chr3	-	2085	14	FSM	NT5DC2	ENST00000307076.8	2047	14	-23	-15	-23	13	multi-exon	FALSE	canonical	1	13294	junction_13	440208	2	NA	NA	TRUE	NA	NA	NA	C	coding	520	1563	425	1987	52534653	52524470	FALSE	15	TCAGCCCCAGCCTCGTCACT	-53	TRUE	NA	NA	AATAAA	-32	0	0	0	0	0
PB.17236.2	chr3	-	1782	14	FSM	NT5DC2	ENST00000422318.7	1877	14	95	0	15	0	multi-exon	FALSE	canonical	1	632119	junction_13	325430	28	NA	NA	TRUE	NA	NA	NA	C	coding	557	1674	26	1699	52533737	52524470	FALSE	10	TGCATGCTTCTGCTTTCAGC	-17	TRUE	NA	NA	AATAAA	-17	0	0	0	1	4
PB.17236.3	chr3	-	1562	14	NIC	NT5DC2	novel	1877	14	NA	NA	315	0	combination_of_known_junctions	FALSE	canonical	1	38037	junction_13	435001	2	NA	NA	TRUE	NA	NA	NA	C	coding	390	1173	307	1479	52528683	52524470	FALSE	10	TGCATGCTTCTGCTTTCAGC	2825	FALSE	NA	NA	AATAAA	-17	0	1	0	0	0
PB.17241.1	chr3	+	2223	15	NNC	GNL3	novel	2041	15	NA	NA	-318	0	at_least_one_novel_splicesite	FALSE	canonical	1	20368	junction_1	519669	6	NA	NA	TRUE	NA	NA	NA	C	coding	537	1614	393	2006	52686792	52694275	FALSE	45	AAAAATGTAAGTTTTATTTA	0	TRUE	NA	NA	AATAAA	-19	0	1	1	1	1
PB.17241.3	chr3	+	2668	13	NIC	GNL3	novel	2041	15	NA	NA	0	0	intron_retention	FALSE	canonical	1	53455	junction_5	552303	2	NA	NA	TRUE	NA	NA	NA	C	coding	271	816	1636	2451	52691595	52694275	FALSE	45	AAAAATGTAAGTTTTATTTA	-16	TRUE	NA	NA	AATAAA	-19	0	0	0	0	0
PB.17241.4	chr3	+	3597	15	FSM	GNL3	ENST00000418458.6	1933	15	0	-1664	0	1664	multi-exon	FALSE	canonical	1	1036169	junction_6	357812	3	NA	NA	TRUE	NA	NA	NA	C	coding	549	1650	62	1711	52686093	52694275	FALSE	20	AGCCCATTGTTTTATTTAGC	0	TRUE	NA	NA	AATAAA	-18	0	0	0	1	0
PB.17241.6	chr3	+	2025	15	FSM	GNL3	ENST00000394799.6	2041	15	16	0	0	0	multi-exon	FALSE	canonical	1	34653	junction_1	516948	3	NA	NA	TRUE	NA	NA	NA	C	coding	537	1614	195	1808	52686792	52694275	FALSE	45	AAAAATGTAAGTTTTATTTA	0	TRUE	NA	NA	AATAAA	-19	1	0	1	0	0
PB.17241.9	chr3	+	1328	7	ISM	GNL3	ENST00000418458.6	1933	15	4885	7	1992	-2	intron_retention	FALSE	canonical	1	1279174	junction_3	408029	2	NA	NA	TRUE	NA	NA	NA	C	coding	264	795	209	1003	52691595	52694165	FALSE	40	TGAAAAATGTAAGTTTTATT	-1466	FALSE	NA	NA	AATAAA	-17	0	2	0	0	0
PB.17242.1	chr3	+	1069	4	FSM	SPCS1	ENST00000233025.11	1082	4	0	13	0	9	multi-exon	FALSE	canonical	1	1890182	junction_1	922224	52	NA	NA	TRUE	NA	NA	NA	C	coding	169	510	206	715	52706046	52707812	FALSE	25	AAGTTCTTTGTCTAAAGGGT	-2	TRUE	NA	NA	ATTAAA	-12	9	4	6	16	7
PB.17243.13	chr3	-	3066	19	NNC	PBRM1	novel	5071	30	NA	NA	-27	5518	at_least_one_novel_splicesite	FALSE	canonical	1	1154	junction_17	85379.2	3	NA	NA	TRUE	NA	NA	NA	B	coding	930	2790	275	3064	52681742	52603570	FALSE	65	AAAAGAAATAGAGGAAGATA	-32	TRUE	NA	NA	AAAACA	-43	1	0	1	1	0
PB.17243.4	chr3	-	3194	20	NIC	PBRM1	novel	5071	30	NA	NA	13	5550	combination_of_known_junctions	FALSE	canonical	1	5053	junction_17	93797.4	5	NA	NA	TRUE	NA	NA	NA	B	coding	939	2817	377	3193	52681742	52603537	FALSE	55	AAGAAGAAAAAAGAGGTTGG	8	TRUE	NA	NA	NA	NA	0	0	0	0	0
PB.17243.5	chr3	-	3098	20	NIC	PBRM1	novel	4849	29	NA	NA	12	5550	combination_of_known_splicesites	FALSE	canonical	1	1836	junction_19	102264	3	NA	NA	TRUE	NA	NA	NA	B	coding	954	2862	236	3097	52681742	52603537	FALSE	55	AAGAAGAAAAAAGAGGTTGG	7	TRUE	NA	NA	NA	NA	0	0	0	1	0
PB.17244.1	chr3	-	2427	10	FSM	GLT8D1	ENST00000266014.10	1849	10	-248	-330	-2	330	multi-exon	FALSE	canonical	1	158261	junction_9	121699	2	NA	NA	TRUE	NA	NA	NA	C	coding	371	1116	625	1740	52700460	52694845	FALSE	40	TAAAAGTGATTCTATACCAT	-19	TRUE	NA	NA	AATAAA	-16	0	0	2	0	0
PB.17244.10	chr3	-	2191	9	NIC	GLT8D1	novel	1849	10	NA	NA	-3	-2	intron_retention	FALSE	canonical	1	158261	junction_8	128651	2	NA	NA	TRUE	NA	NA	NA	C	coding	259	780	385	1164	52700460	52695793	TRUE	20	TCAATAGGTATCTTCTTTTT	-4	TRUE	NA	NA	AATAAA	-12	0	0	0	1	0
PB.17244.3	chr3	-	2691	8	NIC	GLT8D1	novel	1826	11	NA	NA	0	0	intron_retention	FALSE	canonical	1	86704	junction_6	171166	7	NA	NA	TRUE	NA	NA	NA	C	coding	259	780	611	1390	52700460	52695793	FALSE	20	AATAGGTATCTTCTTTTTTT	-1	TRUE	NA	NA	AATAAA	-14	0	0	0	0	2
PB.17244.4	chr3	-	2426	7	NIC	GLT8D1	novel	1889	8	NA	NA	9	0	intron_retention	FALSE	canonical	1	158261	junction_6	122296	4	NA	NA	TRUE	NA	NA	NA	C	coding	259	780	346	1125	52700460	52695793	FALSE	20	AATAGGTATCTTCTTTTTTT	35	TRUE	NA	NA	AATAAA	-14	0	0	0	0	1
PB.17244.5	chr3	-	2302	11	NIC	GLT8D1	novel	1826	11	NA	NA	18	0	combination_of_known_junctions	FALSE	canonical	1	86704	junction_9	167842	26	NA	NA	TRUE	NA	NA	NA	C	coding	371	1116	834	1949	52700460	52694845	FALSE	20	AATAGGTATCTTCTTTTTTT	1	TRUE	NA	NA	AATAAA	-14	0	1	6	5	2
PB.17244.9	chr3	-	2379	6	NIC	GLT8D1	novel	1889	8	NA	NA	-3	-1	intron_retention	FALSE	canonical	1	20576	junction_1	189951	2	NA	NA	TRUE	NA	NA	NA	C	coding	159	480	385	864	52700460	52696008	FALSE	20	CAATAGGTATCTTCTTTTTT	-4	TRUE	NA	NA	AATAAA	-13	0	0	0	0	0
PB.17245.1	chr3	-	3560	15	NIC	NEK4	novel	6053	16	NA	NA	11	990	combination_of_known_junctions	FALSE	canonical	1	56292	junction_8	62949.7	4	NA	NA	TRUE	NA	NA	NA	C	coding	795	2388	183	2570	52770746	52711777	FALSE	20	AAATGTTTTCAGGTGTTTTT	11	TRUE	NA	NA	AATAAA	-12	0	0	0	2	1
PB.17245.3	chr3	-	3712	16	FSM	NEK4	ENST00000233027.10	6053	16	-4	2345	2	988	multi-exon	FALSE	canonical	1	24740	junction_8	69834.7	2	NA	NA	TRUE	NA	NA	NA	C	coding	841	2526	199	2724	52770746	52711777	FALSE	25	AGAAATGTTTTCAGGTGTTT	-5	TRUE	NA	NA	AATAAA	-10	0	0	0	0	0
PB.17249.1	chr3	-	5101	13	FSM	RFT1	ENST00000296292.8	5081	13	-24	4	-6	-4	multi-exon	FALSE	canonical	1	179492	junction_12	33479.3	2	NA	NA	TRUE	NA	NA	NA	C	coding	541	1626	60	1685	53130400	53091903	FALSE	30	AAAAGACCTTTCTTCTTTCA	-25	TRUE	NA	NA	AATAAA	-21	0	0	0	0	0
PB.17348.3	chr3	-	1140	8	NIC	THOC7	novel	892	8	NA	NA	0	0	combination_of_known_junctions	FALSE	canonical	1	20547	junction_7	623390	5	NA	NA	TRUE	NA	NA	NA	C	coding	152	459	421	879	63838480	63834132	FALSE	25	ATATGTTTGTGCTCATTAAT	697	FALSE	NA	NA	AATAAA	-16	2	0	0	0	0
PB.17348.4	chr3	-	1036	8	FSM	THOC7	ENST00000295899.10	892	8	-145	1	-82	0	multi-exon	FALSE	canonical	1	459595	junction_7	493390	17	NA	NA	TRUE	NA	NA	NA	C	coding	204	615	161	775	63863790	63834132	FALSE	25	ATATGTTTGTGCTCATTAAT	533	FALSE	NA	NA	AATAAA	-16	1	0	2	5	3
PB.17348.6	chr3	-	925	7	FSM	THOC7	ENST00000469584.5	836	7	-90	1	-90	-1	multi-exon	FALSE	canonical	1	37723	junction_6	654327	2	NA	NA	TRUE	NA	NA	NA	C	coding	152	459	207	665	63838480	63834132	FALSE	25	CATATGTTTGTGCTCATTAA	525	FALSE	NA	NA	AATAAA	-15	0	0	0	1	0
PB.17349.1	chr3	+	2733	10	ISM	ATXN7	ENST00000522345.2	2849	12	74	2941	74	-18	3prime_fragment	FALSE	canonical	1	96285	junction_2	27844.5	2	NA	NA	TRUE	NA	NA	NA	C	coding	818	2457	160	2616	63912821	63996501	FALSE	100	AAAAAAAAAAAAAAAAAAAA	-5	TRUE	NA	NA	NA	NA	0	0	0	1	0
PB.17350.1	chr3	+	1481	1	FSM	ATXN7	ENST00000643453.1	3268	1	1787	0	1787	0	mono-exon	FALSE	NA	NA	NA	NA	NA	4	NA	NA	NA	NA	NA	NA	C	non_coding	NA	NA	NA	NA	NA	NA	NA	75	AAAAAAAAAAAAAAAGTGCT	-2708	FALSE	NA	NA	AATAGA	-36	1	2	0	0	0
PB.17354.1	chr3	-	1944	8	ISM	PSMD6	ENST00000492933.5	1495	9	28	-4	-7	-1	intron_retention	FALSE	canonical	1	89516	junction_7	581287	2	NA	NA	TRUE	NA	NA	NA	C	coding	340	1023	805	1827	64022521	64010668	FALSE	25	CATTTATTTTTTTCTTAAAC	27	TRUE	NA	NA	AATAAA	-22	0	2	0	0	0
PB.17354.3	chr3	-	1497	9	FSM	PSMD6	ENST00000492933.5	1495	9	0	-2	0	1	multi-exon	FALSE	canonical	1	63403	junction_8	704756	3	NA	NA	TRUE	NA	NA	NA	C	coding	442	1329	54	1382	64023419	64010668	FALSE	20	TCCATTTATTTTTTTCTTAA	-1	TRUE	NA	NA	AATAAA	-20	0	0	0	1	0
PB.17354.4	chr3	-	2090	7	FSM	PSMD6	ENST00000476464.5	2052	7	-38	0	-3	0	multi-exon	FALSE	canonical	1	1236044	junction_6	224652	7	NA	NA	TRUE	NA	NA	NA	C	coding	340	1023	955	1977	64022521	64010668	FALSE	10	TTTCCATTTATTTTTTTCTT	-4	TRUE	NA	NA	AATAAA	-18	0	0	0	0	1
PB.17354.5	chr3	-	1336	8	FSM	PSMD6	ENST00000295901.8	1430	8	88	6	0	0	multi-exon	FALSE	canonical	1	1236044	junction_6	221351	43	NA	NA	TRUE	NA	NA	NA	C	coding	389	1170	54	1223	64023419	64010668	FALSE	10	TTTCCATTTATTTTTTTCTT	-1	TRUE	NA	NA	AATAAA	-18	6	5	5	7	3
PB.18100.1	chr3	+	6788	14	FSM	PPP2R3A	ENST00000264977.8	6743	14	-54	9	-54	-9	multi-exon	FALSE	canonical	1	28615	junction_1	20590.1	4	NA	NA	TRUE	NA	NA	NA	C	coding	1150	3453	617	4069	136001499	136145166	FALSE	40	AAATATGAATCATGTTCATT	-546	FALSE	NA	NA	AATAAA	-7	0	0	0	1	0
PB.18100.4	chr3	+	2763	2	ISM	PPP2R3A	ENST00000264977.8	6743	14	-24	144219	-24	-84211	3prime_fragment	FALSE	canonical	1	28615	junction_1	0	12	NA	NA	TRUE	NA	NA	NA	C	coding	673	2022	587	2608	136001499	136003520	FALSE	75	AAAAAAAAAAAGCAAAGACT	-516	FALSE	NA	NA	AGTAAA	-29	0	0	1	1	3
PB.18102.2	chr3	-	5164	2	FSM	MSL2	ENST00000309993.3	5186	2	19	3	11	-3	multi-exon	FALSE	canonical	1	318457	junction_1	0	3	NA	NA	TRUE	NA	NA	NA	C	coding	577	1734	1204	2937	136195113	136151147	FALSE	35	CTATGTTGTAGAATACTGAA	10	TRUE	NA	NA	AATAAA	-17	0	0	0	1	0
PB.18103.1	chr3	+	1783	15	FSM	PCCB	ENST00000251654.9	1799	15	16	0	1	0	multi-exon	FALSE	canonical	1	522219	junction_8	90690	37	NA	NA	TRUE	NA	NA	NA	C	coding	539	1620	21	1640	136250376	136330026	FALSE	15	TCTTTTGTGCCTTACTGTAA	4	TRUE	NA	NA	ATTAAA	-14	10	4	1	3	4
PB.18106.1	chr3	-	6033	34	FSM	STAG1	ENST00000383202.7	6062	34	30	-1	18	1	multi-exon	FALSE	canonical	1	147114	junction_30	42407.4	4	NA	NA	TRUE	NA	NA	NA	C	coding	1258	3777	238	4014	136630898	136338254	FALSE	15	GCTTGTGGTAGTCATCCTAT	64	FALSE	NA	NA	AATAAA	-15	0	0	0	0	0
PB.18109.2	chr3	+	1990	2	FSM	SLC35G2	ENST00000446465.3	1949	2	-42	1	0	-1	multi-exon	FALSE	canonical	1	29939	junction_1	0	8	NA	NA	TRUE	NA	NA	NA	C	coding	412	1239	564	1802	136854461	136855699	FALSE	25	ATGAATCTGGTATCTTTATT	-54	TRUE	NA	NA	ATTAAA	-16	1	0	3	0	3
PB.18109.4	chr3	+	1547	2	FSM	SLC35G2	ENST00000393079.3	1577	2	28	2	-14	-2	multi-exon	FALSE	canonical	1	21888	junction_1	0	10	NA	NA	TRUE	NA	NA	NA	C	coding	412	1239	122	1360	136854461	136855699	FALSE	25	TATGAATCTGGTATCTTTAT	-26	TRUE	NA	NA	ATTAAA	-15	1	1	0	3	2
PB.18109.5	chr3	+	1686	2	NNC	SLC35G2	novel	1949	2	NA	NA	-5	-3	at_least_one_novel_splicesite	FALSE	canonical	1	6024	junction_1	0	2	NA	NA	TRUE	NA	NA	NA	C	coding	412	1239	262	1500	136854461	136855699	FALSE	25	TTATGAATCTGGTATCTTTA	-17	TRUE	NA	NA	ATTAAA	-14	0	0	1	0	0
PB.18111.1	chr3	+	1913	4	FSM	NCK1	ENST00000288986.6	1937	4	23	1	-2	-1	multi-exon	FALSE	canonical	1	143891	junction_1	118259	17	NA	NA	TRUE	NA	NA	NA	C	coding	377	1134	108	1241	136928002	136948453	FALSE	10	AGTGCTTCTCCCTCATCTGG	-2	TRUE	NA	NA	AATAAA	-20	0	0	5	2	4
PB.18111.2	chr3	+	2130	5	NIC	NCK1	novel	1937	4	NA	NA	4	-1	intron_retention	FALSE	canonical	1	1446	junction_1	193260	2	NA	NA	TRUE	NA	NA	NA	C	coding	333	1002	457	1458	136928134	136948453	FALSE	10	AGTGCTTCTCCCTCATCTGG	4	TRUE	NA	NA	AATAAA	-20	0	0	0	0	0
PB.18111.3	chr3	+	1938	4	FSM	NCK1	ENST00000481752.6	4451	4	32	2481	-2	-1	multi-exon	FALSE	canonical	1	34672	junction_1	168152	2	NA	NA	TRUE	NA	NA	NA	C	coding	377	1134	133	1266	136928002	136948453	FALSE	10	AGTGCTTCTCCCTCATCTGG	7	TRUE	NA	NA	AATAAA	-20	0	0	0	0	0
PB.18481.1	chr3	+	2485	18	FSM	FXR1	ENST00000305586.11	3277	18	180	612	-8	-2	multi-exon	TRUE	canonical	1	18099	junction_2	421311	2	NA	NA	TRUE	NA	NA	NA	C	coding	535	1608	627	2234	180947925	180976292	FALSE	30	CTATAGGAAATGTTATTTTG	-9	TRUE	NA	NA	ATTAAA	-14	0	0	1	0	1
PB.18481.2	chr3	+	2134	17	FSM	FXR1	ENST00000357559.9	8343	17	2	6207	0	1	multi-exon	FALSE	canonical	1	306156	junction_5	356383	4	NA	NA	TRUE	NA	NA	NA	C	coding	621	1866	15	1880	180912686	180976292	FALSE	25	TAGGAAATGTTATTTTGTTT	1	TRUE	NA	NA	ATTAAA	-17	0	0	0	1	1
PB.18481.4	chr3	+	2824	16	NIC	FXR1	novel	8343	17	NA	NA	3	-3	intron_retention	FALSE	canonical	1	306156	junction_5	347284	2	NA	NA	TRUE	NA	NA	NA	C	coding	650	1953	12	1964	180912686	180976292	FALSE	25	ATTTGCTGAATTTTTTTAAC	4	TRUE	NA	NA	AATAAA	-13	0	0	0	0	1
PB.18481.5	chr3	+	2643	16	FSM	FXR1	ENST00000445140.6	2651	16	5	3	-1	-3	multi-exon	FALSE	canonical	1	306156	junction_5	374887	2	NA	NA	TRUE	NA	NA	NA	C	coding	539	1620	10	1629	180912686	180976138	FALSE	25	ATTTGCTGAATTTTTTTAAC	6	TRUE	NA	NA	AATAAA	-13	0	1	0	0	0
PB.19419.1	chr4	-	3121	8	FSM	SLC39A8	ENST00000394833.6	3238	8	116	1	116	-1	multi-exon	FALSE	canonical	1	296592	junction_7	33209.5	4	NA	NA	TRUE	NA	NA	NA	A	coding	460	1383	362	1744	102344662	102263044	FALSE	20	ATGTATTGTGTCATTTGTTA	-1	TRUE	NA	NA	ATTAAA	-41	0	0	1	1	0
PB.19634.1	chr4	-	2637	22	ISM	INPP4B	ENST00000262992.8	3741	24	25	58153	0	0	3prime_fragment	FALSE	canonical	1	39123	junction_19	39901.8	2	NA	NA	TRUE	NA	NA	NA	A	coding	815	2445	193	2637	142431259	142086186	FALSE	70	AAAAAAAGAAAGAATGTAGA	NA	FALSE	NA	NA	TTTAAA	-38	0	0	1	1	0
PB.19789.1	chr4	-	1702	15	ISM	NEK1	ENST00000512193.5	4430	33	46	167480	0	-7665	3prime_fragment	FALSE	canonical	1	77782	junction_14	16289.5	3	NA	NA	TRUE	NA	NA	NA	B	coding	390	1170	533	1702	169602630	169561708	FALSE	65	AAAAGGCAAGAAAAGGAAAG	1	TRUE	NA	NA	AATGAA	-14	0	0	1	0	0
PB.19789.2	chr4	-	1759	13	ISM	NEK1	ENST00000512193.5	4430	33	11	167630	-4	-7815	intron_retention	FALSE	canonical	1	84329	junction_10	14199.8	3	NA	NA	TRUE	NA	NA	NA	B	coding	371	1113	646	1758	169602630	169561859	FALSE	80	AAAAAGAAAAGAAACAAAAG	-34	TRUE	NA	NA	AAGAAA	-21	1	1	0	0	1
PB.19790.1	chr4	+	6149	13	FSM	CLCN3	ENST00000513761.5	6692	13	57	486	26	0	multi-exon	FALSE	canonical	1	228621	junction_5	82839.9	6	NA	NA	TRUE	NA	NA	NA	C	coding	818	2457	503	2959	169635929	169719997	FALSE	15	TGTGGTTTGGCCTTTAATTA	0	TRUE	NA	NA	ATTAAA	-16	0	0	0	4	0
PB.19790.3	chr4	+	5692	12	FSM	CLCN3	ENST00000613795.4	5874	12	178	4	178	0	multi-exon	FALSE	canonical	1	131041	junction_1	103338	4	NA	NA	TRUE	NA	NA	NA	C	coding	791	2376	131	2506	169660370	169719997	FALSE	15	AATGTGTGGTTTGGCCTTTA	0	TRUE	NA	NA	ATTAAA	-12	0	0	0	0	0
PB.19822.1	chr4	-	3429	7	FSM	GPM6A	ENST00000393658.6	2821	7	-99	-509	-99	-2	multi-exon	FALSE	canonical	1	548771	junction_6	148783	541	NA	NA	TRUE	NA	NA	NA	C	coding	278	837	624	1460	175812227	175634905	FALSE	10	CTTCTGCAGTGTATCTGTTT	399	FALSE	NA	NA	AATAAA	-33	7	1	35	102	48
PB.19822.12	chr4	-	3063	7	NIC	GPM6A	novel	2821	7	NA	NA	-1	-10	combination_of_known_junctions	FALSE	canonical	1	1178	junction_6	330682	4	NA	NA	TRUE	NA	NA	NA	C	coding	215	648	455	1102	175701615	175634905	FALSE	20	ATTATTAGCTTCTGCAGTGT	-696	FALSE	NA	NA	AATAAA	-25	0	0	0	0	0
PB.19822.2	chr4	-	2940	8	NNC	GPM6A	novel	2854	8	NA	NA	23	-4	at_least_one_novel_splicesite	FALSE	canonical	1	556	junction_7	393655	2	NA	NA	TRUE	NA	NA	NA	C	coding	215	648	326	973	175701615	175634905	FALSE	15	AGCTTCTGCAGTGTATCTGT	21	TRUE	NA	NA	AATAAA	-31	0	0	0	0	0
PB.19822.3	chr4	-	2664	6	NIC	GPM6A	novel	2821	7	NA	NA	20	-4	combination_of_known_splicesites	FALSE	canonical	1	503	junction_4	363977	2	NA	NA	TRUE	NA	NA	NA	C	coding	147	444	254	697	175651981	175634905	FALSE	15	AGCTTCTGCAGTGTATCTGT	18	TRUE	NA	NA	AATAAA	-31	0	0	0	0	0
PB.19822.7	chr4	-	3054	7	FSM	GPM6A	ENST00000515090.5	1500	7	50	-1604	50	-8	multi-exon	FALSE	canonical	1	1696	junction_6	330498	3	NA	NA	TRUE	NA	NA	NA	C	coding	271	816	276	1091	175787351	175634905	FALSE	20	TATTAGCTTCTGCAGTGTAT	-242	FALSE	NA	NA	AATAAA	-27	0	0	0	0	0
PB.19822.8	chr4	-	3044	7	NIC	GPM6A	novel	2821	7	NA	NA	11	-8	combination_of_known_junctions	FALSE	canonical	1	5175	junction_6	329260	15	NA	NA	TRUE	NA	NA	NA	C	coding	215	648	434	1081	175701615	175634905	FALSE	20	TATTAGCTTCTGCAGTGTAT	-45	FALSE	NA	NA	AATAAA	-27	0	0	0	2	3
PB.20180.4	chr5	-	4227	8	FSM	HCN1	ENST00000303230.6	9933	8	48	5658	48	-1149	multi-exon	FALSE	canonical	1	16956	junction_7	4467.48	2	NA	NA	TRUE	NA	NA	NA	C	coding	890	2673	240	2912	45696093	45261921	FALSE	20	TCACGTCTGTTTGGGAACAC	17	TRUE	NA	NA	AATAAA	-13	0	0	1	1	0
PB.20320.3	chr5	+	2931	3	ISM	ZSWIM6	ENST00000252744.6	5518	14	207362	9	207362	-9	5prime_fragment	FALSE	canonical	1	107801	junction_2	15597.5	2	NA	NA	TRUE	NA	NA	NA	B	coding	333	1002	84	1085	61539703	61544317	FALSE	20	GAAAGTTGATTCTGCCTCCT	-4753	FALSE	NA	NA	ATTAAA	-12	0	0	0	0	1
PB.20545.100	chr5	-	2194	3	ISM	MEF2C	ENST00000513252.5	1063	7	-37	71229	0	1492	3prime_fragment	FALSE	canonical	1	217338	junction_2	208970	2	NA	NA	TRUE	NA	NA	NA	C	non_coding	NA	NA	NA	NA	NA	NA	NA	60	AAAACAAAACAACTATTTAC	-1	TRUE	NA	NA	AATAAA	-6	0	0	0	0	1
PB.20545.130	chr5	-	2341	1	FSM	MEF2C	ENST00000629847.1	421	1	-1920	0	0	0	mono-exon	FALSE	NA	NA	NA	NA	NA	4	NA	NA	NA	NA	NA	NA	C	non_coding	NA	NA	NA	NA	NA	NA	NA	25	TCTGAGCTATTCATATTTTA	-1	TRUE	NA	NA	AATAAA	-18	1	0	0	0	0
PB.20545.2	chr5	-	5995	11	NIC	MEF2C	novel	4340	11	NA	NA	-10	-1	combination_of_known_junctions	FALSE	canonical	1	337	junction_10	199583	2	NA	NA	TRUE	NA	NA	NA	C	coding	473	1422	212	1633	88823788	88722604	FALSE	15	ATGCAGTGTCCGTGGTGCAT	6526	FALSE	NA	NA	AGTAAA	-20	0	0	0	1	0
PB.20545.21	chr5	-	3442	10	FSM	MEF2C	ENST00000510942.5	3446	10	5	-1	2	1	multi-exon	FALSE	canonical	1	245686	junction_1	116665	6	NA	NA	TRUE	NA	NA	NA	C	coding	433	1302	365	1666	88823788	88722604	FALSE	30	AAAGAACCTCTCTATGTCCC	4	TRUE	NA	NA	AATAAA	-32	0	0	0	2	0
PB.20545.46	chr5	-	2041	12	NIC	MEF2C	novel	7561	11	NA	NA	-1	-2	combination_of_known_splicesites	FALSE	canonical	1	4046	junction_10	209617	2	NA	NA	TRUE	NA	NA	NA	C	coding	473	1422	516	1937	88823788	88722604	FALSE	65	AAAAAAAAAAAGTCAGGTAC	-13	TRUE	NA	NA	NA	NA	0	0	1	0	0
PB.20545.49	chr5	-	1901	12	NIC	MEF2C	novel	2772	11	NA	NA	0	-2	combination_of_known_splicesites	FALSE	canonical	1	4046	junction_10	209020	2	NA	NA	TRUE	NA	NA	NA	C	coding	441	1326	472	1797	88823788	88722604	FALSE	65	AAAAAAAAAAAGTCAGGTAC	-1	TRUE	NA	NA	NA	NA	0	0	1	0	1
PB.20545.67	chr5	-	1894	6	ISM	MEF2C	ENST00000510942.5	3446	10	0	27353	0	904	3prime_fragment	FALSE	canonical	1	249116	junction_5	127213	3	NA	NA	TRUE	NA	NA	NA	C	coding	231	696	370	1065	88823788	88749011	FALSE	75	AAGAAAGAAGATAAAGAAAA	-1	TRUE	NA	NA	ATTAAA	-40	0	0	1	0	0
PB.20545.7	chr5	-	6150	11	FSM	MEF2C	ENST00000437473.6	4340	11	284	-2094	0	-2	multi-exon	FALSE	canonical	1	75766	junction_4	171944	75	NA	NA	TRUE	NA	NA	NA	C	coding	473	1422	368	1789	88823788	88722604	FALSE	15	GATGCAGTGTCCGTGGTGCA	1	TRUE	NA	NA	AGTAAA	-19	0	0	0	14	0
PB.20545.8	chr5	-	6050	11	ISM	MEF2C	ENST00000636998.1	5936	12	569	-31	3	-2	5prime_fragment	FALSE	canonical	1	75766	junction_4	170412	44	NA	NA	TRUE	NA	NA	NA	C	coding	441	1326	364	1689	88823788	88722604	FALSE	15	GATGCAGTGTCCGTGGTGCA	5	TRUE	NA	NA	AGTAAA	-19	0	0	0	16	0
PB.20659.1	chr5	+	4599	22	FSM	MAN2A1	ENST00000261483.4	4667	22	43	25	43	-20	multi-exon	FALSE	canonical	1	188231	junction_1	43927.2	3	NA	NA	TRUE	NA	NA	NA	C	coding	1144	3435	1010	4444	109690418	109866998	FALSE	90	TAAGAAAAAAAAAAAAAAAA	-29	TRUE	NA	NA	NA	NA	0	0	0	0	0
PB.20659.12	chr5	+	3833	3	FSM	MAN2A1	ENST00000513921.1	2193	3	-1659	19	-1659	-19	multi-exon	FALSE	canonical	1	300644	junction_2	15498.5	2	NA	NA	TRUE	NA	NA	NA	C	coding	132	399	3279	3677	109855200	109866998	FALSE	95	AAGAAAAAAAAAAAAAAAAA	-7971	FALSE	NA	NA	NA	NA	0	0	1	1	0
PB.20887.1	chr5	+	4389	5	FSM	FAM53C	ENST00000239906.10	4143	5	-249	3	2	-3	multi-exon	FALSE	canonical	1	134354	junction_1	100301	25	NA	NA	TRUE	NA	NA	NA	C	coding	392	1179	444	1622	138341336	138346959	FALSE	25	CAACCTTGTGTACTACAGTG	-249	FALSE	NA	NA	AATAAA	-30	0	0	1	7	10
PB.20887.3	chr5	+	3911	4	NIC	FAM53C	novel	4143	5	NA	NA	0	-2	intron_retention	FALSE	canonical	1	9760	junction_1	142392	12	NA	NA	TRUE	NA	NA	NA	C	coding	88	267	877	1143	138345601	138346959	FALSE	25	AACCTTGTGTACTACAGTGT	0	TRUE	NA	NA	AATAAA	-31	0	1	1	3	3
PB.20887.4	chr5	+	3847	3	NIC	FAM53C	novel	4143	5	NA	NA	0	-8	intron_retention	FALSE	canonical	1	7465	junction_1	139527	2	NA	NA	TRUE	NA	NA	NA	C	coding	88	267	819	1085	138345601	138346959	FALSE	30	CCAAGCAACCTTGTGTACTA	0	TRUE	NA	NA	AATAAA	-25	0	0	0	0	1
PB.20887.5	chr5	+	1882	2	FSM	FAM53C	ENST00000511024.5	1882	2	0	0	0	0	multi-exon	FALSE	canonical	1	134354	junction_1	0	3	NA	NA	TRUE	NA	NA	NA	C	non_coding	NA	NA	NA	NA	NA	NA	NA	95	AAAAAAAAAAAAAACAAAAA	0	TRUE	NA	NA	NA	NA	0	0	1	0	0
PB.20888.1	chr5	+	5171	17	ISM	KDM3B	ENST00000510866.5	6324	24	18400	2	4497	-1	5prime_fragment	FALSE	canonical	1	252684	junction_7	113948	6	NA	NA	TRUE	NA	NA	NA	B	coding	1232	3699	147	3845	138391220	138435700	FALSE	30	GTTTGGAGTGGACTAAATTA	4500	FALSE	NA	NA	ATTAAA	-15	0	0	1	1	1
PB.20889.1	chr5	+	2243	8	FSM	REEP2	ENST00000378339.7	2131	8	-113	1	-113	0	multi-exon	FALSE	canonical	1	100994	junction_1	83694.7	281	NA	NA	TRUE	NA	NA	NA	C	coding	254	765	266	1030	138439209	138445751	FALSE	10	ATTTATTTTGGCCTCTGTGC	-204	FALSE	NA	NA	AATAAA	-18	3	13	51	58	61
PB.20889.13	chr5	+	2181	8	NIC	REEP2	novel	2131	8	NA	NA	-6	0	intron_retention	FALSE	canonical	1	5044	junction_1	111009	30	NA	NA	TRUE	NA	NA	NA	C	coding	215	648	321	968	138441397	138445751	FALSE	10	ATTTATTTTGGCCTCTGTGC	-9	TRUE	NA	NA	AATAAA	-18	1	1	7	2	6
PB.20889.14	chr5	+	2672	6	NIC	REEP2	novel	2131	8	NA	NA	6	0	intron_retention	FALSE	canonical	1	100994	junction_1	84121.5	7	NA	NA	TRUE	NA	NA	NA	C	coding	102	309	1151	1459	138445267	138445751	FALSE	10	ATTTATTTTGGCCTCTGTGC	3	TRUE	NA	NA	AATAAA	-18	0	0	2	0	0
PB.20889.18	chr5	+	2610	4	NIC	REEP2	novel	2099	8	NA	NA	-515	0	intron_retention	FALSE	canonical	1	41611	junction_1	131430	2	NA	NA	TRUE	NA	NA	NA	C	coding	135	408	990	1397	138444802	138445751	FALSE	10	ATTTATTTTGGCCTCTGTGC	4665	FALSE	NA	NA	AATAAA	-18	0	2	0	0	0
PB.20889.19	chr5	+	2690	3	FSM	REEP2	ENST00000504163.1	550	3	-899	-1241	-229	0	multi-exon	FALSE	canonical	1	313251	junction_1	6908	6	NA	NA	TRUE	NA	NA	NA	C	coding	102	309	1169	1477	138445267	138445751	FALSE	10	ATTTATTTTGGCCTCTGTGC	4951	FALSE	NA	NA	AATAAA	-18	0	2	0	0	1
PB.20889.2	chr5	+	2377	7	NIC	REEP2	novel	2131	8	NA	NA	-29	0	intron_retention	FALSE	canonical	1	100994	junction_1	76963.2	3	NA	NA	TRUE	NA	NA	NA	C	coding	137	414	751	1164	138444802	138445751	FALSE	10	ATTTATTTTGGCCTCTGTGC	-62	TRUE	NA	NA	AATAAA	-18	0	0	0	0	1
PB.20889.3	chr5	+	2961	8	NIC	REEP2	novel	2131	8	NA	NA	-3	0	intron_retention	FALSE	canonical	0	0	junction_3	122394	4	NA	NA	TRUE	NA	NA	NA	C	coding	219	660	1089	1748	138444338	138445751	FALSE	10	ATTTATTTTGGCCTCTGTGC	-36	TRUE	NA	NA	AATAAA	-18	0	0	1	0	1
PB.20889.4	chr5	+	2490	7	NIC	REEP2	novel	2131	8	NA	NA	0	0	intron_retention	FALSE	canonical	1	100994	junction_1	90355.8	4	NA	NA	TRUE	NA	NA	NA	C	coding	170	513	153	665	138439209	138444963	TRUE	10	ATTTATTTTGGCCTCTGTGC	-33	TRUE	NA	NA	AATAAA	-18	0	0	0	0	0
PB.20889.5	chr5	+	1993	7	NIC	REEP2	novel	2131	8	NA	NA	6	0	intron_retention	FALSE	canonical	1	1677	junction_6	114799	3	NA	NA	TRUE	NA	NA	NA	C	coding	241	726	147	872	138439209	138445843	FALSE	10	ATTTATTTTGGCCTCTGTGC	-27	TRUE	NA	NA	AATAAA	-18	1	0	0	0	2
PB.20889.6	chr5	+	2213	9	NNC	REEP2	novel	2131	8	NA	NA	-15	0	intron_retention	FALSE	canonical	0	0	junction_3	135459	2	NA	NA	TRUE	NA	NA	NA	C	coding	137	414	587	1000	138444802	138445751	FALSE	10	ATTTATTTTGGCCTCTGTGC	-18	TRUE	NA	NA	AATAAA	-18	0	0	0	1	0
PB.20890.1	chr5	+	3148	2	FSM	EGR1	ENST00000239938.5	3137	2	0	-11	0	11	multi-exon	FALSE	canonical	1	3059616	junction_1	0	31	NA	NA	TRUE	NA	NA	NA	C	coding	543	1632	284	1915	138465762	138468081	FALSE	10	GTATGTGTTTCCTGGGTTAG	-1	TRUE	NA	NA	AATAAA	-15	0	0	10	12	8
PB.20891.3	chr5	-	2463	11	FSM	ETF1	ENST00000360541.10	3682	11	20	1199	0	696	multi-exon	FALSE	canonical	1	333933	junction_2	290411	2	NA	NA	TRUE	NA	NA	NA	C	coding	437	1314	139	1452	138542918	138508305	FALSE	30	CAGACATGTATGACTGCATG	-8	TRUE	NA	NA	ATTAAA	-30	0	0	2	0	0
PB.20892.1	chr5	-	3287	17	FSM	HSPA9	ENST00000297185.9	4404	17	-10	1127	0	477	multi-exon	TRUE	canonical	1	478276	junction_10	650465	27	NA	NA	TRUE	NA	NA	NA	C	coding	679	2040	94	2133	138575318	138556037	FALSE	5	ATTTCTGCTTTTCTGTCCTC	-11	TRUE	NA	NA	NA	NA	1	1	2	7	7
PB.20892.22	chr5	-	1945	10	ISM	HSPA9	ENST00000297185.9	4404	17	-23	7167	-8	-1203	3prime_fragment	FALSE	canonical	1	478276	junction_3	547518	2	NA	NA	TRUE	NA	NA	NA	C	coding	409	1230	107	1336	138575318	138561532	FALSE	80	AAAAAAAAAAAAAATGAACC	250	FALSE	NA	NA	AATACA	-20	0	0	0	0	1
PB.20892.6	chr5	-	3335	16	NIC	HSPA9	novel	4404	17	NA	NA	25	25	intron_retention	FALSE	canonical	1	478276	junction_9	553368	2	NA	NA	TRUE	NA	NA	NA	C	coding	592	1779	59	1837	138575318	138557351	TRUE	5	TCTCTTGTTTGTGAGGGGTG	24	TRUE	NA	NA	AATAAA	-18	0	0	0	1	1
PB.20894.1	chr5	+	3738	18	FSM	CTNNA1	ENST00000302763.12	3754	18	12	4	6	2	multi-exon	TRUE	canonical	1	840118	junction_11	372950	34	NA	NA	TRUE	NA	NA	NA	C	coding	906	2721	77	2797	138781925	138934089	FALSE	40	GACATCCAAGAGCCCAAAGT	12	TRUE	NA	NA	AATAAA	-18	2	1	1	4	4
PB.20894.10	chr5	+	2991	13	NNC	CTNNA1	novel	2684	12	NA	NA	9	0	at_least_one_novel_splicesite	FALSE	canonical	1	1130	junction_4	722539	3	NA	NA	TRUE	NA	NA	NA	C	coding	423	1272	776	2047	138917802	138934089	FALSE	35	ATCCAAGAGCCCAAAGTCGT	-18	TRUE	NA	NA	AATAAA	-21	0	0	0	0	0
PB.20894.13	chr5	+	2783	12	NIC	CTNNA1	novel	871	5	NA	NA	16	-2	combination_of_known_junctions	FALSE	canonical	1	9786	junction_1	573096	10	NA	NA	TRUE	NA	NA	NA	C	coding	536	1611	231	1841	138886260	138934089	FALSE	40	ACATCCAAGAGCCCAAAGTC	-11	TRUE	NA	NA	AATAAA	-19	0	0	0	5	1
PB.20894.14	chr5	+	2683	13	NIC	CTNNA1	novel	2684	12	NA	NA	0	-120	combination_of_known_splicesites	FALSE	canonical	1	1258	junction_1	649614	3	NA	NA	TRUE	NA	NA	NA	C	coding	536	1611	451	2061	138886260	138934089	FALSE	30	ACAGTGTCTCGATGCCATAA	6	TRUE	NA	NA	AATAAA	-17	0	0	2	0	0
PB.20894.16	chr5	+	2897	12	FSM	CTNNA1	ENST00000540387.5	2684	12	-210	-3	0	-2	multi-exon	FALSE	canonical	1	17811	junction_1	571507	16	NA	NA	TRUE	NA	NA	NA	C	coding	536	1611	345	1955	138886260	138934089	FALSE	40	ACATCCAAGAGCCCAAAGTC	16	TRUE	NA	NA	AATAAA	-19	0	0	2	3	1
PB.20894.3	chr5	+	5048	17	NIC	CTNNA1	novel	3754	18	NA	NA	1	-123	intron_retention	FALSE	canonical	1	840118	junction_11	356444	2	NA	NA	TRUE	NA	NA	NA	C	coding	791	2376	67	2442	138781925	138931013	TRUE	20	GCTACAGTGTCTCGATGCCA	22	TRUE	NA	NA	AATAAA	-14	0	0	0	1	0
PB.20894.8	chr5	+	2894	13	NIC	CTNNA1	novel	694	6	NA	NA	-1	-2	combination_of_known_splicesites	FALSE	canonical	1	91	junction_1	649787	3	NA	NA	TRUE	NA	NA	NA	C	coding	536	1611	342	1952	138886260	138934089	FALSE	40	ACATCCAAGAGCCCAAAGTC	-29	TRUE	NA	NA	AATAAA	-19	0	0	0	2	0
PB.20921.1	chr5	-	1567	2	FSM	CD14	ENST00000302014.11	1356	2	-211	0	-211	0	multi-exon	FALSE	canonical	1	601733	junction_1	0	23	NA	NA	TRUE	NA	NA	NA	A	coding	375	1128	316	1443	140633071	140631856	FALSE	20	GGTCCGTGTCATTCATTTAA	314	FALSE	NA	NA	ATTAAA	-14	13	4	0	2	3
PB.20923.1	chr5	+	1871	12	FSM	TMCO6	ENST00000394671.7	1887	12	16	0	-5	0	multi-exon	FALSE	canonical	1	43689	junction_1	38872.7	4	NA	NA	TRUE	NA	NA	NA	C	coding	493	1482	86	1567	140639528	140645098	FALSE	20	AAGCTACTTTGCCTCAGTGG	-27	TRUE	NA	NA	AATAAA	-17	0	1	0	0	0
PB.20924.1	chr5	-	563	3	FSM	NDUFA2	ENST00000252102.8	804	3	155	86	15	-2	multi-exon	FALSE	canonical	1	2404534	junction_1	152589	9	NA	NA	TRUE	NA	NA	NA	C	coding	99	300	48	347	140647583	140645587	FALSE	40	AAAAGCTACCAGCTGCTGAA	-1	TRUE	NA	NA	AATAAA	-19	4	1	1	1	2
PB.20924.2	chr5	-	605	2	FSM	NDUFA2	ENST00000502960.1	721	2	110	6	-16	-6	multi-exon	FALSE	canonical	1	2404534	junction_1	0	3	NA	NA	TRUE	NA	NA	NA	C	non_coding	NA	NA	NA	NA	NA	NA	NA	30	AAAATACTTTCTCAGGGTGT	116	FALSE	NA	NA	CATAAA	-12	1	0	0	0	0
PB.20925.3	chr5	+	1914	20	FSM	IK	ENST00000417647.7	1905	20	-11	2	-11	-1	multi-exon	FALSE	non_canonical	0	0	junction_14	304828	219	NA	NA	TRUE	NA	NA	NA	C	coding	557	1674	92	1765	140647909	140662329	FALSE	15	TATTTTCTTTGTTGAGCATG	-11	TRUE	NA	NA	ATTAAA	-15	22	14	23	18	28
PB.20926.1	chr5	+	2722	5	ISM	WDR55	ENST00000506393.5	2477	6	-55	1388	-55	-1388	3prime_fragment	FALSE	canonical	1	234825	junction_1	72413.6	2	NA	NA	TRUE	NA	NA	NA	C	coding	125	378	1043	1420	140669193	140669654	FALSE	60	AAATCAGGACAATAAAGAAG	-5554	FALSE	NA	NA	AATAAA	-17	0	0	0	0	1
PB.20926.2	chr5	+	2436	7	NIC	WDR55	novel	2477	6	NA	NA	-39	0	intron_retention	FALSE	canonical	1	80742	junction_6	104720	2	NA	NA	TRUE	NA	NA	NA	C	coding	259	780	85	864	140664913	140669110	TRUE	25	ATGTTTGACTCTAAGATCTT	-24	TRUE	NA	NA	AGTAAA	-18	0	0	0	0	1
PB.20926.3	chr5	+	2600	6	NIC	WDR55	novel	4080	7	NA	NA	-15	-1390	intron_retention	FALSE	canonical	1	234825	junction_1	65607.2	3	NA	NA	TRUE	NA	NA	NA	C	coding	259	780	61	840	140664913	140669110	TRUE	60	ACAAATCAGGACAATAAAGA	0	TRUE	NA	NA	AATAAA	-15	1	0	0	0	0
PB.20926.4	chr5	+	2323	8	NIC	WDR55	novel	2953	8	NA	NA	-15	-1	combination_of_known_junctions	FALSE	canonical	1	80742	junction_7	99629.1	5	NA	NA	TRUE	NA	NA	NA	C	coding	383	1152	61	1212	140664913	140669654	TRUE	25	CATGTTTGACTCTAAGATCT	0	TRUE	NA	NA	AGTAAA	-17	0	2	0	1	1
PB.20926.5	chr5	+	3894	7	FSM	WDR55	ENST00000358337.9	4080	7	183	3	-9	-2	multi-exon	FALSE	canonical	1	207266	junction_5	71333.8	3	NA	NA	TRUE	NA	NA	NA	C	coding	383	1152	55	1206	140664913	140669654	FALSE	25	GCATGTTTGACTCTAAGATC	6	TRUE	NA	NA	AGTAAA	-16	0	0	1	1	1
PB.20928.1	chr5	+	3151	11	NIC	HARS2	novel	2469	14	NA	NA	-2	2	intron_retention	FALSE	canonical	1	17113	junction_1	116338	3	NA	NA	TRUE	NA	NA	NA	C	coding	262	789	1608	2396	140696521	140698552	FALSE	20	AGTTTGGGTAATTTGTTATT	-8	TRUE	NA	NA	AATAAA	-15	0	0	1	0	0
PB.20928.2	chr5	+	3045	11	NIC	HARS2	novel	2346	12	NA	NA	0	-1	intron_retention	FALSE	canonical	1	202966	junction_1	76558.5	13	NA	NA	TRUE	NA	NA	NA	C	coding	262	789	1505	2293	140696521	140698552	FALSE	20	AGTAGTTTGGGTAATTTGTT	-5	TRUE	NA	NA	AATAAA	-12	0	0	0	0	1
PB.20928.3	chr5	+	2464	13	FSM	HARS2	ENST00000230771.9	2468	13	3	1	0	-1	multi-exon	FALSE	canonical	1	202966	junction_1	72167.1	26	NA	NA	TRUE	NA	NA	NA	C	coding	506	1521	192	1712	140691649	140698552	FALSE	20	AGTAGTTTGGGTAATTTGTT	0	TRUE	NA	NA	AATAAA	-12	1	0	3	2	8
PB.20929.1	chr5	+	1514	6	FSM	ZMAT2	ENST00000274712.7	1647	6	113	20	-17	-20	multi-exon	FALSE	canonical	1	653776	junction_1	273316	27	NA	NA	TRUE	NA	NA	NA	C	coding	199	600	15	614	140700461	140705756	FALSE	25	TGTTTTACATTTGGTGAGAA	-1	TRUE	NA	NA	AATAAA	-17	2	3	3	0	3
PB.21098.1	chr5	+	5114	16	NIC	GRIA1	novel	362	3	NA	NA	-53	-1	combination_of_known_splicesites	FALSE	canonical	1	478	junction_1	19318.8	2	NA	NA	TRUE	NA	NA	NA	C	coding	837	2514	147	2660	153494053	153811225	FALSE	20	ACCTGGGCCTTTTATTTAAC	22	TRUE	NA	NA	ATTAAA	-15	0	0	0	1	0
PB.21098.25	chr5	+	4589	13	ISM	GRIA1	ENST00000518783.1	5233	16	158284	1	77228	-1	5prime_fragment	FALSE	canonical	1	23537	junction_11	15429.6	2	NA	NA	TRUE	NA	NA	NA	C	coding	671	2016	120	2135	153674506	153811225	FALSE	20	ACCTGGGCCTTTTATTTAAC	NA	FALSE	NA	NA	ATTAAA	-15	0	0	0	0	1
PB.21098.4	chr5	+	5551	16	FSM	GRIA1	ENST00000340592.9	3170	16	-114	-2267	32	-1	multi-exon	FALSE	canonical	1	24524	junction_14	14235	4	NA	NA	TRUE	NA	NA	NA	C	coding	906	2721	188	2908	153490889	153811225	FALSE	20	ATCTACTTTTCATATTTGTC	0	TRUE	NA	NA	ATTAAA	-17	0	0	0	1	0
PB.21098.54	chr5	+	3861	2	ISM	GRIA1	ENST00000518783.1	5233	16	309113	1	228057	-1	5prime_fragment	FALSE	canonical	1	72437	junction_1	0	6	NA	NA	TRUE	NA	NA	NA	C	non_coding	NA	NA	NA	NA	NA	NA	NA	20	ACCTGGGCCTTTTATTTAAC	5254	FALSE	NA	NA	ATTAAA	-15	0	0	1	0	0
PB.22007.3	chr6	+	2651	10	ISM	RIMS1	ENST00000523963.5	3097	21	45284	-1028	-2522	504	5prime_fragment	FALSE	canonical	1	19394	junction_4	15942.9	2	NA	NA	TRUE	NA	NA	NA	B	coding	322	969	242	1210	72260715	72400714	FALSE	80	AAAAAAAAAAAATTTTAAAA	-2538	FALSE	NA	NA	AATAGA	-44	0	0	0	0	2
PB.22007.4	chr6	+	2540	7	ISM	RIMS1	ENST00000522211.5	2285	15	60732	-988	-52251	504	5prime_fragment	FALSE	canonical	1	36470	junction_2	14213.6	3	NA	NA	TRUE	NA	NA	NA	B	coding	328	987	113	1099	72313635	72400714	FALSE	80	AAAAAAAAAAAATTTTAAAA	NA	FALSE	NA	NA	AATAGA	-44	0	0	0	0	3
PB.22007.6	chr6	+	2666	4	ISM	RIMS1	ENST00000414192.2	1787	6	25968	-1155	25968	-337	5prime_fragment	FALSE	canonical	1	52989	junction_1	5169.27	4	NA	NA	TRUE	NA	NA	NA	B	coding	154	465	110	574	72392807	72400714	FALSE	20	GTCAGTAGCCATATGTGTTC	NA	FALSE	NA	NA	AATAAA	-18	0	0	1	0	1
PB.22091.1	chr6	-	1913	10	FSM	UBE3D	ENST00000369747.8	1925	10	10	2	8	-2	multi-exon	FALSE	canonical	1	44950	junction_5	9053.57	10	NA	NA	TRUE	NA	NA	NA	C	coding	389	1170	114	1283	83065718	82893022	FALSE	20	TACAGAGTTGTTCTATTCTT	-1	TRUE	NA	NA	AATAAA	-22	0	0	1	2	2
PB.22091.2	chr6	-	2124	12	NNC	UBE3D	novel	1352	11	NA	NA	-6	-4	at_least_one_novel_splicesite	FALSE	canonical	1	1900	junction_5	28076.1	2	NA	NA	TRUE	NA	NA	NA	C	coding	161	486	1011	1496	83024021	82893022	FALSE	20	GTTACAGAGTTGTTCTATTC	1	TRUE	NA	NA	AATAAA	-20	0	0	0	0	1
PB.22091.3	chr6	-	1928	11	NIC	UBE3D	novel	1352	11	NA	NA	8	-3	combination_of_known_junctions	FALSE	canonical	1	4374	junction_10	23001	2	NA	NA	TRUE	NA	NA	NA	C	coding	350	1053	324	1376	83057982	82893022	FALSE	20	AAATCTGCATGTTTCTTTTG	-1	TRUE	NA	NA	ATTAAA	-18	0	0	0	0	1
PB.22097.2	chr6	-	5471	13	FSM	PGM3	ENST00000513973.6	6079	13	0	608	0	-608	multi-exon	FALSE	canonical	1	289550	junction_10	68851.5	2	NA	NA	TRUE	NA	NA	NA	C	coding	542	1629	90	1718	83191012	83169234	FALSE	45	AGTTATAATGACTTAAAATT	-9	TRUE	NA	NA	NA	NA	0	0	0	0	0
PB.22097.5	chr6	-	1942	12	NIC	PGM3	novel	6079	13	NA	NA	0	-2	combination_of_known_junctions	FALSE	canonical	1	2721	junction_4	130512	2	NA	NA	TRUE	NA	NA	NA	C	coding	509	1530	90	1619	83191012	83169234	FALSE	20	AACTCCTTGTGATATCTTTG	-9	TRUE	NA	NA	ATTAAA	-11	0	0	0	0	0
PB.22097.6	chr6	-	1835	12	FSM	PGM3	ENST00000651425.1	1866	12	23	8	0	-2	multi-exon	FALSE	canonical	1	17381	junction_11	127128	4	NA	NA	TRUE	NA	NA	NA	C	coding	461	1386	127	1512	83188759	83169234	FALSE	20	AACTCCTTGTGATATCTTTG	-9	TRUE	NA	NA	ATTAAA	-11	0	0	0	0	1
PB.22098.1	chr6	+	1467	4	NNC	RWDD2A	novel	3769	3	NA	NA	-8	-2402	at_least_one_novel_splicesite	FALSE	canonical	1	5604	junction_2	30949.8	2	NA	NA	TRUE	NA	NA	NA	C	coding	217	654	553	1206	83195619	83196272	FALSE	25	TTAACTTGTGAAGCTGATTT	-8	TRUE	NA	NA	AATAAA	-11	0	0	1	0	1
PB.22098.3	chr6	+	2304	2	ISM	RWDD2A	ENST00000369724.5	3769	3	7	2400	7	-2400	intron_retention	FALSE	canonical	1	79015	junction_1	0	4	NA	NA	TRUE	NA	NA	NA	C	coding	217	654	1388	2041	83195619	83196272	FALSE	30	AACTTGTGAAGCTGATTTGA	7	TRUE	NA	NA	AATAAA	-13	0	0	0	0	2
PB.22098.5	chr6	+	3736	3	FSM	RWDD2A	ENST00000369724.5	3769	3	32	1	32	-1	multi-exon	FALSE	canonical	1	79015	junction_1	2806	2	NA	NA	TRUE	NA	NA	NA	C	coding	292	879	196	1074	83194452	83196272	FALSE	10	ATGTTCTTTGCTTTTCATTC	32	TRUE	NA	NA	AGTAAA	-19	0	0	0	0	1
PB.22101.1	chr6	-	4308	28	NIC	SNAP91	novel	4449	30	NA	NA	-51	1	combination_of_known_junctions	FALSE	canonical	1	5578	junction_11	48234.6	3	NA	NA	TRUE	NA	NA	NA	B	coding	845	2538	359	2896	83707825	83556153	TRUE	20	ATAACGTTTCTCTCTTTGAT	11	TRUE	NA	NA	AATAAA	-25	0	0	0	2	1
PB.22101.2	chr6	-	4398	29	NIC	SNAP91	novel	4449	30	NA	NA	42	-3	combination_of_known_junctions	FALSE	canonical	1	13767	junction_28	41871.2	67	NA	NA	TRUE	NA	NA	NA	B	coding	871	2616	375	2990	83707825	83556153	TRUE	30	AAACATAACGTTTCTCTCTT	-5	TRUE	NA	NA	AATAAA	-21	0	0	2	38	6
PB.22101.3	chr6	-	4410	29	NIC	SNAP91	novel	4452	30	NA	NA	2	-3	combination_of_known_junctions	FALSE	canonical	1	6507	junction_28	44903.8	3	NA	NA	TRUE	NA	NA	NA	B	coding	900	2703	300	3002	83707927	83556153	TRUE	30	AAACATAACGTTTCTCTCTT	2	TRUE	NA	NA	AATAAA	-21	0	0	0	3	0
PB.22101.30	chr6	-	4268	29	NIC	SNAP91	novel	4449	30	NA	NA	25	-1	combination_of_known_junctions	FALSE	canonical	1	7527	junction_28	42478.3	6	NA	NA	TRUE	NA	NA	NA	B	coding	905	2718	151	2868	83707927	83556153	TRUE	50	AGAAATGCAAACATAACGTT	0	TRUE	NA	NA	AATAAA	-13	0	0	0	4	2
PB.22101.31	chr6	-	4373	29	NIC	SNAP91	novel	4434	30	NA	NA	42	-3	combination_of_known_junctions	FALSE	canonical	1	13767	junction_28	44249.4	14	NA	NA	TRUE	NA	NA	NA	B	coding	866	2601	375	2975	83707825	83556153	TRUE	60	AAAGAAATGCAAACATAACG	-5	TRUE	NA	NA	AATAAA	-11	0	0	0	11	2
PB.22101.32	chr6	-	4204	29	NIC	SNAP91	novel	4263	30	NA	NA	27	-3	combination_of_known_junctions	FALSE	canonical	1	5683	junction_28	42662.1	25	NA	NA	TRUE	NA	NA	NA	B	coding	905	2718	89	2806	83707927	83556153	TRUE	60	AAAGAAATGCAAACATAACG	-20	TRUE	NA	NA	AATAAA	-11	0	0	2	9	0
PB.22101.34	chr6	-	4291	28	NIC	SNAP91	novel	4449	30	NA	NA	34	-5	combination_of_known_junctions	FALSE	canonical	1	13767	junction_27	45447.3	2	NA	NA	TRUE	NA	NA	NA	B	coding	845	2538	383	2920	83707825	83554271	FALSE	65	ACAAAGAAATGCAAACATAA	-13	TRUE	NA	NA	AATAAA	-9	0	0	0	0	0
PB.22101.5	chr6	-	4319	28	NIC	SNAP91	novel	4434	30	NA	NA	-2	-3	combination_of_known_splicesites	FALSE	canonical	1	6094	junction_13	49933.3	2	NA	NA	TRUE	NA	NA	NA	B	coding	864	2595	317	2911	83707927	83556153	TRUE	30	AAACATAACGTTTCTCTCTT	-3	TRUE	NA	NA	AATAAA	-21	0	0	0	1	0
PB.22101.56	chr6	-	4969	2	ISM	SNAP91	ENST00000523199.1	482	5	-143	16347	-12	-16347	3prime_fragment	FALSE	canonical	1	13767	junction_1	0	2	NA	NA	TRUE	NA	NA	NA	B	non_coding	NA	NA	NA	NA	NA	NA	NA	85	TAAAAAAAAAAAAAAAACAC	361	FALSE	NA	NA	AATATA	-38	0	0	0	1	0
PB.22101.6	chr6	-	4263	28	NIC	SNAP91	novel	4449	30	NA	NA	34	-3	combination_of_known_junctions	FALSE	canonical	1	885	junction_26	48693.3	2	NA	NA	TRUE	NA	NA	NA	B	coding	765	2298	558	2855	83661533	83556153	TRUE	30	AAACATAACGTTTCTCTCTT	-13	TRUE	NA	NA	AATAAA	-21	0	0	0	0	1
PB.22101.7	chr6	-	4397	29	NIC	SNAP91	novel	4452	30	NA	NA	19	-3	combination_of_known_junctions	FALSE	canonical	1	6507	junction_28	42579.7	10	NA	NA	TRUE	NA	NA	NA	B	coding	905	2718	272	2989	83707927	83556153	TRUE	30	AAACATAACGTTTCTCTCTT	30	FALSE	NA	NA	AATAAA	-21	0	0	0	6	4
PB.22101.8	chr6	-	4232	29	NIC	SNAP91	novel	4521	30	NA	NA	-8	-3	combination_of_known_junctions	FALSE	canonical	1	3181	junction_28	45213.9	7	NA	NA	TRUE	NA	NA	NA	B	coding	900	2703	122	2824	83707927	83556153	TRUE	30	AAACATAACGTTTCTCTCTT	-24	FALSE	NA	NA	AATAAA	-21	0	1	1	4	1
PB.22304.1	chr6	-	3903	5	FSM	HS3ST5	ENST00000312719.9	3901	5	-11	9	-11	-9	multi-exon	FALSE	canonical	1	3893	junction_4	2878.95	3	NA	NA	TRUE	NA	NA	NA	C	coding	346	1041	1201	2241	114062845	114057257	FALSE	15	GTGTCGGTATATATTGCTTC	-34	FALSE	NA	NA	AATAAA	-18	0	0	0	2	0
PB.22304.2	chr6	-	2419	5	NNC	HS3ST5	novel	3901	5	NA	NA	1435	-870	at_least_one_novel_splicesite	FALSE	canonical	1	486	junction_4	3979.6	2	NA	NA	TRUE	NA	NA	NA	C	coding	346	1041	578	1618	114062845	114057257	FALSE	15	AATTTTTTTTTTTTTTACTC	1412	FALSE	NA	NA	ATTAAA	-15	0	0	0	1	0
PB.22392.1	chr6	-	2953	12	ISM	PTPRK	ENST00000532331.5	5757	33	527736	-193	15337	-5	5prime_fragment	FALSE	canonical	1	216064	junction_3	54020.9	3	NA	NA	TRUE	NA	NA	NA	C	coding	468	1407	104	1510	127991356	127970227	FALSE	25	AGTTATTGTTTGCACATCAT	NA	FALSE	NA	NA	AATAAA	-18	0	0	0	0	1
PB.22393.5	chr6	-	2474	12	ISM	PTPRK	ENST00000524534.5	2441	14	-77	4000	-5	-4000	3prime_fragment	FALSE	canonical	1	253195	junction_11	35478.6	5	NA	NA	TRUE	NA	NA	NA	C	coding	743	2232	235	2466	128520358	128067444	FALSE	90	AAGAAAAAAAAAAAGAAAAA	-13	TRUE	NA	NA	AAGAAA	-41	0	2	0	0	0
PB.22481.2	chr6	+	1312	5	NIC	AIG1	novel	1395	6	NA	NA	-12	-2	combination_of_known_splicesites	FALSE	canonical	1	24591	junction_3	192520	2	NA	NA	TRUE	NA	NA	NA	C	coding	196	591	86	676	143060926	143339666	FALSE	20	AACCTGACGTCTGCATTGTG	-61	FALSE	NA	NA	AATAAA	-16	0	0	0	0	0
PB.22481.3	chr6	+	3055	6	FSM	AIG1	ENST00000646199.1	3064	6	18	-9	-4	-5	multi-exon	FALSE	canonical	1	4945	junction_5	173492	3	NA	NA	TRUE	NA	NA	NA	C	coding	231	696	55	750	143060926	143337994	FALSE	20	CTGAACCTGACGTCTGCATT	-30	TRUE	NA	NA	AATAAA	-13	0	1	0	1	1
PB.22481.4	chr6	+	1373	6	FSM	AIG1	ENST00000357847.8	1395	6	19	3	-4	-3	multi-exon	FALSE	canonical	1	362663	junction_4	51143.7	8	NA	NA	TRUE	NA	NA	NA	C	coding	238	717	32	748	143060926	143339676	FALSE	20	GAACCTGACGTCTGCATTGT	-7	TRUE	NA	NA	AATAAA	-15	1	1	1	0	1
PB.22481.5	chr6	+	2789	5	ISM	AIG1	ENST00000275235.8	1202	7	0	0	0	0	intron_retention	FALSE	canonical	1	362663	junction_4	50501.5	11	NA	NA	TRUE	NA	NA	NA	C	coding	258	777	26	802	143060926	143333543	FALSE	100	AAAAAAAAAAAAAAAAAAAA	-1	TRUE	NA	NA	NA	NA	0	1	2	0	2
PB.22481.6	chr6	+	1674	7	NNC	AIG1	novel	1202	7	NA	NA	5	-4	at_least_one_novel_splicesite	FALSE	canonical	1	1391	junction_6	199361	2	NA	NA	TRUE	NA	NA	NA	C	coding	234	705	21	725	143060926	143334103	TRUE	20	TGAACCTGACGTCTGCATTG	4	TRUE	NA	NA	AATAAA	-14	0	1	0	0	0
PB.22481.7	chr6	+	2145	6	ISM	AIG1	ENST00000275235.8	1202	7	10	2	10	-2	intron_retention	FALSE	canonical	1	18793	junction_5	168150	3	NA	NA	TRUE	NA	NA	NA	C	coding	234	705	16	720	143060926	143334103	FALSE	90	TCAAAAAAAAAAAAAAAAAA	9	TRUE	NA	NA	NA	NA	0	0	0	0	1
PB.22481.8	chr6	+	451	2	FSM	AIG1	ENST00000367596.5	559	2	96	12	96	-12	multi-exon	FALSE	canonical	1	93706	junction_1	0	2	NA	NA	TRUE	NA	NA	NA	C	non_coding	NA	NA	NA	NA	NA	NA	NA	10	ATCTGTTTTTTTCCCCCATT	95	FALSE	NA	NA	AATAAA	-15	0	2	0	0	0
PB.22739.2	chr7	-	1320	4	NIC	MAD1L1	novel	2718	17	NA	NA	-21	0	combination_of_known_junctions	FALSE	canonical	1	67883	junction_3	126654	5	NA	NA	TRUE	NA	NA	NA	B	coding	174	525	520	1044	1936861	1816070	FALSE	15	ACTCCCACTCGCCCTGTGTA	-21	TRUE	NA	NA	AATAAA	-17	2	1	0	2	0
PB.22739.3	chr7	-	2672	19	NIC	MAD1L1	novel	2762	19	NA	NA	22	-1	combination_of_known_splicesites	FALSE	canonical	1	114674	junction_18	57009.8	42	NA	NA	TRUE	NA	NA	NA	B	coding	718	2157	242	2398	2230133	1816070	FALSE	15	ACACTCCCACTCGCCCTGTG	-12	TRUE	NA	NA	AATAAA	-15	1	0	7	5	10
PB.22739.4	chr7	-	2615	18	NIC	MAD1L1	novel	2762	19	NA	NA	22	-1	combination_of_known_splicesites	FALSE	canonical	1	7733	junction_5	79474.7	4	NA	NA	TRUE	NA	NA	NA	B	coding	699	2100	242	2341	2230133	1816070	FALSE	15	ACACTCCCACTCGCCCTGTG	-12	TRUE	NA	NA	AATAAA	-15	0	0	1	0	1
PB.22919.2	chr7	+	2061	12	FSM	MPP6	ENST00000222644.9	8452	12	76	6315	7	2	multi-exon	FALSE	canonical	1	37993	junction_1	53490.6	2	NA	NA	TRUE	NA	NA	NA	C	coding	540	1623	175	1797	24623668	24687614	FALSE	20	ATTTTGTATATGTTTTGATT	-3866	FALSE	NA	NA	CATAAA	-16	0	0	0	0	1
PB.22919.3	chr7	+	1048	8	NNC	MPP6	novel	374	3	NA	NA	459	0	at_least_one_novel_splicesite	FALSE	canonical	1	231	junction_1	72733	2	NA	NA	TRUE	NA	NA	NA	C	coding	303	909	140	1048	24623668	24666046	FALSE	75	AAAAAAAAGAAAAAGATGAT	-2816	FALSE	NA	NA	NA	NA	0	0	0	0	1
PB.22926.1	chr7	-	4330	6	ISM	OSBPL3	ENST00000409863.5	3490	21	75909	-3219	-1573	-7	5prime_fragment	FALSE	canonical	1	193541	junction_5	40007.4	2	NA	NA	TRUE	NA	NA	NA	B	coding	226	681	14	694	24816653	24800183	FALSE	40	AAAAAAAGGCCACTTTTGTC	3679	FALSE	NA	NA	AATAAA	-9	0	0	1	1	0
PB.23451.2	chr7	+	4267	6	FSM	GRM3	ENST00000361669.6	4268	6	-3	4	-3	-4	multi-exon	FALSE	canonical	1	28554	junction_1	17843	9	NA	NA	TRUE	NA	NA	NA	C	coding	877	2634	1109	3742	86765152	86864355	FALSE	15	GGTGGATAATGGTTTGTTCT	0	TRUE	NA	NA	AATAAA	-22	0	0	1	4	0
PB.23451.4	chr7	+	2454	5	FSM	GRM3	ENST00000439827.1	1811	5	-188	-455	120	-7	multi-exon	FALSE	canonical	1	5409	junction_3	27468.6	2	NA	NA	TRUE	NA	NA	NA	C	coding	535	1608	366	1973	86765152	86864396	FALSE	20	CATGGTGGATAATGGTTTGT	-95	TRUE	NA	NA	AATAAA	-19	0	0	0	0	1
PB.23453.1	chr7	-	3791	22	FSM	KIAA1324L	ENST00000450689.7	6796	22	-11	3016	-11	17	multi-exon	FALSE	canonical	1	17199	junction_21	25389.1	4	NA	NA	TRUE	NA	NA	NA	C	coding	1029	3090	153	3242	87059513	86880471	FALSE	15	AGGTTATCTTCTCTTGATTT	-12	TRUE	NA	NA	AATAAA	-17	0	0	0	2	1
PB.23453.2	chr7	-	3582	21	NIC	KIAA1324L	novel	6796	22	NA	NA	-16	1	combination_of_known_junctions	FALSE	canonical	1	2424	junction_20	26247.4	2	NA	NA	TRUE	NA	NA	NA	C	coding	915	2748	379	3126	86947890	86880471	FALSE	20	TATTTTTCCCATTATTTATT	16	FALSE	NA	NA	ATTAAA	-15	0	0	0	1	1
PB.23456.1	chr7	+	3872	18	FSM	DMTF1	ENST00000579677.5	3915	18	41	2	0	0	multi-exon	FALSE	canonical	1	87707	junction_9	101925	3	NA	NA	TRUE	NA	NA	NA	C	coding	494	1485	1205	2689	87182316	87195140	FALSE	30	AAGATGCAAGATTTGTTTTT	0	TRUE	NA	NA	AATAAA	-15	0	0	0	1	0
PB.23456.12	chr7	+	2278	6	ISM	DMTF1	ENST00000412139.6	4460	18	25198	-1	-13	1	5prime_fragment	FALSE	canonical	1	342866	junction_5	45595.4	2	NA	NA	TRUE	NA	NA	NA	C	coding	303	912	183	1094	87188262	87195140	FALSE	30	AGATGCAAGATTTGTTTTTA	-9639	FALSE	NA	NA	AATAAA	-16	0	0	0	0	0
PB.23456.14	chr7	+	2710	1	FSM	DMTF1	ENST00000580010.1	2370	1	-340	0	-111	0	mono-exon	FALSE	NA	NA	NA	NA	NA	8	NA	NA	NA	NA	NA	NA	C	non_coding	NA	NA	NA	NA	NA	NA	NA	30	AAGATGCAAGATTTGTTTTT	-4105	FALSE	NA	NA	AATAAA	-15	0	0	1	0	0
PB.23456.2	chr7	+	3701	18	FSM	DMTF1	ENST00000331242.11	3801	18	92	8	0	1	multi-exon	FALSE	canonical	1	111224	junction_1	88764.7	7	NA	NA	TRUE	NA	NA	NA	C	coding	760	2283	235	2517	87164942	87195140	FALSE	30	AGATGCAAGATTTGTTTTTA	0	TRUE	NA	NA	AATAAA	-16	0	0	1	0	1
PB.23456.4	chr7	+	3577	17	NIC	DMTF1	novel	3801	18	NA	NA	0	0	combination_of_known_junctions	FALSE	canonical	1	16502	junction_3	118279	3	NA	NA	TRUE	NA	NA	NA	C	coding	719	2160	235	2394	87164942	87195140	FALSE	30	AAGATGCAAGATTTGTTTTT	0	TRUE	NA	NA	AATAAA	-15	0	0	0	0	0
PB.23457.1	chr7	-	1869	4	FSM	TMEM243	ENST00000257637.8	1062	4	-807	0	-9	0	multi-exon	FALSE	canonical	1	489960	junction_3	46797.1	9	NA	NA	TRUE	NA	NA	NA	C	non_coding	NA	NA	NA	NA	NA	NA	NA	5	GTTTTTTTTTCTTGACTTTT	-1	TRUE	NA	NA	AATAAA	-20	1	4	2	0	1
PB.23457.2	chr7	-	1223	5	FSM	TMEM243	ENST00000433078.5	1273	5	48	2	-9	-2	multi-exon	FALSE	canonical	1	96610	junction_4	200329	12	NA	NA	TRUE	NA	NA	NA	C	coding	5	18	347	364	87219551	87219534	TRUE	15	AAGGGTTTTTTTTTCTTGAC	-1	TRUE	NA	NA	AATAAA	-16	0	4	3	1	2
PB.23675.1	chr7	+	2684	13	NIC	KMT2E	novel	1745	14	NA	NA	-757	11	intron_retention	FALSE	canonical	1	243514	junction_1	103047	205	NA	NA	TRUE	NA	NA	NA	C	coding	489	1467	1218	2684	105040953	105090117	FALSE	80	AAAAAAGGAAAAAAAGACAA	-4058	FALSE	NA	NA	NA	NA	10	9	23	7	23
PB.23675.11	chr7	+	2057	15	NIC	KMT2E	novel	7782	27	NA	NA	0	11	intron_retention	FALSE	canonical	1	6890	junction_6	196711	4	NA	NA	TRUE	NA	NA	NA	C	coding	209	627	1431	2057	105077035	105090117	FALSE	80	AAAAAAGGAAAAAAAGACAA	0	TRUE	NA	NA	NA	NA	0	0	0	1	1
PB.23675.12	chr7	+	1983	14	FSM	KMT2E	ENST00000667857.1	1745	14	-227	-11	0	11	multi-exon	FALSE	canonical	1	6890	junction_5	181298	4	NA	NA	TRUE	NA	NA	NA	C	coding	209	627	1357	1983	105077035	105090117	FALSE	80	AAAAAAGGAAAAAAAGACAA	0	TRUE	NA	NA	NA	NA	0	0	0	0	2
PB.23675.15	chr7	+	5053	12	NIC	KMT2E	novel	1745	14	NA	NA	2	11	intron_retention	FALSE	canonical	1	243514	junction_1	104382	2	NA	NA	TRUE	NA	NA	NA	C	coding	343	1029	4025	5053	105066749	105090117	FALSE	80	AAAAAAGGAAAAAAAGACAA	5	TRUE	NA	NA	NA	NA	0	0	0	1	0
PB.23675.2	chr7	+	557	2	ISM	KMT2E	ENST00000495267.5	1133	7	-17	33727	1	194	3prime_fragment	FALSE	canonical	1	243514	junction_1	0	7	NA	NA	TRUE	NA	NA	NA	C	non_coding	NA	NA	NA	NA	NA	NA	NA	80	AAAAAAAAAAAAAAAACCCT	-14	TRUE	NA	NA	TTTAAA	-15	0	5	0	0	0
PB.23675.3	chr7	+	2544	15	FSM	KMT2E	ENST00000476671.5	2523	15	-24	3	4	-3	multi-exon	FALSE	canonical	1	94944	junction_2	146973	2	NA	NA	TRUE	NA	NA	NA	C	coding	609	1830	531	2360	105040953	105091422	FALSE	30	AATTACTGTTCAGAATGTCT	-11	TRUE	NA	NA	AATAAA	-13	0	1	0	0	0
PB.23675.7	chr7	+	2569	14	NIC	KMT2E	novel	7782	27	NA	NA	0	107	intron_retention	FALSE	canonical	1	243514	junction_1	99603.2	3	NA	NA	TRUE	NA	NA	NA	C	coding	609	1830	446	2275	105040953	105091422	FALSE	80	AAAAAAAAAAAAAAACCTAC	0	TRUE	NA	NA	AATAAA	-11	0	0	0	0	1
PB.23675.9	chr7	+	2127	15	NIC	KMT2E	novel	7782	27	NA	NA	0	11	intron_retention	FALSE	canonical	1	3901	junction_3	187793	5	NA	NA	TRUE	NA	NA	NA	C	coding	489	1467	661	2127	105040953	105090117	FALSE	80	AAAAAAGGAAAAAAAGACAA	0	TRUE	NA	NA	NA	NA	0	1	0	0	0
PB.23678.1	chr7	+	3184	6	ISM	KMT2E	ENST00000257745.8	6714	26	93412	0	-298	0	5prime_fragment	FALSE	canonical	1	350477	junction_1	51415.9	4	NA	NA	TRUE	NA	NA	NA	C	coding	796	2391	43	2433	105107644	105113333	FALSE	30	ACCAGATTGTCCTGTACAAC	-6014	FALSE	NA	NA	AATAAA	-20	0	0	1	0	0
PB.23682.1	chr7	-	5260	6	ISM	SRPK2	ENST00000466917.1	2565	7	1579	-3681	-151	1654	5prime_fragment	FALSE	canonical	1	233716	junction_3	70489.7	2	NA	NA	TRUE	NA	NA	NA	C	coding	116	351	687	1037	105132793	105117838	FALSE	80	AAAAAAAAAAAAAAGATCAT	4159	FALSE	NA	NA	TATAAA	-32	1	0	0	1	0
PB.23682.19	chr7	-	3722	17	NIC	SRPK2	novel	3679	16	NA	NA	-7	-2	intron_retention	FALSE	canonical	1	17497	junction_15	167466	7	NA	NA	TRUE	NA	NA	NA	C	coding	688	2067	197	2263	105268843	105117838	FALSE	20	CCAGACATTGCCTTGGTCAT	2	TRUE	NA	NA	ATTAAA	-21	0	0	0	3	0
PB.23682.20	chr7	-	3644	16	FSM	SRPK2	ENST00000393651.8	3679	16	30	5	3	-2	multi-exon	FALSE	canonical	1	65457	junction_7	162081	3	NA	NA	TRUE	NA	NA	NA	C	coding	699	2100	86	2185	105388806	105117838	FALSE	20	CCAGACATTGCCTTGGTCAT	16	TRUE	NA	NA	ATTAAA	-21	0	0	0	0	0
PB.23682.23	chr7	-	3754	17	NIC	SRPK2	novel	2560	17	NA	NA	0	-3	intron_retention	FALSE	canonical	1	13598	junction_16	174247	2	NA	NA	TRUE	NA	NA	NA	C	coding	725	2178	119	2296	105389273	105117838	FALSE	20	TCCAGACATTGCCTTGGTCA	-1	TRUE	NA	NA	ATTAAA	-20	0	0	1	1	0
PB.23682.29	chr7	-	944	9	NIC	SRPK2	novel	3679	16	NA	NA	0	15018	combination_of_known_junctions	FALSE	canonical	1	13598	junction_8	142947	16	NA	NA	TRUE	NA	NA	NA	C	coding	308	924	21	944	105389370	105145283	FALSE	35	GTAAGTACTTACGCATATTA	0	TRUE	NA	NA	NA	NA	2	1	3	7	2
PB.23682.6	chr7	-	4381	15	FSM	SRPK2	ENST00000357311.7	3700	15	-37	-644	-37	-464	multi-exon	FALSE	canonical	1	65457	junction_7	161645	2	NA	NA	TRUE	NA	NA	NA	C	coding	688	2067	210	2276	105268843	105117838	FALSE	20	TACAGGTGTGTCCCTTATGA	-3	TRUE	NA	NA	AATAAA	-17	0	0	0	0	0
PB.23684.1	chr7	-	3441	16	FSM	PUS7	ENST00000469408.6	3525	16	33	51	20	-43	multi-exon	FALSE	canonical	1	71480	junction_15	52874.4	4	NA	NA	TRUE	NA	NA	NA	C	coding	661	1986	220	2205	105508512	105457790	FALSE	25	CTTTCTACTGGTTATGTAAA	-3	TRUE	NA	NA	AATAAA	-16	0	0	0	1	0
PB.23934.1	chr7	-	1529	5	FSM	PTN	ENST00000348225.6	1614	5	76	9	-15	-9	multi-exon	FALSE	canonical	1	651432	junction_4	142010	93	NA	NA	TRUE	NA	NA	NA	C	coding	168	507	353	859	137254973	137228020	FALSE	45	AAAAAAAAAGTTGTTTTTGT	6	TRUE	NA	NA	AATAAA	-15	17	9	2	1	7
PB.23937.1	chr7	-	2817	5	ISM	DGKI	ENST00000494390.5	3223	7	40986	0	-16235	0	5prime_fragment	FALSE	canonical	1	17095	junction_1	1474.07	2	NA	NA	TRUE	NA	NA	NA	B	coding	126	381	34	414	137412175	137391220	FALSE	70	AAAAAAAAAAAAGGCATTAG	NA	FALSE	NA	NA	NA	NA	0	0	1	0	0
PB.23939.4	chr7	-	2765	3	ISM	DGKI	ENST00000470895.5	922	4	222	91145	-7	2201	3prime_fragment	FALSE	canonical	1	4538	junction_2	3548	3	NA	NA	TRUE	NA	NA	NA	B	coding	216	651	9	659	137846862	137678512	FALSE	80	GCAAAAAAAGAAAAAAAAGA	-1	TRUE	NA	NA	ATTAAA	-2	0	0	1	1	1
PB.24239.3	chr8	-	3409	2	ISM	CSMD1	ENST00000335551.11	12134	56	467109	10	101290	-2	5prime_fragment	FALSE	canonical	1	14098	junction_1	0	2	NA	NA	TRUE	NA	NA	NA	B	non_coding	NA	NA	NA	NA	NA	NA	NA	15	TAGATTTCTATTTTTCTGTG	-5063	FALSE	NA	NA	TTTAAA	-33	0	0	1	0	0
PB.24240.1	chr8	-	5381	7	ISM	CSMD1	ENST00000335551.11	12134	56	433749	22777	67930	-20031	internal_fragment	FALSE	canonical	1	9781	junction_6	1847.58	2	NA	NA	TRUE	NA	NA	NA	B	coding	310	933	1510	2442	2973198	2961069	FALSE	75	GAAAAAAATGAAAAAGGAAA	NA	FALSE	NA	NA	AATAAA	-29	0	0	0	2	0
PB.24383.1	chr8	+	1609	6	FSM	MSRA	ENST00000317173.9	1512	6	-101	4	-101	2	multi-exon	FALSE	canonical	1	137886	junction_1	67810.7	3	NA	NA	TRUE	NA	NA	NA	C	coding	213	642	393	1034	10054583	10428312	FALSE	20	CCAACTGCCTGACATCTCCT	-54	TRUE	NA	NA	AATAAA	-20	0	0	0	0	1
PB.24383.2	chr8	+	1700	7	FSM	MSRA	ENST00000528246.5	1706	7	10	-4	10	0	multi-exon	FALSE	canonical	1	5742	junction_1	130983	5	NA	NA	TRUE	NA	NA	NA	C	coding	169	510	614	1123	10207889	10428312	FALSE	20	AACTGCCTGACATCTCCTCT	-863	FALSE	NA	NA	AATAAA	-22	0	0	1	0	0
PB.24383.3	chr8	+	1611	6	FSM	MSRA	ENST00000382490.9	1460	6	-151	0	24	0	multi-exon	FALSE	canonical	1	7253	junction_1	114212	10	NA	NA	TRUE	NA	NA	NA	C	coding	192	579	456	1034	10096031	10428312	FALSE	20	AACTGCCTGACATCTCCTCT	-849	FALSE	NA	NA	AATAAA	-22	1	0	1	0	0
PB.24383.6	chr8	+	1176	6	NNC	MSRA	novel	559	3	NA	NA	695	4	at_least_one_novel_splicesite	FALSE	canonical	1	516	junction_1	116740	2	NA	NA	TRUE	NA	NA	NA	C	coding	191	576	18	593	10096439	10428312	FALSE	10	CTGACATCTCCTCTGTCTTT	-3	TRUE	NA	NA	AATAAA	-28	0	0	0	1	1
PB.24477.22	chr8	-	3195	15	FSM	PSD3	ENST00000523619.5	8145	15	0	4950	0	-24	multi-exon	FALSE	canonical	1	1092	junction_14	44016.3	2	NA	NA	TRUE	NA	NA	NA	C	coding	982	2949	165	3113	18872668	18535743	FALSE	60	AAAAAAAAAAAGTCTGTGAC	-1	TRUE	NA	NA	AATATA	-4	0	0	0	1	1
PB.24477.28	chr8	-	2563	3	ISM	PSD3	ENST00000428502.6	6330	8	-58	99961	-36	-94952	3prime_fragment	FALSE	canonical	1	44996	junction_2	34479	2	NA	NA	TRUE	NA	NA	NA	C	coding	161	486	226	711	18683932	18632524	FALSE	70	AAAAAAAAAAGAATAATTTC	5	FALSE	NA	NA	CATAAA	-10	0	0	0	1	1
PB.24477.6	chr8	-	8294	16	FSM	PSD3	ENST00000327040.13	11704	16	3	3407	3	0	multi-exon	FALSE	canonical	1	29872	junction_15	38680.5	3	NA	NA	TRUE	NA	NA	NA	C	coding	1047	3144	118	3261	19013583	18535743	FALSE	90	AAAGAAAAGAAAAAAAAAAA	-1	TRUE	NA	NA	NA	NA	0	0	0	1	0
PB.24477.7	chr8	-	6331	8	FSM	PSD3	ENST00000428502.6	6330	8	0	-1	0	0	multi-exon	FALSE	canonical	1	44996	junction_7	41799.8	17	NA	NA	TRUE	NA	NA	NA	C	coding	376	1131	168	1298	18683932	18535743	FALSE	90	AAAGAAAAGAAAAAAAAAAA	23	TRUE	NA	NA	NA	NA	0	0	0	14	0
PB.24541.1	chr8	+	3933	10	FSM	PPP2R2A	ENST00000380737.8	3923	10	0	-10	0	10	multi-exon	FALSE	canonical	1	357623	junction_1	142145	6	NA	NA	TRUE	NA	NA	NA	C	coding	447	1344	313	1656	26291820	26370413	FALSE	15	TCAAGTTGCTTGTATTTCCT	-20	TRUE	NA	NA	AATAAA	-29	0	0	0	1	1
PB.24550.1	chr8	+	4555	30	NIC	PTK2B	novel	4074	31	NA	NA	-100	0	intron_retention	FALSE	canonical	1	256180	junction_1	160331	8	NA	NA	TRUE	NA	NA	NA	C	coding	755	2268	1411	3678	27431350	27458509	FALSE	0	TTTGCGGTTTGTTTTGTTTG	-1359	FALSE	NA	NA	ATTAAA	-15	0	0	1	2	4
PB.24550.33	chr8	+	2134	4	ISM	PTK2B	ENST00000517339.5	3914	29	54893	-6	-512	1	5prime_fragment	FALSE	canonical	1	723210	junction_1	90066.4	4	NA	NA	TRUE	NA	NA	NA	C	coding	125	378	874	1251	27454211	27458509	FALSE	5	GTTTGTTTTGTTTGTTTGAC	-6845	FALSE	NA	NA	ATTAAA	-21	0	1	2	0	1
PB.24550.4	chr8	+	4068	30	NIC	PTK2B	novel	4074	31	NA	NA	-30	0	combination_of_known_splicesites	FALSE	canonical	1	20250	junction_25	189854	5	NA	NA	TRUE	NA	NA	NA	C	coding	997	2994	198	3191	27397585	27458509	FALSE	0	TTTGCGGTTTGTTTTGTTTG	-36	TRUE	NA	NA	ATTAAA	-15	0	0	1	2	2
PB.24550.5	chr8	+	4104	31	FSM	PTK2B	ENST00000346049.10	4074	31	-30	0	-30	0	multi-exon	FALSE	canonical	1	256180	junction_1	157692	72	NA	NA	TRUE	NA	NA	NA	C	coding	1009	3030	198	3227	27397585	27458509	FALSE	0	TTTGCGGTTTGTTTTGTTTG	-36	TRUE	NA	NA	ATTAAA	-15	1	2	6	28	29
PB.24550.6	chr8	+	4054	31	NIC	PTK2B	novel	4074	31	NA	NA	-19	0	combination_of_known_junctions	FALSE	canonical	1	28846	junction_11	186946	6	NA	NA	TRUE	NA	NA	NA	C	coding	996	2991	187	3177	27397585	27458509	FALSE	0	TTTGCGGTTTGTTTTGTTTG	-25	TRUE	NA	NA	ATTAAA	-15	1	0	2	0	3
PB.24552.1	chr8	+	2157	19	FSM	EPHX2	ENST00000521400.5	3140	19	335	648	-11	3	multi-exon	FALSE	canonical	1	126333	junction_1	42377.2	11	NA	NA	TRUE	NA	NA	NA	C	coding	555	1668	96	1763	27491209	27544522	FALSE	5	ATGCTGCTGGCTGTCTTTGT	0	TRUE	NA	NA	AATAAA	-13	4	0	1	0	3
PB.24552.2	chr8	+	1400	13	ISM	EPHX2	ENST00000380476.7	2064	19	24482	-6	185	0	5prime_fragment	FALSE	canonical	1	202753	junction_2	27582.2	3	NA	NA	TRUE	NA	NA	NA	C	coding	265	798	206	1003	27516359	27544522	FALSE	0	CTGCTGGCTGTCTTTGTTCT	6673	FALSE	NA	NA	AATAAA	-16	2	0	0	1	0
PB.24553.1	chr8	-	2136	9	FSM	CLU	ENST00000316403.14	3080	9	331	613	0	278	multi-exon	TRUE	canonical	1	3968370	junction_8	1.96931e+06	2	NA	NA	TRUE	NA	NA	NA	C	coding	449	1350	76	1425	27610571	27598241	FALSE	10	ATTGCTTTTGCAGCGGTTTT	-1	TRUE	NA	NA	NA	NA	0	0	0	1	1
PB.24553.10	chr8	-	2027	9	NIC	CLU	novel	3080	9	NA	NA	105	-1	intron_retention	FALSE	canonical	1	10140	junction_8	3.04343e+06	2	NA	NA	TRUE	NA	NA	NA	C	coding	449	1350	434	1783	27610571	27598241	FALSE	10	ATCGCTTGGAGGGTCCTCTT	123	FALSE	NA	NA	AATAAA	-17	0	2	0	0	0
PB.24553.11	chr8	-	1921	9	FSM	CLU	ENST00000405140.7	2098	9	-12	189	-12	-1	multi-exon	FALSE	canonical	1	130129	junction_8	3.00814e+06	70	NA	NA	TRUE	NA	NA	NA	C	coding	448	1347	331	1677	27610568	27598241	FALSE	10	ATCGCTTGGAGGGTCCTCTT	-1	TRUE	NA	NA	AATAAA	-17	17	18	9	8	17
PB.24553.12	chr8	-	1867	10	NIC	CLU	novel	3080	9	NA	NA	0	-1	intron_retention	FALSE	canonical	1	4275	junction_9	3.65008e+06	20	NA	NA	TRUE	NA	NA	NA	C	coding	449	1350	274	1623	27610571	27598241	FALSE	10	ATCGCTTGGAGGGTCCTCTT	-1	TRUE	NA	NA	AATAAA	-17	8	10	0	1	1
PB.24553.15	chr8	-	1760	9	NIC	CLU	novel	3080	9	NA	NA	14	-1	intron_retention	FALSE	canonical	1	41836	junction_8	3.0341e+06	30	NA	NA	TRUE	NA	NA	NA	C	coding	460	1383	134	1516	27611604	27598241	FALSE	10	ATCGCTTGGAGGGTCCTCTT	12	TRUE	NA	NA	AATAAA	-17	4	9	2	4	8
PB.24553.16	chr8	-	1832	8	FSM	CLU	ENST00000523500.5	2381	8	548	1	396	-1	multi-exon	FALSE	canonical	1	6662267	junction_3	1.47843e+06	16	NA	NA	TRUE	NA	NA	NA	C	coding	449	1350	239	1588	27610571	27598241	FALSE	10	ATCGCTTGGAGGGTCCTCTT	3890	FALSE	NA	NA	AATAAA	-17	2	9	1	1	2
PB.24553.17	chr8	-	1567	10	NIC	CLU	novel	3080	9	NA	NA	0	-1	combination_of_known_junctions	FALSE	canonical	1	116206	junction_5	3.01569e+06	35	NA	NA	TRUE	NA	NA	NA	C	coding	415	1248	76	1323	27610571	27598241	FALSE	10	ATCGCTTGGAGGGTCCTCTT	-1	TRUE	NA	NA	AATAAA	-17	16	10	4	2	2
PB.24553.21	chr8	-	1593	10	NNC	CLU	novel	3080	9	NA	NA	0	-1	intron_retention	FALSE	canonical	0	0	junction_5	3.04455e+06	4	NA	NA	TRUE	NA	NA	NA	C	coding	220	663	687	1349	27605065	27598241	FALSE	10	ATCGCTTGGAGGGTCCTCTT	-1	TRUE	NA	NA	AATAAA	-17	0	1	2	1	0
PB.24553.22	chr8	-	1501	10	NNC	CLU	novel	3080	9	NA	NA	0	-1	at_least_one_novel_splicesite	FALSE	canonical	0	0	junction_5	3.04455e+06	3	NA	NA	TRUE	NA	NA	NA	C	coding	393	1182	76	1257	27610571	27598241	FALSE	10	ATCGCTTGGAGGGTCCTCTT	-1	TRUE	NA	NA	AATAAA	-17	1	1	0	0	1
PB.24553.34	chr8	-	1727	9	NIC	CLU	novel	2098	9	NA	NA	4	-2	intron_retention	FALSE	canonical	1	10065	junction_8	3.04346e+06	2	NA	NA	TRUE	NA	NA	NA	C	coding	449	1350	135	1484	27610571	27598241	FALSE	10	GATCGCTTGGAGGGTCCTCT	-1	TRUE	NA	NA	AATAAA	-16	1	0	0	1	0
PB.24553.40	chr8	-	1318	3	FSM	CLU	ENST00000518050.1	718	3	0	-600	0	600	multi-exon	FALSE	canonical	1	3968370	junction_2	1.67501e+06	5	NA	NA	TRUE	NA	NA	NA	C	coding	113	342	76	417	27610571	27608842	FALSE	35	AGAAAAGAGCCTGCTACTTC	-1	TRUE	NA	NA	AATAAA	-20	3	1	0	0	1
PB.24553.5	chr8	-	1778	10	NIC	CLU	novel	3080	9	NA	NA	0	2	intron_retention	FALSE	canonical	1	3185	junction_9	3.65081e+06	3	NA	NA	TRUE	NA	NA	NA	C	coding	449	1350	182	1531	27610571	27598241	FALSE	5	GCTTGGAGGGTCCTCTTTTT	-1	TRUE	NA	NA	AATAAA	-20	1	2	0	0	0
PB.24553.9	chr8	-	2813	8	FSM	CLU	ENST00000522299.5	2807	8	-7	1	0	-1	multi-exon	FALSE	canonical	1	3968370	junction_7	2.10517e+06	5	NA	NA	TRUE	NA	NA	NA	C	coding	414	1245	76	1320	27610571	27599699	TRUE	10	ATCGCTTGGAGGGTCCTCTT	-1	TRUE	NA	NA	AATAAA	-17	0	1	1	0	2
PB.24695.1	chr8	+	2409	17	NNC	ASH2L	novel	3090	16	NA	NA	15	16	at_least_one_novel_splicesite	FALSE	canonical	1	8795	junction_9	166855	2	NA	NA	TRUE	NA	NA	NA	C	coding	634	1905	37	1941	38105551	38139071	FALSE	5	TATTTCCTTTTGGTGTGGGT	-14	TRUE	NA	NA	NA	NA	0	0	0	0	2
PB.24695.2	chr8	+	2531	16	FSM	ASH2L	ENST00000343823.10	3090	16	296	263	-12	1	multi-exon	FALSE	canonical	1	295807	junction_1	85541.6	55	NA	NA	TRUE	NA	NA	NA	C	coding	628	1887	14	1900	38105551	38139071	FALSE	15	ATGTGACACTTTGCTTCCCT	9	TRUE	NA	NA	AATAAA	-17	2	1	3	11	13
PB.24697.1	chr8	-	792	3	FSM	LSM1	ENST00000520755.5	975	3	175	8	-6	-4	multi-exon	FALSE	canonical	1	102957	junction_1	261888	2	NA	NA	TRUE	NA	NA	NA	C	non_coding	NA	NA	NA	NA	NA	NA	NA	30	AAAAGTGTCATGTTATTTCC	-7	TRUE	NA	NA	AATAAA	-12	0	1	0	0	1
PB.24697.2	chr8	-	891	4	FSM	LSM1	ENST00000311351.9	906	4	11	4	6	-4	multi-exon	FALSE	canonical	1	626733	junction_3	69370	8	NA	NA	TRUE	NA	NA	NA	C	coding	133	402	163	564	38176320	38163670	FALSE	30	AAAAGTGTCATGTTATTTCC	10	TRUE	NA	NA	AATAAA	-12	1	2	0	1	2
PB.24698.3	chr8	+	4121	4	FSM	BAG4	ENST00000432471.6	1943	4	227	-2405	-40	-8	multi-exon	FALSE	canonical	1	9645	junction_1	91787.6	11	NA	NA	TRUE	NA	NA	NA	C	coding	421	1266	56	1321	38176870	38210493	FALSE	35	AAACACAACTATGTTTTTTT	-40	TRUE	NA	NA	AATAAA	-22	0	0	0	3	0
PB.24698.4	chr8	+	4206	5	FSM	BAG4	ENST00000287322.5	4197	5	-17	8	-17	-8	multi-exon	FALSE	canonical	1	99660	junction_1	51015.9	27	NA	NA	TRUE	NA	NA	NA	C	coding	457	1374	33	1406	38176870	38210493	FALSE	35	AAACACAACTATGTTTTTTT	-17	TRUE	NA	NA	AATAAA	-22	1	0	1	7	1
PB.24699.1	chr8	+	4650	18	NIC	DDHD2	novel	4921	18	NA	NA	-86	-1	combination_of_known_junctions	FALSE	canonical	1	19715	junction_17	107697	5	NA	NA	TRUE	NA	NA	NA	C	coding	681	2046	374	2419	38233085	38260121	TRUE	20	ATTGACTAGTGGCCTACTTT	-23	TRUE	NA	NA	AGTAAA	-18	0	0	1	2	2
PB.24699.10	chr8	+	1717	5	FSM	DDHD2	ENST00000519857.5	1668	5	-17	-32	-17	32	multi-exon	FALSE	canonical	1	97911	junction_1	99775.8	2	NA	NA	TRUE	NA	NA	NA	C	coding	227	684	215	898	38232995	38238271	FALSE	15	TGGCTGCACGTGGTAGCTCA	-33	FALSE	NA	NA	TTTAAA	-5	0	0	0	0	0
PB.24699.12	chr8	+	3697	12	ISM	DDHD2	ENST00000520272.6	4532	18	10217	3	-58	0	5prime_fragment	FALSE	canonical	1	190311	junction_2	77604.6	2	NA	NA	TRUE	NA	NA	NA	C	coding	385	1158	347	1504	38245872	38260121	TRUE	25	ATATTGACTAGTGGCCTACT	NA	FALSE	NA	NA	AGTAAA	-16	0	0	0	2	0
PB.24699.19	chr8	+	2332	3	NNC	DDHD2	novel	4113	9	NA	NA	65	0	at_least_one_novel_splicesite	FALSE	canonical	1	202	junction_1	182041	2	NA	NA	TRUE	NA	NA	NA	C	non_coding	NA	NA	NA	NA	NA	NA	NA	25	ATATTGACTAGTGGCCTACT	NA	FALSE	NA	NA	AGTAAA	-16	0	0	0	0	1
PB.24699.6	chr8	+	4575	18	FSM	DDHD2	ENST00000397166.6	4921	18	279	67	-49	0	multi-exon	FALSE	canonical	1	97911	junction_1	87955.9	20	NA	NA	TRUE	NA	NA	NA	C	coding	681	2046	337	2382	38233085	38260121	TRUE	25	ATATTGACTAGTGGCCTACT	14	TRUE	NA	NA	AGTAAA	-16	0	0	4	9	2
PB.24704.2	chr8	-	1767	8	NIC	FGFR1	novel	5482	16	NA	NA	-414	-397	combination_of_known_junctions	FALSE	canonical	1	54661	junction_1	276083	2	NA	NA	TRUE	NA	NA	NA	C	coding	318	957	50	1006	38417879	38412389	FALSE	65	AAATACAAAAGAAAGTTCAA	-3684	FALSE	NA	NA	ATTAAA	-26	0	0	0	0	1
PB.24704.4	chr8	-	4099	18	FSM	FGFR1	ENST00000397091.9	5702	18	8	1595	2	-1	multi-exon	FALSE	non_canonical	0	0	junction_9	263096	2	NA	NA	TRUE	NA	NA	NA	C	coding	820	2463	742	3204	38457446	38413628	FALSE	20	TCATTTATCTATGGGCTGTA	1	TRUE	NA	NA	AATAAA	-14	0	0	1	0	0
PB.24833.2	chr8	-	2173	9	FSM	CA8	ENST00000317995.5	5735	9	0	3562	0	-3562	multi-exon	FALSE	canonical	1	51015	junction_8	20332.3	4	NA	NA	TRUE	NA	NA	NA	C	coding	290	873	254	1126	60281147	60208785	TRUE	50	ATAATTGTAAAATGAATGAC	-1	TRUE	NA	NA	NA	NA	1	0	1	0	2
PB.25218.13	chr8	-	2481	2	ISM	KCNV1	ENST00000297404.1	2927	3	313	3791	313	-3791	3prime_fragment	FALSE	canonical	1	15955	junction_1	0	2	NA	NA	TRUE	NA	NA	NA	C	coding	356	1071	30	1100	109974388	109972178	FALSE	75	AAAAGAAAGGAAAAGGAAAA	1429	FALSE	NA	NA	AGTAAA	-17	0	0	1	1	0
PB.25218.2	chr8	-	5413	3	FSM	KCNV1	ENST00000297404.1	2927	3	35	-2521	35	-849	multi-exon	FALSE	canonical	1	15955	junction_2	5525	2	NA	NA	TRUE	NA	NA	NA	C	coding	500	1503	308	1810	109974388	109968088	FALSE	20	GATTGCTGGATCCAGTGGTA	-1	TRUE	NA	NA	NA	NA	0	0	0	2	0
PB.25218.4	chr8	-	5106	4	FSM	KCNV1	ENST00000524391.6	6912	4	0	1806	0	1564	multi-exon	FALSE	canonical	1	10464	junction_3	6878.78	2	NA	NA	TRUE	NA	NA	NA	C	coding	500	1503	958	2460	109974388	109968088	FALSE	50	AATGAATGTATATATAAGCA	-1	TRUE	NA	NA	AATAAA	-19	0	0	0	1	0
PB.25218.8	chr8	-	3782	3	NNC	KCNV1	novel	2927	3	NA	NA	524	1368	at_least_one_novel_splicesite	FALSE	canonical	1	73	junction_2	13466	2	NA	NA	TRUE	NA	NA	NA	C	coding	274	825	508	1332	109972570	109968088	FALSE	70	TGGAAATAAAAAAAATTAAA	-3	TRUE	NA	NA	ATTAAA	-30	0	0	0	2	0
PB.26117.1	chr9	-	4103	20	FSM	TLE1	ENST00000376499.8	4135	20	27	5	27	-5	multi-exon	FALSE	canonical	1	20601	junction_15	89278.9	25	NA	NA	TRUE	NA	NA	NA	C	coding	770	2313	1281	3593	81688240	81584198	FALSE	20	AATAAGTGGTTTTCCTTTTC	-4	TRUE	NA	NA	AGTAAA	-13	0	0	0	4	4
PB.26117.5	chr9	-	3670	20	NIC	TLE1	novel	4135	20	NA	NA	36	-456	combination_of_known_splicesites	FALSE	canonical	1	20601	junction_15	89723.5	2	NA	NA	TRUE	NA	NA	NA	C	coding	779	2340	1272	3611	81688240	81584198	FALSE	50	AAATAGAAAAGTTGTAACTT	5	TRUE	NA	NA	NA	NA	0	0	0	0	1
PB.26117.8	chr9	-	2495	7	ISM	TLE1	ENST00000376499.8	4135	20	17	49786	17	0	3prime_fragment	FALSE	canonical	1	20601	junction_2	19842.3	37	NA	NA	TRUE	NA	NA	NA	C	coding	200	603	1291	1893	81688240	81634071	FALSE	10	TTTGGGGCTTGTGTTCTAAT	91	FALSE	NA	NA	AATAAA	-18	0	0	4	3	6
PB.26117.9	chr9	-	2542	7	ISM	TLE1	ENST00000418319.5	936	9	-1099	13015	0	0	3prime_fragment	FALSE	canonical	1	20601	junction_2	25590.4	20	NA	NA	TRUE	NA	NA	NA	C	coding	210	633	1308	1940	81688240	81634071	FALSE	10	TTTGGGGCTTGTGTTCTAAT	-1	TRUE	NA	NA	AATAAA	-18	0	0	1	2	6
PB.26263.3	chr9	-	2880	3	ISM	GABBR2	ENST00000637410.1	2541	19	281834	-2537	7226	-1	5prime_fragment	FALSE	canonical	1	91680	junction_1	21133.5	2	NA	NA	TRUE	NA	NA	NA	C	coding	128	387	20	406	98299326	98290584	FALSE	55	ATAAAAGGAAAAAACCTGTC	7202	FALSE	NA	NA	AATAAA	-24	0	0	1	1	0
PB.27862.13	chrX	+	2839	10	ISM	CNKSR2	ENST00000643313.1	1940	13	91132	-1238	3	67	5prime_fragment	FALSE	canonical	1	15190	junction_9	26658.5	2	NA	NA	TRUE	NA	NA	NA	C	coding	490	1473	38	1510	21531899	21641537	FALSE	20	AATTGCCTCTGTGCTCTAAC	-44	FALSE	NA	NA	AATAAA	-21	0	0	0	0	0
PB.27862.2	chrX	+	5373	22	FSM	CNKSR2	ENST00000379510.5	5753	22	-39	419	-5	7	multi-exon	FALSE	canonical	1	20715	junction_8	19256.7	2	NA	NA	TRUE	NA	NA	NA	C	coding	1034	3105	520	3624	21374898	21652521	FALSE	90	GTAAAAAAAAAAAAAAAAAA	-382	FALSE	NA	NA	ATTAAA	-20	0	0	0	0	0
PB.27862.3	chrX	+	4337	20	FSM	CNKSR2	ENST00000543067.6	4220	20	17	-134	-10	65	multi-exon	FALSE	canonical	1	15190	junction_19	17375.3	6	NA	NA	TRUE	NA	NA	NA	C	coding	849	2550	461	3010	21374898	21641537	FALSE	20	ACAATTGCCTCTGTGCTCTA	-18	TRUE	NA	NA	AATAAA	-19	0	0	1	4	0
PB.27862.4	chrX	+	5165	21	FSM	CNKSR2	ENST00000644585.1	5374	21	-70	279	-7	8	multi-exon	FALSE	canonical	1	22756	junction_19	16196.9	4	NA	NA	TRUE	NA	NA	NA	C	coding	985	2958	458	3415	21374898	21652521	FALSE	95	TAAAAAAAAAAAAAAAAAAA	-15	TRUE	NA	NA	ATTAAA	-21	0	0	0	4	0
PB.28168.10	chrX	-	2316	3	NNC	PJA1	novel	2755	2	NA	NA	-34	0	intron_retention	FALSE	canonical	1	2177	junction_1	113192	2	NA	NA	TRUE	NA	NA	NA	C	coding	360	1083	182	1264	69163073	69161914	FALSE	35	ACATGGTATAATGGAATTTT	35	FALSE	NA	NA	ATTAAA	-18	0	0	1	0	0
PB.28168.7	chrX	-	2702	2	FSM	PJA1	ENST00000361478.1	2755	2	53	0	-17	0	multi-exon	FALSE	canonical	1	28140	junction_1	0	17	NA	NA	TRUE	NA	NA	NA	C	coding	643	1932	326	2257	69163238	69161307	FALSE	35	ACATGGTATAATGGAATTTT	-19	TRUE	NA	NA	ATTAAA	-18	0	0	1	0	1
PB.28168.8	chrX	-	2525	2	FSM	PJA1	ENST00000590146.1	574	2	-8	-1943	-8	0	multi-exon	FALSE	canonical	1	4786	junction_1	0	7	NA	NA	TRUE	NA	NA	NA	C	coding	643	1932	149	2080	69163238	69161307	FALSE	35	ACATGGTATAATGGAATTTT	-10	TRUE	NA	NA	ATTAAA	-18	0	0	1	0	1
PB.28168.9	chrX	-	2376	2	FSM	PJA1	ENST00000374571.4	2672	2	325	-29	-17	0	multi-exon	FALSE	canonical	1	228560	junction_1	0	263	NA	NA	TRUE	NA	NA	NA	C	coding	588	1767	165	1931	69163073	69161307	FALSE	35	ACATGGTATAATGGAATTTT	-19	TRUE	NA	NA	ATTAAA	-18	7	1	25	16	44
PB.129.1	chr1	-	6326	13	FSM	RERE	ENST00000476556.5	4598	13	-38	-1690	-38	1	multi-exon	TRUE	canonical	1	52089	junction_12	157881	2	NA	NA	TRUE	NA	NA	NA	C	coding	1012	3039	604	3642	8364133	8355087	FALSE	5	CCTTGGGTGTCTCCCGTGCA	4	TRUE	NA	NA	AATAAA	-19	0	0	0	2	0
PB.1352.10	chr1	-	4001	19	FSM	CSDE1	ENST00000339438.10	4006	19	0	5	0	-2	multi-exon	FALSE	canonical	1	1441617	junction_1	1.26335e+06	101	NA	NA	TRUE	NA	NA	NA	C	coding	767	2304	447	2750	114739890	114718169	FALSE	20	TAGCACCTAGCGCTTTCATT	-1	TRUE	NA	NA	AATAAA	-23	1	1	4	18	11
PB.1352.11	chr1	-	4094	20	FSM	CSDE1	ENST00000358528.9	4097	20	1	2	0	-2	multi-exon	FALSE	canonical	1	483912	junction_15	1.62556e+06	14	NA	NA	TRUE	NA	NA	NA	C	coding	798	2397	447	2843	114739890	114718169	FALSE	20	TAGCACCTAGCGCTTTCATT	-1	TRUE	NA	NA	AATAAA	-23	0	0	0	5	2
PB.1352.17	chr1	-	3859	18	NIC	CSDE1	novel	4097	20	NA	NA	0	-4	combination_of_known_splicesites	FALSE	canonical	1	11908	junction_9	1.59209e+06	5	NA	NA	TRUE	NA	NA	NA	C	coding	720	2163	448	2610	114739890	114718169	FALSE	25	ACTAGCACCTAGCGCTTTCA	-2	TRUE	NA	NA	AATAAA	-21	0	0	1	0	0
PB.1352.19	chr1	-	3772	20	FSM	CSDE1	ENST00000369530.5	3774	20	20	-18	0	1	multi-exon	FALSE	canonical	1	164728	junction_18	1.69135e+06	2	NA	NA	TRUE	NA	NA	NA	C	coding	813	2442	456	2897	114741664	114718169	FALSE	20	AATGAATCTTGTTTTTTTTT	-1	TRUE	NA	NA	NA	NA	0	0	0	0	0
PB.1352.23	chr1	-	3239	18	FSM	CSDE1	ENST00000261443.9	3228	18	-11	0	-1	0	multi-exon	FALSE	canonical	1	94441	junction_17	1.58534e+06	2	NA	NA	TRUE	NA	NA	NA	C	coding	767	2304	62	2365	114739890	114718169	FALSE	25	AAATGAATCTTGTTTTTTTT	-3	TRUE	NA	NA	NA	NA	0	0	0	0	0
PB.1352.24	chr1	-	3036	17	NIC	CSDE1	novel	3228	18	NA	NA	1	0	combination_of_known_junctions	FALSE	canonical	1	5228	junction_16	1.64541e+06	2	NA	NA	TRUE	NA	NA	NA	C	coding	668	2007	156	2162	114737974	114718169	FALSE	25	AAATGAATCTTGTTTTTTTT	1	TRUE	NA	NA	NA	NA	0	0	0	0	0
PB.1352.44	chr1	-	3272	17	NIC	CSDE1	novel	4006	19	NA	NA	0	-29	combination_of_known_splicesites	FALSE	canonical	1	36991	junction_8	1.63431e+06	2	NA	NA	TRUE	NA	NA	NA	C	coding	665	1998	447	2444	114739890	114718169	FALSE	55	TACTGATTTAAAAACAAAAC	-1	TRUE	NA	NA	NA	NA	0	0	1	1	0
PB.1573.1	chr1	-	2066	6	FSM	APH1A	ENST00000360244.8	2353	6	287	0	0	0	multi-exon	FALSE	canonical	1	1124828	junction_5	404911	28	NA	NA	TRUE	NA	NA	NA	C	coding	247	744	207	950	150268810	150266522	FALSE	20	AATTGTGGGGGAACTTGGCT	-3	TRUE	NA	NA	AATAAA	-12	2	0	2	1	3
PB.1573.3	chr1	-	1727	7	FSM	APH1A	ENST00000369109.8	1730	7	1	2	0	0	multi-exon	FALSE	canonical	1	716037	junction_1	558120	22	NA	NA	TRUE	NA	NA	NA	C	coding	265	798	206	1003	150268810	150266130	FALSE	20	AATTGTGGGGGAACTTGGCT	-2	TRUE	NA	NA	AATAAA	-12	3	0	2	1	2
PB.1611.22	chr1	-	3028	7	FSM	POGZ	ENST00000485040.5	2741	7	-303	16	12	-16	multi-exon	FALSE	canonical	1	59177	junction_6	119564	2	NA	NA	TRUE	NA	NA	NA	C	coding	363	1092	333	1424	151442204	151427809	FALSE	85	AAAAAAAAAAAAAAAAGTAG	-39	TRUE	NA	NA	NA	NA	0	0	1	0	0
PB.1611.24	chr1	-	4176	6	NIC	POGZ	novel	2741	7	NA	NA	51	-18	intron_retention	FALSE	canonical	1	59177	junction_5	122597	2	NA	NA	TRUE	NA	NA	NA	C	coding	227	684	294	977	151442204	151429487	TRUE	80	TCAAAAAAAAAAAAAAAAGT	0	TRUE	NA	NA	NA	NA	0	0	0	0	0
PB.1611.25	chr1	-	2821	6	ISM	POGZ	ENST00000491586.5	4130	18	-260	21408	55	-21	3prime_fragment	FALSE	canonical	1	52120	junction_4	158235	2	NA	NA	TRUE	NA	NA	NA	C	coding	310	933	290	1222	151442204	151427809	FALSE	80	ATCTCAAAAAAAAAAAAAAA	4	TRUE	NA	NA	NA	NA	0	0	0	0	0
PB.1611.5	chr1	-	6624	19	FSM	POGZ	ENST00000271715.7	6655	19	29	2	29	-1	multi-exon	FALSE	canonical	1	59177	junction_18	95501.6	8	NA	NA	TRUE	NA	NA	NA	C	coding	1410	4233	316	4548	151442204	151404802	FALSE	20	TTTCCTGTGTTGAGACTGAA	-22	TRUE	NA	NA	AATAAA	-18	0	0	0	0	0
PB.1635.1	chr1	-	1830	14	FSM	ILF2	ENST00000361891.9	1852	14	21	1	10	-1	multi-exon	FALSE	canonical	1	1632815	junction_11	1.05419e+06	17	NA	NA	TRUE	NA	NA	NA	C	coding	390	1173	51	1223	153670922	153662396	FALSE	25	GCTACTGTATTCAAGCCAGT	14	TRUE	NA	NA	AATAAA	-18	1	1	0	0	0
PB.1635.4	chr1	-	1907	12	NIC	ILF2	novel	1852	14	NA	NA	1	29	intron_retention	FALSE	canonical	1	1632815	junction_9	1.08509e+06	2	NA	NA	TRUE	NA	NA	NA	C	coding	275	828	71	898	153670922	153663193	TRUE	0	GCTCTTGGTCTTTCTGGTTG	-6	TRUE	NA	NA	ATTAAA	-16	0	0	0	0	0
PB.168.5	chr1	-	8703	58	FSM	MTOR	ENST00000361445.8	8677	58	-33	7	-33	-7	multi-exon	TRUE	canonical	1	105706	junction_57	87619.2	4	NA	NA	TRUE	NA	NA	NA	C	coding	2549	7650	111	7760	11259409	11107485	FALSE	40	AAACATATGTATATGAGTGG	10	TRUE	NA	NA	AATAAA	-16	0	0	0	1	0
PB.1684.1	chr1	-	2725	2	ISM	ASH1L	ENST00000368346.7	11942	28	224364	0	6262	0	5prime_fragment	FALSE	canonical	1	296487	junction_1	0	2	NA	NA	TRUE	NA	NA	NA	B	coding	110	333	1	333	155338329	155337660	FALSE	15	CTGTGGACTGATGAGCTTGC	-6066	FALSE	NA	NA	ATTAAA	-20	0	0	1	0	0
PB.1687.12	chr1	-	1615	3	NNC	ASH1L	novel	1862	5	NA	NA	-330	-8	at_least_one_novel_splicesite	FALSE	canonical	1	2855	junction_2	102535	2	NA	NA	TRUE	NA	NA	NA	B	coding	483	1449	165	1613	155521519	155481421	FALSE	50	AAAAGAAATCATTAATTTGG	-336	FALSE	NA	NA	AATAAA	-30	0	0	0	0	0
PB.1754.1	chr1	-	5227	2	FSM	KCNJ10	ENST00000644903.1	5205	2	-25	3	-25	-3	multi-exon	FALSE	canonical	1	53681	junction_1	0	3	NA	NA	TRUE	NA	NA	NA	C	coding	379	1140	165	1304	160042532	160041393	FALSE	25	TCACTCTAGCTTCTTTTAAA	5	TRUE	NA	NA	AATAAA	-20	0	0	0	1	1
PB.2104.1	chr1	-	6395	27	FSM	KDM5B	ENST00000367265.8	10341	27	1036	2910	-1	0	multi-exon	FALSE	canonical	1	203318	junction_26	109707	8	NA	NA	TRUE	NA	NA	NA	C	coding	1544	4635	130	4764	202808305	202729036	FALSE	15	ACTTCTAGTTGTCTGCAGTT	4	TRUE	NA	NA	ATTAAA	-15	0	0	0	1	0
PB.2104.4	chr1	-	6973	26	FSM	KDM5B	ENST00000648338.1	9485	26	-8	2520	0	-2	multi-exon	FALSE	canonical	1	203318	junction_25	103944	4	NA	NA	TRUE	NA	NA	NA	C	coding	1517	4554	177	4730	202808305	202729650	FALSE	15	TGACTTCTAGTTGTCTGCAG	-1	TRUE	NA	NA	ATTAAA	-13	0	0	0	0	0
PB.2522.4	chr1	-	4913	2	FSM	HNRNPU	ENST00000366527.4	12852	2	7934	5	2075	-5	multi-exon	FALSE	canonical	1	183083	junction_1	0	2	NA	NA	TRUE	NA	NA	NA	C	coding	108	327	169	495	244846646	244845061	FALSE	20	TCGGATCATTCTATTCCATT	9679	FALSE	NA	NA	AATAAA	-18	0	0	0	0	0
PB.2524.1	chr1	-	3674	14	FSM	HNRNPU	ENST00000444376.7	6827	14	68	3085	0	24	multi-exon	FALSE	canonical	1	1037046	junction_1	1.61488e+06	49	NA	NA	TRUE	NA	NA	NA	C	coding	806	2421	186	2606	244864307	244854450	FALSE	15	TTTTGGGATTCTCGCCATCA	-10	TRUE	NA	NA	AATAAA	-21	0	0	4	12	4
PB.2524.29	chr1	-	2467	13	FSM	HNRNPU	ENST00000440865.2	3207	13	12	728	12	56	multi-exon	FALSE	canonical	1	1037046	junction_1	1.54501e+06	6	NA	NA	TRUE	NA	NA	NA	C	coding	602	1809	343	2151	244862752	244854450	FALSE	20	ACCTGGTGTCTTTTATTAAG	-1	TRUE	NA	NA	AGTAAA	-13	0	0	0	0	0
PB.2524.30	chr1	-	1949	11	FSM	HNRNPU	ENST00000639628.1	4546	11	1881	716	30	56	multi-exon	FALSE	canonical	1	1037046	junction_1	1.54663e+06	4	NA	NA	TRUE	NA	NA	NA	C	coding	513	1542	92	1633	244860415	244854450	FALSE	20	ACCTGGTGTCTTTTATTAAG	4063	FALSE	NA	NA	AGTAAA	-13	0	0	0	0	1
PB.2524.4	chr1	-	3729	14	FSM	HNRNPU	ENST00000640218.2	6867	14	46	3092	-3	17	multi-exon	FALSE	canonical	1	663885	junction_13	1.71762e+06	33	NA	NA	TRUE	NA	NA	NA	C	coding	825	2478	191	2668	244864307	244854450	FALSE	10	ACTCTTGTTTTGGGATTCTC	72	FALSE	NA	NA	AATAAA	-14	1	0	4	4	3
PB.258.3	chr1	+	4665	11	ISM	SPEN	ENST00000375759.8	12385	15	120	9792	120	-8880	3prime_fragment	FALSE	canonical	1	124614	junction_2	45209.7	2	NA	NA	TRUE	NA	NA	NA	B	coding	1474	4422	242	4663	15848068	15930662	FALSE	75	AAACAACAAAGATAAAGAAA	-32	TRUE	NA	NA	AAGAAA	-44	0	0	1	0	1
PB.259.1	chr1	+	4479	5	ISM	SPEN	ENST00000375759.8	12385	15	86062	17	-4814	-17	5prime_fragment	FALSE	canonical	1	239447	junction_1	90111.6	9	NA	NA	TRUE	NA	NA	NA	B	coding	1126	3381	87	3467	15933855	15939427	FALSE	70	AAAAAATATAAAACACACCA	-6553	FALSE	NA	NA	NA	NA	0	0	0	1	1
PB.428.3	chr1	-	6369	9	NNC	AHDC1	novel	5988	9	NA	NA	1	0	intron_retention	FALSE	canonical	1	8924	junction_8	41570.6	2	NA	NA	TRUE	NA	NA	NA	B	coding	1603	4812	901	5712	27552115	27547304	TRUE	75	AAAAAGAAATGAAAAAAAGC	0	TRUE	NA	NA	NA	NA	0	0	0	1	0
PB.428.4	chr1	-	6221	8	NIC	AHDC1	novel	6438	7	NA	NA	-2	0	intron_retention	FALSE	canonical	1	3823	junction_7	42859.6	3	NA	NA	TRUE	NA	NA	NA	B	coding	1603	4812	753	5564	27552115	27547304	TRUE	75	AAAAAGAAATGAAAAAAAGC	-4	TRUE	NA	NA	NA	NA	0	0	0	1	0
PB.428.5	chr1	-	6186	7	NIC	AHDC1	novel	5988	9	NA	NA	-20	0	intron_retention	FALSE	canonical	1	39572	junction_4	39200.1	3	NA	NA	TRUE	NA	NA	NA	B	coding	1603	4812	718	5529	27552115	27547304	TRUE	75	AAAAAGAAATGAAAAAAAGC	8958	FALSE	NA	NA	NA	NA	0	0	0	1	0
PB.649.1	chr1	-	1931	3	NNC	HIVEP3	novel	1731	3	NA	NA	-1	0	at_least_one_novel_splicesite	FALSE	canonical	1	5115	junction_2	18518	2	NA	NA	TRUE	NA	NA	NA	B	non_coding	NA	NA	NA	NA	NA	NA	NA	25	TTCCTATGACTAATTATTTC	-3	TRUE	NA	NA	NA	NA	0	1	1	0	0
PB.717.10	chr1	-	2357	22	NIC	POMGNT1	novel	2719	22	NA	NA	-15	0	combination_of_known_junctions	FALSE	canonical	1	33231	junction_1	175170	7	NA	NA	TRUE	NA	NA	NA	C	coding	718	2157	165	2321	46197821	46188719	FALSE	15	GATGTCTTGTGATTGTGATT	-16	TRUE	NA	NA	ATTAAA	-20	0	0	0	1	3
PB.717.18	chr1	-	3881	18	NIC	POMGNT1	novel	2719	22	NA	NA	0	0	intron_retention	FALSE	canonical	1	213371	junction_17	136160	3	NA	NA	TRUE	NA	NA	NA	C	coding	327	984	2312	3295	46193415	46189270	FALSE	15	GGATGTCTTGTGATTGTGAT	-1	TRUE	NA	NA	ATTAAA	-19	0	0	0	0	0
PB.717.19	chr1	-	2723	22	FSM	POMGNT1	ENST00000371984.8	2719	22	-5	1	-5	0	multi-exon	FALSE	canonical	1	213371	junction_21	133236	115	NA	NA	TRUE	NA	NA	NA	C	coding	660	1983	155	2137	46197821	46189270	FALSE	15	GGATGTCTTGTGATTGTGAT	-6	TRUE	NA	NA	ATTAAA	-19	1	3	10	20	37
PB.717.20	chr1	-	3117	20	NIC	POMGNT1	novel	2719	22	NA	NA	-10	-1	intron_retention	FALSE	canonical	1	213371	junction_19	136302	21	NA	NA	TRUE	NA	NA	NA	C	coding	327	984	1549	2532	46193415	46189270	FALSE	15	GGGATGTCTTGTGATTGTGA	-11	TRUE	NA	NA	ATTAAA	-18	0	0	3	4	2
PB.717.22	chr1	-	3080	20	NNC	POMGNT1	novel	2719	22	NA	NA	0	-3	intron_retention	FALSE	canonical	1	2964	junction_4	184243	2	NA	NA	TRUE	NA	NA	NA	C	coding	317	954	150	1103	46197821	46193851	TRUE	10	TGGGGATGTCTTGTGATTGT	-1	TRUE	NA	NA	ATTAAA	-16	0	0	0	1	0
PB.717.23	chr1	-	2751	16	NIC	POMGNT1	novel	2719	22	NA	NA	-5	0	intron_retention	FALSE	canonical	1	213371	junction_15	152555	2	NA	NA	TRUE	NA	NA	NA	C	coding	317	954	155	1108	46197821	46193851	TRUE	95	AAAAAAAAAAAAAAAAAAAG	-6	TRUE	NA	NA	NA	NA	0	0	0	0	0
PB.717.24	chr1	-	5329	13	NIC	POMGNT1	novel	2934	23	NA	NA	3	-2	intron_retention	FALSE	canonical	1	558	junction_12	203826	2	NA	NA	TRUE	NA	NA	NA	C	coding	192	579	2811	3389	46193415	46192059	FALSE	90	TCAAAAAAAAAAAAAAAAAA	NA	FALSE	NA	NA	NA	NA	0	0	0	0	0
PB.717.3	chr1	-	3237	22	NIC	POMGNT1	novel	2934	23	NA	NA	-16	0	intron_retention	FALSE	canonical	1	558	junction_21	164226	2	NA	NA	TRUE	NA	NA	NA	C	coding	660	1983	668	2650	46197821	46189270	FALSE	15	GATGTCTTGTGATTGTGATT	NA	FALSE	NA	NA	ATTAAA	-20	0	0	0	0	0
PB.717.4	chr1	-	3323	19	NNC	POMGNT1	novel	2719	22	NA	NA	-10	0	intron_retention	FALSE	canonical	1	2863	junction_3	189199	4	NA	NA	TRUE	NA	NA	NA	C	coding	317	954	160	1113	46197821	46193851	TRUE	15	GATGTCTTGTGATTGTGATT	-11	TRUE	NA	NA	ATTAAA	-20	0	0	0	1	0
PB.717.5	chr1	-	2853	21	NIC	POMGNT1	novel	2719	22	NA	NA	-5	0	intron_retention	FALSE	canonical	1	18933	junction_1	177291	2	NA	NA	TRUE	NA	NA	NA	C	coding	327	984	1544	2527	46193415	46189270	TRUE	15	GATGTCTTGTGATTGTGATT	-6	TRUE	NA	NA	ATTAAA	-20	0	0	0	0	0
PB.717.7	chr1	-	2620	21	NIC	POMGNT1	novel	2719	22	NA	NA	0	0	intron_retention	FALSE	canonical	1	13898	junction_14	182120	4	NA	NA	TRUE	NA	NA	NA	C	coding	627	1884	150	2033	46197821	46189270	FALSE	15	GATGTCTTGTGATTGTGATT	-1	TRUE	NA	NA	ATTAAA	-20	0	0	0	0	0
PB.717.8	chr1	-	2520	23	NNC	POMGNT1	novel	2719	22	NA	NA	0	0	at_least_one_novel_splicesite	FALSE	canonical	1	4729	junction_1	175086	2	NA	NA	TRUE	NA	NA	NA	C	coding	660	1983	150	2132	46197821	46189270	TRUE	15	GATGTCTTGTGATTGTGATT	-1	TRUE	NA	NA	ATTAAA	-20	0	0	1	0	0
PB.717.9	chr1	-	2463	23	NIC	POMGNT1	novel	2934	23	NA	NA	-5	0	combination_of_known_junctions	FALSE	canonical	1	18933	junction_1	173121	4	NA	NA	TRUE	NA	NA	NA	C	coding	660	1983	155	2137	46197821	46189270	TRUE	15	GATGTCTTGTGATTGTGATT	-6	TRUE	NA	NA	ATTAAA	-20	0	0	0	0	0
PB.958.10	chr1	+	4509	6	NIC	SRSF11	novel	2385	13	NA	NA	0	2	intron_retention	FALSE	canonical	1	189211	junction_1	372897	3	NA	NA	TRUE	NA	NA	NA	C	coding	134	402	4107	4508	70232246	70237551	FALSE	40	GTAAACAATGTTTATGCAAT	0	TRUE	NA	NA	NA	NA	0	0	2	1	0
PB.958.17	chr1	+	4093	9	NIC	SRSF11	novel	1408	11	NA	NA	17	-5584	intron_retention	FALSE	canonical	1	79248	junction_2	559609	2	NA	NA	TRUE	NA	NA	NA	C	coding	112	339	2	340	70221414	70221752	TRUE	40	AAACAAGGTATAGCATTGGG	2	TRUE	NA	NA	NA	NA	0	0	0	2	0
PB.958.18	chr1	+	4805	7	NIC	SRSF11	novel	1408	11	NA	NA	-2	-5586	intron_retention	FALSE	canonical	1	826266	junction_2	355739	4	NA	NA	TRUE	NA	NA	NA	C	coding	202	606	4198	4803	70232246	70244804	FALSE	50	AAAAACAAGGTATAGCATTG	-13	TRUE	NA	NA	NA	NA	0	0	1	1	0
PB.958.2	chr1	+	2778	13	NIC	SRSF11	novel	2385	13	NA	NA	-5	-1	combination_of_known_junctions	FALSE	canonical	1	61194	junction_10	665617	2	NA	NA	TRUE	NA	NA	NA	C	coding	490	1473	111	1583	70221637	70250805	FALSE	30	ATGTTCATGTTCCTGTAAAA	-31	TRUE	NA	NA	AATAAA	-13	0	0	1	0	0
PB.958.20	chr1	+	2923	13	NIC	SRSF11	novel	2385	13	NA	NA	-3	2	combination_of_known_junctions	FALSE	canonical	1	64753	junction_2	644814	2	NA	NA	TRUE	NA	NA	NA	C	coding	293	882	848	1729	70235531	70250805	FALSE	25	TATGTTCATGTTCCTGTAAA	-3	TRUE	NA	NA	AATAAA	-12	0	0	0	0	0
PB.958.24	chr1	+	3851	12	ISM	SRSF11	ENST00000370951.5	2385	13	15798	-1430	0	-5	5prime_fragment	FALSE	canonical	1	634180	junction_2	523693	5	NA	NA	TRUE	NA	NA	NA	C	coding	483	1452	158	1609	70221637	70250805	FALSE	30	AAAAATGTTTTGTCCTTATT	0	TRUE	NA	NA	AATAAA	-16	0	0	0	0	0
PB.958.27	chr1	+	2321	15	NNC	SRSF11	novel	3784	13	NA	NA	23	251	at_least_one_novel_splicesite	FALSE	canonical	1	15095	junction_2	735312	2	NA	NA	TRUE	NA	NA	NA	C	coding	294	885	993	1877	70235531	70250805	FALSE	35	AACATGATGGATCTACTTAT	-9210	FALSE	NA	NA	ATTAAA	-8	0	1	0	0	0
PB.958.38	chr1	+	2704	10	FSM	SRSF11	ENST00000370949.1	3034	10	345	-15	345	15	multi-exon	FALSE	canonical	1	826266	junction_1	443554	5	NA	NA	TRUE	NA	NA	NA	C	coding	379	1140	354	1493	70232246	70250805	FALSE	35	AAAACCGTATTTGTATTTAT	-2833	FALSE	NA	NA	AATAAA	-29	0	0	0	0	0
PB.958.49	chr1	+	1886	3	FSM	SRSF11	ENST00000489188.1	784	3	-48	-1054	-48	-1	multi-exon	FALSE	canonical	1	1526129	junction_2	434364	6	NA	NA	TRUE	NA	NA	NA	C	non_coding	NA	NA	NA	NA	NA	NA	NA	30	ATGTTCATGTTCCTGTAAAA	-289	FALSE	NA	NA	AATAAA	-13	0	0	1	0	0
PB.958.5	chr1	+	3781	13	NIC	SRSF11	novel	3784	13	NA	NA	-6	-6	combination_of_known_junctions	FALSE	canonical	1	189211	junction_1	583931	7	NA	NA	TRUE	NA	NA	NA	C	coding	484	1455	86	1540	70221637	70250805	FALSE	30	GAAAAATGTTTTGTCCTTAT	-6	TRUE	NA	NA	AATAAA	-15	0	0	0	0	0
PB.2584.1	chr10	+	4077	15	NIC	ZMYND11	novel	2709	15	NA	NA	97	0	combination_of_known_junctions	FALSE	canonical	1	17304	junction_1	165410	9	NA	NA	TRUE	NA	NA	NA	C	coding	602	1809	113	1921	180013	252470	FALSE	55	AAAAAAAACTAGCTTTAGTA	0	TRUE	NA	NA	AATAAA	-8	0	0	0	2	0
PB.2584.10	chr10	+	3916	14	FSM	ZMYND11	ENST00000381607.8	3898	14	-18	0	-18	0	multi-exon	FALSE	canonical	1	112905	junction_3	175190	10	NA	NA	TRUE	NA	NA	NA	C	coding	548	1647	114	1760	180013	252470	FALSE	55	AAAAAAAACTAGCTTTAGTA	11	TRUE	NA	NA	AATAAA	-8	1	0	0	4	0
PB.2584.2	chr10	+	3914	14	NIC	ZMYND11	novel	4228	14	NA	NA	97	-1	combination_of_known_junctions	FALSE	canonical	1	17304	junction_1	190230	2	NA	NA	TRUE	NA	NA	NA	C	coding	548	1647	113	1759	180013	252470	FALSE	50	TAAAAAAAACTAGCTTTAGT	0	TRUE	NA	NA	AATAAA	-7	0	0	0	0	1
PB.2584.3	chr10	+	3997	14	NIC	ZMYND11	novel	2709	15	NA	NA	108	0	combination_of_known_splicesites	FALSE	canonical	1	7041	junction_11	169973	2	NA	NA	TRUE	NA	NA	NA	C	coding	579	1740	102	1841	180013	252470	FALSE	55	AAAAAAAACTAGCTTTAGTA	11	TRUE	NA	NA	AATAAA	-8	1	0	0	1	0
PB.2584.5	chr10	+	4233	15	NNC	ZMYND11	novel	4229	15	NA	NA	-114	0	at_least_one_novel_splicesite	FALSE	canonical	1	7601	junction_1	167188	2	NA	NA	TRUE	NA	NA	NA	C	coding	602	1809	269	2077	180013	252470	FALSE	55	AAAAAAAACTAGCTTTAGTA	-32	TRUE	NA	NA	AATAAA	-8	0	0	0	0	1
PB.2584.6	chr10	+	4309	15	FSM	ZMYND11	ENST00000381591.5	4229	15	-91	11	-91	0	multi-exon	FALSE	canonical	1	36456	junction_1	161957	9	NA	NA	TRUE	NA	NA	NA	C	coding	602	1809	345	2153	180013	252470	FALSE	55	AAAAAAAACTAGCTTTAGTA	-9	TRUE	NA	NA	AATAAA	-8	0	0	0	3	0
PB.2584.7	chr10	+	4147	14	NIC	ZMYND11	novel	4229	15	NA	NA	-91	0	combination_of_known_junctions	FALSE	canonical	1	36456	junction_1	187086	3	NA	NA	TRUE	NA	NA	NA	C	coding	548	1647	345	1991	180013	252470	FALSE	55	AAAAAAAACTAGCTTTAGTA	-9	TRUE	NA	NA	AATAAA	-8	0	0	0	2	1
PB.2584.9	chr10	+	4078	15	NIC	ZMYND11	novel	2709	15	NA	NA	-18	0	combination_of_known_junctions	FALSE	canonical	1	114796	junction_1	148701	26	NA	NA	TRUE	NA	NA	NA	C	coding	602	1809	114	1922	180013	252470	FALSE	55	AAAAAAAACTAGCTTTAGTA	11	TRUE	NA	NA	AATAAA	-8	1	1	1	9	6
PB.2588.11	chr10	-	5401	36	FSM	DIP2C	ENST00000381496.7	7749	36	26	2322	26	811	multi-exon	FALSE	canonical	1	43401	junction_27	24193.5	3	NA	NA	TRUE	NA	NA	NA	C	coding	1449	4350	239	4588	440943	277325	FALSE	40	AAAAAAGTGTTGTATTATCT	NA	FALSE	NA	NA	ATTAAA	-23	0	0	0	1	0
PB.2783.1	chr10	+	3741	13	FSM	CACNB2	ENST00000396576.6	4464	13	-31	754	-31	6	multi-exon	TRUE	canonical	1	1842	junction_1	14257.4	5	NA	NA	TRUE	NA	NA	NA	C	coding	605	1818	533	2350	18261270	18539724	FALSE	20	ATTTCTAACCTTGCCTATTG	0	TRUE	NA	NA	AATAAA	-24	0	0	1	3	1
PB.2783.4	chr10	+	3689	13	FSM	CACNB2	ENST00000377315.5	2296	13	2	-1395	2	10	multi-exon	FALSE	canonical	1	16535	junction_1	11290	12	NA	NA	TRUE	NA	NA	NA	C	coding	612	1839	456	2294	18401032	18539724	FALSE	15	CTAACCTTGCCTATTGTTCC	2	TRUE	NA	NA	AATAAA	-28	0	0	2	10	0
PB.2857.1	chr10	-	3607	7	FSM	MKX	ENST00000419761.6	3609	7	0	2	0	-1	multi-exon	FALSE	canonical	1	9894	junction_6	19125.5	8	NA	NA	TRUE	NA	NA	NA	A	coding	352	1059	196	1254	27743415	27675229	FALSE	20	GATGATCGTATGGATTTTGT	-1	TRUE	NA	NA	AATAAA	-19	0	0	1	6	1
PB.2859.16	chr10	+	3725	14	FSM	WAC	ENST00000354911.8	3042	14	-236	-447	-130	447	multi-exon	FALSE	canonical	1	583337	junction_1	237911	7	NA	NA	TRUE	NA	NA	NA	C	coding	602	1809	533	2341	28535619	28619606	FALSE	35	ATAAAATTACCTTGACTTTT	-8265	FALSE	NA	NA	AATAAA	-20	0	0	0	3	1
PB.2859.17	chr10	+	3414	13	FSM	WAC	ENST00000347934.8	2839	13	-128	-447	-128	447	multi-exon	FALSE	canonical	1	217827	junction_6	331312	2	NA	NA	TRUE	NA	NA	NA	C	coding	499	1500	531	2030	28535619	28619606	FALSE	35	ATAAAATTACCTTGACTTTT	-8263	FALSE	NA	NA	AATAAA	-20	0	0	0	0	0
PB.2859.3	chr10	+	3525	14	NIC	WAC	novel	5924	14	NA	NA	1	449	combination_of_known_junctions	FALSE	canonical	1	122302	junction_1	370429	4	NA	NA	TRUE	NA	NA	NA	C	coding	601	1806	334	2139	28535619	28619606	FALSE	30	AAAATTACCTTGACTTTTTT	-10	TRUE	NA	NA	AATAAA	-22	0	0	0	1	0
PB.2859.38	chr10	+	2796	4	ISM	WAC	ENST00000345541.6	4526	10	75789	0	3129	0	5prime_fragment	FALSE	canonical	1	1134147	junction_2	104290	2	NA	NA	TRUE	NA	NA	NA	C	non_coding	NA	NA	NA	NA	NA	NA	NA	95	AAAAAAAAAAAAAAAAAAAT	NA	FALSE	NA	NA	NA	NA	0	0	0	0	0
PB.2859.43	chr10	+	2378	3	ISM	WAC	ENST00000345541.6	4526	10	79881	-1030	568	447	5prime_fragment	FALSE	canonical	1	1134147	junction_1	24898	2	NA	NA	TRUE	NA	NA	NA	C	non_coding	NA	NA	NA	NA	NA	NA	NA	35	ATAAAATTACCTTGACTTTT	NA	FALSE	NA	NA	AATAAA	-20	0	0	0	0	0
PB.3039.12	chr10	-	2660	2	FSM	ANK3	ENST00000489505.2	2268	2	895	-1287	895	-3	multi-exon	FALSE	canonical	1	327066	junction_1	0	2	NA	NA	TRUE	NA	NA	NA	C	non_coding	NA	NA	NA	NA	NA	NA	NA	15	CTATCTGTGCTCTACAGTCT	NA	FALSE	NA	NA	AATAAA	-19	0	0	0	1	0
PB.3039.13	chr10	-	4427	14	NIC	ANK3	novel	4930	16	NA	NA	1531	0	combination_of_known_junctions	FALSE	canonical	1	19569	junction_7	89256.2	2	NA	NA	TRUE	NA	NA	NA	C	coding	1408	4227	55	4281	60086773	60042691	TRUE	85	AAAAAGAAAAGAAAAGAAAA	-1580	FALSE	NA	NA	NA	NA	0	0	1	1	0
PB.3039.14	chr10	-	2745	8	NIC	ANK3	novel	2358	11	NA	NA	883	0	combination_of_known_junctions	FALSE	canonical	1	42783	junction_7	98076.3	17	NA	NA	TRUE	NA	NA	NA	C	coding	699	2100	500	2599	60071187	60042691	TRUE	85	AAAAAGAAAAGAAAAGAAAA	-296	FALSE	NA	NA	NA	NA	1	2	7	1	3
PB.3039.15	chr10	-	2654	8	ISM	ANK3	ENST00000280772.7	17019	44	319621	3402	29	0	5prime_fragment	FALSE	canonical	1	18769	junction_7	103861	17	NA	NA	TRUE	NA	NA	NA	C	coding	770	2313	196	2508	60070059	60042691	TRUE	85	AAAAAGAAAAGAAAAGAAAA	1136	FALSE	NA	NA	NA	NA	0	0	2	0	1
PB.3039.16	chr10	-	2261	15	NIC	ANK3	novel	3811	21	NA	NA	7	0	combination_of_known_junctions	FALSE	canonical	1	68495	junction_4	63682.4	2	NA	NA	TRUE	NA	NA	NA	C	coding	695	2088	28	2115	60106025	60042691	TRUE	85	AAAAAGAAAAGAAAAGAAAA	NA	FALSE	NA	NA	NA	NA	0	1	0	0	1
PB.3039.18	chr10	-	2036	9	NIC	ANK3	novel	2358	11	NA	NA	-205	0	combination_of_known_junctions	FALSE	canonical	1	42783	junction_8	82313.6	2	NA	NA	TRUE	NA	NA	NA	C	coding	595	1788	103	1890	60070566	60042691	TRUE	85	AAAAAGAAAAGAAAAGAAAA	722	FALSE	NA	NA	NA	NA	0	0	0	0	1
PB.3039.4	chr10	-	3223	8	NIC	ANK3	novel	2358	11	NA	NA	-2191	-1	combination_of_known_junctions	FALSE	canonical	1	19569	junction_7	103662	2	NA	NA	TRUE	NA	NA	NA	C	coding	552	1659	121	1779	60074640	60042691	TRUE	15	ATCTGTGCTCTACAGTCTCC	-3370	FALSE	NA	NA	AATAAA	-21	0	0	0	0	1
PB.3228.14	chr10	+	6266	16	NIC	ZMIZ1	novel	7615	25	NA	NA	4329	-15	combination_of_known_splicesites	FALSE	canonical	1	113774	junction_15	137336	2	NA	NA	TRUE	NA	NA	NA	B	coding	795	2388	124	2511	79290974	79312749	FALSE	50	ATTGACAAAAACAAAGGTTT	-2	TRUE	NA	NA	NA	NA	0	0	0	0	1
PB.3228.6	chr10	+	6610	19	NIC	ZMIZ1	novel	7615	25	NA	NA	14641	-141	combination_of_known_junctions	FALSE	canonical	1	114319	junction_5	126473	2	NA	NA	TRUE	NA	NA	NA	B	coding	949	2850	132	2981	79277273	79312749	FALSE	20	ATATTAGGTGTTCATGTGGT	NA	FALSE	NA	NA	AATAAA	-23	0	0	0	0	0
PB.3228.7	chr10	+	6931	19	NNC	ZMIZ1	novel	4252	5	NA	NA	-945	-9	at_least_one_novel_splicesite	FALSE	canonical	1	10371	junction_1	146238	2	NA	NA	TRUE	NA	NA	NA	B	coding	943	2832	339	3170	79277273	79312749	FALSE	50	AAAAACAAAGGTTTGGCGAA	-7269	FALSE	NA	NA	AATAAA	-6	0	0	0	0	0
PB.3317.1	chr10	-	2586	12	ISM	GRID1	ENST00000327946.12	6154	16	450554	2441	-303108	0	5prime_fragment	FALSE	canonical	1	24006	junction_7	5326.72	2	NA	NA	TRUE	NA	NA	NA	B	coding	732	2199	108	2306	85869129	85602273	FALSE	35	ATCATTCTGAAGTGCCAAAG	NA	FALSE	NA	NA	AATAAA	-18	0	1	0	1	0
PB.3350.1	chr10	+	2067	8	ISM	PTEN	ENST00000371953.8	8515	9	-11	10627	-11	-6	3prime_fragment	FALSE	canonical	1	21481	junction_7	61850.8	3	NA	NA	TRUE	NA	NA	NA	C	coding	344	1035	857	1891	87864470	87961127	FALSE	35	AAAAAAGCTGCATTTTTCCT	-19	TRUE	NA	NA	AATAAA	-22	0	0	0	0	0
PB.3350.4	chr10	+	2955	9	FSM	PTEN	ENST00000371953.8	8515	9	7	5553	7	5068	multi-exon	FALSE	canonical	1	1995	junction_8	68202.9	3	NA	NA	TRUE	NA	NA	NA	C	coding	403	1212	839	2050	87864470	87965472	FALSE	10	GACTTCTCCATCTCCTGTGT	-1	TRUE	NA	NA	ATTAAA	-21	0	0	0	1	0
PB.3380.3	chr10	+	7225	38	FSM	BTAF1	ENST00000265990.11	7249	38	20	4	20	0	multi-exon	FALSE	canonical	1	165024	junction_9	76523.6	3	NA	NA	TRUE	NA	NA	NA	C	coding	1849	5550	288	5837	91924077	92028933	FALSE	40	AAAATATATGCAACTGTGTG	-5	TRUE	NA	NA	AATAAA	-18	0	0	0	0	0
PB.3501.2	chr10	-	3370	11	FSM	LDB1	ENST00000361198.9	2285	11	-16	-1069	-16	1069	multi-exon	FALSE	canonical	1	247290	junction_10	373519	10	NA	NA	TRUE	NA	NA	NA	C	coding	375	1128	641	1768	102111453	102108093	FALSE	15	GAGAGTGTCCTGGTTGGTCA	6467	FALSE	NA	NA	AATAAA	-16	0	0	0	0	1
PB.3501.4	chr10	-	2053	11	FSM	LDB1	ENST00000425280.1	2089	11	49	-13	44	-10	multi-exon	FALSE	canonical	1	241176	junction_10	374698	2	NA	NA	TRUE	NA	NA	NA	C	coding	411	1236	295	1530	102120110	102108093	FALSE	60	AAAAAAAAAATCACTCATGT	1025	FALSE	NA	NA	ATTAAA	-11	0	0	1	1	0
PB.3596.1	chr10	+	887	3	ISM	TCF7L2	ENST00000466338.5	1026	4	580	7	520	-7	5prime_fragment	FALSE	canonical	1	30975	junction_2	61904.5	3	NA	NA	TRUE	NA	NA	NA	B	non_coding	NA	NA	NA	NA	NA	NA	NA	90	AAAAAACAAAAAGAAAAAAA	NA	FALSE	NA	NA	TTTAAA	-10	0	3	0	0	0
PB.3596.2	chr10	+	794	3	ISM	TCF7L2	ENST00000352065.10	1553	15	209312	-690	-1259	-7	5prime_fragment	FALSE	canonical	1	2730	junction_2	205.5	2	NA	NA	TRUE	NA	NA	NA	B	coding	72	219	246	464	113165754	113165972	FALSE	90	AAAAAACAAAAAGAAAAAAA	-6497	FALSE	NA	NA	TTTAAA	-10	0	1	0	1	0
PB.3762.1	chr11	-	1167	5	FSM	HRAS	ENST00000451590.5	1151	5	-16	0	10	0	multi-exon	FALSE	canonical	1	123137	junction_4	279351	7	NA	NA	TRUE	NA	NA	NA	C	coding	189	570	205	774	534322	532636	FALSE	10	ATCTTGGTTTTCGGCTGAGG	-1	TRUE	NA	NA	AGTAAA	-17	0	0	0	5	1
PB.3762.2	chr11	-	1059	6	FSM	HRAS	ENST00000311189.8	1070	6	10	1	10	0	multi-exon	FALSE	canonical	1	123137	junction_5	278949	38	NA	NA	TRUE	NA	NA	NA	C	coding	189	570	205	774	534322	532636	TRUE	10	ATCTTGGTTTTCGGCTGAGG	-1	TRUE	NA	NA	AGTAAA	-17	1	6	5	16	4
PB.3762.5	chr11	-	1138	7	FSM	HRAS	ENST00000493230.5	1114	7	-28	4	10	0	multi-exon	FALSE	canonical	1	123137	junction_6	350491	5	NA	NA	TRUE	NA	NA	NA	C	coding	170	513	205	717	534322	533296	TRUE	5	TTGATCTTGGTTTTCGGCTG	-1	TRUE	NA	NA	AGTAAA	-14	1	0	3	1	0
PB.3765.2	chr11	+	2414	5	ISM	PHRF1	ENST00000533464.5	5218	18	31752	-93	6616	14	5prime_fragment	FALSE	canonical	1	151815	junction_1	125239	5	NA	NA	TRUE	NA	NA	NA	B	coding	364	1095	1040	2134	609312	611777	FALSE	30	AAACCTCTTGATTGACTTAC	NA	FALSE	NA	NA	NA	NA	0	1	1	0	0
PB.3766.1	chr11	-	2201	12	FSM	DEAF1	ENST00000382409.3	2500	12	306	-7	-295	7	multi-exon	FALSE	canonical	1	189740	junction_11	109277	257	NA	NA	TRUE	NA	NA	NA	C	coding	565	1698	180	1877	695047	644550	FALSE	15	CCCACACGGCCGGTTGCAGT	-5	TRUE	NA	NA	AATAAA	-22	14	18	47	28	67
PB.3766.12	chr11	-	1896	11	NIC	DEAF1	novel	2500	12	NA	NA	-125	0	combination_of_known_splicesites	FALSE	canonical	1	5190	junction_5	180604	3	NA	NA	TRUE	NA	NA	NA	C	coding	292	879	10	888	695047	679808	TRUE	10	CTCCCTGCCCCACACGGCCG	-12	TRUE	NA	NA	AATAAA	-14	0	0	1	0	1
PB.3766.13	chr11	-	2082	12	NIC	DEAF1	novel	2500	12	NA	NA	-105	-1	combination_of_known_junctions	FALSE	canonical	1	19676	junction_11	151870	13	NA	NA	TRUE	NA	NA	NA	C	coding	323	972	796	1767	686935	644550	FALSE	10	TCTCCCTGCCCCACACGGCC	8	TRUE	NA	NA	AATAAA	-13	0	0	6	0	4
PB.3766.3	chr11	-	2283	12	NIC	DEAF1	novel	2500	12	NA	NA	-125	1	intron_retention	FALSE	canonical	1	13404	junction_5	170430	3	NA	NA	TRUE	NA	NA	NA	C	coding	651	1956	10	1965	695047	644550	FALSE	10	CCCTGCCCCACACGGCCGGT	-12	TRUE	NA	NA	AATAAA	-16	0	0	0	0	2
PB.3766.5	chr11	-	2225	13	NIC	DEAF1	novel	2500	12	NA	NA	-80	0	combination_of_known_junctions	FALSE	canonical	1	5663	junction_1	192948	4	NA	NA	TRUE	NA	NA	NA	C	coding	493	1482	169	1650	694843	651315	TRUE	10	TCCCTGCCCCACACGGCCGG	33	TRUE	NA	NA	AATAAA	-15	0	0	0	0	1
PB.3766.6	chr11	-	2135	13	NNC	DEAF1	novel	2500	12	NA	NA	-114	0	at_least_one_novel_splicesite	FALSE	canonical	1	30	junction_1	194924	2	NA	NA	TRUE	NA	NA	NA	C	coding	464	1395	203	1597	694843	646244	TRUE	10	TCCCTGCCCCACACGGCCGG	-1	TRUE	NA	NA	AATAAA	-15	0	1	0	0	0
PB.3766.7	chr11	-	1881	11	NIC	DEAF1	novel	2500	12	NA	NA	-111	0	combination_of_known_junctions	FALSE	canonical	1	3447	junction_3	180781	2	NA	NA	TRUE	NA	NA	NA	C	coding	454	1365	200	1564	694843	644550	FALSE	10	TCCCTGCCCCACACGGCCGG	2	TRUE	NA	NA	AATAAA	-15	0	0	0	1	0
PB.3784.10	chr11	+	2498	18	NIC	BRSK2	novel	3211	21	NA	NA	50	-3	combination_of_known_junctions	FALSE	canonical	1	31534	junction_8	35156.7	2	NA	NA	TRUE	NA	NA	NA	C	coding	535	1608	66	1673	1442560	1457040	TRUE	15	AAACTTTTTTTTCTTGGTGG	3	TRUE	NA	NA	TTTAAA	-24	0	0	2	0	0
PB.3784.19	chr11	+	1542	5	NIC	BRSK2	novel	1956	6	NA	NA	2028	-6	combination_of_known_junctions	FALSE	canonical	1	10537	junction_4	60209.6	2	NA	NA	TRUE	NA	NA	NA	C	non_coding	NA	NA	NA	NA	NA	NA	NA	20	TATAAACTTTTTTTTCTTGG	-4026	FALSE	NA	NA	TTTAAA	-21	0	2	0	0	0
PB.3784.5	chr11	+	3857	21	FSM	BRSK2	ENST00000529433.5	3211	21	328	-974	-56	-1	multi-exon	FALSE	canonical	1	39642	junction_1	32382	3	NA	NA	TRUE	NA	NA	NA	C	coding	674	2025	57	2081	1390285	1457040	TRUE	20	AGCGACGCAGGTCTTCATCT	-94	FALSE	NA	NA	AATAAA	-17	0	0	0	0	3
PB.3784.6	chr11	+	3797	21	NIC	BRSK2	novel	3211	21	NA	NA	-33	-5	combination_of_known_junctions	FALSE	canonical	1	31534	junction_12	35757.1	2	NA	NA	TRUE	NA	NA	NA	C	coding	690	2073	34	2106	1390285	1460989	FALSE	35	GCAAAGACAGCGACGCAGGT	-71	FALSE	NA	NA	AATAAA	-9	0	0	0	0	1
PB.3784.7	chr11	+	2771	20	FSM	BRSK2	ENST00000308219.13	4089	20	377	941	-9	-1	multi-exon	FALSE	canonical	1	39642	junction_1	33402.1	2	NA	NA	TRUE	NA	NA	NA	C	coding	668	2007	10	2016	1390285	1460989	FALSE	0	TTTTTCTTGGTGGTTTTTGG	-3	TRUE	NA	NA	TATAAA	-5	0	0	0	0	1
PB.3784.9	chr11	+	2868	21	NIC	BRSK2	novel	1934	17	NA	NA	17	-1	combination_of_known_junctions	FALSE	canonical	1	1577	junction_1	42802.3	3	NA	NA	TRUE	NA	NA	NA	C	coding	636	1911	174	2084	1436129	1457040	TRUE	0	TTTTTCTTGGTGGTTTTTGG	17	TRUE	NA	NA	TATAAA	-5	0	0	0	0	2
PB.3835.1	chr11	-	2971	14	FSM	APBB1	ENST00000299402.10	2636	14	-305	-30	39	29	multi-exon	TRUE	canonical	1	280042	junction_6	158781	644	NA	NA	TRUE	NA	NA	NA	C	coding	708	2127	406	2532	6411347	6395534	FALSE	20	TCAACCCATTAGCCTGTGCC	77	FALSE	NA	NA	NA	NA	10	22	95	91	193
PB.3835.10	chr11	-	2658	14	FSM	APBB1	ENST00000311051.7	2619	14	-39	0	-39	0	multi-exon	FALSE	canonical	1	24805	junction_13	200141	34	NA	NA	TRUE	NA	NA	NA	C	coding	708	2127	123	2249	6411347	6395534	FALSE	5	TGTGTGCCTTCTTATGCCTG	-1	TRUE	NA	NA	AATAAA	-16	3	1	8	2	15
PB.3835.12	chr11	-	2794	13	ISM	APBB1	ENST00000299402.10	2636	14	7465	0	-5945	0	5prime_fragment	FALSE	canonical	1	280042	junction_6	147252	40	NA	NA	TRUE	NA	NA	NA	C	coding	708	2127	259	2385	6411347	6395534	FALSE	5	TGTGTGCCTTCTTATGCCTG	7847	FALSE	NA	NA	AATAAA	-16	2	3	11	4	7
PB.3835.13	chr11	-	2480	13	FSM	APBB1	ENST00000530885.5	1626	13	-511	-343	6	0	multi-exon	FALSE	canonical	1	9022	junction_12	203607	6	NA	NA	TRUE	NA	NA	NA	C	coding	485	1458	614	2071	6404796	6395534	FALSE	5	TGTGTGCCTTCTTATGCCTG	28	TRUE	NA	NA	AATAAA	-16	0	0	3	1	2
PB.3835.2	chr11	-	2730	14	NIC	APBB1	novel	2666	15	NA	NA	13	1	intron_retention	FALSE	canonical	1	1217	junction_6	204156	2	NA	NA	TRUE	NA	NA	NA	C	coding	463	1392	88	1479	6411347	6402072	TRUE	10	TGTGCCTTCTTATGCCTGTA	10	TRUE	NA	NA	AATAAA	-18	0	0	0	0	0
PB.3835.28	chr11	-	2692	14	NNC	APBB1	novel	2619	14	NA	NA	-60	-2	at_least_one_novel_splicesite	FALSE	canonical	1	15206	junction_12	236472	2	NA	NA	TRUE	NA	NA	NA	C	coding	713	2142	144	2285	6411347	6395534	FALSE	5	GCTGTGTGCCTTCTTATGCC	-22	FALSE	NA	NA	AATAAA	-14	0	0	0	1	1
PB.3835.4	chr11	-	1909	5	NIC	APBB1	novel	1907	13	NA	NA	84	0	intron_retention	FALSE	canonical	1	1876	junction_4	267948	2	NA	NA	TRUE	NA	NA	NA	C	coding	190	573	927	1499	6401100	6395534	FALSE	5	GTGTGCCTTCTTATGCCTGT	3312	FALSE	NA	NA	AATAAA	-17	0	1	0	0	0
PB.3835.5	chr11	-	1666	3	FSM	APBB1	ENST00000526240.5	1229	3	-436	-1	-436	0	multi-exon	FALSE	canonical	1	603708	junction_1	33950.5	2	NA	NA	TRUE	NA	NA	NA	C	coding	122	369	811	1179	6396200	6395611	FALSE	5	GTGTGCCTTCTTATGCCTGT	8427	FALSE	NA	NA	AATAAA	-17	1	0	0	0	0
PB.3835.6	chr11	-	3038	13	NIC	APBB1	novel	2666	15	NA	NA	-8	0	intron_retention	FALSE	canonical	1	285557	junction_12	146396	11	NA	NA	TRUE	NA	NA	NA	C	coding	463	1392	110	1501	6411347	6402072	TRUE	5	TGTGTGCCTTCTTATGCCTG	-12	TRUE	NA	NA	AATAAA	-16	1	2	2	3	3
PB.3835.7	chr11	-	3067	12	NIC	APBB1	novel	2666	15	NA	NA	4	0	intron_retention	FALSE	canonical	1	280042	junction_4	134897	7	NA	NA	TRUE	NA	NA	NA	C	coding	521	1566	116	1681	6411347	6401505	TRUE	5	TGTGTGCCTTCTTATGCCTG	-18	TRUE	NA	NA	AATAAA	-16	0	0	0	1	2
PB.3835.8	chr11	-	2909	13	NIC	APBB1	novel	2666	15	NA	NA	0	0	intron_retention	FALSE	canonical	1	1217	junction_5	207283	2	NA	NA	TRUE	NA	NA	NA	C	coding	463	1392	125	1516	6411347	6402072	TRUE	5	TGTGTGCCTTCTTATGCCTG	-27	TRUE	NA	NA	AATAAA	-16	0	0	0	0	0
PB.3835.9	chr11	-	2785	13	NIC	APBB1	novel	2666	15	NA	NA	-4	0	intron_retention	FALSE	canonical	1	280042	junction_5	160271	6	NA	NA	TRUE	NA	NA	NA	C	coding	521	1566	106	1671	6411347	6401505	TRUE	5	TGTGTGCCTTCTTATGCCTG	-8	TRUE	NA	NA	AATAAA	-16	0	0	0	2	2
PB.3982.1	chr11	+	2297	13	ISM	NAV2	ENST00000533917.5	5084	28	60449	15	-21206	7	5prime_fragment	FALSE	canonical	1	96974	junction_2	31694.8	4	NA	NA	TRUE	NA	NA	NA	C	coding	628	1887	81	1967	20083085	20118258	FALSE	70	AAAAAAAAAAGAGAACCCAC	NA	FALSE	NA	NA	NA	NA	0	0	3	0	1
PB.4031.2	chr11	+	3500	10	FSM	ELP4	ENST00000640961.2	8093	10	0	4593	0	1158	multi-exon	FALSE	canonical	1	166398	junction_4	32602.6	2	NA	NA	TRUE	NA	NA	NA	C	coding	424	1275	19	1293	31509785	31783524	FALSE	35	GAAACATTATTTGTTACTCA	-3	TRUE	NA	NA	GATAAA	-35	0	0	0	0	0
PB.4054.11	chr11	+	4882	18	FSM	CAPRIN1	ENST00000532820.5	3438	18	192	-1636	73	-510	multi-exon	FALSE	canonical	1	1319017	junction_1	330352	2	NA	NA	TRUE	NA	NA	NA	C	coding	709	2130	20	2149	34052421	34099367	FALSE	20	AGTTAGCTTCTACAGTTCTT	2	TRUE	NA	NA	ATTAAA	-28	0	0	0	0	0
PB.4054.3	chr11	+	3531	18	FSM	CAPRIN1	ENST00000389645.7	3498	18	-33	0	-32	0	multi-exon	FALSE	canonical	1	425988	junction_1	490907	40	NA	NA	TRUE	NA	NA	NA	C	coding	694	2085	174	2258	34052421	34097781	FALSE	40	AATGAATGAATGAGTACTGG	7	TRUE	NA	NA	NA	NA	2	0	2	16	6
PB.4054.5	chr11	+	5514	19	FSM	CAPRIN1	ENST00000341394.9	5514	19	-1	1	-1	-1	multi-exon	FALSE	canonical	1	425988	junction_1	477812	2	NA	NA	TRUE	NA	NA	NA	C	coding	709	2130	143	2272	34052421	34099367	FALSE	5	CTGGTTTTCTCACTGTCCTT	-2	TRUE	NA	NA	ATTAAA	-13	0	0	0	0	0
PB.4054.7	chr11	+	3667	17	FSM	CAPRIN1	ENST00000530820.5	3454	17	-215	2	59	2	multi-exon	FALSE	canonical	1	1319017	junction_1	336785	14	NA	NA	TRUE	NA	NA	NA	C	coding	694	2085	308	2392	34052421	34097781	FALSE	30	TGAATGAATGAGTACTGGTG	-286	FALSE	NA	NA	NA	NA	0	0	0	4	2
PB.4083.1	chr11	-	4184	3	FSM	LRRC4C	ENST00000527150.5	3085	3	-1061	-38	-77	0	multi-exon	FALSE	canonical	1	8985	junction_2	869.5	10	NA	NA	TRUE	NA	NA	NA	C	coding	636	1911	2107	4017	40116280	40114370	FALSE	35	AAAATTATGTGTATTCCTCA	-48	FALSE	NA	NA	ATTAAA	-26	0	0	1	2	4
PB.4083.3	chr11	-	3975	2	FSM	LRRC4C	ENST00000278198.2	4054	2	18	61	18	-23	multi-exon	FALSE	canonical	1	11394	junction_1	0	4	NA	NA	TRUE	NA	NA	NA	C	coding	636	1911	1959	3869	40116280	40114370	FALSE	85	AAAAAAACAAAAAAGAAAAG	4	TRUE	NA	NA	NA	NA	0	0	1	1	0
PB.4135.1	chr11	-	3701	18	FSM	PHF21A	ENST00000323180.10	3675	18	-25	-1	-25	1	multi-exon	FALSE	canonical	1	12580	junction_4	97014.8	2	NA	NA	TRUE	NA	NA	NA	C	coding	634	1905	394	2298	46084219	45933968	FALSE	35	GAAAATGCCGTGTAGTTATA	250	FALSE	NA	NA	ATTAAA	-18	0	0	0	0	0
PB.4325.1	chr11	-	4016	16	ISM	NRXN2	ENST00000377551.5	6373	22	45367	888	-7166	-18	5prime_fragment	FALSE	canonical	1	26258	junction_11	49359.6	2	NA	NA	TRUE	NA	NA	NA	C	coding	1293	3882	1	3882	64668544	64607196	FALSE	80	AAAAAAAGAAAAGGAAAAAC	-7164	FALSE	NA	NA	NA	NA	0	0	0	1	1
PB.4325.11	chr11	-	2261	7	NIC	NRXN2	novel	3535	7	NA	NA	-25	-18	intron_retention	FALSE	canonical	1	48173	junction_1	53746	4	NA	NA	TRUE	NA	NA	NA	C	coding	472	1419	709	2127	64642803	64607196	FALSE	80	AAAAAAAGAAAAGGAAAAAC	33	TRUE	NA	NA	NA	NA	0	0	0	0	4
PB.4325.12	chr11	-	2206	6	NIC	NRXN2	novel	3535	7	NA	NA	-60	-18	intron_retention	FALSE	canonical	1	48173	junction_1	59403.8	9	NA	NA	TRUE	NA	NA	NA	C	coding	442	1329	744	2072	64642803	64607196	FALSE	80	AAAAAAAGAAAAGGAAAAAC	-2	TRUE	NA	NA	NA	NA	0	0	3	3	3
PB.4325.3	chr11	-	3558	17	NIC	NRXN2	novel	6381	22	NA	NA	-24397	-18	combination_of_known_junctions	FALSE	canonical	1	26258	junction_10	48173.4	2	NA	NA	TRUE	NA	NA	NA	C	coding	1090	3273	152	3424	64677016	64607196	FALSE	80	AAAAAAAGAAAAGGAAAAAC	NA	FALSE	NA	NA	NA	NA	0	0	1	1	0
PB.4325.5	chr11	-	2976	6	NIC	NRXN2	novel	3535	7	NA	NA	-248	-18	intron_retention	FALSE	canonical	1	72616	junction_3	46073.7	57	NA	NA	TRUE	NA	NA	NA	C	coding	636	1911	932	2842	64642803	64607196	FALSE	80	AAAAAAAGAAAAGGAAAAAC	8	TRUE	NA	NA	NA	NA	0	2	20	6	29
PB.4325.6	chr11	-	2978	12	NIC	NRXN2	novel	6373	22	NA	NA	863	-18	combination_of_known_junctions	FALSE	canonical	1	26258	junction_10	53947.3	4	NA	NA	TRUE	NA	NA	NA	C	coding	944	2835	10	2844	64660506	64607196	FALSE	80	AAAAAAAGAAAAGGAAAAAC	865	FALSE	NA	NA	NA	NA	0	0	2	1	0
PB.4325.7	chr11	-	2872	7	FSM	NRXN2	ENST00000301894.6	3535	7	-225	888	-54	-18	multi-exon	FALSE	canonical	1	79363	junction_3	43139.1	38	NA	NA	TRUE	NA	NA	NA	C	coding	666	2001	738	2738	64642803	64607196	FALSE	80	AAAAAAAGAAAAGGAAAAAC	4	TRUE	NA	NA	NA	NA	0	0	12	1	21
PB.4388.1	chr11	+	4670	24	FSM	PACS1	ENST00000320580.9	4571	24	-100	1	-100	-1	multi-exon	FALSE	canonical	1	265825	junction_1	121339	58	NA	NA	TRUE	NA	NA	NA	C	coding	963	2892	316	3207	66070487	66243280	FALSE	5	CTGCCTTGGGCTTCTATGCC	40	TRUE	NA	NA	AATAAA	-19	1	1	2	24	11
PB.4388.14	chr11	+	2145	2	FSM	PACS1	ENST00000534273.1	612	2	-1536	3	-1154	-3	multi-exon	FALSE	canonical	1	612305	junction_1	0	2	NA	NA	TRUE	NA	NA	NA	C	coding	162	489	1462	1950	66220595	66221445	FALSE	85	TCAAAAAAAAAAAAAAAAGA	NA	FALSE	NA	NA	NA	NA	0	0	0	0	0
PB.4444.13	chr11	-	2678	10	FSM	KMT5B	ENST00000405515.5	2869	10	188	3	38	1	multi-exon	FALSE	canonical	1	98108	junction_9	63511.2	8	NA	NA	TRUE	NA	NA	NA	C	coding	393	1182	241	1422	68190076	68166974	FALSE	10	ATTTGTTTTCTGAGTCTGGT	3	TRUE	NA	NA	AATAAA	-16	1	0	2	0	1
PB.4444.14	chr11	-	2691	10	FSM	KMT5B	ENST00000401547.6	2666	10	-28	3	3	1	multi-exon	FALSE	canonical	1	28491	junction_9	83313.6	3	NA	NA	TRUE	NA	NA	NA	C	coding	393	1182	254	1435	68190076	68166974	FALSE	10	ATTTGTTTTCTGAGTCTGGT	-19	TRUE	NA	NA	AATAAA	-16	0	0	0	0	0
PB.4444.2	chr11	-	5717	11	NIC	KMT5B	novel	5718	11	NA	NA	37	-7	combination_of_known_junctions	FALSE	canonical	1	98108	junction_10	67904.3	2	NA	NA	TRUE	NA	NA	NA	C	coding	885	2658	242	2899	68190076	68157688	FALSE	30	AAAACAATTTGGCCGGTGTT	2	TRUE	NA	NA	AATAAA	-11	0	0	0	0	0
PB.4444.3	chr11	-	5481	10	NIC	KMT5B	novel	5718	11	NA	NA	-6	-7	combination_of_known_junctions	FALSE	canonical	1	2208	junction_9	90118.4	2	NA	NA	TRUE	NA	NA	NA	C	coding	814	2445	219	2663	68185875	68157688	FALSE	30	AAAACAATTTGGCCGGTGTT	-7	TRUE	NA	NA	AATAAA	-11	0	0	0	0	0
PB.4462.4	chr11	-	3900	1	FSM	SHANK2	ENST00000606715.3	5738	1	1836	2	1836	0	mono-exon	FALSE	NA	NA	NA	NA	NA	12	NA	NA	NA	NA	NA	NA	C	coding	133	402	65	466	70473270	70472869	NA	15	AAGGTTGTGGTTCTGATTGC	NA	FALSE	NA	NA	AATAAA	-15	0	0	2	0	4
PB.4473.1	chr11	-	4617	9	FSM	DHCR7	ENST00000355527.7	2666	9	61	-2012	-9	2012	multi-exon	TRUE	canonical	1	710903	junction_8	141914	2	NA	NA	TRUE	NA	NA	NA	C	coding	475	1428	217	1644	71444952	71435375	FALSE	45	CCAATGAAGATCTGAAAAGC	18	TRUE	NA	NA	NA	NA	0	0	0	1	0
PB.4473.10	chr11	-	2784	9	NIC	DHCR7	novel	2666	9	NA	NA	11	-5	intron_retention	FALSE	canonical	1	21447	junction_1	328655	3	NA	NA	TRUE	NA	NA	NA	C	coding	456	1371	267	1637	71444952	71435566	FALSE	25	TCAAATAAGTGGCTGTGTGG	-7	FALSE	NA	NA	NA	NA	0	0	0	0	2
PB.4544.2	chr11	+	925	4	FSM	EMSY	ENST00000533988.5	934	4	3	6	0	-6	multi-exon	FALSE	canonical	1	99766	junction_1	27509.1	2	NA	NA	TRUE	NA	NA	NA	C	non_coding	NA	NA	NA	NA	NA	NA	NA	30	ACCAAATTGTTTTCTGATCA	0	TRUE	NA	NA	AATAAA	-17	0	0	0	1	0
PB.4544.5	chr11	+	2391	4	ISM	EMSY	ENST00000524767.5	4116	21	94534	-134	-617	0	5prime_fragment	FALSE	canonical	1	87587	junction_2	23746.1	7	NA	NA	TRUE	NA	NA	NA	C	coding	422	1269	926	2194	76542359	76550146	FALSE	85	AAAAAAAAATGAAAAAGAAA	NA	FALSE	NA	NA	GATAAA	-25	1	0	1	0	2
PB.4600.106	chr11	-	2168	4	ISM	DLG2	ENST00000529401.5	569	6	21987	-1886	21895	1886	5prime_fragment	FALSE	canonical	1	28186	junction_2	4854.66	2	NA	NA	TRUE	NA	NA	NA	C	coding	158	477	3	479	84251291	84059238	FALSE	75	AAAAAGAAAAAAAAGTGAAG	-327	FALSE	NA	NA	ACTAAA	-8	0	0	1	0	0
PB.4600.13	chr11	-	3454	6	ISM	DLG2	ENST00000404783.7	1831	12	207296	5	9084	-5	5prime_fragment	FALSE	canonical	1	52777	junction_3	6810.38	5	NA	NA	TRUE	NA	NA	NA	C	coding	225	678	2310	2987	83472820	83459818	FALSE	75	AAAGAAAGAAGGAAAAAAGA	NA	FALSE	NA	NA	NA	NA	0	0	1	0	1
PB.4600.14	chr11	-	3359	22	NIC	DLG2	novel	2789	22	NA	NA	-22	-5	combination_of_known_junctions	FALSE	canonical	1	7098	junction_21	15124.3	5	NA	NA	TRUE	NA	NA	NA	C	coding	891	2676	217	2892	84317145	83459818	FALSE	75	AAAGAAAGAAGGAAAAAAGA	-4	TRUE	NA	NA	NA	NA	0	0	2	1	2
PB.4600.15	chr11	-	3377	23	NIC	DLG2	novel	2872	24	NA	NA	2	-5	combination_of_known_junctions	FALSE	canonical	1	1610	junction_7	18884.1	2	NA	NA	TRUE	NA	NA	NA	C	coding	905	2718	193	2910	84317145	83459818	FALSE	75	AAAGAAAGAAGGAAAAAAGA	-1	TRUE	NA	NA	NA	NA	0	0	1	0	0
PB.4600.18	chr11	-	3272	22	NIC	DLG2	novel	2789	22	NA	NA	-28	-5	combination_of_known_junctions	FALSE	canonical	1	3765	junction_21	15517	11	NA	NA	TRUE	NA	NA	NA	C	coding	810	2433	373	2805	84437465	83459818	FALSE	75	AAAGAAAGAAGGAAAAAAGA	-7	TRUE	NA	NA	NA	NA	0	1	2	4	4
PB.4600.19	chr11	-	2947	22	FSM	DLG2	ENST00000330014.11	2789	22	-87	-71	5	-5	multi-exon	FALSE	canonical	1	7259	junction_21	15106	4	NA	NA	TRUE	NA	NA	NA	C	coding	819	2460	21	2480	84273255	83459818	FALSE	75	AAAGAAAGAAGGAAAAAAGA	4	TRUE	NA	NA	NA	NA	0	0	1	1	2
PB.4600.26	chr11	-	1812	11	FSM	DLG2	ENST00000426717.6	5927	11	-59	4174	-28	-5	multi-exon	FALSE	canonical	1	9966	junction_10	18439.4	7	NA	NA	TRUE	NA	NA	NA	C	coding	334	1005	341	1345	83633281	83459818	FALSE	75	AAAGAAAGAAGGAAAAAAGA	-29	FALSE	NA	NA	NA	NA	2	1	0	0	1
PB.4600.27	chr11	-	1706	12	NNC	DLG2	novel	3027	20	NA	NA	-83634	-5	at_least_one_novel_splicesite	FALSE	canonical	1	397	junction_11	19698.6	3	NA	NA	TRUE	NA	NA	NA	C	coding	334	1005	235	1239	83633281	83459818	FALSE	75	AAAGAAAGAAGGAAAAAAGA	NA	FALSE	NA	NA	NA	NA	1	1	1	0	0
PB.4600.28	chr11	-	1740	12	NIC	DLG2	novel	1831	12	NA	NA	13	-5	combination_of_known_splicesites	FALSE	canonical	1	469	junction_7	26512	2	NA	NA	TRUE	NA	NA	NA	C	coding	366	1101	173	1273	83633281	83459818	FALSE	75	AAAGAAAGAAGGAAAAAAGA	-1	TRUE	NA	NA	NA	NA	0	0	0	0	0
PB.4600.34	chr11	-	2873	21	ISM	DLG2	ENST00000280241.12	7730	22	66046	4344	21895	-10	5prime_fragment	FALSE	canonical	1	20072	junction_6	14709.3	5	NA	NA	TRUE	NA	NA	NA	C	coding	624	1875	537	2411	83980508	83459818	FALSE	70	AAATGAAAGAAAGAAGGAAA	-327	FALSE	NA	NA	NA	NA	0	0	2	0	2
PB.4600.5	chr11	-	5836	12	FSM	DLG2	ENST00000404783.7	1831	12	182	-4187	26	18	multi-exon	TRUE	canonical	1	1610	junction_7	25564.3	3	NA	NA	TRUE	NA	NA	NA	C	coding	348	1047	131	1177	83633281	83459818	FALSE	20	ACTCAGTGTGTCTGTGCATA	-1	TRUE	NA	NA	AATAAA	-37	0	0	0	0	0
PB.4600.7	chr11	-	5466	9	ISM	DLG2	ENST00000426717.6	5927	11	140662	-17	-57519	17	5prime_fragment	FALSE	canonical	1	30823	junction_6	13477.9	2	NA	NA	TRUE	NA	NA	NA	C	coding	268	807	2	808	83541731	83459818	FALSE	15	TACTCAGTGTGTCTGTGCAT	-3927	FALSE	NA	NA	AATAAA	-36	0	0	0	1	0
PB.4600.78	chr11	-	2406	2	FSM	DLG2	ENST00000456295.2	697	2	-24	-1685	0	0	multi-exon	FALSE	canonical	1	9966	junction_1	0	26	NA	NA	TRUE	NA	NA	NA	C	non_coding	NA	NA	NA	NA	NA	NA	NA	100	AAAAAAAAAAAAAAAAAAAA	-1	TRUE	NA	NA	GATAAA	-8	0	2	2	0	1
PB.4600.82	chr11	-	3596	13	NIC	DLG2	novel	3926	14	NA	NA	260	-10	combination_of_known_junctions	FALSE	canonical	1	3765	junction_12	10242.8	2	NA	NA	TRUE	NA	NA	NA	C	coding	500	1503	85	1587	84437465	83633207	FALSE	80	AAAACAGACCAAAAAAAAAA	-6	TRUE	NA	NA	AAGAAA	-44	0	0	0	2	0
PB.4600.83	chr11	-	2081	13	ISM	DLG2	ENST00000280241.12	7730	22	37	178017	37	-156	3prime_fragment	FALSE	canonical	1	7098	junction_12	9422.87	2	NA	NA	TRUE	NA	NA	NA	C	coding	581	1746	158	1903	84317145	83633207	FALSE	20	TTAAAGGTGCCTGCTTTTAT	34	TRUE	NA	NA	AATAAA	-29	0	0	0	1	1
PB.4923.1	chr11	+	2678	1	FSM	KMT2A	ENST00000647638.1	1982	1	-711	15	-9	-15	mono-exon	FALSE	NA	NA	NA	NA	NA	4	NA	NA	NA	NA	NA	NA	C	coding	263	792	33	824	118436513	118437304	NA	95	AAAAAAAAAAAAAAAGAAAA	-16	TRUE	NA	NA	TTTAAA	-13	0	0	3	0	1
PB.4923.3	chr11	+	3754	7	ISM	KMT2A	ENST00000531904.6	4320	10	-18	4076	2	-1498	3prime_fragment	FALSE	canonical	1	15615	junction_1	88637.4	2	NA	NA	TRUE	NA	NA	NA	C	coding	1244	3732	22	3753	118436513	118480237	FALSE	30	GTAGTGTTGTTAAAAAGGTC	-5	TRUE	NA	NA	NA	NA	0	0	0	1	1
PB.4923.9	chr11	+	3583	7	ISM	KMT2A	ENST00000531904.6	4320	10	32314	1841	1273	737	internal_fragment	FALSE	canonical	1	118320	junction_1	49141.1	2	NA	NA	TRUE	NA	NA	NA	C	coding	944	2832	750	3581	118472390	118482471	FALSE	80	AAAACAAAAACCAAAAGAAA	NA	FALSE	NA	NA	AAAAAG	-26	0	0	0	0	0
PB.4924.3	chr11	+	5205	10	ISM	KMT2A	ENST00000534358.6	16628	36	69565	1238	-235	18	5prime_fragment	FALSE	canonical	1	212358	junction_3	39194.4	5	NA	NA	TRUE	NA	NA	NA	C	coding	565	1698	86	1783	118506114	118522172	FALSE	90	AAAAAAAATAAAAAATAAAA	NA	FALSE	NA	NA	NA	NA	0	0	0	2	0
PB.5033.4	chr11	-	2961	14	FSM	SRPRA	ENST00000332118.11	2986	14	18	7	18	-7	multi-exon	FALSE	canonical	1	894536	junction_13	202715	68	NA	NA	TRUE	NA	NA	NA	C	coding	638	1917	74	1990	126268804	126263916	FALSE	35	AAATAAATTGCCTTTTAGGT	17	TRUE	NA	NA	NA	NA	0	0	16	21	19
PB.5039.1	chr11	-	3331	15	ISM	KIRREL3	ENST00000529097.6	3397	16	437606	2	-122032	-2	5prime_fragment	FALSE	canonical	1	10176	junction_4	7491.91	11	NA	NA	TRUE	NA	NA	NA	B	coding	733	2202	47	2248	126562868	126424580	FALSE	15	AACATGTTTGTTCTGTTCTT	NA	FALSE	NA	NA	AATAAA	-19	0	0	1	3	2
PB.5039.2	chr11	-	3367	16	ISM	KIRREL3	ENST00000525144.7	3820	17	437856	139	-122032	-2	5prime_fragment	FALSE	canonical	1	18613	junction_4	6441.02	11	NA	NA	TRUE	NA	NA	NA	B	coding	745	2238	47	2284	126562868	126424580	FALSE	15	AACATGTTTGTTCTGTTCTT	NA	FALSE	NA	NA	AATAAA	-19	0	0	1	3	6
PB.5039.8	chr11	-	1793	4	NNC	KIRREL3	novel	3397	16	NA	NA	9401	-7	at_least_one_novel_splicesite	FALSE	canonical	1	1034	junction_3	19075.1	3	NA	NA	TRUE	NA	NA	NA	B	coding	177	534	182	715	126429181	126424580	FALSE	20	ACTCCAACATGTTTGTTCTG	9453	FALSE	NA	NA	AATAAA	-14	0	1	0	0	0
PB.5239.1	chr12	+	2451	3	ISM	CACNA1C	ENST00000616390.1	2833	17	44725	-1672	19576	780	5prime_fragment	FALSE	canonical	1	26460	junction_2	13031	2	NA	NA	TRUE	NA	NA	NA	B	coding	122	369	343	711	2688711	2691199	FALSE	25	TTACCTTTGAACTCAAGTGC	3392	FALSE	NA	NA	AGTAAA	-29	0	0	0	0	2
PB.5262.1	chr12	+	5819	2	NNC	GALNT8	novel	5977	2	NA	NA	163	0	at_least_one_novel_splicesite	FALSE	canonical	1	11113	junction_1	0	12	NA	NA	TRUE	NA	NA	NA	C	coding	529	1590	704	2293	4810042	4811631	TRUE	25	AGAGGCTGTGCATTATGCCA	5	TRUE	NA	NA	AATAAA	-17	0	0	1	4	0
PB.5262.2	chr12	+	4794	3	NNC	GALNT8	novel	5977	2	NA	NA	176	-1	at_least_one_novel_splicesite	FALSE	canonical	1	159	junction_1	10142.5	2	NA	NA	TRUE	NA	NA	NA	C	coding	529	1590	691	2280	4810042	4811631	TRUE	20	CAGAGGCTGTGCATTATGCC	18	TRUE	NA	NA	AATAAA	-16	0	0	1	0	0
PB.5477.3	chr12	-	6571	15	FSM	SOX5	ENST00000537393.5	2769	15	4	-3806	4	-373	multi-exon	FALSE	canonical	1	11176	junction_14	7143.02	2	NA	NA	TRUE	NA	NA	NA	C	coding	728	2187	43	2229	23949601	23534219	FALSE	75	AAAAAAAATAGAAAAGAGAC	26	TRUE	NA	NA	AGTAAA	-6	0	0	0	0	0
PB.5477.8	chr12	-	2881	15	FSM	SOX5	ENST00000451604.7	7076	15	-2	4197	-2	-18	multi-exon	FALSE	canonical	1	11176	junction_14	6355.38	2	NA	NA	TRUE	NA	NA	NA	C	coding	763	2292	72	2363	23949601	23534219	FALSE	75	AAAAAAAAGAAAAATGAATT	-3	TRUE	NA	NA	NA	NA	0	0	0	0	0
PB.5477.9	chr12	-	2844	15	NIC	SOX5	novel	7076	15	NA	NA	110	-18	combination_of_known_junctions	FALSE	canonical	1	550	junction_14	8244.43	2	NA	NA	TRUE	NA	NA	NA	C	coding	750	2253	74	2326	23896023	23534219	FALSE	75	AAAAAAAAGAAAAATGAATT	6789	FALSE	NA	NA	NA	NA	0	0	2	0	0
PB.5497.1	chr12	-	3101	2	NIC	SOX5	novel	1696	10	NA	NA	-12	2257	combination_of_known_splicesites	FALSE	canonical	1	2356	junction_1	0	2	NA	NA	TRUE	NA	NA	NA	C	non_coding	NA	NA	NA	NA	NA	NA	NA	30	AGTCTATTTATTAATTTGTA	-13	TRUE	NA	NA	AAAAAG	-10	0	0	0	0	0
PB.5584.2	chr12	-	4300	8	FSM	PRICKLE1	ENST00000345127.9	5878	8	-26	1604	-26	-1	multi-exon	FALSE	canonical	1	22791	junction_7	34777.5	4	NA	NA	TRUE	NA	NA	NA	C	coding	827	2484	369	2852	42472504	42459809	FALSE	40	ACAAAACTACCTTTCTGAAT	283	FALSE	NA	NA	AATAAA	-14	0	0	1	1	2
PB.5680.1	chr12	+	3472	11	ISM	SCN8A	ENST00000636945.2	3578	16	22981	-876	-90	17	5prime_fragment	FALSE	canonical	1	13587	junction_5	16128.8	2	NA	NA	TRUE	NA	NA	NA	B	coding	987	2964	62	3025	51768943	51807429	FALSE	70	AAAAAGAAAACACACACACA	NA	FALSE	NA	NA	NA	NA	0	0	1	1	0
PB.5680.2	chr12	+	3337	8	ISM	SCN8A	ENST00000636945.2	3578	16	28359	-1539	5288	235	5prime_fragment	FALSE	canonical	1	13587	junction_2	17729.6	2	NA	NA	TRUE	NA	NA	NA	B	coding	734	2205	23	2227	51774282	51807429	FALSE	30	AATATTTATGACGATCGTTT	-6346	FALSE	NA	NA	NA	NA	0	0	1	1	0
PB.5753.10	chr12	-	4639	28	NIC	SMARCC2	novel	3839	29	NA	NA	0	-3	combination_of_known_junctions	FALSE	canonical	1	134601	junction_1	187735	14	NA	NA	TRUE	NA	NA	NA	C	coding	1099	3300	13	3312	56189461	56163689	FALSE	10	CCATCTTGTGGGTGCATTCT	-1	TRUE	NA	NA	NA	NA	0	0	0	0	0
PB.5753.11	chr12	-	4705	29	NIC	SMARCC2	novel	4271	30	NA	NA	0	-3	combination_of_known_junctions	FALSE	canonical	1	40859	junction_2	200793	3	NA	NA	TRUE	NA	NA	NA	C	coding	1121	3366	13	3378	56189461	56163689	FALSE	10	CCATCTTGTGGGTGCATTCT	-1	TRUE	NA	NA	NA	NA	0	0	0	0	0
PB.5753.15	chr12	-	4803	30	FSM	SMARCC2	ENST00000394023.7	4271	30	85	-617	1	-7	multi-exon	FALSE	canonical	1	40859	junction_2	226872	7	NA	NA	TRUE	NA	NA	NA	C	coding	1152	3459	22	3480	56189461	56163689	FALSE	15	AGTTCCATCTTGTGGGTGCA	-10	TRUE	NA	NA	NA	NA	0	0	1	2	0
PB.5753.16	chr12	-	4744	29	FSM	SMARCC2	ENST00000347471.8	3839	29	59	-964	-6	-7	multi-exon	FALSE	canonical	1	134601	junction_1	218133	19	NA	NA	TRUE	NA	NA	NA	C	coding	1130	3393	29	3421	56189461	56163689	FALSE	15	AGTTCCATCTTGTGGGTGCA	-17	TRUE	NA	NA	NA	NA	0	0	0	3	0
PB.5753.20	chr12	-	4001	27	NIC	SMARCC2	novel	4076	28	NA	NA	0	0	intron_retention	FALSE	canonical	1	134601	junction_1	186142	2	NA	NA	TRUE	NA	NA	NA	C	coding	602	1809	1849	3657	56174655	56163689	FALSE	90	AAAAAAAAAAAAAAAAAGTA	751	FALSE	NA	NA	NA	NA	0	0	0	0	0
PB.5753.23	chr12	-	3755	29	NNC	SMARCC2	novel	3839	29	NA	NA	-12	0	at_least_one_novel_splicesite	FALSE	canonical	1	300	junction_27	248667	2	NA	NA	TRUE	NA	NA	NA	C	coding	1006	3021	391	3411	56185056	56163689	FALSE	90	AAAAAAAAAAAAAAAAAGTA	799	FALSE	NA	NA	NA	NA	0	0	0	0	1
PB.5753.41	chr12	-	1487	2	NIC	SMARCC2	novel	4076	28	NA	NA	9296	0	intron_retention	FALSE	canonical	1	481578	junction_1	0	2	NA	NA	TRUE	NA	NA	NA	C	coding	160	483	139	621	56164693	56164211	FALSE	90	AAAAAAAAAAAAAAAAAGTA	8355	FALSE	NA	NA	NA	NA	0	0	1	0	0
PB.5753.47	chr12	-	4000	28	FSM	SMARCC2	ENST00000267064.8	4076	28	75	1	0	-1	multi-exon	FALSE	canonical	1	249118	junction_27	164760	5	NA	NA	TRUE	NA	NA	NA	C	coding	1214	3645	13	3657	56189461	56163689	FALSE	85	TAAAAAAAAAAAAAAAAAGT	-1	TRUE	NA	NA	NA	NA	1	0	0	1	1
PB.5753.69	chr12	-	3136	3	FSM	SMARCC2	ENST00000547356.1	741	3	47	-2442	0	-24	multi-exon	FALSE	canonical	1	249118	junction_2	218670	3	NA	NA	TRUE	NA	NA	NA	C	coding	106	321	13	333	56189461	56186151	FALSE	90	AAAAATACAAAAAAAAAAAA	-1	TRUE	NA	NA	NA	NA	0	0	0	0	0
PB.5753.7	chr12	-	5086	29	FSM	SMARCC2	ENST00000550164.6	5090	29	2	2	2	-2	multi-exon	FALSE	canonical	1	179516	junction_12	200650	8	NA	NA	TRUE	NA	NA	NA	C	coding	1245	3738	21	3758	56189461	56163689	FALSE	10	CATCTTGTGGGTGCATTCTG	-9	TRUE	NA	NA	NA	NA	0	0	0	4	0
PB.5787.2	chr12	+	5694	35	NNC	LRP1	novel	14897	89	NA	NA	-4166	-1	at_least_one_novel_splicesite	FALSE	canonical	1	1695	junction_10	340523	2	NA	NA	TRUE	NA	NA	NA	B	coding	1474	4425	486	4910	57197590	57212555	FALSE	95	TAAAAAAAAAAAAAAAAAAA	-3152	FALSE	NA	NA	AATAAA	-5	0	0	0	0	2
PB.5807.2	chr12	-	1806	2	NNC	AGAP2	novel	5388	18	NA	NA	6151	-2	at_least_one_novel_splicesite	FALSE	canonical	1	38187	junction_1	0	7	NA	NA	FALSE	NA	NA	NA	C	non_coding	NA	NA	NA	NA	NA	NA	NA	15	AATCCACTTGCCTCTTGTCT	9653	FALSE	NA	NA	NA	NA	2	2	1	0	0
PB.5807.3	chr12	-	2900	10	ISM	AGAP2	ENST00000547588.5	3579	19	6773	-1358	356	3	5prime_fragment	FALSE	canonical	1	98378	junction_6	102492	2	NA	NA	TRUE	NA	NA	NA	C	coding	467	1404	139	1542	57730923	57726552	FALSE	5	GGTGAGCTGCTGGTCTGTTC	9708	FALSE	NA	NA	ATTAAA	-23	0	0	1	0	1
PB.5807.9	chr12	-	3079	19	FSM	AGAP2	ENST00000547588.5	3579	19	734	-234	324	234	multi-exon	TRUE	canonical	1	69590	junction_18	89566.8	2	NA	NA	TRUE	NA	NA	NA	C	coding	849	2550	296	2845	57737217	57726552	FALSE	15	ACACTCGGATTGCTCTGGGT	4692	FALSE	NA	NA	NA	NA	0	0	1	0	1
PB.5833.4	chr12	+	4619	21	FSM	USP15	ENST00000353364.7	14950	21	58	10273	-1	1325	multi-exon	FALSE	canonical	1	134204	junction_6	122473	6	NA	NA	TRUE	NA	NA	NA	C	coding	952	2859	20	2878	62260415	62404375	FALSE	15	TTATTTAGTCTTTTATTTCT	-8	TRUE	NA	NA	AATAAA	-14	0	0	0	1	1
PB.5833.7	chr12	+	4700	22	FSM	USP15	ENST00000280377.10	14971	22	0	10271	0	1327	multi-exon	FALSE	canonical	1	199851	junction_6	122295	4	NA	NA	TRUE	NA	NA	NA	C	coding	981	2946	12	2957	62260415	62404375	FALSE	20	ATTTAGTCTTTTATTTCTTA	0	TRUE	NA	NA	AATAAA	-16	0	0	0	2	0
PB.5833.9	chr12	+	2220	7	FSM	USP15	ENST00000312635.10	2226	7	7	-1	0	1	multi-exon	FALSE	canonical	1	62729	junction_6	188204	3	NA	NA	TRUE	NA	NA	NA	C	coding	235	708	12	719	62260415	62335190	FALSE	20	CATTGTTTTTTATTTTTGAA	0	TRUE	NA	NA	NA	NA	0	0	1	0	0
PB.5864.4	chr12	-	4698	22	ISM	GRIP1	ENST00000538211.5	3410	23	82216	-1582	-25871	-23	5prime_fragment	FALSE	canonical	1	3942	junction_14	4892.67	2	NA	NA	TRUE	NA	NA	NA	B	coding	1005	3018	116	3133	66541918	66349019	FALSE	50	CCAAATAAAGAGGATATGCA	NA	FALSE	NA	NA	AATAAA	-39	0	0	0	0	0
PB.6214.1	chr12	-	5849	7	FSM	NUAK1	ENST00000261402.6	6828	7	978	1	978	-1	multi-exon	FALSE	canonical	1	108007	junction_6	16386.5	9	NA	NA	TRUE	NA	NA	NA	C	coding	661	1986	403	2388	106138653	106066802	FALSE	15	AGACCTTGCTTCTTTATTTG	468	FALSE	NA	NA	AATAAA	-20	0	0	0	5	1
PB.6214.6	chr12	-	5201	6	NIC	NUAK1	novel	6828	7	NA	NA	1148	-358	combination_of_known_splicesites	FALSE	canonical	1	2842	junction_5	54004.3	3	NA	NA	TRUE	NA	NA	NA	C	coding	530	1593	505	2097	106086853	106066802	FALSE	80	AAAAAAAAAAAAAAATCCAC	19	TRUE	NA	NA	AAAAAG	-22	0	0	0	3	0
PB.6294.12	chr12	-	3813	11	ISM	HECTD4	ENST00000550722.5	15450	76	206283	123	893	11	5prime_fragment	FALSE	canonical	1	97958	junction_6	54617.7	4	NA	NA	TRUE	NA	NA	NA	B	coding	534	1605	133	1737	112172803	112162387	FALSE	25	CTTAAGAGTTGTGTGATCAT	-6308	FALSE	NA	NA	AATAAA	-26	0	0	0	0	2
PB.6299.4	chr12	+	6106	16	FSM	PTPN11	ENST00000351677.6	6101	16	-9	4	-4	-4	multi-exon	FALSE	canonical	1	126942	junction_7	97282.7	41	NA	NA	TRUE	NA	NA	NA	C	coding	593	1782	208	1989	112419112	112504764	TRUE	15	ATGATGGCATTTGTCGTTTG	0	TRUE	NA	NA	AATAAA	-14	1	1	1	16	1
PB.6324.17	chr12	-	2374	6	FSM	MED13L	ENST00000548784.2	4250	6	1894	-18	1894	18	multi-exon	FALSE	canonical	1	303086	junction_3	47729.9	2	NA	NA	TRUE	NA	NA	NA	C	coding	277	834	120	953	115972168	115961266	FALSE	70	AACAAAAAAGGAAAAATGTA	NA	FALSE	NA	NA	TTTAAA	-35	0	0	0	0	1
PB.6324.2	chr12	-	4694	11	ISM	MED13L	ENST00000648379.1	7496	18	20495	-193	-854	22	5prime_fragment	FALSE	canonical	1	235107	junction_9	55806.7	3	NA	NA	TRUE	NA	NA	NA	C	coding	530	1593	414	2006	115982518	115961266	FALSE	15	AAGCTTTGAGTGGCTTTTTT	NA	FALSE	NA	NA	AATAAA	-15	0	0	0	1	0
PB.6324.20	chr12	-	2830	1	FSM	MED13L	ENST00000649378.1	2978	1	131	17	131	-17	mono-exon	FALSE	NA	NA	NA	NA	NA	2	NA	NA	NA	NA	NA	NA	C	non_coding	NA	NA	NA	NA	NA	NA	NA	95	AAAAAAAAAAAAAAAAAGAA	NA	FALSE	NA	NA	NA	NA	0	0	0	0	0
PB.6324.8	chr12	-	5378	15	ISM	MED13L	ENST00000648379.1	7496	18	12176	560	-70	12	5prime_fragment	FALSE	canonical	1	235107	junction_9	67321.5	4	NA	NA	TRUE	NA	NA	NA	C	coding	1111	3336	108	3443	115991656	115961266	FALSE	85	AAAAAGAAAAAAAACACAAA	NA	FALSE	NA	NA	GGGGCT	-31	0	0	0	0	0
PB.6441.2	chr12	+	2699	8	FSM	DENR	ENST00000280557.11	2719	8	16	4	-7	-4	multi-exon	FALSE	canonical	1	154109	junction_5	185521	44	NA	NA	TRUE	NA	NA	NA	C	coding	198	597	121	717	122753702	122769078	FALSE	30	ATAACGTGTGAATCATTTTT	-14	TRUE	NA	NA	ATTAAA	-14	1	0	7	8	4
PB.6441.5	chr12	+	3023	4	ISM	DENR	ENST00000280557.11	2719	8	11825	4	11802	-4	5prime_fragment	FALSE	canonical	1	154109	junction_1	206112	5	NA	NA	TRUE	NA	NA	NA	C	non_coding	NA	NA	NA	NA	NA	NA	NA	30	ATAACGTGTGAATCATTTTT	-9952	FALSE	NA	NA	ATTAAA	-14	0	1	0	0	0
PB.6533.1	chr12	+	2719	9	NIC	EP400	novel	3092	13	NA	NA	11	-9	combination_of_known_junctions	FALSE	canonical	1	37549	junction_3	55711.9	3	NA	NA	TRUE	NA	NA	NA	B	coding	859	2577	142	2718	131960620	131990665	FALSE	60	AAGAAAAAAGGAAGAAGGCC	-33	TRUE	NA	NA	AATAAA	-18	0	0	1	0	1
PB.6535.1	chr12	+	4376	9	ISM	EP400	ENST00000389562.6	12836	52	94520	645	-7490	0	5prime_fragment	FALSE	canonical	1	120948	junction_4	42117	2	NA	NA	TRUE	NA	NA	NA	B	coding	463	1392	201	1592	132062206	132077673	FALSE	15	ATATTTTTTCATTTTGTCTT	NA	FALSE	NA	NA	AATAAA	-14	0	0	0	0	0
PB.6683.12	chr13	+	4441	21	ISM	NBEA	ENST00000379939.6	10738	57	409597	33	-124492	-32	5prime_fragment	FALSE	canonical	1	62282	junction_9	13802.8	4	NA	NA	TRUE	NA	NA	NA	B	coding	818	2457	273	2729	35452172	35670991	FALSE	85	AAAAAAAGAAAAATAAAATA	2273	FALSE	NA	NA	NA	NA	0	0	0	0	0
PB.6683.15	chr13	+	1944	7	ISM	NBEA	ENST00000379939.6	10738	57	509451	87607	-24638	-87606	internal_fragment	FALSE	canonical	1	66215	junction_5	6478.19	2	NA	NA	TRUE	NA	NA	NA	B	coding	281	846	62	907	35452172	35584092	FALSE	55	TTAAAAAAAAAAAGCCTCCT	NA	FALSE	NA	NA	NA	NA	0	0	0	0	0
PB.6813.2	chr13	-	3703	18	FSM	INTS6	ENST00000311234.9	7350	18	1	3646	1	5	multi-exon	FALSE	canonical	1	9009	junction_14	68790.1	2	NA	NA	TRUE	NA	NA	NA	C	coding	887	2664	511	3174	51452525	51365752	FALSE	30	TGTGTGGTTTAGGAAATAAT	0	TRUE	NA	NA	AATAAA	-17	0	0	0	0	0
PB.6813.4	chr13	-	4776	17	NIC	INTS6	novel	7350	18	NA	NA	0	101	intron_retention	FALSE	canonical	1	9009	junction_13	70863.9	2	NA	NA	TRUE	NA	NA	NA	C	coding	577	1734	512	2245	51452525	51376043	TRUE	65	AAAAAAAAAAGAAGTTACTT	-1	TRUE	NA	NA	TTTAAA	-32	0	0	0	1	0
PB.6989.1	chr13	+	5033	2	NNC	SLITRK5	novel	21103	2	NA	NA	-1205	-16659	at_least_one_novel_splicesite	FALSE	canonical	1	22982	junction_1	0	4	NA	NA	TRUE	NA	NA	NA	B	coding	941	2826	860	3685	87675440	87678265	FALSE	45	AAATATGAGGGATGGAAGTA	-466	FALSE	NA	NA	AATAAA	-18	0	0	0	2	0
PB.6991.1	chr13	+	4066	2	NNC	SLITRK5	novel	21103	2	NA	NA	15399	-83	at_least_one_novel_splicesite	FALSE	canonical	1	11426	junction_1	0	2	NA	NA	FALSE	NA	NA	NA	B	non_coding	NA	NA	NA	NA	NA	NA	NA	20	ATTTAACCTTGTTGCTTTGA	4624	FALSE	NA	NA	ATTAAA	-28	0	0	0	0	0
PB.7249.1	chr13	+	3971	3	FSM	CHAMP1	ENST00000361283.4	3799	3	-173	1	-152	0	multi-exon	FALSE	canonical	1	56651	junction_1	34046	33	NA	NA	TRUE	NA	NA	NA	C	coding	812	2439	493	2931	114323843	114326281	FALSE	25	AGCAACATCTTCATGTGTGT	-9	TRUE	NA	NA	ATTAAA	-19	2	1	3	9	0
PB.7281.7	chr14	-	4742	25	NIC	SUPT16H	novel	4433	26	NA	NA	0	0	intron_retention	FALSE	canonical	1	153336	junction_23	277958	5	NA	NA	TRUE	NA	NA	NA	C	coding	805	2418	93	2510	21383927	21358311	TRUE	25	AAATTCACCTGTGACCGTTC	-1	TRUE	NA	NA	AATAAA	-29	0	0	0	2	0
PB.7281.8	chr14	-	4430	26	FSM	SUPT16H	ENST00000216297.7	4433	26	0	3	0	0	multi-exon	FALSE	canonical	1	153336	junction_24	274845	71	NA	NA	TRUE	NA	NA	NA	C	coding	1047	3144	93	3236	21383927	21352673	FALSE	25	AAATTCACCTGTGACCGTTC	-1	TRUE	NA	NA	AATAAA	-29	0	0	5	12	6
PB.7282.2	chr14	-	3595	15	ISM	CHD8	ENST00000555935.2	5458	28	9580	-404	1819	1	5prime_fragment	FALSE	canonical	1	260582	junction_12	95662.1	5	NA	NA	TRUE	NA	NA	NA	C	coding	999	3000	180	3179	21400051	21385613	FALSE	10	CCACTCTTCCTTTGTTCTAT	-2912	FALSE	NA	NA	AATAAA	-18	0	0	0	1	1
PB.7282.5	chr14	-	3022	9	ISM	CHD8	ENST00000555935.2	5458	28	14726	-401	-150	-1	5prime_fragment	FALSE	canonical	1	389954	junction_7	81592.9	2	NA	NA	TRUE	NA	NA	NA	C	coding	817	2454	156	2609	21395009	21385613	FALSE	5	TTTCCACTCTTCCTTTGTTC	2234	FALSE	NA	NA	AATAAA	-15	0	0	2	0	0
PB.7284.2	chr14	-	2805	5	ISM	CHD8	ENST00000646647.1	8471	38	4	40147	4	-21	3prime_fragment	FALSE	canonical	1	97548	junction_1	56585.8	3	NA	NA	TRUE	NA	NA	NA	C	coding	589	1770	307	2076	21431643	21426074	FALSE	90	TCAAAAAAAAAAAAAAAAAA	-11	TRUE	NA	NA	NA	NA	0	0	0	0	0
PB.7369.5	chr14	+	4442	1	FSM	FOXG1	ENST00000313071.6	4890	1	2429	-1981	2429	1981	mono-exon	FALSE	NA	NA	NA	NA	NA	2	NA	NA	NA	NA	NA	NA	C	coding	299	900	34	933	28767850	28768749	NA	25	AAATATGTTTCTTCAGCCTG	-11	TRUE	NA	NA	NA	NA	0	0	0	0	0
PB.7685.1	chr14	+	3489	22	FSM	GPHN	ENST00000315266.9	4193	22	705	-1	-26	1	multi-exon	FALSE	canonical	1	14049	junction_7	40953.2	22	NA	NA	TRUE	NA	NA	NA	C	coding	736	2211	417	2627	66508528	67180937	FALSE	30	AAAATGTAATGTGTTGGCCT	0	TRUE	NA	NA	AATAAA	-23	0	0	4	5	3
PB.7685.4	chr14	+	4872	9	NIC	GPHN	novel	2459	25	NA	NA	-10	66897	combination_of_known_junctions	FALSE	canonical	1	9898	junction_8	61223.3	2	NA	NA	TRUE	NA	NA	NA	C	coding	370	1113	35	1147	66508528	66985930	FALSE	90	AAAAAAAAAAAAAAAAAACC	-10	FALSE	NA	NA	AATATA	-42	0	0	0	2	0
PB.7685.42	chr14	+	2242	14	ISM	GPHN	ENST00000544752.6	2514	21	200503	-704	-35051	-1	5prime_fragment	FALSE	canonical	1	118721	junction_2	27384	4	NA	NA	TRUE	NA	NA	NA	C	coding	453	1362	21	1382	67023618	67180937	FALSE	35	TAAAAATGTAATGTGTTGGC	NA	FALSE	NA	NA	AATAAA	-21	1	0	1	0	1
PB.7685.5	chr14	+	3135	23	NIC	GPHN	novel	2459	25	NA	NA	0	0	intron_retention	FALSE	canonical	1	6819	junction_5	59753.9	5	NA	NA	TRUE	NA	NA	NA	C	coding	749	2250	25	2274	66508528	67180937	FALSE	35	AAAAATGTAATGTGTTGGCC	0	TRUE	NA	NA	AATAAA	-22	0	2	0	0	2
PB.7685.6	chr14	+	3153	23	NIC	GPHN	novel	2459	25	NA	NA	0	0	intron_retention	FALSE	canonical	1	6930	junction_9	59404.2	3	NA	NA	TRUE	NA	NA	NA	C	coding	755	2268	25	2292	66508528	67180937	FALSE	35	AAAAATGTAATGTGTTGGCC	0	TRUE	NA	NA	AATAAA	-22	0	0	1	0	1
PB.7685.7	chr14	+	3191	23	FSM	GPHN	ENST00000478722.5	4297	23	1100	6	0	-1	multi-exon	FALSE	canonical	1	118721	junction_11	27576.7	4	NA	NA	TRUE	NA	NA	NA	C	coding	769	2310	22	2331	66508528	67180937	FALSE	35	TAAAAATGTAATGTGTTGGC	3	TRUE	NA	NA	AATAAA	-21	0	0	0	0	2
PB.7823.3	chr14	-	4158	1	FSM	IRF2BPL	ENST00000238647.5	4166	1	6	2	6	-2	mono-exon	FALSE	NA	NA	NA	NA	NA	21	NA	NA	NA	NA	NA	NA	C	coding	796	2391	911	3301	77027792	77025402	NA	30	AACTGCGCTGAGTCAGCAAT	-4	TRUE	NA	NA	AATAAA	-14	0	0	0	6	0
PB.7896.1	chr14	+	3813	7	NIC	NRXN3	novel	3211	8	NA	NA	110	-28	combination_of_known_splicesites	FALSE	canonical	1	15714	junction_5	21102.7	2	NA	NA	TRUE	NA	NA	NA	B	coding	365	1098	770	1867	79280292	79853648	TRUE	75	AAAAAACAAAACTACAACAA	-789	FALSE	NA	NA	NA	NA	0	0	0	2	0
PB.7896.13	chr14	+	1801	5	NIC	NRXN3	novel	5254	20	NA	NA	153184	-28	combination_of_known_junctions	FALSE	canonical	1	8965	junction_4	25737.7	3	NA	NA	TRUE	NA	NA	NA	B	coding	296	891	460	1350	79697749	79861964	FALSE	75	AAAAAACAAAACTACAACAA	-3474	FALSE	NA	NA	NA	NA	0	0	2	1	0
PB.7896.2	chr14	+	3852	8	NIC	NRXN3	novel	3211	8	NA	NA	161	-28	combination_of_known_splicesites	FALSE	canonical	1	15714	junction_6	19185.5	2	NA	NA	TRUE	NA	NA	NA	B	coding	395	1188	719	1906	79280292	79853648	TRUE	75	AAAAAACAAAACTACAACAA	-1	TRUE	NA	NA	NA	NA	0	0	0	1	0
PB.7896.30	chr14	+	936	3	ISM	NRXN3	ENST00000428277.6	4219	7	417928	2002	383783	-28	5prime_fragment	FALSE	canonical	1	8296	junction_2	30363.5	3	NA	NA	TRUE	NA	NA	NA	B	coding	157	474	12	485	79697845	79861964	FALSE	75	AAAAAACAAAACTACAACAA	NA	FALSE	NA	NA	NA	NA	1	1	1	0	0
PB.7976.2	chr14	+	2793	16	NNC	UNC79	novel	3714	4	NA	NA	-43358	2	at_least_one_novel_splicesite	FALSE	canonical	1	28	junction_1	8435.92	2	NA	NA	TRUE	NA	NA	NA	B	coding	568	1707	113	1819	93653743	93706904	FALSE	5	TTTGTGAGCCTGGGGTTTTT	NA	FALSE	NA	NA	ATTAAA	-17	1	0	0	1	0
PB.8053.2	chr14	+	8271	50	ISM	DYNC1H1	ENST00000360184.10	19940	78	43686	5652	10	-1	5prime_fragment	FALSE	canonical	1	569696	junction_2	417067	2	NA	NA	TRUE	NA	NA	NA	C	coding	2680	8043	1	8043	102008259	102050563	FALSE	5	AGCCGGCTCCGCCTCTTCTG	-2055	FALSE	NA	NA	AATAAA	-13	0	0	0	2	0
PB.8068.1	chr14	-	3645	17	ISM	CDC42BPB	ENST00000361246.7	6844	37	97841	0	-3418	0	5prime_fragment	FALSE	canonical	1	243751	junction_14	171964	2	NA	NA	TRUE	NA	NA	NA	B	coding	725	2178	136	2313	102954631	102933712	FALSE	10	CCCAGTGGTCCGTTTGGATG	8983	FALSE	NA	NA	AATAAA	-25	0	0	0	2	0
PB.8068.10	chr14	-	6617	36	NIC	CDC42BPB	novel	6844	37	NA	NA	137	-12	intron_retention	FALSE	canonical	1	166393	junction_14	143688	2	NA	NA	TRUE	NA	NA	NA	B	coding	1685	5058	240	5297	103057173	102933712	FALSE	25	AGTTTTAAAGTTCCCAGTGG	15	TRUE	NA	NA	AATAAA	-13	0	0	0	1	0
PB.8143.1	chr15	-	6853	31	FSM	CYFIP1	ENST00000617928.5	6826	31	-35	8	-21	-8	multi-exon	TRUE	canonical	0	0	junction_1	0	2	NA	NA	TRUE	NA	NA	NA	C	coding	1253	3762	124	3885	22947285	22870028	FALSE	35	AATAGAAATCGTCATGTGCT	300	FALSE	NA	NA	AATAAA	-6	0	0	0	1	0
PB.8143.3	chr15	-	4449	31	NIC	CYFIP1	novel	4515	32	NA	NA	-64	0	combination_of_known_junctions	FALSE	canonical	0	0	junction_1	0	2	NA	NA	TRUE	NA	NA	NA	C	coding	1253	3762	126	3887	22947285	22870028	FALSE	20	ATTTGTGTTCATTTATTTAC	-424	FALSE	NA	NA	AATAAA	-14	0	0	0	0	0
PB.8155.1	chr15	-	4317	1	FSM	MAGEL2	ENST00000650528.1	4319	1	0	2	0	-2	mono-exon	FALSE	NA	NA	NA	NA	NA	7	NA	NA	NA	NA	NA	NA	A	coding	1249	3750	126	3875	23647742	23643993	NA	30	AACAGAAGTGTTTGTCTTTA	-1	TRUE	NA	NA	NA	NA	0	0	1	1	2
PB.8182.10	chr15	-	3367	14	NIC	UBE3A	novel	2986	15	NA	NA	2	-3	combination_of_known_splicesites	FALSE	canonical	1	7101	junction_11	149639	3	NA	NA	TRUE	NA	NA	NA	C	coding	852	2556	811	3366	25405462	25339140	FALSE	80	AAAACAAAACAAAACAAAAT	-16	TRUE	NA	NA	NA	NA	0	0	0	1	0
PB.8182.11	chr15	-	3385	13	FSM	UBE3A	ENST00000648336.1	5209	13	-68	1892	-41	-3	multi-exon	FALSE	canonical	1	94074	junction_12	129008	11	NA	NA	TRUE	NA	NA	NA	C	coding	872	2616	769	3384	25409107	25339140	FALSE	80	AAAACAAAACAAAACAAAAT	1	TRUE	NA	NA	NA	NA	0	0	0	3	1
PB.8182.12	chr15	-	3165	11	FSM	UBE3A	ENST00000649550.1	5025	11	-32	1892	-5	-3	multi-exon	FALSE	canonical	1	103543	junction_10	119234	39	NA	NA	TRUE	NA	NA	NA	C	coding	852	2556	609	3164	25405462	25339140	FALSE	80	AAAACAAAACAAAACAAAAT	37	FALSE	NA	NA	NA	NA	1	0	3	5	4
PB.8182.4	chr15	-	2138	2	ISM	UBE3A	ENST00000636667.1	5726	3	5814	3525	5814	-6	5prime_fragment	FALSE	canonical	1	481059	junction_1	0	10	NA	NA	TRUE	NA	NA	NA	C	non_coding	NA	NA	NA	NA	NA	NA	NA	30	AAGAAATGTGTGCTCTTCAG	5806	FALSE	NA	NA	AATAAA	-7	0	0	1	2	3
PB.8182.7	chr15	-	5302	13	NIC	UBE3A	novel	5075	14	NA	NA	-2	-3	intron_retention	FALSE	canonical	1	94074	junction_12	134152	2	NA	NA	TRUE	NA	NA	NA	C	coding	852	2556	2746	5301	25405462	25339140	FALSE	80	AAAACAAAACAAAACAAAAT	-1	TRUE	NA	NA	NA	NA	0	0	0	0	0
PB.8182.8	chr15	-	3758	10	FSM	UBE3A	ENST00000635914.1	9352	10	183	5411	103	-3	multi-exon	FALSE	canonical	1	103543	junction_9	113482	2	NA	NA	TRUE	NA	NA	NA	C	coding	813	2442	375	2816	25405462	25340081	FALSE	80	AAAACAAAACAAAACAAAAT	271	FALSE	NA	NA	NA	NA	0	0	0	0	0
PB.8182.9	chr15	-	3494	14	FSM	UBE3A	ENST00000630424.2	5075	14	-311	1892	0	-3	multi-exon	FALSE	canonical	1	15357	junction_11	148534	11	NA	NA	TRUE	NA	NA	NA	C	coding	852	2556	938	3493	25405462	25339140	FALSE	80	AAAACAAAACAAAACAAAAT	-18	TRUE	NA	NA	NA	NA	0	0	1	2	0
PB.8183.1	chr15	-	1954	6	ISM	ATP10A	ENST00000356865.10	6680	21	175387	1442	-3786	-1442	5prime_fragment	FALSE	canonical	1	52071	junction_4	11031.6	2	NA	NA	TRUE	NA	NA	NA	B	coding	412	1239	90	1328	25687732	25679341	FALSE	35	AAAGACAGTGTGTCCAGTTA	-5543	FALSE	NA	NA	AATAAA	-16	1	1	0	0	0
PB.8186.6	chr15	-	5760	9	FSM	GABRB3	ENST00000311550.10	5767	9	6	1	-3	-1	multi-exon	FALSE	canonical	1	85230	junction_8	36076.5	24	NA	NA	TRUE	NA	NA	NA	C	coding	473	1422	99	1520	26772962	26547793	FALSE	40	ACCTAAATGTGAAGACTGAT	5	TRUE	NA	NA	ATTAAA	-14	0	0	0	9	1
PB.8186.7	chr15	-	5722	9	FSM	GABRB3	ENST00000299267.8	4494	9	3	-1231	3	-2	multi-exon	FALSE	canonical	1	15202	junction_8	52183.1	3	NA	NA	TRUE	NA	NA	NA	C	coding	473	1422	62	1483	26773724	26547793	FALSE	40	GACCTAAATGTGAAGACTGA	7400	FALSE	NA	NA	ATTAAA	-13	0	0	0	1	0
PB.8229.1	chr15	+	2215	10	FSM	CHRNA7	ENST00000306901.8	6181	10	-20	3986	1	-16	multi-exon	FALSE	canonical	1	109	junction_7	6398.78	2	NA	NA	TRUE	NA	NA	NA	C	coding	502	1509	133	1641	32030595	32168458	FALSE	90	AAAAAAAAAAAAAAAAGACA	-52	FALSE	NA	NA	NA	NA	0	0	0	0	2
PB.8275.13	chr15	-	2887	13	FSM	MEIS2	ENST00000557796.6	2666	13	157	-378	157	0	multi-exon	FALSE	canonical	1	9486	junction_12	60015.6	3	NA	NA	TRUE	NA	NA	NA	C	coding	393	1182	241	1422	37098909	36894754	TRUE	10	ATTTTTTGTTAGGCTTTTGC	-44	TRUE	NA	NA	AATAAA	-14	0	0	0	0	2
PB.8275.17	chr15	-	1712	5	NNC	MEIS2	novel	558	5	NA	NA	-21001	-1	at_least_one_novel_splicesite	FALSE	canonical	1	54	junction_4	56013.9	2	NA	NA	TRUE	NA	NA	NA	C	non_coding	NA	NA	NA	NA	NA	NA	NA	10	GATTTTTTGTTAGGCTTTTG	NA	FALSE	NA	NA	AATAAA	-13	0	0	0	0	0
PB.8275.18	chr15	-	2768	12	FSM	MEIS2	ENST00000561208.6	5486	12	888	1830	60	-2	multi-exon	FALSE	canonical	1	70822	junction_1	55456.3	4	NA	NA	TRUE	NA	NA	NA	C	coding	477	1434	196	1629	37099466	36892173	FALSE	10	TGATTTTTTGTTAGGCTTTT	1647	FALSE	NA	NA	AATAAA	-12	0	0	0	0	1
PB.8275.24	chr15	-	1863	12	FSM	MEIS2	ENST00000559085.5	2538	12	88	587	88	5	multi-exon	FALSE	canonical	1	89839	junction_3	45109.6	3	NA	NA	TRUE	NA	NA	NA	C	coding	388	1167	43	1209	37098172	36894754	TRUE	55	AAAAAAAAATATATCCTTGT	-15	TRUE	NA	NA	NA	NA	0	0	0	0	0
PB.8275.4	chr15	-	3757	13	FSM	MEIS2	ENST00000424352.6	2917	13	-16	-824	3	-4	multi-exon	FALSE	canonical	1	89839	junction_3	48091.2	22	NA	NA	TRUE	NA	NA	NA	C	coding	401	1206	1081	2286	37099466	36894754	TRUE	5	TGTTAGGCTTTTGCGTTTTT	0	TRUE	NA	NA	AATAAA	-20	0	0	0	0	0
PB.8275.5	chr15	-	3739	13	NIC	MEIS2	novel	2917	13	NA	NA	0	-4	combination_of_known_junctions	FALSE	canonical	1	93996	junction_12	45131.5	12	NA	NA	TRUE	NA	NA	NA	C	coding	394	1185	1084	2268	37099466	36894754	TRUE	5	TGTTAGGCTTTTGCGTTTTT	-3	TRUE	NA	NA	AATAAA	-20	0	0	0	0	0
PB.8275.6	chr15	-	2800	13	NIC	MEIS2	novel	2666	13	NA	NA	271	-4	combination_of_known_junctions	FALSE	canonical	1	9486	junction_12	62020.1	2	NA	NA	TRUE	NA	NA	NA	C	coding	400	1203	127	1329	37098909	36894754	TRUE	5	TGTTAGGCTTTTGCGTTTTT	2273	FALSE	NA	NA	AATAAA	-20	0	0	0	0	0
PB.8275.75	chr15	-	2167	8	ISM	MEIS2	ENST00000559561.5	1442	12	-607	141657	202	-18	3prime_fragment	FALSE	canonical	1	93996	junction_7	45733.7	12	NA	NA	TRUE	NA	NA	NA	C	coding	327	984	863	1846	37099466	37036730	FALSE	90	AAAAAAAAAAAAAAAAAAGC	980	FALSE	NA	NA	NA	NA	0	0	0	0	0
PB.8275.76	chr15	-	1712	8	NIC	MEIS2	novel	4829	13	NA	NA	-8	-18	combination_of_known_junctions	FALSE	canonical	1	3712	junction_7	89530.9	2	NA	NA	TRUE	NA	NA	NA	C	coding	145	438	954	1391	37093673	37036730	FALSE	90	AAAAAAAAAAAAAAAAAAGC	1	TRUE	NA	NA	NA	NA	0	1	0	1	0
PB.8368.1	chr15	-	2295	24	ISM	UBR1	ENST00000546274.6	3332	29	38179	185	-8130	-185	5prime_fragment	FALSE	canonical	1	102314	junction_19	25864.7	2	NA	NA	TRUE	NA	NA	NA	B	coding	711	2133	161	2293	43059765	43015843	FALSE	55	AAAAAGAAAAGCTGAAGCTG	3109	FALSE	NA	NA	GATAAA	-15	0	1	0	0	0
PB.8368.2	chr15	-	3040	28	ISM	UBR1	ENST00000546274.6	3332	29	78	1439	3	-1439	3prime_fragment	FALSE	canonical	1	102314	junction_18	24985.2	2	NA	NA	TRUE	NA	NA	NA	B	coding	1009	3027	14	3040	43106022	43017095	FALSE	40	GTATGACACTGTAATAACAC	-1	TRUE	NA	NA	NA	NA	0	0	0	0	1
PB.8381.11	chr15	+	7519	3	ISM	MAP1A	ENST00000300231.6	10266	6	6145	1	6145	-1	5prime_fragment	FALSE	canonical	1	471155	junction_2	19373.5	2	NA	NA	TRUE	NA	NA	NA	B	coding	1854	5565	569	6133	43524321	43530224	FALSE	25	AGATAGTGTAGTGCTGCTTA	-7134	FALSE	NA	NA	AATAAA	-14	0	0	0	2	0
PB.8381.2	chr15	+	4912	5	ISM	MAP1A	ENST00000382031.5	10553	7	125	5855	125	-5846	3prime_fragment	FALSE	canonical	1	45074	junction_1	93135	2	NA	NA	TRUE	NA	NA	NA	B	coding	1430	4290	621	4910	43521474	43525763	FALSE	60	AAAAGACAAAGACTTAGAAG	-1	TRUE	NA	NA	AAAAAG	-38	0	0	0	2	0
PB.8381.3	chr15	+	4741	4	ISM	MAP1A	ENST00000300231.6	10266	6	18	5846	18	-5846	3prime_fragment	FALSE	canonical	1	137356	junction_1	54206.5	9	NA	NA	TRUE	NA	NA	NA	B	coding	1430	4290	450	4739	43521474	43525763	FALSE	60	AAAAGACAAAGACTTAGAAG	-2	TRUE	NA	NA	AAAAAG	-38	0	0	0	8	1
PB.8381.5	chr15	+	1698	4	NNC	MAP1A	novel	10266	6	NA	NA	29	-8901	at_least_one_novel_splicesite	FALSE	canonical	1	2056	junction_3	74139.3	3	NA	NA	TRUE	NA	NA	NA	B	coding	412	1236	462	1697	43521474	43522709	FALSE	70	AAGAAAAAAAAGACAAGGAG	9	TRUE	NA	NA	AAAAAG	-29	0	1	2	0	0
PB.8448.1	chr15	-	2210	8	ISM	FBN1	ENST00000559133.5	4901	30	42237	8	7137	-8	5prime_fragment	FALSE	canonical	1	647592	junction_3	74582.3	2	NA	NA	TRUE	NA	NA	NA	A	coding	240	723	580	1302	48415693	48410990	FALSE	10	TTTAGTTTACCCCTTGGCTT	2319	FALSE	NA	NA	AATAAA	-17	0	0	2	0	0
PB.8489.1	chr15	-	3072	12	FSM	LEO1	ENST00000299601.10	2165	12	0	-907	0	907	multi-exon	FALSE	canonical	1	320081	junction_11	43469.3	2	NA	NA	TRUE	NA	NA	NA	C	coding	666	2001	34	2034	51971745	51938156	FALSE	20	TGTAATCCTAGCACTTTGGG	-5	TRUE	NA	NA	NA	NA	0	0	2	0	0
PB.8494.11	chr15	-	2091	11	ISM	MYO5A	ENST00000399229.6	1758	12	4985	-526	4985	134	5prime_fragment	FALSE	canonical	1	144353	junction_10	54988.9	2	NA	NA	TRUE	NA	NA	NA	B	coding	440	1323	243	1565	52336550	52313696	FALSE	20	TAATTCCTCATTTGTGTCAC	-5876	FALSE	NA	NA	AATAAA	-17	0	0	1	0	1
PB.8494.17	chr15	-	3925	28	ISM	MYO5A	ENST00000553916.5	5989	41	-250	38159	-41	-13653	3prime_fragment	FALSE	canonical	1	53553	junction_27	57513.4	3	NA	NA	TRUE	NA	NA	NA	B	coding	1213	3639	286	3924	52528806	52351464	FALSE	70	AAAACAAAAAACTGAAGAAT	1	TRUE	NA	NA	AATGAA	-43	0	0	1	2	0
PB.8733.1	chr15	-	5184	21	FSM	SIN3A	ENST00000394947.7	6737	21	0	1553	0	1	multi-exon	FALSE	canonical	1	115879	junction_20	91351	4	NA	NA	TRUE	NA	NA	NA	C	coding	1273	3822	316	4137	75430375	75371979	FALSE	40	AATAAACTCTCAACCCACGT	-15	TRUE	NA	NA	AATAAA	-24	0	0	0	1	0
PB.8758.1	chr15	-	1456	6	FSM	CIB2	ENST00000258930.7	1598	6	99	43	-12	0	multi-exon	FALSE	canonical	1	74536	junction_5	49961.2	7	NA	NA	TRUE	NA	NA	NA	C	coding	187	564	231	794	78131215	78105311	FALSE	15	TTTGCTCTCCATGTATGCTA	-1	TRUE	NA	NA	AGTAAA	-16	1	0	0	0	2
PB.8911.4	chr15	+	5616	5	FSM	ST8SIA2	ENST00000539113.5	1089	5	-188	-4339	-28	-4	multi-exon	FALSE	canonical	1	1161	junction_1	8428.45	3	NA	NA	TRUE	NA	NA	NA	C	coding	354	1065	213	1277	92394065	92464385	FALSE	25	TTAATACCTGTAGAGGGCTT	-28	TRUE	NA	NA	NA	NA	0	0	0	0	0
PB.8911.6	chr15	+	5638	6	FSM	ST8SIA2	ENST00000268164.8	5655	6	13	4	13	-4	multi-exon	FALSE	canonical	1	11367	junction_1	3943.84	17	NA	NA	TRUE	NA	NA	NA	C	coding	375	1128	172	1299	92394065	92464385	FALSE	25	TTAATACCTGTAGAGGGCTT	13	TRUE	NA	NA	NA	NA	0	0	0	1	0
PB.8913.12	chr15	+	4734	33	ISM	CHD2	ENST00000626874.2	7764	38	135	19961	0	-33	3prime_fragment	FALSE	canonical	1	210330	junction_13	67881.9	12	NA	NA	TRUE	NA	NA	NA	C	coding	1387	4161	573	4733	92901238	93002200	FALSE	70	TGAAAAAAAAACAGAAGAAG	0	TRUE	NA	NA	NA	NA	0	0	1	7	0
PB.8913.15	chr15	+	2119	2	FSM	CHD2	ENST00000627622.1	1740	2	3	-382	0	-4	multi-exon	FALSE	canonical	1	292534	junction_1	0	6	NA	NA	TRUE	NA	NA	NA	C	non_coding	NA	NA	NA	NA	NA	NA	NA	25	AAAATTGTTGCTCCCTTGAG	0	TRUE	NA	NA	ATTAAA	-12	0	0	0	0	0
PB.8913.22	chr15	+	1477	12	ISM	CHD2	ENST00000636306.1	1755	15	4362	35	4362	-35	5prime_fragment	FALSE	canonical	1	248233	junction_9	48411.1	2	NA	NA	TRUE	NA	NA	NA	C	coding	454	1362	114	1475	92979204	93002197	FALSE	75	AATGAAAAAAAAACAGAAGA	NA	FALSE	NA	NA	NA	NA	0	2	0	0	0
PB.8913.25	chr15	+	367	3	ISM	CHD2	ENST00000629104.1	649	6	1109	2443	1109	-31	internal_fragment	FALSE	canonical	1	328224	junction_1	40110.5	3	NA	NA	TRUE	NA	NA	NA	C	coding	107	321	47	367	92998457	93002203	FALSE	80	AAAAAAAAACAGAAGAAGAA	-145	FALSE	NA	NA	NA	NA	1	1	0	1	0
PB.8915.1	chr15	+	4014	3	ISM	CHD2	ENST00000627460.1	760	5	2336	-3250	2336	-4	5prime_fragment	FALSE	canonical	1	442903	junction_2	18567	4	NA	NA	TRUE	NA	NA	NA	C	coding	213	642	86	727	93014849	93024705	FALSE	30	AGAATTGGGCTAACACGTTG	NA	FALSE	NA	NA	ATTAAA	-21	0	0	1	0	1
PB.10026.3	chr16	-	4553	10	FSM	SLC7A5	ENST00000261622.5	4556	10	2	1	2	-1	multi-exon	FALSE	canonical	1	1488895	junction_9	437047	101	NA	NA	TRUE	NA	NA	NA	C	coding	507	1524	84	1607	87869422	87832970	FALSE	10	ACCGCTGATGTTCTGTGTTC	-1	TRUE	NA	NA	AAGAAA	-15	1	0	5	50	11
PB.10050.1	chr16	-	3796	5	ISM	ANKRD11	ENST00000378330.7	9131	14	208832	-9	-1772	9	5prime_fragment	FALSE	canonical	1	104	junction_1	9931.48	24	NA	NA	TRUE	NA	NA	NA	C	coding	945	2838	102	2939	89281387	89268478	FALSE	20	TACAGTGCGTCCCTCCAGGA	3203	FALSE	NA	NA	NA	NA	0	4	2	3	6
PB.10050.12	chr16	-	2563	9	ISM	ANKRD11	ENST00000301030.10	9301	13	1	16809	1	67	3prime_fragment	FALSE	canonical	1	138736	junction_8	129788	5	NA	NA	TRUE	NA	NA	NA	C	coding	701	2103	461	2563	89317019	89284439	FALSE	70	AAAATGAAATTAGAAGAAAA	0	TRUE	NA	NA	AAAAAG	-15	0	0	5	0	0
PB.10050.13	chr16	-	3043	2	ISM	ANKRD11	ENST00000568100.2	1082	3	352	28	53	-19	intron_retention	FALSE	canonical	1	440102	junction_1	0	2	NA	NA	TRUE	NA	NA	NA	C	coding	171	513	2530	3042	89286096	89285195	FALSE	75	AAAAAAATAAAGTGAAAAAG	-3934	FALSE	NA	NA	NA	NA	0	1	0	0	0
PB.10050.2	chr16	-	2604	11	NIC	ANKRD11	novel	9301	13	NA	NA	-25	4	combination_of_known_junctions	FALSE	canonical	1	104	junction_1	205297	2	NA	NA	TRUE	NA	NA	NA	C	coding	421	1266	487	1752	89317019	89268478	FALSE	10	CTTTGTACAGTGCGTCCCTC	-26	TRUE	NA	NA	NA	NA	0	0	0	0	2
PB.10050.22	chr16	-	3190	8	FSM	ANKRD11	ENST00000643964.1	2871	8	-259	-60	-19	-2	multi-exon	FALSE	canonical	1	49270	junction_4	189167	2	NA	NA	TRUE	NA	NA	NA	C	coding	233	702	680	1381	89305232	89288468	FALSE	5	TGGTCTTTGTTTCCTCTATT	-20	TRUE	NA	NA	AATAAA	-24	0	0	1	0	1
PB.10050.23	chr16	-	2864	7	ISM	ANKRD11	ENST00000642600.1	8724	13	120	18542	-37	-3	3prime_fragment	FALSE	canonical	1	138736	junction_6	156695	10	NA	NA	TRUE	NA	NA	NA	C	coding	267	804	257	1060	89317019	89288468	FALSE	15	AAACTTGGTCTTTGTTTCCT	1146	FALSE	NA	NA	AATAAA	-19	0	0	2	0	8
PB.10050.29	chr16	-	2797	5	NIC	ANKRD11	novel	1097	4	NA	NA	-26	-11	combination_of_known_junctions	FALSE	canonical	1	102204	junction_1	151591	6	NA	NA	TRUE	NA	NA	NA	C	coding	381	1146	1387	2532	89300289	89299144	FALSE	30	ATGATTAAGAACTCCGCGTG	-27	TRUE	NA	NA	AATAAA	-11	0	0	3	0	3
PB.10056.10	chr16	-	2430	5	ISM	CHMP1A	ENST00000397901.8	2342	7	5823	4	-2292	-4	5prime_fragment	FALSE	canonical	1	722477	junction_3	101136	2	NA	NA	TRUE	NA	NA	NA	C	coding	202	609	195	803	89651691	89646066	FALSE	25	GAAACTTTCTCAAGCTTTGC	5810	FALSE	NA	NA	AATAAA	-15	0	0	0	1	1
PB.10056.3	chr16	-	2808	6	NIC	CHMP1A	novel	2342	7	NA	NA	8	-3	intron_retention	FALSE	canonical	1	84389	junction_5	330812	4	NA	NA	TRUE	NA	NA	NA	C	coding	181	546	102	647	89657588	89647038	TRUE	25	AAACTTTCTCAAGCTTTGCT	6	TRUE	NA	NA	AATAAA	-16	0	0	1	1	0
PB.10056.4	chr16	-	2310	6	FSM	CHMP1A	ENST00000535997.6	2295	6	10	-25	-2	-3	multi-exon	FALSE	canonical	1	47524	junction_5	323016	15	NA	NA	TRUE	NA	NA	NA	C	coding	132	399	284	682	89649410	89646066	FALSE	25	AAACTTTCTCAAGCTTTGCT	-4	TRUE	NA	NA	AATAAA	-16	0	1	1	3	4
PB.10056.5	chr16	-	2354	7	FSM	CHMP1A	ENST00000397901.8	2342	7	-15	3	-2	-3	multi-exon	FALSE	canonical	1	84389	junction_6	353726	121	NA	NA	TRUE	NA	NA	NA	C	coding	196	591	136	726	89657588	89646066	FALSE	25	AAACTTTCTCAAGCTTTGCT	-28	TRUE	NA	NA	AATAAA	-16	2	15	10	15	39
PB.9014.1	chr16	+	2981	9	ISM	CACNA1H	ENST00000564231.5	3343	18	3761	-687	3220	0	5prime_fragment	FALSE	canonical	1	36763	junction_7	36864	2	NA	NA	TRUE	NA	NA	NA	B	coding	709	2130	75	2204	1213902	1220994	FALSE	20	ACTTGGATTCCTGCCATCAG	1307	FALSE	NA	NA	AATAAA	-23	0	0	0	0	0
PB.9014.2	chr16	+	2417	4	ISM	CACNA1H	ENST00000569107.5	3391	17	7942	-678	7401	-3	5prime_fragment	FALSE	canonical	1	88392	junction_2	29720.9	3	NA	NA	TRUE	NA	NA	NA	B	coding	540	1623	27	1649	1218035	1220994	FALSE	35	AAGAAATGCACTTGGATTCC	5488	FALSE	NA	NA	AATAAA	-14	0	1	1	1	0
PB.9014.4	chr16	+	2248	2	ISM	CACNA1H	ENST00000564231.5	3343	18	8607	-687	8066	0	5prime_fragment	FALSE	canonical	1	118169	junction_1	0	2	NA	NA	TRUE	NA	NA	NA	B	coding	421	1266	206	1471	1218879	1220994	FALSE	20	ACTTGGATTCCTGCCATCAG	-9955	FALSE	NA	NA	AATAAA	-23	0	0	0	1	0
PB.9045.1	chr16	+	2889	4	FSM	TSC2	ENST00000461648.3	2793	4	-7	-89	0	-4	multi-exon	FALSE	canonical	1	164288	junction_1	60423.3	5	NA	NA	TRUE	NA	NA	NA	C	coding	239	720	118	837	2048616	2053836	FALSE	90	TCAAAAAAAAAAAAAAAAAA	-7	TRUE	NA	NA	NA	NA	0	0	0	0	0
PB.9045.2	chr16	+	5506	41	FSM	TSC2	ENST00000644043.1	5457	41	-56	7	0	0	multi-exon	FALSE	canonical	1	28834	junction_30	184228	4	NA	NA	TRUE	NA	NA	NA	C	coding	1764	5295	111	5405	2048616	2088610	FALSE	25	AGTCAGACAGCTCTTTTATT	0	TRUE	NA	NA	AATAAA	-44	0	1	1	2	0
PB.9045.20	chr16	+	2813	10	FSM	TSC2	ENST00000569930.2	3388	10	577	-2	38	2	multi-exon	FALSE	canonical	1	491822	junction_1	94890.6	2	NA	NA	TRUE	NA	NA	NA	C	coding	582	1749	981	2729	2083487	2088610	FALSE	35	ATAGAGGCACAGATTGCAGT	-9025	FALSE	NA	NA	AATAAA	-27	0	0	0	0	0
PB.9045.22	chr16	+	2603	8	NIC	TSC2	novel	3388	10	NA	NA	2	1	intron_retention	FALSE	canonical	1	491822	junction_1	103027	2	NA	NA	TRUE	NA	NA	NA	C	coding	193	582	1928	2509	2086373	2088610	FALSE	30	AGATTGCAGTCAGACAGCTC	-7732	FALSE	NA	NA	AATAAA	-37	0	0	0	0	0
PB.9045.3	chr16	+	1920	5	ISM	TSC2	ENST00000643149.1	4117	13	3	9045	-1	-2	3prime_fragment	FALSE	canonical	1	164288	junction_1	52766.2	4	NA	NA	TRUE	NA	NA	NA	C	coding	239	720	108	827	2048616	2053836	TRUE	95	AAAAAAAAAAAAAAAAAAAG	3	TRUE	NA	NA	NA	NA	0	0	0	0	0
PB.9045.4	chr16	+	5534	41	FSM	TSC2	ENST00000350773.9	5538	41	-12	16	0	1	multi-exon	FALSE	canonical	1	34874	junction_26	181684	6	NA	NA	TRUE	NA	NA	NA	C	coding	1784	5355	88	5442	2048616	2088610	FALSE	35	ACAGATTGCAGTCAGACAGC	-6	TRUE	NA	NA	AATAAA	-35	0	0	0	1	0
PB.9045.5	chr16	+	5411	40	FSM	TSC2	ENST00000642797.1	5388	40	-30	7	-1	0	multi-exon	FALSE	canonical	1	164288	junction_1	169844	8	NA	NA	TRUE	NA	NA	NA	C	coding	1741	5226	85	5310	2048616	2088610	FALSE	25	AGTCAGACAGCTCTTTTATT	-3	TRUE	NA	NA	AATAAA	-44	0	0	1	5	0
PB.9050.2	chr16	+	3680	21	FSM	TRAF7	ENST00000326181.11	3683	21	0	3	0	-3	multi-exon	FALSE	canonical	1	435782	junction_1	133895	22	NA	NA	TRUE	NA	NA	NA	C	coding	670	2013	116	2128	2163921	2176574	FALSE	10	TTATATTCTGGGGGTGCGGT	0	TRUE	NA	NA	AATAAA	-18	0	0	2	2	5
PB.9259.1	chr16	+	1548	13	NNC	RBFOX1	novel	568	4	NA	NA	-4103	0	at_least_one_novel_splicesite	FALSE	canonical	1	1373	junction_1	26267.4	6	NA	NA	TRUE	NA	NA	NA	B	coding	377	1134	316	1449	7518180	7710745	FALSE	90	AAAAAAAAAAAAAATACAAA	0	TRUE	NA	NA	AATACA	-29	1	1	3	0	0
PB.9259.34	chr16	+	1457	13	NIC	RBFOX1	novel	725	5	NA	NA	0	0	combination_of_known_junctions	FALSE	canonical	1	3244	junction_1	25856.1	4	NA	NA	TRUE	NA	NA	NA	B	coding	392	1179	180	1358	7510301	7710745	FALSE	90	AAAAAAAAAAAAAATACAAA	0	TRUE	NA	NA	AATACA	-29	2	0	0	0	2
PB.9259.35	chr16	+	2451	13	ISM	RBFOX1	ENST00000547372.5	3524	17	1498551	614	8022	0	5prime_fragment	FALSE	canonical	1	24297	junction_12	20249.5	13	NA	NA	TRUE	NA	NA	NA	B	coding	403	1212	37	1248	7518180	7709641	FALSE	90	AAAAAAAAAAAAAATACAAA	-3	TRUE	NA	NA	AATACA	-29	0	0	4	1	5
PB.9259.36	chr16	+	2397	12	ISM	RBFOX1	ENST00000422070.8	1684	16	1498441	-1062	8022	-1	5prime_fragment	FALSE	canonical	1	24297	junction_11	21253.3	2	NA	NA	TRUE	NA	NA	NA	B	coding	362	1089	37	1125	7518180	7709571	FALSE	85	TAAAAAAAAAAAAAATACAA	-3	TRUE	NA	NA	AATACA	-28	0	0	2	0	0
PB.9259.37	chr16	+	1322	13	NIC	RBFOX1	novel	1513	14	NA	NA	8022	0	combination_of_known_junctions	FALSE	canonical	1	51187	junction_10	15988.7	22	NA	NA	TRUE	NA	NA	NA	B	coding	354	1065	37	1101	7518180	7710623	FALSE	90	AAAAAAAAAAAAAATACAAA	-3	TRUE	NA	NA	AATACA	-29	3	2	5	4	7
PB.9259.41	chr16	+	2920	12	ISM	RBFOX1	ENST00000340209.8	4099	13	185396	841	8024	-7	5prime_fragment	FALSE	canonical	1	47594	junction_10	16498.2	2	NA	NA	TRUE	NA	NA	NA	B	coding	377	1134	35	1168	7518180	7710745	FALSE	35	AAACAAAGTTTCTGTAGCTT	-1	TRUE	NA	NA	AATAAA	-17	0	0	0	1	0
PB.9259.42	chr16	+	1047	11	NIC	RBFOX1	novel	1513	14	NA	NA	8151	0	combination_of_known_junctions	FALSE	canonical	1	1790	junction_3	27060.4	2	NA	NA	TRUE	NA	NA	NA	B	coding	231	696	253	948	7579912	7710745	FALSE	90	AAAAAAAAAAAAAATACAAA	24	FALSE	NA	NA	AATACA	-29	0	1	0	1	0
PB.9259.57	chr16	+	847	10	ISM	RBFOX1	ENST00000355637.8	3321	14	262833	1660	-1634	0	5prime_fragment	FALSE	canonical	1	8606	junction_5	31180	2	NA	NA	TRUE	NA	NA	NA	B	coding	180	543	84	626	7597395	7710623	FALSE	90	AAAAAAAAAAAAAATACAAA	-604	FALSE	NA	NA	AATACA	-29	0	1	0	0	1
PB.9259.67	chr16	+	2839	3	ISM	RBFOX1	ENST00000570188.1	568	4	12028	-2494	12028	0	5prime_fragment	FALSE	canonical	1	47594	junction_1	24387.5	2	NA	NA	TRUE	NA	NA	NA	B	non_coding	NA	NA	NA	NA	NA	NA	NA	20	TACAAGTTGGTGTTCTGAGT	NA	FALSE	NA	NA	AATAAA	-18	0	0	0	1	0
PB.9269.1	chr16	-	3756	18	ISM	USP7	ENST00000381886.8	3587	31	31421	-1688	-775	-3	5prime_fragment	FALSE	canonical	1	266938	junction_11	361811	2	NA	NA	TRUE	NA	NA	NA	B	coding	588	1767	92	1858	8905217	8893998	FALSE	35	AAAGAACGTGTTGTAATGTT	NA	FALSE	NA	NA	ATTAAA	-14	0	0	0	0	0
PB.9269.5	chr16	-	4117	28	ISM	USP7	ENST00000381886.8	3587	31	15458	-1005	14487	-11	5prime_fragment	FALSE	canonical	1	266938	junction_11	337283	3	NA	NA	TRUE	NA	NA	NA	B	coding	932	2799	104	2902	8921168	8893998	FALSE	50	AAAAATTATAATTCAGTGAG	-4304	FALSE	NA	NA	AATAAA	-10	0	0	1	1	1
PB.9467.2	chr16	+	2995	17	FSM	PRKCB	ENST00000321728.12	2707	17	-290	2	-290	-2	multi-exon	FALSE	canonical	1	79401	junction_16	159547	54	NA	NA	TRUE	NA	NA	NA	C	coding	671	2016	484	2499	23836176	24220113	FALSE	20	AAGCTCTTGTTTATATGTCT	6	TRUE	NA	NA	ATTAAA	-17	0	0	18	13	23
PB.9467.6	chr16	+	2908	17	FSM	PRKCB	ENST00000643927.1	8010	17	0	5102	0	-5102	multi-exon	FALSE	canonical	1	254148	junction_2	127383	2	NA	NA	TRUE	NA	NA	NA	C	coding	673	2022	194	2215	23836176	24214816	FALSE	35	AAAAGGGCATTTGGCACCAC	0	TRUE	NA	NA	NA	NA	0	0	1	0	1
PB.9553.1	chr16	+	4936	16	FSM	TAOK2	ENST00000308893.9	4937	16	4	-3	4	-2	multi-exon	FALSE	canonical	1	167006	junction_1	83996.2	5	NA	NA	TRUE	NA	NA	NA	C	coding	1235	3708	813	4520	29977773	29987980	FALSE	5	TGCCTTTGGCCCAGGCTGCC	0	TRUE	NA	NA	AATAAA	-18	0	0	0	1	0
PB.9553.10	chr16	+	2211	2	FSM	TAOK2	ENST00000570844.1	1721	2	60	-550	60	-1	multi-exon	FALSE	canonical	1	221909	junction_1	0	2	NA	NA	TRUE	NA	NA	NA	C	coding	139	420	1100	1519	29991149	29991568	FALSE	20	ATCTCAGGACTCACCCTTCT	-6312	FALSE	NA	NA	AATAAA	-20	0	0	0	0	0
PB.9553.2	chr16	+	4654	19	FSM	TAOK2	ENST00000279394.7	4246	19	-409	1	4	-1	multi-exon	FALSE	canonical	1	167006	junction_1	102838	8	NA	NA	TRUE	NA	NA	NA	C	coding	1049	3150	813	3962	29977773	29991568	FALSE	20	ATCTCAGGACTCACCCTTCT	0	TRUE	NA	NA	AATAAA	-20	0	0	0	0	0
PB.9564.2	chr16	+	1619	11	FSM	CORO1A	ENST00000219150.9	1803	11	183	1	0	0	multi-exon	FALSE	canonical	1	1098116	junction_10	820431	36	NA	NA	TRUE	NA	NA	NA	C	coding	461	1386	123	1508	30185210	30188964	FALSE	25	ACCTCCCAGACTCTGATGAC	-1	TRUE	NA	NA	AATAAA	-19	4	4	4	11	6
PB.9564.3	chr16	+	2884	9	NIC	CORO1A	novel	2809	10	NA	NA	2	0	intron_retention	FALSE	canonical	1	1098116	junction_8	906942	3	NA	NA	TRUE	NA	NA	NA	C	coding	305	918	1856	2773	30187056	30188964	FALSE	25	ACCTCCCAGACTCTGATGAC	17	TRUE	NA	NA	AATAAA	-19	0	0	1	1	0
PB.9594.1	chr16	+	4579	10	ISM	SRCAP	ENST00000395059.6	9126	29	17672	-391	-9020	391	5prime_fragment	FALSE	canonical	1	185561	junction_1	82522.5	2	NA	NA	TRUE	NA	NA	NA	B	coding	1394	4185	4	4188	30724933	30739733	FALSE	25	GAGCATCCGCGTAAGGAGGC	8944	FALSE	NA	NA	AATAAA	-15	0	0	0	1	0
PB.9613.1	chr16	+	2102	12	FSM	BCKDK	ENST00000219794.11	2036	12	-17	-49	-17	49	multi-exon	FALSE	canonical	1	406263	junction_1	172567	3	NA	NA	TRUE	NA	NA	NA	C	coding	412	1239	289	1527	31109224	31112265	FALSE	15	TTCGGGCATCAGTTTTGACT	-35	TRUE	NA	NA	NA	NA	0	0	0	0	2
PB.9613.3	chr16	+	2325	10	NIC	BCKDK	novel	2036	12	NA	NA	3	0	intron_retention	FALSE	canonical	1	406263	junction_1	189485	6	NA	NA	TRUE	NA	NA	NA	C	coding	226	681	269	949	31109224	31110538	TRUE	0	CTCTCGGGCCCCGTGTGTGG	-15	TRUE	NA	NA	ATTAAA	-19	0	0	3	0	1
PB.9613.5	chr16	+	2078	11	NIC	BCKDK	novel	2036	12	NA	NA	18	-8	intron_retention	FALSE	canonical	1	406263	junction_1	176086	2	NA	NA	TRUE	NA	NA	NA	C	coding	312	939	847	1785	31110002	31112265	FALSE	10	TGAATGCCCTCTCGGGCCCC	0	TRUE	NA	NA	ATTAAA	-11	0	0	1	0	1
PB.9613.6	chr16	+	1811	10	ISM	BCKDK	ENST00000567530.5	1796	11	110	-32	18	-1	intron_retention	FALSE	canonical	1	12728	junction_7	293438	2	NA	NA	TRUE	NA	NA	NA	C	coding	217	654	254	907	31109224	31111102	TRUE	0	CCTCTCGGGCCCCGTGTGTG	0	TRUE	NA	NA	ATTAAA	-18	0	2	0	0	0
PB.9613.7	chr16	+	2598	9	FSM	BCKDK	ENST00000566568.1	2558	9	-42	2	21	-2	multi-exon	FALSE	canonical	1	406263	junction_1	196143	2	NA	NA	TRUE	NA	NA	NA	C	coding	146	441	1859	2299	31111173	31112265	FALSE	0	CCCTCTCGGGCCCCGTGTGT	3	TRUE	NA	NA	ATTAAA	-17	0	1	0	0	0
PB.9613.8	chr16	+	2400	9	NIC	BCKDK	novel	1997	11	NA	NA	21	0	intron_retention	FALSE	canonical	1	406263	junction_1	184009	3	NA	NA	TRUE	NA	NA	NA	C	coding	226	681	251	931	31109224	31110538	TRUE	0	CTCTCGGGCCCCGTGTGTGG	3	TRUE	NA	NA	ATTAAA	-19	0	1	1	1	0
PB.9613.9	chr16	+	2143	11	FSM	BCKDK	ENST00000394950.7	1997	11	124	-270	-31	46	multi-exon	FALSE	canonical	1	406263	junction_1	167566	2	NA	NA	TRUE	NA	NA	NA	C	coding	365	1098	240	1337	31109224	31112031	FALSE	15	AGCTTCGGGCATCAGTTTTG	14	TRUE	NA	NA	NA	NA	0	0	0	0	0
PB.9795.4	chr16	+	2835	10	FSM	CTCF	ENST00000401394.6	2797	10	-26	-12	21	3	multi-exon	FALSE	canonical	1	3030	junction_2	197095	2	NA	NA	TRUE	NA	NA	NA	C	coding	399	1200	328	1527	67616777	67637872	FALSE	30	AAAGACTCCATCTTGCGTGA	-37	TRUE	NA	NA	AATAAA	-25	0	0	0	1	0
PB.9795.5	chr16	+	4629	11	ISM	CTCF	ENST00000264010.10	3814	12	24	-3	-23	3	intron_retention	FALSE	canonical	1	134934	junction_1	138862	3	NA	NA	TRUE	NA	NA	NA	C	coding	699	2100	302	2401	67610833	67636952	FALSE	30	AAAGACTCCATCTTGCGTGA	-34	TRUE	NA	NA	AATAAA	-25	0	0	0	0	0
PB.9795.7	chr16	+	3780	12	FSM	CTCF	ENST00000264010.10	3814	12	32	2	-15	0	multi-exon	FALSE	canonical	1	134934	junction_1	132777	34	NA	NA	TRUE	NA	NA	NA	C	coding	727	2184	294	2477	67610833	67637872	FALSE	25	GCTCCAAAGACTCCATCTTG	-26	TRUE	NA	NA	AATAAA	-20	0	0	3	7	3
PB.9840.5	chr16	-	2896	10	FSM	TERF2	ENST00000254942.8	2996	10	98	2	79	-2	multi-exon	FALSE	canonical	1	212116	junction_2	58421.5	18	NA	NA	TRUE	NA	NA	NA	C	coding	500	1503	65	1567	69385845	69356898	FALSE	35	AACTGTAAGTAGCTGTTTAA	-4	TRUE	NA	NA	ATTAAA	-15	1	0	5	3	8
PB.9927.1	chr16	+	4786	24	FSM	CNTNAP4	ENST00000611870.5	6263	24	-49	1526	-49	0	multi-exon	TRUE	canonical	1	23896	junction_2	9073.09	9	NA	NA	TRUE	NA	NA	NA	C	coding	1308	3927	312	4238	76277663	76558683	FALSE	25	AAAAATGTTTTGCTGTCTTT	-223	FALSE	NA	NA	AATACA	-18	0	0	1	3	0
PB.9927.2	chr16	+	2775	3	ISM	CNTNAP4	ENST00000622250.4	3783	23	-179	200966	83	-74843	3prime_fragment	FALSE	canonical	1	23896	junction_2	2101.5	2	NA	NA	TRUE	NA	NA	NA	C	coding	155	468	180	647	76277663	76355589	FALSE	25	AATACTCTTCTGATCACTCT	-91	FALSE	NA	NA	AATAAA	-17	0	0	0	0	1
PB.9934.1	chr16	+	761	1	FSM	WWOX	ENST00000569818.1	525	1	-246	10	-1	-10	mono-exon	FALSE	NA	NA	NA	NA	NA	2	NA	NA	NA	NA	NA	NA	C	non_coding	NA	NA	NA	NA	NA	NA	NA	40	AAAAAGCGCACATGCTCAGC	0	TRUE	NA	NA	AATAAA	-9	0	0	0	0	1
PB.9983.1	chr16	+	3678	13	ISM	CDH13	ENST00000268613.14	2722	15	231394	-1232	-67599	1232	5prime_fragment	FALSE	canonical	1	168232	junction_4	29095.1	21	NA	NA	TRUE	NA	NA	NA	B	coding	608	1827	274	2100	83032168	83795030	FALSE	20	AACTGTTCTCTGATTTCTAT	NA	FALSE	NA	NA	AATAAA	-32	0	0	0	10	4
PB.10134.1	chr17	-	2203	11	FSM	P2RX5	ENST00000551178.5	1863	11	-342	2	-135	1	multi-exon	FALSE	canonical	1	43497	junction_9	78849.1	7	NA	NA	TRUE	NA	NA	NA	C	coding	397	1194	371	1564	3696005	3673868	FALSE	15	AACGTGTCCTGATTTTTTTC	34	FALSE	NA	NA	AATAAA	-15	1	0	1	1	4
PB.10134.2	chr17	-	2017	12	FSM	P2RX5	ENST00000225328.10	2060	12	40	3	-19	0	multi-exon	FALSE	canonical	1	150389	junction_11	38375.5	6	NA	NA	TRUE	NA	NA	NA	C	coding	422	1269	111	1379	3696005	3673868	FALSE	20	AAACGTGTCCTGATTTTTTT	-5	TRUE	NA	NA	AATAAA	-14	0	0	2	0	4
PB.10199.2	chr17	-	3101	19	FSM	DLG4	ENST00000649186.1	2419	19	7	-689	7	2	multi-exon	FALSE	canonical	1	14940	junction_18	136378	5	NA	NA	TRUE	NA	NA	NA	C	coding	664	1995	292	2286	7204037	7190708	FALSE	15	AAACTTGGTGTGTGGCCTGG	25	TRUE	NA	NA	NA	NA	0	0	0	0	0
PB.10199.3	chr17	-	3454	20	FSM	DLG4	ENST00000399506.7	3490	20	33	3	-2	2	multi-exon	FALSE	non_canonical	0	0	junction_17	125284	10	NA	NA	TRUE	NA	NA	NA	C	coding	724	2175	465	2639	7217147	7190708	FALSE	15	AAACTTGGTGTGTGGCCTGG	-3	TRUE	NA	NA	NA	NA	0	0	4	1	3
PB.10215.1	chr17	+	5509	8	FSM	NLGN2	ENST00000575301.5	4374	8	41	-1176	41	0	multi-exon	FALSE	canonical	1	61644	junction_1	81781.2	15	NA	NA	TRUE	NA	NA	NA	C	coding	835	2508	941	3448	7408256	7417799	FALSE	0	GGTTGTGCCTGCTCTGTTGT	0	TRUE	NA	NA	TATAAA	-13	0	0	0	12	1
PB.10235.2	chr17	+	3617	13	ISM	KDM6B	ENST00000448097.6	5422	23	7830	-29	2877	29	5prime_fragment	FALSE	canonical	1	154467	junction_12	69170.6	7	NA	NA	TRUE	NA	NA	NA	B	coding	945	2838	592	3429	7848383	7853521	FALSE	70	AAAAAAGGAAAAAAAATGGG	-9922	FALSE	NA	NA	AAGAAA	-32	1	0	0	1	0
PB.10235.4	chr17	+	3560	13	ISM	KDM6B	ENST00000448097.6	5422	23	8952	-1094	3999	-22	5prime_fragment	FALSE	canonical	1	154467	junction_12	69170.6	3	NA	NA	TRUE	NA	NA	NA	B	coding	751	2256	52	2307	7848965	7853521	FALSE	75	AAAAATAAACGGAGAAAAAA	-9089	FALSE	NA	NA	NA	NA	0	0	0	1	0
PB.10235.5	chr17	+	2261	12	ISM	KDM6B	ENST00000448097.6	5422	23	9303	-29	4350	29	intron_retention	FALSE	canonical	1	249725	junction_7	56078.3	4	NA	NA	TRUE	NA	NA	NA	B	coding	594	1785	289	2073	7849553	7853521	FALSE	70	AAAAAAGGAAAAAAAATGGG	-8738	FALSE	NA	NA	AAGAAA	-32	0	1	0	0	1
PB.10240.1	chr17	+	6538	36	ISM	CHD3	ENST00000330494.11	7328	40	4562	4	127	-4	5prime_fragment	FALSE	canonical	1	233977	junction_2	203693	2	NA	NA	TRUE	NA	NA	NA	C	coding	1712	5139	229	5367	7893876	7911585	FALSE	10	GTGTGCTCTGTTATTTTTTA	-4574	FALSE	NA	NA	TATAAA	-17	0	0	0	0	0
PB.10240.12	chr17	+	3928	20	ISM	CHD3	ENST00000358181.8	7286	39	12477	4	-2580	-4	5prime_fragment	FALSE	canonical	1	204346	junction_13	225187	2	NA	NA	TRUE	NA	NA	NA	C	coding	904	2715	43	2757	7901310	7911585	FALSE	10	GTGTGCTCTGTTATTTTTTA	-8833	FALSE	NA	NA	TATAAA	-17	0	0	0	1	0
PB.10240.28	chr17	+	2600	11	NIC	CHD3	novel	7356	40	NA	NA	-454	-5	combination_of_known_junctions	FALSE	canonical	1	90244	junction_8	286930	2	NA	NA	TRUE	NA	NA	NA	C	coding	463	1392	158	1549	7907236	7911704	FALSE	5	TGTGTGCTCTGTTATTTTTT	-3116	FALSE	NA	NA	TATAAA	-16	0	1	0	0	0
PB.10240.3	chr17	+	4734	29	ISM	CHD3	ENST00000358181.8	7286	39	8372	555	2609	390	5prime_fragment	FALSE	canonical	1	204346	junction_22	200623	2	NA	NA	TRUE	NA	NA	NA	C	coding	1350	4053	62	4114	7897224	7911585	FALSE	10	CTCCTGTGTACCGGCATCTT	-8902	FALSE	NA	NA	AATAAA	-25	0	0	1	0	0
PB.10240.42	chr17	+	2352	3	FSM	CHD3	ENST00000481999.1	2515	3	158	5	158	-5	multi-exon	FALSE	canonical	1	679226	junction_1	1438.5	7	NA	NA	TRUE	NA	NA	NA	C	coding	163	492	691	1182	7910349	7911585	FALSE	5	TGTGTGCTCTGTTATTTTTT	-442	FALSE	NA	NA	TATAAA	-16	0	0	0	0	0
PB.10240.43	chr17	+	2363	2	ISM	CHD3	ENST00000449744.1	880	6	1911	-1005	402	-5	5prime_fragment	FALSE	canonical	1	682103	junction_1	0	4	NA	NA	TRUE	NA	NA	NA	C	coding	141	426	447	872	7910349	7910774	TRUE	5	TGTGTGCTCTGTTATTTTTT	5	TRUE	NA	NA	TATAAA	-16	0	1	0	0	0
PB.10258.14	chr17	-	7599	41	FSM	MYH10	ENST00000269243.8	7662	41	40	23	-4	-23	multi-exon	FALSE	canonical	1	205633	junction_36	99397.8	12	NA	NA	TRUE	NA	NA	NA	C	coding	1976	5931	100	6030	8623246	8475804	FALSE	55	ATAAACAAGAATAATCATGT	-1	TRUE	NA	NA	AATAAA	-10	0	0	0	0	0
PB.10258.15	chr17	-	7628	42	NIC	MYH10	novel	7762	43	NA	NA	-4	-24	combination_of_known_junctions	FALSE	canonical	1	57674	junction_36	118956	2	NA	NA	TRUE	NA	NA	NA	C	coding	1986	5961	100	6060	8623246	8475804	FALSE	60	AATAAACAAGAATAATCATG	-1	TRUE	NA	NA	AATAAA	-9	0	0	0	0	0
PB.10258.24	chr17	-	3090	25	NIC	MYH10	novel	7762	43	NA	NA	-4	-6557	combination_of_known_junctions	FALSE	canonical	1	12487	junction_7	159821	6	NA	NA	TRUE	NA	NA	NA	C	coding	972	2916	174	3089	8623246	8512487	FALSE	75	AAAATGAAAAGAAAAAAATG	-1	TRUE	NA	NA	AAGAAA	-16	0	0	2	3	1
PB.10258.26	chr17	-	3024	24	NIC	MYH10	novel	7694	42	NA	NA	-4	-6557	combination_of_known_junctions	FALSE	canonical	1	7791	junction_18	145978	2	NA	NA	TRUE	NA	NA	NA	C	coding	950	2850	174	3023	8623246	8512487	FALSE	75	AAAATGAAAAGAAAAAAATG	-1	TRUE	NA	NA	AAGAAA	-16	0	0	1	1	0
PB.10258.6	chr17	-	7768	43	FSM	MYH10	ENST00000360416.7	7762	43	-15	9	-15	-2	multi-exon	FALSE	canonical	1	12487	junction_26	141728	2	NA	NA	TRUE	NA	NA	NA	C	coding	2007	6024	155	6178	8623246	8475804	FALSE	20	AACGTGGAATCTGTTTTCTC	566	FALSE	NA	NA	AATAAA	-31	0	0	0	2	0
PB.10295.1	chr17	-	3358	2	ISM	NCOR1	ENST00000580617.5	1352	3	5308	-2826	4666	-5	5prime_fragment	FALSE	canonical	1	552729	junction_1	0	2	NA	NA	TRUE	NA	NA	NA	C	non_coding	NA	NA	NA	NA	NA	NA	NA	40	AAAAACCTTTCAGTAACCCC	4849	FALSE	NA	NA	AATAAA	-19	0	0	0	1	0
PB.10295.6	chr17	-	2827	10	ISM	NCOR1	ENST00000395849.6	3419	17	18113	-687	-3558	-1	5prime_fragment	FALSE	canonical	1	288307	junction_4	98598.2	6	NA	NA	TRUE	NA	NA	NA	C	coding	607	1824	113	1936	16061782	16032296	FALSE	30	AGCTACAGTAGATTATTTGT	NA	FALSE	NA	NA	AATAAA	-19	0	0	2	0	3
PB.10297.1	chr17	-	4252	14	NIC	NCOR1	novel	1969	17	NA	NA	0	-17	intron_retention	FALSE	canonical	1	125290	junction_13	114399	2	NA	NA	TRUE	NA	NA	NA	C	coding	281	846	258	1103	16194569	16151942	TRUE	85	AAAAAACAGAAAAAAAAGAA	-15	TRUE	NA	NA	NA	NA	0	0	0	1	0
PB.10297.10	chr17	-	1943	16	NIC	NCOR1	novel	1969	17	NA	NA	0	-17	combination_of_known_junctions	FALSE	canonical	1	4998	junction_14	158211	52	NA	NA	TRUE	NA	NA	NA	C	coding	522	1566	377	1942	16194569	16126150	FALSE	85	AAAAAACAGAAAAAAAAGAA	-15	TRUE	NA	NA	NA	NA	2	6	6	3	6
PB.10297.11	chr17	-	1926	16	NNC	NCOR1	novel	1877	16	NA	NA	-5	-17	at_least_one_novel_splicesite	FALSE	canonical	1	207	junction_12	168662	2	NA	NA	TRUE	NA	NA	NA	C	coding	339	1017	909	1925	16165044	16126150	FALSE	85	AAAAAACAGAAAAAAAAGAA	-20	FALSE	NA	NA	NA	NA	1	0	0	0	0
PB.10297.14	chr17	-	1935	16	NNC	NCOR1	novel	1969	17	NA	NA	-3	-17	at_least_one_novel_splicesite	FALSE	canonical	1	253	junction_15	159471	5	NA	NA	TRUE	NA	NA	NA	C	coding	522	1566	369	1934	16194569	16126150	FALSE	85	AAAAAACAGAAAAAAAAGAA	-18	TRUE	NA	NA	NA	NA	1	0	0	0	1
PB.10297.15	chr17	-	1721	14	NNC	NCOR1	novel	1969	17	NA	NA	-5	-17	at_least_one_novel_splicesite	FALSE	canonical	1	260	junction_4	168803	2	NA	NA	TRUE	NA	NA	NA	C	coding	369	1110	252	1361	16194569	16139153	TRUE	85	AAAAAACAGAAAAAAAAGAA	-9	TRUE	NA	NA	NA	NA	0	1	1	0	0
PB.10297.16	chr17	-	1810	16	NIC	NCOR1	novel	1969	17	NA	NA	-8	-17	combination_of_known_splicesites	FALSE	canonical	1	3294	junction_11	191220	2	NA	NA	TRUE	NA	NA	NA	C	coding	471	1413	397	1809	16194569	16126150	FALSE	85	AAAAAACAGAAAAAAAAGAA	-35	FALSE	NA	NA	NA	NA	0	0	0	0	0
PB.10297.19	chr17	-	1634	14	NIC	NCOR1	novel	1883	15	NA	NA	0	-17	combination_of_known_splicesites	FALSE	canonical	1	546	junction_11	156808	2	NA	NA	TRUE	NA	NA	NA	C	coding	339	1017	617	1633	16165044	16126150	FALSE	85	AAAAAACAGAAAAAAAAGAA	-15	TRUE	NA	NA	NA	NA	0	0	0	1	1
PB.10297.2	chr17	-	3928	15	NIC	NCOR1	novel	1969	17	NA	NA	-5	-17	intron_retention	FALSE	canonical	1	125290	junction_14	125232	7	NA	NA	TRUE	NA	NA	NA	C	coding	290	873	263	1135	16194569	16151586	TRUE	85	AAAAAACAGAAAAAAAAGAA	-20	FALSE	NA	NA	NA	NA	0	0	1	0	0
PB.10297.20	chr17	-	1453	13	NIC	NCOR1	novel	1848	15	NA	NA	-5	-17	combination_of_known_splicesites	FALSE	canonical	1	965	junction_10	161281	2	NA	NA	TRUE	NA	NA	NA	C	coding	238	714	739	1452	16149507	16126150	FALSE	85	AAAAAACAGAAAAAAAAGAA	-20	FALSE	NA	NA	NA	NA	0	0	0	0	0
PB.10297.25	chr17	-	1701	14	NIC	NCOR1	novel	1969	17	NA	NA	-3	-18	combination_of_known_splicesites	FALSE	canonical	1	1507	junction_9	154713	2	NA	NA	TRUE	NA	NA	NA	C	coding	484	1452	250	1701	16194569	16126150	FALSE	80	GAAAAAACAGAAAAAAAAGA	-7	TRUE	NA	NA	NA	NA	1	0	0	0	0
PB.10297.3	chr17	-	2713	17	NNC	NCOR1	novel	1969	17	NA	NA	-5	-17	at_least_one_novel_splicesite	FALSE	canonical	1	6305	junction_15	169169	2	NA	NA	TRUE	NA	NA	NA	C	coding	531	1593	1120	2712	16194569	16126150	FALSE	85	AAAAAACAGAAAAAAAAGAA	-20	FALSE	NA	NA	NA	NA	0	0	0	0	0
PB.10297.4	chr17	-	2174	16	NNC	NCOR1	novel	1969	17	NA	NA	-3968	-17	at_least_one_novel_splicesite	FALSE	canonical	0	0	junction_15	154901	2	NA	NA	TRUE	NA	NA	NA	C	coding	531	1593	581	2173	16194569	16126150	FALSE	85	AAAAAACAGAAAAAAAAGAA	NA	FALSE	NA	NA	NA	NA	0	0	0	0	1
PB.10297.5	chr17	-	2030	15	NIC	NCOR1	novel	1969	17	NA	NA	-486	-17	combination_of_known_junctions	FALSE	canonical	1	2727	junction_14	136107	8	NA	NA	TRUE	NA	NA	NA	C	coding	522	1566	464	2029	16194569	16126150	FALSE	85	AAAAAACAGAAAAAAAAGAA	-513	FALSE	NA	NA	NA	NA	0	1	3	0	0
PB.10297.6	chr17	-	1992	16	NNC	NCOR1	novel	1969	17	NA	NA	0	-17	at_least_one_novel_splicesite	FALSE	canonical	1	2978	junction_7	150653	4	NA	NA	TRUE	NA	NA	NA	C	coding	290	873	244	1116	16194569	16151586	TRUE	85	AAAAAACAGAAAAAAAAGAA	-1	TRUE	NA	NA	NA	NA	0	1	1	0	0
PB.10297.7	chr17	-	2027	17	NIC	NCOR1	novel	1969	17	NA	NA	-334	-17	combination_of_known_splicesites	FALSE	canonical	1	35	junction_16	170899	2	NA	NA	TRUE	NA	NA	NA	C	coding	532	1596	431	2026	16194569	16126150	FALSE	85	AAAAAACAGAAAAAAAAGAA	-361	FALSE	NA	NA	NA	NA	0	0	1	0	1
PB.10297.8	chr17	-	1859	16	FSM	NCOR1	ENST00000582357.5	1877	16	-24	42	-5	-17	multi-exon	FALSE	canonical	1	87496	junction_7	140856	130	NA	NA	TRUE	NA	NA	NA	C	coding	532	1596	263	1858	16194569	16126150	FALSE	85	AAAAAACAGAAAAAAAAGAA	-20	FALSE	NA	NA	NA	NA	9	12	17	4	20
PB.10297.9	chr17	-	1970	17	NIC	NCOR1	novel	1969	17	NA	NA	3	-17	combination_of_known_junctions	FALSE	canonical	1	4998	junction_15	170174	32	NA	NA	TRUE	NA	NA	NA	C	coding	532	1596	374	1969	16194569	16126150	FALSE	85	AAAAAACAGAAAAAAAAGAA	-12	TRUE	NA	NA	NA	NA	1	0	1	3	6
PB.10327.1	chr17	+	4547	4	ISM	RAI1	ENST00000353383.6	7677	6	114133	4	2642	-4	5prime_fragment	FALSE	canonical	1	211543	junction_3	3116.57	6	NA	NA	TRUE	NA	NA	NA	B	coding	1020	3063	17	3079	17795607	17809981	FALSE	30	AAAATCTGCAGCCCGTGGAT	1944	FALSE	NA	NA	AATAAA	-20	0	0	3	2	0
PB.10424.2	chr17	-	4445	15	FSM	PHF12	ENST00000332830.9	4506	15	45	16	17	-13	multi-exon	FALSE	canonical	1	228347	junction_14	61415.6	8	NA	NA	TRUE	NA	NA	NA	C	coding	1000	3003	526	3528	28950948	28906183	FALSE	50	ACAAAAATACTTCAAATTGT	-21	TRUE	NA	NA	TATAAA	-3	1	0	1	2	1
PB.10432.1	chr17	+	2499	16	ISM	TAOK1	ENST00000261716.7	12407	20	-249	34425	-113	2482	3prime_fragment	FALSE	canonical	1	103391	junction_1	61821.8	10	NA	NA	TRUE	NA	NA	NA	B	coding	577	1731	769	2499	29451549	29517479	FALSE	65	AAAAAAGAAAAACAGGAGTG	-12	TRUE	NA	NA	AATGAA	-16	0	0	2	1	2
PB.10432.2	chr17	+	2544	17	NNC	TAOK1	novel	12407	20	NA	NA	-37	2482	intron_retention	FALSE	canonical	1	451	junction_1	96259	2	NA	NA	TRUE	NA	NA	NA	B	coding	577	1731	814	2544	29451549	29517479	FALSE	65	AAAAAAGAAAAACAGGAGTG	12	FALSE	NA	NA	AATGAA	-16	0	0	0	0	1
PB.10462.2	chr17	+	6010	11	ISM	NF1	ENST00000487476.5	2265	14	50	13457	0	-13457	3prime_fragment	FALSE	canonical	1	79204	junction_1	35458.9	2	NA	NA	TRUE	NA	NA	NA	C	coding	443	1332	334	1665	31095310	31201557	FALSE	80	AAAAAAAAAAAAAGAAGATT	0	TRUE	NA	NA	ATTAAA	-4	0	0	0	1	0
PB.10462.5	chr17	+	3555	14	FSM	NF1	ENST00000487476.5	2265	14	50	-1340	0	1340	multi-exon	FALSE	canonical	1	79204	junction_1	33515.2	2	NA	NA	TRUE	NA	NA	NA	C	coding	551	1656	334	1989	31095310	31219133	FALSE	75	AAAATACAAAAAAAAGAAGG	0	TRUE	NA	NA	AAAACA	-4	0	0	1	0	0
PB.10554.1	chr17	+	2344	10	NNC	GGNBP2	novel	2346	10	NA	NA	1	-15	intron_retention	FALSE	canonical	1	187345	junction_1	198776	2	NA	NA	TRUE	NA	NA	NA	C	coding	459	1380	285	1664	36545725	36585458	FALSE	80	ACAAAAGGAAAAAATAAAAA	0	TRUE	NA	NA	NA	NA	0	0	1	0	0
PB.10554.12	chr17	+	2363	6	FSM	GGNBP2	ENST00000619573.1	2281	6	-97	15	-97	-15	multi-exon	FALSE	canonical	1	336458	junction_1	231015	2	NA	NA	TRUE	NA	NA	NA	C	coding	356	1068	1296	2363	36577855	36586138	FALSE	80	ACAAAAGGAAAAAATAAAAA	-9358	FALSE	NA	NA	NA	NA	0	0	0	1	1
PB.10554.3	chr17	+	1863	12	ISM	GGNBP2	ENST00000613102.5	2816	14	5	3708	5	-13	3prime_fragment	FALSE	canonical	1	187345	junction_1	227636	28	NA	NA	TRUE	NA	NA	NA	C	coding	527	1581	281	1861	36545725	36586138	FALSE	80	AAAAGGAAAAAATAAAAAGA	4	TRUE	NA	NA	NA	NA	2	3	8	1	4
PB.10554.6	chr17	+	2651	13	ISM	GGNBP2	ENST00000613102.5	2816	14	682	4	97	-4	5prime_fragment	FALSE	canonical	1	336458	junction_6	177966	17	NA	NA	TRUE	NA	NA	NA	C	coding	697	2094	125	2218	36545725	36589411	FALSE	30	AAAATTTGCTGTACATGTTT	-20	TRUE	NA	NA	AATAAA	-24	0	0	1	3	2
PB.10728.1	chr17	-	1785	10	FSM	GFAP	ENST00000639277.1	1783	10	0	-2	0	0	multi-exon	FALSE	canonical	1	5078	junction_2	1.2919e+06	9	NA	NA	TRUE	NA	NA	NA	C	coding	505	1518	15	1532	44915486	44903412	FALSE	20	TGAGTGGAGGCTGTAACTGG	-1	TRUE	NA	NA	CATAAA	-22	7	0	0	0	2
PB.10728.13	chr17	-	1711	4	NNC	GFAP	novel	580	5	NA	NA	-346	4	at_least_one_novel_splicesite	FALSE	canonical	0	0	junction_1	1.36596e+06	2	NA	NA	TRUE	NA	NA	NA	C	coding	107	324	271	594	44907067	44906744	FALSE	20	AGAGTGGACTCTGATCTGTT	2872	FALSE	NA	NA	AATAAA	-23	0	2	0	0	0
PB.10728.18	chr17	-	3705	8	ISM	GFAP	ENST00000639277.1	1783	10	0	2469	0	1	3prime_fragment	FALSE	canonical	1	2127040	junction_7	496764	2	NA	NA	TRUE	NA	NA	NA	C	coding	479	1440	15	1454	44915486	44907881	FALSE	20	CCCAGAGTGGACTCTGATCT	-1	TRUE	NA	NA	AATAAA	-20	1	0	0	0	1
PB.10728.19	chr17	-	3245	8	NIC	GFAP	novel	5501	9	NA	NA	0	1	intron_retention	FALSE	canonical	1	2127040	junction_7	500375	3	NA	NA	TRUE	NA	NA	NA	C	coding	441	1326	15	1340	44915486	44911252	TRUE	20	CCCAGAGTGGACTCTGATCT	-1	TRUE	NA	NA	AATAAA	-20	0	1	2	0	0
PB.10728.23	chr17	-	2427	8	NNC	GFAP	novel	5501	9	NA	NA	-360	1	at_least_one_novel_splicesite	FALSE	canonical	0	0	junction_2	1.44039e+06	2	NA	NA	TRUE	NA	NA	NA	C	coding	144	435	242	676	44913316	44907381	FALSE	20	CCCAGAGTGGACTCTGATCT	1	TRUE	NA	NA	AATAAA	-20	1	1	0	0	0
PB.10728.25	chr17	-	1961	2	FSM	GFAP	ENST00000589701.2	2668	2	1962	-1255	-18	1	multi-exon	FALSE	canonical	1	3236478	junction_1	0	64	NA	NA	TRUE	NA	NA	NA	C	coding	107	324	524	847	44907067	44906744	FALSE	20	CCCAGAGTGGACTCTGATCT	8651	FALSE	NA	NA	AATAAA	-20	31	26	2	0	5
PB.10728.27	chr17	-	1422	9	NNC	GFAP	novel	5501	9	NA	NA	0	1	intron_retention	FALSE	canonical	1	1669	junction_1	1.07406e+06	4	NA	NA	TRUE	NA	NA	NA	C	coding	447	1344	15	1358	44915486	44905694	FALSE	20	CCCAGAGTGGACTCTGATCT	-1	TRUE	NA	NA	AATAAA	-20	4	0	0	0	0
PB.10728.28	chr17	-	3149	10	FSM	GFAP	ENST00000253408.10	3135	10	0	-14	0	0	multi-exon	FALSE	canonical	1	21644	junction_2	1.25375e+06	30	NA	NA	TRUE	NA	NA	NA	C	coding	472	1419	15	1433	44915486	44907347	FALSE	20	CCCCAGAGTGGACTCTGATC	-1	TRUE	NA	NA	AATAAA	-19	14	9	1	0	5
PB.10728.30	chr17	-	2894	9	NIC	GFAP	novel	5501	9	NA	NA	0	0	intron_retention	FALSE	canonical	1	16093	junction_4	1.0922e+06	26	NA	NA	TRUE	NA	NA	NA	C	coding	387	1164	15	1178	44915486	44907347	FALSE	20	CCCCAGAGTGGACTCTGATC	-1	TRUE	NA	NA	AATAAA	-19	13	5	0	0	8
PB.10728.4	chr17	-	3035	9	FSM	GFAP	ENST00000588735.3	5501	9	0	2466	0	6	multi-exon	FALSE	canonical	1	2127040	junction_8	475630	2736	NA	NA	TRUE	NA	NA	NA	C	coding	432	1299	15	1313	44915486	44907347	FALSE	20	AGTGGACTCTGATCTGTTCA	-1	TRUE	NA	NA	AATAAA	-25	1278	578	107	104	656
PB.10728.69	chr17	-	2125	7	FSM	GFAP	ENST00000638281.1	2099	7	-14	-12	0	-8	multi-exon	FALSE	canonical	1	2127040	junction_6	499208	5	NA	NA	TRUE	NA	NA	NA	C	coding	438	1317	15	1331	44915486	44910469	FALSE	40	AAATATTAGTGAATGTGACG	-1	TRUE	NA	NA	NA	NA	2	2	1	0	0
PB.10728.72	chr17	-	1770	8	FSM	GFAP	ENST00000435360.7	1779	8	0	9	0	-9	multi-exon	FALSE	canonical	1	123413	junction_1	1.06183e+06	46	NA	NA	TRUE	NA	NA	NA	C	coding	431	1296	15	1310	44915486	44910136	FALSE	40	TAAATATTAGTGAATGTGAC	-1	TRUE	NA	NA	NA	NA	30	3	1	1	8
PB.10747.1	chr17	-	2104	3	ISM	KANSL1	ENST00000639805.1	557	5	1040	-1686	318	-12	5prime_fragment	FALSE	canonical	1	162484	junction_2	47034	2	NA	NA	TRUE	NA	NA	NA	C	coding	179	540	57	596	46033138	46031476	FALSE	85	AAAAAAAAAAAAGAAGGAAA	1985	FALSE	NA	NA	NA	NA	0	0	0	0	1
PB.10754.1	chr17	-	2131	3	ISM	KANSL1	ENST00000574655.6	1681	5	0	17363	0	10	3prime_fragment	FALSE	canonical	1	19145	junction_2	30015	2	NA	NA	TRUE	NA	NA	NA	C	coding	427	1284	264	1547	46172134	46170851	FALSE	75	AAAAAAAAAAAAAAGCCCAT	NA	FALSE	NA	NA	NA	NA	0	0	0	0	1
PB.10814.1	chr17	-	1924	8	FSM	PHB	ENST00000614445.4	1952	8	25	3	0	0	multi-exon	FALSE	canonical	1	41650	junction_7	675015	7	NA	NA	TRUE	NA	NA	NA	C	coding	272	819	166	984	49413264	49404992	FALSE	5	GCCATGGGTTGGTTTTTTGT	1	TRUE	NA	NA	AATAAA	-24	1	2	0	0	1
PB.10814.2	chr17	-	1817	7	FSM	PHB	ENST00000300408.7	1832	7	13	2	-9	-2	multi-exon	FALSE	canonical	1	410219	junction_6	533865	27	NA	NA	TRUE	NA	NA	NA	C	coding	272	819	61	879	49413264	49404992	FALSE	10	CAGCCATGGGTTGGTTTTTT	30	FALSE	NA	NA	AATAAA	-22	2	2	4	4	2
PB.10814.4	chr17	-	1142	7	FSM	PHB	ENST00000504124.5	796	7	-22	-324	0	231	multi-exon	FALSE	canonical	1	44883	junction_6	625522	3	NA	NA	TRUE	NA	NA	NA	C	coding	272	819	169	987	49413264	49404992	FALSE	50	AATTAGTCTATCAAATGAAA	1	TRUE	NA	NA	AATAAA	-23	2	1	0	0	0
PB.10819.1	chr17	-	1564	9	FSM	SLC35B1	ENST00000507773.6	1320	9	157	-401	7	-4	multi-exon	FALSE	canonical	1	250001	junction_7	315362	2	NA	NA	TRUE	NA	NA	NA	C	coding	168	507	538	1044	49705189	49701458	FALSE	5	TGTCTTTTTCTTAGGCCTGG	-14	TRUE	NA	NA	ATTAAA	-18	0	0	0	0	1
PB.10819.2	chr17	-	1585	9	FSM	SLC35B1	ENST00000649906.1	1611	9	18	8	7	1	multi-exon	FALSE	canonical	1	515323	junction_8	244870	6	NA	NA	TRUE	NA	NA	NA	C	coding	322	969	101	1069	49707833	49701458	FALSE	5	GTTCTGTCTTTTTCTTAGGC	-14	TRUE	NA	NA	ATTAAA	-14	0	0	1	2	1
PB.10819.3	chr17	-	1258	10	NIC	SLC35B1	novel	1477	9	NA	NA	2	-2	combination_of_known_junctions	FALSE	canonical	1	10082	junction_9	433297	2	NA	NA	TRUE	NA	NA	NA	C	coding	325	978	112	1089	49708086	49701458	FALSE	20	AGACAGAGTGGTGGTTTTTG	-1	TRUE	NA	NA	NA	NA	0	0	1	1	0
PB.10819.8	chr17	-	1149	2	NIC	SLC35B1	novel	806	3	NA	NA	7	-48	intron_retention	FALSE	canonical	1	515323	junction_1	0	2	NA	NA	TRUE	NA	NA	NA	C	coding	102	309	101	409	49707833	49706864	FALSE	95	TAAAAAAAAAAAAAAAAAAA	-14	TRUE	NA	NA	NA	NA	0	1	0	0	0
PB.10826.1	chr17	-	4566	10	FSM	PPP1R9B	ENST00000612501.2	4212	10	-351	-3	-351	3	multi-exon	FALSE	canonical	1	718282	junction_6	245389	46	NA	NA	TRUE	NA	NA	NA	C	coding	817	2454	516	2969	50150513	50135331	FALSE	5	TTGCTGCCTGGTTTCTTGAT	106	FALSE	NA	NA	CATAAA	-17	0	0	11	10	13
PB.10826.6	chr17	-	2483	6	ISM	PPP1R9B	ENST00000612501.2	4212	10	10283	1	4758	-1	5prime_fragment	FALSE	canonical	1	729733	junction_1	236791	24	NA	NA	TRUE	NA	NA	NA	C	coding	239	720	171	890	50140224	50135331	FALSE	5	AGCCTTGCTGCCTGGTTTCT	-6095	FALSE	NA	NA	CATAAA	-13	1	9	1	1	1
PB.10876.3	chr17	-	4612	6	FSM	VEZF1	ENST00000581208.2	4630	6	15	3	15	-3	multi-exon	FALSE	canonical	1	60440	junction_3	47562.1	7	NA	NA	TRUE	NA	NA	NA	C	coding	521	1566	129	1694	57988111	57974473	FALSE	30	AAATGTTATGATGGATTGTT	-9	TRUE	NA	NA	ATTAAA	-14	0	0	0	1	0
PB.10876.4	chr17	-	4645	6	NIC	VEZF1	novel	4630	6	NA	NA	0	-3	combination_of_known_junctions	FALSE	canonical	1	69782	junction_3	44769	2	NA	NA	TRUE	NA	NA	NA	C	coding	527	1584	144	1727	57988111	57974473	FALSE	30	AAATGTTATGATGGATTGTT	-24	TRUE	NA	NA	ATTAAA	-14	0	0	0	0	0
PB.10876.8	chr17	-	2601	7	NNC	VEZF1	novel	2342	6	NA	NA	34	0	at_least_one_novel_splicesite	FALSE	canonical	1	5204	junction_5	58339.6	2	NA	NA	TRUE	NA	NA	NA	C	coding	512	1539	349	1887	57985259	57974473	FALSE	85	AAAAAAAAAAAAAATTTAAA	10	TRUE	NA	NA	AATATA	-20	0	0	0	0	1
[truncated: 631 more rows]
[truncated: 11 more columns]

## Sheet: Human_disease_numbers
associated_gene	Total_Num_Isoforms	Total_Num_IRTranscripts	Total_Num_NMDTranscripts	Total_Num_NMDIRTranscripts	Total_Num_Fusiontranscripts	rate_IR_NMD	disease
[truncated: 794 more rows]

## Sheet: Adult_disease_class
isoform	chrom	strand	length	exons	structural_category	associated_gene	associated_transcript	ref_length	ref_exons	diff_to_TSS	diff_to_TTS	diff_to_gene_TSS	diff_to_gene_TTS	subcategory	RTS_stage	all_canonical	min_sample_cov	min_cov	min_cov_pos	sd_cov	FL	n_indels	n_indels_junc	bite	iso_exp	gene_exp	ratio_exp	FSM_class	coding	ORF_length	CDS_length	CDS_start	CDS_end	CDS_genomic_start	CDS_genomic_end	predicted_NMD	perc_A_downstream_TTS	seq_A_downstream_TTS	dist_to_cage_peak	within_cage_peak	dist_to_polya_site	within_polya_site	polyA_motif	polyA_dist	FL.FetalCTX1	FL.FetalCTX2	FL.FetalCTX3	FL.FetalCTX4	FL.FetalCTX5
[truncated: 1,220 more rows]
[truncated: 6 more columns]

[truncated: 5 more sheets: Adult_disease_numbers, Fetal_disease_class, Fetal_disease_numbers, Mouse_disease_class, Mouse_disease_numbers]
