# Supplementary material for: Full-length transcript sequencing of human and mouse cerebral cortex identifies widespread isoform diversity and alternative splicing
Source: Cell Rep. 2021 Nov 16;37(7):110022. doi: 10.1016/j.celrep.2021.110022 (PMC8609283; doi:10.1016/j.celrep.2021.110022)
Supplement: Table S21. CPAT output for predicted ORF and coding potential from transcripts identified in human and mouse cortex, related to Figures 1 and 2 [file mmc15.xlsx]

## Sheet: Contents
Tab Names	Description
Human	CPAT output for human cortex
Adult	CPAT output for mouse cortex
Fetal	CPAT output for human adult cortex
Mouse	CPAT output for human fetal cortex

## Sheet: Human
seq_ID	ID	mRNA	ORF_strand	ORF_frame	ORF_start	ORF_end	ORF	Fickett	Hexamer	Coding_prob
PB.1.1	PB.1.1_ORF_4	1899	+	2	773	1069	297	1.2784	0.523093	0.951261
PB.1.10	PB.1.10_ORF_1	2941	+	1	307	603	297	1.2784	0.523093	0.948542
PB.1.8	PB.1.8_ORF_1	3519	+	2	1877	2386	510	1.2193	0.520918	0.993622
PB.1.12	PB.1.12_ORF_1	1562	+	3	480	974	495	1.1672	0.35083	0.977606
PB.1.13	PB.1.13_ORF_1	2613	+	1	640	936	297	1.2784	0.523093	0.949413
PB.5.3	PB.5.3_ORF_1	2851	+	3	207	722	516	1.0276	0.317384	0.962902
PB.5.12	PB.5.12_ORF_1	1349	+	1	265	561	297	1.2532	0.523991	0.948828
PB.5.6	PB.5.6_ORF_1	2061	+	1	973	1767	795	1.1873	0.462812	0.999612
PB.5.7	PB.5.7_ORF_4	2005	+	2	1460	1711	252	1.0755	0.505564	0.839733
PB.5.10	PB.5.10_ORF_3	1619	+	1	535	831	297	1.2532	0.523991	0.948105
PB.5.4	PB.5.4_ORF_2	2190	+	2	1106	1402	297	1.2532	0.523991	0.946543
PB.5.8	PB.5.8_ORF_1	2207	+	3	1119	1913	795	1.1873	0.462812	0.999609
PB.5.13	PB.5.13_ORF_1	2627	+	3	45	461	417	1.1846	0.530313	0.981914
PB.10.1	PB.10.1_ORF_1	124	+	3	36	122	87	1.1553	-0.283119	0.00997672
PB.11.2	PB.11.2_ORF_2	378	+	3	249	377	129	1.216	-0.118594	0.0505034
PB.18.1	PB.18.1_ORF_1	3180	+	1	316	807	492	0.9229	0.130229	0.813545
PB.23.5	PB.23.5_ORF_1	3256	+	3	1128	2768	1641	1.2978	0.583901	1
PB.23.8	PB.23.8_ORF_1	2746	+	2	17	2266	2250	1.2976	0.578364	1
PB.23.11	PB.23.11_ORF_1	2768	+	1	25	2289	2265	1.2976	0.571387	1
PB.24.1	PB.24.1_ORF_1	2555	+	2	98	2026	1929	1.1902	0.580124	1
PB.25.2	PB.25.2_ORF_1	1774	+	2	1259	1678	420	1.1071	0.449776	0.96507
PB.25.1	PB.25.1_ORF_1	1548	+	1	883	1452	570	1.1668	0.496996	0.995937
PB.25.5	PB.25.5_ORF_1	1724	+	3	885	1628	744	1.1668	0.462385	0.999275
PB.25.6	PB.25.6_ORF_1	1646	+	3	885	1550	666	1.1722	0.494589	0.998606
PB.26.1	PB.26.1_ORF_1	634	+	3	84	581	498	1.2516	0.656344	0.997541
PB.27.2	PB.27.2_ORF_1	3918	+	1	73	2787	2715	1.151	0.507044	1
PB.27.3	PB.27.3_ORF_1	3889	+	2	11	2758	2748	1.151	0.504177	1
PB.27.10	PB.27.10_ORF_1	2767	+	2	470	1636	1167	1.206	0.576603	0.999997
PB.27.15	PB.27.15_ORF_1	2087	+	3	1023	1322	300	0.7559	0.125482	0.228042
PB.27.20	PB.27.20_ORF_1	2325	+	1	568	1194	627	1.2454	0.477028	0.998067
PB.27.21	PB.27.21_ORF_1	2473	+	3	180	827	648	0.6446	-0.0224157	0.797645
PB.28.1	PB.28.1_ORF_1	948	+	3	48	197	150	0.8229	-0.278289	0.00634101
PB.29.2	PB.29.2_ORF_1	2851	+	2	1187	1783	597	0.9742	0.322147	0.982144
PB.29.5	PB.29.5_ORF_1	1932	+	3	171	668	498	0.9928	0.238274	0.924517
PB.29.3	PB.29.3_ORF_1	2279	+	3	177	1211	1035	0.8348	0.242255	0.999656
PB.29.4	PB.29.4_ORF_1	2013	+	3	177	746	570	0.8017	0.256141	0.940258
PB.29.6	PB.29.6_ORF_1	1841	+	3	177	773	597	0.9742	0.322147	0.98309
PB.30.1	PB.30.1_ORF_1	2340	+	1	649	1737	1089	1.2436	0.680378	0.999997
PB.30.4	PB.30.4_ORF_1	1942	+	2	257	1345	1089	1.2436	0.680378	0.999997
PB.30.3	PB.30.3_ORF_2	3747	+	1	2758	3150	393	1.2849	0.88483	0.997895
PB.31.3	PB.31.3_ORF_1	2811	+	1	25	1014	990	1.2078	0.688697	0.999989
PB.32.1	PB.32.1_ORF_1	2393	+	1	475	1098	624	1.1822	0.226445	0.988692
PB.32.2	PB.32.2_ORF_1	2247	+	2	179	958	780	1.1908	0.251219	0.998348
PB.32.6	PB.32.6_ORF_1	2068	+	1	238	780	543	1.2272	0.282999	0.983387
PB.32.5	PB.32.5_ORF_1	2115	+	3	204	827	624	1.1822	0.226445	0.988861
PB.32.7	PB.32.7_ORF_1	2057	+	2	977	1756	780	1.1908	0.251219	0.998365
PB.32.9	PB.32.9_ORF_1	1297	+	2	170	997	828	1.1346	0.23834	0.998797
PB.33.1	PB.33.1_ORF_1	2470	+	1	139	2055	1917	1.1036	0.429103	1
PB.33.2	PB.33.2_ORF_1	2433	+	1	451	2019	1569	1.1468	0.435035	1
PB.34.2	PB.34.2_ORF_1	3791	+	2	98	2602	2505	1.2516	0.62966	1
PB.34.7	PB.34.7_ORF_1	3707	+	2	116	2521	2406	1.2336	0.629873	1
PB.34.12	PB.34.12_ORF_4	2301	+	2	992	1120	129	1.183	0.542281	0.702094
PB.34.14	PB.34.14_ORF_1	5243	+	2	1685	4063	2379	1.2336	0.617674	1
PB.34.15	PB.34.15_ORF_1	3778	+	1	1117	2598	1482	1.1543	0.569314	1
PB.34.17	PB.34.17_ORF_1	3531	+	2	419	2356	1938	1.1996	0.606708	1
PB.34.19	PB.34.19_ORF_2	1534	+	1	502	840	339	1.2323	0.512796	0.962305
PB.34.26	PB.34.26_ORF_1	2651	+	3	477	1958	1482	1.1543	0.569314	1
PB.34.20	PB.34.20_ORF_1	4102	+	2	1031	3409	2379	1.2336	0.617674	1
PB.34.24	PB.34.24_ORF_1	3109	+	2	188	2416	2229	1.2336	0.617403	1
PB.34.33	PB.34.33_ORF_1	3521	+	1	892	2829	1938	1.1996	0.606708	1
PB.34.38	PB.34.38_ORF_1	3282	+	3	66	2591	2526	1.2274	0.550491	1
PB.34.41	PB.34.41_ORF_1	3374	+	3	306	2684	2379	1.2336	0.617674	1
PB.35.1	PB.35.1_ORF_1	1312	+	2	104	1015	912	1.2486	0.485184	0.999929
PB.35.2	PB.35.2_ORF_1	1427	+	2	701	1129	429	1.1492	0.386528	0.96083
PB.36.4	PB.36.4_ORF_1	2107	+	2	818	1846	1029	1.2643	0.664444	0.999994
PB.36.3	PB.36.3_ORF_1	2489	+	3	393	2228	1836	1.2895	0.628387	1
PB.36.6	PB.36.6_ORF_1	2361	+	3	51	1469	1419	1.2895	0.606582	1
PB.36.7	PB.36.7_ORF_1	2306	+	1	490	2046	1557	1.2895	0.672673	1
PB.36.9	PB.36.9_ORF_1	1590	+	1	304	1332	1029	1.2643	0.664444	0.999994
PB.36.10	PB.36.10_ORF_1	1867	+	3	585	1613	1029	1.2643	0.664444	0.999994
PB.36.11	PB.36.11_ORF_1	2374	+	1	1696	2121	426	1.3068	0.566428	0.991417
PB.36.13	PB.36.13_ORF_1	2572	+	3	765	2321	1557	1.2895	0.672673	1
PB.36.18	PB.36.18_ORF_3	1646	+	3	489	764	276	1.1646	0.429903	0.857226
PB.36.14	PB.36.14_ORF_1	2093	+	2	41	1843	1803	1.2895	0.654484	1
PB.36.15	PB.36.15_ORF_1	2081	+	3	48	1466	1419	1.2895	0.606582	1
PB.36.16	PB.36.16_ORF_1	2014	+	1	334	1764	1431	1.2895	0.658496	1
PB.36.22	PB.36.22_ORF_1	2453	+	3	1656	2279	624	0.9024	0.224917	0.970511
PB.36.23	PB.36.23_ORF_1	1572	+	3	777	1400	624	0.9024	0.224917	0.971862
PB.37.2	PB.37.2_ORF_2	2153	+	2	377	1021	645	1.3421	0.662285	0.999635
PB.37.3	PB.37.3_ORF_2	1956	+	3	369	824	456	1.3169	0.706996	0.997517
PB.37.5	PB.37.5_ORF_2	2424	+	3	651	1295	645	1.3421	0.662285	0.999629
PB.38.12	PB.38.12_ORF_1	2146	+	1	82	882	801	1.2112	0.652881	0.999894
PB.38.8	PB.38.8_ORF_1	3110	+	2	122	1846	1725	1.1511	0.614234	1
PB.38.9	PB.38.9_ORF_1	3304	+	3	354	2441	2088	1.0965	0.568214	1
PB.38.21	PB.38.21_ORF_1	2865	+	2	23	2008	1986	1.0965	0.583045	1
PB.40.2	PB.40.2_ORF_1	2280	+	1	40	1368	1329	1.2568	0.596114	1
PB.40.3	PB.40.3_ORF_1	1977	+	1	40	1065	1026	1.3036	0.575729	0.99999
PB.40.1	PB.40.1_ORF_1	2611	+	1	52	1395	1344	1.2078	0.54377	1
PB.39.1	PB.39.1_ORF_1	3201	+	1	2095	2595	501	1.2038	0.215819	0.955231
PB.41.1	PB.41.1_ORF_1	1406	+	3	540	1316	777	1.0847	0.328843	0.998531
PB.41.3	PB.41.3_ORF_1	1097	+	1	427	1026	600	1.1134	0.397721	0.993792
PB.41.4	PB.41.4_ORF_1	808	+	2	143	742	600	1.1134	0.397721	0.993889
PB.41.5	PB.41.5_ORF_1	885	+	2	221	820	600	1.1134	0.397721	0.993863
PB.41.6	PB.41.6_ORF_1	964	+	3	300	899	600	1.1134	0.397721	0.993836
PB.42.2	PB.42.2_ORF_1	5042	+	2	2627	3523	897	0.8526	0.333337	0.998986
PB.42.6	PB.42.6_ORF_1	2445	+	2	812	1708	897	0.8526	0.333337	0.99912
PB.42.5	PB.42.5_ORF_1	2730	+	2	824	1993	1170	0.6858	0.298815	0.999908
PB.42.9	PB.42.9_ORF_1	2315	+	2	20	1582	1563	0.8164	0.343642	0.999999
PB.42.8	PB.42.8_ORF_1	4400	+	3	30	710	681	1.1507	0.340902	0.996258
PB.42.10	PB.42.10_ORF_1	3149	+	3	1521	2417	897	0.8526	0.333337	0.999085
PB.42.12	PB.42.12_ORF_1	4295	+	1	2671	3567	897	0.8526	0.333337	0.999026
PB.42.18	PB.42.18_ORF_1	4125	+	3	2700	3596	897	0.8526	0.333337	0.999035
PB.42.17	PB.42.17_ORF_1	4176	+	2	29	709	681	1.1507	0.340902	0.996304
PB.42.19	PB.42.19_ORF_1	2987	+	2	1562	2458	897	0.8526	0.333337	0.999094
PB.42.22	PB.42.22_ORF_1	2838	+	3	1419	2315	897	0.8526	0.333337	0.999101
PB.42.26	PB.42.26_ORF_1	3065	+	3	9	689	681	1.1507	0.340902	0.996522
PB.42.28	PB.42.28_ORF_1	2267	+	1	850	1746	897	0.8526	0.333337	0.999129
PB.42.29	PB.42.29_ORF_1	4062	+	1	2647	3543	897	0.8526	0.333337	0.999039
PB.43.1	PB.43.1_ORF_2	2217	+	1	274	483	210	0.8662	0.133256	0.141118
PB.43.2	PB.43.2_ORF_2	2478	+	1	244	453	210	0.8662	0.133256	0.139392
PB.43.3	PB.43.3_ORF_1	1719	+	1	1	414	414	0.7056	0.00936874	0.309638
PB.44.2	PB.44.2_ORF_1	693	+	2	71	520	450	1.0541	0.332019	0.94356
PB.44.1	PB.44.1_ORF_1	1721	+	2	77	523	447	1.0567	0.235255	0.895511
PB.44.4	PB.44.4_ORF_1	812	+	2	71	400	330	0.8189	0.27807	0.581579
PB.45.3	PB.45.3_ORF_1	1504	+	3	429	692	264	1.2046	0.037008	0.358855
PB.45.1	PB.45.1_ORF_1	1590	+	2	254	778	525	1.0288	0.22464	0.946219
PB.45.2	PB.45.2_ORF_1	1499	+	1	163	687	525	1.0288	0.22464	0.946473
PB.45.4	PB.45.4_ORF_2	1422	+	1	106	303	198	1.259	0.420375	0.768466
PB.47.1	PB.47.1_ORF_1	2566	+	2	251	1588	1338	1.1722	0.558977	0.999999
PB.47.3	PB.47.3_ORF_1	2001	+	1	322	1023	702	1.1722	0.560116	0.999361
PB.48.1	PB.48.1_ORF_1	3332	+	1	1141	2949	1809	1.2264	0.552379	1
PB.48.3	PB.48.3_ORF_1	1068	+	1	76	681	606	1.1386	0.409764	0.995054
PB.49.1	PB.49.1_ORF_1	3850	+	2	116	1624	1509	1.2556	0.636282	1
PB.49.2	PB.49.2_ORF_1	2482	+	2	110	1870	1761	1.2286	0.6387	1
PB.50.1	PB.50.1_ORF_3	770	+	1	1	147	147	1.1649	0.529624	0.731729
PB.52.1	PB.52.1_ORF_1	1282	+	2	305	889	585	1.2916	0.479998	0.997555
PB.52.5	PB.52.5_ORF_1	2949	+	2	299	760	462	0.7248	0.204492	0.714636
PB.53.1	PB.53.1_ORF_1	2121	+	3	120	800	681	1.178	0.586839	0.999322
PB.55.1	PB.55.1_ORF_6	2491	+	3	816	887	72	1.0588	-0.0346051	0.023668
PB.54.1	PB.54.1_ORF_1	3074	+	1	436	3000	2565	1.1866	0.610135	1
PB.54.2	PB.54.2_ORF_1	3281	+	2	167	3208	3042	1.1866	0.603885	1
PB.54.3	PB.54.3_ORF_1	3237	+	2	164	3163	3000	1.1866	0.60758	1
PB.54.4	PB.54.4_ORF_1	3315	+	3	336	3245	2910	1.1866	0.622321	1
PB.54.5	PB.54.5_ORF_1	3183	+	2	350	3109	2760	1.1866	0.626212	1
PB.54.6	PB.54.6_ORF_1	3327	+	2	344	3253	2910	1.1866	0.622321	1
PB.54.7	PB.54.7_ORF_1	3068	+	1	430	2994	2565	1.1866	0.610135	1
PB.54.8	PB.54.8_ORF_1	3276	+	2	335	3202	2868	1.1866	0.627	1
PB.54.10	PB.54.10_ORF_1	3261	+	3	333	3188	2856	1.1866	0.628541	1
PB.54.11	PB.54.11_ORF_1	3096	+	2	458	3022	2565	1.1866	0.610135	1
PB.54.12	PB.54.12_ORF_1	3183	+	1	310	3111	2802	1.1866	0.621365	1
PB.54.14	PB.54.14_ORF_1	2028	+	2	155	1954	1800	1.2822	0.631277	1
PB.56.1	PB.56.1_ORF_1	2985	+	3	102	2450	2349	1.2411	0.586629	1
PB.56.4	PB.56.4_ORF_1	2681	+	3	222	2507	2286	1.273	0.592779	1
PB.57.4	PB.57.4_ORF_1	5816	+	3	417	1142	726	1.1956	0.25978	0.996574
PB.57.5	PB.57.5_ORF_1	5992	+	1	472	1689	1218	1.2766	0.403851	0.999996
PB.57.3	PB.57.3_ORF_1	6315	+	3	555	1259	705	1.26	0.259812	0.996434
PB.57.11	PB.57.11_ORF_1	2256	+	1	481	1191	711	1.2933	0.395315	0.998952
PB.59.1	PB.59.1_ORF_1	2211	+	2	890	1630	741	1.1459	0.337016	0.998231
PB.59.4	PB.59.4_ORF_1	3887	+	3	861	1622	762	1.0163	0.329069	0.997487
PB.59.7	PB.59.7_ORF_1	3440	+	3	417	1178	762	1.0163	0.329069	0.997548
PB.60.1	PB.60.1_ORF_1	3207	+	1	202	1542	1341	1.3069	0.497437	1
PB.60.2	PB.60.2_ORF_1	3063	+	3	216	1175	960	1.2673	0.475577	0.999955
PB.60.8	PB.60.8_ORF_1	3479	+	2	842	1816	975	1.2871	0.522897	0.999972
PB.61.2	PB.61.2_ORF_1	3248	+	3	450	1472	1023	0.9596	0.407864	0.999901
PB.61.1	PB.61.1_ORF_1	3387	+	3	321	1343	1023	0.9596	0.407864	0.9999
PB.61.3	PB.61.3_ORF_1	3458	+	2	392	1414	1023	0.9596	0.407864	0.9999
PB.61.15	PB.61.15_ORF_1	3004	+	3	207	1229	1023	0.9596	0.407864	0.999902
PB.61.14	PB.61.14_ORF_1	3028	+	3	231	1253	1023	0.9596	0.407864	0.999902
PB.61.19	PB.61.19_ORF_1	3115	+	1	319	1341	1023	0.9596	0.407864	0.999902
PB.61.18	PB.61.18_ORF_1	3172	+	1	376	1398	1023	0.9596	0.407864	0.999902
PB.61.22	PB.61.22_ORF_1	3101	+	1	307	1329	1023	0.9596	0.407864	0.999902
PB.62.1	PB.62.1_ORF_1	1033	+	3	129	1031	903	0.5883	0.0146774	0.987061
PB.63.1	PB.63.1_ORF_1	2983	+	2	155	718	564	1.1865	0.372991	0.990727
PB.65.1	PB.65.1_ORF_1	2025	+	3	195	1553	1359	1.3245	0.660769	1
PB.65.3	PB.65.3_ORF_1	2390	+	1	67	900	834	1.158	0.550669	0.999834
PB.65.4	PB.65.4_ORF_1	2107	+	3	54	1556	1503	1.1943	0.518592	1
PB.65.5	PB.65.5_ORF_1	1851	+	3	90	1376	1287	1.3029	0.674535	1
PB.66.2	PB.66.2_ORF_1	1917	+	3	471	1886	1416	1.2673	0.495709	1
PB.66.3	PB.66.3_ORF_1	2063	+	2	452	1681	1230	1.3191	0.537935	0.999999
PB.66.4	PB.66.4_ORF_1	1980	+	3	531	1598	1068	1.3108	0.539408	0.999993
PB.66.6	PB.66.6_ORF_1	1898	+	1	286	1515	1230	1.3191	0.537935	0.999999
PB.66.7	PB.66.7_ORF_1	2080	+	2	233	1699	1467	1.3046	0.494304	1
PB.67.1	PB.67.1_ORF_1	2139	+	3	876	1319	444	0.5014	0.0197671	0.244158
PB.67.3	PB.67.3_ORF_3	2037	+	1	1231	1362	132	1.0364	0.224799	0.178492
PB.67.4	PB.67.4_ORF_1	1520	+	3	15	527	513	0.9905	0.253173	0.94149
PB.67.7	PB.67.7_ORF_1	714	+	2	14	556	543	1.1017	0.298104	0.978418
PB.69.1	PB.69.1_ORF_1	3215	+	3	915	2015	1101	0.6832	-0.0218585	0.998551
PB.71.3	PB.71.3_ORF_1	3031	+	1	130	720	591	1.0261	0.284366	0.979768
PB.71.4	PB.71.4_ORF_1	1434	+	1	211	801	591	1.0261	0.284366	0.981433
PB.72.1	PB.72.1_ORF_1	2807	+	3	42	1022	981	1.1521	0.444486	0.999936
PB.73.4	PB.73.4_ORF_1	4119	+	3	6	2495	2490	1.1577	0.519496	1
PB.74.3	PB.74.3_ORF_1	2637	+	1	13	2334	2322	1.2399	0.563164	1
PB.75.1	PB.75.1_ORF_2	979	+	3	78	233	156	0.9253	0.158044	0.120453
PB.76.1	PB.76.1_ORF_1	2615	+	3	600	1787	1188	0.6244	-0.0191374	0.999361
PB.77.1	PB.77.1_ORF_1	2684	+	1	421	699	279	1.1482	-0.0854901	0.195448
PB.77.3	PB.77.3_ORF_1	3021	+	2	89	598	510	1.1953	0.551956	0.994412
PB.77.4	PB.77.4_ORF_1	2759	+	3	69	719	651	1.2294	0.549286	0.998967
PB.77.5	PB.77.5_ORF_1	2704	+	3	48	716	669	1.0311	0.353426	0.994552
PB.77.6	PB.77.6_ORF_7	2543	+	2	1253	1369	117	1.3415	0.0285515	0.13455
PB.78.1	PB.78.1_ORF_1	468	+	2	44	112	69	0.903	-0.128611	0.00857881
PB.79.1	PB.79.1_ORF_1	1585	+	2	1094	1567	474	0.8128	0.128482	0.724951
PB.83.3	PB.83.3_ORF_1	698	+	2	29	697	669	1.2518	0.479937	0.998937
PB.83.6	PB.83.6_ORF_1	1844	+	2	89	322	234	1.1588	0.314192	0.643259
PB.84.1	PB.84.1_ORF_1	1681	+	2	98	1480	1383	1.1861	0.374424	0.999999
PB.85.1	PB.85.1_ORF_2	2197	+	2	1742	1969	228	0.7577	0.0971596	0.100055
PB.85.2	PB.85.2_ORF_7	3518	+	2	626	844	219	1.2744	0.565251	0.904816
PB.85.4	PB.85.4_ORF_1	3425	+	1	133	402	270	1.1524	0.299061	0.688202
PB.86.1	PB.86.1_ORF_1	2643	+	2	23	1774	1752	1.194	0.517438	1
PB.88.1	PB.88.1_ORF_1	3908	+	2	515	3292	2778	1.0185	0.251484	1
PB.88.2	PB.88.2_ORF_1	3535	+	2	326	2929	2604	1.0086	0.267598	1
PB.89.2	PB.89.2_ORF_3	2207	+	1	1189	1386	198	1.0955	0.376004	0.580239
PB.89.3	PB.89.3_ORF_1	1639	+	3	87	818	732	0.915	0.267358	0.993617
PB.93.2	PB.93.2_ORF_1	2384	+	3	600	1835	1236	1.0909	0.361557	0.999993
PB.98.1	PB.98.1_ORF_1	4950	+	3	216	4496	4281	1.2453	0.422667	1
PB.99.1	PB.99.1_ORF_1	3856	+	1	148	1251	1104	1.2611	0.511186	0.999992
PB.99.2	PB.99.2_ORF_1	3883	+	1	130	1278	1149	1.2809	0.492061	0.999995
PB.99.4	PB.99.4_ORF_1	3848	+	1	139	1242	1104	1.2611	0.511186	0.999992
PB.99.6	PB.99.6_ORF_1	3919	+	2	206	1309	1104	1.2611	0.511186	0.999992
PB.99.7	PB.99.7_ORF_1	3918	+	3	210	1313	1104	1.2611	0.511186	0.999992
PB.100.2	PB.100.2_ORF_2	4411	+	1	157	726	570	1.3248	0.685044	0.999116
PB.100.1	PB.100.1_ORF_1	4739	+	3	9	1160	1152	1.2568	0.644473	0.999998
PB.100.7	PB.100.7_ORF_1	4495	+	1	13	4104	4092	1.2445	0.690289	1
PB.102.1	PB.102.1_ORF_1	2562	+	3	624	911	288	0.9854	0.316608	0.639047
PB.102.3	PB.102.3_ORF_1	2048	+	1	22	408	387	1.1258	0.311436	0.896563
PB.102.4	PB.102.4_ORF_2	3840	+	3	1914	2201	288	0.9854	0.316608	0.62273
PB.103.3	PB.103.3_ORF_1	2511	+	3	69	923	855	0.9807	0.285301	0.998784
PB.103.4	PB.103.4_ORF_1	2618	+	2	464	1030	567	0.8373	0.20812	0.92558
PB.104.3	PB.104.3_ORF_1	3304	+	1	322	1320	999	1.1341	0.553709	0.999971
PB.104.2	PB.104.2_ORF_1	4186	+	1	373	2202	1830	1.2397	0.581171	1
PB.105.3	PB.105.3_ORF_1	1416	+	1	103	1092	990	1.2976	0.663327	0.999991
PB.105.2	PB.105.2_ORF_1	1598	+	3	132	1274	1143	1.2914	0.562597	0.999997
PB.105.1	PB.105.1_ORF_1	1854	+	1	418	1530	1113	1.2568	0.63544	0.999997
PB.107.1	PB.107.1_ORF_1	1600	+	1	808	1341	534	1.2304	0.537212	0.996164
PB.108.5	PB.108.5_ORF_1	3664	+	3	204	3224	3021	1.2838	0.554666	1
PB.108.1	PB.108.1_ORF_1	4379	+	1	808	3939	3132	1.2404	0.551613	1
PB.108.3	PB.108.3_ORF_1	3843	+	2	215	3403	3189	1.2404	0.551513	1
PB.108.2	PB.108.2_ORF_1	4169	+	1	598	3729	3132	1.2404	0.551613	1
PB.110.2	PB.110.2_ORF_2	2144	+	2	1097	2077	981	1.2147	0.498448	0.999964
PB.110.3	PB.110.3_ORF_1	2304	+	3	171	2237	2067	1.0316	0.398627	1
PB.111.3	PB.111.3_ORF_1	4511	+	3	78	1871	1794	1.2568	0.642504	1
PB.112.1	PB.112.1_ORF_1	3557	+	1	301	1203	903	0.8095	0.439446	0.999467
PB.113.1	PB.113.1_ORF_1	2047	+	1	34	540	507	1.0421	0.4146	0.978952
PB.113.3	PB.113.3_ORF_1	3237	+	1	19	738	720	1.0265	0.390879	0.997426
PB.113.5	PB.113.5_ORF_1	2652	+	1	4	720	717	1.011	0.387964	0.997233
PB.114.3	PB.114.3_ORF_1	3118	+	2	203	1612	1410	1.1549	0.380557	0.999999
PB.114.10	PB.114.10_ORF_1	3029	+	2	2	1525	1524	1.1406	0.386095	1
PB.114.9	PB.114.9_ORF_1	3191	+	2	8	1687	1680	1.1443	0.385725	1
PB.115.1	PB.115.1_ORF_3	611	+	1	109	165	57	0.8871	0.276678	0.0767504
PB.115.2	PB.115.2_ORF_6	941	+	2	98	154	57	0.8871	0.276678	0.0754781
PB.121.1	PB.121.1_ORF_1	5767	+	3	225	4586	4362	1.0629	0.413537	1
PB.121.2	PB.121.2_ORF_1	5589	+	3	225	4268	4044	1.1625	0.432935	1
PB.121.3	PB.121.3_ORF_1	3808	+	1	373	2487	2115	0.8535	0.256129	1
PB.121.5	PB.121.5_ORF_1	3668	+	3	204	2318	2115	0.8661	0.253969	1
PB.121.8	PB.121.8_ORF_1	3246	+	3	150	1925	1776	0.8628	0.27443	1
PB.121.18	PB.121.18_ORF_1	1848	+	2	182	496	315	0.8941	0.194932	0.464898
PB.122.1	PB.122.1_ORF_1	3484	+	1	1480	1698	219	1.1336	0.262832	0.483321
PB.122.2	PB.122.2_ORF_1	2187	+	2	104	406	303	1.1758	0.272697	0.759417
PB.123.1	PB.123.1_ORF_1	2241	+	2	359	2086	1728	0.9325	0.167047	1
PB.123.4	PB.123.4_ORF_1	2936	+	3	228	515	288	1.1498	0.218964	0.628294
PB.124.1	PB.124.1_ORF_1	867	+	3	72	641	570	1.0357	0.289028	0.978651
PB.124.2	PB.124.2_ORF_1	900	+	3	105	674	570	1.0357	0.289028	0.978613
PB.125.1	PB.125.1_ORF_1	4124	+	1	1477	2640	1164	0.9448	0.042225	0.999793
PB.125.3	PB.125.3_ORF_1	3095	+	1	226	1614	1389	0.8696	0.0466971	0.99998
PB.125.4	PB.125.4_ORF_1	3017	+	2	374	1537	1164	0.9448	0.042225	0.999805
PB.128.1	PB.128.1_ORF_1	2698	+	3	198	2546	2349	1.1292	0.456322	1
PB.128.2	PB.128.2_ORF_1	2409	+	2	2	2257	2256	1.1943	0.481559	1
PB.128.3	PB.128.3_ORF_1	2455	+	3	663	2303	1641	1.1547	0.481159	1
PB.128.4	PB.128.4_ORF_1	1982	+	1	190	1830	1641	1.1547	0.481159	1
PB.129.1	PB.129.1_ORF_1	6326	+	1	604	3642	3039	1.0473	0.416753	1
PB.136.2	PB.136.2_ORF_1	3175	+	3	1794	2819	1026	1.2413	0.494514	0.999979
PB.136.3	PB.136.3_ORF_1	2341	+	3	681	1985	1305	1.2866	0.457126	0.999999
PB.137.1	PB.137.1_ORF_1	2151	+	1	10	1515	1506	1.3188	0.441337	1
PB.141.1	PB.141.1_ORF_1	3099	+	2	326	1147	822	1.2693	0.465101	0.999774
PB.142.2	PB.142.2_ORF_1	1440	+	2	206	1171	966	0.8421	0.106434	0.99842
PB.143.1	PB.143.1_ORF_1	3998	+	2	212	2212	2001	1.2277	0.461005	1
PB.143.2	PB.143.2_ORF_1	4017	+	2	182	1360	1179	1.2422	0.532518	0.999997
PB.144.2	PB.144.2_ORF_1	5317	+	3	318	3452	3135	1.3029	0.640853	1
PB.144.4	PB.144.4_ORF_3	2495	+	1	436	630	195	1.2306	0.459414	0.776653
PB.145.2	PB.145.2_ORF_1	4720	+	1	1333	3234	1902	1.2853	0.539069	1
PB.145.6	PB.145.6_ORF_1	4649	+	3	252	3167	2916	1.2475	0.502247	1
PB.145.7	PB.145.7_ORF_1	4653	+	2	227	3172	2946	1.2475	0.502168	1
PB.145.9	PB.145.9_ORF_1	4571	+	2	233	3091	2859	1.2475	0.505839	1
PB.145.8	PB.145.8_ORF_1	4836	+	3	345	3356	3012	1.2813	0.513189	1
PB.145.38	PB.145.38_ORF_2	2990	+	1	304	549	246	1.186	0.580796	0.914709
PB.145.40	PB.145.40_ORF_2	2983	+	1	298	543	246	1.186	0.580796	0.914739
PB.145.39	PB.145.39_ORF_2	3064	+	1	379	624	246	1.186	0.580796	0.914392
PB.146.5	PB.146.5_ORF_1	1892	+	2	203	775	573	1.0624	0.179842	0.962021
PB.146.6	PB.146.6_ORF_1	992	+	1	256	828	573	1.0624	0.179842	0.963783
PB.148.1	PB.148.1_ORF_1	5511	+	2	713	4234	3522	1.0154	0.246791	1
PB.148.3	PB.148.3_ORF_2	468	+	1	391	468	78	1.0487	-0.357425	0.00392911
PB.148.7	PB.148.7_ORF_1	2562	+	3	726	1277	552	1.2065	0.492359	0.995291
PB.149.1	PB.149.1_ORF_1	6018	+	3	447	3908	3462	0.9906	0.22907	1
PB.149.4	PB.149.4_ORF_1	2681	+	2	416	1408	993	0.9655	0.133762	0.999307
PB.149.12	PB.149.12_ORF_1	1948	+	2	389	1300	912	1.0482	0.211511	0.999227
PB.149.20	PB.149.20_ORF_1	5959	+	1	2527	3849	1323	1.1006	0.199536	0.999991
PB.154.1	PB.154.1_ORF_22	5811	+	1	3211	3288	78	1.0421	0.215337	0.0850645
PB.157.1	PB.157.1_ORF_1	2266	+	1	55	1506	1452	1.155	0.361502	0.999999
PB.158.1	PB.158.1_ORF_2	1352	+	1	736	1035	300	1.0106	0.235265	0.590271
PB.158.2	PB.158.2_ORF_2	1400	+	3	699	998	300	1.0106	0.235265	0.589635
PB.158.3	PB.158.3_ORF_1	1321	+	1	226	594	369	0.9208	0.147542	0.573676
PB.158.4	PB.158.4_ORF_1	552	+	3	21	488	468	0.8015	0.170671	0.764179
PB.159.9	PB.159.9_ORF_1	1331	+	3	75	1070	996	1.1079	0.403297	0.999926
PB.159.10	PB.159.10_ORF_1	1417	+	1	43	849	807	1.1314	0.397958	0.999412
PB.160.2	PB.160.2_ORF_1	1790	+	3	18	1022	1005	1.1974	0.557553	0.99998
PB.160.3	PB.160.3_ORF_1	1914	+	2	14	1147	1134	1.1071	0.539004	0.999993
PB.160.4	PB.160.4_ORF_1	2112	+	1	403	1344	942	1.2496	0.575824	0.999969
PB.162.1	PB.162.1_ORF_1	2569	+	2	290	1186	897	0.771	0.110164	0.99547
PB.162.2	PB.162.2_ORF_1	4272	+	2	98	1342	1245	0.9112	0.156473	0.999953
PB.163.1	PB.163.1_ORF_3	524	+	3	321	386	66	0.7835	-0.0731561	0.0076764
PB.164.2	PB.164.2_ORF_1	1951	+	2	74	1024	951	1.1726	0.517977	0.999949
PB.164.3	PB.164.3_ORF_1	1257	+	1	76	984	909	1.3029	0.652227	0.999978
PB.166.3	PB.166.3_ORF_1	3241	+	3	900	1955	1056	1.1493	0.260986	0.999913
PB.166.12	PB.166.12_ORF_1	2473	+	2	2045	2473	429	0.9066	-0.0361666	0.435664
PB.166.7	PB.166.7_ORF_1	3343	+	1	19	2058	2040	1.0915	0.254202	1
PB.166.10	PB.166.10_ORF_1	2772	+	3	21	2678	2658	1.0335	0.284225	1
PB.166.5	PB.166.5_ORF_1	5684	+	3	21	1319	1299	1.0918	0.233026	0.999991
PB.166.6	PB.166.6_ORF_1	3499	+	3	21	1319	1299	1.0918	0.233026	0.999992
PB.166.9	PB.166.9_ORF_1	2931	+	3	1476	2837	1362	0.9732	0.315678	0.999996
PB.166.11	PB.166.11_ORF_1	2700	+	1	28	1905	1878	1.2205	0.274646	1
PB.166.8	PB.166.8_ORF_1	2996	+	1	31	1620	1590	1.1212	0.278009	1
PB.168.5	PB.168.5_ORF_1	8703	+	3	111	7760	7650	1.2552	0.385871	1
PB.167.2	PB.167.2_ORF_1	3643	+	1	325	1341	1017	1.2872	0.416979	0.999967
PB.169.1	PB.169.1_ORF_1	5264	+	3	222	4400	4179	1.2514	0.528871	1
PB.169.2	PB.169.2_ORF_1	5203	+	3	222	2876	2655	1.2173	0.502799	1
PB.169.5	PB.169.5_ORF_1	2234	+	2	362	1372	1011	1.3421	0.56848	0.999989
PB.171.2	PB.171.2_ORF_1	1679	+	2	461	1351	891	1.2672	0.692224	0.999975
PB.171.6	PB.171.6_ORF_1	1354	+	2	14	1039	1026	1.2472	0.598843	0.99999
PB.171.8	PB.171.8_ORF_4	1800	+	1	1354	1494	141	1.0382	0.599879	0.704617
PB.170.1	PB.170.1_ORF_1	1888	+	2	230	904	675	1.1112	0.40651	0.997314
PB.170.2	PB.170.2_ORF_1	2004	+	2	221	988	768	1.2811	0.554021	0.999782
PB.170.4	PB.170.4_ORF_1	1660	+	3	141	908	768	1.2811	0.554021	0.999786
PB.170.3	PB.170.3_ORF_2	1694	+	1	331	678	348	1.1511	0.325813	0.87182
PB.170.5	PB.170.5_ORF_1	1513	+	2	140	814	675	1.1112	0.40651	0.997369
PB.170.8	PB.170.8_ORF_1	1869	+	1	115	885	771	1.1076	0.370294	0.998842
PB.170.7	PB.170.7_ORF_3	3113	+	1	487	879	393	1.2989	0.58084	0.98787
PB.170.15	PB.170.15_ORF_1	1914	+	3	132	899	768	1.2811	0.554021	0.999783
PB.170.17	PB.170.17_ORF_1	1789	+	3	132	806	675	1.1112	0.40651	0.997329
PB.170.14	PB.170.14_ORF_1	1885	+	3	102	869	768	1.2811	0.554021	0.999784
PB.170.12	PB.170.12_ORF_2	2055	+	3	132	524	393	1.2989	0.58084	0.988546
PB.170.10	PB.170.10_ORF_1	2795	+	3	102	776	675	1.1112	0.40651	0.997178
PB.170.9	PB.170.9_ORF_2	3061	+	3	102	494	393	1.2989	0.58084	0.987904
PB.170.19	PB.170.19_ORF_1	2254	+	1	472	1239	768	1.2811	0.554021	0.999779
PB.170.18	PB.170.18_ORF_1	3166	+	1	472	1146	675	1.1112	0.40651	0.99712
PB.172.1	PB.172.1_ORF_1	1462	+	2	83	964	882	1.2159	0.495952	0.999895
PB.174.1	PB.174.1_ORF_1	1086	+	2	155	790	636	1.3108	0.608845	0.999413
PB.174.4	PB.174.4_ORF_1	1031	+	3	102	737	636	1.3108	0.608845	0.999415
PB.174.2	PB.174.2_ORF_1	1468	+	3	225	827	603	1.3067	0.421775	0.997271
PB.174.3	PB.174.3_ORF_1	1175	+	3	246	881	636	1.3108	0.608845	0.999411
PB.174.5	PB.174.5_ORF_1	1358	+	2	116	718	603	1.3067	0.421775	0.997287
PB.175.1	PB.175.1_ORF_1	1159	+	2	104	583	480	1.1831	0.447409	0.986231
PB.178.2	PB.178.2_ORF_1	5538	+	2	23	2632	2610	1.2063	0.386761	1
PB.179.1	PB.179.1_ORF_1	2803	+	3	177	2081	1905	1.3544	0.530142	1
PB.179.4	PB.179.4_ORF_1	2505	+	2	191	2194	2004	1.3544	0.50537	1
PB.180.1	PB.180.1_ORF_1	3003	+	2	92	2275	2184	1.2895	0.623932	1
PB.181.1	PB.181.1_ORF_1	4652	+	1	436	2709	2274	1.2686	0.451812	1
PB.181.2	PB.181.2_ORF_1	4683	+	2	467	2740	2274	1.2686	0.451812	1
PB.181.3	PB.181.3_ORF_1	4470	+	2	254	2527	2274	1.2686	0.451812	1
PB.181.4	PB.181.4_ORF_1	4567	+	3	351	2624	2274	1.2686	0.451812	1
PB.181.19	PB.181.19_ORF_5	2218	+	3	150	275	126	1.2692	0.166194	0.239253
PB.182.1	PB.182.1_ORF_1	1742	+	3	162	1262	1101	0.9197	0.357466	0.999941
PB.182.3	PB.182.3_ORF_1	1624	+	3	147	806	660	0.9463	0.328843	0.991199
PB.182.2	PB.182.2_ORF_1	1681	+	3	147	995	849	0.9109	0.345633	0.998904
PB.182.4	PB.182.4_ORF_1	2152	+	2	140	973	834	0.806	0.2792	0.997148
PB.182.6	PB.182.6_ORF_1	1536	+	2	140	1306	1167	1.0363	0.35689	0.999981
PB.182.5	PB.182.5_ORF_1	2022	+	2	140	973	834	0.806	0.2792	0.997168
PB.182.7	PB.182.7_ORF_1	1979	+	2	1034	1297	264	0.8876	0.123632	0.236227
PB.183.1	PB.183.1_ORF_1	3692	+	3	108	1493	1386	0.8797	0.329505	0.999996
PB.187.1	PB.187.1_ORF_1	3772	+	2	215	2434	2220	1.085	0.283588	1
PB.188.1	PB.188.1_ORF_1	2025	+	2	686	1594	909	1.2715	0.520299	0.999943
PB.188.2	PB.188.2_ORF_1	668	+	3	255	650	396	0.4635	0.0346839	0.16431
PB.194.1	PB.194.1_ORF_1	2772	+	3	18	728	711	1.1684	0.234242	0.995606
PB.195.1	PB.195.1_ORF_1	2670	+	3	321	779	459	0.5494	0.181621	0.539
PB.195.4	PB.195.4_ORF_1	4153	+	2	299	4153	3855	1.0722	0.127046	1
PB.195.6	PB.195.6_ORF_1	4002	+	1	148	4002	3855	1.0722	0.127046	1
PB.195.8	PB.195.8_ORF_1	4826	+	1	139	2883	2745	0.8562	0.0887684	1
PB.195.13	PB.195.13_ORF_1	2448	+	2	41	901	861	0.6157	0.116839	0.989029
PB.242.3	PB.242.3_ORF_1	2215	+	2	206	1453	1248	1.2328	0.590857	0.999999
PB.242.6	PB.242.6_ORF_1	5511	+	2	59	2104	2046	1.255	0.65731	1
PB.243.1	PB.243.1_ORF_1	1869	+	1	475	1236	762	1.1869	0.473897	0.99948
PB.243.2	PB.243.2_ORF_1	1880	+	2	386	1147	762	1.1869	0.473897	0.99948
PB.244.1	PB.244.1_ORF_1	2778	+	3	450	1172	723	1.2694	0.753182	0.999883
PB.244.4	PB.244.4_ORF_1	2271	+	3	78	665	588	1.2496	0.768744	0.999499
PB.245.2	PB.245.2_ORF_1	2112	+	1	169	1419	1251	1.079	0.346854	0.999993
PB.249.1	PB.249.1_ORF_1	1081	+	3	102	986	885	1.0957	0.367663	0.999672
PB.253.1	PB.253.1_ORF_1	4072	+	3	240	3239	3000	1.2809	0.521793	1
PB.253.2	PB.253.2_ORF_1	4130	+	1	238	3297	3060	1.2611	0.515364	1
PB.256.2	PB.256.2_ORF_1	3369	+	3	327	1448	1122	0.9678	0.335828	0.999951
PB.258.3	PB.258.3_ORF_1	4665	+	2	242	4663	4422	0.9365	0.203816	1
PB.259.1	PB.259.1_ORF_1	4479	+	3	87	3467	3381	1.1875	0.314861	1
PB.260.2	PB.260.2_ORF_1	4162	+	1	193	2604	2412	1.2568	0.628606	1
PB.260.3	PB.260.3_ORF_1	2807	+	1	433	1764	1332	1.2254	0.631414	1
PB.260.12	PB.260.12_ORF_1	1910	+	1	496	939	444	1.177	0.532174	0.986886
PB.260.4	PB.260.4_ORF_1	3019	+	3	1122	2921	1800	1.2686	0.654252	1
PB.260.5	PB.260.5_ORF_1	2739	+	2	209	2641	2433	1.2568	0.623444	1
PB.260.9	PB.260.9_ORF_1	2511	+	2	230	2413	2184	1.2308	0.636288	1
PB.260.8	PB.260.8_ORF_1	2533	+	3	213	2435	2223	1.2308	0.633505	1
PB.261.1	PB.261.1_ORF_1	901	+	3	69	578	510	0.9264	0.227941	0.917174
PB.262.1	PB.262.1_ORF_1	1707	+	1	199	1041	843	1.077	0.464861	0.999679
PB.263.1	PB.263.1_ORF_1	3989	+	2	188	3118	2931	1.2533	0.618642	1
PB.264.1	PB.264.1_ORF_1	1577	+	3	441	1217	777	1.234	0.498384	0.999683
PB.264.2	PB.264.2_ORF_1	1426	+	3	699	1079	381	1.2558	0.47527	0.972586
PB.266.2	PB.266.2_ORF_1	6171	+	1	190	2343	2154	0.7669	0.154816	1
PB.267.2	PB.267.2_ORF_1	3437	+	3	33	434	402	1.0183	0.358024	0.896914
PB.267.3	PB.267.3_ORF_1	3487	+	1	25	483	459	1.018	0.400282	0.954945
PB.268.1	PB.268.1_ORF_1	2276	+	3	342	767	426	0.9543	0.401809	0.926943
PB.268.2	PB.268.2_ORF_1	2133	+	3	39	623	585	0.8853	0.434238	0.986431
PB.268.3	PB.268.3_ORF_1	2010	+	2	32	823	792	0.9283	0.380307	0.99839
PB.276.4	PB.276.4_ORF_3	2606	+	3	1134	1367	234	1.2993	0.295836	0.715183
PB.276.5	PB.276.5_ORF_2	2132	+	2	602	895	294	1.209	0.335944	0.824922
PB.276.9	PB.276.9_ORF_4	4233	+	1	973	1137	165	1.0788	0.0264424	0.0882386
PB.276.11	PB.276.11_ORF_14	2762	+	3	447	500	54	1.2508	0.318165	0.243542
PB.276.12	PB.276.12_ORF_15	3585	+	1	3211	3291	81	1.1719	0.105127	0.0800868
PB.276.13	PB.276.13_ORF_14	2605	+	2	293	346	54	1.2508	0.318165	0.245132
PB.277.3	PB.277.3_ORF_1	2801	+	1	1129	1464	336	1.209	0.704911	0.985546
PB.277.4	PB.277.4_ORF_1	2908	+	3	1239	1574	336	1.209	0.704911	0.985463
PB.277.5	PB.277.5_ORF_1	2726	+	1	1264	1599	336	1.209	0.704911	0.985605
PB.277.8	PB.277.8_ORF_1	2757	+	2	1310	1645	336	1.209	0.704911	0.985581
PB.277.10	PB.277.10_ORF_1	2446	+	1	985	1320	336	1.209	0.704911	0.985821
PB.277.7	PB.277.7_ORF_2	2855	+	1	1408	1743	336	1.209	0.704911	0.985504
PB.277.11	PB.277.11_ORF_1	2254	+	3	987	1322	336	1.209	0.704911	0.985968
PB.277.6	PB.277.6_ORF_1	3270	+	2	1823	2158	336	1.209	0.704911	0.985176
PB.277.9	PB.277.9_ORF_2	2569	+	3	1122	1457	336	1.209	0.704911	0.985727
PB.277.12	PB.277.12_ORF_1	2393	+	2	1127	1462	336	1.209	0.704911	0.985862
PB.277.13	PB.277.13_ORF_5	3814	+	1	3004	3129	126	1.1974	0.614021	0.773072
PB.282.1	PB.282.1_ORF_1	169	+	2	71	145	75	0.6649	-0.422128	0.000696854
PB.285.2	PB.285.2_ORF_1	3582	+	1	499	1230	732	1.2712	0.66807	0.999816
PB.285.3	PB.285.3_ORF_1	2420	+	1	499	1908	1410	1.2672	0.736701	1
PB.285.4	PB.285.4_ORF_1	2228	+	1	469	1716	1248	1.2694	0.722974	1
PB.285.5	PB.285.5_ORF_1	2852	+	1	466	1197	732	1.2712	0.66807	0.999823
PB.285.6	PB.285.6_ORF_1	1848	+	2	464	1336	873	1.2694	0.718302	0.999974
PB.285.7	PB.285.7_ORF_1	2400	+	2	458	1888	1431	1.2672	0.737647	1
PB.286.1	PB.286.1_ORF_2	2106	+	1	70	399	330	1.0342	0.402121	0.852363
PB.286.2	PB.286.2_ORF_3	2075	+	1	76	252	177	1.151	0.419378	0.634269
PB.286.5	PB.286.5_ORF_1	1041	+	1	76	627	552	1.0405	0.405527	0.987102
PB.286.4	PB.286.4_ORF_2	1824	+	2	89	418	330	1.0342	0.402121	0.854298
PB.286.3	PB.286.3_ORF_3	1940	+	1	103	279	177	1.151	0.419378	0.635984
PB.287.19	PB.287.19_ORF_1	3226	+	3	42	2963	2922	1.3263	0.536684	1
PB.287.17	PB.287.17_ORF_1	3626	+	1	682	3363	2682	1.3274	0.542609	1
PB.287.16	PB.287.16_ORF_1	3660	+	2	179	3397	3219	1.3047	0.528625	1
PB.287.5	PB.287.5_ORF_1	3969	+	2	179	3706	3528	1.3047	0.526342	1
PB.287.9	PB.287.9_ORF_1	3826	+	2	191	3799	3609	1.2607	0.474262	1
PB.287.4	PB.287.4_ORF_1	3970	+	3	207	3707	3501	1.3047	0.527811	1
PB.287.6	PB.287.6_ORF_1	3895	+	3	207	3632	3426	1.3047	0.526933	1
PB.287.7	PB.287.7_ORF_1	4015	+	3	210	3752	3543	1.3047	0.52641	1
PB.287.10	PB.287.10_ORF_1	3884	+	1	211	3621	3411	1.3047	0.527974	1
PB.287.12	PB.287.12_ORF_1	3869	+	1	211	3606	3396	1.3047	0.52791	1
PB.287.2	PB.287.2_ORF_1	3986	+	1	211	3723	3513	1.3047	0.527351	1
PB.287.15	PB.287.15_ORF_1	3738	+	1	220	3711	3492	1.2607	0.473026	1
PB.287.3	PB.287.3_ORF_1	3953	+	1	223	3690	3468	1.3047	0.528214	1
PB.287.11	PB.287.11_ORF_1	3888	+	2	227	3625	3399	1.3047	0.527338	1
PB.287.13	PB.287.13_ORF_1	4049	+	1	259	3786	3528	1.3047	0.527414	1
PB.287.33	PB.287.33_ORF_1	3835	+	3	216	3809	3594	1.2607	0.47503	1
PB.287.51	PB.287.51_ORF_1	2257	+	2	227	1885	1659	1.1546	0.453086	1
PB.288.1	PB.288.1_ORF_1	1098	+	2	110	952	843	0.8349	0.301381	0.998072
PB.289.3	PB.289.3_ORF_1	4234	+	3	81	1952	1872	1.2833	0.607236	1
PB.289.1	PB.289.1_ORF_1	4362	+	2	83	2080	1998	1.2895	0.605893	1
PB.289.2	PB.289.2_ORF_1	4428	+	2	83	2146	2064	1.2895	0.580775	1
PB.290.1	PB.290.1_ORF_1	1232	+	1	40	978	939	1.2612	0.48928	0.999951
PB.291.3	PB.291.3_ORF_1	4086	+	2	188	1756	1569	0.9853	0.379746	1
PB.292.1	PB.292.1_ORF_1	4464	+	2	146	3970	3825	1.2892	0.547361	1
PB.292.3	PB.292.3_ORF_1	4434	+	2	239	3946	3708	1.2892	0.556924	1
PB.292.5	PB.292.5_ORF_1	4478	+	2	164	3991	3828	1.2892	0.546882	1
PB.292.8	PB.292.8_ORF_1	2604	+	2	323	2110	1788	1.1763	0.473244	1
PB.293.2	PB.293.2_ORF_1	1681	+	2	359	1525	1167	1.2298	0.548271	0.999997
PB.293.3	PB.293.3_ORF_1	1918	+	3	357	1760	1404	1.2734	0.531555	1
PB.293.4	PB.293.4_ORF_1	1098	+	3	741	986	246	0.7617	-0.0431621	0.0588173
PB.297.1	PB.297.1_ORF_1	4449	+	2	11	529	519	1.0693	0.497517	0.988332
PB.298.1	PB.298.1_ORF_1	3137	+	3	33	1724	1692	1.2996	0.582604	1
PB.301.3	PB.301.3_ORF_1	4495	+	2	386	4177	3792	1.3027	0.443399	1
PB.301.21	PB.301.21_ORF_1	5615	+	3	2619	5303	2685	1.3011	0.464676	1
PB.301.23	PB.301.23_ORF_1	2723	+	2	89	2722	2634	1.1414	0.41521	1
PB.302.1	PB.302.1_ORF_1	2743	+	1	385	2742	2358	1.0125	0.36045	1
PB.305.2	PB.305.2_ORF_1	4219	+	2	26	3007	2982	1.261	0.365946	1
PB.306.1	PB.306.1_ORF_1	1599	+	3	264	983	720	1.2934	0.488403	0.99948
PB.306.3	PB.306.3_ORF_1	2419	+	2	545	1123	579	1.2954	0.500973	0.997581
PB.308.6	PB.308.6_ORF_1	1314	+	1	67	1059	993	1.2458	0.495691	0.999973
PB.309.1	PB.309.1_ORF_1	2748	+	2	407	1075	669	1.2558	0.424812	0.998361
PB.309.2	PB.309.2_ORF_1	1921	+	2	401	1276	876	1.2782	0.492337	0.999905
PB.309.4	PB.309.4_ORF_1	1829	+	1	301	1176	876	1.2782	0.492337	0.999905
PB.310.9	PB.310.9_ORF_1	902	+	1	142	381	240	0.8515	-0.111637	0.0504478
PB.310.6	PB.310.6_ORF_1	1797	+	1	112	945	834	1.1332	0.398099	0.999559
PB.310.4	PB.310.4_ORF_1	2973	+	3	1314	2219	906	1.122	0.354325	0.999715
PB.310.12	PB.310.12_ORF_1	1673	+	1	103	921	819	1.1338	0.385097	0.99944
PB.311.2	PB.311.2_ORF_5	3701	+	3	885	1028	144	0.9982	0.141129	0.106881
PB.311.5	PB.311.5_ORF_1	2002	+	1	133	678	546	1.2047	0.410769	0.991964
PB.311.7	PB.311.7_ORF_2	670	+	3	45	206	162	1.085	0.0682992	0.130317
PB.311.8	PB.311.8_ORF_7	3263	+	3	966	1112	147	0.9453	0.0396763	0.0539919
PB.311.13	PB.311.13_ORF_1	2229	+	1	361	906	546	1.2047	0.410769	0.991864
PB.311.15	PB.311.15_ORF_3	1742	+	2	1313	1459	147	1.1202	0.181874	0.211783
PB.311.17	PB.311.17_ORF_1	2137	+	2	269	814	546	1.2047	0.410769	0.991905
PB.311.18	PB.311.18_ORF_2	1910	+	1	154	327	174	1.2248	0.453845	0.729011
PB.312.1	PB.312.1_ORF_1	2957	+	2	257	1360	1104	1.2888	0.50893	0.999993
PB.315.1	PB.315.1_ORF_1	1192	+	1	283	699	417	1.0764	0.310345	0.91414
PB.316.2	PB.316.2_ORF_1	4197	+	1	61	903	843	0.7589	0.232886	0.995513
PB.317.1	PB.317.1_ORF_1	2337	+	1	844	1080	237	1.1757	0.739094	0.962048
PB.317.4	PB.317.4_ORF_4	1626	+	3	264	371	108	1.0774	0.295618	0.231211
PB.319.3	PB.319.3_ORF_1	2404	+	1	106	1164	1059	1.2749	0.452246	0.999984
PB.319.2	PB.319.2_ORF_1	2554	+	1	136	1314	1179	1.3112	0.43907	0.999996
PB.318.1	PB.318.1_ORF_1	2469	+	2	431	1420	990	1.1737	0.637663	0.999984
PB.318.2	PB.318.2_ORF_1	2379	+	2	419	1408	990	1.1737	0.637663	0.999984
PB.320.1	PB.320.1_ORF_1	2332	+	2	89	1708	1620	1.0218	0.355801	1
PB.320.2	PB.320.2_ORF_1	2636	+	3	72	1817	1746	1.0164	0.361862	1
PB.321.3	PB.321.3_ORF_1	1939	+	3	21	1340	1320	1.2108	0.471491	0.999999
PB.322.1	PB.322.1_ORF_1	3987	+	3	333	3419	3087	1.2496	0.650649	1
PB.322.3	PB.322.3_ORF_1	1818	+	2	332	1252	921	1.2843	0.612449	0.999973
PB.323.2	PB.323.2_ORF_1	3481	+	3	150	1421	1272	1.2187	0.507528	0.999999
PB.323.3	PB.323.3_ORF_1	3429	+	2	98	1369	1272	1.2187	0.507528	0.999999
PB.323.8	PB.323.8_ORF_1	3418	+	2	341	1360	1020	1.2242	0.491797	0.999975
PB.324.3	PB.324.3_ORF_1	6990	+	1	3664	4869	1206	0.861	0.184182	0.999914
PB.324.4	PB.324.4_ORF_1	4282	+	3	501	2162	1662	1.1306	0.218026	1
PB.324.5	PB.324.5_ORF_1	4097	+	1	772	1977	1206	0.861	0.184182	0.999927
PB.324.6	PB.324.6_ORF_1	3908	+	1	148	1053	906	1.0656	0.169701	0.998884
PB.324.7	PB.324.7_ORF_1	4152	+	3	486	2033	1548	1.0547	0.212356	0.999999
PB.324.8	PB.324.8_ORF_1	2229	+	3	132	1679	1548	1.0547	0.212356	0.999999
PB.324.11	PB.324.11_ORF_1	3711	+	1	46	1593	1548	1.0547	0.212356	0.999999
PB.324.10	PB.324.10_ORF_1	6866	+	3	4110	4748	639	1.0578	0.229306	0.981692
PB.324.13	PB.324.13_ORF_1	3796	+	3	132	1679	1548	1.0547	0.212356	0.999999
PB.324.17	PB.324.17_ORF_1	1602	+	3	417	1055	639	1.0578	0.229306	0.986219
PB.324.15	PB.324.15_ORF_1	4339	+	1	562	2223	1662	1.1306	0.218026	1
PB.324.16	PB.324.16_ORF_1	3999	+	3	222	1883	1662	1.1306	0.218026	1
PB.324.18	PB.324.18_ORF_1	6784	+	3	3468	4673	1206	0.861	0.184182	0.999915
PB.324.25	PB.324.25_ORF_1	3261	+	3	132	1598	1467	1.0547	0.23165	0.999999
PB.324.35	PB.324.35_ORF_1	1972	+	1	220	1881	1662	1.1306	0.218026	1
PB.324.41	PB.324.41_ORF_1	2357	+	1	142	1062	921	1.102	0.167768	0.999226
PB.324.42	PB.324.42_ORF_1	4121	+	3	147	1265	1119	0.9129	0.0853758	0.999705
PB.324.43	PB.324.43_ORF_1	2675	+	3	132	419	288	1.1961	0.247598	0.705282
PB.325.6	PB.325.6_ORF_1	1748	+	1	28	912	885	0.9519	0.189616	0.998356
PB.325.12	PB.325.12_ORF_1	3612	+	3	6	2777	2772	1.0226	0.235275	1
PB.325.19	PB.325.19_ORF_1	3710	+	1	214	3408	3195	1.0028	0.234588	1
PB.336.4	PB.336.4_ORF_3	3153	+	1	70	450	381	1.1569	0.49544	0.962877
PB.336.6	PB.336.6_ORF_1	1937	+	2	62	1522	1461	1.3095	0.545018	1
PB.338.1	PB.338.1_ORF_1	2741	+	1	358	555	198	0.8735	0.142846	0.13174
PB.338.2	PB.338.2_ORF_1	4112	+	2	866	2599	1734	0.9243	0.27054	1
PB.339.1	PB.339.1_ORF_1	2567	+	3	237	1811	1575	1.315	0.54775	1
PB.339.2	PB.339.2_ORF_1	2461	+	1	202	987	786	1.1615	0.423166	0.99939
PB.339.3	PB.339.3_ORF_1	2536	+	1	277	1062	786	1.1615	0.423166	0.999388
PB.339.4	PB.339.4_ORF_1	2535	+	3	201	1775	1575	1.315	0.54775	1
PB.340.10	PB.340.10_ORF_1	3377	+	1	253	2298	2046	1.2021	0.524632	1
PB.340.11	PB.340.11_ORF_1	3657	+	3	333	2579	2247	1.1711	0.491717	1
PB.340.28	PB.340.28_ORF_1	3373	+	2	158	2296	2139	1.2219	0.512789	1
PB.340.32	PB.340.32_ORF_1	3285	+	1	25	2208	2184	1.2908	0.520277	1
PB.340.35	PB.340.35_ORF_1	3261	+	1	25	2184	2160	1.271	0.526366	1
PB.340.18	PB.340.18_ORF_1	4247	+	3	180	2033	1854	1.2164	0.457822	1
PB.340.17	PB.340.17_ORF_1	4287	+	1	220	2073	1854	1.2164	0.457822	1
PB.340.25	PB.340.25_ORF_1	3478	+	2	410	2401	1992	1.271	0.537472	1
PB.340.21	PB.340.21_ORF_1	3549	+	1	226	2472	2247	1.1711	0.491717	1
PB.340.27	PB.340.27_ORF_1	3401	+	3	333	2324	1992	1.271	0.537472	1
PB.340.20	PB.340.20_ORF_1	4282	+	2	239	2092	1854	1.2164	0.457822	1
PB.340.16	PB.340.16_ORF_1	4351	+	1	253	2106	1854	1.2164	0.457822	1
PB.340.22	PB.340.22_ORF_1	3552	+	1	253	2475	2223	1.1909	0.497324	1
PB.340.24	PB.340.24_ORF_1	3453	+	3	360	2348	1989	1.2474	0.515372	1
PB.340.26	PB.340.26_ORF_1	3399	+	1	253	2322	2070	1.2021	0.518227	1
PB.340.29	PB.340.29_ORF_1	3404	+	3	360	2327	1968	1.2517	0.544366	1
PB.340.33	PB.340.33_ORF_1	3363	+	1	217	2286	2070	1.2021	0.518227	1
PB.340.23	PB.340.23_ORF_1	3545	+	2	446	2440	1995	1.2474	0.514392	1
PB.340.34	PB.340.34_ORF_1	3290	+	3	222	2213	1992	1.271	0.537472	1
PB.340.31	PB.340.31_ORF_1	3360	+	1	316	2283	1968	1.2517	0.544366	1
PB.340.53	PB.340.53_ORF_1	3250	+	3	114	2174	2061	1.2715	0.531182	1
PB.340.48	PB.340.48_ORF_1	4317	+	2	59	2104	2046	1.1625	0.446951	1
PB.340.51	PB.340.51_ORF_1	3472	+	3	327	2396	2070	1.2021	0.518227	1
PB.340.50	PB.340.50_ORF_1	3579	+	1	226	2475	2250	1.137	0.471317	1
PB.340.52	PB.340.52_ORF_1	3293	+	1	226	2217	1992	1.271	0.537472	1
PB.340.54	PB.340.54_ORF_1	3154	+	3	201	2078	1878	1.3088	0.54464	1
PB.340.61	PB.340.61_ORF_1	3538	+	3	363	2435	2073	1.1966	0.496045	1
PB.341.1	PB.341.1_ORF_1	3497	+	1	193	3300	3108	0.9865	0.156661	1
PB.341.6	PB.341.6_ORF_1	2359	+	1	193	1650	1458	0.9584	0.196783	0.999997
PB.342.1	PB.342.1_ORF_4	1080	+	3	519	611	93	0.9977	0.164612	0.0824823
PB.343.1	PB.343.1_ORF_1	2111	+	3	111	686	576	1.0265	0.106986	0.936296
PB.343.2	PB.343.2_ORF_1	1428	+	2	83	658	576	1.0629	0.0759525	0.934765
PB.343.5	PB.343.5_ORF_1	1548	+	2	203	778	576	1.0629	0.0759525	0.934362
PB.343.7	PB.343.7_ORF_1	2202	+	1	202	777	576	1.0265	0.106986	0.935998
PB.344.1	PB.344.1_ORF_1	1855	+	2	137	1624	1488	1.1565	0.490631	1
PB.345.1	PB.345.1_ORF_1	1014	+	1	79	816	738	0.9652	0.426881	0.998149
PB.346.1	PB.346.1_ORF_1	1157	+	3	96	833	738	1.1295	0.456829	0.999116
PB.346.2	PB.346.2_ORF_1	965	+	1	169	639	471	1.2137	0.523976	0.991435
PB.346.3	PB.346.3_ORF_1	1290	+	2	233	970	738	1.1295	0.456829	0.99911
PB.347.1	PB.347.1_ORF_1	1095	+	2	86	847	762	1.1173	0.462628	0.999322
PB.348.1	PB.348.1_ORF_1	3325	+	3	183	3143	2961	1.2344	0.618341	1
PB.350.1	PB.350.1_ORF_1	3876	+	1	121	2643	2523	1.0136	0.176067	1
PB.350.2	PB.350.2_ORF_1	3022	+	1	121	2697	2577	1.085	0.197102	1
PB.350.3	PB.350.3_ORF_1	2713	+	2	119	2386	2268	1.1082	0.218899	1
PB.350.4	PB.350.4_ORF_1	2999	+	1	115	2673	2559	1.085	0.203336	1
PB.350.5	PB.350.5_ORF_1	3045	+	1	106	2724	2619	1.085	0.202578	1
PB.350.7	PB.350.7_ORF_1	2976	+	3	81	2651	2571	1.085	0.205623	1
PB.350.8	PB.350.8_ORF_1	2666	+	1	61	2202	2142	1.0812	0.205965	1
PB.350.9	PB.350.9_ORF_1	3660	+	1	46	2454	2409	1.085	0.196315	1
PB.350.13	PB.350.13_ORF_1	2529	+	2	197	2206	2010	1.0091	0.155407	1
PB.350.25	PB.350.25_ORF_1	2112	+	3	558	878	321	0.7638	-0.0644641	0.108009
PB.350.26	PB.350.26_ORF_10	2691	+	1	55	129	75	1.1183	0.0800369	0.0575246
PB.351.5	PB.351.5_ORF_1	5850	+	1	592	1920	1329	0.9039	0.219705	0.999986
PB.354.1	PB.354.1_ORF_3	1905	+	2	821	913	93	0.9115	0.19364	0.0707439
PB.356.1	PB.356.1_ORF_1	2451	+	3	351	1772	1422	1.0173	0.185493	0.999997
PB.356.3	PB.356.3_ORF_1	2133	+	2	317	1456	1140	1.1154	0.149621	0.99993
PB.356.8	PB.356.8_ORF_1	2493	+	2	233	1831	1599	1.0123	0.177335	0.999999
PB.356.5	PB.356.5_ORF_1	2662	+	3	99	2000	1902	1.0354	0.17269	1
PB.356.7	PB.356.7_ORF_1	2548	+	3	99	1886	1788	1.0354	0.170562	1
PB.356.10	PB.356.10_ORF_1	2388	+	2	242	1726	1485	0.9665	0.175129	0.999998
PB.356.9	PB.356.9_ORF_1	2491	+	3	105	1829	1725	1.0354	0.178935	1
PB.358.1	PB.358.1_ORF_1	4450	+	2	515	1927	1413	0.9544	0.208453	0.999995
PB.358.2	PB.358.2_ORF_1	4246	+	2	314	1726	1413	0.9544	0.208453	0.999995
PB.357.2	PB.357.2_ORF_2	1199	+	1	340	630	291	0.8	0.0704128	0.189455
PB.357.1	PB.357.1_ORF_1	2829	+	1	340	720	381	0.9296	0.203807	0.672651
PB.361.2	PB.361.2_ORF_1	4076	+	1	73	2784	2712	1.119	0.419065	1
PB.362.1	PB.362.1_ORF_1	5218	+	2	458	1771	1314	1.2424	0.472597	0.999999
PB.363.2	PB.363.2_ORF_1	937	+	1	76	435	360	1.0835	0.471745	0.939655
PB.364.1	PB.364.1_ORF_1	597	+	1	19	555	537	1.0369	0.402968	0.984728
PB.368.2	PB.368.2_ORF_1	4860	+	3	75	2393	2319	1.0515	0.30136	1
PB.369.1	PB.369.1_ORF_1	1608	+	2	119	754	636	0.9861	0.34206	0.990749
PB.369.2	PB.369.2_ORF_2	1462	+	2	95	322	228	1.013	0.610611	0.862891
PB.370.1	PB.370.1_ORF_1	1815	+	1	133	675	543	1.2464	0.362722	0.990478
PB.370.3	PB.370.3_ORF_1	1823	+	2	422	763	342	1.2453	0.415034	0.937561
PB.370.4	PB.370.4_ORF_1	1847	+	2	548	1042	495	1.2027	0.443277	0.988388
PB.370.5	PB.370.5_ORF_1	1600	+	1	100	795	696	1.21	0.394323	0.998397
PB.371.1	PB.371.1_ORF_1	2260	+	1	733	1497	765	0.9103	0.357434	0.997304
PB.371.2	PB.371.2_ORF_1	1397	+	1	193	1047	855	1.1391	0.520179	0.999841
PB.371.3	PB.371.3_ORF_1	1625	+	1	121	1203	1083	0.8818	0.363151	0.999921
PB.371.4	PB.371.4_ORF_1	1515	+	1	121	1167	1047	1.2656	0.536505	0.999989
PB.371.5	PB.371.5_ORF_1	2139	+	3	618	1382	765	0.9103	0.357434	0.997322
PB.372.3	PB.372.3_ORF_1	1583	+	3	24	1001	978	1.1606	0.306207	0.999862
PB.372.4	PB.372.4_ORF_1	1358	+	3	18	782	765	1.1016	0.313542	0.998266
PB.373.1	PB.373.1_ORF_1	2197	+	2	551	1576	1026	0.5704	0.107506	0.997868
PB.373.2	PB.373.2_ORF_1	2030	+	3	12	1412	1401	0.8054	0.220017	0.999993
PB.374.2	PB.374.2_ORF_1	2383	+	3	396	815	420	0.854	-0.0944001	0.291268
PB.375.1	PB.375.1_ORF_1	3913	+	3	633	1040	408	1.0073	0.0871353	0.627774
PB.375.11	PB.375.11_ORF_1	3324	+	1	784	1284	501	1.055	-0.0736844	0.686536
PB.375.10	PB.375.10_ORF_1	5754	+	1	3211	3714	504	1.0538	-0.0743382	0.662889
PB.375.14	PB.375.14_ORF_1	4877	+	2	3614	4114	501	1.055	-0.0736844	0.667926
PB.375.13	PB.375.13_ORF_2	5246	+	2	83	292	210	0.744	0.171969	0.103545
PB.375.17	PB.375.17_ORF_4	2204	+	2	830	1018	189	1.0496	0.0962151	0.163443
PB.377.1	PB.377.1_ORF_1	2858	+	2	587	1315	729	0.7017	0.0953153	0.959612
PB.377.2	PB.377.2_ORF_1	2681	+	1	136	1140	1005	0.7405	0.082848	0.99821
PB.377.3	PB.377.3_ORF_1	2575	+	2	173	1036	864	0.7012	0.117885	0.99207
PB.379.2	PB.379.2_ORF_1	5371	+	1	361	1581	1221	1.311	0.365321	0.999995
PB.380.1	PB.380.1_ORF_1	6865	+	3	375	1100	726	0.9168	0.218929	0.987947
PB.380.3	PB.380.3_ORF_1	2782	+	1	322	1047	726	0.9168	0.218929	0.990342
PB.383.1	PB.383.1_ORF_1	3851	+	2	128	2881	2754	0.8947	0.088733	1
PB.383.2	PB.383.2_ORF_1	3778	+	2	128	2794	2667	0.8695	0.0984889	1
PB.383.5	PB.383.5_ORF_1	5567	+	2	2084	4591	2508	0.9137	0.0750308	1
PB.383.6	PB.383.6_ORF_1	5483	+	2	2084	4501	2418	0.8539	0.0839245	1
PB.383.12	PB.383.12_ORF_1	5836	+	1	2353	4860	2508	0.9137	0.0750308	1
PB.383.14	PB.383.14_ORF_1	3725	+	2	35	2749	2715	0.8947	0.0888013	1
PB.383.18	PB.383.18_ORF_1	3874	+	2	251	2890	2640	0.8947	0.0773027	1
PB.385.1	PB.385.1_ORF_1	4459	+	3	318	1079	762	1.0759	0.235813	0.996286
PB.386.2	PB.386.2_ORF_1	1339	+	3	30	761	732	1.0917	0.327745	0.997623
PB.387.1	PB.387.1_ORF_5	2176	+	1	1786	1887	102	0.9271	0.140667	0.0596832
PB.388.7	PB.388.7_ORF_1	2938	+	3	213	941	729	1.1071	0.214031	0.994941
PB.388.8	PB.388.8_ORF_1	2013	+	3	213	893	681	1.2503	0.229693	0.995431
PB.388.10	PB.388.10_ORF_1	2283	+	3	213	893	681	1.1593	0.234082	0.993831
PB.388.11	PB.388.11_ORF_1	2054	+	3	213	893	681	1.1593	0.234082	0.993907
PB.388.12	PB.388.12_ORF_1	1418	+	3	213	1085	873	0.9962	0.196292	0.998478
PB.388.9	PB.388.9_ORF_1	2912	+	2	191	919	729	1.1071	0.214031	0.994948
PB.391.2	PB.391.2_ORF_4	2172	+	2	257	370	114	0.9007	0.104532	0.0505474
PB.391.5	PB.391.5_ORF_1	2267	+	2	140	613	474	0.8504	-0.0450045	0.502152
PB.391.6	PB.391.6_ORF_1	2171	+	2	137	517	381	0.9045	-0.0289466	0.322423
PB.391.7	PB.391.7_ORF_1	2103	+	2	137	418	282	0.9147	-0.257385	0.0392565
PB.391.8	PB.391.8_ORF_1	2513	+	1	385	858	474	0.8504	-0.0450045	0.49878
PB.392.6	PB.392.6_ORF_1	3167	+	3	195	2189	1995	0.8849	0.204598	1
PB.392.12	PB.392.12_ORF_1	432	+	1	175	432	258	1.1426	0.273988	0.65377
PB.392.15	PB.392.15_ORF_1	2265	+	2	95	526	432	1.1191	0.37528	0.953269
PB.393.1	PB.393.1_ORF_1	4554	+	3	96	881	786	1.2724	0.536595	0.999766
PB.393.2	PB.393.2_ORF_1	2912	+	1	94	1020	927	1.2724	0.538067	0.999956
PB.394.1	PB.394.1_ORF_1	2809	+	1	265	2157	1893	1.1748	0.422438	1
PB.395.2	PB.395.2_ORF_1	3637	+	3	51	749	699	1.3102	0.613298	0.999675
PB.396.3	PB.396.3_ORF_1	1844	+	2	164	781	618	1.1584	0.213086	0.986221
PB.396.2	PB.396.2_ORF_1	2043	+	1	541	1128	588	0.9375	0.239123	0.965133
PB.396.4	PB.396.4_ORF_1	2462	+	1	964	1551	588	0.9375	0.239123	0.964351
PB.396.5	PB.396.5_ORF_1	1949	+	2	158	1036	879	0.8457	0.240905	0.998122
PB.396.6	PB.396.6_ORF_1	1900	+	1	148	990	843	0.93	0.258308	0.998115
PB.396.7	PB.396.7_ORF_1	1819	+	3	318	905	588	0.9375	0.239123	0.965543
PB.396.8	PB.396.8_ORF_1	5426	+	2	3926	4513	588	0.9375	0.239123	0.958322
PB.396.9	PB.396.9_ORF_1	2393	+	2	605	1483	879	0.8457	0.240905	0.998076
PB.396.10	PB.396.10_ORF_1	2118	+	1	325	1203	879	0.8457	0.240905	0.998105
PB.396.11	PB.396.11_ORF_1	2188	+	3	687	1274	588	0.9375	0.239123	0.964864
PB.397.1	PB.397.1_ORF_1	2077	+	1	16	1089	1074	0.7839	0.0940394	0.999355
PB.398.1	PB.398.1_ORF_2	2160	+	1	94	618	525	1.0273	0.282813	0.960233
PB.398.3	PB.398.3_ORF_1	1441	+	1	94	543	450	1.1531	0.463617	0.980455
PB.398.4	PB.398.4_ORF_2	3395	+	3	2337	2501	165	1.1333	0.520497	0.710239
PB.398.9	PB.398.9_ORF_1	1260	+	3	357	806	450	1.1531	0.463617	0.980644
PB.398.10	PB.398.10_ORF_1	1157	+	2	62	703	642	1.0444	0.347971	0.993323
PB.398.17	PB.398.17_ORF_1	2205	+	2	1310	1759	450	1.1531	0.463617	0.979636
PB.400.2	PB.400.2_ORF_1	4000	+	2	869	2899	2031	1.0752	0.318178	1
PB.401.1	PB.401.1_ORF_1	4278	+	3	297	1322	1026	0.9306	0.134869	0.999414
PB.401.2	PB.401.2_ORF_1	4400	+	2	422	1447	1026	0.9306	0.134869	0.99941
PB.401.3	PB.401.3_ORF_1	3808	+	1	79	852	774	0.9162	0.118084	0.98898
PB.401.4	PB.401.4_ORF_1	4087	+	1	109	1134	1026	0.9306	0.134869	0.99942
PB.401.6	PB.401.6_ORF_1	4269	+	3	291	1316	1026	0.9306	0.134869	0.999415
PB.402.1	PB.402.1_ORF_1	1464	+	3	129	944	816	1.0916	0.446523	0.999544
PB.403.2	PB.403.2_ORF_1	621	+	2	68	472	405	1.0544	0.438171	0.950835
PB.404.1	PB.404.1_ORF_1	3920	+	3	120	2405	2286	1.1408	0.296964	1
PB.405.1	PB.405.1_ORF_1	750	+	2	71	352	282	1.2445	0.724739	0.981536
PB.406.3	PB.406.3_ORF_1	1553	+	2	89	1537	1449	1.2351	0.450977	1
PB.406.8	PB.406.8_ORF_1	1418	+	3	66	1403	1338	1.2507	0.471789	0.999999
PB.406.5	PB.406.5_ORF_1	2434	+	2	101	850	750	1.258	0.450339	0.999446
PB.406.9	PB.406.9_ORF_1	1349	+	2	101	913	813	1.2964	0.543679	0.999872
PB.407.1	PB.407.1_ORF_1	3273	+	2	110	1111	1002	1.2369	0.382862	0.999944
PB.407.2	PB.407.2_ORF_1	3286	+	2	401	1123	723	1.187	0.385706	0.998517
PB.407.3	PB.407.3_ORF_1	3158	+	1	97	996	900	1.2811	0.404105	0.999868
PB.407.4	PB.407.4_ORF_1	3356	+	1	193	1194	1002	1.2369	0.382862	0.999944
PB.407.6	PB.407.6_ORF_1	3245	+	1	172	1074	903	1.2613	0.406373	0.999865
PB.408.1	PB.408.1_ORF_1	1927	+	1	163	435	273	1.0961	0.339423	0.722777
PB.408.2	PB.408.2_ORF_1	2285	+	2	161	982	822	0.6821	0.0270478	0.977203
PB.408.5	PB.408.5_ORF_1	1552	+	2	359	769	411	1.0323	-0.0162717	0.536032
PB.408.4	PB.408.4_ORF_1	2584	+	3	108	929	822	0.6821	0.0270478	0.976835
PB.408.7	PB.408.7_ORF_1	1720	+	3	525	935	411	1.0323	-0.0162717	0.53374
PB.411.1	PB.411.1_ORF_1	3153	+	1	124	2331	2208	1.3126	0.538383	1
PB.411.2	PB.411.2_ORF_1	3032	+	3	51	2210	2160	1.2928	0.526998	1
PB.413.1	PB.413.1_ORF_1	5933	+	2	524	5530	5007	0.9972	0.31407	1
PB.413.16	PB.413.16_ORF_1	2183	+	2	197	1780	1584	1.2469	0.406266	1
PB.415.1	PB.415.1_ORF_1	2029	+	2	98	1579	1482	0.9473	0.119323	0.999997
PB.415.2	PB.415.2_ORF_1	2310	+	2	371	1852	1482	0.9473	0.119323	0.999997
PB.416.1	PB.416.1_ORF_1	2117	+	2	140	1330	1191	1.0958	0.416979	0.999992
PB.416.2	PB.416.2_ORF_1	2005	+	2	101	1348	1248	1.0954	0.387028	0.999995
PB.416.3	PB.416.3_ORF_1	3115	+	3	72	1238	1167	1.0778	0.408732	0.999987
PB.416.5	PB.416.5_ORF_2	1246	+	3	936	1037	102	1.1225	0.17983	0.142467
PB.417.1	PB.417.1_ORF_1	1414	+	2	188	1120	933	1.3284	0.576376	0.999975
PB.418.1	PB.418.1_ORF_1	2117	+	2	20	1597	1578	0.9744	0.413033	1
PB.419.2	PB.419.2_ORF_1	2214	+	2	110	1057	948	1.2328	0.621162	0.999977
PB.419.3	PB.419.3_ORF_1	2157	+	3	105	713	609	0.9958	0.373148	0.989684
PB.419.7	PB.419.7_ORF_1	1799	+	1	103	1098	996	1.2328	0.605135	0.999985
PB.420.3	PB.420.3_ORF_1	1852	+	3	75	671	597	1.0265	0.480835	0.994543
PB.422.4	PB.422.4_ORF_1	2854	+	1	403	1362	960	1.2663	0.632206	0.999983
PB.422.2	PB.422.2_ORF_1	4731	+	3	792	3239	2448	1.3284	0.604791	1
PB.423.3	PB.423.3_ORF_1	5494	+	3	399	2192	1794	1.0702	0.433044	1
PB.423.5	PB.423.5_ORF_1	4513	+	2	302	2335	2034	1.1037	0.491154	1
PB.424.1	PB.424.1_ORF_1	4312	+	2	2990	3583	594	1.289	0.469156	0.997188
PB.424.2	PB.424.2_ORF_1	2600	+	1	4	486	483	1.2067	0.516301	0.991211
PB.424.3	PB.424.3_ORF_1	1657	+	1	385	723	339	1.2065	0.5113	0.958315
PB.424.4	PB.424.4_ORF_1	1589	+	2	2	505	504	1.2344	0.482173	0.992639
PB.424.5	PB.424.5_ORF_1	1480	+	2	20	547	528	1.1149	0.508431	0.992797
PB.424.7	PB.424.7_ORF_1	1278	+	1	103	549	447	1.3324	0.535896	0.992948
PB.424.6	PB.424.6_ORF_8	3321	+	1	2167	2388	222	1.1921	0.476608	0.813767
PB.426.1	PB.426.1_ORF_1	2113	+	2	101	1093	993	1.3282	0.459898	0.999973
PB.427.8	PB.427.8_ORF_1	753	+	1	217	753	537	1.1112	0.306379	0.978705
PB.427.7	PB.427.7_ORF_1	2928	+	1	226	648	423	0.9823	0.24418	0.833595
PB.428.5	PB.428.5_ORF_1	6186	+	1	718	5529	4812	0.7653	0.420243	1
PB.428.3	PB.428.3_ORF_1	6369	+	1	901	5712	4812	0.7653	0.420243	1
PB.428.4	PB.428.4_ORF_1	6221	+	3	753	5564	4812	0.7653	0.420243	1
PB.429.1	PB.429.1_ORF_1	2404	+	3	201	1790	1590	1.2871	0.570875	1
PB.431.1	PB.431.1_ORF_1	806	+	1	103	495	393	1.1893	0.442313	0.9647
PB.433.3	PB.433.3_ORF_1	3032	+	1	82	912	831	1.1873	0.295224	0.999244
PB.434.1	PB.434.1_ORF_1	2310	+	1	28	1083	1056	1.1126	0.294488	0.999924
PB.435.1	PB.435.1_ORF_1	1228	+	2	29	400	372	1.3022	0.402287	0.960689
PB.435.2	PB.435.2_ORF_1	2704	+	1	22	1953	1932	1.3047	0.455778	1
PB.436.4	PB.436.4_ORF_1	1569	+	1	133	945	813	1.0737	0.224234	0.99806
PB.437.1	PB.437.1_ORF_1	2211	+	2	131	1318	1188	1.3164	0.503472	0.999998
PB.440.1	PB.440.1_ORF_1	1855	+	3	627	890	264	0.8179	0.330514	0.462191
PB.440.2	PB.440.2_ORF_1	1744	+	3	18	779	762	1.0857	0.291859	0.997795
PB.440.5	PB.440.5_ORF_2	3540	+	2	2588	2851	264	0.8179	0.330514	0.439322
PB.441.4	PB.441.4_ORF_1	470	+	1	31	351	321	1.0634	0.396602	0.859294
PB.441.2	PB.441.2_ORF_4	1860	+	1	31	213	183	0.957	0.413408	0.481137
PB.442.1	PB.442.1_ORF_1	3473	+	3	345	1787	1443	1.2353	0.562584	1
PB.443.1	PB.443.1_ORF_1	1796	+	2	176	802	627	1.263	0.341156	0.995977
PB.443.2	PB.443.2_ORF_1	1847	+	2	227	853	627	1.263	0.341156	0.995966
PB.444.3	PB.444.3_ORF_1	3278	+	1	190	2298	2109	0.9759	0.181312	1
PB.445.2	PB.445.2_ORF_7	2192	+	1	1240	1314	75	1.2288	0.191111	0.152646
PB.446.1	PB.446.1_ORF_1	2366	+	2	74	1390	1317	1.1114	0.371727	0.999997
PB.446.2	PB.446.2_ORF_1	2310	+	3	69	1334	1266	1.1351	0.379728	0.999996
PB.447.2	PB.447.2_ORF_1	1978	+	3	87	329	243	1.0152	0.239101	0.433445
PB.447.3	PB.447.3_ORF_1	1806	+	1	28	891	864	0.9892	0.42506	0.99956
PB.447.4	PB.447.4_ORF_1	1536	+	3	27	296	270	1.0215	0.274897	0.573815
PB.448.1	PB.448.1_ORF_1	1414	+	3	489	974	486	1.0399	0.304576	0.950931
PB.448.2	PB.448.2_ORF_1	1104	+	2	179	664	486	1.0399	0.304576	0.951718
PB.449.3	PB.449.3_ORF_1	1909	+	1	88	1809	1722	1.141	0.295462	1
PB.450.2	PB.450.2_ORF_1	1164	+	1	187	342	156	1.0288	0.092851	0.11536
PB.450.3	PB.450.3_ORF_1	2734	+	3	174	1913	1740	1.0664	0.142213	1
PB.450.4	PB.450.4_ORF_1	2589	+	3	831	2420	1590	1.035	0.14111	0.999999
PB.451.1	PB.451.1_ORF_1	3397	+	3	216	1334	1119	1.2274	0.678498	0.999997
PB.452.1	PB.452.1_ORF_1	3242	+	1	745	2301	1557	0.9094	0.148907	0.999999
PB.452.2	PB.452.2_ORF_1	3338	+	3	270	2177	1908	1.0687	0.163808	1
PB.452.3	PB.452.3_ORF_1	2057	+	2	215	1123	909	1.0745	0.143359	0.99889
PB.452.4	PB.452.4_ORF_1	3199	+	1	208	2412	2205	0.9513	0.180168	1
PB.452.5	PB.452.5_ORF_1	3034	+	3	207	2249	2043	0.9534	0.182575	1
PB.454.3	PB.454.3_ORF_1	1981	+	2	203	1318	1116	1.2664	0.223618	0.999965
PB.454.2	PB.454.2_ORF_1	2526	+	1	379	1863	1485	1.1413	0.276068	0.999999
PB.454.9	PB.454.9_ORF_1	2068	+	1	118	1512	1395	1.0917	0.294755	0.999998
PB.455.2	PB.455.2_ORF_1	2280	+	1	19	1140	1122	1.0723	0.327112	0.999966
PB.455.1	PB.455.1_ORF_1	2414	+	3	381	1274	894	1.1354	0.331738	0.999654
PB.455.3	PB.455.3_ORF_1	1523	+	1	430	1323	894	1.1354	0.331738	0.99967
PB.457.1	PB.457.1_ORF_1	3591	+	3	135	2453	2319	1.2399	0.578545	1
PB.460.1	PB.460.1_ORF_3	1892	+	3	543	803	261	0.9934	0.269429	0.511792
PB.461.1	PB.461.1_ORF_1	2250	+	1	103	891	789	1.3023	0.519165	0.9998
PB.463.7	PB.463.7_ORF_1	5003	+	2	221	1261	1041	1.2612	0.430286	0.999973
PB.463.8	PB.463.8_ORF_1	5077	+	3	303	1343	1041	1.2612	0.430286	0.999972
PB.465.4	PB.465.4_ORF_1	5365	+	2	95	3661	3567	1.1077	0.227026	1
PB.465.9	PB.465.9_ORF_1	3881	+	2	95	3529	3435	1.0811	0.232874	1
PB.465.17	PB.465.17_ORF_1	4069	+	2	83	3721	3639	1.1077	0.224073	1
PB.465.27	PB.465.27_ORF_1	3275	+	3	87	2927	2841	1.0531	0.212529	1
PB.465.18	PB.465.18_ORF_1	4015	+	2	92	3667	3576	1.1077	0.226045	1
PB.465.19	PB.465.19_ORF_1	3925	+	2	92	3577	3486	1.1077	0.231202	1
PB.465.21	PB.465.21_ORF_1	3904	+	2	92	3556	3465	1.1077	0.228753	1
PB.465.23	PB.465.23_ORF_1	3774	+	1	94	3426	3333	1.1245	0.241085	1
PB.465.22	PB.465.22_ORF_1	3724	+	2	95	3376	3282	1.0985	0.239416	1
PB.468.7	PB.468.7_ORF_1	2920	+	2	341	964	624	1.2892	0.555025	0.998893
PB.469.1	PB.469.1_ORF_1	1595	+	3	21	1094	1074	0.6834	0.176284	0.999461
PB.469.3	PB.469.3_ORF_1	2172	+	3	48	329	282	1.0557	0.183853	0.490558
PB.470.4	PB.470.4_ORF_1	1578	+	2	113	838	726	0.9662	0.250575	0.993685
PB.470.5	PB.470.5_ORF_1	1642	+	2	203	904	702	1.0855	0.264616	0.994948
PB.470.7	PB.470.7_ORF_1	1691	+	1	226	951	726	0.9662	0.250575	0.993646
PB.472.3	PB.472.3_ORF_1	2341	+	3	63	464	402	1.2621	0.369654	0.958293
PB.473.1	PB.473.1_ORF_1	1885	+	1	43	1410	1368	1.2192	0.517325	1
PB.474.1	PB.474.1_ORF_1	2183	+	3	75	1478	1404	0.8582	0.417881	0.999998
PB.476.2	PB.476.2_ORF_2	1009	+	3	45	263	219	1.2467	0.580991	0.916025
PB.476.4	PB.476.4_ORF_1	1609	+	1	10	864	855	0.698	0.383852	0.998315
PB.478.1	PB.478.1_ORF_1	2099	+	3	1314	1970	657	0.8163	0.188181	0.966517
PB.478.2	PB.478.2_ORF_1	2035	+	2	806	1906	1101	0.9792	0.170372	0.999847
PB.478.6	PB.478.6_ORF_1	2392	+	3	372	1385	1014	1.1088	0.16274	0.999724
PB.479.10	PB.479.10_ORF_1	1981	+	2	5	1111	1107	1.0541	0.47107	0.999982
PB.479.9	PB.479.9_ORF_1	5033	+	2	8	4729	4722	1.1169	0.439321	1
PB.479.20	PB.479.20_ORF_1	4178	+	1	49	3876	3828	1.1058	0.439692	1
PB.479.17	PB.479.17_ORF_1	4886	+	1	130	4584	4455	1.1108	0.449566	1
PB.479.16	PB.479.16_ORF_1	5041	+	3	183	4739	4557	1.1169	0.444661	1
PB.479.18	PB.479.18_ORF_1	4983	+	2	281	4681	4401	1.1324	0.450885	1
PB.479.42	PB.479.42_ORF_1	2837	+	2	59	2536	2478	1.1777	0.44262	1
PB.480.8	PB.480.8_ORF_1	3874	+	2	944	1447	504	0.9766	0.112412	0.838405
PB.480.18	PB.480.18_ORF_1	1961	+	1	934	1362	429	0.8242	0.104881	0.584473
PB.480.17	PB.480.17_ORF_1	1973	+	1	964	1374	411	0.8186	0.0872154	0.503155
PB.482.7	PB.482.7_ORF_1	2263	+	1	127	1272	1146	0.9713	0.282977	0.999952
PB.482.4	PB.482.4_ORF_1	2708	+	1	127	1458	1332	0.9911	0.309493	0.999995
PB.482.6	PB.482.6_ORF_1	2300	+	1	127	1458	1332	0.9911	0.309493	0.999995
PB.482.8	PB.482.8_ORF_1	2586	+	1	121	1335	1215	0.9975	0.327663	0.999984
PB.483.1	PB.483.1_ORF_1	1913	+	1	628	1725	1098	1.3223	0.487982	0.999993
PB.483.2	PB.483.2_ORF_1	1712	+	1	640	1521	882	1.3102	0.515843	0.999932
PB.483.3	PB.483.3_ORF_1	1931	+	3	114	1241	1128	1.2151	0.398546	0.999988
PB.483.4	PB.483.4_ORF_1	1714	+	3	48	1526	1479	1.2572	0.427071	1
PB.483.5	PB.483.5_ORF_1	1844	+	1	730	1656	927	1.3256	0.495143	0.999955
PB.485.3	PB.485.3_ORF_1	3948	+	3	60	1670	1611	1.1218	0.306337	1
PB.485.4	PB.485.4_ORF_1	4083	+	2	203	1804	1602	1.1295	0.303052	1
PB.485.7	PB.485.7_ORF_2	2988	+	2	395	709	315	1.3191	0.552241	0.968634
PB.486.1	PB.486.1_ORF_1	3774	+	2	128	1522	1395	1.2609	0.54509	1
PB.486.2	PB.486.2_ORF_1	4820	+	1	91	1731	1641	1.2015	0.509006	1
PB.486.3	PB.486.3_ORF_1	5011	+	3	282	1922	1641	1.2015	0.509006	1
PB.488.1	PB.488.1_ORF_1	3564	+	2	1865	2965	1101	0.5012	0.157371	0.999067
PB.488.3	PB.488.3_ORF_1	2694	+	2	989	2089	1101	0.5012	0.157371	0.999111
PB.488.4	PB.488.4_ORF_1	2032	+	3	33	1433	1401	0.571	0.210601	0.999983
PB.488.5	PB.488.5_ORF_1	2241	+	1	538	1638	1101	0.5012	0.157371	0.999133
PB.489.1	PB.489.1_ORF_1	1745	+	3	45	803	759	1.012	0.388102	0.998359
PB.489.3	PB.489.3_ORF_2	1291	+	2	506	886	381	1.0726	0.386112	0.917113
PB.489.4	PB.489.4_ORF_1	1418	+	3	36	1013	978	1.0907	0.41349	0.999909
PB.489.6	PB.489.6_ORF_1	1142	+	1	157	735	579	1.0857	0.346648	0.988258
PB.489.7	PB.489.7_ORF_1	1501	+	1	22	921	900	1.0577	0.389647	0.999717
PB.491.2	PB.491.2_ORF_4	2629	+	3	1857	2009	153	1.0378	0.535861	0.638376
PB.492.1	PB.492.1_ORF_1	2274	+	2	245	1693	1449	1.1141	0.47063	1
PB.492.2	PB.492.2_ORF_1	4860	+	2	3563	4279	717	1.14	0.46651	0.998755
PB.493.3	PB.493.3_ORF_1	1844	+	2	500	1087	588	1.2483	0.449462	0.996596
PB.493.4	PB.493.4_ORF_1	1473	+	1	292	429	138	1.1167	-0.316273	0.0117148
PB.494.2	PB.494.2_ORF_1	2774	+	2	278	1258	981	0.9206	0.395106	0.99981
PB.494.6	PB.494.6_ORF_1	3088	+	2	374	1573	1200	1.0795	0.435531	0.999992
PB.494.7	PB.494.7_ORF_1	2876	+	3	18	1361	1344	1.0652	0.413405	0.999998
PB.494.10	PB.494.10_ORF_1	2820	+	3	18	1310	1293	1.0735	0.431751	0.999997
PB.494.22	PB.494.22_ORF_1	1508	+	3	18	1223	1206	0.8895	0.387317	0.999983
PB.494.21	PB.494.21_ORF_1	1730	+	3	21	1445	1425	0.9167	0.380262	0.999999
PB.494.23	PB.494.23_ORF_1	1675	+	3	18	1391	1374	0.9167	0.39629	0.999998
PB.494.24	PB.494.24_ORF_1	1927	+	3	18	1289	1272	0.8491	0.366006	0.999989
PB.495.2	PB.495.2_ORF_1	3266	+	1	106	1593	1488	0.9576	0.39137	0.999999
PB.497.2	PB.497.2_ORF_1	2020	+	3	330	1655	1326	0.7894	0.12564	0.999969
PB.498.1	PB.498.1_ORF_9	1647	+	2	557	610	54	1.1602	0.224933	0.124522
PB.498.2	PB.498.2_ORF_1	516	+	1	7	489	483	0.9357	0.189183	0.87219
PB.499.1	PB.499.1_ORF_1	2463	+	1	118	1626	1509	0.9016	0.102219	0.999997
PB.499.3	PB.499.3_ORF_1	709	+	3	114	281	168	1.0817	0.352407	0.469911
PB.499.6	PB.499.6_ORF_1	3492	+	1	109	1383	1275	1.1159	0.149847	0.999983
PB.499.9	PB.499.9_ORF_1	2208	+	3	543	1262	720	1.0184	0.0803844	0.983763
PB.499.10	PB.499.10_ORF_1	7881	+	1	100	1377	1278	1.1164	0.168289	0.999982
PB.499.13	PB.499.13_ORF_1	2125	+	1	76	1179	1104	1.0899	0.178084	0.999903
PB.501.2	PB.501.2_ORF_1	2932	+	1	91	1521	1431	1.2625	0.428635	1
PB.501.4	PB.501.4_ORF_1	2957	+	2	137	1015	879	1.2458	0.300464	0.999651
PB.501.6	PB.501.6_ORF_1	2142	+	3	444	1400	957	1.2076	0.414454	0.99992
PB.501.13	PB.501.13_ORF_1	2450	+	3	126	1712	1587	1.1218	0.38754	1
PB.501.15	PB.501.15_ORF_1	2504	+	1	814	1770	957	1.2076	0.414454	0.999919
PB.500.2	PB.500.2_ORF_1	5315	+	2	92	3232	3141	0.8951	0.293267	1
PB.500.3	PB.500.3_ORF_1	5321	+	1	133	3240	3108	0.9358	0.293568	1
PB.502.3	PB.502.3_ORF_1	4257	+	3	198	1421	1224	1.0064	0.131091	0.99995
PB.503.2	PB.503.2_ORF_1	2292	+	3	33	848	816	1.2134	0.45992	0.999711
PB.504.1	PB.504.1_ORF_1	1510	+	2	146	727	582	1.2853	0.72198	0.999396
PB.504.3	PB.504.3_ORF_1	1546	+	2	47	763	717	1.2967	0.586877	0.999708
PB.504.4	PB.504.4_ORF_1	1012	+	2	38	229	192	1.2588	0.616215	0.912356
PB.504.5	PB.504.5_ORF_2	3147	+	3	45	626	582	1.2853	0.72198	0.99934
PB.504.6	PB.504.6_ORF_1	1680	+	2	314	895	582	1.2853	0.72198	0.999391
PB.504.8	PB.504.8_ORF_1	1364	+	3	390	581	192	1.2588	0.616215	0.9108
PB.505.1	PB.505.1_ORF_1	1041	+	1	163	831	669	1.1609	0.467124	0.998399
PB.507.1	PB.507.1_ORF_1	2127	+	3	126	1772	1647	1.1387	0.207635	1
PB.508.2	PB.508.2_ORF_1	2677	+	1	34	732	699	1.1733	0.389055	0.998074
PB.508.5	PB.508.5_ORF_1	1751	+	1	289	843	555	1.2512	0.421392	0.994262
PB.508.3	PB.508.3_ORF_1	4020	+	2	41	760	720	1.1993	0.367277	0.998289
PB.508.8	PB.508.8_ORF_1	986	+	3	276	851	576	1.142	0.392956	0.992482
PB.510.1	PB.510.1_ORF_1	2007	+	1	562	1659	1098	1.2369	0.429196	0.999987
PB.510.3	PB.510.3_ORF_1	2068	+	3	339	1721	1383	1.2347	0.437117	0.999999
PB.510.5	PB.510.5_ORF_1	2146	+	1	427	1809	1383	1.2347	0.437117	0.999999
PB.510.8	PB.510.8_ORF_1	1704	+	1	268	1365	1098	1.2369	0.429196	0.999987
PB.510.7	PB.510.7_ORF_1	1803	+	1	361	1458	1098	1.2369	0.429196	0.999987
PB.510.6	PB.510.6_ORF_1	1886	+	1	442	1539	1098	1.2369	0.429196	0.999987
PB.510.9	PB.510.9_ORF_1	3981	+	3	612	1574	963	1.2369	0.414405	0.999926
PB.510.10	PB.510.10_ORF_1	1630	+	2	353	1282	930	1.1214	0.420618	0.999864
PB.512.1	PB.512.1_ORF_1	3833	+	3	633	2060	1428	1.2993	0.696836	1
PB.513.2	PB.513.2_ORF_1	3245	+	1	349	1572	1224	1.2807	0.481656	0.999998
PB.513.3	PB.513.3_ORF_1	3280	+	2	344	1606	1263	1.2694	0.458021	0.999998
PB.513.7	PB.513.7_ORF_1	3403	+	1	469	1731	1263	1.2694	0.458021	0.999998
PB.515.2	PB.515.2_ORF_1	2480	+	1	418	1239	822	1.0923	0.462258	0.999591
PB.515.3	PB.515.3_ORF_1	4447	+	1	628	3207	2580	1.1072	0.364538	1
PB.515.7	PB.515.7_ORF_1	2565	+	1	355	1326	972	1.1444	0.440581	0.999927
PB.515.10	PB.515.10_ORF_1	3970	+	3	153	2732	2580	1.1072	0.364538	1
PB.515.11	PB.515.11_ORF_1	4040	+	2	224	2803	2580	1.1072	0.364538	1
PB.515.14	PB.515.14_ORF_1	2921	+	1	175	1887	1713	1.0628	0.273394	1
PB.515.15	PB.515.15_ORF_1	2912	+	2	170	1882	1713	1.0628	0.273394	1
PB.518.1	PB.518.1_ORF_2	3236	+	2	29	616	588	1.2104	0.399722	0.994351
PB.530.1	PB.530.1_ORF_1	1937	+	1	343	1569	1227	1.0924	0.285318	0.999988
PB.531.1	PB.531.1_ORF_1	1620	+	2	89	1090	1002	1.2353	0.51465	0.999977
PB.533.1	PB.533.1_ORF_3	2564	+	3	114	392	279	1.2359	0.44423	0.891716
PB.533.3	PB.533.3_ORF_3	1632	+	3	702	980	279	1.2359	0.44423	0.896553
PB.533.4	PB.533.4_ORF_3	991	+	2	62	340	279	1.2359	0.44423	0.899767
PB.534.7	PB.534.7_ORF_1	3866	+	2	281	3220	2940	0.9144	0.461831	1
PB.534.6	PB.534.6_ORF_1	3826	+	1	241	3180	2940	0.9144	0.461831	1
PB.534.5	PB.534.5_ORF_1	3876	+	3	291	3230	2940	0.9144	0.461831	1
PB.534.16	PB.534.16_ORF_1	1809	+	1	625	1164	540	1.2922	0.670716	0.998692
PB.535.1	PB.535.1_ORF_1	5135	+	1	223	4200	3978	0.7413	-0.0645929	1
PB.535.6	PB.535.6_ORF_1	2710	+	3	180	692	513	0.7191	-0.0863791	0.429708
PB.537.2	PB.537.2_ORF_4	5484	+	1	5275	5403	129	1.0664	0.173544	0.123816
PB.537.5	PB.537.5_ORF_1	2305	+	1	97	2106	2010	0.9772	0.218163	1
PB.537.15	PB.537.15_ORF_1	2363	+	1	454	1509	1056	1.0916	0.211359	0.999864
PB.537.14	PB.537.14_ORF_1	3074	+	1	97	2220	2124	1.0115	0.209806	1
PB.538.4	PB.538.4_ORF_1	3085	+	2	179	820	642	0.8809	0.170626	0.962922
PB.539.1	PB.539.1_ORF_1	4789	+	3	237	3386	3150	0.9333	0.216564	1
PB.539.9	PB.539.9_ORF_1	3624	+	1	760	2835	2076	1.1705	0.311147	1
PB.539.8	PB.539.8_ORF_1	3996	+	1	58	3207	3150	0.9333	0.216564	1
PB.539.7	PB.539.7_ORF_1	4069	+	3	222	3074	2853	0.9761	0.197117	1
PB.539.13	PB.539.13_ORF_1	3531	+	1	760	2538	1779	1.2398	0.295756	1
PB.540.1	PB.540.1_ORF_1	3795	+	1	493	2682	2190	1.2612	0.515599	1
PB.540.6	PB.540.6_ORF_1	3216	+	2	113	2107	1995	1.2612	0.529609	1
PB.540.8	PB.540.8_ORF_1	3846	+	1	103	2241	2139	1.2507	0.521571	1
PB.540.10	PB.540.10_ORF_1	3378	+	2	131	2269	2139	1.2507	0.521571	1
PB.540.9	PB.540.9_ORF_1	5163	+	2	101	1834	1734	1.2507	0.506754	1
PB.540.14	PB.540.14_ORF_1	3105	+	1	85	1998	1914	1.2612	0.526972	1
PB.540.13	PB.540.13_ORF_1	3676	+	2	374	2563	2190	1.2612	0.515599	1
PB.540.16	PB.540.16_ORF_1	2413	+	1	100	1998	1899	1.2507	0.473463	1
PB.540.20	PB.540.20_ORF_1	4117	+	1	865	3003	2139	1.2507	0.521571	1
PB.540.22	PB.540.22_ORF_1	3410	+	2	155	2293	2139	1.2507	0.521571	1
PB.542.2	PB.542.2_ORF_1	2399	+	1	112	717	606	1.323	0.371634	0.996444
PB.542.7	PB.542.7_ORF_1	2086	+	1	112	642	531	1.1399	0.348883	0.982782
PB.543.4	PB.543.4_ORF_1	2961	+	2	524	1213	690	1.0051	0.40571	0.996514
PB.554.2	PB.554.2_ORF_1	3743	+	3	96	1388	1293	1.2492	0.633223	1
PB.554.3	PB.554.3_ORF_1	3139	+	3	96	1307	1212	1.2492	0.641367	0.999999
PB.554.5	PB.554.5_ORF_1	2024	+	3	918	1928	1011	1.2492	0.621521	0.999989
PB.554.4	PB.554.4_ORF_1	3421	+	2	89	1600	1512	1.2184	0.512834	1
PB.554.8	PB.554.8_ORF_1	1546	+	2	374	1003	630	1.1671	0.461486	0.997423
PB.554.7	PB.554.7_ORF_1	1729	+	3	9	608	600	1.0705	0.442353	0.994313
PB.555.1	PB.555.1_ORF_1	1525	+	3	492	896	405	1.1336	0.266821	0.895277
PB.555.3	PB.555.3_ORF_1	1278	+	1	109	651	543	1.2365	0.333732	0.988615
PB.555.4	PB.555.4_ORF_1	1298	+	1	109	675	567	1.2353	0.302263	0.989401
PB.555.6	PB.555.6_ORF_1	1752	+	3	117	602	486	1.0609	0.214913	0.922297
PB.556.2	PB.556.2_ORF_1	3624	+	3	513	3035	2523	0.9293	0.475586	1
PB.556.3	PB.556.3_ORF_1	3526	+	1	511	2937	2427	1.0477	0.491291	1
PB.556.4	PB.556.4_ORF_1	3440	+	2	440	2851	2412	1.0541	0.487766	1
PB.556.5	PB.556.5_ORF_1	4787	+	1	2110	4197	2088	0.8725	0.405278	1
PB.556.6	PB.556.6_ORF_1	3345	+	3	261	2756	2496	1.0415	0.479718	1
PB.556.8	PB.556.8_ORF_1	4691	+	2	2087	4102	2016	1.0157	0.416306	1
PB.556.9	PB.556.9_ORF_1	3243	+	1	256	2655	2400	1.0477	0.495766	1
PB.556.13	PB.556.13_ORF_1	3156	+	3	252	2567	2316	1.0603	0.504731	1
PB.556.20	PB.556.20_ORF_1	2484	+	3	45	1895	1851	0.9553	0.486706	1
PB.556.21	PB.556.21_ORF_1	2464	+	1	40	1875	1836	0.9491	0.482035	1
PB.556.25	PB.556.25_ORF_1	2835	+	2	623	2245	1623	0.9343	0.491658	1
PB.556.31	PB.556.31_ORF_1	1242	+	3	276	653	378	1.0055	0.429291	0.917101
PB.557.7	PB.557.7_ORF_1	4402	+	3	198	3065	2868	0.8386	0.213576	1
PB.559.4	PB.559.4_ORF_1	3618	+	3	186	1493	1308	1.2853	0.573396	1
PB.560.2	PB.560.2_ORF_1	857	+	1	157	528	372	1.1806	0.59661	0.981594
PB.561.2	PB.561.2_ORF_1	1451	+	2	80	1219	1140	1.2654	0.3757	0.99999
PB.561.3	PB.561.3_ORF_1	1501	+	1	100	1269	1170	1.2654	0.380356	0.999993
PB.562.1	PB.562.1_ORF_1	1329	+	1	91	864	774	1.1895	0.339122	0.999009
PB.562.3	PB.562.3_ORF_1	3599	+	2	101	532	432	1.1296	0.254245	0.904137
PB.562.4	PB.562.4_ORF_1	881	+	1	382	867	486	1.1268	0.380514	0.977108
PB.563.4	PB.563.4_ORF_1	8523	+	1	25	2208	2184	1.3088	0.62171	1
PB.569.2	PB.569.2_ORF_1	2285	+	3	18	623	606	1.1577	0.362394	0.993412
PB.569.4	PB.569.4_ORF_1	2118	+	3	24	599	576	1.1758	0.356824	0.991146
PB.569.7	PB.569.7_ORF_1	6594	+	3	9	578	570	1.1074	0.355653	0.984672
PB.569.8	PB.569.8_ORF_1	1560	+	2	14	559	546	1.0944	0.351194	0.983669
PB.570.1	PB.570.1_ORF_1	2411	+	2	32	1222	1191	1.0035	0.298219	0.999976
PB.571.1	PB.571.1_ORF_1	2605	+	3	36	812	777	1.1761	0.508077	0.999614
PB.571.2	PB.571.2_ORF_1	2253	+	1	31	303	273	0.6599	0.228926	0.225521
PB.571.3	PB.571.3_ORF_1	2418	+	2	227	625	399	1.1613	0.655837	0.988858
PB.573.3	PB.573.3_ORF_1	2857	+	2	116	2113	1998	1.1511	0.220611	1
PB.573.4	PB.573.4_ORF_1	2337	+	3	114	2309	2196	1.1014	0.238125	1
PB.574.1	PB.574.1_ORF_1	2587	+	3	126	590	465	1.2442	0.372524	0.97772
PB.574.2	PB.574.2_ORF_1	2380	+	1	220	831	612	1.2431	0.422614	0.996788
PB.574.4	PB.574.4_ORF_1	2677	+	2	521	1132	612	1.2431	0.422614	0.996736
PB.574.5	PB.574.5_ORF_1	2465	+	3	123	920	798	1.1865	0.348799	0.999232
PB.574.6	PB.574.6_ORF_1	2356	+	2	200	811	612	1.2431	0.422614	0.996792
PB.575.1	PB.575.1_ORF_1	2304	+	1	112	954	843	0.9819	0.357767	0.999118
PB.575.2	PB.575.2_ORF_1	2387	+	1	196	1038	843	0.9819	0.357767	0.999114
PB.578.1	PB.578.1_ORF_1	2040	+	3	72	959	888	1.0378	0.500286	0.999817
PB.579.1	PB.579.1_ORF_1	2374	+	1	73	1446	1374	1.3456	0.524815	1
PB.579.2	PB.579.2_ORF_1	2097	+	1	73	825	753	1.2421	0.558527	0.999712
PB.581.1	PB.581.1_ORF_1	1818	+	2	26	838	813	1.1317	0.373503	0.999348
PB.580.1	PB.580.1_ORF_2	1217	+	1	694	837	144	0.9002	0.207589	0.127714
PB.580.3	PB.580.3_ORF_2	822	+	2	110	442	333	0.8897	0.404477	0.797931
PB.580.2	PB.580.2_ORF_1	914	+	1	115	594	480	0.7884	0.114799	0.712166
PB.587.1	PB.587.1_ORF_1	2760	+	3	51	1556	1506	1.0415	0.330909	0.999999
PB.587.2	PB.587.2_ORF_1	2632	+	1	82	1428	1347	1.0024	0.329975	0.999996
PB.587.8	PB.587.8_ORF_1	2384	+	2	65	844	780	1.0896	0.350607	0.998709
PB.588.1	PB.588.1_ORF_1	1647	+	1	172	1014	843	0.9695	0.328289	0.998938
PB.588.2	PB.588.2_ORF_1	1605	+	1	130	972	843	0.9695	0.328289	0.998941
PB.588.3	PB.588.3_ORF_1	1522	+	2	47	889	843	0.9695	0.328289	0.998945
PB.589.1	PB.589.1_ORF_1	962	+	3	237	791	555	1.1516	0.220989	0.974389
PB.589.3	PB.589.3_ORF_1	2024	+	1	70	831	762	1.1916	0.284812	0.998377
PB.590.1	PB.590.1_ORF_1	2170	+	3	51	1406	1356	1.1992	0.524273	1
PB.595.3	PB.595.3_ORF_1	2659	+	1	109	1308	1200	1.1302	0.195398	0.999973
PB.596.1	PB.596.1_ORF_1	1535	+	2	47	358	312	1.023	0.369571	0.793648
PB.598.2	PB.598.2_ORF_1	2379	+	2	110	553	444	0.9627	0.18067	0.805872
PB.598.1	PB.598.1_ORF_1	2691	+	2	110	688	579	0.9344	0.208902	0.952139
PB.599.1	PB.599.1_ORF_1	494	+	2	56	376	321	0.7088	0.259597	0.438901
PB.600.1	PB.600.1_ORF_1	1241	+	2	260	1240	981	1.2367	0.396677	0.999942
PB.602.1	PB.602.1_ORF_1	2046	+	1	79	1062	984	0.9602	0.311301	0.999743
PB.602.4	PB.602.4_ORF_1	1637	+	2	41	652	612	0.8515	0.268343	0.970469
PB.605.1	PB.605.1_ORF_1	4069	+	3	699	2885	2187	0.9341	0.314556	1
PB.605.5	PB.605.5_ORF_1	3185	+	3	171	2000	1830	0.8532	0.302687	1
PB.605.16	PB.605.16_ORF_1	2174	+	3	429	1007	579	0.9512	0.303509	0.974687
PB.605.19	PB.605.19_ORF_1	1854	+	2	287	685	399	0.9386	0.286593	0.818829
PB.608.1	PB.608.1_ORF_1	3209	+	3	903	2885	1983	1.1885	0.321601	1
PB.608.4	PB.608.4_ORF_1	2100	+	3	183	680	498	0.885	0.120336	0.803588
PB.608.10	PB.608.10_ORF_1	3086	+	1	838	2772	1935	1.1126	0.329271	1
PB.608.13	PB.608.13_ORF_1	1881	+	1	148	1572	1425	1.0758	0.248294	0.999998
PB.608.14	PB.608.14_ORF_1	3046	+	1	886	2769	1884	1.1885	0.323236	1
PB.609.1	PB.609.1_ORF_1	4082	+	1	25	1011	987	0.95	0.27578	0.999643
PB.610.3	PB.610.3_ORF_1	4706	+	3	243	818	576	1.2853	0.813362	0.999558
PB.610.11	PB.610.11_ORF_1	4383	+	2	137	496	360	1.2859	0.741466	0.992542
PB.610.10	PB.610.10_ORF_1	4880	+	1	418	993	576	1.2853	0.813362	0.999554
PB.612.2	PB.612.2_ORF_1	2554	+	1	1558	2211	654	1.0907	0.443859	0.996986
PB.612.3	PB.612.3_ORF_1	1200	+	3	12	956	945	1.1304	0.367325	0.99985
PB.612.4	PB.612.4_ORF_1	1258	+	1	10	915	906	1.1564	0.436615	0.99986
PB.612.5	PB.612.5_ORF_1	1070	+	1	10	900	891	1.0564	0.393282	0.999699
PB.614.1	PB.614.1_ORF_1	3528	+	1	484	1578	1095	0.8357	0.417672	0.999935
PB.614.2	PB.614.2_ORF_1	3160	+	3	30	1214	1185	0.8121	0.399954	0.999972
PB.615.1	PB.615.1_ORF_1	2125	+	2	146	1738	1593	1.2193	0.356504	1
PB.616.1	PB.616.1_ORF_1	2742	+	1	202	1629	1428	1.0486	0.252474	0.999998
PB.616.2	PB.616.2_ORF_1	2676	+	2	134	1561	1428	1.0486	0.252474	0.999998
PB.616.6	PB.616.6_ORF_1	2932	+	1	67	1311	1245	0.9607	0.239686	0.999978
PB.616.13	PB.616.13_ORF_1	3394	+	1	58	1302	1245	0.9607	0.239686	0.999977
PB.616.16	PB.616.16_ORF_1	2523	+	2	383	1810	1428	1.0486	0.252474	0.999998
PB.616.15	PB.616.15_ORF_1	2643	+	1	103	1530	1428	1.0486	0.252474	0.999998
PB.617.3	PB.617.3_ORF_1	2746	+	1	478	1398	921	1.0073	0.215695	0.999181
PB.618.3	PB.618.3_ORF_1	6231	+	2	14	5758	5745	0.825	-0.00474076	1
PB.621.1	PB.621.1_ORF_1	1521	+	2	926	1147	222	0.7787	-0.131083	0.0282136
PB.622.3	PB.622.3_ORF_1	2998	+	1	61	1488	1428	0.8018	0.0121068	0.99998
PB.623.1	PB.623.1_ORF_1	2762	+	2	281	2068	1788	0.9195	0.279293	1
PB.623.4	PB.623.4_ORF_1	1933	+	1	154	1275	1122	1.0209	0.300216	0.999953
PB.623.3	PB.623.3_ORF_1	2808	+	2	272	1384	1113	0.8545	0.209851	0.999832
PB.623.5	PB.623.5_ORF_1	2935	+	3	492	2279	1788	0.9195	0.279293	1
PB.623.8	PB.623.8_ORF_1	2729	+	1	289	2076	1788	0.9195	0.279293	1
PB.623.7	PB.623.7_ORF_1	2808	+	2	86	2155	2070	0.9195	0.283092	1
PB.623.10	PB.623.10_ORF_1	2955	+	2	254	1369	1116	0.8442	0.216328	0.999836
PB.624.1	PB.624.1_ORF_1	4010	+	2	2048	2785	738	1.1094	0.193702	0.994557
PB.624.3	PB.624.3_ORF_1	2616	+	1	595	1398	804	1.1497	0.188599	0.99783
PB.624.4	PB.624.4_ORF_1	2912	+	2	398	1687	1290	0.9359	0.24303	0.999986
PB.624.6	PB.624.6_ORF_1	2777	+	3	501	1550	1050	1.0788	0.218541	0.999851
PB.624.8	PB.624.8_ORF_1	2488	+	1	64	1263	1200	0.9049	0.19483	0.999942
PB.625.2	PB.625.2_ORF_1	5603	+	2	1097	2299	1203	0.8416	-0.0237318	0.999691
PB.625.3	PB.625.3_ORF_1	5308	+	3	399	2003	1605	0.6897	0.093113	0.999997
PB.627.1	PB.627.1_ORF_1	2819	+	1	1009	2589	1581	0.69	0.103211	0.999997
PB.627.2	PB.627.2_ORF_1	2760	+	1	958	2538	1581	0.69	0.103211	0.999997
PB.628.1	PB.628.1_ORF_1	1934	+	1	442	1563	1122	1.0508	0.196061	0.99992
PB.628.2	PB.628.2_ORF_1	2578	+	3	1086	2207	1122	1.0508	0.196061	0.999917
PB.628.3	PB.628.3_ORF_1	1697	+	2	200	1321	1122	1.0508	0.196061	0.999921
PB.629.1	PB.629.1_ORF_1	2018	+	1	178	1314	1137	0.6692	0.0538742	0.999398
PB.630.1	PB.630.1_ORF_2	2586	+	1	1411	1566	156	1.0116	0.157826	0.144292
PB.631.6	PB.631.6_ORF_1	7253	+	2	491	1417	927	1.0708	0.492401	0.999853
PB.631.7	PB.631.7_ORF_1	3351	+	2	494	1351	858	1.1194	0.515338	0.999811
PB.633.2	PB.633.2_ORF_1	2992	+	3	63	449	387	0.6403	0.134119	0.344847
PB.632.2	PB.632.2_ORF_1	1970	+	2	191	1198	1008	1.1976	0.438399	0.99996
PB.632.3	PB.632.3_ORF_1	2227	+	2	137	1456	1320	1.207	0.367571	0.999998
PB.632.4	PB.632.4_ORF_1	1869	+	3	90	1097	1008	1.1976	0.438399	0.99996
PB.632.6	PB.632.6_ORF_1	2079	+	2	299	1306	1008	1.1976	0.438399	0.99996
PB.634.1	PB.634.1_ORF_1	4331	+	3	318	2405	2088	1.2098	0.573724	1
PB.635.1	PB.635.1_ORF_1	1308	+	1	238	792	555	1.2038	0.490358	0.995655
PB.637.2	PB.637.2_ORF_1	3027	+	1	337	2112	1776	0.9757	0.210909	1
PB.637.4	PB.637.4_ORF_1	2831	+	1	148	1923	1776	0.9757	0.210909	1
PB.637.7	PB.637.7_ORF_1	3209	+	1	526	2301	1776	0.9757	0.210909	1
PB.638.1	PB.638.1_ORF_1	3234	+	1	508	2241	1734	0.8603	0.302266	1
PB.638.2	PB.638.2_ORF_1	3394	+	3	603	2402	1800	0.7421	0.284261	1
PB.638.3	PB.638.3_ORF_1	3254	+	1	490	2265	1776	0.8603	0.307416	1
PB.638.4	PB.638.4_ORF_1	3116	+	1	181	2127	1947	0.9128	0.280218	1
PB.638.12	PB.638.12_ORF_2	1445	+	1	85	474	390	0.933	0.435498	0.910068
PB.638.9	PB.638.9_ORF_1	2930	+	1	76	1587	1512	0.6889	0.235306	0.999997
PB.638.6	PB.638.6_ORF_1	3448	+	3	561	2477	1917	0.8985	0.275123	1
PB.638.7	PB.638.7_ORF_1	3314	+	1	610	2343	1734	0.8603	0.302266	1
PB.638.8	PB.638.8_ORF_1	3309	+	2	497	2338	1842	0.7927	0.289638	1
PB.649.1	PB.649.1_ORF_6	1931	+	2	686	841	156	1.2446	-0.0651451	0.0916178
PB.651.4	PB.651.4_ORF_1	5194	+	3	165	2033	1869	0.8714	0.0435668	1
PB.652.3	PB.652.3_ORF_1	4608	+	1	127	1302	1176	1.1121	0.41963	0.999989
PB.652.5	PB.652.5_ORF_1	4655	+	2	548	1351	804	1.1167	0.349547	0.998975
PB.654.1	PB.654.1_ORF_1	1642	+	2	8	649	642	0.9857	0.304713	0.989132
PB.654.2	PB.654.2_ORF_1	1426	+	2	8	943	936	1.0862	0.236387	0.999567
PB.654.3	PB.654.3_ORF_1	985	+	1	82	498	417	0.9409	0.114117	0.672333
PB.655.1	PB.655.1_ORF_1	2447	+	2	479	1654	1176	1.1358	0.183699	0.999964
PB.657.3	PB.657.3_ORF_1	1514	+	2	140	1114	975	0.9498	0.308007	0.999708
PB.657.6	PB.657.6_ORF_1	1425	+	2	140	1024	885	0.9818	0.304863	0.999275
PB.657.2	PB.657.2_ORF_1	4198	+	1	3406	3789	384	1.1512	0.315998	0.893156
PB.657.1	PB.657.1_ORF_1	4553	+	3	3759	4142	384	1.1512	0.315998	0.891285
PB.657.11	PB.657.11_ORF_1	1614	+	1	829	1212	384	1.1512	0.315998	0.905943
PB.657.12	PB.657.12_ORF_1	1648	+	3	855	1238	384	1.1512	0.315998	0.905784
PB.658.3	PB.658.3_ORF_1	2649	+	3	1092	2327	1236	1.1751	0.467879	0.999997
PB.658.4	PB.658.4_ORF_1	2594	+	2	62	2272	2211	1.0951	0.501538	1
PB.658.1	PB.658.1_ORF_1	2833	+	3	72	1163	1092	1.2378	0.493055	0.99999
PB.658.2	PB.658.2_ORF_1	2789	+	2	83	1309	1227	1.1149	0.474704	0.999996
PB.659.1	PB.659.1_ORF_1	983	+	1	37	636	600	1.1893	0.294903	0.99116
PB.662.2	PB.662.2_ORF_1	801	+	2	239	439	201	1.05	0.358303	0.542435
PB.662.3	PB.662.3_ORF_1	2092	+	1	166	288	123	0.9076	0.275563	0.146009
PB.663.1	PB.663.1_ORF_1	1869	+	1	262	1209	948	0.7592	0.324131	0.999297
PB.663.2	PB.663.2_ORF_1	1568	+	3	54	908	855	0.8979	0.366526	0.999062
PB.664.1	PB.664.1_ORF_1	2783	+	2	218	1696	1479	1.315	0.580298	1
PB.666.1	PB.666.1_ORF_1	1358	+	2	179	1099	921	1.1403	0.350924	0.999789
PB.666.2	PB.666.2_ORF_1	1844	+	3	1209	1712	504	1.1231	0.326882	0.97246
PB.668.1	PB.668.1_ORF_1	1491	+	3	213	872	660	1.06	0.428002	0.996747
PB.669.1	PB.669.1_ORF_1	3869	+	2	68	3484	3417	1.0086	0.447334	1
PB.670.1	PB.670.1_ORF_1	1633	+	1	76	1575	1500	0.8368	0.352927	0.999999
PB.670.2	PB.670.2_ORF_1	1771	+	3	213	1712	1500	0.8368	0.352927	0.999999
PB.671.2	PB.671.2_ORF_1	1453	+	1	100	939	840	1.3013	0.295174	0.999577
PB.671.1	PB.671.1_ORF_1	1627	+	1	103	519	417	1.2756	0.336422	0.960317
PB.673.3	PB.673.3_ORF_1	1453	+	1	16	921	906	1.142	0.29311	0.999645
PB.673.1	PB.673.1_ORF_1	1966	+	3	36	842	807	1.0822	0.300688	0.998704
PB.673.5	PB.673.5_ORF_1	2448	+	1	1594	2133	540	0.94	0.254797	0.9461
PB.675.1	PB.675.1_ORF_1	3731	+	1	91	3051	2961	1.0326	0.357406	1
PB.676.2	PB.676.2_ORF_1	2032	+	1	1333	1875	543	1.2828	0.388655	0.992722
PB.676.1	PB.676.1_ORF_1	2234	+	2	1517	2149	633	1.1174	0.354447	0.99414
PB.676.3	PB.676.3_ORF_1	1002	+	2	86	919	834	1.1724	0.426364	0.999689
PB.676.5	PB.676.5_ORF_1	1988	+	3	1278	1910	633	1.1174	0.354447	0.994218
PB.676.4	PB.676.4_ORF_1	2121	+	3	1326	1946	621	0.9196	0.21507	0.970054
PB.677.2	PB.677.2_ORF_1	2166	+	3	345	1388	1044	0.7127	0.239119	0.99952
PB.677.1	PB.677.1_ORF_1	6894	+	3	345	5234	4890	1.2643	0.559919	1
PB.677.3	PB.677.3_ORF_1	6082	+	3	342	5243	4902	1.2643	0.560618	1
PB.677.5	PB.677.5_ORF_1	7700	+	3	336	6032	5697	1.2799	0.579104	1
PB.677.6	PB.677.6_ORF_1	6862	+	1	331	5202	4872	1.2643	0.562967	1
PB.677.13	PB.677.13_ORF_1	4406	+	2	92	2746	2655	1.2715	0.594915	1
PB.677.14	PB.677.14_ORF_1	3485	+	1	49	2646	2598	1.2715	0.604747	1
PB.677.24	PB.677.24_ORF_1	2497	+	3	468	1658	1191	1.3051	0.595918	0.999999
PB.678.1	PB.678.1_ORF_1	4492	+	3	156	3350	3195	0.9508	0.298205	1
PB.678.4	PB.678.4_ORF_1	4550	+	2	209	3403	3195	0.9508	0.298205	1
PB.679.2	PB.679.2_ORF_1	1655	+	2	230	697	468	1.0285	0.173845	0.871806
PB.679.1	PB.679.1_ORF_1	2475	+	1	724	1530	807	1.1581	0.538689	0.999758
PB.679.3	PB.679.3_ORF_1	2476	+	2	209	1513	1305	0.9647	0.342196	0.999994
PB.679.5	PB.679.5_ORF_1	1923	+	3	201	986	786	1.1668	0.41495	0.999389
PB.679.4	PB.679.4_ORF_1	1972	+	3	201	1034	834	1.1779	0.388497	0.999595
PB.679.6	PB.679.6_ORF_1	2205	+	3	189	1268	1080	1.153	0.452257	0.999981
PB.679.7	PB.679.7_ORF_1	2248	+	1	184	1311	1128	1.2378	0.431125	0.99999
PB.679.8	PB.679.8_ORF_1	2069	+	1	184	1131	948	1.1336	0.338379	0.999821
PB.679.9	PB.679.9_ORF_1	2396	+	2	182	1438	1257	1.0216	0.356941	0.999992
PB.679.11	PB.679.11_ORF_1	1924	+	1	142	987	846	1.1599	0.539728	0.99985
PB.680.2	PB.680.2_ORF_1	3365	+	2	746	2905	2160	1.2392	0.462472	1
PB.680.3	PB.680.3_ORF_1	3873	+	1	643	3534	2892	1.285	0.490227	1
PB.680.4	PB.680.4_ORF_1	3196	+	3	111	2855	2745	1.296	0.483341	1
PB.680.8	PB.680.8_ORF_1	1784	+	2	236	1714	1479	1.323	0.48009	1
PB.681.1	PB.681.1_ORF_1	3217	+	2	1298	2386	1089	0.8756	0.196468	0.999773
PB.681.2	PB.681.2_ORF_1	2947	+	2	1025	2113	1089	0.8756	0.196468	0.999776
PB.681.3	PB.681.3_ORF_1	3018	+	2	1013	1807	795	0.9821	0.162689	0.994898
PB.681.4	PB.681.4_ORF_1	2477	+	1	178	1647	1470	0.9905	0.2785	0.999999
PB.681.5	PB.681.5_ORF_1	2724	+	3	1002	1892	891	0.9281	0.219439	0.998531
PB.682.1	PB.682.1_ORF_1	2713	+	1	1186	1830	645	1.1375	0.269105	0.991781
PB.682.2	PB.682.2_ORF_1	1949	+	1	1186	1662	477	1.2562	0.4587	0.989176
PB.682.3	PB.682.3_ORF_1	1771	+	1	103	888	786	1.1373	0.304539	0.99869
PB.682.4	PB.682.4_ORF_1	997	+	3	93	710	618	1.2592	0.460345	0.997903
PB.682.5	PB.682.5_ORF_1	940	+	3	177	653	477	1.2562	0.4587	0.989752
PB.682.6	PB.682.6_ORF_1	1683	+	3	915	1391	477	1.2562	0.4587	0.989331
PB.683.1	PB.683.1_ORF_1	2185	+	3	345	1463	1119	1.1206	0.53573	0.999992
PB.686.3	PB.686.3_ORF_1	3214	+	2	254	2155	1902	1.2066	0.498172	1
PB.686.4	PB.686.4_ORF_1	3097	+	1	139	2040	1902	1.2066	0.498172	1
PB.687.4	PB.687.4_ORF_1	1560	+	1	103	1506	1404	1.2096	0.553021	1
PB.687.2	PB.687.2_ORF_1	1742	+	2	284	1687	1404	1.2096	0.553021	1
PB.687.5	PB.687.5_ORF_1	1596	+	3	138	1541	1404	1.2096	0.553021	1
PB.687.7	PB.687.7_ORF_2	4964	+	1	4480	4905	426	1.1172	0.545485	0.978682
PB.687.6	PB.687.6_ORF_2	5146	+	2	4661	5086	426	1.1172	0.545485	0.978473
PB.688.1	PB.688.1_ORF_1	1425	+	3	456	938	483	1.2203	0.308723	0.972803
PB.688.2	PB.688.2_ORF_1	1584	+	3	339	1118	780	1.1135	0.24971	0.997902
PB.688.3	PB.688.3_ORF_1	1357	+	1	232	891	660	1.1366	0.235194	0.992048
PB.688.4	PB.688.4_ORF_1	1192	+	2	47	673	627	0.9113	0.165731	0.963315
PB.688.10	PB.688.10_ORF_1	1609	+	1	232	1092	861	0.693	0.0887437	0.990467
PB.688.7	PB.688.7_ORF_1	3675	+	2	2315	3211	897	0.8575	0.197722	0.997895
PB.688.9	PB.688.9_ORF_1	1709	+	1	232	1245	1014	0.7933	0.164936	0.999222
PB.688.14	PB.688.14_ORF_1	1882	+	3	240	1328	1089	0.6436	0.117107	0.99924
PB.688.15	PB.688.15_ORF_1	1077	+	3	138	620	483	1.2203	0.308723	0.973304
PB.691.5	PB.691.5_ORF_1	2061	+	2	188	1114	927	0.7954	0.448888	0.999628
PB.691.6	PB.691.6_ORF_1	1984	+	2	188	1036	849	0.7702	0.478604	0.999192
PB.691.7	PB.691.7_ORF_1	2030	+	3	345	1082	738	0.8202	0.507321	0.99802
PB.691.4	PB.691.4_ORF_1	2735	+	3	303	1040	738	0.8059	0.473009	0.99734
PB.692.1	PB.692.1_ORF_1	3403	+	3	351	779	429	0.7714	0.146836	0.582898
PB.692.2	PB.692.2_ORF_1	2199	+	3	54	887	834	1.1955	0.528525	0.999835
PB.692.3	PB.692.3_ORF_1	2116	+	3	192	806	615	1.2738	0.554404	0.99876
PB.693.2	PB.693.2_ORF_1	2792	+	3	72	2249	2178	1.1041	0.326549	1
PB.693.3	PB.693.3_ORF_1	2736	+	1	1087	2193	1107	1.1982	0.436834	0.999986
PB.694.1	PB.694.1_ORF_1	704	+	1	25	651	627	0.8499	0.43851	0.991323
PB.695.1	PB.695.1_ORF_1	2780	+	2	530	2470	1941	1.1363	0.426745	1
PB.695.2	PB.695.2_ORF_1	2211	+	1	91	1626	1536	1.0604	0.417793	1
PB.695.3	PB.695.3_ORF_1	2504	+	1	52	1023	972	1.2712	0.473961	0.999962
PB.697.1	PB.697.1_ORF_1	2239	+	1	718	1758	1041	1.2216	0.382078	0.999964
PB.700.1	PB.700.1_ORF_1	1559	+	3	117	1385	1269	1.0073	0.236849	0.999986
PB.700.2	PB.700.2_ORF_1	1638	+	2	113	1471	1359	1.0127	0.230278	0.999995
PB.700.3	PB.700.3_ORF_1	1477	+	2	113	1318	1206	0.9884	0.187508	0.99996
PB.701.5	PB.701.5_ORF_1	3619	+	1	91	2676	2586	1.2458	0.516606	1
PB.702.1	PB.702.1_ORF_1	1379	+	3	486	1304	819	1.2261	0.409089	0.999654
PB.702.2	PB.702.2_ORF_1	1611	+	1	67	747	681	0.9316	0.284219	0.990417
PB.702.3	PB.702.3_ORF_1	1314	+	1	352	1239	888	1.1937	0.357469	0.999756
PB.702.4	PB.702.4_ORF_7	2447	+	3	2238	2372	135	1.2554	0.389447	0.559355
PB.702.5	PB.702.5_ORF_1	1088	+	2	50	1015	966	1.0965	0.374791	0.999873
PB.702.6	PB.702.6_ORF_2	1830	+	2	410	805	396	0.9216	0.296572	0.814292
PB.702.7	PB.702.7_ORF_1	1749	+	2	44	724	681	0.9316	0.284219	0.990345
PB.702.8	PB.702.8_ORF_7	2167	+	2	1958	2092	135	1.2554	0.389447	0.563136
PB.702.10	PB.702.10_ORF_1	1193	+	3	15	1118	1104	1.1937	0.372356	0.99998
PB.702.9	PB.702.9_ORF_1	1837	+	3	15	581	567	0.8409	0.224712	0.935633
PB.702.11	PB.702.11_ORF_8	2583	+	1	2374	2508	135	1.2554	0.389447	0.557516
PB.702.12	PB.702.12_ORF_1	1241	+	3	168	1166	999	1.2299	0.392378	0.99995
PB.705.1	PB.705.1_ORF_1	1674	+	2	275	1390	1116	1.2198	0.383499	0.999985
PB.707.1	PB.707.1_ORF_1	1855	+	2	185	1792	1608	1.0002	0.344043	1
PB.706.2	PB.706.2_ORF_1	1880	+	2	83	1615	1533	0.9448	0.321123	0.999999
PB.708.1	PB.708.1_ORF_1	3066	+	1	394	2109	1716	0.8732	0.265873	1
PB.709.3	PB.709.3_ORF_1	1164	+	3	288	887	600	1.1169	0.216116	0.981693
PB.709.6	PB.709.6_ORF_1	943	+	2	68	667	600	1.1169	0.216116	0.981909
PB.710.1	PB.710.1_ORF_1	1561	+	3	492	1469	978	1.1966	0.37884	0.999921
PB.710.2	PB.710.2_ORF_1	1460	+	1	391	1368	978	1.1966	0.37884	0.999922
PB.710.3	PB.710.3_ORF_1	1332	+	2	263	1240	978	1.1966	0.37884	0.999922
PB.710.5	PB.710.5_ORF_1	2349	+	1	319	678	360	1.2046	0.448112	0.949886
PB.710.6	PB.710.6_ORF_1	1388	+	1	319	1296	978	1.1966	0.37884	0.999922
PB.710.7	PB.710.7_ORF_1	1838	+	1	1351	1746	396	0.8952	0.0359488	0.451444
PB.711.4	PB.711.4_ORF_1	2646	+	2	170	2542	2373	1.2062	0.301477	1
PB.711.6	PB.711.6_ORF_1	2270	+	2	170	1525	1356	1.2138	0.282719	0.999998
PB.711.7	PB.711.7_ORF_1	2197	+	1	103	1452	1350	1.2408	0.335015	0.999999
PB.711.3	PB.711.3_ORF_1	3221	+	1	103	2469	2367	1.2122	0.331323	1
PB.711.12	PB.711.12_ORF_1	2682	+	1	1687	2577	891	1.141	0.319781	0.999617
PB.711.13	PB.711.13_ORF_1	2569	+	3	927	1817	891	1.141	0.319781	0.999619
PB.711.15	PB.711.15_ORF_1	1977	+	3	1068	1874	807	1.141	0.313673	0.999021
PB.712.1	PB.712.1_ORF_1	3633	+	3	1245	2669	1425	0.9286	0.186587	0.999995
PB.712.3	PB.712.3_ORF_1	3636	+	1	1264	2688	1425	0.9286	0.186587	0.999995
PB.712.4	PB.712.4_ORF_1	3633	+	2	1265	2689	1425	0.9286	0.186587	0.999995
PB.712.5	PB.712.5_ORF_1	3596	+	1	1228	2652	1425	0.9286	0.186587	0.999995
PB.712.6	PB.712.6_ORF_1	3340	+	3	1731	2573	843	0.9879	0.229159	0.998006
PB.713.1	PB.713.1_ORF_1	1442	+	1	169	912	744	0.8088	-0.153081	0.906812
PB.713.2	PB.713.2_ORF_1	1328	+	3	159	797	639	0.908	-0.181029	0.782315
PB.713.3	PB.713.3_ORF_1	1450	+	2	176	919	744	0.8088	-0.153081	0.906775
PB.714.1	PB.714.1_ORF_1	3235	+	3	252	2006	1755	0.936	0.0821255	1
PB.715.4	PB.715.4_ORF_1	2996	+	3	285	2132	1848	0.7978	0.276589	1
PB.715.3	PB.715.3_ORF_1	5736	+	3	285	5681	5397	0.7548	0.312438	1
PB.716.1	PB.716.1_ORF_1	5054	+	3	138	1523	1386	1.0932	0.266003	0.999997
PB.716.6	PB.716.6_ORF_1	5593	+	3	678	2063	1386	1.0932	0.266003	0.999997
PB.717.7	PB.717.7_ORF_1	2620	+	3	150	2033	1884	1.2065	0.441559	1
PB.717.8	PB.717.8_ORF_1	2520	+	3	150	2132	1983	1.2065	0.428022	1
PB.717.5	PB.717.5_ORF_1	2853	+	2	1544	2527	984	1.1727	0.42048	0.999933
PB.717.9	PB.717.9_ORF_1	2463	+	2	155	2137	1983	1.2065	0.428022	1
PB.717.4	PB.717.4_ORF_1	3323	+	1	160	1113	954	1.1507	0.43291	0.999904
PB.717.10	PB.717.10_ORF_1	2357	+	3	165	2321	2157	1.2138	0.391517	1
PB.717.3	PB.717.3_ORF_1	3237	+	2	668	2650	1983	1.2065	0.428022	1
PB.717.18	PB.717.18_ORF_1	3881	+	2	2312	3295	984	1.1727	0.42048	0.99993
PB.717.19	PB.717.19_ORF_1	2723	+	2	155	2137	1983	1.2065	0.428022	1
PB.717.20	PB.717.20_ORF_1	3117	+	1	1549	2532	984	1.1727	0.42048	0.999933
PB.717.22	PB.717.22_ORF_1	3080	+	3	150	1103	954	1.1507	0.43291	0.999906
PB.717.23	PB.717.23_ORF_1	2751	+	2	155	1108	954	1.1507	0.43291	0.999907
PB.717.24	PB.717.24_ORF_1	5329	+	3	2811	3389	579	1.1284	0.379482	0.98954
PB.720.1	PB.720.1_ORF_1	4532	+	1	22	2394	2373	0.8546	0.303172	1
PB.720.8	PB.720.8_ORF_1	3017	+	1	91	2553	2463	0.7949	0.287393	1
PB.720.5	PB.720.5_ORF_1	4338	+	1	22	1851	1830	0.6814	0.246709	1
PB.720.6	PB.720.6_ORF_1	3189	+	1	22	2148	2127	0.8513	0.280235	1
PB.720.7	PB.720.7_ORF_1	3092	+	1	22	2148	2127	0.8513	0.280235	1
PB.720.13	PB.720.13_ORF_1	1444	+	2	323	982	660	0.9118	0.334643	0.99053
PB.721.1	PB.721.1_ORF_2	690	+	1	244	501	258	1.0215	0.260633	0.530714
PB.721.2	PB.721.2_ORF_1	532	+	2	68	343	276	1.0722	0.372905	0.766585
PB.721.3	PB.721.3_ORF_1	495	+	1	58	306	249	0.912	0.312317	0.492296
PB.723.1	PB.723.1_ORF_1	2322	+	2	1157	2050	894	1.2325	0.451458	0.999881
PB.723.3	PB.723.3_ORF_1	2092	+	3	48	1823	1776	1.234	0.448871	1
PB.723.4	PB.723.4_ORF_1	1984	+	3	33	1724	1692	1.234	0.454518	1
PB.723.5	PB.723.5_ORF_1	2031	+	3	30	1769	1740	1.2664	0.454959	1
PB.723.6	PB.723.6_ORF_1	2029	+	3	30	1757	1728	1.2664	0.453355	1
PB.723.7	PB.723.7_ORF_1	2585	+	1	25	813	789	1.1971	0.442335	0.999533
PB.724.1	PB.724.1_ORF_1	2603	+	2	206	1249	1044	1.0605	0.37968	0.999937
PB.724.2	PB.724.2_ORF_1	2605	+	2	164	1438	1275	1.1183	0.378619	0.999996
PB.724.3	PB.724.3_ORF_1	2743	+	3	321	1577	1257	1.115	0.386486	0.999995
PB.724.7	PB.724.7_ORF_1	2435	+	2	83	1090	1008	1.094	0.392053	0.999923
PB.725.1	PB.725.1_ORF_1	2782	+	2	197	847	651	1.2533	0.675861	0.999558
PB.726.5	PB.726.5_ORF_1	1985	+	2	32	961	930	0.9239	0.281272	0.999364
PB.726.2	PB.726.2_ORF_1	3854	+	1	37	819	783	1.0997	0.370144	0.998839
PB.726.4	PB.726.4_ORF_1	2755	+	1	43	990	948	0.9479	0.313923	0.99959
PB.726.6	PB.726.6_ORF_1	1849	+	1	31	825	795	1.095	0.385052	0.999155
PB.726.9	PB.726.9_ORF_1	4062	+	1	43	1029	987	1.0476	0.295875	0.999775
PB.727.2	PB.727.2_ORF_1	5827	+	2	1040	2527	1488	1.0437	0.230438	0.999999
PB.727.8	PB.727.8_ORF_1	2589	+	3	1050	2345	1296	0.9523	0.214534	0.999985
PB.727.10	PB.727.10_ORF_1	2023	+	1	1018	1635	618	0.9423	0.21815	0.971988
PB.729.2	PB.729.2_ORF_1	1400	+	3	150	1226	1077	1.0913	0.260173	0.999924
PB.729.1	PB.729.1_ORF_1	2255	+	3	150	1679	1530	1.0309	0.22544	0.999999
PB.730.1	PB.730.1_ORF_1	1797	+	1	484	1410	927	0.8975	0.129829	0.998214
PB.732.1	PB.732.1_ORF_1	2354	+	2	77	1357	1281	0.911	0.0170866	0.999933
PB.733.2	PB.733.2_ORF_1	2859	+	1	157	666	510	1.1825	0.248488	0.96459
PB.733.3	PB.733.3_ORF_1	2928	+	3	150	836	687	1.1389	0.23245	0.993527
PB.738.2	PB.738.2_ORF_1	1276	+	1	502	1260	759	1.2578	0.353642	0.999155
PB.738.1	PB.738.1_ORF_1	1377	+	3	96	1361	1266	1.3132	0.436765	0.999999
PB.738.3	PB.738.3_ORF_1	1007	+	3	132	650	519	1.2387	0.526725	0.995455
PB.755.1	PB.755.1_ORF_1	1438	+	2	125	1234	1110	0.9618	0.302666	0.999936
PB.755.3	PB.755.3_ORF_1	1559	+	3	216	1355	1140	0.9376	0.282166	0.999944
PB.755.6	PB.755.6_ORF_1	1617	+	1	271	1413	1143	0.8881	0.276658	0.999933
PB.755.5	PB.755.5_ORF_1	1751	+	1	271	1371	1101	0.9497	0.291511	0.99992
PB.755.8	PB.755.8_ORF_1	2324	+	1	235	621	387	0.9387	0.0890812	0.537479
PB.755.9	PB.755.9_ORF_1	1745	+	3	426	1541	1116	0.9977	0.295339	0.999944
PB.755.10	PB.755.10_ORF_1	3427	+	1	112	525	414	0.8756	0.125846	0.598055
PB.755.12	PB.755.12_ORF_1	1388	+	3	108	1184	1077	0.9696	0.295475	0.999907
PB.757.1	PB.757.1_ORF_1	3075	+	3	342	1970	1629	1.248	0.492816	1
PB.760.1	PB.760.1_ORF_1	3566	+	2	473	2425	1953	0.9702	0.184702	1
PB.761.1	PB.761.1_ORF_2	2124	+	1	1255	1761	507	1.1536	0.218267	0.953842
PB.762.1	PB.762.1_ORF_1	3183	+	1	502	966	465	0.7602	0.215827	0.755757
PB.762.3	PB.762.3_ORF_5	2890	+	1	55	159	105	1.1171	0.26606	0.206383
PB.765.4	PB.765.4_ORF_1	4308	+	1	124	1872	1749	1.0795	0.16079	1
PB.765.10	PB.765.10_ORF_1	3893	+	1	91	1602	1512	1.0526	0.169156	0.999999
PB.765.16	PB.765.16_ORF_1	4427	+	2	152	2953	2802	1.0515	0.144205	1
PB.765.21	PB.765.21_ORF_1	3127	+	3	111	1655	1545	1.1153	0.167181	0.999999
PB.765.23	PB.765.23_ORF_1	4318	+	1	157	2847	2691	1.0515	0.150811	1
PB.766.4	PB.766.4_ORF_1	2838	+	2	20	2230	2211	0.9112	0.144908	1
PB.766.3	PB.766.3_ORF_1	2866	+	2	20	2191	2172	0.9112	0.139288	1
PB.766.5	PB.766.5_ORF_1	2710	+	1	427	2103	1677	0.888	0.0876883	0.999999
PB.767.1	PB.767.1_ORF_1	4175	+	2	143	3523	3381	1.0592	0.215418	1
PB.767.3	PB.767.3_ORF_1	3638	+	1	1537	3597	2061	1.0086	0.205903	1
PB.767.5	PB.767.5_ORF_1	3814	+	1	1030	3774	2745	0.9143	0.168316	1
PB.767.15	PB.767.15_ORF_1	2023	+	1	16	723	708	1.1952	0.315139	0.997562
PB.767.10	PB.767.10_ORF_1	3519	+	1	136	3495	3360	1.1502	0.224117	1
PB.767.8	PB.767.8_ORF_1	3695	+	3	927	3671	2745	0.9143	0.168316	1
PB.767.24	PB.767.24_ORF_1	3817	+	2	137	3796	3660	1.0718	0.200394	1
PB.771.1	PB.771.1_ORF_1	2339	+	2	1028	1546	519	1.1804	0.203199	0.958981
PB.771.2	PB.771.2_ORF_1	1689	+	3	33	1097	1065	1.0679	0.395479	0.999958
PB.772.2	PB.772.2_ORF_1	2166	+	2	206	508	303	1.0284	0.146099	0.468615
PB.772.5	PB.772.5_ORF_1	5351	+	2	71	547	477	1.0564	0.186501	0.879534
PB.773.4	PB.773.4_ORF_1	1616	+	2	368	1615	1248	1.1399	0.0842031	0.999972
PB.776.1	PB.776.1_ORF_1	3106	+	1	172	2757	2586	0.9037	0.247535	1
PB.777.6	PB.777.6_ORF_1	5216	+	1	142	1080	939	0.9093	0.288634	0.999309
PB.778.5	PB.778.5_ORF_1	3066	+	2	464	2560	2097	0.7865	0.0540543	1
PB.778.3	PB.778.3_ORF_1	5689	+	3	246	5183	4938	0.7833	0.0561779	1
PB.778.4	PB.778.4_ORF_1	5363	+	1	256	4857	4602	0.8157	0.0518136	1
PB.778.8	PB.778.8_ORF_1	4675	+	3	246	3197	2952	0.8467	0.0250519	1
PB.778.14	PB.778.14_ORF_1	2222	+	3	246	1175	930	0.9533	0.0570198	0.997732
PB.780.1	PB.780.1_ORF_1	1199	+	2	11	574	564	1.2643	0.487919	0.996779
PB.781.1	PB.781.1_ORF_1	3980	+	1	16	711	696	0.9416	0.403635	0.995659
PB.783.1	PB.783.1_ORF_1	2783	+	1	2089	2496	408	0.9714	0.47818	0.944478
PB.785.5	PB.785.5_ORF_1	2515	+	2	122	1222	1101	0.9844	0.0919517	0.999752
PB.785.8	PB.785.8_ORF_1	2658	+	1	109	1752	1644	1.0656	0.136639	1
PB.785.9	PB.785.9_ORF_1	2526	+	1	106	1617	1512	1.0171	0.141693	0.999998
PB.785.13	PB.785.13_ORF_2	1278	+	3	222	371	150	1.0351	0.129294	0.133816
PB.787.1	PB.787.1_ORF_1	1112	+	2	20	286	267	1.2547	0.500687	0.921373
PB.789.2	PB.789.2_ORF_1	2720	+	3	144	2120	1977	1.1021	0.320325	1
PB.789.3	PB.789.3_ORF_1	2635	+	1	127	2034	1908	1.1021	0.314821	1
PB.790.1	PB.790.1_ORF_1	1103	+	1	64	546	483	1.0242	0.502034	0.983566
PB.790.3	PB.790.3_ORF_1	2800	+	1	1954	2250	297	0.9776	0.422882	0.781918
PB.791.1	PB.791.1_ORF_1	605	+	3	48	488	441	1.109	0.307355	0.940486
PB.792.5	PB.792.5_ORF_1	2199	+	1	10	729	720	0.9857	0.212449	0.991783
PB.792.6	PB.792.6_ORF_1	3237	+	1	73	2787	2715	0.8221	0.46108	1
PB.792.7	PB.792.7_ORF_1	3407	+	1	67	2958	2892	0.9127	0.44298	1
PB.794.2	PB.794.2_ORF_1	4433	+	1	22	1926	1905	0.5294	-0.0715758	1
PB.794.1	PB.794.1_ORF_1	4848	+	2	11	2341	2331	0.6517	-0.0314301	1
PB.796.1	PB.796.1_ORF_1	1670	+	3	381	1124	744	0.8512	0.101209	0.981147
PB.796.2	PB.796.2_ORF_1	1638	+	1	172	1092	921	0.8243	0.149156	0.997833
PB.796.5	PB.796.5_ORF_1	1807	+	3	342	1262	921	0.8243	0.149156	0.997813
PB.796.6	PB.796.6_ORF_1	1642	+	3	126	1046	921	0.8243	0.149156	0.997833
PB.796.4	PB.796.4_ORF_1	1876	+	3	360	1280	921	0.8243	0.149156	0.997805
PB.797.1	PB.797.1_ORF_1	2818	+	2	161	499	339	0.8045	-0.00748297	0.188086
PB.797.2	PB.797.2_ORF_1	714	+	1	193	627	435	0.8799	-0.0306469	0.461639
PB.798.1	PB.798.1_ORF_1	1756	+	3	243	1529	1287	0.9136	0.243791	0.999985
PB.798.2	PB.798.2_ORF_1	1714	+	3	201	1487	1287	0.9136	0.243791	0.999985
PB.799.3	PB.799.3_ORF_1	3892	+	1	1822	2004	183	0.8332	0.140144	0.0934763
PB.799.2	PB.799.2_ORF_1	6661	+	2	227	1201	975	0.7879	0.0321423	0.996408
PB.799.8	PB.799.8_ORF_1	1321	+	1	271	849	579	0.8566	-0.0497597	0.773418
PB.799.10	PB.799.10_ORF_1	811	+	3	96	677	582	0.8566	-0.0452876	0.788579
PB.803.1	PB.803.1_ORF_1	1617	+	1	61	1512	1452	0.9462	0.213815	0.999997
PB.803.2	PB.803.2_ORF_1	1454	+	1	55	1326	1272	1.1084	0.273924	0.999993
PB.803.3	PB.803.3_ORF_1	3279	+	3	51	1253	1203	1.1109	0.296181	0.999985
PB.803.4	PB.803.4_ORF_1	2102	+	3	51	482	432	0.8186	0.261213	0.785221
PB.804.1	PB.804.1_ORF_1	3123	+	1	340	1425	1086	0.5688	0.139931	0.999052
PB.804.17	PB.804.17_ORF_1	1282	+	1	55	834	780	0.7489	0.136918	0.985799
PB.804.14	PB.804.14_ORF_1	1683	+	3	69	1235	1167	0.6415	0.133639	0.999714
PB.805.1	PB.805.1_ORF_1	1279	+	3	813	1148	336	0.6928	0.161756	0.316538
PB.808.1	PB.808.1_ORF_1	2267	+	2	17	2188	2172	1.2895	0.508849	1
PB.809.1	PB.809.1_ORF_1	2346	+	3	45	1208	1164	1.0427	0.239447	0.999959
PB.810.1	PB.810.1_ORF_1	2351	+	1	91	1518	1428	1.122	0.365711	0.999999
PB.811.6	PB.811.6_ORF_1	4231	+	2	77	1627	1551	1.2946	0.559804	1
PB.812.1	PB.812.1_ORF_1	3553	+	2	209	2287	2079	1.1555	0.490256	1
PB.813.3	PB.813.3_ORF_1	4285	+	1	79	1608	1530	0.8142	0.065642	0.999995
PB.816.1	PB.816.1_ORF_1	3389	+	1	652	1587	936	1.2067	0.398329	0.999881
PB.817.1	PB.817.1_ORF_1	2321	+	1	214	1872	1659	0.8917	0.136805	1
PB.819.3	PB.819.3_ORF_1	5295	+	1	268	1935	1668	1.0374	0.215138	1
PB.819.8	PB.819.8_ORF_1	5662	+	3	636	2303	1668	1.0374	0.215138	1
PB.819.11	PB.819.11_ORF_1	2826	+	2	233	1900	1668	1.0374	0.215138	1
PB.819.17	PB.819.17_ORF_1	1981	+	1	337	588	252	0.7731	0.0821343	0.124079
PB.819.19	PB.819.19_ORF_1	1921	+	1	277	528	252	0.7731	0.0821343	0.124437
PB.819.18	PB.819.18_ORF_1	1970	+	2	326	577	252	0.7731	0.0821343	0.124144
PB.845.1	PB.845.1_ORF_1	1796	+	1	1384	1731	348	0.9501	0.248456	0.679015
PB.861.1	PB.861.1_ORF_1	3251	+	2	974	1969	996	1.2439	0.56892	0.999981
PB.862.1	PB.862.1_ORF_1	2423	+	1	175	588	414	0.6496	0.0929304	0.371362
PB.863.1	PB.863.1_ORF_1	1907	+	2	116	1771	1656	1.0162	0.15248	1
PB.866.3	PB.866.3_ORF_1	2328	+	2	137	2323	2187	1.1914	0.177555	1
PB.867.1	PB.867.1_ORF_1	1190	+	1	31	387	357	1.2071	0.32758	0.904585
PB.867.2	PB.867.2_ORF_1	1871	+	1	28	1536	1509	1.1212	0.202488	0.999999
PB.875.2	PB.875.2_ORF_1	3221	+	1	241	1746	1506	0.6514	0.163774	0.999994
PB.875.3	PB.875.3_ORF_1	3227	+	2	89	1753	1665	0.5836	0.141458	0.999999
PB.875.5	PB.875.5_ORF_1	3374	+	1	385	1899	1515	0.6034	0.157932	0.999994
PB.875.11	PB.875.11_ORF_1	2843	+	3	372	1853	1482	0.7635	0.146806	0.999995
PB.875.8	PB.875.8_ORF_1	3284	+	3	372	1868	1497	0.7635	0.146462	0.999995
PB.875.13	PB.875.13_ORF_1	4580	+	1	370	1899	1530	0.6034	0.157487	0.999994
PB.875.17	PB.875.17_ORF_1	2158	+	3	294	1109	816	0.5676	0.16132	0.983984
PB.875.28	PB.875.28_ORF_7	2451	+	3	1053	1190	138	1.1112	-0.219195	0.0194818
PB.877.5	PB.877.5_ORF_2	694	+	3	255	371	117	1.0278	-0.213035	0.0132906
PB.882.1	PB.882.1_ORF_1	3769	+	1	655	3012	2358	0.987	-0.00180243	1
PB.882.2	PB.882.2_ORF_1	2863	+	2	1190	2104	915	1.0358	0.0221861	0.997418
PB.884.1	PB.884.1_ORF_1	6910	+	3	114	6509	6396	0.912	0.0579896	1
PB.884.14	PB.884.14_ORF_6	2259	+	1	571	621	51	0.9828	0.042611	0.0233093
PB.889.1	PB.889.1_ORF_1	2598	+	1	229	1605	1377	0.8118	-0.0182837	0.99996
PB.889.2	PB.889.2_ORF_1	2634	+	1	154	1530	1377	0.8118	-0.0182837	0.99996
PB.892.2	PB.892.2_ORF_1	1954	+	1	253	1776	1524	0.6601	-0.20513	0.999961
PB.894.1	PB.894.1_ORF_1	2424	+	3	360	2249	1890	0.7979	-0.00438157	1
PB.894.5	PB.894.5_ORF_1	3794	+	3	114	971	858	0.7607	-0.0383741	0.981147
PB.894.4	PB.894.4_ORF_1	4560	+	3	114	1088	975	0.7147	-0.0226677	0.994267
PB.895.1	PB.895.1_ORF_1	2502	+	3	246	1934	1689	1.315	0.403839	1
PB.898.1	PB.898.1_ORF_1	5932	+	2	617	4441	3825	1.1461	0.258448	1
PB.898.3	PB.898.3_ORF_1	5733	+	3	819	4241	3423	1.0382	0.240514	1
PB.899.1	PB.899.1_ORF_1	4303	+	1	22	2058	2037	0.9884	0.0857475	1
PB.900.9	PB.900.9_ORF_1	2465	+	3	51	1133	1083	0.9404	0.183587	0.999798
PB.900.4	PB.900.4_ORF_1	6066	+	1	265	2388	2124	1.0941	0.34974	1
PB.900.5	PB.900.5_ORF_1	5069	+	3	273	3737	3465	1.1154	0.344741	1
PB.905.4	PB.905.4_ORF_1	2176	+	3	186	857	672	1.1073	0.222687	0.991327
PB.905.6	PB.905.6_ORF_1	1510	+	2	164	679	516	1.0436	0.146653	0.912857
PB.907.1	PB.907.1_ORF_1	5152	+	2	74	2908	2835	0.7711	0.150805	1
PB.907.2	PB.907.2_ORF_1	5265	+	1	319	3021	2703	0.9143	0.144776	1
PB.907.9	PB.907.9_ORF_1	5278	+	2	332	3034	2703	0.9143	0.144776	1
PB.907.10	PB.907.10_ORF_1	5123	+	3	138	2879	2742	0.9143	0.145534	1
PB.907.11	PB.907.11_ORF_1	5576	+	3	420	3332	2913	0.841	0.163093	1
PB.909.4	PB.909.4_ORF_1	2225	+	3	120	341	222	0.5845	-0.0891041	0.0181168
PB.909.5	PB.909.5_ORF_1	4558	+	1	58	453	396	1.008	0.0282919	0.499599
PB.916.1	PB.916.1_ORF_1	3824	+	3	165	1931	1767	1.0048	0.245823	1
PB.916.5	PB.916.5_ORF_1	3623	+	2	32	1726	1695	1.1515	0.270469	1
PB.916.9	PB.916.9_ORF_1	3868	+	2	461	1972	1512	1.0766	0.252318	0.999999
PB.918.1	PB.918.1_ORF_1	4172	+	2	200	2185	1986	0.883	0.0959686	1
PB.918.2	PB.918.2_ORF_1	4374	+	1	400	2385	1986	0.883	0.0959686	1
PB.921.1	PB.921.1_ORF_1	1300	+	2	59	598	540	0.8572	0.0397158	0.79209
PB.929.1	PB.929.1_ORF_1	3855	+	2	230	2818	2589	0.6895	0.0798065	1
PB.930.1	PB.930.1_ORF_1	3179	+	2	44	409	366	0.9841	0.225337	0.700926
PB.930.2	PB.930.2_ORF_1	3490	+	3	117	1298	1182	1.0765	0.313436	0.99998
PB.930.3	PB.930.3_ORF_1	3514	+	2	101	1327	1227	1.066	0.299032	0.999986
PB.930.4	PB.930.4_ORF_1	3497	+	1	103	1311	1209	1.066	0.311232	0.999984
PB.930.7	PB.930.7_ORF_1	3445	+	2	98	1261	1164	1.0765	0.326333	0.999977
PB.933.1	PB.933.1_ORF_1	1351	+	1	295	792	498	1.3174	0.521423	0.995388
PB.934.1	PB.934.1_ORF_2	4375	+	3	180	398	219	0.8154	0.0639872	0.0817256
PB.936.1	PB.936.1_ORF_1	2565	+	2	1232	1921	690	1.3108	0.537382	0.999464
PB.938.1	PB.938.1_ORF_1	2019	+	1	223	1860	1638	0.9817	0.246684	1
PB.938.2	PB.938.2_ORF_1	2747	+	2	257	1882	1626	1.1866	0.289484	1
PB.943.2	PB.943.2_ORF_1	3559	+	2	1475	2029	555	0.8897	0.163847	0.904376
PB.943.4	PB.943.4_ORF_1	3409	+	2	1226	1879	654	0.8456	0.155651	0.959335
PB.943.5	PB.943.5_ORF_4	2438	+	2	719	820	102	0.841	0.0481106	0.0258315
PB.943.7	PB.943.7_ORF_1	1258	+	1	391	1122	732	0.8909	0.145711	0.985899
PB.943.49	PB.943.49_ORF_1	2184	+	3	1224	1526	303	0.8161	0.348213	0.590964
PB.953.2	PB.953.2_ORF_1	3968	+	3	33	2369	2337	0.8873	0.0867535	1
PB.953.3	PB.953.3_ORF_1	3718	+	1	454	2121	1668	0.8736	0.126347	0.999999
PB.955.1	PB.955.1_ORF_1	4999	+	1	1300	1518	219	0.8464	-0.133918	0.0279925
PB.957.4	PB.957.4_ORF_1	2302	+	1	13	1311	1299	0.8846	-0.0114311	0.999929
PB.957.6	PB.957.6_ORF_1	2828	+	2	32	1840	1809	0.9028	-0.0127855	1
PB.958.2	PB.958.2_ORF_1	2778	+	3	111	1583	1473	0.9855	0.101269	0.999996
PB.958.5	PB.958.5_ORF_1	3781	+	2	86	1540	1455	0.9855	0.10758	0.999995
PB.958.10	PB.958.10_ORF_1	4509	+	3	3972	4508	537	0.9957	-0.0384533	0.756049
PB.958.17	PB.958.17_ORF_2	4093	+	3	225	578	354	1.0104	0.144146	0.565942
PB.958.18	PB.958.18_ORF_1	4805	+	1	4063	4803	741	0.9007	-0.111947	0.932375
PB.958.20	PB.958.20_ORF_1	2923	+	2	848	1729	882	0.8448	0.0795704	0.994903
PB.958.24	PB.958.24_ORF_1	3851	+	2	158	1609	1452	0.9855	0.106824	0.999995
PB.958.27	PB.958.27_ORF_1	2321	+	3	993	1877	885	0.8448	0.0809069	0.995268
PB.958.38	PB.958.38_ORF_1	2704	+	3	219	1493	1275	0.8765	0.0313353	0.999925
PB.958.49	PB.958.49_ORF_3	1886	+	1	67	144	78	1.044	-0.165212	0.0113968
PB.960.1	PB.960.1_ORF_1	4028	+	3	318	1901	1584	0.9701	0.159418	0.999999
PB.960.2	PB.960.2_ORF_1	4065	+	2	317	1942	1626	0.9415	0.14987	0.999999
PB.961.1	PB.961.1_ORF_1	896	+	1	142	486	345	0.6447	-0.017992	0.129588
PB.961.2	PB.961.2_ORF_1	780	+	3	123	488	366	0.7409	-0.0480729	0.180313
PB.962.1	PB.962.1_ORF_1	1873	+	1	199	1416	1218	1.0268	0.0866732	0.999942
PB.963.4	PB.963.4_ORF_7	3150	+	3	42	122	81	1.2224	0.273047	0.22719
PB.963.2	PB.963.2_ORF_1	4354	+	2	41	727	687	1.1101	0.120153	0.984852
PB.963.8	PB.963.8_ORF_1	4277	+	2	41	727	687	1.1101	0.120153	0.984915
PB.963.9	PB.963.9_ORF_1	4443	+	2	38	982	945	1.0922	0.0527421	0.998622
PB.963.10	PB.963.10_ORF_1	3903	+	3	39	983	945	1.0922	0.0527421	0.998662
PB.963.11	PB.963.11_ORF_1	2882	+	2	41	1003	963	1.0922	0.0648717	0.999038
PB.963.12	PB.963.12_ORF_1	2807	+	2	41	1033	993	1.0932	0.0439031	0.999225
PB.963.23	PB.963.23_ORF_1	3331	+	2	41	727	687	1.1101	0.120153	0.985667
PB.966.1	PB.966.1_ORF_9	4249	+	2	8	100	93	1.0327	-0.0932958	0.0175111
PB.988.1	PB.988.1_ORF_1	4222	+	1	1	1824	1824	0.6721	-0.0318283	0.999999
PB.988.2	PB.988.2_ORF_1	1543	+	2	38	400	363	0.987	0.025655	0.427055
PB.993.2	PB.993.2_ORF_1	3614	+	1	40	1269	1230	1.1816	0.318701	0.999992
PB.995.1	PB.995.1_ORF_1	1896	+	2	107	1096	990	0.9959	0.0936988	0.999212
PB.996.2	PB.996.2_ORF_1	3363	+	2	23	802	780	1.1162	0.148103	0.995765
PB.999.4	PB.999.4_ORF_1	4213	+	1	76	2109	2034	0.6009	0.00351338	1
PB.1012.1	PB.1012.1_ORF_1	2428	+	1	430	1695	1266	1.0823	0.0559122	0.999965
PB.1012.2	PB.1012.2_ORF_1	2814	+	2	1208	2083	876	1.0644	0.0783293	0.997432
PB.1012.3	PB.1012.3_ORF_1	2099	+	1	211	1368	1158	1.0875	0.0814596	0.999904
PB.1012.7	PB.1012.7_ORF_1	3845	+	2	2243	3118	876	1.0644	0.0783293	0.997284
PB.1012.8	PB.1012.8_ORF_1	1897	+	2	287	1162	876	1.0644	0.0783293	0.997558
PB.1012.9	PB.1012.9_ORF_1	1964	+	1	358	1233	876	1.0644	0.0783293	0.997549
PB.1013.1	PB.1013.1_ORF_1	1466	+	2	41	1036	996	0.8345	0.00137253	0.997805
PB.1013.3	PB.1013.3_ORF_2	1477	+	3	15	473	459	0.9706	0.043912	0.698049
PB.1028.1	PB.1028.1_ORF_1	2441	+	2	56	298	243	0.8671	0.0422209	0.119366
PB.1029.2	PB.1029.2_ORF_1	3723	+	3	201	1211	1011	1.0513	0.36995	0.999893
PB.1032.2	PB.1032.2_ORF_1	4598	+	2	29	1216	1188	0.947	0.0416663	0.999838
PB.1031.1	PB.1031.1_ORF_1	253	+	1	46	228	183	1.2482	0.260789	0.522561
PB.1033.1	PB.1033.1_ORF_2	1243	+	1	184	336	153	1.1211	0.020016	0.0998562
PB.1034.1	PB.1034.1_ORF_1	3621	+	2	638	2326	1689	0.9797	0.253144	1
PB.1034.3	PB.1034.3_ORF_1	1717	+	2	410	1207	798	0.8713	0.110491	0.990799
PB.1034.2	PB.1034.2_ORF_1	3200	+	2	410	1906	1497	0.9038	0.257275	0.999999
PB.1034.6	PB.1034.6_ORF_1	3302	+	1	391	2007	1617	0.9797	0.2594	1
PB.1034.11	PB.1034.11_ORF_1	2967	+	2	62	1672	1611	0.8675	0.244755	0.999999
PB.1035.4	PB.1035.4_ORF_1	3573	+	3	6	413	408	0.9174	0.051264	0.503436
PB.1035.11	PB.1035.11_ORF_6	1830	+	1	40	108	69	1.1982	-0.0736115	0.0300854
PB.1035.10	PB.1035.10_ORF_1	1912	+	1	427	546	120	0.8039	-0.145109	0.0090118
PB.1036.2	PB.1036.2_ORF_1	4475	+	3	345	3149	2805	0.8904	-0.0177937	1
PB.1036.4	PB.1036.4_ORF_1	4299	+	1	262	2973	2712	0.9135	-0.0121104	1
PB.1036.15	PB.1036.15_ORF_1	4313	+	1	253	2988	2736	0.9135	-0.0166573	1
PB.1036.17	PB.1036.17_ORF_1	2727	+	1	724	2649	1926	0.7623	-0.00360365	1
PB.1036.18	PB.1036.18_ORF_1	3763	+	1	262	1719	1458	0.8988	-0.0213998	0.999987
PB.1037.1	PB.1037.1_ORF_1	5250	+	3	21	1919	1899	0.8306	0.0422089	1
PB.1038.6	PB.1038.6_ORF_1	2484	+	3	69	1997	1929	1.1865	0.0750772	1
PB.1038.3	PB.1038.3_ORF_1	7128	+	2	107	2035	1929	1.1865	0.0748054	1
PB.1038.4	PB.1038.4_ORF_1	3758	+	2	107	2035	1929	1.1865	0.0750772	1
PB.1038.16	PB.1038.16_ORF_1	2424	+	3	69	2063	1995	1.2125	0.0675284	1
PB.1038.15	PB.1038.15_ORF_1	2367	+	3	75	2006	1932	1.1865	0.0753007	1
PB.1039.3	PB.1039.3_ORF_1	3375	+	3	249	917	669	0.992	-0.0317491	0.936911
PB.1039.5	PB.1039.5_ORF_1	3598	+	1	472	1140	669	0.992	-0.0317491	0.936184
PB.1039.13	PB.1039.13_ORF_1	3663	+	3	192	1205	1014	0.9588	0.0367918	0.998935
PB.1040.1	PB.1040.1_ORF_1	2576	+	1	130	1077	948	1.0199	0.236393	0.999493
PB.1042.1	PB.1042.1_ORF_1	1409	+	2	86	1144	1059	0.6416	0.0247627	0.998175
PB.1044.1	PB.1044.1_ORF_1	2769	+	1	52	2124	2073	0.8283	-0.127036	1
PB.1056.1	PB.1056.1_ORF_1	3107	+	2	233	1831	1599	0.7881	0.0870978	0.999998
PB.1056.3	PB.1056.3_ORF_1	2520	+	2	524	1243	720	1.0483	0.228521	0.993873
PB.1061.19	PB.1061.19_ORF_1	1437	+	3	75	1436	1362	0.8466	0.133647	0.999984
PB.1061.17	PB.1061.17_ORF_1	2040	+	3	597	2039	1443	0.7701	0.116513	0.999991
PB.1061.18	PB.1061.18_ORF_1	1788	+	3	330	1787	1458	0.7701	0.116973	0.999992
PB.1061.16	PB.1061.16_ORF_1	2046	+	3	603	2045	1443	0.7701	0.116513	0.999991
PB.1061.15	PB.1061.15_ORF_1	2404	+	1	694	2403	1710	0.8939	0.118452	1
PB.1061.23	PB.1061.23_ORF_1	1188	+	2	374	664	291	1.0164	0.0345111	0.283971
PB.1061.24	PB.1061.24_ORF_1	3386	+	2	308	589	282	0.9959	0.166361	0.397326
PB.1062.1	PB.1062.1_ORF_3	1600	+	2	1028	1153	126	0.782	-0.222216	0.00571271
PB.1063.2	PB.1063.2_ORF_1	4508	+	3	267	1322	1056	0.7887	0.139772	0.999329
PB.1063.6	PB.1063.6_ORF_1	4361	+	1	109	1176	1068	0.7874	0.105439	0.99928
PB.1063.7	PB.1063.7_ORF_1	4314	+	1	109	1128	1020	0.7187	0.106799	0.998456
PB.1063.9	PB.1063.9_ORF_1	2977	+	1	91	1134	1044	0.7748	0.101123	0.999064
PB.1063.11	PB.1063.11_ORF_1	1905	+	1	316	1101	786	0.8007	0.0588158	0.981616
PB.1063.12	PB.1063.12_ORF_1	4567	+	2	314	1378	1065	0.7874	0.109961	0.999267
PB.1063.13	PB.1063.13_ORF_1	4543	+	2	314	1354	1041	0.7418	0.105843	0.998852
PB.1063.15	PB.1063.15_ORF_1	4282	+	3	210	1091	882	0.7782	0.127101	0.994823
PB.1065.1	PB.1065.1_ORF_7	1871	+	3	114	170	57	1.0312	0.0441723	0.0301604
PB.1065.2	PB.1065.2_ORF_1	1434	+	3	105	413	309	0.9709	0.169159	0.480829
PB.1066.1	PB.1066.1_ORF_1	1937	+	1	22	1071	1050	0.8026	0.107022	0.999275
PB.1068.1	PB.1068.1_ORF_1	596	+	3	147	353	207	0.8138	0.140312	0.131412
PB.1068.3	PB.1068.3_ORF_1	1383	+	1	61	1143	1083	0.8669	0.109559	0.999616
PB.1068.5	PB.1068.5_ORF_1	1303	+	2	41	1198	1158	0.8035	0.107038	0.999791
PB.1069.2	PB.1069.2_ORF_1	5422	+	1	145	1905	1761	0.9776	0.0530157	1
PB.1069.5	PB.1069.5_ORF_1	5544	+	2	185	2029	1845	0.949	0.0541154	1
PB.1069.7	PB.1069.7_ORF_1	4982	+	3	183	2027	1845	0.949	0.0541154	1
PB.1073.1	PB.1073.1_ORF_1	3358	+	1	10	312	303	0.8944	0.386688	0.691464
PB.1073.2	PB.1073.2_ORF_1	3241	+	2	20	568	549	1.1095	0.363394	0.984719
PB.1074.1	PB.1074.1_ORF_1	2245	+	1	166	867	702	0.8134	0.044885	0.951596
PB.1075.2	PB.1075.2_ORF_1	3996	+	2	482	1030	549	1.0681	0.227913	0.95928
PB.1075.7	PB.1075.7_ORF_1	3935	+	2	113	970	858	1.2658	0.40025	0.999763
PB.1075.9	PB.1075.9_ORF_1	3772	+	2	260	808	549	1.0681	0.227913	0.959757
PB.1076.2	PB.1076.2_ORF_1	2348	+	2	1055	1687	633	0.7244	0.292462	0.967596
PB.1076.3	PB.1076.3_ORF_1	2288	+	3	225	1370	1146	0.9147	0.292417	0.999944
PB.1078.1	PB.1078.1_ORF_1	2798	+	2	137	1549	1413	1.0401	0.168293	0.999996
PB.1078.3	PB.1078.3_ORF_1	1935	+	3	150	1649	1500	0.9568	0.123295	0.999997
PB.1084.1	PB.1084.1_ORF_4	2977	+	1	376	516	141	0.8642	0.0522007	0.0423535
PB.1085.1	PB.1085.1_ORF_1	1787	+	2	338	1435	1098	0.9596	0.124435	0.99978
PB.1085.3	PB.1085.3_ORF_1	6400	+	2	299	1459	1161	0.9658	0.123328	0.999862
PB.1086.1	PB.1086.1_ORF_1	1790	+	3	267	554	288	0.761	-0.0307164	0.0938383
PB.1086.4	PB.1086.4_ORF_2	1224	+	2	281	472	192	0.9927	0.23764	0.292458
PB.1086.5	PB.1086.5_ORF_1	1289	+	2	8	286	279	0.6959	-0.0314488	0.0711128
PB.1087.2	PB.1087.2_ORF_1	4930	+	1	364	1434	1071	0.9482	0.177462	0.999733
PB.1089.1	PB.1089.1_ORF_5	1319	+	3	3	122	120	0.8188	0.17067	0.0629698
PB.1089.2	PB.1089.2_ORF_3	3100	+	2	119	367	249	0.8968	0.00566207	0.110375
PB.1090.7	PB.1090.7_ORF_1	3560	+	3	756	1253	498	0.8012	0.160152	0.782716
PB.1090.10	PB.1090.10_ORF_1	2891	+	3	87	584	498	0.8012	0.160152	0.78889
PB.1090.11	PB.1090.11_ORF_1	2554	+	3	279	935	657	0.7128	0.028794	0.882232
PB.1090.18	PB.1090.18_ORF_1	903	+	2	2	316	315	0.7369	0.0256388	0.160026
PB.1097.2	PB.1097.2_ORF_1	5617	+	3	309	3263	2955	0.972	0.00939547	1
PB.1097.11	PB.1097.11_ORF_3	2875	+	2	338	520	183	1.0338	0.100446	0.146098
PB.1099.1	PB.1099.1_ORF_1	1590	+	3	66	1016	951	0.9756	0.125965	0.998943
PB.1101.1	PB.1101.1_ORF_1	1882	+	1	211	1473	1263	0.8766	0.0564936	0.99993
PB.1101.2	PB.1101.2_ORF_1	1842	+	1	76	1440	1365	0.8737	0.0413654	0.999975
PB.1101.4	PB.1101.4_ORF_1	4657	+	1	286	1458	1173	1.1367	0.0507871	0.999905
PB.1101.5	PB.1101.5_ORF_1	4901	+	1	532	1704	1173	1.1367	0.0507871	0.999904
PB.1103.2	PB.1103.2_ORF_1	2135	+	3	618	1103	486	1.1498	0.185452	0.929606
PB.1103.1	PB.1103.1_ORF_1	2913	+	1	103	1881	1779	1.2308	0.354613	1
PB.1104.1	PB.1104.1_ORF_1	2155	+	3	270	2045	1776	1.1513	0.345998	1
PB.1105.1	PB.1105.1_ORF_1	1872	+	1	94	1872	1779	1.1695	0.34765	1
PB.1106.4	PB.1106.4_ORF_1	4506	+	2	377	2788	2412	1.0603	0.157941	1
PB.1107.1	PB.1107.1_ORF_11	3150	+	1	247	330	84	0.9488	0.0982046	0.039361
PB.1108.2	PB.1108.2_ORF_1	2716	+	3	141	2552	2412	1.0804	0.181583	1
PB.1111.2	PB.1111.2_ORF_1	3777	+	1	844	3420	2577	1.033	0.0953228	1
PB.1111.3	PB.1111.3_ORF_1	3668	+	2	308	2884	2577	1.033	0.0953228	1
PB.1111.6	PB.1111.6_ORF_1	3236	+	2	305	2881	2577	1.033	0.0953228	1
PB.1113.1	PB.1113.1_ORF_1	1694	+	3	1029	1394	366	1.0743	0.535502	0.957962
PB.1114.2	PB.1114.2_ORF_1	6848	+	2	5135	6328	1194	1.1737	0.141477	0.999957
PB.1114.3	PB.1114.3_ORF_1	1936	+	3	285	1415	1131	1.1539	0.168784	0.99994
PB.1114.5	PB.1114.5_ORF_1	2690	+	3	108	1856	1749	1.0819	0.154149	1
PB.1116.1	PB.1116.1_ORF_1	665	+	1	202	426	225	0.8394	0.0515531	0.105147
PB.1117.1	PB.1117.1_ORF_1	6183	+	1	712	4695	3984	0.993	0.00292398	1
PB.1117.3	PB.1117.3_ORF_1	2161	+	1	358	675	318	0.7744	-0.0726983	0.103315
PB.1117.2	PB.1117.2_ORF_1	5625	+	3	156	4139	3984	0.993	0.00292398	1
PB.1117.4	PB.1117.4_ORF_1	2026	+	1	223	540	318	0.7744	-0.0726983	0.104003
PB.1117.6	PB.1117.6_ORF_1	5466	+	2	332	4315	3984	0.993	0.00292398	1
PB.1120.2	PB.1120.2_ORF_1	3195	+	1	145	1869	1725	0.9715	0.00575112	1
PB.1125.1	PB.1125.1_ORF_1	3372	+	2	170	2059	1890	1.1285	0.268363	1
PB.1129.3	PB.1129.3_ORF_2	2052	+	2	371	577	207	0.9144	0.195363	0.216273
PB.1128.1	PB.1128.1_ORF_1	1757	+	1	226	1314	1089	0.5764	0.0441033	0.998519
PB.1128.4	PB.1128.4_ORF_1	1168	+	1	349	1026	678	0.6557	-0.041285	0.845872
PB.1130.1	PB.1130.1_ORF_1	1559	+	2	233	1150	918	0.8531	-0.0292856	0.994057
PB.1131.1	PB.1131.1_ORF_1	5536	+	3	39	3428	3390	1.0504	0.0209216	1
PB.1131.3	PB.1131.3_ORF_1	4270	+	3	39	3878	3840	1.0452	0.0304989	1
PB.1133.1	PB.1133.1_ORF_1	2618	+	2	98	1882	1785	0.8712	-0.0570439	1
PB.1133.3	PB.1133.3_ORF_1	1847	+	1	91	1833	1743	0.8712	-0.0570351	0.999999
PB.1134.2	PB.1134.2_ORF_1	2169	+	3	27	1865	1839	0.7833	0.0340162	1
PB.1142.1	PB.1142.1_ORF_1	465	+	1	19	465	447	0.7149	0.0473285	0.47466
PB.1143.2	PB.1143.2_ORF_1	2380	+	2	1583	2326	744	1.1791	0.292243	0.99798
PB.1143.3	PB.1143.3_ORF_1	1023	+	1	76	969	894	1.173	0.254689	0.99955
PB.1143.6	PB.1143.6_ORF_1	946	+	2	149	892	744	1.1791	0.292243	0.998133
PB.1143.11	PB.1143.11_ORF_1	2181	+	2	1904	2128	225	1.2061	0.217298	0.511358
PB.1144.6	PB.1144.6_ORF_1	2532	+	2	38	1324	1287	0.6397	-0.00646312	0.999815
PB.1144.5	PB.1144.5_ORF_1	2715	+	2	296	1507	1212	0.7489	-0.0105729	0.999696
PB.1145.6	PB.1145.6_ORF_1	1938	+	2	245	1045	801	0.5457	-0.00641187	0.946287
PB.1145.4	PB.1145.4_ORF_1	3101	+	2	245	1255	1011	0.4641	-0.0405793	0.990677
PB.1145.7	PB.1145.7_ORF_1	1836	+	3	270	1745	1476	0.7964	0.0209077	0.999989
PB.1145.2	PB.1145.2_ORF_1	4076	+	3	555	2030	1476	0.7964	0.0209077	0.999988
PB.1147.1	PB.1147.1_ORF_1	5443	+	1	247	936	690	1.1065	0.230299	0.991874
PB.1147.5	PB.1147.5_ORF_2	3808	+	2	236	598	363	1.0325	0.234408	0.732147
PB.1149.1	PB.1149.1_ORF_4	1605	+	2	1238	1345	108	0.9056	-0.00757171	0.0257709
PB.1149.2	PB.1149.2_ORF_4	1498	+	2	1202	1324	123	0.9831	0.0126771	0.0444177
PB.1150.1	PB.1150.1_ORF_1	3220	+	2	740	1270	531	1.0116	0.218205	0.939742
PB.1152.2	PB.1152.2_ORF_1	4243	+	3	201	2003	1803	0.992	0.151881	1
PB.1152.3	PB.1152.3_ORF_1	5382	+	2	194	1849	1656	1.1006	0.17803	1
PB.1152.4	PB.1152.4_ORF_1	7740	+	1	193	1233	1041	0.9156	0.134561	0.999368
PB.1152.5	PB.1152.5_ORF_1	4075	+	2	191	1834	1644	1.1006	0.180871	1
PB.1152.7	PB.1152.7_ORF_1	4223	+	3	165	1982	1818	0.992	0.153339	1
PB.1152.24	PB.1152.24_ORF_1	4815	+	3	2046	2573	528	1.1115	0.208142	0.948302
PB.1152.26	PB.1152.26_ORF_1	4638	+	3	567	1106	540	1.1115	0.198785	0.952413
PB.1153.1	PB.1153.1_ORF_1	3175	+	3	252	2729	2478	1.0839	0.356294	1
PB.1155.1	PB.1155.1_ORF_1	2689	+	1	34	2304	2271	1.0568	0.141458	1
PB.1157.4	PB.1157.4_ORF_1	2518	+	3	354	1178	825	0.8811	0.154797	0.994728
PB.1158.2	PB.1158.2_ORF_1	5246	+	1	205	3990	3786	0.9398	0.0376958	1
PB.1158.4	PB.1158.4_ORF_1	1093	+	2	206	1093	888	0.9097	0.0634026	0.996193
PB.1159.1	PB.1159.1_ORF_1	3543	+	2	197	2176	1980	0.8596	0.0868657	1
PB.1160.4	PB.1160.4_ORF_1	2152	+	2	122	1009	888	0.9882	0.192267	0.998588
PB.1160.3	PB.1160.3_ORF_1	3118	+	3	123	380	258	0.8811	0.133017	0.219513
PB.1160.5	PB.1160.5_ORF_1	2032	+	1	163	879	717	0.7241	0.121435	0.964932
PB.1160.8	PB.1160.8_ORF_1	2645	+	2	122	325	204	0.9729	0.197585	0.242605
PB.1162.2	PB.1162.2_ORF_1	2200	+	3	111	2072	1962	0.7383	0.0570996	1
PB.1163.1	PB.1163.1_ORF_1	1836	+	3	183	1049	867	1.038	0.212724	0.998694
PB.1163.3	PB.1163.3_ORF_1	2008	+	1	235	1224	990	1.0911	0.246744	0.999774
PB.1164.3	PB.1164.3_ORF_1	1614	+	2	1187	1573	387	0.4933	-0.0111572	0.124062
PB.1165.2	PB.1165.2_ORF_1	932	+	2	11	661	651	0.9244	0.0529927	0.948427
PB.1167.3	PB.1167.3_ORF_1	4568	+	3	246	1037	792	0.8769	0.00348281	0.978663
PB.1170.1	PB.1170.1_ORF_1	1208	+	1	58	861	804	0.9595	0.105926	0.993635
PB.1170.2	PB.1170.2_ORF_1	3146	+	1	55	642	588	1.0564	0.101117	0.944414
PB.1170.3	PB.1170.3_ORF_1	1078	+	1	22	609	588	1.0564	0.101117	0.950076
PB.1172.1	PB.1172.1_ORF_2	1522	+	3	93	224	132	0.7697	0.165501	0.0585491
PB.1176.1	PB.1176.1_ORF_1	394	+	2	143	331	189	0.7625	0.173104	0.113378
PB.1177.1	PB.1177.1_ORF_1	3302	+	3	216	1826	1611	0.9958	0.0546511	0.999999
PB.1177.2	PB.1177.2_ORF_1	3325	+	2	89	1687	1599	0.9958	0.0558405	0.999999
PB.1181.2	PB.1181.2_ORF_1	2735	+	1	721	2697	1977	1.0178	0.111954	1
PB.1181.5	PB.1181.5_ORF_1	3564	+	1	727	2151	1425	1.0269	0.0990341	0.999994
PB.1185.2	PB.1185.2_ORF_8	3771	+	2	2981	3070	90	1.0972	0.180452	0.10423
PB.1186.1	PB.1186.1_ORF_7	2832	+	2	956	1048	93	0.8099	0.00124172	0.0156131
PB.1201.2	PB.1201.2_ORF_1	1731	+	1	10	1365	1356	0.9989	0.181912	0.999992
PB.1201.3	PB.1201.3_ORF_1	1724	+	2	194	1357	1164	0.8733	0.104012	0.99984
PB.1203.2	PB.1203.2_ORF_1	3891	+	3	108	1073	966	1.0964	0.218326	0.999618
PB.1203.3	PB.1203.3_ORF_1	3643	+	3	432	830	399	1.0207	0.101477	0.638767
PB.1203.6	PB.1203.6_ORF_1	1839	+	3	108	1058	951	1.0298	0.212304	0.999473
PB.1202.1	PB.1202.1_ORF_2	4126	+	2	230	643	414	0.9131	0.222356	0.74535
PB.1206.2	PB.1206.2_ORF_1	5028	+	2	167	2458	2292	0.8777	0.18703	1
PB.1208.1	PB.1208.1_ORF_1	6323	+	3	207	1862	1656	1.0496	0.191781	1
PB.1208.5	PB.1208.5_ORF_1	2265	+	1	136	1791	1656	1.021	0.197886	1
PB.1209.2	PB.1209.2_ORF_1	2254	+	2	167	1948	1782	0.8257	-0.00974793	1
PB.1211.2	PB.1211.2_ORF_1	2676	+	1	169	1146	978	0.9637	-0.13431	0.995821
PB.1214.1	PB.1214.1_ORF_1	2929	+	2	362	1768	1407	0.9003	-0.0632825	0.999972
PB.1214.2	PB.1214.2_ORF_1	2772	+	1	139	1611	1473	0.9596	-0.019983	0.999992
PB.1214.4	PB.1214.4_ORF_1	2701	+	1	139	1539	1401	0.8721	-0.0109677	0.999976
PB.1214.15	PB.1214.15_ORF_1	1775	+	2	53	613	561	0.8328	-0.0323814	0.735917
PB.1217.2	PB.1217.2_ORF_1	1572	+	2	20	547	528	0.9371	0.0442872	0.816314
PB.1217.3	PB.1217.3_ORF_1	3092	+	1	19	1422	1404	0.9685	0.0614345	0.999989
PB.1217.4	PB.1217.4_ORF_1	3126	+	1	7	1452	1446	1.0444	0.0554225	0.999995
PB.1217.5	PB.1217.5_ORF_10	2513	+	3	1596	1658	63	1.07	0.121938	0.0555655
PB.1221.2	PB.1221.2_ORF_6	2636	+	2	1616	1708	93	1.2133	-0.0244154	0.0522394
PB.1221.3	PB.1221.3_ORF_5	2658	+	3	1641	1733	93	1.2133	-0.0244154	0.0521797
PB.1222.3	PB.1222.3_ORF_1	2522	+	3	162	1262	1101	1.0171	0.0956062	0.999783
PB.1222.4	PB.1222.4_ORF_1	2532	+	2	347	1276	930	1.0643	0.0541789	0.998398
PB.1222.5	PB.1222.5_ORF_1	2581	+	2	389	1318	930	1.0643	0.0541789	0.998394
PB.1222.6	PB.1222.6_ORF_1	2391	+	3	132	1127	996	1.0161	0.116961	0.999387
PB.1226.1	PB.1226.1_ORF_1	3097	+	3	120	2339	2220	0.9651	0.113272	1
PB.1227.1	PB.1227.1_ORF_1	3248	+	3	702	1694	993	0.8009	0.0610148	0.998042
PB.1227.4	PB.1227.4_ORF_1	2830	+	1	286	1278	993	0.8009	0.0610148	0.998087
PB.1227.5	PB.1227.5_ORF_1	2867	+	1	325	1317	993	0.8009	0.0610148	0.998083
PB.1230.1	PB.1230.1_ORF_1	1773	+	3	135	992	858	0.9838	0.106215	0.996696
PB.1232.2	PB.1232.2_ORF_1	3007	+	2	479	1627	1149	1.1743	0.467834	0.999992
PB.1233.1	PB.1233.1_ORF_1	1908	+	1	952	1836	885	1.253	0.256733	0.999609
PB.1233.2	PB.1233.2_ORF_1	3790	+	2	182	1558	1377	0.9767	0.214202	0.999994
PB.1233.6	PB.1233.6_ORF_1	3116	+	1	13	1449	1437	0.8527	0.204505	0.999995
PB.1234.3	PB.1234.3_ORF_1	2509	+	3	336	2225	1890	1.2791	0.10439	1
PB.1236.1	PB.1236.1_ORF_1	3898	+	1	373	1926	1554	1.0438	0.0630115	0.999998
PB.1236.4	PB.1236.4_ORF_1	2135	+	2	371	1924	1554	1.0438	0.0630115	0.999999
PB.1236.7	PB.1236.7_ORF_1	2406	+	3	846	2381	1536	1.0349	0.0386387	0.999998
PB.1239.1	PB.1239.1_ORF_1	1657	+	2	17	1144	1128	1.2274	0.605655	0.999997
PB.1239.3	PB.1239.3_ORF_1	2572	+	3	3	1130	1128	1.2274	0.605655	0.999996
PB.1240.1	PB.1240.1_ORF_1	3032	+	3	702	2018	1317	0.8005	0.201711	0.999978
PB.1242.4	PB.1242.4_ORF_1	3414	+	3	156	1589	1434	0.9192	0.195294	0.999996
PB.1242.5	PB.1242.5_ORF_4	4819	+	1	142	351	210	1.2042	0.704537	0.936023
PB.1245.1	PB.1245.1_ORF_1	5588	+	3	330	1412	1083	0.7948	0.1472	0.999507
PB.1246.1	PB.1246.1_ORF_1	1941	+	2	290	1087	798	0.8722	0.115026	0.990965
PB.1246.3	PB.1246.3_ORF_1	1645	+	3	195	1376	1182	0.874	0.105943	0.999872
PB.1246.2	PB.1246.2_ORF_1	2660	+	1	1210	2391	1182	0.874	0.105943	0.999864
PB.1246.4	PB.1246.4_ORF_1	1624	+	1	178	1359	1182	0.874	0.105943	0.999872
PB.1247.1	PB.1247.1_ORF_1	3690	+	2	272	1912	1641	0.7986	0.174746	0.999999
PB.1248.1	PB.1248.1_ORF_1	2477	+	2	59	1837	1779	0.9804	0.0910953	1
PB.1249.2	PB.1249.2_ORF_1	2792	+	3	261	2315	2055	0.9859	0.0729955	1
PB.1249.1	PB.1249.1_ORF_1	3028	+	1	493	2547	2055	0.9859	0.0729955	1
PB.1249.4	PB.1249.4_ORF_1	2838	+	2	305	2359	2055	0.9859	0.0729955	1
PB.1249.5	PB.1249.5_ORF_1	2594	+	3	141	2138	1998	0.9921	0.0754515	1
PB.1252.2	PB.1252.2_ORF_1	2542	+	1	136	1791	1656	0.8084	0.0991463	0.999999
PB.1252.5	PB.1252.5_ORF_1	2177	+	2	275	1930	1656	0.8084	0.0991463	0.999999
PB.1254.4	PB.1254.4_ORF_1	4141	+	2	251	2929	2679	0.8756	0.058834	1
PB.1254.2	PB.1254.2_ORF_1	4336	+	2	365	3124	2760	0.9444	0.0561216	1
PB.1254.18	PB.1254.18_ORF_1	4016	+	2	44	2806	2763	0.908	0.0566546	1
PB.1256.1	PB.1256.1_ORF_12	2628	+	2	191	274	84	0.8473	0.322271	0.103736
PB.1256.3	PB.1256.3_ORF_3	2758	+	2	101	325	225	1.0556	0.0651752	0.193392
PB.1256.2	PB.1256.2_ORF_16	4154	+	1	1717	1800	84	0.8473	0.322271	0.0962101
PB.1257.2	PB.1257.2_ORF_1	3438	+	2	149	3163	3015	0.8855	0.288386	1
PB.1257.3	PB.1257.3_ORF_1	3271	+	1	16	3057	3042	0.872	0.290724	1
PB.1259.1	PB.1259.1_ORF_3	3155	+	1	79	216	138	1.1922	0.631669	0.815371
PB.1259.5	PB.1259.5_ORF_1	1970	+	1	394	1737	1344	1.2235	0.445813	0.999999
PB.1259.3	PB.1259.3_ORF_1	3155	+	3	1365	2060	696	0.9644	0.396797	0.996
PB.1259.4	PB.1259.4_ORF_1	2582	+	1	76	1455	1380	1.1324	0.417124	0.999999
PB.1259.8	PB.1259.8_ORF_1	1947	+	3	69	1679	1611	1.229	0.443134	1
PB.1259.9	PB.1259.9_ORF_1	1903	+	3	66	1610	1545	1.2565	0.460062	1
PB.1259.10	PB.1259.10_ORF_1	2817	+	2	62	1279	1218	1.2631	0.420042	0.999996
PB.1259.11	PB.1259.11_ORF_1	2446	+	1	1348	2208	861	1.0738	0.477875	0.999744
PB.1261.1	PB.1261.1_ORF_1	5755	+	3	114	4049	3936	0.9022	0.454245	1
PB.1261.15	PB.1261.15_ORF_1	1863	+	1	34	1734	1701	1.2018	0.490352	1
PB.1261.16	PB.1261.16_ORF_1	3231	+	3	330	1661	1332	0.9291	0.489877	0.999998
PB.1261.17	PB.1261.17_ORF_1	3660	+	2	284	1954	1671	0.9552	0.423084	1
PB.1261.34	PB.1261.34_ORF_1	1625	+	3	270	815	546	0.5872	0.0507125	0.627819
PB.1262.2	PB.1262.2_ORF_1	2045	+	1	448	1449	1002	0.8358	0.25421	0.999544
PB.1262.7	PB.1262.7_ORF_1	2135	+	3	90	617	528	1.1137	0.394652	0.985162
PB.1262.8	PB.1262.8_ORF_1	1596	+	1	109	1041	933	0.6627	0.242116	0.998122
PB.1262.6	PB.1262.6_ORF_1	2282	+	1	1471	1695	225	1.0806	0.0440254	0.190898
PB.1262.10	PB.1262.10_ORF_1	1676	+	3	90	1091	1002	0.8358	0.25421	0.999553
PB.1262.9	PB.1262.9_ORF_1	1913	+	2	428	1360	933	0.6627	0.242116	0.99809
PB.1262.11	PB.1262.11_ORF_1	2594	+	1	1786	2010	225	1.0806	0.0440254	0.18827
PB.1262.12	PB.1262.12_ORF_1	1626	+	3	90	1043	954	0.7947	0.264829	0.999177
PB.1266.7	PB.1266.7_ORF_1	6988	+	3	27	2522	2496	0.9538	0.257417	1
PB.1267.2	PB.1267.2_ORF_1	990	+	3	108	833	726	1.0404	0.250293	0.99525
PB.1267.3	PB.1267.3_ORF_1	930	+	3	222	773	552	1.1101	0.271189	0.977435
PB.1268.1	PB.1268.1_ORF_1	2412	+	2	26	2290	2265	0.6675	0.346744	1
PB.1268.2	PB.1268.2_ORF_1	2478	+	2	14	2305	2292	0.6984	0.343521	1
PB.1268.3	PB.1268.3_ORF_1	4368	+	1	2146	4236	2091	0.7307	0.328372	1
PB.1268.4	PB.1268.4_ORF_1	3212	+	1	19	1131	1113	0.9231	0.358711	0.999945
PB.1270.4	PB.1270.4_ORF_1	5120	+	3	387	1868	1482	1.2528	0.419705	1
PB.1270.8	PB.1270.8_ORF_1	2420	+	2	338	1819	1482	1.2528	0.419705	1
PB.1271.1	PB.1271.1_ORF_1	3243	+	2	149	1213	1065	1.0575	0.213659	0.999857
PB.1271.4	PB.1271.4_ORF_1	2453	+	2	107	784	678	0.9277	0.183733	0.980833
PB.1272.1	PB.1272.1_ORF_1	3593	+	3	819	2696	1878	1.315	0.621728	1
PB.1272.2	PB.1272.2_ORF_1	3711	+	1	412	2808	2397	1.2895	0.635721	1
PB.1272.3	PB.1272.3_ORF_1	3989	+	3	447	3086	2640	1.2693	0.609086	1
PB.1272.4	PB.1272.4_ORF_1	3800	+	2	482	2896	2415	1.2715	0.604164	1
PB.1273.1	PB.1273.1_ORF_1	1386	+	3	285	941	657	1.2811	0.454574	0.998669
PB.1274.1	PB.1274.1_ORF_1	1225	+	3	120	776	657	1.3144	0.47588	0.998966
PB.1274.2	PB.1274.2_ORF_1	1771	+	2	110	565	456	1.1448	0.403751	0.97268
PB.1276.1	PB.1276.1_ORF_1	607	+	3	87	152	66	1.194	0.159727	0.115252
PB.1277.1	PB.1277.1_ORF_1	1576	+	3	81	737	657	1.2318	0.430207	0.998153
PB.1278.1	PB.1278.1_ORF_1	3851	+	2	41	718	678	1.1661	0.422965	0.997833
PB.1278.10	PB.1278.10_ORF_1	1607	+	1	628	1038	411	1.1261	0.303976	0.91744
PB.1279.1	PB.1279.1_ORF_1	3994	+	2	176	1840	1665	0.9564	0.274494	1
PB.1280.1	PB.1280.1_ORF_1	2675	+	2	332	1981	1650	1.0628	0.311701	1
PB.1280.2	PB.1280.2_ORF_1	3980	+	2	329	1921	1593	1.0332	0.324454	1
PB.1280.3	PB.1280.3_ORF_1	2454	+	1	289	1806	1518	1.027	0.336245	1
PB.1280.4	PB.1280.4_ORF_1	2449	+	3	927	1757	831	1.0301	0.242148	0.998264
PB.1280.5	PB.1280.5_ORF_1	4480	+	1	268	1740	1473	1.054	0.34055	0.999999
PB.1280.8	PB.1280.8_ORF_1	2623	+	2	257	1747	1491	1.054	0.335638	0.999999
PB.1280.10	PB.1280.10_ORF_1	2716	+	1	571	2022	1452	1.089	0.275858	0.999999
PB.1280.11	PB.1280.11_ORF_1	2321	+	2	176	1627	1452	1.089	0.275858	0.999999
PB.1281.1	PB.1281.1_ORF_1	3471	+	2	26	2083	2058	1.2262	0.358422	1
PB.1281.5	PB.1281.5_ORF_1	3136	+	1	13	1839	1827	1.2586	0.419534	1
PB.1281.3	PB.1281.3_ORF_1	3969	+	3	1020	3248	2229	1.3209	0.439086	1
PB.1281.4	PB.1281.4_ORF_1	3247	+	1	13	2526	2514	1.2856	0.442938	1
PB.1281.8	PB.1281.8_ORF_1	2335	+	3	1398	1952	555	1.1787	0.438627	0.993157
PB.1282.1	PB.1282.1_ORF_1	1285	+	3	393	737	345	0.7466	-0.03283	0.15913
PB.1283.1	PB.1283.1_ORF_1	6414	+	2	476	2659	2184	1.2946	0.556258	1
PB.1284.1	PB.1284.1_ORF_1	5012	+	3	1371	3278	1908	1.1832	0.608492	1
PB.1284.3	PB.1284.3_ORF_1	3377	+	3	1362	2321	960	1.0166	0.469545	0.999886
PB.1284.4	PB.1284.4_ORF_1	4287	+	1	1336	3216	1881	1.1832	0.631835	1
PB.1284.5	PB.1284.5_ORF_1	4259	+	2	1244	3118	1875	1.1832	0.620255	1
PB.1285.2	PB.1285.2_ORF_1	7242	+	2	107	2848	2742	0.9198	0.27819	1
PB.1286.1	PB.1286.1_ORF_5	2725	+	1	1408	1515	108	1.1053	-0.14857	0.0206126
PB.1288.1	PB.1288.1_ORF_1	737	+	3	27	464	438	0.9683	0.202186	0.831484
PB.1288.2	PB.1288.2_ORF_1	1137	+	2	599	871	273	1.0326	0.12409	0.371918
PB.1290.1	PB.1290.1_ORF_1	2195	+	1	2023	2124	102	0.6239	-0.392141	0.000878326
PB.1292.1	PB.1292.1_ORF_1	1507	+	2	119	778	660	1.1659	0.259405	0.993732
PB.1294.3	PB.1294.3_ORF_1	3312	+	1	235	2544	2310	1.0172	-0.000397169	1
PB.1294.5	PB.1294.5_ORF_1	1805	+	2	344	1045	702	0.9472	0.115422	0.980003
PB.1297.1	PB.1297.1_ORF_1	1617	+	1	382	792	411	0.4117	-0.0333389	0.108896
PB.1297.2	PB.1297.2_ORF_1	1443	+	3	393	1193	801	0.6542	-0.0820762	0.943262
PB.1296.1	PB.1296.1_ORF_1	2278	+	3	366	887	522	0.6661	-0.0964336	0.400741
PB.1296.2	PB.1296.2_ORF_2	2336	+	1	958	1542	585	0.8667	-0.121969	0.697583
PB.1296.5	PB.1296.5_ORF_1	2062	+	3	150	671	522	0.6661	-0.0964336	0.403588
PB.1296.4	PB.1296.4_ORF_1	2192	+	3	150	1400	1251	0.6198	-0.109162	0.999459
PB.1296.6	PB.1296.6_ORF_1	1663	+	1	145	930	786	0.6775	-0.159674	0.903825
PB.1298.1	PB.1298.1_ORF_1	1448	+	2	53	1225	1173	1.0837	0.274879	0.999976
PB.1300.1	PB.1300.1_ORF_1	2297	+	2	32	607	576	0.6366	0.0189613	0.68982
PB.1301.1	PB.1301.1_ORF_1	3251	+	1	1255	3111	1857	1.1162	0.170281	1
PB.1301.2	PB.1301.2_ORF_1	2445	+	2	113	1141	1029	1.0265	0.166086	0.999695
PB.1301.4	PB.1301.4_ORF_1	2020	+	3	102	1049	948	1.0115	0.157595	0.999184
PB.1302.2	PB.1302.2_ORF_1	1015	+	2	95	682	588	1.0955	0.238903	0.980552
PB.1302.5	PB.1302.5_ORF_1	1027	+	2	248	694	447	1.2078	0.312159	0.959841
PB.1302.7	PB.1302.7_ORF_1	2596	+	1	67	837	771	1.1224	0.196391	0.996717
PB.1303.1	PB.1303.1_ORF_1	1440	+	3	174	728	555	0.9514	0.128682	0.913908
PB.1303.5	PB.1303.5_ORF_9	4499	+	3	2949	3020	72	0.998	-0.0589234	0.0149653
PB.1304.4	PB.1304.4_ORF_1	5197	+	3	141	1034	894	0.8582	0.283446	0.998596
PB.1305.1	PB.1305.1_ORF_1	2397	+	2	2126	2368	243	0.691	-0.0751266	0.0350543
PB.1307.2	PB.1307.2_ORF_1	4406	+	1	2638	4044	1407	0.9784	0.0900634	0.999991
PB.1307.1	PB.1307.1_ORF_1	4746	+	1	2869	4167	1299	0.9305	0.0826607	0.999961
PB.1307.5	PB.1307.5_ORF_1	3156	+	2	5	2479	2475	0.9612	0.099518	1
PB.1317.2	PB.1317.2_ORF_1	2956	+	1	184	2070	1887	0.8912	0.236599	1
PB.1317.3	PB.1317.3_ORF_1	5843	+	2	173	2092	1920	0.9682	0.234599	1
PB.1318.2	PB.1318.2_ORF_1	2411	+	3	477	1652	1176	0.7721	0.361093	0.999957
PB.1323.2	PB.1323.2_ORF_1	2353	+	2	14	874	861	1.0771	0.222749	0.998819
PB.1323.5	PB.1323.5_ORF_3	1868	+	3	354	467	114	0.8493	0.334506	0.154734
PB.1324.1	PB.1324.1_ORF_1	2959	+	3	480	2735	2256	1.2908	0.470578	1
PB.1325.1	PB.1325.1_ORF_1	1213	+	3	219	800	582	1.3034	0.588847	0.998749
PB.1325.2	PB.1325.2_ORF_1	1045	+	3	57	638	582	1.3034	0.588847	0.998761
PB.1325.3	PB.1325.3_ORF_1	1115	+	1	127	708	582	1.3034	0.588847	0.998756
PB.1326.1	PB.1326.1_ORF_1	2633	+	2	1448	2464	1017	1.1474	0.377977	0.999936
PB.1326.2	PB.1326.2_ORF_1	1861	+	3	33	1406	1374	1.1111	0.353594	0.999999
PB.1326.3	PB.1326.3_ORF_1	1712	+	3	33	1550	1518	1.0956	0.35408	1
PB.1329.3	PB.1329.3_ORF_1	3445	+	1	415	1917	1503	0.8808	0.0951515	0.999996
PB.1337.1	PB.1337.1_ORF_1	3408	+	3	27	2567	2541	1.0614	0.176168	1
PB.1337.2	PB.1337.2_ORF_1	2686	+	2	443	940	498	1.1131	0.153796	0.914205
PB.1339.1	PB.1339.1_ORF_1	1624	+	3	195	1130	936	0.7741	-0.110184	0.989585
PB.1342.2	PB.1342.2_ORF_1	3788	+	1	31	2439	2409	0.972	0.148791	1
PB.1343.1	PB.1343.1_ORF_1	2397	+	2	170	2389	2220	1.1543	0.202433	1
PB.1343.3	PB.1343.3_ORF_1	2407	+	1	181	2400	2220	1.1543	0.202433	1
PB.1343.5	PB.1343.5_ORF_1	2092	+	1	148	2085	1938	1.1229	0.197791	1
PB.1343.2	PB.1343.2_ORF_1	2873	+	2	164	1696	1533	1.1676	0.206115	0.999999
PB.1343.6	PB.1343.6_ORF_1	2145	+	1	202	2142	1941	1.1021	0.209305	1
PB.1344.1	PB.1344.1_ORF_1	3761	+	1	277	1875	1599	0.9579	0.200295	0.999999
PB.1344.3	PB.1344.3_ORF_1	3580	+	3	474	1694	1221	0.9127	0.188073	0.999951
PB.1347.1	PB.1347.1_ORF_1	4471	+	2	98	1630	1533	1.2276	0.460015	1
PB.1347.2	PB.1347.2_ORF_1	4388	+	3	270	1547	1278	1.1753	0.507727	0.999998
PB.1347.6	PB.1347.6_ORF_1	1821	+	2	167	1444	1278	1.1753	0.507727	0.999999
PB.1350.2	PB.1350.2_ORF_1	3378	+	1	19	3351	3333	0.9172	0.116755	1
PB.1350.1	PB.1350.1_ORF_1	3502	+	2	92	3475	3384	0.937	0.115971	1
PB.1350.13	PB.1350.13_ORF_1	1270	+	1	25	702	678	1.1928	0.200943	0.993428
PB.1350.14	PB.1350.14_ORF_2	1204	+	3	30	221	192	1.1414	0.409194	0.661784
PB.1351.4	PB.1351.4_ORF_17	3414	+	1	2476	2532	57	0.9762	0.165339	0.0469973
PB.1351.5	PB.1351.5_ORF_1	4296	+	3	111	680	570	1.087	0.217589	0.967089
PB.1351.6	PB.1351.6_ORF_7	4106	+	2	107	229	123	1.01	0.234684	0.145324
PB.1352.10	PB.1352.10_ORF_1	4001	+	3	447	2750	2304	1.1176	0.214605	1
PB.1352.11	PB.1352.11_ORF_1	4094	+	3	447	2843	2397	1.1176	0.208027	1
PB.1352.17	PB.1352.17_ORF_1	3859	+	1	448	2610	2163	1.0633	0.20686	1
PB.1352.19	PB.1352.19_ORF_1	3772	+	3	456	2897	2442	1.0452	0.193007	1
PB.1352.24	PB.1352.24_ORF_1	3036	+	3	156	2162	2007	1.1041	0.221671	1
PB.1352.23	PB.1352.23_ORF_1	3239	+	2	62	2365	2304	1.1176	0.214605	1
PB.1352.44	PB.1352.44_ORF_1	3272	+	3	447	2444	1998	1.0578	0.223714	1
PB.1353.1	PB.1353.1_ORF_1	5459	+	3	51	674	624	1.1732	0.357954	0.993755
PB.1353.3	PB.1353.3_ORF_1	1466	+	2	56	691	636	1.193	0.346497	0.9956
PB.1356.1	PB.1356.1_ORF_1	3203	+	2	62	727	666	0.7832	0.202649	0.966963
PB.1356.5	PB.1356.5_ORF_2	2740	+	2	53	232	180	0.8836	0.322905	0.276974
PB.1359.1	PB.1359.1_ORF_1	4184	+	3	300	1874	1575	1.1081	0.349048	1
PB.1361.1	PB.1361.1_ORF_1	4731	+	3	147	1790	1644	0.7808	0.208826	0.999999
PB.1362.2	PB.1362.2_ORF_1	3657	+	3	351	3329	2979	1.2483	0.311603	1
PB.1362.12	PB.1362.12_ORF_1	1735	+	2	269	586	318	0.9252	0.0878513	0.344463
PB.1362.6	PB.1362.6_ORF_1	4172	+	3	1824	3845	2022	1.3095	0.346916	1
PB.1362.7	PB.1362.7_ORF_1	3668	+	2	269	3340	3072	1.2997	0.311507	1
PB.1362.14	PB.1362.14_ORF_1	3621	+	2	224	3295	3072	1.2717	0.312781	1
PB.1365.1	PB.1365.1_ORF_1	7217	+	3	735	4319	3585	1.1909	0.504276	1
PB.1366.1	PB.1366.1_ORF_1	6178	+	3	150	2789	2640	1.0873	0.410539	1
PB.1369.1	PB.1369.1_ORF_1	3541	+	1	562	2304	1743	0.9817	0.291599	1
PB.1371.5	PB.1371.5_ORF_1	479	+	2	65	478	414	0.9528	0.0733556	0.624011
PB.1377.2	PB.1377.2_ORF_1	2208	+	2	230	1723	1494	0.8964	0.126326	0.999997
PB.1377.3	PB.1377.3_ORF_1	2512	+	2	272	1762	1491	0.8645	0.111905	0.999996
PB.1378.2	PB.1378.2_ORF_1	3881	+	2	77	2908	2832	0.9968	0.134501	1
PB.1378.4	PB.1378.4_ORF_1	3612	+	2	173	3004	2832	0.9968	0.134501	1
PB.1380.1	PB.1380.1_ORF_1	2782	+	2	8	1090	1083	1.1487	0.312539	0.999954
PB.1387.2	PB.1387.2_ORF_6	2432	+	2	1298	1426	129	0.8818	-0.00133432	0.0296846
PB.1389.1	PB.1389.1_ORF_1	5148	+	1	229	1866	1638	1.0594	0.585329	1
PB.1390.1	PB.1390.1_ORF_1	1914	+	2	140	1741	1602	1.231	0.3995	1
PB.1393.1	PB.1393.1_ORF_1	4440	+	3	141	788	648	0.8618	0.255316	0.975823
PB.1397.1	PB.1397.1_ORF_1	1729	+	3	348	596	249	0.9744	0.138956	0.281834
PB.1406.1	PB.1406.1_ORF_1	3314	+	1	247	1692	1446	0.8555	0.199025	0.999996
PB.1410.2	PB.1410.2_ORF_8	3774	+	3	315	410	96	0.965	0.0768302	0.0403628
PB.1410.4	PB.1410.4_ORF_1	3136	+	1	394	2748	2355	1.1103	0.266268	1
PB.1419.2	PB.1419.2_ORF_11	2898	+	2	638	700	63	1.147	0.0835824	0.0561759
PB.1419.3	PB.1419.3_ORF_3	1089	+	1	418	528	111	0.9557	0.382957	0.263471
PB.1424.1	PB.1424.1_ORF_1	2309	+	1	847	1296	450	0.718	0.0215373	0.42194
PB.1425.1	PB.1425.1_ORF_1	3456	+	2	653	2029	1377	1.1889	0.471743	0.999999
PB.1431.1	PB.1431.1_ORF_4	1246	+	1	271	402	132	1.1601	0.181552	0.210943
PB.1434.1	PB.1434.1_ORF_5	573	+	1	121	222	102	1.2836	0.154719	0.20504
PB.1445.1	PB.1445.1_ORF_1	380	+	3	147	350	204	0.5204	-0.196696	0.00691783
PB.1447.2	PB.1447.2_ORF_1	4057	+	3	528	2540	2013	0.8193	0.258551	1
PB.1456.1	PB.1456.1_ORF_1	3406	+	1	1159	2079	921	1.1262	0.495197	0.999897
PB.1459.1	PB.1459.1_ORF_1	3452	+	1	391	1932	1542	0.7697	0.166821	0.999998
PB.1460.1	PB.1460.1_ORF_2	304	+	3	6	113	108	0.6226	-0.209066	0.00314329
PB.1461.1	PB.1461.1_ORF_1	391	+	2	278	391	114	0.4754	-0.212224	0.00197825
PB.1462.4	PB.1462.4_ORF_1	844	+	2	224	496	273	0.6032	-0.0519593	0.0449393
PB.1462.1	PB.1462.1_ORF_1	2603	+	2	629	2602	1974	0.8385	0.175165	1
PB.1463.1	PB.1463.1_ORF_1	2976	+	2	257	2974	2718	0.8075	0.177505	1
PB.1463.2	PB.1463.2_ORF_1	3594	+	3	171	3593	3423	0.8075	0.17611	1
PB.1463.4	PB.1463.4_ORF_1	1511	+	2	2	1510	1509	1.0536	0.275799	0.999999
PB.1465.1	PB.1465.1_ORF_1	4165	+	1	193	558	366	0.8591	0.0588695	0.344474
PB.1466.1	PB.1466.1_ORF_1	2128	+	2	152	1519	1368	0.8955	0.0886583	0.999983
PB.1466.2	PB.1466.2_ORF_1	1232	+	3	147	356	210	0.9258	0.0219148	0.0977724
PB.1469.3	PB.1469.3_ORF_1	1668	+	1	550	1221	672	0.849	0.0166414	0.93251
PB.1469.5	PB.1469.5_ORF_1	1498	+	3	210	716	507	0.8406	-0.0317697	0.614555
PB.1469.4	PB.1469.4_ORF_1	1581	+	1	220	1134	915	0.777	0.0423127	0.994816
PB.1468.2	PB.1468.2_ORF_1	2855	+	3	213	1739	1527	1.036	0.233555	0.999999
PB.1468.3	PB.1468.3_ORF_1	3775	+	2	194	1798	1605	1.0646	0.255101	1
PB.1470.2	PB.1470.2_ORF_1	2850	+	1	40	1926	1887	0.9176	0.27596	1
PB.1470.1	PB.1470.1_ORF_1	2956	+	2	173	2032	1860	0.9134	0.271379	1
PB.1470.7	PB.1470.7_ORF_1	3699	+	3	12	590	579	1.1242	0.279756	0.982353
PB.1470.8	PB.1470.8_ORF_1	2972	+	3	573	1514	942	0.835	0.183268	0.998555
PB.1471.2	PB.1471.2_ORF_1	3327	+	3	78	3083	3006	1.16	0.41179	1
PB.1472.2	PB.1472.2_ORF_1	1240	+	3	39	818	780	0.8382	0.171629	0.991515
PB.1472.3	PB.1472.3_ORF_1	2073	+	1	508	1263	756	0.863	0.148437	0.987769
PB.1472.4	PB.1472.4_ORF_1	1784	+	3	195	974	780	0.8382	0.171629	0.99126
PB.1473.2	PB.1473.2_ORF_1	4866	+	1	28	552	525	1.1051	0.353084	0.976578
PB.1473.1	PB.1473.1_ORF_1	5020	+	2	296	706	411	1.1392	0.256246	0.878301
PB.1473.7	PB.1473.7_ORF_2	5186	+	3	2391	2615	225	1.0596	0.212854	0.342696
PB.1473.20	PB.1473.20_ORF_1	1323	+	2	14	250	237	0.9476	0.253168	0.390149
PB.1473.22	PB.1473.22_ORF_1	1616	+	1	28	336	309	0.9392	0.200781	0.498979
PB.1474.1	PB.1474.1_ORF_1	3982	+	2	83	1096	1014	1.1414	0.34875	0.999913
PB.1476.1	PB.1476.1_ORF_1	3292	+	1	973	2463	1491	0.8414	0.313144	0.999999
PB.1476.2	PB.1476.2_ORF_1	2616	+	1	298	1788	1491	0.8414	0.313144	0.999999
PB.1476.5	PB.1476.5_ORF_1	2690	+	1	373	1863	1491	0.8414	0.313144	0.999999
PB.1475.2	PB.1475.2_ORF_3	1547	+	1	877	1146	270	1.1471	0.505297	0.893588
PB.1475.4	PB.1475.4_ORF_1	1176	+	2	119	775	657	1.0067	0.508104	0.997554
PB.1475.5	PB.1475.5_ORF_1	1285	+	3	96	572	477	1.0508	0.372452	0.965111
PB.1477.6	PB.1477.6_ORF_1	2896	+	3	315	1490	1176	1.1274	0.303461	0.999981
PB.1478.1	PB.1478.1_ORF_8	3002	+	3	600	707	108	1.0742	0.119616	0.0865904
PB.1480.3	PB.1480.3_ORF_1	2501	+	1	403	987	585	0.9259	0.177183	0.945121
PB.1480.2	PB.1480.2_ORF_1	3226	+	3	171	1712	1542	0.7709	0.163421	0.999997
PB.1480.7	PB.1480.7_ORF_1	3719	+	3	666	2207	1542	0.7709	0.166449	0.999997
PB.1480.8	PB.1480.8_ORF_1	1664	+	2	422	1663	1242	0.8385	0.176739	0.999952
PB.1480.9	PB.1480.9_ORF_1	3807	+	3	369	3806	3438	0.8385	0.165514	1
PB.1480.11	PB.1480.11_ORF_1	2388	+	2	422	2386	1965	0.8385	0.173743	1
PB.1483.1	PB.1483.1_ORF_1	1110	+	1	352	1062	711	1.0854	0.173465	0.992304
PB.1485.1	PB.1485.1_ORF_1	2785	+	1	964	1425	462	0.6007	-0.0480254	0.262476
PB.1486.1	PB.1486.1_ORF_1	657	+	3	18	101	84	1.1289	0.0416674	0.0583938
PB.1492.1	PB.1492.1_ORF_1	1081	+	1	583	1080	498	1.1257	0.189416	0.937829
PB.1499.2	PB.1499.2_ORF_1	3277	+	3	219	1760	1542	0.8113	0.148249	0.999998
PB.1499.3	PB.1499.3_ORF_1	2837	+	3	513	1322	810	0.8347	0.146115	0.992171
PB.1502.2	PB.1502.2_ORF_1	5190	+	1	163	735	573	0.9008	0.0898142	0.875205
PB.1502.3	PB.1502.3_ORF_1	5435	+	1	163	981	819	1.1077	0.253805	0.998333
PB.1504.1	PB.1504.1_ORF_1	2967	+	3	24	2717	2694	1.0498	0.186054	1
PB.1504.2	PB.1504.2_ORF_1	2881	+	3	780	2630	1851	1.0997	0.191051	1
PB.1504.5	PB.1504.5_ORF_1	2351	+	1	19	2100	2082	1.1244	0.201628	1
PB.1504.6	PB.1504.6_ORF_1	2883	+	3	1221	2633	1413	1.0929	0.194062	0.999997
PB.1504.7	PB.1504.7_ORF_1	2748	+	2	647	2497	1851	1.0997	0.191051	1
PB.1506.3	PB.1506.3_ORF_1	6185	+	1	652	4932	4281	0.9535	0.194248	1
PB.1506.8	PB.1506.8_ORF_1	3157	+	2	20	1906	1887	0.9298	0.17992	1
PB.1508.1	PB.1508.1_ORF_1	3023	+	2	476	1681	1206	1.1614	0.311582	0.999989
PB.1508.4	PB.1508.4_ORF_1	2402	+	2	431	1246	816	1.1304	0.344169	0.999219
PB.1509.1	PB.1509.1_ORF_1	1616	+	3	306	1607	1302	1.2976	0.528698	0.999999
PB.1510.1	PB.1510.1_ORF_1	2414	+	2	110	853	744	0.8955	0.0628167	0.978773
PB.1520.1	PB.1520.1_ORF_12	2083	+	3	153	203	51	0.9924	0.190314	0.0575259
PB.1523.1	PB.1523.1_ORF_6	2636	+	2	152	322	171	1.0422	0.204366	0.226686
PB.1525.3	PB.1525.3_ORF_1	3317	+	3	486	1802	1317	0.7815	0.165387	0.99997
PB.1525.4	PB.1525.4_ORF_1	3286	+	3	231	1772	1542	0.7709	0.161444	0.999997
PB.1525.6	PB.1525.6_ORF_1	3142	+	1	436	3141	2706	0.8075	0.167253	1
PB.1526.1	PB.1526.1_ORF_1	2731	+	2	8	2731	2724	0.8385	0.175785	1
PB.1526.3	PB.1526.3_ORF_1	1402	+	3	264	1400	1137	0.9052	0.23443	0.999914
PB.1528.1	PB.1528.1_ORF_1	5166	+	1	226	3546	3321	1.2848	0.332316	1
PB.1528.2	PB.1528.2_ORF_1	3751	+	2	164	1273	1110	1.1359	0.404434	0.999979
PB.1528.5	PB.1528.5_ORF_1	4970	+	3	240	3347	3108	1.265	0.33538	1
PB.1528.15	PB.1528.15_ORF_1	9028	+	2	650	4000	3351	1.0935	0.274772	1
PB.1528.16	PB.1528.16_ORF_1	5690	+	1	391	3846	3456	1.0611	0.269932	1
PB.1528.19	PB.1528.19_ORF_1	5207	+	3	189	3587	3399	1.1369	0.276058	1
PB.1535.1	PB.1535.1_ORF_1	3516	+	1	367	2589	2223	0.9174	0.290145	1
PB.1535.2	PB.1535.2_ORF_1	3521	+	2	317	2491	2175	1.0415	0.286715	1
PB.1535.4	PB.1535.4_ORF_1	2997	+	3	366	1967	1602	1.1609	0.306414	1
PB.1535.6	PB.1535.6_ORF_1	2411	+	3	18	1379	1362	1.1949	0.292556	0.999998
PB.1536.4	PB.1536.4_ORF_2	2729	+	2	986	1213	228	1.0762	0.121393	0.272731
PB.1539.1	PB.1539.1_ORF_1	1993	+	3	213	356	144	0.7201	0.0559263	0.0291692
PB.1540.1	PB.1540.1_ORF_5	4003	+	2	467	625	159	0.7744	0.122616	0.0543947
PB.1544.1	PB.1544.1_ORF_1	4538	+	3	348	1070	723	1.2349	0.491199	0.99929
PB.1544.2	PB.1544.2_ORF_1	2841	+	3	189	1316	1128	0.9766	0.35191	0.99996
PB.1544.3	PB.1544.3_ORF_1	2785	+	3	348	1262	915	1.1552	0.366919	0.999789
PB.1544.8	PB.1544.8_ORF_1	4524	+	2	245	1180	936	1.028	0.444729	0.999823
PB.1544.12	PB.1544.12_ORF_1	1566	+	3	348	1103	756	1.1013	0.462987	0.999215
PB.1544.15	PB.1544.15_ORF_1	1627	+	1	250	1182	933	0.9325	0.443784	0.999781
PB.1544.16	PB.1544.16_ORF_1	1500	+	3	348	1067	720	1.2294	0.490168	0.999362
PB.1547.1	PB.1547.1_ORF_1	3375	+	2	677	3373	2697	0.8385	0.167895	1
PB.1548.1	PB.1548.1_ORF_1	1840	+	1	598	1839	1242	0.8385	0.17507	0.999951
PB.1549.1	PB.1549.1_ORF_8	1861	+	1	760	822	63	1.1898	0.0274286	0.0493687
PB.1549.2	PB.1549.2_ORF_4	1623	+	1	517	627	111	0.9557	0.382957	0.257829
PB.1549.3	PB.1549.3_ORF_4	3622	+	2	89	247	159	0.7744	0.122616	0.0554793
PB.1549.5	PB.1549.5_ORF_1	879	+	1	31	177	147	1.136	0.0484549	0.116907
PB.1553.1	PB.1553.1_ORF_1	1337	+	1	55	1182	1128	0.8027	0.149108	0.999773
PB.1555.1	PB.1555.1_ORF_1	564	+	2	53	445	393	1.2228	0.63875	0.990327
PB.1556.1	PB.1556.1_ORF_1	3268	+	3	2085	2426	342	0.8182	-0.208021	0.0676539
PB.1554.4	PB.1554.4_ORF_8	1740	+	2	1016	1078	63	0.8453	0.000761847	0.0133797
PB.1557.1	PB.1557.1_ORF_1	1709	+	2	32	343	312	1.04	0.569366	0.931409
PB.1558.1	PB.1558.1_ORF_1	2221	+	1	43	423	381	1.3215	0.797866	0.996696
PB.1560.2	PB.1560.2_ORF_1	881	+	3	147	560	414	1.0113	0.400904	0.935468
PB.1561.7	PB.1561.7_ORF_1	4390	+	3	477	2705	2229	1.0318	0.39572	1
PB.1561.19	PB.1561.19_ORF_1	3788	+	3	234	2462	2229	1.0318	0.39572	1
PB.1561.15	PB.1561.15_ORF_1	5093	+	2	488	2092	1605	1.0412	0.380161	1
PB.1562.1	PB.1562.1_ORF_1	1989	+	2	491	1765	1275	1.1001	0.202637	0.999988
PB.1563.1	PB.1563.1_ORF_1	2824	+	2	218	2347	2130	0.7227	0.148164	1
PB.1568.1	PB.1568.1_ORF_1	2818	+	1	577	2289	1713	1.0687	0.173306	1
PB.1568.3	PB.1568.3_ORF_1	2084	+	3	48	1553	1506	1.1291	0.201936	0.999999
PB.1568.4	PB.1568.4_ORF_1	2289	+	1	160	1764	1605	1.0949	0.168144	1
PB.1570.2	PB.1570.2_ORF_1	1544	+	2	746	1459	714	1.015	0.453833	0.998217
PB.1570.3	PB.1570.3_ORF_1	2113	+	1	343	1572	1230	1.092	0.42657	0.999995
PB.1571.1	PB.1571.1_ORF_1	3426	+	2	347	1153	807	1.1564	0.443212	0.999542
PB.1573.3	PB.1573.3_ORF_1	1727	+	2	206	1003	798	0.9765	0.284114	0.997751
PB.1573.1	PB.1573.1_ORF_1	2066	+	3	207	950	744	1.0669	0.252374	0.996283
PB.1574.1	PB.1574.1_ORF_1	582	+	3	108	503	396	1.0291	0.225882	0.815804
PB.1575.2	PB.1575.2_ORF_1	1422	+	3	129	1286	1158	0.6902	0.0688238	0.999609
PB.1576.1	PB.1576.1_ORF_1	1880	+	1	67	330	264	1.0487	0.33908	0.66701
[truncated: 30,775 more rows]

## Sheet: Mouse
seq_ID	ID	mRNA	ORF_strand	ORF_frame	ORF_start	ORF_end	ORF	Fickett	Hexamer	Coding_prob
PB.4.1	PB.4.1_ORF_23	3515	+	1	124	162	39	1.1762	0.165345	0.101518
PB.9.2	PB.9.2_ORF_1	2246	+	2	203	1462	1260	1.1031	0.456177	0.999553
PB.9.1	PB.9.1_ORF_1	2757	+	3	909	1973	1065	0.9728	0.405214	0.99711
PB.9.4	PB.9.4_ORF_1	1561	+	3	168	1232	1065	0.9728	0.405214	0.99719
PB.11.3	PB.11.3_ORF_1	978	+	3	6	893	888	0.863	0.154133	0.966983
PB.11.2	PB.11.2_ORF_1	1054	+	1	31	480	450	0.8098	0.104632	0.478343
PB.11.5	PB.11.5_ORF_1	837	+	2	473	754	282	1.1364	0.242167	0.468976
PB.12.2	PB.12.2_ORF_1	2435	+	1	25	717	693	0.8923	0.065904	0.836129
PB.12.11	PB.12.11_ORF_1	4590	+	3	126	1031	906	1.0552	0.157959	0.978028
PB.12.18	PB.12.18_ORF_1	2702	+	1	316	1170	855	0.9605	0.10326	0.955726
PB.13.2	PB.13.2_ORF_1	2209	+	1	685	1311	627	0.6668	0.198335	0.782583
PB.13.1	PB.13.1_ORF_1	2783	+	2	1166	1885	720	0.6445	0.213571	0.876459
PB.13.3	PB.13.3_ORF_1	3018	+	3	1401	2120	720	0.6445	0.213571	0.875863
PB.13.5	PB.13.5_ORF_1	2195	+	3	183	1301	1119	0.6592	0.172404	0.991088
PB.13.9	PB.13.9_ORF_1	1676	+	2	329	784	456	0.8621	0.204974	0.610543
PB.14.1	PB.14.1_ORF_1	2390	+	2	224	823	600	0.8518	0.108833	0.742659
PB.14.5	PB.14.5_ORF_1	1786	+	1	199	1506	1308	1.189	0.185633	0.999195
PB.14.4	PB.14.4_ORF_1	1839	+	2	230	1558	1329	1.0381	0.159474	0.99898
PB.14.6	PB.14.6_ORF_1	2627	+	2	185	1582	1398	1.189	0.185914	0.999572
PB.14.10	PB.14.10_ORF_1	2676	+	2	179	1630	1452	1.1034	0.182308	0.999654
PB.14.11	PB.14.11_ORF_1	2486	+	1	175	363	189	0.9087	0.127246	0.150944
PB.14.12	PB.14.12_ORF_1	1825	+	3	171	1238	1068	0.9777	0.158387	0.992513
PB.14.13	PB.14.13_ORF_1	2288	+	1	511	1908	1398	1.189	0.185914	0.999575
PB.15.1	PB.15.1_ORF_1	3467	+	2	89	871	783	1.2774	0.477214	0.990556
PB.16.4	PB.16.4_ORF_1	6531	+	1	463	5229	4767	0.9613	0.0445457	1
PB.16.26	PB.16.26_ORF_1	1684	+	2	20	382	363	0.7865	-0.0848688	0.175472
PB.16.27	PB.16.27_ORF_3	2430	+	3	81	224	144	0.9552	-0.138493	0.0451897
PB.20.1	PB.20.1_ORF_1	5645	+	2	176	3313	3138	1.0821	0.191352	1
PB.21.5	PB.21.5_ORF_1	5201	+	2	380	1453	1074	1.0905	0.157053	0.993668
PB.21.10	PB.21.10_ORF_1	3442	+	1	676	1221	546	1.0732	0.15678	0.77788
PB.21.9	PB.21.9_ORF_1	4520	+	3	378	1202	825	1.018	0.0963433	0.947438
PB.21.14	PB.21.14_ORF_1	3753	+	2	470	1015	546	1.0732	0.15678	0.776622
PB.21.17	PB.21.17_ORF_2	3289	+	1	592	1044	453	0.9378	0.116461	0.542188
PB.21.22	PB.21.22_ORF_1	3695	+	3	162	836	675	0.9111	0.157677	0.867674
PB.22.1	PB.22.1_ORF_1	5385	+	3	93	1646	1554	0.8198	0.102695	0.999586
PB.24.2	PB.24.2_ORF_1	2015	+	2	86	1183	1098	1.192	0.572862	0.999248
PB.25.1	PB.25.1_ORF_1	1611	+	3	291	1151	861	1.0895	0.224061	0.979661
PB.25.2	PB.25.2_ORF_1	2071	+	3	42	1439	1398	1.129	0.194468	0.999544
PB.25.3	PB.25.3_ORF_1	2018	+	1	127	1386	1260	1.1608	0.207456	0.998898
PB.25.8	PB.25.8_ORF_1	2101	+	2	395	1642	1248	1.1465	0.212746	0.99879
PB.26.1	PB.26.1_ORF_1	3308	+	2	440	1063	624	0.6675	0.238341	0.801918
PB.26.3	PB.26.3_ORF_1	3148	+	2	362	901	540	0.698	0.26085	0.720037
PB.26.4	PB.26.4_ORF_7	2357	+	3	354	494	141	0.7223	0.0795106	0.068344
PB.26.10	PB.26.10_ORF_1	3114	+	2	389	868	480	0.8233	0.187816	0.609897
PB.26.11	PB.26.11_ORF_8	2849	+	1	559	627	69	0.9218	0.333108	0.149869
PB.26.12	PB.26.12_ORF_13	2980	+	2	665	733	69	0.9218	0.333108	0.14948
PB.27.1	PB.27.1_ORF_1	8022	+	1	283	3945	3663	1.1148	0.0891082	1
PB.28.3	PB.28.3_ORF_1	2775	+	2	320	1810	1491	0.8838	0.0913684	0.99943
PB.28.4	PB.28.4_ORF_1	3654	+	2	212	1702	1491	0.8838	0.0913684	0.999418
PB.28.5	PB.28.5_ORF_1	2798	+	2	188	1678	1491	0.8838	0.0913684	0.999429
PB.29.1	PB.29.1_ORF_3	472	+	3	303	335	33	1.1528	0.314889	0.170121
PB.30.1	PB.30.1_ORF_1	3995	+	3	252	752	501	0.8406	0.411103	0.820969
PB.31.2	PB.31.2_ORF_1	1521	+	2	140	1144	1005	1.0403	0.172658	0.990188
PB.31.6	PB.31.6_ORF_1	1254	+	3	150	1103	954	0.8138	0.147468	0.976529
PB.32.3	PB.32.3_ORF_1	1128	+	2	944	1126	183	0.9151	0.0326694	0.107786
PB.32.2	PB.32.2_ORF_1	2202	+	3	141	1100	960	0.8954	0.0494397	0.970698
PB.32.1	PB.32.1_ORF_1	3710	+	3	141	3089	2949	1.0305	0.167639	1
PB.32.5	PB.32.5_ORF_1	2392	+	1	139	486	348	0.8321	0.123826	0.324304
PB.32.7	PB.32.7_ORF_1	2185	+	2	125	1084	960	0.8954	0.0494397	0.970709
PB.32.9	PB.32.9_ORF_1	2504	+	2	119	2503	2385	1.075	0.145512	0.999999
PB.32.8	PB.32.8_ORF_1	3982	+	2	1463	3361	1899	1.1404	0.199338	0.999988
PB.32.11	PB.32.11_ORF_1	4265	+	2	53	3646	3594	1.0428	0.157491	1
PB.32.14	PB.32.14_ORF_1	3972	+	2	1454	3352	1899	1.1404	0.199338	0.999988
PB.33.9	PB.33.9_ORF_1	7374	+	1	580	6120	5541	0.8685	0.057909	1
PB.33.24	PB.33.24_ORF_1	4786	+	1	1249	1761	513	0.7169	-0.125872	0.302707
PB.34.4	PB.34.4_ORF_1	11015	+	3	291	5087	4797	1.0005	0.194809	1
PB.34.11	PB.34.11_ORF_1	2592	+	3	57	1910	1854	0.9643	0.180567	0.999975
PB.35.2	PB.35.2_ORF_1	3750	+	2	464	1327	864	0.8542	0.14833	0.956856
PB.35.5	PB.35.5_ORF_1	2758	+	3	444	1823	1380	0.9593	0.136215	0.999082
PB.35.8	PB.35.8_ORF_1	3591	+	1	433	1167	735	0.9268	0.138045	0.905927
PB.35.9	PB.35.9_ORF_1	1765	+	1	433	1629	1197	0.9038	0.14717	0.996446
PB.36.1	PB.36.1_ORF_1	4494	+	3	372	2984	2613	1.0045	0.291347	1
PB.36.3	PB.36.3_ORF_1	5378	+	1	418	3030	2613	1.0045	0.291347	1
PB.36.5	PB.36.5_ORF_1	4485	+	3	378	3743	3366	1.0249	0.278722	1
PB.36.6	PB.36.6_ORF_1	4575	+	2	434	3046	2613	1.0045	0.291347	1
PB.38.11	PB.38.11_ORF_1	8191	+	3	375	4556	4182	1.0903	0.295754	1
PB.38.9	PB.38.9_ORF_1	8430	+	2	407	4795	4389	1.0191	0.281518	1
PB.38.12	PB.38.12_ORF_1	8052	+	2	236	4417	4182	1.0903	0.295754	1
PB.38.10	PB.38.10_ORF_1	8307	+	2	284	4672	4389	1.0191	0.281518	1
PB.39.1	PB.39.1_ORF_1	2888	+	2	143	1267	1125	1.0873	0.15498	0.995779
PB.39.2	PB.39.2_ORF_1	2766	+	3	309	1145	837	0.8799	0.113333	0.94438
PB.40.4	PB.40.4_ORF_1	1921	+	3	90	956	867	1.1397	0.158783	0.976733
PB.41.1	PB.41.1_ORF_1	4225	+	2	497	2257	1761	0.5344	0.193856	0.999894
PB.41.2	PB.41.2_ORF_1	4386	+	1	649	2424	1776	0.5344	0.188311	0.999902
PB.41.3	PB.41.3_ORF_1	3973	+	3	234	2012	1779	0.5344	0.187767	0.999905
PB.41.6	PB.41.6_ORF_1	3725	+	3	90	1766	1677	0.6047	0.184729	0.999825
PB.43.1	PB.43.1_ORF_1	3491	+	2	761	1459	699	0.8552	0.285004	0.92238
PB.43.2	PB.43.2_ORF_1	5730	+	2	650	1234	585	0.9174	0.321765	0.866009
PB.50.2	PB.50.2_ORF_1	1630	+	1	19	1284	1266	0.7361	0.120604	0.99672
PB.51.2	PB.51.2_ORF_1	1268	+	3	84	878	795	0.4631	0.120839	0.860499
PB.52.1	PB.52.1_ORF_1	1287	+	3	45	857	813	1.209	0.36531	0.987075
PB.52.6	PB.52.6_ORF_1	890	+	3	21	833	813	1.209	0.36531	0.987193
PB.53.2	PB.53.2_ORF_1	4031	+	3	690	1715	1026	1.3088	0.310817	0.996894
PB.54.1	PB.54.1_ORF_1	3163	+	3	195	1811	1617	1.0091	0.102098	0.999824
PB.54.5	PB.54.5_ORF_1	2494	+	1	235	1524	1290	1.0205	0.103128	0.998216
PB.54.6	PB.54.6_ORF_1	2897	+	3	216	1928	1713	1.0091	0.105941	0.999914
PB.54.7	PB.54.7_ORF_1	2707	+	2	122	1738	1617	1.0091	0.102098	0.999826
PB.54.12	PB.54.12_ORF_1	2582	+	1	214	1614	1401	0.9767	0.104201	0.999132
PB.54.11	PB.54.11_ORF_1	2837	+	3	246	1811	1566	0.9709	0.0792457	0.999703
PB.54.16	PB.54.16_ORF_1	2826	+	1	214	1326	1113	1.0679	0.0735018	0.993367
PB.54.22	PB.54.22_ORF_1	3247	+	3	327	1748	1422	0.9709	0.0804955	0.999157
PB.54.25	PB.54.25_ORF_1	3113	+	2	176	1615	1440	0.9709	0.0790872	0.999257
PB.54.23	PB.54.23_ORF_1	3247	+	1	214	1749	1536	0.9709	0.0848144	0.999636
PB.54.24	PB.54.24_ORF_1	3067	+	1	130	1569	1440	0.9709	0.0790872	0.999258
PB.54.26	PB.54.26_ORF_1	2918	+	1	274	1425	1152	0.9975	0.0755916	0.994325
PB.54.30	PB.54.30_ORF_1	2901	+	1	388	1500	1113	1.0679	0.0735018	0.993356
PB.54.29	PB.54.29_ORF_1	3050	+	3	114	1649	1536	0.9709	0.0848144	0.999638
PB.54.32	PB.54.32_ORF_1	3318	+	3	384	1919	1536	0.9709	0.0848144	0.999635
PB.57.1	PB.57.1_ORF_1	3082	+	1	34	489	456	0.5386	0.00651212	0.269671
PB.57.7	PB.57.7_ORF_1	1879	+	3	18	416	399	0.6816	0.0194897	0.257211
PB.57.12	PB.57.12_ORF_3	1520	+	3	39	221	183	0.9604	-0.0324176	0.090744
PB.57.22	PB.57.22_ORF_1	943	+	2	11	256	246	0.9022	0.0782941	0.183612
PB.56.1	PB.56.1_ORF_1	2906	+	1	400	1092	693	0.8513	0.0867651	0.83586
PB.58.2	PB.58.2_ORF_1	4543	+	2	146	484	339	0.9069	0.124696	0.33035
PB.58.5	PB.58.5_ORF_1	2268	+	2	368	706	339	0.9069	0.124696	0.342213
PB.58.6	PB.58.6_ORF_1	2066	+	1	100	504	405	1.0497	0.209639	0.608356
PB.58.8	PB.58.8_ORF_1	2182	+	1	283	621	339	0.9069	0.124696	0.342665
PB.58.9	PB.58.9_ORF_1	2092	+	1	193	531	339	0.9069	0.124696	0.343139
PB.58.18	PB.58.18_ORF_1	630	+	2	251	589	339	0.9069	0.124696	0.350879
PB.59.3	PB.59.3_ORF_1	1358	+	2	419	943	525	0.8116	0.0154164	0.521494
PB.59.4	PB.59.4_ORF_1	1623	+	1	91	852	762	0.6903	0.0404213	0.841142
PB.60.1	PB.60.1_ORF_1	4781	+	2	245	2227	1983	0.9037	0.344617	0.999994
PB.60.2	PB.60.2_ORF_1	4404	+	2	308	2290	1983	0.9037	0.344617	0.999994
PB.60.4	PB.60.4_ORF_1	4248	+	3	306	2288	1983	0.9037	0.344617	0.999994
PB.61.3	PB.61.3_ORF_1	4021	+	1	100	1176	1077	1.1224	0.158662	0.994353
PB.61.13	PB.61.13_ORF_1	884	+	2	65	688	624	1.0742	0.220632	0.894628
PB.63.1	PB.63.1_ORF_7	2256	+	3	1431	1574	144	1.0563	0.114417	0.138891
PB.64.1	PB.64.1_ORF_1	1315	+	3	420	1313	894	0.9822	0.20482	0.97899
PB.65.1	PB.65.1_ORF_1	2788	+	1	472	2301	1830	1.2345	0.475061	0.999995
PB.65.2	PB.65.2_ORF_1	2943	+	1	37	2475	2439	1.2615	0.484009	1
PB.66.1	PB.66.1_ORF_1	5505	+	3	480	1544	1065	1.2748	0.338698	0.997692
PB.66.7	PB.66.7_ORF_1	5394	+	3	327	1391	1065	1.2748	0.338698	0.997698
PB.66.12	PB.66.12_ORF_1	5400	+	1	376	1440	1065	1.2748	0.338698	0.997698
PB.66.14	PB.66.14_ORF_1	5603	+	3	579	1643	1065	1.2748	0.338698	0.997687
PB.67.1	PB.67.1_ORF_1	2208	+	1	112	2058	1947	1.1073	0.381404	0.999996
PB.68.1	PB.68.1_ORF_1	6496	+	2	119	1231	1113	1.3183	0.300408	0.998197
PB.69.1	PB.69.1_ORF_1	1145	+	1	97	555	459	0.8117	-0.00722507	0.382805
PB.69.2	PB.69.2_ORF_1	880	+	1	25	345	321	0.941	0.0536879	0.273326
PB.69.3	PB.69.3_ORF_1	1325	+	2	308	745	438	0.7805	0.00512959	0.345039
PB.69.5	PB.69.5_ORF_1	1127	+	2	293	592	300	0.9726	0.0760901	0.271947
PB.69.4	PB.69.4_ORF_3	4044	+	3	2985	3155	171	1.0133	0.152204	0.168409
PB.70.7	PB.70.7_ORF_1	6155	+	2	101	2401	2301	0.761	0.187592	0.999998
PB.77.6	PB.77.6_ORF_1	3748	+	1	106	1302	1197	0.7513	0.211114	0.996195
PB.77.11	PB.77.11_ORF_1	3428	+	2	62	1258	1197	0.7513	0.211114	0.996223
PB.77.16	PB.77.16_ORF_1	3198	+	1	295	1689	1395	0.6703	0.197188	0.998889
PB.77.17	PB.77.17_ORF_1	3135	+	1	430	1626	1197	0.7513	0.211114	0.996249
PB.77.14	PB.77.14_ORF_1	3431	+	3	366	1922	1557	0.7033	0.185839	0.999658
PB.77.23	PB.77.23_ORF_1	3313	+	3	321	1805	1485	0.7033	0.193544	0.999444
PB.78.1	PB.78.1_ORF_3	241	+	1	154	189	36	1.223	0.21931	0.13968
PB.81.2	PB.81.2_ORF_1	2505	+	1	235	696	462	0.6848	0.28193	0.612641
PB.83.3	PB.83.3_ORF_1	4723	+	2	14	1411	1398	1.1136	0.243097	0.99959
PB.84.1	PB.84.1_ORF_1	2238	+	3	834	1808	975	1.1583	0.392219	0.995922
PB.84.3	PB.84.3_ORF_1	1737	+	1	625	1533	909	0.9365	0.295867	0.985616
PB.84.4	PB.84.4_ORF_1	4604	+	3	264	644	381	0.9626	0.177766	0.478918
PB.85.5	PB.85.5_ORF_1	2381	+	3	177	1580	1404	1.077	0.162505	0.999447
PB.85.6	PB.85.6_ORF_1	2321	+	3	198	1520	1323	1.0945	0.168388	0.999065
PB.86.1	PB.86.1_ORF_2	1494	+	3	33	347	315	0.8554	0.151308	0.310983
PB.87.2	PB.87.2_ORF_1	5514	+	3	384	4904	4521	0.8273	0.0134972	1
PB.87.3	PB.87.3_ORF_1	4945	+	2	404	4336	3933	0.8273	0.0126531	1
PB.87.5	PB.87.5_ORF_1	4914	+	1	301	4311	4011	0.8261	0.0163064	1
PB.87.4	PB.87.4_ORF_1	5600	+	3	399	4997	4599	0.8261	0.0166687	1
PB.87.6	PB.87.6_ORF_1	1843	+	2	413	1648	1236	0.8666	0.0496332	0.995712
PB.88.3	PB.88.3_ORF_1	4130	+	2	107	3427	3321	1.1347	0.0935592	1
PB.88.4	PB.88.4_ORF_1	4162	+	2	107	3460	3354	1.1671	0.0909959	1
PB.88.5	PB.88.5_ORF_1	4238	+	1	127	3537	3411	1.2581	0.0957772	1
PB.90.5	PB.90.5_ORF_1	2041	+	3	1248	1568	321	1.2186	-0.119812	0.231825
PB.90.30	PB.90.30_ORF_4	690	+	2	173	217	45	1.195	0.0535859	0.0763415
PB.91.1	PB.91.1_ORF_1	557	+	3	135	527	393	1.021	-0.241109	0.181355
PB.92.4	PB.92.4_ORF_1	5360	+	1	184	1797	1614	0.9667	0.176263	0.999849
PB.92.14	PB.92.14_ORF_1	5273	+	1	313	1716	1404	0.8164	0.162223	0.999039
PB.93.7	PB.93.7_ORF_1	2981	+	1	904	2364	1461	1.0026	0.130739	0.999514
PB.93.8	PB.93.8_ORF_1	2866	+	3	291	2249	1959	0.8924	0.109029	0.999982
PB.93.9	PB.93.9_ORF_1	3250	+	3	675	2633	1959	0.8924	0.109029	0.999982
PB.93.4	PB.93.4_ORF_1	4431	+	2	11	3814	3804	0.5823	0.0687179	1
PB.93.16	PB.93.16_ORF_1	3053	+	2	479	2437	1959	0.8924	0.109029	0.999982
PB.93.20	PB.93.20_ORF_1	2854	+	2	284	2242	1959	0.8924	0.109029	0.999982
PB.99.1	PB.99.1_ORF_1	3078	+	3	705	1589	885	0.553	-0.0219044	0.881864
PB.100.5	PB.100.5_ORF_1	5223	+	1	577	4527	3951	0.9296	0.132512	1
PB.100.15	PB.100.15_ORF_1	1208	+	2	35	148	114	0.7042	0.22513	0.0980837
PB.101.5	PB.101.5_ORF_1	4073	+	1	655	1176	522	0.9316	0.0831653	0.622719
PB.101.10	PB.101.10_ORF_1	3404	+	3	1263	1784	522	0.9316	0.0831653	0.626384
PB.101.12	PB.101.12_ORF_1	2962	+	2	827	1348	522	0.9316	0.0831653	0.628797
PB.102.1	PB.102.1_ORF_1	318	+	3	51	317	267	0.6615	-0.0127541	0.104724
PB.103.2	PB.103.2_ORF_1	2273	+	1	199	1248	1050	0.9826	0.251113	0.994147
PB.103.3	PB.103.3_ORF_1	3226	+	1	163	438	276	1.0566	0.243098	0.409031
PB.104.1	PB.104.1_ORF_1	1340	+	3	303	458	156	0.9551	-0.0170456	0.0800088
PB.105.1	PB.105.1_ORF_1	1952	+	1	160	1677	1518	1.1257	0.318815	0.999884
PB.107.1	PB.107.1_ORF_3	459	+	1	400	459	60	0.9119	0.216223	0.0961259
PB.106.3	PB.106.3_ORF_1	4411	+	2	710	1243	534	0.8184	0.149771	0.655115
PB.106.6	PB.106.6_ORF_3	2368	+	3	423	629	207	1.0465	0.283025	0.331504
PB.106.5	PB.106.5_ORF_1	4304	+	3	423	1136	714	1.09	0.231062	0.941613
PB.106.8	PB.106.8_ORF_1	2500	+	1	469	1182	714	1.09	0.231062	0.943888
PB.106.9	PB.106.9_ORF_1	4247	+	2	365	1078	714	1.09	0.231062	0.941686
PB.109.1	PB.109.1_ORF_1	1829	+	3	336	707	372	1.234	0.358586	0.761247
PB.109.2	PB.109.2_ORF_1	1965	+	2	212	844	633	1.3132	0.441618	0.971435
PB.110.1	PB.110.1_ORF_1	3991	+	1	205	3375	3171	0.897	0.0863153	1
PB.110.4	PB.110.4_ORF_1	3764	+	3	462	3149	2688	0.8053	0.0856584	1
PB.110.3	PB.110.3_ORF_1	3939	+	2	98	3262	3165	0.9868	0.0842089	1
PB.110.5	PB.110.5_ORF_1	3459	+	2	221	2848	2628	0.8287	0.0928617	1
PB.110.7	PB.110.7_ORF_1	3601	+	2	77	3190	3114	0.7482	0.0753439	1
PB.110.15	PB.110.15_ORF_1	6315	+	1	205	1884	1680	1.0045	0.0909291	0.999873
PB.112.2	PB.112.2_ORF_1	2248	+	3	102	947	846	0.9427	0.227661	0.970495
PB.112.9	PB.112.9_ORF_1	2253	+	1	283	597	315	0.8955	0.262114	0.429067
PB.112.10	PB.112.10_ORF_1	2218	+	1	265	924	660	0.9604	0.217837	0.89515
PB.112.4	PB.112.4_ORF_1	2625	+	3	486	1331	846	0.9427	0.227661	0.970242
PB.112.5	PB.112.5_ORF_1	2522	+	2	383	1228	846	0.9427	0.227661	0.970311
PB.112.7	PB.112.7_ORF_1	2361	+	3	222	1067	846	0.9427	0.227661	0.970419
PB.112.15	PB.112.15_ORF_1	2520	+	3	723	1229	507	1.1278	0.180911	0.767395
PB.113.5	PB.113.5_ORF_1	4539	+	3	210	4538	4329	1.1086	0.323323	1
PB.113.6	PB.113.6_ORF_1	5792	+	3	90	5792	5703	1.2081	0.36089	1
PB.113.12	PB.113.12_ORF_1	2996	+	1	31	2994	2964	1.169	0.326586	1
PB.113.29	PB.113.29_ORF_1	6337	+	3	117	5279	5163	1.1862	0.414504	1
PB.113.40	PB.113.40_ORF_1	5420	+	2	32	4357	4326	1.2278	0.393056	1
PB.115.1	PB.115.1_ORF_1	1387	+	1	25	567	543	1.1814	0.430795	0.930942
PB.116.1	PB.116.1_ORF_1	5791	+	1	37	912	876	1.2518	0.50559	0.995218
PB.116.7	PB.116.7_ORF_2	2677	+	1	415	624	210	0.772	-0.114295	0.0561519
PB.116.10	PB.116.10_ORF_1	1492	+	3	387	1007	621	1.1823	0.474911	0.965898
PB.117.1	PB.117.1_ORF_1	494	+	1	49	363	315	0.7693	0.363557	0.48388
PB.118.2	PB.118.2_ORF_1	3974	+	1	82	2424	2343	0.6626	0.23736	0.999999
PB.118.1	PB.118.1_ORF_1	5399	+	1	82	2424	2343	0.6626	0.23736	0.999999
PB.119.2	PB.119.2_ORF_1	6233	+	1	43	5310	5268	0.7885	0.268305	1
PB.119.3	PB.119.3_ORF_1	6516	+	2	41	5608	5568	0.7885	0.266553	1
PB.119.7	PB.119.7_ORF_1	2608	+	1	58	1701	1644	1.2099	0.523174	0.999982
PB.119.9	PB.119.9_ORF_1	4031	+	1	142	573	432	0.747	0.421868	0.709735
PB.119.10	PB.119.10_ORF_1	2959	+	1	142	2052	1911	1.1052	0.514597	0.999997
PB.119.11	PB.119.11_ORF_1	2954	+	3	138	1859	1722	1.0279	0.495172	0.999984
PB.119.13	PB.119.13_ORF_1	3546	+	2	134	2065	1932	1.1052	0.507371	0.999997
PB.119.14	PB.119.14_ORF_1	2834	+	3	168	1925	1758	1.1721	0.464688	0.999989
PB.119.16	PB.119.16_ORF_1	2999	+	1	385	1683	1299	1.0602	0.392693	0.999518
PB.119.17	PB.119.17_ORF_2	3070	+	3	342	1064	723	1.2791	0.570792	0.990194
PB.119.18	PB.119.18_ORF_1	2701	+	1	328	1572	1245	1.103	0.516215	0.999606
PB.119.26	PB.119.26_ORF_1	2611	+	1	316	1209	894	1.2533	0.546888	0.996711
PB.119.22	PB.119.22_ORF_1	3046	+	3	687	2141	1455	1.2731	0.529378	0.99994
PB.119.25	PB.119.25_ORF_1	2656	+	1	316	1749	1434	1.2731	0.539335	0.999933
PB.119.21	PB.119.21_ORF_1	3161	+	1	316	1365	1050	1.2047	0.475867	0.998416
PB.119.23	PB.119.23_ORF_1	2905	+	1	316	1611	1296	1.0602	0.392147	0.999508
PB.119.19	PB.119.19_ORF_1	3621	+	3	1875	2684	810	1.1979	0.429601	0.989031
PB.119.28	PB.119.28_ORF_1	3221	+	2	1253	2314	1062	1.2853	0.476057	0.998748
PB.119.29	PB.119.29_ORF_1	3455	+	1	295	1749	1455	1.2731	0.529378	0.999939
PB.120.3	PB.120.3_ORF_1	5023	+	2	209	826	618	0.8034	0.230353	0.822742
PB.120.4	PB.120.4_ORF_1	4926	+	2	239	853	615	0.9238	0.18372	0.824756
PB.120.5	PB.120.5_ORF_1	5499	+	1	127	711	585	1.0757	0.223655	0.853809
PB.120.8	PB.120.8_ORF_1	4993	+	1	178	798	621	0.9862	0.218542	0.864016
PB.120.9	PB.120.9_ORF_6	4913	+	2	509	718	210	1.2367	0.190964	0.318239
PB.120.10	PB.120.10_ORF_1	4896	+	3	198	701	504	0.9602	0.240774	0.740689
PB.120.7	PB.120.7_ORF_1	4977	+	3	198	782	585	1.0757	0.223655	0.855325
PB.120.19	PB.120.19_ORF_1	4905	+	1	163	711	549	1.1011	0.240704	0.836966
PB.121.1	PB.121.1_ORF_1	3556	+	1	361	1026	666	0.8146	0.429096	0.939862
PB.121.2	PB.121.2_ORF_1	3413	+	3	219	884	666	0.8146	0.429096	0.94005
PB.121.4	PB.121.4_ORF_1	2912	+	3	120	407	288	0.8994	-0.00883888	0.16848
PB.121.5	PB.121.5_ORF_1	3255	+	1	118	744	627	0.6937	0.27772	0.836298
PB.121.8	PB.121.8_ORF_1	3371	+	1	178	843	666	0.8146	0.429096	0.940106
PB.121.10	PB.121.10_ORF_10	1865	+	1	1432	1500	69	1.19	0.0247263	0.0776525
PB.121.11	PB.121.11_ORF_1	3408	+	2	215	880	666	0.8146	0.429096	0.940057
PB.121.14	PB.121.14_ORF_1	3344	+	2	149	814	666	0.8146	0.429096	0.940141
PB.122.2	PB.122.2_ORF_1	3737	+	2	278	1513	1236	1.1882	0.60376	0.999743
PB.122.3	PB.122.3_ORF_2	5278	+	1	2446	3054	609	1.2445	0.676682	0.983846
PB.123.2	PB.123.2_ORF_1	6780	+	1	142	2583	2442	1.1527	0.291794	1
PB.123.10	PB.123.10_ORF_1	5571	+	2	176	4831	4656	1.1078	0.273713	1
PB.123.12	PB.123.12_ORF_1	5519	+	1	151	4782	4632	1.0662	0.273221	1
PB.124.1	PB.124.1_ORF_1	2671	+	1	208	972	765	1.0946	0.377934	0.978027
PB.125.2	PB.125.2_ORF_8	4995	+	3	4125	4274	150	0.944	0.0940055	0.105502
PB.125.3	PB.125.3_ORF_1	4624	+	2	80	1852	1773	0.8975	0.325448	0.999971
PB.125.4	PB.125.4_ORF_1	4503	+	1	436	1731	1296	0.7743	0.269069	0.998563
PB.125.1	PB.125.1_ORF_1	5787	+	2	1145	3013	1869	0.6565	0.260996	0.999969
PB.126.2	PB.126.2_ORF_1	4722	+	2	407	2821	2415	0.9787	0.262849	1
PB.126.3	PB.126.3_ORF_1	4625	+	1	91	2724	2634	1.0879	0.276239	1
PB.126.4	PB.126.4_ORF_1	4269	+	2	275	2368	2094	0.9488	0.234115	0.999996
PB.126.9	PB.126.9_ORF_1	4701	+	3	90	2801	2712	1.0697	0.268029	1
PB.126.10	PB.126.10_ORF_1	4685	+	2	371	2785	2415	0.9787	0.262849	1
PB.126.11	PB.126.11_ORF_1	4646	+	2	410	2746	2337	0.9969	0.27193	0.999999
PB.126.13	PB.126.13_ORF_1	4615	+	2	332	2746	2415	0.9787	0.262849	1
PB.126.14	PB.126.14_ORF_1	4564	+	2	359	2695	2337	0.9969	0.27193	0.999999
PB.126.20	PB.126.20_ORF_2	2176	+	1	94	312	219	0.9275	0.259436	0.283318
PB.127.1	PB.127.1_ORF_1	6662	+	1	25	1101	1077	1.0794	0.344291	0.996946
PB.127.2	PB.127.2_ORF_1	6629	+	1	25	1068	1044	1.1374	0.340904	0.996477
PB.127.11	PB.127.11_ORF_1	2160	+	1	25	984	960	1.0002	0.362944	0.993159
PB.127.15	PB.127.15_ORF_2	1375	+	2	2	202	201	0.9272	0.269426	0.269147
PB.127.17	PB.127.17_ORF_1	2100	+	1	25	930	906	0.9768	0.307403	0.986863
PB.127.18	PB.127.18_ORF_1	1513	+	1	25	396	372	1.0986	0.0630812	0.427252
PB.128.1	PB.128.1_ORF_1	3678	+	2	449	1579	1131	1.3108	0.521511	0.999391
PB.128.2	PB.128.2_ORF_1	3405	+	2	272	1420	1149	1.2772	0.534993	0.999464
PB.129.1	PB.129.1_ORF_1	1939	+	2	11	589	579	1.2203	0.475977	0.957107
PB.130.1	PB.130.1_ORF_1	2651	+	3	39	335	297	0.7343	0.270994	0.334404
PB.130.2	PB.130.2_ORF_1	1826	+	2	56	607	552	0.8283	0.413171	0.872941
PB.130.3	PB.130.3_ORF_1	1848	+	2	44	547	504	0.8145	0.32675	0.768759
PB.130.6	PB.130.6_ORF_1	1049	+	3	33	329	297	0.7343	0.270994	0.342786
PB.131.3	PB.131.3_ORF_1	3621	+	2	233	2737	2505	1.01	0.35275	1
PB.131.2	PB.131.2_ORF_1	3823	+	3	435	2939	2505	1.01	0.35275	1
PB.131.6	PB.131.6_ORF_1	3457	+	1	4	2574	2571	0.9776	0.34436	1
PB.131.5	PB.131.5_ORF_1	3653	+	2	266	2770	2505	1.01	0.35275	1
PB.132.2	PB.132.2_ORF_9	1662	+	3	990	1079	90	1.1746	0.147638	0.136519
PB.132.3	PB.132.3_ORF_1	2510	+	2	17	406	390	0.9429	0.27108	0.592515
PB.132.6	PB.132.6_ORF_1	999	+	3	687	923	237	0.7701	0.220176	0.22725
PB.132.8	PB.132.8_ORF_1	693	+	3	381	617	237	0.7701	0.220176	0.228508
PB.133.2	PB.133.2_ORF_1	3313	+	2	443	1351	909	1.1892	0.446891	0.994922
PB.133.3	PB.133.3_ORF_1	3366	+	1	799	1404	606	1.245	0.450913	0.961215
PB.133.1	PB.133.1_ORF_1	3543	+	3	123	566	444	1.2614	0.49043	0.902829
PB.133.10	PB.133.10_ORF_1	3188	+	1	97	1227	1131	1.1938	0.4691	0.999072
PB.133.11	PB.133.11_ORF_1	3263	+	1	121	1158	1038	1.229	0.441954	0.998099
PB.133.14	PB.133.14_ORF_1	3438	+	3	873	1478	606	1.245	0.450913	0.961153
PB.133.20	PB.133.20_ORF_1	2268	+	2	395	1393	999	1.209	0.459662	0.997626
PB.133.29	PB.133.29_ORF_1	1960	+	3	90	1088	999	1.209	0.459662	0.997643
PB.133.27	PB.133.27_ORF_1	2166	+	2	296	1294	999	1.209	0.459662	0.997631
PB.133.26	PB.133.26_ORF_1	2092	+	3	111	1220	1110	1.1476	0.46079	0.998814
PB.134.5	PB.134.5_ORF_1	7120	+	1	3640	6393	2754	0.6547	0.200356	1
PB.134.16	PB.134.16_ORF_1	4171	+	3	3066	3488	423	1.072	0.0294568	0.456588
PB.134.12	PB.134.12_ORF_1	6637	+	2	284	5917	5634	0.7939	0.144392	1
PB.134.13	PB.134.13_ORF_1	6601	+	2	293	5881	5589	0.7939	0.145051	1
PB.135.2	PB.135.2_ORF_1	5691	+	2	398	3217	2820	1.161	0.403676	1
PB.135.3	PB.135.3_ORF_1	4182	+	3	393	3377	2985	1.167	0.386318	1
PB.135.5	PB.135.5_ORF_1	5660	+	1	385	3186	2802	1.1286	0.406628	1
PB.135.6	PB.135.6_ORF_1	5790	+	2	380	3316	2937	1.0587	0.392809	1
PB.135.9	PB.135.9_ORF_15	2859	+	2	1838	1882	45	1.1111	0.258405	0.13442
PB.135.12	PB.135.12_ORF_1	10339	+	3	369	3236	2868	1.1808	0.396738	1
PB.136.2	PB.136.2_ORF_20	3794	+	2	263	322	60	0.9034	0.249265	0.0997804
PB.136.3	PB.136.3_ORF_8	3936	+	2	110	253	144	0.953	0.228503	0.16946
PB.137.1	PB.137.1_ORF_1	2275	+	1	127	813	687	0.7885	0.100131	0.823035
PB.137.2	PB.137.2_ORF_1	1197	+	3	252	1031	780	1.0138	0.130722	0.941443
PB.137.3	PB.137.3_ORF_1	2537	+	3	315	1076	762	0.8013	0.0845773	0.884153
PB.137.4	PB.137.4_ORF_1	2462	+	3	315	1001	687	0.7885	0.100131	0.822397
PB.137.5	PB.137.5_ORF_1	1259	+	3	315	1094	780	1.0138	0.130722	0.941363
PB.137.6	PB.137.6_ORF_1	1049	+	2	104	883	780	1.0138	0.130722	0.941634
PB.137.7	PB.137.7_ORF_1	1075	+	1	130	909	780	1.0138	0.130722	0.9416
PB.138.1	PB.138.1_ORF_1	7264	+	1	340	1947	1608	1.0748	0.213443	0.999884
PB.138.4	PB.138.4_ORF_1	7178	+	1	1030	1902	873	1.2195	0.309404	0.988131
PB.138.6	PB.138.6_ORF_3	3249	+	2	332	484	153	0.9402	0.147536	0.134319
PB.140.1	PB.140.1_ORF_1	4953	+	2	842	4372	3531	0.914	0.292609	1
PB.140.19	PB.140.19_ORF_1	1165	+	1	181	585	405	1.0137	0.282306	0.666325
PB.140.7	PB.140.7_ORF_1	4543	+	1	352	3963	3612	0.914	0.290368	1
PB.140.6	PB.140.6_ORF_1	4584	+	3	477	4004	3528	0.914	0.292454	1
PB.140.8	PB.140.8_ORF_1	4345	+	1	70	3765	3696	0.9392	0.278398	1
PB.140.4	PB.140.4_ORF_1	7285	+	1	3679	6705	3027	0.9378	0.278506	1
PB.140.9	PB.140.9_ORF_1	4400	+	2	290	3820	3531	0.914	0.292609	1
PB.140.5	PB.140.5_ORF_1	4888	+	1	778	4308	3531	0.914	0.292609	1
PB.140.22	PB.140.22_ORF_1	4304	+	3	195	3725	3531	0.914	0.292609	1
PB.140.25	PB.140.25_ORF_1	4386	+	2	212	3808	3597	0.914	0.288727	1
PB.140.24	PB.140.24_ORF_1	4784	+	1	676	4206	3531	0.914	0.292609	1
PB.140.29	PB.140.29_ORF_1	4681	+	2	581	4108	3528	0.914	0.292454	1
PB.140.28	PB.140.28_ORF_1	4786	+	2	710	4213	3504	0.914	0.291454	1
PB.141.1	PB.141.1_ORF_1	3068	+	3	75	2768	2694	1.1196	0.244078	1
PB.141.2	PB.141.2_ORF_1	3943	+	3	33	1271	1239	1.0198	0.107116	0.997375
PB.141.3	PB.141.3_ORF_1	3722	+	3	591	1229	639	0.8024	0.132777	0.788545
PB.142.1	PB.142.1_ORF_1	3014	+	2	2525	2896	372	0.5187	-0.102096	0.110866
PB.143.1	PB.143.1_ORF_1	1488	+	2	131	1252	1122	1.0315	0.184305	0.995892
PB.143.2	PB.143.2_ORF_1	1861	+	2	503	1624	1122	1.0315	0.184305	0.995856
PB.144.1	PB.144.1_ORF_1	1194	+	1	67	816	750	0.817	0.0947829	0.885752
PB.145.2	PB.145.2_ORF_1	707	+	2	152	634	483	1.0837	0.195393	0.738854
PB.145.3	PB.145.3_ORF_1	624	+	1	70	552	483	1.0837	0.195393	0.739228
PB.145.6	PB.145.6_ORF_1	1051	+	1	496	978	483	1.0837	0.195393	0.7373
PB.145.4	PB.145.4_ORF_1	3970	+	2	3413	3895	483	1.0837	0.195393	0.723878
PB.145.8	PB.145.8_ORF_1	2270	+	2	1715	2197	483	1.0837	0.195393	0.731746
PB.146.2	PB.146.2_ORF_1	5005	+	3	54	734	681	1.1451	0.251719	0.937784
PB.146.1	PB.146.1_ORF_1	5098	+	3	147	827	681	1.1451	0.251719	0.937657
PB.146.4	PB.146.4_ORF_1	3237	+	3	84	764	681	1.1451	0.251719	0.940151
PB.146.15	PB.146.15_ORF_1	2468	+	3	54	314	261	1.1394	0.33392	0.516696
PB.146.16	PB.146.16_ORF_1	2551	+	3	147	407	261	1.1394	0.33392	0.516211
PB.146.17	PB.146.17_ORF_1	3093	+	1	118	684	567	1.2282	0.248829	0.888712
PB.146.18	PB.146.18_ORF_1	3065	+	2	101	667	567	1.2282	0.248829	0.888777
PB.147.3	PB.147.3_ORF_1	1301	+	2	167	1300	1134	1.1412	0.406426	0.998763
PB.147.15	PB.147.15_ORF_1	3032	+	2	593	2722	2130	1.0556	0.211159	0.999997
PB.147.21	PB.147.21_ORF_1	3912	+	3	387	2000	1614	0.9741	0.128165	0.999825
PB.148.1	PB.148.1_ORF_1	4359	+	2	311	4060	3750	0.9768	0.109474	1
PB.148.4	PB.148.4_ORF_1	4120	+	2	80	3829	3750	0.9768	0.109474	1
PB.148.5	PB.148.5_ORF_1	2170	+	2	224	1675	1452	0.7724	0.0623904	0.998969
PB.148.7	PB.148.7_ORF_1	1778	+	2	179	1396	1218	0.8874	0.0643954	0.995585
PB.151.2	PB.151.2_ORF_1	5980	+	3	174	3857	3684	0.7632	0.353216	1
PB.151.10	PB.151.10_ORF_1	6036	+	2	152	3916	3765	0.7632	0.348051	1
PB.150.1	PB.150.1_ORF_1	1691	+	3	21	452	432	1.0216	0.0897058	0.52533
PB.152.15	PB.152.15_ORF_1	6778	+	3	165	2429	2265	1.1165	0.322164	0.999999
PB.153.2	PB.153.2_ORF_1	3068	+	3	375	1445	1071	1.2409	0.32677	0.997665
PB.153.1	PB.153.1_ORF_1	3208	+	3	363	1001	639	1.2753	0.292211	0.945808
PB.153.3	PB.153.3_ORF_1	3110	+	3	363	1487	1125	1.2409	0.328401	0.998427
PB.153.10	PB.153.10_ORF_1	4586	+	2	1841	2965	1125	1.2409	0.328401	0.998371
PB.153.12	PB.153.12_ORF_1	3096	+	3	351	1475	1125	1.2409	0.328401	0.998427
PB.155.1	PB.155.1_ORF_1	1848	+	2	71	793	723	1.2877	0.476968	0.986291
PB.155.2	PB.155.2_ORF_1	4922	+	3	3957	4565	609	1.1278	0.220777	0.884586
PB.155.3	PB.155.3_ORF_1	1372	+	2	407	1015	609	1.1278	0.220777	0.892788
PB.156.1	PB.156.1_ORF_1	3877	+	3	357	2648	2292	0.8487	0.239954	0.999999
PB.156.4	PB.156.4_ORF_1	5247	+	3	2403	2894	492	0.6073	-0.124719	0.232211
PB.156.5	PB.156.5_ORF_1	3944	+	1	265	2715	2451	0.9519	0.266487	1
PB.156.9	PB.156.9_ORF_1	4289	+	1	610	3060	2451	0.9519	0.266487	1
PB.158.2	PB.158.2_ORF_1	980	+	1	28	405	378	1.23	0.533817	0.873433
PB.158.4	PB.158.4_ORF_1	1171	+	2	221	598	378	1.23	0.533817	0.872938
PB.159.1	PB.159.1_ORF_1	4444	+	1	190	3594	3405	1.2686	0.418634	1
PB.159.7	PB.159.7_ORF_1	3821	+	2	179	3076	2898	1.2944	0.439985	1
PB.159.8	PB.159.8_ORF_1	3571	+	1	190	3210	3021	1.2926	0.43078	1
PB.160.3	PB.160.3_ORF_1	3169	+	1	43	1560	1518	1.1132	0.301122	0.999869
PB.161.1	PB.161.1_ORF_1	2487	+	3	132	1316	1185	1.0832	0.272493	0.998305
PB.161.3	PB.161.3_ORF_1	2012	+	1	190	678	489	1.1158	0.176753	0.738139
PB.162.2	PB.162.2_ORF_1	5801	+	1	244	1110	867	1.1553	0.366433	0.989276
PB.165.1	PB.165.1_ORF_1	1412	+	3	168	1400	1233	0.7872	0.135202	0.996454
PB.167.1	PB.167.1_ORF_1	4872	+	1	346	2067	1722	0.8231	0.108461	0.999882
PB.167.2	PB.167.2_ORF_1	5298	+	1	952	2526	1575	0.8837	0.115785	0.999701
PB.168.1	PB.168.1_ORF_1	4062	+	3	231	1955	1725	1.019	0.19758	0.999945
PB.169.1	PB.169.1_ORF_1	3857	+	3	330	2723	2394	1.0748	0.246312	1
PB.170.1	PB.170.1_ORF_1	4551	+	1	835	3279	2445	1.2384	0.333297	1
PB.171.1	PB.171.1_ORF_1	3974	+	3	69	1469	1401	1.1663	0.249413	0.999652
PB.173.5	PB.173.5_ORF_2	465	+	2	182	286	105	0.9959	0.0660442	0.0851593
PB.173.4	PB.173.4_ORF_1	579	+	2	203	400	198	0.881	-0.0056305	0.0986339
PB.173.3	PB.173.3_ORF_2	769	+	3	60	224	165	1.1283	0.0955946	0.170611
PB.173.2	PB.173.2_ORF_1	795	+	1	133	297	165	1.1283	0.0955946	0.170525
PB.173.14	PB.173.14_ORF_3	549	+	1	268	372	105	0.9959	0.0660442	0.0850066
PB.173.10	PB.173.10_ORF_3	608	+	3	327	431	105	0.9959	0.0660442	0.0848994
PB.173.9	PB.173.9_ORF_1	655	+	2	281	478	198	0.881	-0.0056305	0.0984761
PB.173.13	PB.173.13_ORF_2	593	+	3	312	416	105	0.9959	0.0660442	0.0849266
PB.173.11	PB.173.11_ORF_1	618	+	3	117	239	123	1.0356	0.16992	0.148125
PB.172.2	PB.172.2_ORF_2	1424	+	2	41	223	183	0.7498	-0.00497577	0.0703186
PB.172.5	PB.172.5_ORF_1	2886	+	2	35	1318	1284	1.208	0.484918	0.999721
PB.172.9	PB.172.9_ORF_1	3044	+	3	2295	2576	282	0.8828	-0.204152	0.0778281
PB.174.1	PB.174.1_ORF_1	1541	+	2	200	598	399	0.4934	-0.155138	0.107495
PB.174.2	PB.174.2_ORF_2	512	+	3	108	197	90	0.7281	0.0608784	0.0473029
PB.175.2	PB.175.2_ORF_1	1368	+	1	10	1182	1173	0.702	0.187035	0.994831
PB.176.1	PB.176.1_ORF_1	3877	+	2	626	1747	1122	1.2237	0.364112	0.998539
PB.176.3	PB.176.3_ORF_1	1473	+	3	285	455	171	0.7431	0.287992	0.184793
PB.178.1	PB.178.1_ORF_1	5138	+	3	117	2699	2583	1.2746	0.369143	1
PB.178.7	PB.178.7_ORF_1	4944	+	2	119	2554	2436	1.2746	0.380089	1
PB.178.6	PB.178.6_ORF_1	5591	+	1	619	3201	2583	1.2746	0.369143	1
PB.178.12	PB.178.12_ORF_1	6800	+	2	107	2563	2457	1.2686	0.368758	1
PB.178.17	PB.178.17_ORF_1	4376	+	3	666	1988	1323	1.2548	0.385155	0.9997
PB.178.15	PB.178.15_ORF_1	5144	+	3	174	2756	2583	1.2746	0.369143	1
PB.178.16	PB.178.16_ORF_1	4810	+	2	530	2422	1893	1.2746	0.358965	0.999995
PB.178.21	PB.178.21_ORF_1	1580	+	3	123	866	744	1.3082	0.368778	0.982527
PB.177.1	PB.177.1_ORF_1	1346	+	2	224	541	318	0.8818	-0.00478324	0.204321
PB.179.2	PB.179.2_ORF_1	3408	+	1	16	714	699	1.1941	0.205761	0.941769
PB.179.3	PB.179.3_ORF_1	3738	+	1	553	1035	483	1.2183	0.158998	0.744734
PB.180.1	PB.180.1_ORF_1	1654	+	1	373	1212	840	0.9543	0.359492	0.98244
PB.181.1	PB.181.1_ORF_1	704	+	3	105	587	483	1.1745	0.444655	0.902742
PB.182.1	PB.182.1_ORF_1	6332	+	2	440	1582	1143	0.9882	0.510842	0.998869
PB.183.1	PB.183.1_ORF_1	898	+	3	294	740	447	1.0653	0.361285	0.805308
PB.184.4	PB.184.4_ORF_1	2651	+	1	79	1341	1263	1.1899	0.290064	0.99926
PB.184.8	PB.184.8_ORF_1	2059	+	1	82	1359	1278	1.1465	0.289744	0.999289
PB.184.12	PB.184.12_ORF_1	1860	+	1	22	1164	1143	1.1441	0.293313	0.998146
PB.185.4	PB.185.4_ORF_1	4631	+	1	76	3825	3750	0.9562	0.0217761	1
PB.185.11	PB.185.11_ORF_1	1639	+	1	181	834	654	0.996	0.0355969	0.807805
PB.186.1	PB.186.1_ORF_1	1613	+	1	661	1338	678	0.9941	-0.0564804	0.773752
PB.186.2	PB.186.2_ORF_1	1215	+	2	233	940	708	0.9459	-0.0441782	0.804721
PB.186.3	PB.186.3_ORF_1	1191	+	2	239	916	678	0.9941	-0.0564804	0.775473
PB.187.1	PB.187.1_ORF_2	2106	+	2	1130	1906	777	1.0817	0.185171	0.956204
PB.187.2	PB.187.2_ORF_1	1998	+	2	290	1798	1509	0.8993	0.165309	0.999647
PB.188.1	PB.188.1_ORF_1	3311	+	1	430	1938	1509	0.5843	0.00847258	0.998758
PB.188.2	PB.188.2_ORF_1	3361	+	1	481	1989	1509	0.5843	0.00847258	0.998757
PB.188.3	PB.188.3_ORF_1	3793	+	3	912	2420	1509	0.5843	0.00847258	0.998744
PB.189.1	PB.189.1_ORF_1	3575	+	2	479	3487	3009	1.0538	0.225641	1
PB.189.2	PB.189.2_ORF_1	3803	+	2	155	3667	3513	1.0484	0.214808	1
PB.190.1	PB.190.1_ORF_1	2944	+	3	225	1139	915	0.7413	0.0192146	0.939808
PB.191.1	PB.191.1_ORF_1	4783	+	1	118	4512	4395	1.2656	0.118739	1
PB.192.1	PB.192.1_ORF_1	4933	+	3	150	4643	4494	1.2638	0.0970728	1
PB.193.2	PB.193.2_ORF_1	2641	+	2	17	2509	2493	0.7197	0.0778179	0.999999
PB.194.1	PB.194.1_ORF_1	188	+	1	37	84	48	0.8109	0.0111877	0.0339799
PB.195.1	PB.195.1_ORF_1	3371	+	1	328	2040	1713	1.1579	0.160899	0.999947
PB.196.5	PB.196.5_ORF_1	5913	+	2	176	2677	2502	1.249	0.144034	1
PB.196.4	PB.196.4_ORF_1	5941	+	3	204	2705	2502	1.249	0.144034	1
PB.196.10	PB.196.10_ORF_1	5356	+	2	446	2947	2502	1.249	0.144034	1
PB.196.11	PB.196.11_ORF_1	5264	+	3	354	2855	2502	1.249	0.144034	1
PB.196.13	PB.196.13_ORF_1	5026	+	2	86	2617	2532	1.249	0.143031	1
PB.196.23	PB.196.23_ORF_1	5287	+	1	379	2880	2502	1.249	0.144034	1
PB.196.34	PB.196.34_ORF_6	3497	+	3	2709	2822	114	1.0083	-0.0325542	0.0595143
PB.196.35	PB.196.35_ORF_16	3146	+	1	2215	2286	72	1.0066	0.0260375	0.0563234
PB.198.1	PB.198.1_ORF_1	2559	+	3	1149	2273	1125	0.9367	0.155769	0.994482
PB.198.4	PB.198.4_ORF_1	4241	+	1	430	1554	1125	0.9367	0.155769	0.994262
PB.198.9	PB.198.9_ORF_1	3732	+	3	429	1490	1062	0.9232	0.16586	0.991237
PB.198.14	PB.198.14_ORF_1	4730	+	1	427	960	534	0.615	0.0815909	0.49428
PB.198.33	PB.198.33_ORF_1	3033	+	2	275	1531	1257	1.2165	0.515458	0.999705
PB.199.1	PB.199.1_ORF_1	2837	+	2	485	1081	597	0.8722	0.0068444	0.656717
PB.199.2	PB.199.2_ORF_1	2288	+	1	178	534	357	0.9727	-0.0851352	0.221052
PB.200.1	PB.200.1_ORF_1	4905	+	3	171	3494	3324	1.1073	0.276064	1
PB.200.2	PB.200.2_ORF_1	4984	+	3	171	3581	3411	1.0639	0.273081	1
PB.200.4	PB.200.4_ORF_1	2423	+	1	289	1047	759	1.0479	0.213656	0.952562
PB.200.7	PB.200.7_ORF_1	1647	+	3	168	464	297	1.1178	0.266892	0.50789
PB.201.1	PB.201.1_ORF_1	2589	+	3	96	2342	2247	0.9456	0.149165	0.999998
PB.202.1	PB.202.1_ORF_1	4166	+	1	292	2541	2250	1.2568	0.350535	1
PB.202.2	PB.202.2_ORF_1	2713	+	3	321	2459	2139	1.1809	0.349827	0.999999
PB.202.4	PB.202.4_ORF_1	4167	+	2	299	2548	2250	1.2568	0.350535	1
PB.202.5	PB.202.5_ORF_1	4138	+	1	262	2511	2250	1.2568	0.350535	1
PB.203.1	PB.203.1_ORF_1	4955	+	2	227	2251	2025	0.905	0.120092	0.999989
PB.203.3	PB.203.3_ORF_1	4832	+	2	794	2131	1338	1.0947	0.0621825	0.998627
PB.203.21	PB.203.21_ORF_1	4814	+	3	1071	2114	1044	0.9502	0.0616768	0.985189
PB.203.25	PB.203.25_ORF_1	4411	+	2	233	2044	1812	0.8239	0.0937639	0.999935
PB.204.1	PB.204.1_ORF_1	3582	+	3	201	1661	1461	0.8074	0.220556	0.999509
PB.205.1	PB.205.1_ORF_2	3345	+	2	680	1270	591	0.8195	0.130581	0.731338
PB.206.7	PB.206.7_ORF_1	4565	+	2	146	2530	2385	0.9624	0.1871	0.999999
PB.206.6	PB.206.6_ORF_1	4859	+	1	415	2631	2217	0.9948	0.182393	0.999998
PB.206.9	PB.206.9_ORF_1	3463	+	3	390	2606	2217	0.9948	0.182393	0.999998
PB.206.5	PB.206.5_ORF_1	4885	+	3	441	2657	2217	0.9948	0.182393	0.999998
PB.206.11	PB.206.11_ORF_1	4781	+	1	364	2748	2385	0.9624	0.1871	0.999999
PB.206.13	PB.206.13_ORF_1	3213	+	3	396	989	594	1.0059	0.171546	0.823508
PB.206.22	PB.206.22_ORF_1	5775	+	1	397	2724	2328	0.9948	0.163333	0.999999
PB.206.30	PB.206.30_ORF_1	2290	+	3	390	2078	1689	1.0445	0.179475	0.99993
PB.208.6	PB.208.6_ORF_1	1857	+	1	421	1611	1191	1.207	0.307386	0.998898
PB.209.1	PB.209.1_ORF_1	3654	+	2	86	322	237	0.7658	0.093061	0.140198
PB.209.3	PB.209.3_ORF_1	1705	+	3	66	1223	1158	0.9495	0.0915807	0.994588
PB.210.3	PB.210.3_ORF_1	1054	+	1	394	714	321	1.0091	0.397678	0.634408
PB.211.1	PB.211.1_ORF_1	3048	+	1	151	2904	2754	0.9574	0.0673105	1
PB.211.2	PB.211.2_ORF_1	3246	+	2	350	3103	2754	0.9574	0.0673105	1
PB.212.1	PB.212.1_ORF_1	1822	+	2	86	547	462	0.8364	-0.0387565	0.36475
PB.213.4	PB.213.4_ORF_1	1826	+	1	220	1464	1245	1.0116	-0.0192645	0.995934
PB.213.5	PB.213.5_ORF_1	1741	+	3	648	1301	654	0.8699	-0.00276409	0.739251
PB.214.1	PB.214.1_ORF_1	3010	+	1	397	2100	1704	0.9185	0.000742112	0.999832
PB.214.4	PB.214.4_ORF_1	931	+	1	391	843	453	1.048	0.0266528	0.515497
PB.214.5	PB.214.5_ORF_1	2344	+	2	374	2257	1884	0.9707	0.00349797	0.99996
PB.215.1	PB.215.1_ORF_1	3257	+	3	165	1283	1119	0.731	0.0476598	0.986746
PB.215.2	PB.215.2_ORF_1	2537	+	3	417	1151	735	0.7674	0.0542893	0.838978
PB.217.3	PB.217.3_ORF_1	7080	+	3	297	5033	4737	0.8672	0.26856	1
PB.218.2	PB.218.2_ORF_1	4581	+	1	58	2706	2649	0.9036	0.158894	1
PB.219.5	PB.219.5_ORF_1	8078	+	1	154	2922	2769	0.809	0.0152282	1
PB.220.2	PB.220.2_ORF_1	6098	+	3	186	3167	2982	1.0812	0.224139	1
PB.220.3	PB.220.3_ORF_1	7407	+	3	177	3401	3225	1.141	0.21121	1
PB.221.5	PB.221.5_ORF_1	6112	+	3	36	3950	3915	1.0576	0.125987	1
PB.221.32	PB.221.32_ORF_1	5744	+	1	1963	5439	3477	1.0628	0.100311	1
PB.221.33	PB.221.33_ORF_1	6058	+	1	2281	5757	3477	1.0628	0.100311	1
PB.221.43	PB.221.43_ORF_1	1553	+	2	524	1552	1029	1.1561	0.107424	0.991297
PB.223.1	PB.223.1_ORF_2	1833	+	1	268	450	183	0.8463	0.237985	0.194889
PB.222.1	PB.222.1_ORF_1	1644	+	1	25	753	729	0.6572	-0.0415051	0.737228
PB.222.5	PB.222.5_ORF_17	2466	+	3	1623	1673	51	1.2788	0.639852	0.515364
PB.222.7	PB.222.7_ORF_12	1703	+	3	1650	1703	54	0.9543	0.0404588	0.0495876
PB.225.1	PB.225.1_ORF_1	2261	+	3	87	1808	1722	1.0828	0.19524	0.999952
PB.225.14	PB.225.14_ORF_1	2852	+	1	679	2400	1722	1.0828	0.19524	0.999951
PB.225.13	PB.225.13_ORF_1	2137	+	3	60	1685	1626	1.0449	0.190976	0.999895
PB.225.11	PB.225.11_ORF_1	2403	+	2	230	1951	1722	1.0828	0.19524	0.999952
PB.225.12	PB.225.12_ORF_1	2247	+	2	74	1795	1722	1.0828	0.19524	0.999952
PB.224.1	PB.224.1_ORF_1	960	+	2	455	763	309	0.9352	0.0594784	0.258575
PB.227.2	PB.227.2_ORF_1	2791	+	1	22	699	678	0.9301	-0.0327604	0.764957
PB.227.7	PB.227.7_ORF_1	1195	+	2	137	718	582	0.9538	-0.0951055	0.577801
PB.229.1	PB.229.1_ORF_1	3736	+	3	501	2081	1581	0.8236	0.204572	0.999785
PB.229.2	PB.229.2_ORF_1	3103	+	1	355	1455	1101	0.7841	0.226277	0.993392
PB.229.6	PB.229.6_ORF_1	3655	+	2	506	2008	1503	0.8439	0.223743	0.999665
PB.229.7	PB.229.7_ORF_1	3462	+	2	683	1816	1134	0.7919	0.246779	0.995231
PB.228.1	PB.228.1_ORF_3	1968	+	1	322	465	144	0.9214	0.0552004	0.0902332
PB.228.2	PB.228.2_ORF_1	1144	+	3	468	866	399	0.5875	-0.0984054	0.154419
PB.230.1	PB.230.1_ORF_1	6859	+	3	60	1820	1761	0.8002	0.241878	0.999944
PB.231.1	PB.231.1_ORF_8	693	+	2	551	589	39	1.0656	0.0890971	0.0671099
PB.233.1	PB.233.1_ORF_1	1350	+	3	39	989	951	1.3011	0.436491	0.996958
PB.235.1	PB.235.1_ORF_1	5660	+	3	57	3050	2994	1.1399	0.251348	1
PB.237.4	PB.237.4_ORF_1	3520	+	3	219	719	501	1.2202	0.556005	0.944402
PB.237.2	PB.237.2_ORF_1	5144	+	1	142	2343	2202	1.2667	0.374352	0.999999
PB.237.9	PB.237.9_ORF_1	3977	+	3	117	1178	1062	1.1674	0.454336	0.998267
PB.237.8	PB.237.8_ORF_1	6410	+	3	1410	3611	2202	1.2667	0.374352	0.999999
PB.236.1	PB.236.1_ORF_1	2422	+	1	325	660	336	0.7057	-0.074351	0.133926
PB.236.2	PB.236.2_ORF_3	1247	+	2	278	352	75	0.851	-0.163827	0.0214931
PB.236.3	PB.236.3_ORF_5	2345	+	1	307	393	87	1.0635	0.158175	0.114493
PB.236.4	PB.236.4_ORF_8	2657	+	1	622	708	87	1.0635	0.158175	0.113756
PB.236.6	PB.236.6_ORF_2	3157	+	3	1248	1409	162	0.8137	0.0913912	0.0944044
PB.238.1	PB.238.1_ORF_1	3120	+	1	460	1266	807	0.7209	-0.0266257	0.850598
PB.238.3	PB.238.3_ORF_1	3181	+	3	519	1325	807	0.7209	-0.0266257	0.850416
PB.238.4	PB.238.4_ORF_1	3000	+	2	41	1138	1098	0.8646	0.133818	0.991551
PB.238.5	PB.238.5_ORF_1	3279	+	1	619	1425	807	0.7209	-0.0266257	0.850125
PB.240.1	PB.240.1_ORF_1	1164	+	3	21	911	891	0.7276	0.105433	0.949958
PB.240.2	PB.240.2_ORF_1	1267	+	3	474	1016	543	0.7038	0.123707	0.613089
PB.240.3	PB.240.3_ORF_1	1188	+	1	397	939	543	0.7038	0.123707	0.613527
PB.240.4	PB.240.4_ORF_1	1754	+	1	775	1506	732	0.7091	0.097903	0.847765
PB.239.2	PB.239.2_ORF_1	3601	+	2	515	1390	876	0.705	0.221137	0.961186
PB.241.2	PB.241.2_ORF_1	2706	+	2	467	2203	1737	1.1024	0.271334	0.999969
PB.241.3	PB.241.3_ORF_1	2502	+	1	268	2001	1734	1.115	0.269971	0.999969
PB.241.5	PB.241.5_ORF_1	1318	+	1	727	978	252	1.1568	0.0682538	0.264037
PB.241.6	PB.241.6_ORF_1	2306	+	2	281	1807	1527	1.115	0.289443	0.999874
PB.241.7	PB.241.7_ORF_1	3937	+	3	273	2006	1734	1.115	0.269971	0.999968
PB.242.1	PB.242.1_ORF_1	3019	+	2	1319	1948	630	0.88	0.178406	0.831812
PB.242.2	PB.242.2_ORF_1	2405	+	3	705	1334	630	0.88	0.178406	0.833809
PB.242.3	PB.242.3_ORF_1	3040	+	3	681	1970	1290	0.8591	0.175317	0.998184
PB.242.5	PB.242.5_ORF_1	2427	+	1	70	1359	1290	0.8591	0.175317	0.99821
PB.242.6	PB.242.6_ORF_4	735	+	3	564	614	51	0.882	0.017867	0.0399632
PB.242.7	PB.242.7_ORF_1	3640	+	2	53	526	474	0.8122	0.160131	0.564011
PB.243.1	PB.243.1_ORF_1	4850	+	1	265	3759	3495	0.972	0.0353592	1
PB.244.1	PB.244.1_ORF_1	4386	+	3	54	4055	4002	1.0461	0.193963	1
PB.245.1	PB.245.1_ORF_1	4312	+	1	82	4089	4008	1.1204	0.194361	1
PB.246.1	PB.246.1_ORF_1	4954	+	1	163	4173	4011	1.1073	0.251056	1
PB.247.3	PB.247.3_ORF_1	3647	+	2	101	1360	1260	1.2026	0.226856	0.999021
PB.247.6	PB.247.6_ORF_1	3515	+	2	92	1228	1137	1.2106	0.223243	0.997633
PB.247.12	PB.247.12_ORF_1	3182	+	2	437	1696	1260	1.2026	0.226856	0.999032
PB.248.1	PB.248.1_ORF_1	3009	+	3	1812	2813	1002	0.9501	-0.0200468	0.973461
PB.248.5	PB.248.5_ORF_1	1762	+	2	116	1567	1452	0.9458	0.0297344	0.999154
PB.248.6	PB.248.6_ORF_1	2986	+	3	1791	2792	1002	0.9501	-0.0200468	0.973474
PB.250.1	PB.250.1_ORF_1	800	+	3	105	590	486	1.0655	0.166838	0.712776
PB.250.2	PB.250.2_ORF_1	990	+	3	447	785	339	1.074	0.186422	0.484889
PB.250.3	PB.250.3_ORF_1	1076	+	3	387	872	486	1.0655	0.166838	0.711454
PB.250.5	PB.250.5_ORF_1	847	+	3	159	644	486	1.0655	0.166838	0.712551
PB.250.4	PB.250.4_ORF_1	1052	+	1	364	849	486	1.0655	0.166838	0.711569
PB.249.3	PB.249.3_ORF_1	5600	+	3	141	1271	1131	1.0119	0.156309	0.995075
PB.249.5	PB.249.5_ORF_1	2022	+	1	46	1092	1047	0.9665	0.15154	0.990825
PB.249.6	PB.249.6_ORF_1	1476	+	3	147	1277	1131	1.0119	0.156309	0.995526
PB.251.1	PB.251.1_ORF_1	2496	+	1	274	2004	1731	1.0376	0.0604458	0.999914
PB.251.2	PB.251.2_ORF_1	3415	+	1	256	1986	1731	1.0376	0.0604458	0.999913
PB.251.4	PB.251.4_ORF_1	2910	+	2	173	1903	1731	1.0376	0.0604458	0.999914
PB.253.12	PB.253.12_ORF_1	5194	+	2	227	1819	1593	0.8172	0.0671594	0.999639
PB.253.37	PB.253.37_ORF_1	3972	+	1	229	1989	1761	0.88	0.0988705	0.999918
PB.253.38	PB.253.38_ORF_1	3906	+	1	331	1923	1593	0.8172	0.0671594	0.999649
PB.253.40	PB.253.40_ORF_1	3945	+	2	203	1963	1761	0.88	0.0988705	0.999918
PB.253.41	PB.253.41_ORF_1	3894	+	2	320	1912	1593	0.8172	0.0671594	0.999649
PB.254.1	PB.254.1_ORF_1	709	+	1	277	591	315	0.9137	0.100235	0.29368
PB.255.1	PB.255.1_ORF_7	985	+	1	181	231	51	1.0157	0.167766	0.0892081
PB.256.1	PB.256.1_ORF_1	6720	+	1	319	1764	1446	1.1091	0.206112	0.999644
PB.256.4	PB.256.4_ORF_1	680	+	2	128	310	183	0.9788	0.127185	0.168233
PB.256.5	PB.256.5_ORF_1	407	+	1	154	252	99	0.909	-0.0540668	0.0444104
PB.256.6	PB.256.6_ORF_1	1804	+	1	295	942	648	1.2409	0.229884	0.933296
PB.256.9	PB.256.9_ORF_1	3067	+	2	950	1837	888	0.91	0.160019	0.968926
PB.256.7	PB.256.7_ORF_1	6900	+	3	498	1943	1446	1.1091	0.206112	0.999642
PB.257.1	PB.257.1_ORF_1	3631	+	2	2369	3376	1008	0.9061	0.289062	0.991942
PB.257.2	PB.257.2_ORF_1	2056	+	1	355	1797	1443	0.9208	0.320161	0.999709
PB.257.3	PB.257.3_ORF_1	1924	+	3	165	1667	1503	0.9208	0.302421	0.999798
PB.257.4	PB.257.4_ORF_1	1789	+	3	93	1535	1443	0.9208	0.320161	0.999711
PB.258.6	PB.258.6_ORF_1	6012	+	3	324	2342	2019	1.2044	0.364526	0.999998
PB.258.13	PB.258.13_ORF_1	6159	+	3	309	3107	2799	1.0824	0.315874	1
PB.258.14	PB.258.14_ORF_1	6188	+	3	396	3137	2742	1.0747	0.316141	1
PB.259.2	PB.259.2_ORF_1	2916	+	3	381	1637	1257	0.6988	0.0309024	0.994434
PB.259.3	PB.259.3_ORF_1	2266	+	1	376	1449	1074	0.5573	0.0121813	0.971816
PB.259.6	PB.259.6_ORF_1	1298	+	1	370	999	630	0.5508	-0.0466178	0.526599
PB.259.5	PB.259.5_ORF_1	2131	+	1	370	939	570	0.5975	-0.0239591	0.458482
PB.261.2	PB.261.2_ORF_1	1911	+	1	139	1359	1221	1.0577	0.158173	0.997843
PB.261.3	PB.261.3_ORF_1	1826	+	1	79	1275	1197	1.1088	0.149975	0.997594
PB.261.4	PB.261.4_ORF_1	1865	+	3	75	1316	1242	1.1088	0.161724	0.99834
PB.261.5	PB.261.5_ORF_1	1811	+	3	57	1268	1212	1.0577	0.156092	0.997685
PB.261.10	PB.261.10_ORF_1	1513	+	2	704	1306	603	0.9109	0.0736771	0.744245
PB.260.1	PB.260.1_ORF_2	2317	+	1	358	522	165	0.9776	0.0797176	0.123181
PB.262.6	PB.262.6_ORF_1	6596	+	2	395	5350	4956	0.8205	0.193054	1
PB.262.7	PB.262.7_ORF_1	6318	+	3	117	5072	4956	0.8205	0.193054	1
PB.262.20	PB.262.20_ORF_1	2951	+	1	127	2913	2787	0.8329	0.149105	1
PB.262.21	PB.262.21_ORF_1	4159	+	1	2587	2796	210	0.8761	0.0261599	0.110202
PB.263.2	PB.263.2_ORF_1	4544	+	1	559	2277	1719	1.1696	0.474901	0.999986
PB.263.1	PB.263.1_ORF_1	4806	+	3	819	2537	1719	1.1696	0.474901	0.999986
PB.264.7	PB.264.7_ORF_1	2287	+	3	291	2147	1857	0.7055	0.16751	0.999959
PB.264.5	PB.264.5_ORF_1	3826	+	3	291	3635	3345	0.8605	0.227526	1
PB.264.10	PB.264.10_ORF_1	3489	+	2	266	3298	3033	0.9237	0.246052	1
PB.265.2	PB.265.2_ORF_1	1163	+	3	102	407	306	1.068	0.112806	0.35097
PB.265.3	PB.265.3_ORF_2	1204	+	2	260	448	189	1.1522	0.0365019	0.165836
PB.265.5	PB.265.5_ORF_2	1099	+	2	113	343	231	1.1342	0.0638681	0.225923
PB.265.1	PB.265.1_ORF_1	3325	+	1	115	465	351	0.8445	0.0279244	0.249132
PB.265.4	PB.265.4_ORF_2	1158	+	1	214	402	189	1.1522	0.0365019	0.165985
PB.266.4	PB.266.4_ORF_1	1997	+	1	202	1812	1611	1.062	0.131068	0.999856
PB.269.2	PB.269.2_ORF_1	4317	+	3	1137	4253	3117	0.9802	0.151319	1
PB.271.1	PB.271.1_ORF_1	5557	+	2	8	1936	1929	0.8932	0.282705	0.999988
PB.273.2	PB.273.2_ORF_1	3469	+	3	120	1415	1296	0.8231	0.188494	0.99822
PB.273.8	PB.273.8_ORF_1	3562	+	2	218	1513	1296	0.8231	0.188494	0.998216
PB.273.4	PB.273.4_ORF_1	3684	+	1	358	1635	1278	0.8231	0.192245	0.997995
PB.273.12	PB.273.12_ORF_1	3212	+	3	93	1163	1071	0.8231	0.177706	0.990694
PB.273.13	PB.273.13_ORF_1	3186	+	1	103	1137	1035	0.8886	0.227522	0.991286
PB.273.6	PB.273.6_ORF_1	3659	+	3	366	1610	1245	0.9353	0.190578	0.997922
PB.273.11	PB.273.11_ORF_1	3429	+	1	103	1380	1278	0.8231	0.192245	0.998007
PB.273.10	PB.273.10_ORF_1	3405	+	1	112	1356	1245	0.9353	0.190578	0.997934
PB.273.16	PB.273.16_ORF_1	2215	+	1	376	1671	1296	0.8231	0.188494	0.998272
PB.273.20	PB.273.20_ORF_1	1823	+	2	239	1516	1278	0.8231	0.192245	0.99808
PB.273.22	PB.273.22_ORF_1	4310	+	2	347	1645	1299	0.726	0.142462	0.997434
PB.273.23	PB.273.23_ORF_1	1487	+	1	337	729	393	0.8817	0.199793	0.503662
PB.273.24	PB.273.24_ORF_1	1262	+	2	113	505	393	0.8817	0.199793	0.504977
PB.273.26	PB.273.26_ORF_1	1186	+	1	358	690	333	0.8496	0.163978	0.350367
PB.275.1	PB.275.1_ORF_1	3381	+	1	355	1626	1272	0.8321	0.132941	0.997396
PB.275.2	PB.275.2_ORF_1	2894	+	1	355	1626	1272	0.8321	0.132941	0.997425
PB.275.12	PB.275.12_ORF_1	2935	+	1	355	1062	708	1.0323	0.214241	0.930417
PB.275.13	PB.275.13_ORF_1	1902	+	2	611	1882	1272	0.8321	0.132941	0.997484
PB.274.1	PB.274.1_ORF_1	5539	+	1	205	2274	2070	1.0998	0.0597768	0.999993
PB.276.2	PB.276.2_ORF_1	3994	+	1	43	3558	3516	0.8237	0.0411023	1
PB.278.1	PB.278.1_ORF_1	2103	+	2	251	1333	1083	0.8449	0.111955	0.989564
PB.278.2	PB.278.2_ORF_1	2218	+	1	61	1449	1389	1.0083	0.145146	0.999252
PB.279.1	PB.279.1_ORF_1	5924	+	1	256	1683	1428	1.0411	0.234219	0.999597
PB.279.3	PB.279.3_ORF_1	6670	+	2	248	1642	1395	1.2096	0.216843	0.999592
PB.279.4	PB.279.4_ORF_1	1517	+	1	244	825	582	1.1308	0.256071	0.888071
PB.279.5	PB.279.5_ORF_1	6102	+	3	234	1862	1629	1.1448	0.201424	0.999911
PB.279.10	PB.279.10_ORF_1	6002	+	2	221	1762	1542	1.1182	0.216684	0.999835
PB.279.12	PB.279.12_ORF_1	6675	+	2	170	1648	1479	1.1822	0.199244	0.999748
PB.279.14	PB.279.14_ORF_1	6526	+	1	160	1500	1341	1.0722	0.253903	0.999334
PB.279.17	PB.279.17_ORF_1	4084	+	1	121	1497	1377	1.183	0.227453	0.99956
PB.279.18	PB.279.18_ORF_1	3920	+	3	120	1331	1212	1.0604	0.246003	0.998323
PB.279.19	PB.279.19_ORF_1	5878	+	1	115	1638	1524	1.1182	0.226266	0.99982
PB.279.29	PB.279.29_ORF_1	3007	+	2	26	535	510	1.1107	0.291684	0.835487
PB.281.1	PB.281.1_ORF_1	4531	+	3	321	4277	3957	1.0325	0.198647	1
PB.281.4	PB.281.4_ORF_1	4226	+	3	102	3977	3876	1.0325	0.195339	1
PB.285.5	PB.285.5_ORF_1	4553	+	1	850	3570	2721	1.056	0.415711	1
PB.285.7	PB.285.7_ORF_1	6841	+	1	814	3519	2706	1.056	0.417585	1
PB.288.2	PB.288.2_ORF_1	1918	+	2	302	1918	1617	0.8934	0.261976	0.99989
PB.288.1	PB.288.1_ORF_1	1946	+	3	330	1946	1617	0.8934	0.261976	0.99989
PB.291.1	PB.291.1_ORF_1	2590	+	2	122	2284	2163	1.002	0.0805479	0.999996
PB.291.3	PB.291.3_ORF_1	2681	+	2	260	2443	2184	1.0292	0.0923134	0.999997
PB.291.9	PB.291.9_ORF_1	2590	+	2	179	2362	2184	1.0292	0.0923134	0.999997
PB.291.8	PB.291.8_ORF_1	2624	+	3	213	2396	2184	1.0292	0.0923134	0.999997
PB.291.6	PB.291.6_ORF_1	2790	+	1	379	2562	2184	1.0292	0.0923134	0.999997
PB.291.21	PB.291.21_ORF_1	2494	+	2	260	1993	1734	1.023	0.0619538	0.999915
PB.291.22	PB.291.22_ORF_1	2552	+	2	251	2326	2076	1.0344	0.0909987	0.999994
PB.291.23	PB.291.23_ORF_1	1690	+	3	102	1238	1137	1.0017	0.0719052	0.993813
PB.292.2	PB.292.2_ORF_1	1655	+	2	113	790	678	1.1705	0.35779	0.962689
PB.292.3	PB.292.3_ORF_1	801	+	1	550	765	216	1.0173	0.182514	0.256341
PB.293.1	PB.293.1_ORF_1	1273	+	3	543	1271	729	1.215	0.149836	0.94583
PB.293.4	PB.293.4_ORF_1	1175	+	1	445	1173	729	1.215	0.149836	0.945947
PB.295.3	PB.295.3_ORF_1	6401	+	1	466	2955	2490	0.7932	0.236747	1
PB.295.4	PB.295.4_ORF_1	6332	+	3	1491	2888	1398	0.7036	0.19742	0.998902
PB.295.7	PB.295.7_ORF_1	6223	+	2	212	2779	2568	0.7246	0.236764	1
PB.296.1	PB.296.1_ORF_1	4364	+	1	151	1170	1020	0.623	-0.0304579	0.954764
PB.296.3	PB.296.3_ORF_1	2544	+	1	1363	2484	1122	1.0135	0.0720066	0.993127
PB.296.4	PB.296.4_ORF_1	3192	+	2	140	2209	2070	0.8125	0.0344022	0.999987
PB.302.1	PB.302.1_ORF_1	2671	+	2	749	1405	657	1.0824	0.208173	0.908845
PB.302.2	PB.302.2_ORF_1	1975	+	2	59	715	657	1.0824	0.208173	0.910183
PB.303.2	PB.303.2_ORF_1	3162	+	2	68	1162	1095	1.1312	0.15348	0.995112
PB.303.5	PB.303.5_ORF_2	2454	+	2	185	457	273	0.8609	0.0290376	0.166489
PB.305.2	PB.305.2_ORF_1	8486	+	1	286	2571	2286	1.0191	0.270862	0.999999
PB.305.11	PB.305.11_ORF_1	3844	+	3	366	2651	2286	1.0191	0.270862	0.999999
PB.305.17	PB.305.17_ORF_1	2111	+	2	356	1921	1566	0.958	0.224624	0.999835
PB.306.1	PB.306.1_ORF_1	320	+	2	65	289	225	1.2915	0.430833	0.630952
PB.307.1	PB.307.1_ORF_1	1236	+	3	93	923	831	1.0114	0.0852258	0.950455
PB.307.3	PB.307.3_ORF_1	1135	+	3	63	542	480	0.8074	0.163646	0.590185
PB.307.2	PB.307.2_ORF_1	1152	+	3	123	713	591	0.7253	0.141976	0.715869
PB.307.6	PB.307.6_ORF_1	2119	+	3	66	743	678	0.7455	0.118554	0.813224
PB.308.2	PB.308.2_ORF_1	2279	+	3	192	1436	1245	1.0831	0.290891	0.998985
PB.308.6	PB.308.6_ORF_1	2367	+	2	284	1528	1245	1.0831	0.290891	0.998983
PB.308.9	PB.308.9_ORF_1	2340	+	1	259	1503	1245	1.0831	0.290891	0.998983
PB.308.11	PB.308.11_ORF_1	2278	+	1	199	1443	1245	1.0831	0.290891	0.998985
PB.309.1	PB.309.1_ORF_1	9553	+	2	185	6511	6327	0.9088	0.127858	1
PB.311.1	PB.311.1_ORF_1	2636	+	2	185	1825	1641	0.8968	0.177296	0.999868
PB.312.1	PB.312.1_ORF_1	9671	+	3	612	6098	5487	1.1371	0.233019	1
PB.312.2	PB.312.2_ORF_1	5611	+	1	541	2037	1497	1.0345	0.248252	0.999768
PB.312.14	PB.312.14_ORF_1	3542	+	1	481	996	516	1.0189	0.25852	0.794049
PB.312.12	PB.312.12_ORF_1	9465	+	1	418	5892	5475	1.1371	0.234112	1
PB.312.11	PB.312.11_ORF_1	9541	+	1	481	5967	5487	1.1371	0.233019	1
PB.312.15	PB.312.15_ORF_1	9477	+	3	417	5903	5487	1.1371	0.233019	1
PB.312.16	PB.312.16_ORF_1	5542	+	1	472	1968	1497	1.0345	0.248252	0.999768
PB.312.18	PB.312.18_ORF_1	3477	+	2	416	931	516	1.0189	0.25852	0.794297
PB.312.19	PB.312.19_ORF_1	5390	+	2	413	1816	1404	1.0345	0.261812	0.999572
PB.312.28	PB.312.28_ORF_1	5533	+	1	463	1959	1497	1.0345	0.248252	0.999768
PB.312.29	PB.312.29_ORF_1	9514	+	1	454	5940	5487	1.1371	0.233019	1
PB.312.30	PB.312.30_ORF_1	9357	+	3	312	5783	5472	1.1371	0.234114	1
PB.312.31	PB.312.31_ORF_2	6086	+	3	309	578	270	1.0309	0.359576	0.487586
PB.312.32	PB.312.32_ORF_1	5286	+	3	309	1712	1404	1.0345	0.261812	0.999573
PB.312.44	PB.312.44_ORF_1	3321	+	3	258	773	516	1.0189	0.25852	0.794892
PB.312.47	PB.312.47_ORF_1	9561	+	3	255	5987	5733	1.1371	0.236821	1
PB.312.60	PB.312.60_ORF_1	8935	+	1	349	5361	5013	1.1047	0.223404	1
PB.312.62	PB.312.62_ORF_35	4923	+	1	1099	1131	33	1.0385	0.326695	0.135513
PB.312.63	PB.312.63_ORF_35	4830	+	1	1006	1038	33	1.0385	0.326695	0.135768
PB.313.2	PB.313.2_ORF_1	1663	+	1	439	1662	1224	0.9658	0.226178	0.998114
PB.313.4	PB.313.4_ORF_1	8553	+	3	102	7502	7401	1.0266	0.290945	1
PB.313.9	PB.313.9_ORF_1	4945	+	3	36	3632	3597	1.1352	0.291086	1
PB.313.16	PB.313.16_ORF_1	4335	+	1	70	3282	3213	1.0598	0.278645	1
PB.313.19	PB.313.19_ORF_1	4216	+	2	2	3163	3162	1.0278	0.2715	1
PB.313.29	PB.313.29_ORF_4	2173	+	2	533	661	129	1.187	-0.0401733	0.089495
PB.313.34	PB.313.34_ORF_1	4351	+	2	44	805	762	0.9887	0.236847	0.950783
PB.314.4	PB.314.4_ORF_4	2971	+	3	45	170	126	1.2454	0.698886	0.683553
PB.314.5	PB.314.5_ORF_1	2657	+	1	40	726	687	1.1301	0.250841	0.941563
PB.314.6	PB.314.6_ORF_1	2378	+	3	39	746	708	1.161	0.210282	0.944238
PB.314.7	PB.314.7_ORF_4	2763	+	3	24	149	126	1.2454	0.698886	0.684603
PB.314.9	PB.314.9_ORF_1	2853	+	1	739	1221	483	1.0936	0.135367	0.681978
PB.315.1	PB.315.1_ORF_1	2416	+	3	228	1481	1254	0.988	0.0427038	0.996864
PB.316.4	PB.316.4_ORF_1	1903	+	2	29	1321	1293	0.8874	0.219588	0.998629
PB.316.10	PB.316.10_ORF_1	1355	+	2	29	1207	1179	0.9066	0.233922	0.997201
PB.317.2	PB.317.2_ORF_1	825	+	3	273	551	279	1.274	0.486285	0.751822
PB.317.1	PB.317.1_ORF_1	1014	+	1	505	891	387	1.1255	0.30376	0.702844
PB.317.4	PB.317.4_ORF_1	796	+	2	71	523	453	1.274	0.464954	0.906993
PB.317.5	PB.317.5_ORF_1	754	+	3	72	632	561	1.2362	0.343474	0.923497
PB.317.6	PB.317.6_ORF_1	891	+	2	347	625	279	1.274	0.486285	0.751534
PB.318.2	PB.318.2_ORF_1	4376	+	1	214	1413	1200	0.9533	0.278368	0.998025
PB.318.7	PB.318.7_ORF_1	1284	+	2	239	1180	942	0.9264	0.271599	0.987356
PB.318.5	PB.318.5_ORF_1	1399	+	3	96	1295	1200	0.9533	0.278368	0.998157
PB.318.6	PB.318.6_ORF_1	1373	+	1	70	1269	1200	0.9533	0.278368	0.998158
PB.318.4	PB.318.4_ORF_1	1481	+	1	793	1377	585	0.916	0.255791	0.844626
PB.319.1	PB.319.1_ORF_1	3326	+	2	215	2413	2199	1.2475	0.301353	0.999999
PB.323.1	PB.323.1_ORF_1	4825	+	1	826	1359	534	1.0249	0.0731916	0.668823
PB.323.2	PB.323.2_ORF_1	4236	+	3	819	1214	396	1.0078	0.0921	0.441834
PB.323.3	PB.323.3_ORF_1	2330	+	3	819	1349	531	1.0606	0.0666289	0.68548
PB.323.4	PB.323.4_ORF_1	4591	+	1	742	1410	669	1.1221	0.0872424	0.872222
PB.323.5	PB.323.5_ORF_1	4015	+	1	295	714	420	0.9654	0.0824192	0.456659
PB.324.1	PB.324.1_ORF_1	2927	+	3	417	2195	1779	1.1682	0.244839	0.999977
PB.324.3	PB.324.3_ORF_1	2653	+	1	121	414	294	1.0575	0.127006	0.332332
PB.325.10	PB.325.10_ORF_1	8313	+	2	191	7624	7434	1.0097	0.316032	1
PB.325.11	PB.325.11_ORF_1	8040	+	2	191	7351	7161	0.9272	0.317827	1
PB.325.12	PB.325.12_ORF_1	8043	+	2	191	7354	7164	0.9272	0.31367	1
PB.325.13	PB.325.13_ORF_1	7770	+	2	191	7081	6891	0.9272	0.315442	1
PB.325.14	PB.325.14_ORF_1	7965	+	2	191	7276	7086	0.9272	0.319986	1
PB.325.15	PB.325.15_ORF_1	7968	+	2	191	7279	7089	0.9272	0.315784	1
PB.325.16	PB.325.16_ORF_1	7695	+	2	191	7006	6816	0.9272	0.31766	1
PB.325.18	PB.325.18_ORF_1	7410	+	2	191	6721	6531	0.9948	0.323761	1
PB.325.32	PB.325.32_ORF_1	6209	+	2	191	5359	5169	0.9272	0.315483	1
PB.325.34	PB.325.34_ORF_1	5934	+	2	191	5086	4896	0.9948	0.318078	1
PB.326.1	PB.326.1_ORF_1	2474	+	3	180	824	645	1.0163	0.283014	0.916879
PB.327.1	PB.327.1_ORF_1	2686	+	2	92	478	387	0.7972	-0.0355795	0.235748
PB.327.2	PB.327.2_ORF_3	2642	+	1	97	330	234	0.8562	0.11524	0.174675
PB.328.1	PB.328.1_ORF_1	1128	+	2	44	955	912	1.2058	0.249133	0.989776
PB.329.2	PB.329.2_ORF_1	3314	+	3	624	1517	894	1.0312	0.378772	0.99002
PB.329.4	PB.329.4_ORF_1	3025	+	3	336	1229	894	1.0312	0.378772	0.990086
PB.329.5	PB.329.5_ORF_1	2900	+	3	210	1103	894	1.0312	0.378772	0.990115
PB.331.1	PB.331.1_ORF_1	2556	+	3	129	2327	2199	1.2006	0.253341	0.999999
PB.331.2	PB.331.2_ORF_1	2747	+	1	376	2517	2142	1.2006	0.255159	0.999999
PB.333.2	PB.333.2_ORF_1	4902	+	1	2143	3372	1230	0.7139	0.219513	0.996807
PB.332.3	PB.332.3_ORF_1	5699	+	2	368	3100	2733	0.9963	0.312005	1
PB.332.4	PB.332.4_ORF_1	5772	+	2	416	3148	2733	0.9963	0.312005	1
PB.332.6	PB.332.6_ORF_1	2169	+	3	99	2093	1995	1.1668	0.372948	0.999997
PB.332.8	PB.332.8_ORF_1	2989	+	2	491	2902	2412	1.0254	0.323975	1
PB.332.10	PB.332.10_ORF_1	5611	+	1	277	3009	2733	0.9963	0.312005	1
PB.332.12	PB.332.12_ORF_1	4411	+	2	230	2005	1776	0.8035	0.238271	0.999952
PB.332.11	PB.332.11_ORF_1	5561	+	2	230	2962	2733	0.9963	0.312005	1
PB.332.14	PB.332.14_ORF_1	3037	+	2	230	2962	2733	0.9963	0.312005	1
PB.334.2	PB.334.2_ORF_1	556	+	2	32	310	279	0.9615	0.421431	0.566679
PB.334.5	PB.334.5_ORF_1	513	+	2	26	295	270	0.7926	0.295268	0.34852
PB.334.4	PB.334.4_ORF_2	704	+	2	446	652	207	0.9742	0.308548	0.33345
PB.335.1	PB.335.1_ORF_1	1308	+	3	90	1007	918	1.0992	0.456672	0.994843
PB.335.2	PB.335.2_ORF_1	967	+	1	190	666	477	1.0715	0.471111	0.890439
PB.335.3	PB.335.3_ORF_1	948	+	3	171	647	477	1.0715	0.471111	0.890483
PB.336.1	PB.336.1_ORF_1	6005	+	2	746	1561	816	0.9013	0.454153	0.982673
PB.338.2	PB.338.2_ORF_1	8472	+	3	453	4175	3723	0.7984	0.313788	1
PB.338.9	PB.338.9_ORF_1	6638	+	1	469	2343	1875	0.8638	0.325521	0.999984
PB.338.10	PB.338.10_ORF_1	6470	+	2	305	2179	1875	0.8638	0.325521	0.999984
PB.338.18	PB.338.18_ORF_1	6083	+	2	311	5464	5154	0.9149	0.336467	1
PB.339.1	PB.339.1_ORF_1	1758	+	2	443	1345	903	1.0875	0.307257	0.989129
PB.339.7	PB.339.7_ORF_1	1411	+	1	97	999	903	1.0875	0.307257	0.989216
PB.339.13	PB.339.13_ORF_1	1168	+	1	121	975	855	1.0899	0.251716	0.981211
PB.340.6	PB.340.6_ORF_1	2250	+	2	692	1861	1170	1.1946	0.347904	0.998878
PB.340.8	PB.340.8_ORF_1	1746	+	1	52	1359	1308	1.1887	0.377168	0.999632
PB.341.1	PB.341.1_ORF_2	3086	+	1	988	1335	348	1.1107	0.434393	0.738386
PB.341.4	PB.341.4_ORF_1	2853	+	3	156	1100	945	0.9464	0.394031	0.992465
PB.341.9	PB.341.9_ORF_1	652	+	3	18	257	240	0.8988	0.283161	0.332414
PB.341.8	PB.341.8_ORF_1	612	+	3	18	446	429	1.0294	0.379352	0.786456
PB.341.5	PB.341.5_ORF_1	2928	+	3	18	1175	1158	1.0003	0.383953	0.998461
PB.341.10	PB.341.10_ORF_1	2843	+	2	8	1090	1083	1.0289	0.373253	0.997388
PB.342.1	PB.342.1_ORF_1	2731	+	2	101	1030	930	1.0716	0.317301	0.990936
PB.342.6	PB.342.6_ORF_1	2359	+	1	310	1239	930	1.0716	0.317301	0.991014
PB.342.7	PB.342.7_ORF_1	2199	+	1	151	1080	930	1.0716	0.317301	0.991047
PB.343.1	PB.343.1_ORF_1	2461	+	1	460	1914	1455	1.2256	0.389318	0.999885
PB.343.2	PB.343.2_ORF_1	2285	+	3	93	1739	1647	1.1885	0.378428	0.999968
PB.344.2	PB.344.2_ORF_1	2867	+	3	408	1193	786	1.3066	0.461828	0.990806
PB.344.3	PB.344.3_ORF_1	2553	+	2	236	1144	909	1.286	0.396476	0.99488
PB.344.4	PB.344.4_ORF_1	2799	+	2	1028	1390	363	1.2036	0.332544	0.712777
PB.344.6	PB.344.6_ORF_1	2507	+	1	145	747	603	1.0284	0.215491	0.863333
PB.344.7	PB.344.7_ORF_1	2075	+	1	145	666	522	1.1257	0.28247	0.848595
PB.345.5	PB.345.5_ORF_1	3528	+	1	1	2940	2940	0.8372	0.122723	1
PB.345.7	PB.345.7_ORF_1	1585	+	2	380	1585	1206	0.6403	0.00270268	0.990287
PB.346.1	PB.346.1_ORF_1	3287	+	1	385	1284	900	0.9842	0.141229	0.972945
PB.347.3	PB.347.3_ORF_1	2711	+	3	153	2480	2328	1.1661	0.32342	1
PB.347.4	PB.347.4_ORF_1	2807	+	3	153	2576	2424	1.1927	0.310612	1
PB.347.6	PB.347.6_ORF_1	2252	+	3	153	2021	1869	1.2482	0.344981	0.999993
PB.348.1	PB.348.1_ORF_1	6621	+	3	531	6062	5532	0.8176	0.235721	1
PB.348.10	PB.348.10_ORF_1	4041	+	1	610	1023	414	1.0002	0.0412988	0.420406
PB.349.1	PB.349.1_ORF_1	1192	+	2	176	1072	897	1.0463	0.2908	0.98709
PB.349.2	PB.349.2_ORF_1	1550	+	3	165	1421	1257	0.9836	0.267616	0.998789
PB.349.6	PB.349.6_ORF_1	1580	+	2	200	1456	1257	0.9836	0.267616	0.998788
PB.350.2	PB.350.2_ORF_1	3908	+	1	2800	3837	1038	0.9794	0.261074	0.993599
PB.350.4	PB.350.4_ORF_1	1456	+	3	15	1385	1371	1.0692	0.276586	0.999563
PB.350.3	PB.350.3_ORF_1	1569	+	2	461	1498	1038	0.9794	0.261074	0.993937
PB.350.7	PB.350.7_ORF_1	3994	+	3	2895	3929	1035	0.9794	0.259215	0.993397
PB.351.1	PB.351.1_ORF_1	4393	+	1	265	4209	3945	1.1304	0.300281	1
PB.352.1	PB.352.1_ORF_1	4363	+	3	501	4082	3582	0.7529	0.220192	1
PB.353.1	PB.353.1_ORF_1	1950	+	1	118	1719	1602	1.2404	0.33761	0.999953
PB.354.2	PB.354.2_ORF_1	1961	+	1	148	1242	1095	0.8683	0.36076	0.996674
PB.355.1	PB.355.1_ORF_1	2200	+	3	393	1646	1254	1.0556	0.451973	0.999482
PB.356.1	PB.356.1_ORF_1	433	+	1	289	432	144	0.7156	-0.355986	0.012884
PB.357.6	PB.357.6_ORF_1	2685	+	2	161	1270	1110	1.1682	0.548139	0.99919
PB.359.1	PB.359.1_ORF_1	3046	+	1	1189	2412	1224	0.9464	0.221947	0.997946
PB.359.4	PB.359.4_ORF_1	2401	+	3	549	1772	1224	0.9464	0.221947	0.997977
PB.359.9	PB.359.9_ORF_1	1866	+	3	300	1238	939	0.869	0.200825	0.980669
PB.359.8	PB.359.8_ORF_1	2026	+	1	175	1398	1224	0.9464	0.221947	0.997994
PB.359.6	PB.359.6_ORF_1	2466	+	3	615	1838	1224	0.9464	0.221947	0.997974
PB.359.5	PB.359.5_ORF_1	2958	+	3	1107	2330	1224	0.9464	0.221947	0.99795
PB.359.11	PB.359.11_ORF_1	4513	+	2	1133	1735	603	1.0085	0.2516	0.870682
PB.358.1	PB.358.1_ORF_1	3688	+	2	1211	2836	1626	1.099	0.316559	0.999941
PB.358.3	PB.358.3_ORF_1	2545	+	2	140	1564	1425	1.0991	0.289147	0.999727
PB.358.2	PB.358.2_ORF_1	2894	+	2	140	1654	1515	1.0912	0.345304	0.999884
PB.358.5	PB.358.5_ORF_1	2422	+	2	551	1570	1020	1.2326	0.324435	0.996597
PB.358.9	PB.358.9_ORF_1	2348	+	3	588	1496	909	1.2271	0.373371	0.993758
PB.358.10	PB.358.10_ORF_1	2456	+	3	585	1604	1020	1.2326	0.324435	0.996594
PB.358.11	PB.358.11_ORF_1	2278	+	2	143	1429	1287	1.0678	0.305843	0.999274
PB.358.12	PB.358.12_ORF_1	2385	+	1	133	1533	1401	1.1094	0.277256	0.999667
PB.360.1	PB.360.1_ORF_1	1180	+	2	65	838	774	0.7639	0.253153	0.941051
PB.360.2	PB.360.2_ORF_1	1276	+	2	161	934	774	0.7639	0.253153	0.940927
PB.361.1	PB.361.1_ORF_1	2862	+	1	169	2697	2529	1.0494	0.350019	1
PB.361.2	PB.361.2_ORF_1	2996	+	2	1523	2833	1311	1.288	0.415035	0.999736
PB.363.1	PB.363.1_ORF_1	3796	+	1	328	2817	2490	1.1016	0.348171	1
PB.363.7	PB.363.7_ORF_1	3903	+	3	324	2843	2520	1.0818	0.39666	1
PB.363.9	PB.363.9_ORF_1	3728	+	2	149	2668	2520	1.0818	0.39666	1
PB.363.11	PB.363.11_ORF_1	3684	+	1	223	2712	2490	1.1016	0.348171	1
PB.363.6	PB.363.6_ORF_1	3802	+	1	223	2742	2520	1.0818	0.39666	1
PB.363.21	PB.363.21_ORF_1	4555	+	2	1631	3496	1866	1.1687	0.419311	0.999994
PB.363.22	PB.363.22_ORF_1	3586	+	1	232	2616	2385	1.0928	0.374185	1
PB.363.23	PB.363.23_ORF_1	2181	+	2	1538	2101	564	1.122	0.250957	0.868585
PB.362.2	PB.362.2_ORF_1	2714	+	2	275	2521	2247	1.0898	0.216477	0.999999
PB.362.3	PB.362.3_ORF_1	3347	+	2	2045	3154	1110	1.2	0.234898	0.997215
PB.362.4	PB.362.4_ORF_1	3176	+	2	1874	2983	1110	1.2	0.234898	0.997226
PB.364.2	PB.364.2_ORF_1	2332	+	3	234	2174	1941	0.9718	0.173573	0.999987
PB.365.2	PB.365.2_ORF_1	1659	+	2	302	901	600	1.0596	0.272116	0.893875
PB.365.3	PB.365.3_ORF_1	1600	+	1	394	1311	918	1.1129	0.291717	0.990111
PB.365.4	PB.365.4_ORF_1	1465	+	3	258	1175	918	1.1129	0.291717	0.990142
PB.365.9	PB.365.9_ORF_1	679	+	2	278	679	402	0.829	0.297614	0.598787
PB.365.8	PB.365.8_ORF_1	1389	+	2	278	1099	822	1.147	0.285417	0.981224
PB.365.7	PB.365.7_ORF_1	1435	+	2	278	1138	861	1.0353	0.295365	0.983201
PB.365.5	PB.365.5_ORF_1	2852	+	2	278	1195	918	1.1129	0.291717	0.98982
PB.367.1	PB.367.1_ORF_1	3295	+	2	59	1405	1347	1.202	0.496783	0.999828
PB.367.4	PB.367.4_ORF_1	3813	+	2	1763	3163	1401	1.2218	0.474666	0.999875
PB.367.5	PB.367.5_ORF_1	2558	+	1	607	1908	1302	1.1822	0.506308	0.999766
PB.367.11	PB.367.11_ORF_1	2174	+	1	226	1527	1302	1.1822	0.506308	0.999768
PB.367.12	PB.367.12_ORF_1	2099	+	1	151	1452	1302	1.1822	0.506308	0.999769
PB.367.10	PB.367.10_ORF_1	2285	+	1	751	1638	888	1.0997	0.521119	0.99497
PB.368.1	PB.368.1_ORF_2	4994	+	3	2694	3116	423	1.2056	0.392331	0.823285
PB.368.3	PB.368.3_ORF_1	2071	+	2	200	1078	879	0.8636	0.392482	0.986106
PB.368.4	PB.368.4_ORF_1	2968	+	3	117	1091	975	0.8751	0.398208	0.993165
PB.368.6	PB.368.6_ORF_1	2150	+	2	431	1264	834	0.8698	0.408498	0.982237
PB.368.7	PB.368.7_ORF_1	1916	+	2	218	1030	813	0.5752	0.287853	0.944039
PB.368.8	PB.368.8_ORF_1	1836	+	3	117	950	834	0.8698	0.408498	0.982365
PB.368.5	PB.368.5_ORF_1	2823	+	1	169	1143	975	0.8751	0.398208	0.993188
PB.368.9	PB.368.9_ORF_1	3282	+	1	424	1398	975	0.8751	0.398208	0.993115
PB.368.11	PB.368.11_ORF_1	3001	+	3	150	1124	975	0.8751	0.398208	0.99316
PB.368.14	PB.368.14_ORF_1	1883	+	3	138	1064	927	0.8291	0.330434	0.98655
PB.368.13	PB.368.13_ORF_1	1857	+	3	138	971	834	0.8698	0.408498	0.982356
PB.368.15	PB.368.15_ORF_2	3763	+	3	2475	2870	396	0.898	0.376747	0.676321
PB.368.16	PB.368.16_ORF_1	2046	+	1	298	1224	927	0.8291	0.330434	0.986499
PB.369.2	PB.369.2_ORF_1	3613	+	3	48	2348	2301	0.8154	0.24022	0.999999
PB.369.4	PB.369.4_ORF_1	3078	+	3	798	2564	1767	1.2113	0.438832	0.99999
PB.369.5	PB.369.5_ORF_1	3520	+	2	89	3007	2919	0.9843	0.336581	1
PB.369.6	PB.369.6_ORF_1	3728	+	3	276	3221	2946	0.9843	0.336027	1
PB.369.15	PB.369.15_ORF_1	3506	+	1	334	3000	2667	1.0537	0.351763	1
PB.369.13	PB.369.13_ORF_1	3521	+	1	154	3015	2862	1.0206	0.330251	1
PB.369.12	PB.369.12_ORF_1	3707	+	1	31	2415	2385	0.8966	0.284781	1
PB.369.10	PB.369.10_ORF_1	4019	+	1	1747	3513	1767	1.2113	0.438832	0.999989
PB.369.11	PB.369.11_ORF_1	3998	+	1	55	2355	2301	0.8154	0.24022	0.999999
PB.369.19	PB.369.19_ORF_1	3358	+	3	480	2852	2373	1.0537	0.379514	1
PB.369.17	PB.369.17_ORF_1	3460	+	3	123	2954	2832	0.9609	0.344932	1
PB.369.18	PB.369.18_ORF_1	3429	+	2	257	2923	2667	1.0537	0.351763	1
PB.369.16	PB.369.16_ORF_1	3506	+	1	334	3000	2667	1.0537	0.351763	1
PB.369.36	PB.369.36_ORF_1	5088	+	3	1917	4583	2667	1.0537	0.351763	1
PB.369.39	PB.369.39_ORF_1	3447	+	3	39	2948	2910	0.9663	0.340194	1
PB.369.40	PB.369.40_ORF_1	3685	+	2	26	3079	3054	1.003	0.309221	1
PB.370.3	PB.370.3_ORF_1	668	+	3	75	437	363	0.9316	0.109255	0.386969
PB.370.2	PB.370.2_ORF_1	742	+	1	106	633	528	0.9419	0.143537	0.708522
PB.370.1	PB.370.1_ORF_1	1069	+	3	126	488	363	0.9243	0.121464	0.393387
PB.370.5	PB.370.5_ORF_2	631	+	2	128	400	273	0.8444	0.0166014	0.161155
PB.370.4	PB.370.4_ORF_1	649	+	1	106	540	435	1.0434	0.155942	0.612717
PB.371.1	PB.371.1_ORF_1	2429	+	3	666	1736	1071	1.1546	0.345044	0.997494
PB.371.2	PB.371.2_ORF_1	1740	+	2	224	1645	1422	1.0893	0.409476	0.99983
PB.371.8	PB.371.8_ORF_1	1634	+	3	120	1541	1422	1.0893	0.409476	0.99983
PB.371.4	PB.371.4_ORF_1	2081	+	3	567	1988	1422	1.0893	0.409476	0.999828
PB.371.7	PB.371.7_ORF_1	1648	+	2	788	1555	768	1.1846	0.387418	0.982833
PB.371.5	PB.371.5_ORF_1	1821	+	1	301	1728	1428	1.0893	0.410615	0.999837
PB.371.6	PB.371.6_ORF_1	1706	+	3	192	1613	1422	1.0893	0.409476	0.99983
PB.372.1	PB.372.1_ORF_1	2164	+	3	87	1496	1410	1.2265	0.665331	0.999949
PB.373.1	PB.373.1_ORF_1	3885	+	2	2408	3106	699	0.9435	0.412767	0.959007
PB.373.2	PB.373.2_ORF_1	3710	+	2	2231	2929	699	0.9435	0.412767	0.959167
PB.373.5	PB.373.5_ORF_1	3431	+	1	79	2652	2574	0.6902	0.385477	1
PB.373.8	PB.373.8_ORF_1	1792	+	3	315	1013	699	0.9435	0.412767	0.960887
PB.373.9	PB.373.9_ORF_1	3113	+	1	1636	2334	699	0.9435	0.412767	0.95971
PB.373.10	PB.373.10_ORF_1	1713	+	2	236	934	699	0.9435	0.412767	0.960956
PB.373.12	PB.373.12_ORF_1	9875	+	3	1473	9056	7584	0.9765	0.400338	1
PB.373.13	PB.373.13_ORF_1	4399	+	1	2920	3618	699	0.9435	0.412767	0.958532
PB.373.18	PB.373.18_ORF_1	1363	+	3	243	584	342	0.8715	0.428182	0.63745
PB.373.19	PB.373.19_ORF_1	1255	+	2	137	478	342	0.8715	0.428182	0.638033
PB.374.1	PB.374.1_ORF_1	1512	+	2	77	1339	1263	1.1839	0.347028	0.999423
PB.374.2	PB.374.2_ORF_1	3053	+	2	377	1000	624	1.3261	0.341085	0.954747
PB.374.5	PB.374.5_ORF_1	1795	+	1	361	1623	1263	1.1839	0.347028	0.999419
PB.374.6	PB.374.6_ORF_1	1811	+	2	377	1639	1263	1.1839	0.347028	0.999418
PB.374.7	PB.374.7_ORF_1	1634	+	1	292	1461	1170	1.1995	0.346589	0.998898
PB.375.1	PB.375.1_ORF_1	3110	+	3	789	2408	1620	1.0155	0.400507	0.99995
PB.377.2	PB.377.2_ORF_1	3093	+	1	373	2697	2325	1.1719	0.456662	1
PB.377.1	PB.377.1_ORF_1	2849	+	3	1020	2453	1434	1.1704	0.489233	0.999901
PB.377.6	PB.377.6_ORF_1	3236	+	1	1003	2841	1839	1.1975	0.470825	0.999994
PB.376.2	PB.376.2_ORF_1	2438	+	3	768	1730	963	0.9275	0.389866	0.993091
PB.376.4	PB.376.4_ORF_1	4922	+	3	324	1406	1083	0.8729	0.380209	0.996442
PB.378.1	PB.378.1_ORF_1	1070	+	3	681	944	264	1.0202	0.374277	0.516104
PB.380.2	PB.380.2_ORF_1	4749	+	1	160	4749	4590	1.234	0.438445	1
PB.380.1	PB.380.1_ORF_1	4984	+	3	276	4346	4071	1.234	0.460937	1
PB.380.3	PB.380.3_ORF_1	3394	+	1	154	3231	3078	1.25	0.478283	1
PB.380.4	PB.380.4_ORF_1	3788	+	3	168	3182	3015	1.25	0.487945	1
PB.379.1	PB.379.1_ORF_1	2938	+	1	1636	2736	1101	0.8466	0.200505	0.993488
PB.381.1	PB.381.1_ORF_1	4047	+	1	130	3348	3219	1.0536	0.300448	1
PB.381.2	PB.381.2_ORF_1	4085	+	2	431	3388	2958	0.9994	0.301992	1
PB.381.3	PB.381.3_ORF_1	4140	+	1	223	3441	3219	1.0536	0.300448	1
PB.381.4	PB.381.4_ORF_1	3881	+	2	32	3181	3150	1.0302	0.307195	1
PB.381.6	PB.381.6_ORF_1	3831	+	1	1234	3132	1899	1.0321	0.303334	0.99999
PB.382.2	PB.382.2_ORF_1	4339	+	3	1671	4151	2481	1.269	0.396137	1
PB.382.5	PB.382.5_ORF_1	4020	+	2	146	3829	3684	1.1845	0.418173	1
PB.382.4	PB.382.4_ORF_1	4376	+	2	1703	4183	2481	1.269	0.396137	1
PB.382.6	PB.382.6_ORF_1	5859	+	1	187	3870	3684	1.1845	0.418173	1
PB.382.9	PB.382.9_ORF_1	4381	+	1	1975	4188	2214	1.2557	0.413929	1
PB.382.10	PB.382.10_ORF_1	5916	+	2	242	3925	3684	1.1845	0.418173	1
PB.382.17	PB.382.17_ORF_1	1958	+	2	215	1390	1176	0.9623	0.438081	0.998863
PB.382.14	PB.382.14_ORF_1	4397	+	1	1729	4209	2481	1.269	0.396137	1
PB.382.15	PB.382.15_ORF_1	4046	+	1	172	3855	3684	1.1845	0.418173	1
PB.382.20	PB.382.20_ORF_1	4048	+	1	211	3855	3645	1.1845	0.418081	1
PB.382.23	PB.382.23_ORF_1	1907	+	1	163	1338	1176	0.9623	0.438081	0.998864
PB.382.21	PB.382.21_ORF_1	4348	+	3	1677	4157	2481	1.269	0.396137	1
PB.382.22	PB.382.22_ORF_1	4095	+	1	1690	3903	2214	1.2557	0.413929	1
PB.382.26	PB.382.26_ORF_1	4099	+	1	223	3906	3684	1.1845	0.418173	1
PB.382.37	PB.382.37_ORF_1	3604	+	1	1201	3414	2214	1.2557	0.413929	1
PB.383.7	PB.383.7_ORF_1	6325	+	3	57	3017	2961	1.1073	0.345458	1
PB.383.39	PB.383.39_ORF_1	3027	+	3	84	2780	2697	1.0351	0.367998	1
PB.383.38	PB.383.38_ORF_1	3035	+	1	121	2928	2808	1.0839	0.372471	1
PB.383.36	PB.383.36_ORF_1	3137	+	2	41	2890	2850	1.0428	0.340172	1
PB.383.59	PB.383.59_ORF_1	5135	+	1	49	909	861	1.0007	0.320491	0.982389
PB.385.2	PB.385.2_ORF_1	3997	+	3	72	1136	1065	1.2761	0.249683	0.996805
PB.386.1	PB.386.1_ORF_1	2040	+	2	20	1789	1770	1.0478	0.211473	0.999966
PB.386.2	PB.386.2_ORF_1	2136	+	3	18	1787	1770	1.0478	0.211473	0.999966
PB.386.4	PB.386.4_ORF_1	1766	+	2	479	1657	1179	1.1275	0.167672	0.997542
PB.386.6	PB.386.6_ORF_1	1839	+	1	259	1731	1473	1.1388	0.186999	0.999732
PB.386.8	PB.386.8_ORF_1	1797	+	1	79	1689	1611	1.1388	0.178859	0.999898
PB.386.16	PB.386.16_ORF_1	2095	+	3	87	1988	1902	1.0599	0.156944	0.999984
PB.387.1	PB.387.1_ORF_1	2596	+	1	331	2037	1707	0.9204	0.122027	0.999901
PB.387.5	PB.387.5_ORF_1	7546	+	3	423	2765	2343	1.0319	0.197058	0.999999
PB.387.8	PB.387.8_ORF_1	3849	+	1	262	2340	2079	0.8083	0.0762458	0.99999
PB.387.12	PB.387.12_ORF_1	3065	+	1	262	2502	2241	0.8404	0.0830104	0.999997
PB.387.6	PB.387.6_ORF_1	3888	+	3	402	2564	2163	0.8083	0.0786085	0.999994
PB.387.7	PB.387.7_ORF_1	3748	+	1	262	2424	2163	0.8083	0.0786085	0.999994
PB.388.1	PB.388.1_ORF_1	2497	+	2	113	625	513	1.0808	0.384046	0.878746
PB.389.2	PB.389.2_ORF_1	2366	+	1	154	1887	1734	1.2074	0.336731	0.99998
PB.389.1	PB.389.1_ORF_1	2493	+	2	161	2014	1854	1.2074	0.322277	0.999991
PB.389.6	PB.389.6_ORF_1	2215	+	3	57	1790	1734	1.2074	0.336731	0.99998
PB.391.1	PB.391.1_ORF_1	4506	+	1	28	1260	1233	0.8973	0.286262	0.998322
PB.391.13	PB.391.13_ORF_1	2911	+	3	216	1448	1233	0.8973	0.286262	0.998383
PB.392.2	PB.392.2_ORF_1	1317	+	1	10	1011	1002	0.8643	0.236659	0.989353
PB.393.3	PB.393.3_ORF_1	2423	+	1	454	1647	1194	1.1819	0.241811	0.998504
PB.393.7	PB.393.7_ORF_1	1757	+	2	149	1186	1038	1.2356	0.231513	0.995725
PB.393.9	PB.393.9_ORF_1	1744	+	3	231	1061	831	1.1197	0.207464	0.974503
PB.393.11	PB.393.11_ORF_1	1793	+	2	149	1114	966	1.2184	0.233049	0.992642
PB.393.14	PB.393.14_ORF_1	1931	+	2	149	1255	1107	1.2636	0.254098	0.997737
PB.393.15	PB.393.15_ORF_1	1547	+	2	149	871	723	1.1921	0.273396	0.963485
PB.393.24	PB.393.24_ORF_1	2185	+	2	149	1162	1014	1.2279	0.250292	0.995179
PB.393.29	PB.393.29_ORF_1	1252	+	1	805	1023	219	0.7352	-0.182898	0.0442523
PB.394.9	PB.394.9_ORF_1	4561	+	1	25	2331	2307	0.9326	0.0501484	0.999998
PB.394.13	PB.394.13_ORF_1	3657	+	3	48	2111	2064	0.9128	0.0316205	0.999989
PB.395.1	PB.395.1_ORF_1	7287	+	1	124	6651	6528	0.9201	0.221127	1
PB.395.2	PB.395.2_ORF_1	7151	+	1	70	6462	6393	0.9201	0.218668	1
PB.395.5	PB.395.5_ORF_1	7398	+	3	225	6710	6486	0.9201	0.226397	1
PB.395.4	PB.395.4_ORF_1	7427	+	3	258	6794	6537	0.9201	0.229207	1
PB.395.11	PB.395.11_ORF_1	1289	+	2	80	445	366	1.2182	0.376455	0.7636
PB.396.1	PB.396.1_ORF_1	7972	+	3	708	2954	2247	0.7531	0.199451	0.999998
PB.396.2	PB.396.2_ORF_1	4775	+	1	679	2631	1953	0.7452	0.213527	0.999983
PB.396.4	PB.396.4_ORF_1	7804	+	1	631	2781	2151	0.7531	0.204334	0.999996
PB.397.3	PB.397.3_ORF_4	4966	+	2	2039	2230	192	0.7945	-0.178036	0.0382709
PB.398.1	PB.398.1_ORF_1	3488	+	3	132	1079	948	0.9131	0.191214	0.981948
PB.399.2	PB.399.2_ORF_1	1724	+	3	336	1052	717	1.0079	0.113445	0.902812
PB.399.4	PB.399.4_ORF_1	2079	+	1	421	1410	990	1.009	0.119707	0.98549
PB.399.6	PB.399.6_ORF_1	1902	+	2	323	1231	909	1.0038	0.127021	0.974867
PB.399.10	PB.399.10_ORF_1	1803	+	2	317	1132	816	1.0038	0.139076	0.954288
PB.399.11	PB.399.11_ORF_1	1647	+	2	317	976	660	1.0091	0.123674	0.865692
PB.399.7	PB.399.7_ORF_1	2035	+	3	411	1364	954	1.009	0.123339	0.981555
PB.399.8	PB.399.8_ORF_1	1938	+	2	317	1267	951	0.9906	0.107438	0.979281
PB.399.9	PB.399.9_ORF_1	1864	+	2	317	1192	876	1.0348	0.13353	0.970834
PB.399.15	PB.399.15_ORF_1	1776	+	2	311	1105	795	0.9781	0.148716	0.946814
PB.399.17	PB.399.17_ORF_1	2132	+	3	801	1460	660	1.0091	0.123674	0.864369
PB.400.3	PB.400.3_ORF_1	7889	+	3	261	1946	1686	0.9853	0.122354	0.999885
PB.400.9	PB.400.9_ORF_1	3133	+	1	247	1806	1560	0.9853	0.134884	0.999758
PB.400.10	PB.400.10_ORF_1	2594	+	3	246	1976	1731	0.9905	0.111453	0.999924
PB.400.11	PB.400.11_ORF_1	7801	+	2	245	1858	1614	1.0103	0.123425	0.999817
PB.401.2	PB.401.2_ORF_1	2828	+	1	73	1539	1467	0.8701	0.110338	0.999355
PB.401.1	PB.401.1_ORF_1	2962	+	3	207	1673	1467	0.8701	0.110338	0.999353
PB.402.6	PB.402.6_ORF_1	6877	+	1	133	5196	5064	0.8595	0.200479	1
PB.402.4	PB.402.4_ORF_1	7099	+	1	280	5418	5139	0.8595	0.196651	1
PB.402.7	PB.402.7_ORF_1	7040	+	2	308	5359	5052	0.8595	0.196163	1
PB.402.5	PB.402.5_ORF_1	6962	+	2	305	5281	4977	0.8595	0.200051	1
PB.402.21	PB.402.21_ORF_1	7062	+	2	362	5383	5022	0.8595	0.196861	1
PB.403.2	PB.403.2_ORF_1	2983	+	2	242	895	654	1.1712	0.346237	0.952587
PB.403.11	PB.403.11_ORF_2	1409	+	1	232	528	297	0.8792	-0.00634055	0.178914
PB.404.3	PB.404.3_ORF_1	3123	+	2	101	2200	2100	0.7788	0.304325	0.999996
PB.404.2	PB.404.2_ORF_1	3130	+	3	108	2207	2100	0.7788	0.296428	0.999996
PB.404.1	PB.404.1_ORF_1	3771	+	2	635	2848	2214	0.7788	0.292431	0.999998
PB.404.20	PB.404.20_ORF_1	2003	+	2	101	1135	1035	0.8671	0.18747	0.989625
PB.405.5	PB.405.5_ORF_1	9683	+	1	184	6261	6078	0.8188	0.063665	1
PB.405.20	PB.405.20_ORF_1	4803	+	2	32	3649	3618	0.8219	0.0576472	1
PB.405.19	PB.405.19_ORF_1	7530	+	2	173	6376	6204	0.8188	0.0588025	1
PB.405.28	PB.405.28_ORF_1	6717	+	3	201	6404	6204	0.8188	0.0588025	1
PB.405.43	PB.405.43_ORF_1	6487	+	1	181	6177	5997	0.8468	0.0629053	1
PB.406.1	PB.406.1_ORF_1	889	+	3	24	590	567	1.2371	0.303933	0.914588
PB.407.1	PB.407.1_ORF_1	3432	+	3	519	2057	1539	1.1463	0.214776	0.999848
PB.407.2	PB.407.2_ORF_1	3319	+	1	406	1944	1539	1.1463	0.214776	0.999849
PB.408.1	PB.408.1_ORF_1	1855	+	2	161	1498	1338	0.7804	0.209785	0.998743
PB.409.1	PB.409.1_ORF_1	2256	+	3	303	1904	1602	0.63	0.167323	0.999703
PB.410.1	PB.410.1_ORF_1	2544	+	3	108	1667	1560	0.6223	0.115652	0.999492
PB.410.3	PB.410.3_ORF_1	1574	+	2	89	1462	1374	0.6283	0.132684	0.99825
PB.410.2	PB.410.2_ORF_1	2975	+	2	89	2098	2010	0.5847	0.104843	0.999978
PB.411.1	PB.411.1_ORF_1	3811	+	1	433	1458	1026	1.1885	0.280434	0.99563
PB.411.2	PB.411.2_ORF_1	3921	+	1	547	1572	1026	1.1885	0.280434	0.995619
PB.411.4	PB.411.4_ORF_1	3689	+	1	745	1335	591	1.1919	0.315379	0.919938
PB.411.5	PB.411.5_ORF_1	3651	+	1	418	1296	879	1.1957	0.270462	0.987183
PB.411.10	PB.411.10_ORF_1	3708	+	1	334	1359	1026	1.1885	0.280434	0.99564
PB.412.1	PB.412.1_ORF_1	2462	+	2	338	1393	1056	1.1349	0.454654	0.998147
PB.412.7	PB.412.7_ORF_1	1869	+	1	100	849	750	1.2833	0.548983	0.991478
PB.412.17	PB.412.17_ORF_3	1876	+	2	602	856	255	1.2092	0.630429	0.798899
PB.412.21	PB.412.21_ORF_1	1378	+	3	60	869	810	1.2377	0.549243	0.994043
PB.412.18	PB.412.18_ORF_2	2911	+	2	1412	1888	477	1.2146	0.497899	0.918749
PB.413.1	PB.413.1_ORF_1	1087	+	2	464	859	396	0.4668	0.0298878	0.194565
PB.414.13	PB.414.13_ORF_1	8390	+	2	5	865	861	1.0792	0.431326	0.989487
PB.415.8	PB.415.8_ORF_1	3226	+	1	142	3003	2862	1.1176	0.224066	1
PB.415.10	PB.415.10_ORF_1	2678	+	2	131	2677	2547	1.1297	0.196921	1
PB.415.12	PB.415.12_ORF_1	2634	+	3	525	2633	2109	1.1285	0.186808	0.999997
PB.415.13	PB.415.13_ORF_1	2643	+	3	534	2642	2109	1.1285	0.186808	0.999997
PB.416.3	PB.416.3_ORF_1	4704	+	3	108	2561	2454	1.1658	0.375641	1
PB.416.10	PB.416.10_ORF_1	2178	+	3	87	2087	2001	1.3027	0.414369	0.999998
PB.416.11	PB.416.11_ORF_1	4664	+	3	72	2267	2196	1.2559	0.397817	0.999999
PB.417.1	PB.417.1_ORF_1	2592	+	1	325	1518	1194	1.205	0.359055	0.999108
PB.420.2	PB.420.2_ORF_1	3257	+	3	147	2270	2124	1.1901	0.320014	0.999999
PB.420.11	PB.420.11_ORF_1	2680	+	2	470	2545	2076	1.1901	0.316143	0.999998
PB.420.12	PB.420.12_ORF_1	3721	+	1	79	1629	1551	1.1901	0.356406	0.999928
PB.420.22	PB.420.22_ORF_1	2250	+	3	6	2126	2121	1.1901	0.315567	0.999999
PB.420.30	PB.420.30_ORF_1	2342	+	1	142	2220	2079	1.1901	0.328505	0.999998
PB.419.2	PB.419.2_ORF_15	4686	+	1	325	414	90	1.1454	0.0819823	0.0963983
PB.422.1	PB.422.1_ORF_1	1553	+	1	532	867	336	1.1965	0.803543	0.934359
PB.422.2	PB.422.2_ORF_3	1319	+	2	764	910	147	1.2393	0.798988	0.795469
PB.422.12	PB.422.12_ORF_1	849	+	2	185	397	213	1.1965	0.654349	0.763961
PB.422.6	PB.422.6_ORF_5	3814	+	3	2985	3131	147	1.2393	0.798988	0.785822
PB.423.1	PB.423.1_ORF_1	1401	+	2	458	910	453	1.0646	0.249499	0.729681
PB.423.2	PB.423.2_ORF_1	1216	+	2	488	730	243	1.0469	0.203255	0.322985
PB.423.7	PB.423.7_ORF_1	1019	+	1	190	471	282	0.9988	0.219828	0.383258
PB.424.1	PB.424.1_ORF_1	3829	+	3	114	647	534	1.2754	0.364735	0.915597
PB.424.5	PB.424.5_ORF_1	1864	+	1	385	816	432	1.2813	0.426378	0.876189
PB.424.3	PB.424.3_ORF_1	2512	+	3	111	905	795	1.2356	0.374678	0.986141
PB.425.1	PB.425.1_ORF_1	1042	+	1	136	516	381	0.9396	0.426886	0.726036
PB.426.2	PB.426.2_ORF_1	3088	+	2	746	2737	1992	1.2674	0.44056	0.999998
PB.426.3	PB.426.3_ORF_1	3156	+	2	152	2806	2655	1.2487	0.383649	1
PB.426.4	PB.426.4_ORF_1	2995	+	1	655	2646	1992	1.2674	0.44056	0.999998
PB.426.5	PB.426.5_ORF_1	2921	+	3	150	2570	2421	1.1811	0.376743	1
PB.426.6	PB.426.6_ORF_1	3106	+	2	143	2755	2613	1.2433	0.391626	1
PB.428.1	PB.428.1_ORF_1	2911	+	1	253	2580	2328	1.2377	0.527275	1
PB.428.3	PB.428.3_ORF_1	3090	+	2	434	2761	2328	1.2377	0.527275	1
PB.428.4	PB.428.4_ORF_1	2873	+	1	217	2544	2328	1.2377	0.527275	1
PB.428.5	PB.428.5_ORF_1	2816	+	2	161	2488	2328	1.2377	0.527275	1
PB.429.6	PB.429.6_ORF_1	975	+	1	49	786	738	0.9716	0.324106	0.96052
PB.429.3	PB.429.3_ORF_1	3307	+	1	49	750	702	1.0057	0.359099	0.956224
PB.429.4	PB.429.4_ORF_1	3116	+	1	49	753	705	0.9936	0.35887	0.956336
PB.429.5	PB.429.5_ORF_1	3195	+	1	49	759	711	1.0237	0.385738	0.964217
PB.429.7	PB.429.7_ORF_1	3650	+	3	519	1214	696	0.9863	0.366527	0.953774
PB.429.8	PB.429.8_ORF_1	3568	+	3	516	1205	690	0.9562	0.338905	0.943566
PB.429.10	PB.429.10_ORF_1	2646	+	3	168	854	687	0.9716	0.339052	0.945097
PB.429.11	PB.429.11_ORF_1	1062	+	1	151	873	723	0.9435	0.304332	0.950184
PB.430.1	PB.430.1_ORF_1	1895	+	1	130	852	723	1.2904	0.555122	0.990042
PB.430.2	PB.430.2_ORF_1	1735	+	2	95	817	723	1.2904	0.555122	0.990079
PB.431.1	PB.431.1_ORF_17	2994	+	1	355	405	51	1.0901	0.0384367	0.0594861
PB.431.2	PB.431.2_ORF_1	1974	+	3	204	632	429	0.7098	0.226922	0.513569
PB.431.4	PB.431.4_ORF_1	5674	+	1	172	4047	3876	1.0832	0.270842	1
PB.431.9	PB.431.9_ORF_1	5655	+	3	171	4028	3858	1.0832	0.270727	1
PB.433.1	PB.433.1_ORF_1	3213	+	1	592	2454	1863	1.2928	0.52693	0.999997
PB.433.10	PB.433.10_ORF_1	3598	+	3	141	1832	1692	1.2856	0.523677	0.999989
PB.433.17	PB.433.17_ORF_1	2614	+	3	141	1898	1758	1.2928	0.516505	0.999993
PB.433.4	PB.433.4_ORF_1	5963	+	3	141	1016	876	1.2169	0.503127	0.994827
PB.433.15	PB.433.15_ORF_1	2811	+	2	146	2095	1950	1.2673	0.513639	0.999998
PB.433.5	PB.433.5_ORF_1	5595	+	2	146	1021	876	1.2169	0.503127	0.994871
PB.433.6	PB.433.6_ORF_1	4711	+	2	146	1993	1848	1.2532	0.421037	0.999994
PB.433.9	PB.433.9_ORF_1	4084	+	1	148	1863	1716	1.2856	0.523715	0.999991
PB.433.3	PB.433.3_ORF_1	6613	+	3	162	1037	876	1.2169	0.503127	0.994748
PB.433.8	PB.433.8_ORF_1	4471	+	3	162	1496	1335	1.2928	0.51715	0.99985
PB.433.11	PB.433.11_ORF_1	3120	+	1	169	1503	1335	1.2928	0.51715	0.999855
PB.433.28	PB.433.28_ORF_1	2699	+	2	146	1984	1839	1.2928	0.527418	0.999996
PB.433.30	PB.433.30_ORF_1	3262	+	2	152	1045	894	1.1776	0.484305	0.995043
PB.433.40	PB.433.40_ORF_1	2561	+	2	143	1945	1803	1.2856	0.509495	0.999995
PB.433.43	PB.433.43_ORF_1	2171	+	1	139	1869	1731	1.3126	0.50783	0.999992
PB.433.44	PB.433.44_ORF_1	2199	+	2	146	1954	1809	1.2856	0.51197	0.999995
PB.434.3	PB.434.3_ORF_1	4693	+	3	123	3515	3393	1.2477	0.387114	1
PB.434.4	PB.434.4_ORF_1	4870	+	3	117	3692	3576	1.1772	0.370638	1
PB.434.7	PB.434.7_ORF_1	4627	+	3	63	3449	3387	1.1772	0.36845	1
PB.435.1	PB.435.1_ORF_2	4008	+	1	187	1041	855	1.2471	0.413721	0.992185
PB.435.2	PB.435.2_ORF_1	3081	+	1	145	1968	1824	1.0836	0.319806	0.999986
PB.435.3	PB.435.3_ORF_2	4528	+	3	126	923	798	1.2526	0.432685	0.989101
PB.435.5	PB.435.5_ORF_1	3107	+	2	125	1996	1872	1.0077	0.309057	0.999988
PB.435.6	PB.435.6_ORF_1	3004	+	2	125	1891	1767	1.1072	0.324618	0.99998
PB.435.7	PB.435.7_ORF_1	3349	+	1	121	1527	1407	1.1574	0.33229	0.999762
PB.435.8	PB.435.8_ORF_1	3307	+	1	121	1479	1359	1.1954	0.347547	0.999706
PB.436.1	PB.436.1_ORF_1	1315	+	2	194	1180	987	1.2592	0.423604	0.997328
PB.436.2	PB.436.2_ORF_1	804	+	2	113	670	558	1.2566	0.429276	0.945667
PB.437.1	PB.437.1_ORF_1	6547	+	2	32	2677	2646	0.9778	0.284736	1
PB.437.5	PB.437.5_ORF_1	5693	+	2	26	3676	3651	1.029	0.321913	1
PB.437.4	PB.437.4_ORF_1	5578	+	2	26	3601	3576	0.9124	0.306015	1
PB.437.6	PB.437.6_ORF_1	5622	+	3	24	3605	3582	1.029	0.320225	1
PB.437.7	PB.437.7_ORF_1	5589	+	3	24	3572	3549	0.9465	0.318086	1
PB.437.8	PB.437.8_ORF_1	5512	+	3	24	3494	3471	1.029	0.319237	1
PB.437.12	PB.437.12_ORF_1	6432	+	3	1302	4415	3114	1.0581	0.320791	1
PB.437.13	PB.437.13_ORF_1	6377	+	3	9	3671	3663	1.029	0.320339	1
PB.438.1	PB.438.1_ORF_1	5274	+	1	130	3837	3708	0.942	0.152236	1
PB.439.1	PB.439.1_ORF_1	2201	+	3	33	1628	1596	1.0751	0.182327	0.999873
PB.439.2	PB.439.2_ORF_1	1503	+	1	10	930	921	1.1934	0.266807	0.99079
PB.439.3	PB.439.3_ORF_1	2288	+	1	118	1713	1596	1.0982	0.230515	0.9999
PB.440.1	PB.440.1_ORF_1	1010	+	1	64	792	729	1.1643	0.45929	0.982656
PB.441.1	PB.441.1_ORF_1	4127	+	1	679	2058	1380	0.5368	0.107756	0.997666
PB.441.2	PB.441.2_ORF_1	4222	+	3	150	2153	2004	0.6105	0.148965	0.999981
PB.442.1	PB.442.1_ORF_1	4148	+	3	711	1289	579	1.2697	0.735521	0.985322
PB.443.2	PB.443.2_ORF_1	5030	+	2	428	3316	2889	1.2668	0.460695	1
PB.444.1	PB.444.1_ORF_1	4088	+	3	681	3254	2574	1.1427	0.480169	1
PB.444.4	PB.444.4_ORF_1	2396	+	2	662	2395	1734	0.9864	0.476557	0.999983
PB.444.6	PB.444.6_ORF_1	4030	+	3	645	3149	2505	1.1726	0.486441	1
PB.444.13	PB.444.13_ORF_1	4117	+	3	609	3035	2427	1.1781	0.486373	1
PB.444.14	PB.444.14_ORF_1	9571	+	1	595	3180	2586	1.1427	0.481587	1
PB.444.18	PB.444.18_ORF_19	3832	+	3	1026	1109	84	1.1151	0.259898	0.169358
PB.444.23	PB.444.23_ORF_1	4674	+	2	470	3799	3330	1.0507	0.466589	1
PB.445.2	PB.445.2_ORF_4	2317	+	2	215	400	186	0.9587	0.107559	0.150278
PB.446.1	PB.446.1_ORF_1	2011	+	1	112	1200	1089	1.2609	0.459424	0.998878
PB.447.1	PB.447.1_ORF_1	1894	+	3	102	731	630	0.9315	0.217908	0.867851
PB.447.3	PB.447.3_ORF_1	3836	+	2	2219	2749	531	0.8954	0.103126	0.642418
PB.447.8	PB.447.8_ORF_1	2801	+	2	1400	1714	315	0.9787	0.222269	0.423936
PB.449.1	PB.449.1_ORF_1	2244	+	2	215	1987	1773	0.927	0.346337	0.999976
PB.450.1	PB.450.1_ORF_1	2311	+	1	85	1563	1479	1.1801	0.461154	0.999922
PB.450.3	PB.450.3_ORF_1	992	+	1	76	990	915	1.0441	0.564111	0.996259
PB.450.5	PB.450.5_ORF_1	2723	+	3	72	1982	1911	0.9383	0.413507	0.999993
PB.450.10	PB.450.10_ORF_1	2543	+	2	65	1804	1740	1.061	0.438046	0.999984
PB.450.14	PB.450.14_ORF_1	3525	+	1	55	2274	2220	1.1189	0.411008	0.999999
PB.450.15	PB.450.15_ORF_1	2601	+	1	55	1860	1806	1.076	0.436404	0.99999
PB.450.17	PB.450.17_ORF_1	2562	+	1	55	1821	1767	1.0782	0.434139	0.999987
PB.450.18	PB.450.18_ORF_1	2496	+	1	55	1755	1701	1.061	0.43573	0.999978
PB.450.16	PB.450.16_ORF_1	2647	+	1	55	1899	1845	1.0518	0.418776	0.999992
PB.450.21	PB.450.21_ORF_1	2008	+	3	48	1262	1215	1.1759	0.497309	0.999546
PB.450.24	PB.450.24_ORF_1	2951	+	3	855	2210	1356	1.1146	0.409549	0.999731
PB.450.25	PB.450.25_ORF_1	3600	+	1	1690	2859	1170	1.1825	0.420549	0.99912
PB.451.2	PB.451.2_ORF_2	926	+	2	236	616	381	1.1197	0.389402	0.76115
PB.451.3	PB.451.3_ORF_1	793	+	2	59	481	423	1.18	0.386142	0.826927
PB.451.4	PB.451.4_ORF_1	2329	+	3	57	503	447	1.18	0.367829	0.83568
PB.452.3	PB.452.3_ORF_1	5644	+	1	130	687	558	0.8872	0.0971105	0.667884
PB.452.12	PB.452.12_ORF_1	1886	+	1	163	720	558	0.8872	0.0971105	0.687065
PB.452.11	PB.452.11_ORF_1	4265	+	3	186	743	558	0.8872	0.0971105	0.674991
PB.453.1	PB.453.1_ORF_1	2771	+	3	51	902	852	1.1957	0.378772	0.990172
PB.453.2	PB.453.2_ORF_1	2192	+	3	51	1349	1299	1.2155	0.403353	0.999661
PB.453.4	PB.453.4_ORF_1	2237	+	2	53	1387	1335	1.1575	0.378445	0.999677
PB.453.7	PB.453.7_ORF_1	3712	+	2	11	799	789	1.1684	0.364781	0.982503
PB.454.1	PB.454.1_ORF_1	1538	+	3	270	1424	1155	0.9949	0.320008	0.998003
PB.454.3	PB.454.3_ORF_1	1343	+	1	412	1230	819	1.0258	0.323063	0.97945
PB.454.4	PB.454.4_ORF_1	3548	+	2	2618	3436	819	1.0258	0.323063	0.978387
PB.454.7	PB.454.7_ORF_1	1404	+	2	116	1294	1179	1.0383	0.333717	0.998539
PB.454.8	PB.454.8_ORF_1	1386	+	2	116	1276	1161	1.0383	0.342269	0.998395
PB.454.9	PB.454.9_ORF_1	1371	+	2	116	1261	1146	1.0608	0.337825	0.998254
PB.454.6	PB.454.6_ORF_1	2412	+	2	1484	2302	819	1.0258	0.323063	0.978942
PB.455.1	PB.455.1_ORF_1	1520	+	2	272	946	675	1.0325	0.469772	0.968724
PB.455.3	PB.455.3_ORF_1	1240	+	3	33	680	648	1.0671	0.4196	0.95706
PB.455.2	PB.455.2_ORF_1	1633	+	2	188	670	483	0.9096	0.377053	0.80804
PB.455.4	PB.455.4_ORF_1	1553	+	3	84	593	510	0.9272	0.445819	0.875219
PB.456.4	PB.456.4_ORF_1	5802	+	1	142	3915	3774	0.8858	0.373321	1
PB.456.3	PB.456.3_ORF_1	6338	+	3	2301	4451	2151	0.9092	0.34659	0.999998
PB.457.1	PB.457.1_ORF_1	3504	+	2	107	1984	1878	1.1608	0.477227	0.999996
PB.459.2	PB.459.2_ORF_3	5843	+	2	842	1132	291	0.9671	0.196245	0.336512
PB.461.1	PB.461.1_ORF_3	3531	+	1	94	333	240	1.2848	0.212421	0.416801
PB.460.1	PB.460.1_ORF_4	1060	+	3	273	380	108	1.1076	0.398788	0.310385
PB.462.8	PB.462.8_ORF_1	4312	+	3	543	3722	3180	1.2106	0.402616	1
PB.462.7	PB.462.7_ORF_1	4324	+	3	474	3734	3261	1.243	0.401841	1
PB.462.22	PB.462.22_ORF_1	4075	+	1	241	3486	3246	1.2106	0.404322	1
PB.462.21	PB.462.21_ORF_1	4293	+	3	474	3704	3231	1.2106	0.407219	1
PB.462.28	PB.462.28_ORF_1	4305	+	1	472	3717	3246	1.243	0.404713	1
PB.462.29	PB.462.29_ORF_1	4090	+	2	242	3502	3261	1.243	0.401841	1
PB.462.30	PB.462.30_ORF_1	4082	+	1	250	3495	3246	1.243	0.404713	1
PB.463.1	PB.463.1_ORF_1	1904	+	1	16	1083	1068	1.1171	0.393377	0.997774
PB.463.11	PB.463.11_ORF_1	1390	+	1	31	1101	1071	1.0863	0.370295	0.997496
PB.463.12	PB.463.12_ORF_1	3302	+	1	538	1329	792	0.9319	0.320877	0.968931
PB.463.21	PB.463.21_ORF_1	1106	+	1	10	990	981	1.1369	0.380068	0.995841
PB.463.19	PB.463.19_ORF_1	3032	+	3	24	1061	1038	0.9384	0.300525	0.994236
PB.463.22	PB.463.22_ORF_1	1073	+	1	136	957	822	1.0869	0.440873	0.988875
PB.463.18	PB.463.18_ORF_1	3781	+	2	41	793	753	1.083	0.365261	0.973656
PB.463.25	PB.463.25_ORF_1	1381	+	3	72	1175	1104	1.1369	0.350101	0.998048
PB.463.27	PB.463.27_ORF_1	1022	+	2	23	223	201	0.9224	0.165062	0.193672
PB.464.1	PB.464.1_ORF_5	625	+	1	331	417	87	1.1475	0.361733	0.265613
PB.464.3	PB.464.3_ORF_1	391	+	1	10	183	174	1.2144	0.413637	0.488231
PB.464.2	PB.464.2_ORF_5	461	+	2	167	253	87	1.1475	0.361733	0.266361
PB.465.1	PB.465.1_ORF_5	2397	+	3	150	296	147	0.9281	0.0833865	0.102342
PB.467.2	PB.467.2_ORF_1	3928	+	2	308	1870	1563	1.1496	0.515545	0.999962
PB.467.5	PB.467.5_ORF_1	4152	+	3	264	1937	1674	1.1454	0.524752	0.999984
PB.467.6	PB.467.6_ORF_1	3400	+	2	308	1765	1458	1.1702	0.53847	0.999931
PB.467.9	PB.467.9_ORF_1	2925	+	2	350	1294	945	1.0018	0.469148	0.994979
PB.468.1	PB.468.1_ORF_1	1307	+	3	75	566	492	1.269	0.479233	0.930606
PB.470.1	PB.470.1_ORF_6	1907	+	2	185	322	138	1.0117	0.220347	0.181009
PB.471.1	PB.471.1_ORF_1	3098	+	1	214	2376	2163	1.2862	0.482107	1
PB.471.2	PB.471.2_ORF_1	3624	+	2	167	1375	1209	1.2673	0.436197	0.999467
PB.471.3	PB.471.3_ORF_1	2969	+	1	157	1743	1587	1.2673	0.454903	0.999968
PB.471.4	PB.471.4_ORF_1	2913	+	2	146	2194	2049	1.2862	0.491043	0.999999
PB.473.1	PB.473.1_ORF_1	1671	+	3	504	1298	795	0.7953	0.157696	0.929466
PB.473.2	PB.473.2_ORF_1	2861	+	3	456	2456	2001	0.8384	0.256887	0.999992
PB.473.7	PB.473.7_ORF_1	4258	+	2	119	1852	1734	0.848	0.244668	0.999942
PB.474.1	PB.474.1_ORF_1	7681	+	3	165	4679	4515	1.1247	0.486209	1
PB.474.21	PB.474.21_ORF_1	7484	+	2	116	4486	4371	1.1681	0.491087	1
PB.474.19	PB.474.19_ORF_1	7602	+	3	66	4604	4539	1.1247	0.48294	1
PB.474.15	PB.474.15_ORF_1	8180	+	2	62	5182	5121	1.1247	0.485793	1
PB.474.10	PB.474.10_ORF_1	8506	+	1	160	5508	5349	1.1951	0.49707	1
PB.474.12	PB.474.12_ORF_1	8482	+	1	160	5484	5325	1.1951	0.499905	1
PB.474.14	PB.474.14_ORF_1	8176	+	1	160	5178	5019	1.1247	0.492098	1
PB.474.7	PB.474.7_ORF_1	8281	+	1	160	5283	5124	1.1247	0.486152	1
PB.474.8	PB.474.8_ORF_1	8251	+	1	160	5253	5094	1.1247	0.487722	1
PB.474.9	PB.474.9_ORF_1	8509	+	1	160	5511	5352	1.1681	0.497997	1
PB.474.53	PB.474.53_ORF_1	6195	+	1	256	3198	2943	1.1478	0.470121	1
PB.474.66	PB.474.66_ORF_1	8307	+	2	218	5311	5094	1.1247	0.487722	1
PB.474.61	PB.474.61_ORF_1	8252	+	1	160	5256	5097	1.1247	0.488702	1
PB.474.62	PB.474.62_ORF_1	8534	+	1	160	5538	5379	1.1681	0.495522	1
PB.474.63	PB.474.63_ORF_1	8225	+	1	160	5229	5070	1.1247	0.490656	1
PB.474.67	PB.474.67_ORF_1	8276	+	1	160	5280	5121	1.1247	0.486459	1
PB.474.64	PB.474.64_ORF_1	8373	+	2	281	5377	5097	1.1247	0.488082	1
PB.474.138	PB.474.138_ORF_1	3323	+	1	109	3147	3039	1.1445	0.470102	1
PB.474.127	PB.474.127_ORF_1	5690	+	1	139	5514	5376	1.1951	0.496738	1
PB.474.128	PB.474.128_ORF_1	5456	+	1	160	5280	5121	1.1247	0.485793	1
PB.474.145	PB.474.145_ORF_1	5746	+	1	172	5571	5400	1.1951	0.493944	1
PB.474.150	PB.474.150_ORF_1	1109	+	2	344	1108	765	1.2217	0.55595	0.991808
PB.475.1	PB.475.1_ORF_1	9149	+	3	153	4364	4212	0.8738	0.284479	1
PB.476.2	PB.476.2_ORF_1	2217	+	1	25	747	723	1.2773	0.116873	0.941347
PB.476.3	PB.476.3_ORF_1	1298	+	1	28	1068	1041	1.1423	0.160649	0.993438
PB.477.5	PB.477.5_ORF_1	3525	+	2	23	976	954	1.201	0.391477	0.995472
PB.477.13	PB.477.13_ORF_1	9517	+	3	15	1100	1086	1.2192	0.407052	0.998173
PB.477.15	PB.477.15_ORF_1	2952	+	1	13	699	687	1.2405	0.308329	0.961322
PB.478.3	PB.478.3_ORF_1	6240	+	3	57	4007	3951	1.2445	0.390002	1
PB.478.4	PB.478.4_ORF_1	6254	+	3	216	4022	3807	1.2445	0.404677	1
PB.478.19	PB.478.19_ORF_1	6212	+	2	176	3982	3807	1.2445	0.404677	1
PB.478.20	PB.478.20_ORF_1	6315	+	3	279	4085	3807	1.2445	0.404677	1
PB.478.29	PB.478.29_ORF_1	6412	+	1	394	4200	3807	1.2445	0.404677	1
PB.478.40	PB.478.40_ORF_1	3357	+	3	309	2951	2643	1.2481	0.440671	1
PB.479.2	PB.479.2_ORF_1	3365	+	1	244	1329	1086	1.2061	0.261496	0.997063
PB.479.4	PB.479.4_ORF_1	4753	+	3	2133	2717	585	1.2688	0.345638	0.933396
PB.479.5	PB.479.5_ORF_1	3731	+	1	85	1170	1086	1.2061	0.261496	0.997037
PB.479.9	PB.479.9_ORF_1	3253	+	1	133	1218	1086	1.2061	0.261496	0.99707
PB.479.10	PB.479.10_ORF_1	3241	+	2	122	1207	1086	1.2061	0.261496	0.997071
PB.480.2	PB.480.2_ORF_1	3944	+	1	118	3315	3198	0.9561	0.269595	1
PB.481.1	PB.481.1_ORF_1	3157	+	3	141	1421	1281	1.2801	0.49047	0.999755
PB.481.6	PB.481.6_ORF_1	2576	+	1	217	1026	810	1.3071	0.513215	0.993763
PB.481.9	PB.481.9_ORF_1	2069	+	3	486	1484	999	1.1772	0.44849	0.997376
PB.481.10	PB.481.10_ORF_1	1996	+	3	675	1412	738	1.0918	0.420992	0.977849
PB.481.11	PB.481.11_ORF_1	2093	+	2	515	1513	999	1.1772	0.44849	0.997375
PB.481.17	PB.481.17_ORF_1	2124	+	1	547	1545	999	1.1772	0.44849	0.997373
PB.481.19	PB.481.19_ORF_1	2026	+	2	167	1447	1281	1.2801	0.49047	0.999761
PB.481.15	PB.481.15_ORF_1	2825	+	3	1509	2246	738	1.0918	0.420992	0.977426
PB.481.13	PB.481.13_ORF_1	3339	+	1	178	642	465	1.1413	0.545397	0.915811
PB.481.14	PB.481.14_ORF_1	3027	+	1	178	642	465	1.1413	0.545397	0.916371
PB.481.12	PB.481.12_ORF_1	3457	+	2	212	676	465	1.1413	0.545397	0.915598
PB.482.1	PB.482.1_ORF_1	1636	+	2	395	1036	642	1.0174	0.428276	0.952328
PB.482.3	PB.482.3_ORF_1	1748	+	2	503	1144	642	1.0174	0.428276	0.952209
PB.483.1	PB.483.1_ORF_1	722	+	2	80	577	498	1.1204	0.33359	0.855843
PB.483.4	PB.483.4_ORF_1	2043	+	3	204	1913	1710	0.8482	0.31969	0.999951
PB.483.6	PB.483.6_ORF_1	1980	+	2	98	1477	1380	0.7666	0.316301	0.999382
PB.484.3	PB.484.3_ORF_1	2703	+	2	29	1036	1008	1.0199	0.232499	0.991958
PB.484.5	PB.484.5_ORF_1	4052	+	2	23	1204	1182	0.9429	0.205801	0.996942
PB.484.6	PB.484.6_ORF_1	2795	+	1	19	1128	1110	1.0253	0.219318	0.99595
PB.484.7	PB.484.7_ORF_1	3243	+	2	617	1576	960	1.1024	0.242435	0.99053
PB.485.1	PB.485.1_ORF_1	1780	+	2	71	709	639	1.0803	0.322766	0.934327
PB.485.2	PB.485.2_ORF_1	3292	+	2	2585	3049	465	0.9925	0.159433	0.630206
PB.486.1	PB.486.1_ORF_1	4514	+	2	20	742	723	1.031	0.417675	0.97051
PB.487.1	PB.487.1_ORF_1	3505	+	3	321	1994	1674	1.1038	0.329987	0.999961
PB.487.4	PB.487.4_ORF_1	3223	+	2	98	1705	1608	1.0751	0.349726	0.99994
PB.487.7	PB.487.7_ORF_1	1768	+	1	238	1704	1467	1.0553	0.292865	0.999789
PB.487.8	PB.487.8_ORF_1	4305	+	1	112	1275	1164	1.2765	0.411313	0.999185
PB.491.1	PB.491.1_ORF_1	4162	+	3	1965	3401	1437	0.719	0.195226	0.999227
PB.491.2	PB.491.2_ORF_1	4534	+	1	187	1623	1437	0.719	0.195226	0.99922
PB.491.4	PB.491.4_ORF_1	2407	+	1	193	1698	1506	0.7564	0.193789	0.999577
PB.491.7	PB.491.7_ORF_1	4427	+	3	78	1514	1437	0.719	0.195226	0.999222
PB.492.1	PB.492.1_ORF_1	1941	+	2	77	943	867	0.7528	0.267461	0.969573
PB.493.2	PB.493.2_ORF_1	4623	+	2	191	763	573	1.0949	0.329824	0.89738
PB.494.1	PB.494.1_ORF_1	246	+	1	16	210	195	1.1725	0.491738	0.586434
PB.495.2	PB.495.2_ORF_1	5763	+	2	401	1765	1365	0.7704	0.0958419	0.998162
PB.497.1	PB.497.1_ORF_1	4873	+	2	29	2197	2169	0.5604	-0.0722904	0.999984
PB.498.2	PB.498.2_ORF_1	2724	+	1	289	912	624	0.6763	0.228601	0.800354
PB.498.4	PB.498.4_ORF_1	2678	+	3	246	869	624	0.6763	0.228601	0.800526
PB.498.7	PB.498.7_ORF_1	3203	+	3	774	1397	624	0.6763	0.228601	0.79856
PB.498.6	PB.498.6_ORF_1	3551	+	3	1122	1745	624	0.6763	0.228601	0.797249
PB.498.8	PB.498.8_ORF_1	2836	+	2	407	1030	624	0.6763	0.228601	0.799936
PB.499.1	PB.499.1_ORF_1	5710	+	2	473	4036	3564	0.9884	0.142597	1
PB.499.2	PB.499.2_ORF_1	5462	+	2	506	3895	3390	1.0318	0.145549	1
PB.499.4	PB.499.4_ORF_1	5672	+	2	494	4120	3627	0.9884	0.140454	1
PB.500.1	PB.500.1_ORF_1	790	+	2	95	451	357	0.8318	0.128799	0.351623
PB.500.2	PB.500.2_ORF_1	2037	+	1	79	1635	1557	0.9333	0.0837625	0.999672
PB.501.3	PB.501.3_ORF_1	3776	+	2	323	3058	2736	0.9156	0.180052	1
PB.501.4	PB.501.4_ORF_1	3603	+	3	345	2885	2541	0.92	0.198002	1
PB.501.2	PB.501.2_ORF_1	3957	+	3	504	3239	2736	0.9156	0.180052	1
PB.501.1	PB.501.1_ORF_1	4777	+	1	1120	4059	2940	0.9379	0.185957	1
PB.501.21	PB.501.21_ORF_1	3101	+	2	23	2386	2364	0.9831	0.1851	0.999999
PB.501.17	PB.501.17_ORF_1	4152	+	3	498	3437	2940	0.9379	0.185957	1
PB.501.18	PB.501.18_ORF_1	4044	+	3	390	3329	2940	0.9379	0.185957	1
PB.501.19	PB.501.19_ORF_1	3770	+	2	434	3055	2622	0.92	0.191475	1
PB.501.28	PB.501.28_ORF_1	3577	+	3	447	2864	2418	0.9233	0.185258	1
PB.501.40	PB.501.40_ORF_1	1510	+	2	413	1510	1098	0.9239	0.158391	0.993379
PB.501.37	PB.501.37_ORF_1	1633	+	2	536	1633	1098	0.9239	0.158391	0.99336
PB.501.46	PB.501.46_ORF_1	1881	+	1	385	1185	801	0.6486	0.115435	0.897643
PB.501.49	PB.501.49_ORF_2	1258	+	3	213	347	135	1.0675	0.0812747	0.12123
PB.501.52	PB.501.52_ORF_1	923	+	1	403	480	78	1.1048	-0.132465	0.0395874
PB.501.50	PB.501.50_ORF_3	1876	+	3	687	830	144	1.0353	0.112545	0.134428
PB.501.51	PB.501.51_ORF_1	1127	+	2	125	259	135	1.0675	0.0812747	0.121556
PB.501.53	PB.501.53_ORF_4	1941	+	3	1875	1940	66	1.0446	0.256443	0.139298
PB.507.1	PB.507.1_ORF_1	4064	+	2	563	2968	2406	1.1695	0.363077	1
PB.511.1	PB.511.1_ORF_1	6766	+	2	392	3187	2796	0.81	-0.00474797	1
PB.512.2	PB.512.2_ORF_1	5418	+	2	248	3922	3675	0.9893	0.115734	1
PB.512.4	PB.512.4_ORF_1	5444	+	2	230	3880	3651	0.9893	0.119827	1
PB.512.8	PB.512.8_ORF_1	930	+	1	226	759	534	0.9072	0.410957	0.876092
PB.512.5	PB.512.5_ORF_1	5368	+	1	226	3804	3579	0.9134	0.109381	1
PB.514.1	PB.514.1_ORF_1	5942	+	3	78	3158	3081	0.884	0.22812	1
PB.514.2	PB.514.2_ORF_1	4964	+	1	64	3078	3015	0.8966	0.222299	1
PB.514.3	PB.514.3_ORF_1	5454	+	1	43	2649	2607	0.8673	0.14045	1
PB.514.4	PB.514.4_ORF_1	5366	+	3	168	2585	2418	0.6981	0.111324	0.999999
PB.514.6	PB.514.6_ORF_1	4137	+	2	302	2251	1950	0.8687	0.120516	0.99998
PB.515.4	PB.515.4_ORF_1	5774	+	2	356	4864	4509	1.143	0.312897	1
PB.517.4	PB.517.4_ORF_1	3859	+	2	1310	1909	600	1.1608	0.379642	0.93746
PB.518.1	PB.518.1_ORF_1	5069	+	1	82	1080	999	1.2077	0.317742	0.99547
PB.518.12	PB.518.12_ORF_1	2411	+	3	87	890	804	1.1811	0.351441	0.984262
PB.519.1	PB.519.1_ORF_1	4510	+	2	179	1513	1335	1.087	0.183738	0.99914
PB.522.2	PB.522.2_ORF_1	3772	+	3	762	3119	2358	1.0658	0.189628	0.999999
PB.523.1	PB.523.1_ORF_1	4192	+	1	508	2820	2313	0.887	0.10679	0.999999
PB.523.2	PB.523.2_ORF_1	3927	+	1	244	2556	2313	0.887	0.10679	0.999999
PB.526.1	PB.526.1_ORF_1	5730	+	3	1662	5285	3624	0.7575	-0.103839	1
PB.526.2	PB.526.2_ORF_1	5566	+	1	1498	5121	3624	0.7575	-0.103839	1
PB.530.1	PB.530.1_ORF_1	9451	+	3	102	3836	3735	0.8483	0.154773	1
PB.531.3	PB.531.3_ORF_1	3074	+	3	105	791	687	1.1733	0.295924	0.954109
PB.531.10	PB.531.10_ORF_4	2333	+	3	138	245	108	1.1384	0.232196	0.18971
PB.532.3	PB.532.3_ORF_1	1863	+	3	27	980	954	0.9725	0.183063	0.984552
PB.533.1	PB.533.1_ORF_1	7454	+	1	361	5016	4656	0.8741	0.264359	1
PB.533.2	PB.533.2_ORF_1	7144	+	3	351	4706	4356	0.9217	0.268726	1
PB.533.3	PB.533.3_ORF_1	7167	+	2	350	4729	4380	0.9082	0.26861	1
PB.533.4	PB.533.4_ORF_1	7352	+	1	337	4914	4578	0.8741	0.265983	1
PB.533.6	PB.533.6_ORF_1	6542	+	1	445	4104	3660	0.8375	0.273486	1
PB.533.7	PB.533.7_ORF_1	6479	+	1	82	4041	3960	0.855	0.26799	1
PB.533.8	PB.533.8_ORF_1	6349	+	3	60	3911	3852	0.8705	0.265137	1
PB.533.9	PB.533.9_ORF_1	6181	+	3	60	3743	3684	0.8375	0.273317	1
PB.535.1	PB.535.1_ORF_1	9263	+	1	97	1536	1440	1.0902	0.363543	0.999785
PB.536.1	PB.536.1_ORF_1	6562	+	1	277	4911	4635	0.8974	0.37775	1
PB.537.1	PB.537.1_ORF_1	3139	+	3	45	1280	1236	1.0971	0.51281	0.999565
PB.538.5	PB.538.5_ORF_1	2221	+	1	205	825	621	1.2772	0.549471	0.97829
PB.538.3	PB.538.3_ORF_1	2415	+	3	399	1019	621	1.2772	0.549471	0.978193
PB.538.4	PB.538.4_ORF_4	2335	+	3	924	1055	132	1.0829	0.285483	0.237923
PB.539.1	PB.539.1_ORF_1	2146	+	1	373	1425	1053	1.1446	0.267779	0.996045
PB.540.4	PB.540.4_ORF_1	3408	+	2	215	2410	2196	1.0416	0.147873	0.999998
PB.540.3	PB.540.3_ORF_1	3365	+	1	172	2367	2196	1.0416	0.147873	0.999998
PB.542.1	PB.542.1_ORF_1	3292	+	3	249	1184	936	0.8392	0.1443	0.973013
PB.543.1	PB.543.1_ORF_1	869	+	1	49	684	636	1.1962	0.370336	0.955418
PB.544.1	PB.544.1_ORF_1	630	+	1	268	459	192	1.0824	0.349097	0.393618
PB.544.2	PB.544.2_ORF_1	582	+	2	5	412	408	0.9851	0.254901	0.636833
PB.544.4	PB.544.4_ORF_1	553	+	2	122	385	264	1.0312	0.437488	0.58793
PB.545.1	PB.545.1_ORF_1	420	+	3	57	419	363	0.8205	-0.077549	0.193935
PB.545.2	PB.545.2_ORF_1	499	+	3	54	434	381	0.9052	0.135639	0.433533
PB.546.2	PB.546.2_ORF_1	2818	+	3	93	1589	1497	1.286	0.455686	0.999942
PB.546.3	PB.546.3_ORF_1	2747	+	1	52	1518	1467	1.286	0.460276	0.999929
PB.547.2	PB.547.2_ORF_1	3804	+	1	487	1350	864	1.1273	0.49577	0.993479
PB.548.1	PB.548.1_ORF_2	775	+	2	299	424	126	1.0198	-0.0704281	0.0604578
PB.548.2	PB.548.2_ORF_1	1790	+	1	1339	1752	414	0.6594	-0.11954	0.173661
PB.550.1	PB.550.1_ORF_1	2712	+	1	481	1158	678	0.7269	0.0612315	0.766434
PB.550.2	PB.550.2_ORF_1	2412	+	2	506	859	354	0.8508	-0.0195647	0.223964
PB.550.3	PB.550.3_ORF_1	2496	+	3	267	944	678	0.7269	0.0612315	0.767337
PB.550.4	PB.550.4_ORF_1	2161	+	2	224	535	312	0.7898	0.0717564	0.217549
PB.550.8	PB.550.8_ORF_1	2053	+	2	149	502	354	0.8508	-0.0195647	0.225426
PB.550.9	PB.550.9_ORF_1	2473	+	3	234	923	690	0.6945	0.0566054	0.768755
PB.550.10	PB.550.10_ORF_1	2373	+	3	147	824	678	0.7269	0.0612315	0.767849
PB.551.1	PB.551.1_ORF_1	7408	+	1	472	2193	1722	1.2472	0.459374	0.999986
PB.551.2	PB.551.2_ORF_1	8143	+	3	138	2027	1890	1.228	0.444681	0.999995
PB.552.1	PB.552.1_ORF_1	2134	+	2	302	1414	1113	1.1334	0.312832	0.997818
PB.553.1	PB.553.1_ORF_1	2257	+	2	98	2080	1983	1.184	0.320014	0.999996
PB.553.2	PB.553.2_ORF_1	2168	+	2	245	2011	1767	1.2135	0.304554	0.999983
PB.554.2	PB.554.2_ORF_1	5218	+	2	644	3046	2403	0.8072	0.0910578	0.999999
PB.554.4	PB.554.4_ORF_1	4619	+	3	141	2510	2370	0.8084	0.0864707	0.999999
PB.554.18	PB.554.18_ORF_1	2913	+	3	93	2399	2307	0.8448	0.0808796	0.999998
PB.560.2	PB.560.2_ORF_1	2701	+	2	356	1612	1257	0.9004	0.147556	0.99763
PB.560.11	PB.560.11_ORF_1	2628	+	2	287	1543	1257	0.9004	0.147556	0.997634
PB.561.1	PB.561.1_ORF_1	2620	+	3	144	1784	1641	0.8835	-0.0156962	0.999702
PB.561.5	PB.561.5_ORF_1	2538	+	3	222	1637	1416	0.8559	0.00123284	0.998518
PB.561.4	PB.561.4_ORF_1	2690	+	3	222	1796	1575	0.7973	-0.00959057	0.999449
PB.561.7	PB.561.7_ORF_1	3071	+	2	857	2293	1437	0.8027	-0.016891	0.998466
PB.562.5	PB.562.5_ORF_1	3691	+	1	316	741	426	0.8964	0.130169	0.485997
PB.562.8	PB.562.8_ORF_1	3321	+	1	1201	1512	312	1.1202	0.0780894	0.339222
PB.562.17	PB.562.17_ORF_1	2143	+	1	325	1125	801	0.7223	0.154693	0.921489
PB.562.21	PB.562.21_ORF_1	1505	+	2	104	487	384	0.9254	0.17964	0.487042
PB.562.20	PB.562.20_ORF_1	1498	+	1	19	480	462	0.9136	0.123558	0.564626
PB.563.1	PB.563.1_ORF_1	3718	+	2	77	2617	2541	0.7907	0.14581	1
PB.563.2	PB.563.2_ORF_1	4651	+	2	134	4651	4518	0.6806	0.1569	1
PB.564.3	PB.564.3_ORF_1	2991	+	2	605	1909	1305	1.0778	0.322918	0.999407
PB.564.1	PB.564.1_ORF_1	7341	+	2	608	2830	2223	1.1409	0.355838	0.999999
PB.565.1	PB.565.1_ORF_1	4330	+	1	142	1008	867	1.1407	0.308438	0.986542
PB.565.3	PB.565.3_ORF_1	1192	+	2	245	490	246	1.1923	0.314022	0.50135
PB.566.1	PB.566.1_ORF_1	6710	+	3	39	2210	2172	0.9034	0.151306	0.999997
PB.566.2	PB.566.2_ORF_1	3631	+	2	38	301	264	0.8318	0.149401	0.220084
PB.566.4	PB.566.4_ORF_1	4300	+	1	25	2001	1977	0.8883	0.138815	0.999986
PB.566.5	PB.566.5_ORF_1	2836	+	3	24	518	495	1.009	0.0585038	0.593458
PB.566.6	PB.566.6_ORF_1	998	+	1	22	543	522	1.0991	0.118858	0.736991
PB.566.9	PB.566.9_ORF_1	4451	+	3	15	425	411	0.8731	0.103991	0.41766
PB.568.1	PB.568.1_ORF_1	4397	+	1	853	3141	2289	1.0306	0.19146	0.999999
PB.568.9	PB.568.9_ORF_1	1723	+	1	19	1098	1080	0.9622	0.0681791	0.989833
PB.568.3	PB.568.3_ORF_1	4416	+	2	851	3160	2310	1.0634	0.193977	0.999999
PB.568.4	PB.568.4_ORF_1	4220	+	1	19	2964	2946	0.9875	0.187824	1
PB.568.5	PB.568.5_ORF_1	4241	+	1	19	2985	2967	0.9875	0.189809	1
PB.568.10	PB.568.10_ORF_1	4094	+	2	11	2836	2826	0.9908	0.190403	1
PB.571.3	PB.571.3_ORF_1	4200	+	2	215	3424	3210	0.9005	0.213671	1
PB.571.2	PB.571.2_ORF_1	5267	+	1	1282	4491	3210	0.9005	0.213671	1
PB.569.1	PB.569.1_ORF_17	2830	+	3	69	119	51	1.1833	0.438206	0.279073
PB.569.4	PB.569.4_ORF_16	2730	+	2	23	73	51	1.1833	0.438206	0.279544
PB.570.1	PB.570.1_ORF_1	332	+	2	68	292	225	1.1199	0.49785	0.620316
PB.572.1	PB.572.1_ORF_1	4662	+	2	428	3685	3258	0.858	0.129222	1
PB.572.2	PB.572.2_ORF_1	4312	+	1	418	3336	2919	0.8944	0.139289	1
PB.572.7	PB.572.7_ORF_2	3566	+	2	383	580	198	0.9126	0.063888	0.125726
PB.572.4	PB.572.4_ORF_1	4682	+	1	400	3705	3306	0.7929	0.125722	1
PB.572.5	PB.572.5_ORF_1	4550	+	1	400	3573	3174	0.7969	0.127895	1
PB.572.6	PB.572.6_ORF_1	4502	+	1	400	3525	3126	0.8944	0.131576	1
PB.572.9	PB.572.9_ORF_1	4523	+	1	394	3546	3153	0.8185	0.138318	1
PB.572.10	PB.572.10_ORF_1	4728	+	2	392	3751	3360	0.8185	0.131202	1
PB.572.11	PB.572.11_ORF_1	4644	+	2	392	3667	3276	0.7969	0.129967	1
PB.572.13	PB.572.13_ORF_1	4775	+	1	391	3798	3408	0.717	0.127779	1
PB.572.14	PB.572.14_ORF_1	4842	+	3	1098	3866	2769	0.7994	0.143374	1
PB.572.15	PB.572.15_ORF_1	4797	+	3	516	3821	3306	0.7929	0.125722	1
PB.572.16	PB.572.16_ORF_1	4793	+	2	455	3814	3360	0.8185	0.131202	1
PB.572.19	PB.572.19_ORF_1	2422	+	3	447	821	375	0.8271	0.0152503	0.270293
PB.572.17	PB.572.17_ORF_1	4831	+	3	447	3854	3408	0.717	0.127779	1
PB.572.21	PB.572.21_ORF_1	4619	+	1	385	3642	3258	0.858	0.129222	1
PB.572.46	PB.572.46_ORF_1	3550	+	3	921	2573	1653	0.9645	0.156918	0.999881
PB.572.49	PB.572.49_ORF_1	4493	+	1	2269	3516	1248	0.8149	0.17632	0.997252
PB.573.2	PB.573.2_ORF_1	615	+	3	48	614	567	0.9413	0.0424964	0.681006
PB.573.3	PB.573.3_ORF_1	4130	+	1	328	1848	1521	0.897	0.13489	0.999613
PB.574.1	PB.574.1_ORF_1	4331	+	2	65	3976	3912	0.9141	0.330425	1
PB.575.1	PB.575.1_ORF_1	2897	+	1	88	2553	2466	1.1548	0.292553	1
PB.576.9	PB.576.9_ORF_1	2172	+	2	143	1648	1506	1.0452	0.130159	0.999681
PB.577.7	PB.577.7_ORF_1	2842	+	1	313	1746	1434	0.5365	0.0855827	0.998318
PB.579.1	PB.579.1_ORF_1	2506	+	1	73	1245	1173	0.686	-0.0123851	0.987729
PB.579.2	PB.579.2_ORF_1	2119	+	3	63	1478	1416	0.6345	-0.0459128	0.997316
PB.578.2	PB.578.2_ORF_17	2960	+	3	2826	2897	72	1.0441	0.188115	0.110865
PB.580.1	PB.580.1_ORF_1	3753	+	3	105	1718	1614	1.1202	0.301069	0.999934
PB.580.3	PB.580.3_ORF_1	3657	+	3	156	1757	1602	1.1256	0.302365	0.99993
PB.580.2	PB.580.2_ORF_1	4600	+	3	210	1766	1557	1.1169	0.312658	0.999903
PB.580.5	PB.580.5_ORF_1	3431	+	3	111	1532	1422	1.1583	0.326155	0.999781
PB.580.6	PB.580.6_ORF_1	3503	+	1	109	1605	1497	1.2439	0.322922	0.99989
PB.580.9	PB.580.9_ORF_1	3615	+	2	122	1723	1602	1.1256	0.302365	0.99993
PB.580.10	PB.580.10_ORF_1	3718	+	1	196	1803	1608	1.0946	0.292941	0.999926
PB.581.2	PB.581.2_ORF_1	4365	+	2	1787	3607	1821	0.9029	0.262213	0.999974
PB.582.5	PB.582.5_ORF_1	2837	+	2	290	1450	1161	1.1772	0.416733	0.999053
PB.583.1	PB.583.1_ORF_1	2835	+	3	132	1892	1761	1.095	0.349978	0.999981
PB.584.1	PB.584.1_ORF_1	1987	+	1	175	1887	1713	1.1811	0.296049	0.999972
PB.584.2	PB.584.2_ORF_1	2198	+	2	158	1810	1653	1.1487	0.288686	0.999952
PB.584.3	PB.584.3_ORF_1	2119	+	2	158	1816	1659	1.1487	0.288127	0.999954
PB.585.2	PB.585.2_ORF_1	3056	+	2	152	949	798	1.2934	0.434298	0.990292
PB.585.1	PB.585.1_ORF_1	3759	+	3	411	1652	1242	1.1553	0.416993	0.999439
PB.586.1	PB.586.1_ORF_1	3251	+	2	395	2548	2154	1.2868	0.414993	0.999999
PB.588.2	PB.588.2_ORF_1	6818	+	3	738	3953	3216	1.1654	0.355629	1
PB.588.8	PB.588.8_ORF_1	6769	+	1	691	3906	3216	1.1654	0.355629	1
PB.588.14	PB.588.14_ORF_1	6071	+	2	14	3214	3201	1.1654	0.341784	1
PB.588.16	PB.588.16_ORF_1	3571	+	1	742	3318	2577	1.2496	0.35778	1
PB.588.18	PB.588.18_ORF_1	4220	+	1	613	3123	2511	1.2766	0.365629	1
PB.588.17	PB.588.17_ORF_1	5029	+	2	689	3061	2373	1.2766	0.362066	1
PB.588.19	PB.588.19_ORF_1	4256	+	3	696	3068	2373	1.2766	0.362066	1
PB.588.20	PB.588.20_ORF_1	3718	+	3	891	3467	2577	1.2496	0.35778	1
PB.588.29	PB.588.29_ORF_1	3159	+	1	718	2268	1551	1.2035	0.35419	0.99993
PB.588.28	PB.588.28_ORF_1	3132	+	1	691	2241	1551	1.2035	0.35419	0.99993
PB.588.33	PB.588.33_ORF_1	3152	+	1	691	1212	522	1.2809	0.368758	0.912126
PB.587.1	PB.587.1_ORF_1	519	+	2	278	421	144	0.8956	0.0421482	0.084844
PB.589.1	PB.589.1_ORF_1	2095	+	2	347	1540	1194	1.0859	0.316687	0.998693
PB.590.1	PB.590.1_ORF_1	1789	+	1	136	735	600	1.1972	0.277439	0.917252
PB.591.1	PB.591.1_ORF_1	3448	+	2	20	1444	1425	1.2725	0.311905	0.999816
PB.591.2	PB.591.2_ORF_1	3532	+	3	18	1529	1512	1.2779	0.321187	0.999906
PB.591.3	PB.591.3_ORF_1	3389	+	3	18	1529	1512	1.2779	0.321187	0.999907
PB.592.3	PB.592.3_ORF_1	4628	+	1	964	2502	1539	1.2468	0.40351	0.99994
PB.592.5	PB.592.5_ORF_1	4630	+	3	966	2504	1539	1.2468	0.40351	0.99994
PB.592.6	PB.592.6_ORF_1	4433	+	2	758	2296	1539	1.2468	0.40351	0.99994
PB.592.8	PB.592.8_ORF_1	3480	+	1	265	1356	1092	1.2041	0.385325	0.998291
PB.593.1	PB.593.1_ORF_1	1239	+	1	322	936	615	1.0263	0.324828	0.917025
PB.593.2	PB.593.2_ORF_1	1306	+	3	387	1001	615	1.0263	0.324828	0.916906
PB.594.5	PB.594.5_ORF_1	2530	+	2	236	790	555	1.2385	0.402321	0.934068
PB.594.11	PB.594.11_ORF_1	6033	+	1	214	918	705	1.2143	0.390102	0.972255
PB.595.1	PB.595.1_ORF_1	3228	+	3	327	1988	1662	1.1484	0.362291	0.999966
PB.596.1	PB.596.1_ORF_1	10601	+	1	352	1644	1293	1.014	0.184399	0.998468
PB.597.1	PB.597.1_ORF_1	2370	+	3	129	1667	1539	1.3106	0.352601	0.999938
PB.597.2	PB.597.2_ORF_1	2454	+	2	59	1597	1539	1.3106	0.352601	0.999938
PB.597.3	PB.597.3_ORF_1	2300	+	1	571	1443	873	1.2512	0.312972	0.99014
PB.597.5	PB.597.5_ORF_1	2588	+	2	104	1642	1539	1.3106	0.352601	0.999938
PB.597.8	PB.597.8_ORF_1	2147	+	2	536	1408	873	1.2512	0.312972	0.990175
PB.597.11	PB.597.11_ORF_1	3824	+	1	157	1689	1533	1.2846	0.357996	0.999931
PB.597.12	PB.597.12_ORF_1	3533	+	2	533	1399	867	1.3106	0.322249	0.990858
PB.598.1	PB.598.1_ORF_1	3105	+	2	347	1702	1356	1.2928	0.504584	0.999869
PB.598.3	PB.598.3_ORF_1	2851	+	1	262	1482	1221	1.2856	0.487279	0.999624
PB.598.5	PB.598.5_ORF_1	2689	+	3	57	1412	1356	1.2928	0.504584	0.99987
PB.598.10	PB.598.10_ORF_1	3439	+	2	1448	2164	717	1.2851	0.462949	0.984222
PB.598.15	PB.598.15_ORF_1	2981	+	1	991	1707	717	1.2851	0.462949	0.984388
PB.598.14	PB.598.14_ORF_1	3038	+	1	640	1764	1125	1.3306	0.500848	0.999343
PB.599.1	PB.599.1_ORF_17	5351	+	2	149	250	102	0.9243	0.170739	0.0983988
PB.599.2	PB.599.2_ORF_17	5361	+	2	158	259	102	0.9243	0.170739	0.098378
PB.600.3	PB.600.3_ORF_1	4704	+	3	663	1715	1053	1.0866	0.385304	0.997105
PB.601.1	PB.601.1_ORF_1	4089	+	3	777	2897	2121	1.2599	0.568594	1
PB.601.2	PB.601.2_ORF_1	3704	+	3	393	2513	2121	1.2599	0.568594	1
PB.601.8	PB.601.8_ORF_1	2608	+	3	3	1418	1416	1.2619	0.603781	0.999941
PB.601.4	PB.601.4_ORF_1	3904	+	3	828	2714	1887	1.2557	0.587799	0.999998
PB.602.4	PB.602.4_ORF_1	6251	+	2	20	2803	2784	1.1737	0.3417	1
PB.603.1	PB.603.1_ORF_1	3380	+	2	131	1516	1386	0.9853	0.231755	0.999424
PB.603.4	PB.603.4_ORF_1	3595	+	1	115	1731	1617	0.9688	0.197472	0.99987
PB.603.5	PB.603.5_ORF_1	3466	+	1	103	1602	1500	0.9301	0.226859	0.999714
PB.603.7	PB.603.7_ORF_1	3605	+	1	55	1557	1503	0.9974	0.199753	0.999723
PB.604.1	PB.604.1_ORF_1	1526	+	1	346	1125	780	1.0292	0.229182	0.960869
PB.605.2	PB.605.2_ORF_1	7334	+	3	915	3578	2664	1.0672	0.403791	1
PB.605.6	PB.605.6_ORF_1	7192	+	3	318	3440	3123	1.021	0.390203	1
PB.605.10	PB.605.10_ORF_1	7125	+	3	252	3374	3123	1.021	0.390203	1
PB.606.8	PB.606.8_ORF_1	9572	+	2	14	3844	3831	1.09	0.443545	1
PB.606.10	PB.606.10_ORF_1	9482	+	2	2	3760	3759	1.1625	0.435663	1
PB.606.9	PB.606.9_ORF_1	9757	+	1	7	4035	4029	1.1427	0.433535	1
PB.606.11	PB.606.11_ORF_1	5106	+	1	412	3936	3525	1.0811	0.465273	1
PB.606.13	PB.606.13_ORF_1	4695	+	1	31	3525	3495	1.0701	0.445173	1
PB.606.21	PB.606.21_ORF_1	4916	+	1	280	3753	3474	1.0811	0.470235	1
PB.606.22	PB.606.22_ORF_1	4724	+	1	40	3561	3522	1.0866	0.446102	1
PB.607.2	PB.607.2_ORF_1	3497	+	2	704	2896	2193	1.1425	0.349877	0.999999
PB.607.3	PB.607.3_ORF_1	5969	+	3	504	2696	2193	1.1425	0.349877	0.999999
PB.608.6	PB.608.6_ORF_1	7029	+	2	122	1594	1473	0.9801	0.0448358	0.999275
PB.608.8	PB.608.8_ORF_1	7005	+	2	167	865	699	0.9281	0.0191317	0.808699
PB.608.11	PB.608.11_ORF_1	2606	+	3	144	923	780	0.8296	-0.0340551	0.849188
PB.609.1	PB.609.1_ORF_1	7739	+	3	315	5213	4899	1.0431	0.421268	1
PB.610.1	PB.610.1_ORF_1	5575	+	3	582	2675	2094	0.7061	0.172767	0.999992
PB.610.2	PB.610.2_ORF_4	3752	+	3	471	638	168	1.015	0.309812	0.276032
PB.611.1	PB.611.1_ORF_1	7588	+	1	337	3858	3522	0.9455	0.455934	1
PB.611.2	PB.611.2_ORF_1	7464	+	1	337	3795	3459	0.9623	0.459635	1
PB.612.1	PB.612.1_ORF_1	2279	+	3	195	1352	1158	1.2218	0.412382	0.999105
PB.613.1	PB.613.1_ORF_1	3779	+	3	546	2117	1572	1.2334	0.487679	0.999966
PB.613.4	PB.613.4_ORF_1	3820	+	1	97	1671	1575	1.2334	0.489027	0.999967
PB.613.2	PB.613.2_ORF_1	4265	+	2	548	2116	1569	1.2334	0.486587	0.999965
PB.613.3	PB.613.3_ORF_1	3733	+	2	548	2386	1839	1.2334	0.509033	0.999996
PB.614.1	PB.614.1_ORF_1	3098	+	3	30	305	276	0.883	0.148861	0.25481
PB.614.2	PB.614.2_ORF_1	657	+	3	72	314	243	0.87	0.0119312	0.13726
PB.614.3	PB.614.3_ORF_1	468	+	1	49	327	279	1.1065	0.214123	0.423714
PB.615.3	PB.615.3_ORF_1	4443	+	3	393	2771	2379	1.0355	0.217419	1
PB.615.6	PB.615.6_ORF_1	4388	+	3	339	2717	2379	1.0355	0.217419	1
PB.615.9	PB.615.9_ORF_1	3311	+	1	805	3183	2379	1.0355	0.217419	1
PB.615.36	PB.615.36_ORF_1	995	+	3	336	995	660	1.0766	0.104956	0.872987
PB.615.35	PB.615.35_ORF_1	2370	+	1	1711	2370	660	1.0766	0.104956	0.869381
PB.615.39	PB.615.39_ORF_5	1953	+	2	809	901	93	1.1588	0.247715	0.190021
PB.616.1	PB.616.1_ORF_1	8620	+	1	841	4323	3483	1.2173	0.3996	1
PB.616.2	PB.616.2_ORF_1	8665	+	1	850	4368	3519	1.2407	0.396808	1
PB.616.6	PB.616.6_ORF_1	8498	+	1	865	4482	3618	1.2497	0.406411	1
PB.616.22	PB.616.22_ORF_1	8744	+	1	979	4497	3519	1.2407	0.396808	1
PB.616.50	PB.616.50_ORF_1	7701	+	3	4695	6122	1428	1.2507	0.407451	0.99986
PB.616.57	PB.616.57_ORF_2	1070	+	3	942	1070	129	1.1062	0.390244	0.335247
PB.617.6	PB.617.6_ORF_15	2619	+	3	285	323	39	1.2884	0.359859	0.239469
PB.617.7	PB.617.7_ORF_1	3594	+	2	164	1300	1137	1.2979	0.462045	0.999239
PB.618.1	PB.618.1_ORF_14	2679	+	2	308	373	66	0.8669	0.0996981	0.0568021
PB.619.2	PB.619.2_ORF_1	2972	+	1	94	1224	1131	1.2371	0.469746	0.999151
PB.620.2	PB.620.2_ORF_1	2580	+	2	65	541	477	1.0891	0.418119	0.866877
PB.621.1	PB.621.1_ORF_1	1913	+	3	546	1496	951	1.1607	0.374738	0.99486
PB.621.2	PB.621.2_ORF_1	1649	+	3	93	1232	1140	1.1885	0.389986	0.99883
PB.621.3	PB.621.3_ORF_1	1895	+	3	528	1478	951	1.1607	0.374738	0.994862
PB.621.4	PB.621.4_ORF_1	1627	+	2	41	1210	1170	1.1825	0.381835	0.999015
PB.621.6	PB.621.6_ORF_1	730	+	2	11	313	303	1.2015	0.403246	0.691988
PB.622.5	PB.622.5_ORF_1	5389	+	3	687	1667	981	1.3503	0.504047	0.998134
PB.622.6	PB.622.6_ORF_1	4998	+	2	296	1276	981	1.3503	0.504047	0.998151
PB.622.7	PB.622.7_ORF_1	4993	+	3	291	1271	981	1.3503	0.504047	0.998151
PB.622.8	PB.622.8_ORF_1	3889	+	3	1299	2279	981	1.3503	0.504047	0.998198
PB.622.13	PB.622.13_ORF_1	2853	+	1	313	1293	981	1.3503	0.504047	0.998241
PB.622.17	PB.622.17_ORF_1	2394	+	1	124	834	711	1.3234	0.487823	0.986444
PB.622.14	PB.622.14_ORF_1	2800	+	2	260	1240	981	1.3503	0.504047	0.998243
PB.622.16	PB.622.16_ORF_1	2425	+	2	311	865	555	1.2691	0.542993	0.963925
PB.622.11	PB.622.11_ORF_1	3042	+	1	502	1482	981	1.3503	0.504047	0.998233
PB.623.8	PB.623.8_ORF_1	2827	+	2	284	832	549	1.2673	0.422134	0.939075
PB.623.3	PB.623.3_ORF_1	5975	+	3	426	3980	3555	1.2382	0.522777	1
PB.623.4	PB.623.4_ORF_1	5523	+	1	127	3426	3300	1.2184	0.524693	1
PB.623.2	PB.623.2_ORF_1	6073	+	2	524	4078	3555	1.2382	0.522777	1
PB.623.18	PB.623.18_ORF_1	2761	+	3	219	767	549	1.2673	0.422134	0.939163
PB.623.14	PB.623.14_ORF_1	6178	+	3	519	4082	3564	1.2436	0.52201	1
PB.623.20	PB.623.20_ORF_2	2475	+	3	219	380	162	1.1774	0.354335	0.379037
PB.623.23	PB.623.23_ORF_1	4549	+	2	557	2872	2316	1.207	0.50253	1
PB.624.7	PB.624.7_ORF_1	3032	+	2	290	1120	831	0.9537	0.174934	0.95975
PB.624.2	PB.624.2_ORF_1	3992	+	3	72	608	537	0.9992	0.343308	0.858217
PB.624.3	PB.624.3_ORF_2	3829	+	3	72	608	537	0.9992	0.343308	0.858679
PB.624.4	PB.624.4_ORF_1	3274	+	3	72	779	708	0.8394	0.348397	0.941307
PB.624.5	PB.624.5_ORF_1	3128	+	2	101	1216	1116	0.866	0.260088	0.995553
PB.624.10	PB.624.10_ORF_1	3199	+	2	785	1288	504	1.0539	0.143645	0.703985
PB.624.9	PB.624.9_ORF_1	3110	+	3	72	1199	1128	0.8559	0.260059	0.995844
PB.624.18	PB.624.18_ORF_1	1600	+	1	295	1113	819	0.9537	0.173721	0.957445
PB.625.1	PB.625.1_ORF_1	1895	+	3	327	1244	918	1.2486	0.331685	0.993408
PB.625.2	PB.625.2_ORF_1	1894	+	1	247	1248	1002	1.2058	0.300744	0.995572
PB.625.3	PB.625.3_ORF_1	1383	+	3	210	737	528	1.235	0.343334	0.903366
PB.626.4	PB.626.4_ORF_1	4816	+	3	225	1085	861	1.1339	0.305343	0.985438
PB.626.5	PB.626.5_ORF_1	3042	+	3	225	1352	1128	1.1686	0.341743	0.998335
PB.626.7	PB.626.7_ORF_1	2718	+	3	1251	2027	777	1.1873	0.283535	0.9751
PB.626.10	PB.626.10_ORF_1	1833	+	1	223	1170	948	0.8859	0.254993	0.985869
PB.626.14	PB.626.14_ORF_1	3424	+	1	607	1734	1128	1.1686	0.341743	0.99832
PB.627.3	PB.627.3_ORF_1	3439	+	2	173	1879	1707	1.0471	0.243143	0.999952
PB.627.6	PB.627.6_ORF_1	3401	+	3	135	1841	1707	1.0471	0.243143	0.999952
PB.628.3	PB.628.3_ORF_1	2855	+	1	37	408	372	1.0982	0.434883	0.767624
PB.629.1	PB.629.1_ORF_1	6103	+	3	192	4280	4089	0.9144	0.197705	1
PB.629.2	PB.629.2_ORF_1	6796	+	3	177	4730	4554	0.9067	0.201006	1
PB.629.10	PB.629.10_ORF_1	6264	+	3	129	4763	4635	0.9067	0.205138	1
PB.630.1	PB.630.1_ORF_1	7131	+	1	397	1665	1269	1.2934	0.556086	0.999781
PB.630.4	PB.630.4_ORF_1	6835	+	1	106	1374	1269	1.2934	0.556086	0.999783
PB.631.3	PB.631.3_ORF_1	6946	+	1	94	1197	1104	0.8627	0.333045	0.996039
PB.631.11	PB.631.11_ORF_1	8819	+	3	147	3077	2931	1.0138	0.343747	1
PB.632.1	PB.632.1_ORF_1	1083	+	3	255	869	615	1.0034	0.136436	0.831095
PB.634.1	PB.634.1_ORF_1	1807	+	3	249	809	561	1.3114	0.48544	0.960324
PB.634.2	PB.634.2_ORF_1	1908	+	3	243	911	669	1.3114	0.451256	0.978621
PB.634.5	PB.634.5_ORF_1	1649	+	2	176	655	480	1.3191	0.47404	0.929129
PB.634.11	PB.634.11_ORF_1	1180	+	1	649	1038	390	0.4654	-0.165573	0.093822
PB.635.2	PB.635.2_ORF_1	1582	+	1	43	1014	972	0.9902	0.259992	0.990421
PB.635.5	PB.635.5_ORF_1	1564	+	1	97	936	840	1.1818	0.353308	0.988159
PB.635.3	PB.635.3_ORF_1	2116	+	1	43	1488	1446	1.1025	0.340664	0.999813
PB.635.9	PB.635.9_ORF_1	1604	+	1	43	978	936	1.0435	0.322532	0.991278
PB.635.8	PB.635.8_ORF_1	2019	+	2	245	1393	1149	1.2239	0.343834	0.99875
PB.636.2	PB.636.2_ORF_2	498	+	2	278	322	45	1.2217	0.454605	0.310151
PB.637.2	PB.637.2_ORF_1	2142	+	2	47	1882	1836	1.0853	0.374688	0.99999
PB.637.1	PB.637.1_ORF_1	3079	+	1	79	948	870	0.921	0.348628	0.983717
PB.637.6	PB.637.6_ORF_1	2435	+	3	225	2177	1953	1.0791	0.366547	0.999995
PB.637.9	PB.637.9_ORF_1	2468	+	3	69	1430	1362	0.9276	0.336482	0.999514
PB.637.11	PB.637.11_ORF_1	2322	+	2	74	1441	1368	0.9276	0.332747	0.999529
PB.637.15	PB.637.15_ORF_1	2296	+	2	47	787	741	1.0298	0.378538	0.971063
PB.639.11	PB.639.11_ORF_1	904	+	1	19	534	516	0.7308	0.146195	0.602552
PB.639.12	PB.639.12_ORF_1	840	+	3	192	470	279	0.7088	0.174433	0.228266
PB.640.1	PB.640.1_ORF_1	2705	+	2	200	1987	1788	1.1965	0.505234	0.999993
PB.641.1	PB.641.1_ORF_1	2730	+	1	139	732	594	0.6419	0.267706	0.780364
PB.641.8	PB.641.8_ORF_1	1395	+	2	305	505	201	1.1691	0.215551	0.316517
PB.641.6	PB.641.6_ORF_1	1763	+	1	673	873	201	1.1691	0.215551	0.31466
PB.641.7	PB.641.7_ORF_1	1473	+	1	124	477	354	0.9446	0.179974	0.442626
PB.641.18	PB.641.18_ORF_1	1175	+	2	89	682	594	0.6419	0.267706	0.786528
PB.641.26	PB.641.26_ORF_1	1183	+	1	496	696	201	1.1691	0.215551	0.31759
PB.641.28	PB.641.28_ORF_1	1031	+	3	297	617	321	1.0946	0.222061	0.498177
PB.642.1	PB.642.1_ORF_1	6916	+	2	41	3163	3123	1.1556	0.351328	1
PB.642.10	PB.642.10_ORF_1	6356	+	3	636	3305	2670	1.2286	0.354877	1
PB.642.8	PB.642.8_ORF_1	6736	+	2	1664	3685	2022	1.2286	0.355369	0.999998
PB.642.7	PB.642.7_ORF_1	6856	+	2	1784	3805	2022	1.2286	0.355369	0.999998
PB.642.15	PB.642.15_ORF_1	6161	+	1	442	3111	2670	1.2286	0.354877	1
PB.642.17	PB.642.17_ORF_1	3241	+	3	12	191	180	0.867	0.130884	0.133255
PB.642.14	PB.642.14_ORF_1	6297	+	2	578	3247	2670	1.2286	0.354877	1
PB.642.25	PB.642.25_ORF_1	2591	+	1	100	1698	1599	1.2286	0.359427	0.999954
PB.643.20	PB.643.20_ORF_1	8239	+	2	89	5404	5316	0.9636	0.414667	1
PB.643.21	PB.643.21_ORF_1	8930	+	1	478	6096	5619	0.9636	0.423049	1
PB.643.24	PB.643.24_ORF_1	5424	+	2	80	2593	2514	1.139	0.437563	1
PB.643.27	PB.643.27_ORF_1	5103	+	3	144	4556	4413	0.9095	0.392386	1
PB.643.37	PB.643.37_ORF_1	5124	+	3	144	4580	4437	0.9095	0.392451	1
PB.644.1	PB.644.1_ORF_2	1656	+	3	54	548	495	0.875	0.313306	0.768241
PB.644.7	PB.644.7_ORF_1	1440	+	1	235	735	501	0.6298	-0.0631172	0.321199
PB.644.3	PB.644.3_ORF_1	1740	+	2	50	631	582	0.8998	0.362657	0.888167
PB.644.5	PB.644.5_ORF_1	1722	+	2	50	613	564	0.9185	0.365199	0.879516
PB.644.2	PB.644.2_ORF_1	2126	+	2	50	562	513	0.8998	0.396576	0.846042
PB.644.8	PB.644.8_ORF_1	1804	+	2	116	697	582	0.8998	0.362657	0.888019
PB.645.1	PB.645.1_ORF_1	1680	+	2	578	955	378	1.171	0.627813	0.899337
PB.647.1	PB.647.1_ORF_1	2576	+	2	341	1927	1587	0.8767	0.364738	0.999906
PB.649.1	PB.649.1_ORF_1	1449	+	2	92	643	552	1.3009	0.501639	0.959945
PB.649.3	PB.649.3_ORF_4	4090	+	3	3048	3284	237	1.1914	0.636423	0.7666
PB.649.4	PB.649.4_ORF_1	1569	+	2	212	763	552	1.3009	0.501639	0.959838
PB.650.1	PB.650.1_ORF_1	1946	+	2	680	1246	567	1.2928	0.496314	0.962182
PB.651.1	PB.651.1_ORF_1	8227	+	3	333	5252	4920	1.2952	0.543548	1
PB.651.3	PB.651.3_ORF_1	9064	+	3	324	5159	4836	1.2952	0.545335	1
PB.651.2	PB.651.2_ORF_1	9285	+	3	324	5243	4920	1.2952	0.543548	1
PB.651.4	PB.651.4_ORF_1	9233	+	3	309	5189	4881	1.2952	0.54443	1
PB.651.6	PB.651.6_ORF_1	9085	+	1	304	5178	4875	1.2952	0.544438	1
PB.651.14	PB.651.14_ORF_1	4283	+	1	40	510	471	1.098	0.483235	0.888282
PB.652.1	PB.652.1_ORF_1	2786	+	2	8	1990	1983	0.8459	0.311965	0.999993
PB.654.1	PB.654.1_ORF_1	1499	+	1	1186	1404	219	0.9612	0.0145838	0.135796
PB.655.9	PB.655.9_ORF_1	7629	+	2	656	5041	4386	1.05	0.199675	1
PB.655.10	PB.655.10_ORF_1	7665	+	2	659	5077	4419	0.984	0.195898	1
PB.656.1	PB.656.1_ORF_1	2161	+	2	164	2023	1860	1.141	0.248643	0.999987
PB.656.2	PB.656.2_ORF_1	3700	+	2	134	1807	1674	1.141	0.245441	0.999949
PB.657.2	PB.657.2_ORF_1	4961	+	2	188	2869	2682	0.6997	0.130816	1
PB.658.3	PB.658.3_ORF_4	2541	+	3	1071	1214	144	0.8995	0.0537457	0.0854223
PB.659.2	PB.659.2_ORF_1	4639	+	1	91	3555	3465	1.1251	0.144645	1
PB.660.1	PB.660.1_ORF_1	4268	+	3	198	1106	909	0.7918	0.115505	0.959359
PB.660.2	PB.660.2_ORF_1	3758	+	1	172	777	606	0.9231	0.0268662	0.704464
PB.660.4	PB.660.4_ORF_1	4026	+	2	116	1042	927	0.7574	0.0983799	0.95942
PB.660.13	PB.660.13_ORF_1	2555	+	2	32	484	453	0.826	0.194053	0.573372
PB.660.11	PB.660.11_ORF_1	3296	+	2	317	1225	909	0.7918	0.115505	0.960236
PB.661.1	PB.661.1_ORF_1	4768	+	3	234	1199	966	0.773	0.355839	0.989108
PB.662.1	PB.662.1_ORF_1	788	+	3	507	662	156	0.7718	0.0236281	0.0688863
PB.662.2	PB.662.2_ORF_1	535	+	1	10	420	411	0.5956	0.167903	0.37856
PB.662.3	PB.662.3_ORF_1	506	+	3	276	431	156	0.7718	0.0236281	0.0693101
PB.662.4	PB.662.4_ORF_1	465	+	3	246	401	156	0.7718	0.0236281	0.0693719
PB.663.1	PB.663.1_ORF_1	8169	+	3	129	2429	2301	0.9181	0.216212	0.999999
PB.663.3	PB.663.3_ORF_6	2618	+	3	582	707	126	1.1757	-0.0519662	0.0815783
PB.664.1	PB.664.1_ORF_1	5213	+	1	682	3216	2535	0.7151	0.0533975	0.999999
PB.665.2	PB.665.2_ORF_1	8394	+	2	197	2923	2727	1.096	0.108774	1
PB.665.6	PB.665.6_ORF_1	4718	+	3	183	2909	2727	1.096	0.108774	1
PB.666.5	PB.666.5_ORF_1	4238	+	1	19	3777	3759	0.8862	-0.0578277	1
PB.666.6	PB.666.6_ORF_1	4028	+	1	19	3567	3549	0.8461	-0.0579389	1
PB.666.12	PB.666.12_ORF_1	3988	+	2	2159	2437	279	0.8424	-0.157053	0.0832869
PB.667.1	PB.667.1_ORF_1	5869	+	1	262	3519	3258	0.6175	0.0352512	1
PB.667.2	PB.667.2_ORF_1	4563	+	1	232	3639	3408	0.6391	0.0361928	1
PB.670.1	PB.670.1_ORF_1	5143	+	3	189	1784	1596	1.0693	0.109015	0.999814
PB.669.1	PB.669.1_ORF_1	6037	+	1	730	1998	1269	0.52	-0.0116108	0.990923
PB.671.2	PB.671.2_ORF_1	3573	+	3	165	536	372	0.7678	0.0691234	0.28258
PB.671.3	PB.671.3_ORF_1	825	+	3	93	479	387	0.8033	0.148191	0.408551
PB.671.4	PB.671.4_ORF_1	4204	+	3	3645	3935	291	1.0687	0.250593	0.442893
PB.671.8	PB.671.8_ORF_1	724	+	3	246	590	345	0.9655	0.108018	0.369751
PB.671.9	PB.671.9_ORF_1	4015	+	1	3631	3879	249	1.2417	0.103823	0.308651
PB.671.12	PB.671.12_ORF_2	3073	+	1	2689	2937	249	1.2417	0.103823	0.313367
PB.671.13	PB.671.13_ORF_1	3562	+	2	56	526	471	0.6852	0.0840368	0.423196
PB.671.15	PB.671.15_ORF_1	4780	+	3	36	548	513	0.8449	0.168548	0.647367
PB.672.6	PB.672.6_ORF_1	5061	+	1	151	1767	1617	1.0844	0.195793	0.999891
PB.673.2	PB.673.2_ORF_1	1279	+	2	467	1081	615	1.0296	0.0932588	0.811689
PB.673.3	PB.673.3_ORF_1	1678	+	1	118	1107	990	0.9069	0.0704277	0.978882
PB.673.4	PB.673.4_ORF_1	1450	+	3	114	1085	972	0.8966	0.0354299	0.972063
PB.673.6	PB.673.6_ORF_1	4000	+	1	103	363	261	0.6713	0.184719	0.190072
PB.674.1	PB.674.1_ORF_1	2354	+	2	32	667	636	0.9819	0.247276	0.893637
PB.675.1	PB.675.1_ORF_2	789	+	3	663	773	111	0.8102	-0.0101636	0.0476329
PB.675.2	PB.675.2_ORF_2	627	+	2	503	613	111	0.8102	-0.0101636	0.0478049
PB.676.1	PB.676.1_ORF_1	3418	+	3	765	3065	2301	0.71	0.155044	0.999998
PB.676.4	PB.676.4_ORF_1	3044	+	2	395	2695	2301	0.71	0.155044	0.999998
PB.676.6	PB.676.6_ORF_1	2857	+	1	208	2508	2301	0.71	0.155044	0.999998
PB.676.8	PB.676.8_ORF_1	3108	+	1	460	2760	2301	0.71	0.155044	0.999998
PB.676.9	PB.676.9_ORF_1	2761	+	1	202	2502	2301	0.71	0.155044	0.999998
PB.679.1	PB.679.1_ORF_1	2837	+	3	159	2405	2247	0.9566	0.178503	0.999999
PB.680.1	PB.680.1_ORF_1	4510	+	1	238	2052	1815	0.9611	0.261772	0.999975
PB.682.2	PB.682.2_ORF_1	2897	+	1	289	1389	1101	0.9609	0.0160067	0.988868
PB.682.1	PB.682.1_ORF_1	3261	+	2	410	1753	1344	0.9609	0.0320411	0.998162
PB.681.4	PB.681.4_ORF_1	7569	+	2	134	7429	7296	1.1318	0.209866	1
PB.681.14	PB.681.14_ORF_1	7420	+	3	207	7280	7074	1.1916	0.211637	1
PB.681.30	PB.681.30_ORF_1	4353	+	2	80	4213	4134	1.1306	0.215132	1
PB.683.1	PB.683.1_ORF_1	866	+	2	53	757	705	0.6943	0.112452	0.828502
PB.684.1	PB.684.1_ORF_1	2356	+	3	42	2354	2313	1.138	0.329246	1
PB.687.2	PB.687.2_ORF_1	1785	+	3	519	803	285	0.5708	0.340297	0.315309
PB.687.4	PB.687.4_ORF_1	1396	+	3	519	803	285	0.5708	0.340297	0.317274
PB.687.5	PB.687.5_ORF_1	1274	+	3	519	803	285	0.5708	0.340297	0.317892
PB.686.5	PB.686.5_ORF_1	3331	+	2	479	2281	1803	0.9144	0.104186	0.999945
PB.686.4	PB.686.4_ORF_1	3486	+	2	479	2407	1929	0.9481	0.120979	0.999981
PB.686.7	PB.686.7_ORF_1	3170	+	3	474	2276	1803	0.9691	0.12238	0.999954
PB.686.14	PB.686.14_ORF_1	3433	+	2	455	1120	666	0.9923	0.123112	0.86193
PB.686.12	PB.686.12_ORF_1	4395	+	1	2260	3345	1086	0.8015	0.0842387	0.986953
PB.688.1	PB.688.1_ORF_1	3010	+	1	217	2940	2724	1.0102	0.0252485	1
PB.689.3	PB.689.3_ORF_1	1995	+	2	236	577	342	1.2224	0.313166	0.675219
PB.689.4	PB.689.4_ORF_1	3369	+	2	230	724	495	1.1256	0.126921	0.703161
PB.689.5	PB.689.5_ORF_1	1461	+	2	230	1087	858	1.0066	0.154689	0.968285
PB.689.6	PB.689.6_ORF_1	2631	+	1	220	2406	2187	1.012	0.17865	0.999998
PB.689.7	PB.689.7_ORF_1	2568	+	1	220	2343	2124	1.0058	0.177316	0.999997
PB.689.8	PB.689.8_ORF_1	2459	+	3	507	2234	1728	0.9249	0.155094	0.999927
PB.690.1	PB.690.1_ORF_1	3173	+	1	256	1266	1011	0.8387	0.164095	0.985357
PB.690.6	PB.690.6_ORF_1	3030	+	3	204	1241	1038	0.7407	0.159699	0.985327
PB.691.2	PB.691.2_ORF_1	6436	+	1	67	2847	2781	1.0658	0.337495	1
PB.692.1	PB.692.1_ORF_10	1385	+	1	1153	1206	54	1.0366	0.0571845	0.0615554
PB.693.4	PB.693.4_ORF_1	6361	+	3	216	3026	2811	1.0527	0.215293	1
PB.693.3	PB.693.3_ORF_1	6563	+	3	216	2954	2739	1.0527	0.219656	1
PB.693.5	PB.693.5_ORF_1	6617	+	3	210	3005	2796	1.0473	0.218413	1
PB.693.7	PB.693.7_ORF_1	6384	+	3	198	3041	2844	1.0527	0.211116	1
PB.694.1	PB.694.1_ORF_1	9729	+	2	494	859	366	1.0428	0.232452	0.515087
PB.695.2	PB.695.2_ORF_1	1035	+	1	22	528	507	0.8614	0.0691943	0.568606
PB.696.4	PB.696.4_ORF_1	4138	+	2	110	1738	1629	1.1756	0.401932	0.999964
PB.698.4	PB.698.4_ORF_1	4703	+	3	153	2459	2307	1.1614	0.379476	1
PB.698.3	PB.698.3_ORF_1	5000	+	3	456	2756	2301	1.1614	0.390145	1
PB.698.2	PB.698.2_ORF_1	5231	+	3	576	2987	2412	1.1614	0.378222	1
PB.698.11	PB.698.11_ORF_1	4396	+	1	505	2916	2412	1.1614	0.378222	1
PB.698.12	PB.698.12_ORF_1	4281	+	3	468	2801	2334	1.1614	0.376149	1
PB.698.18	PB.698.18_ORF_1	4002	+	2	113	2524	2412	1.1614	0.378222	1
PB.698.17	PB.698.17_ORF_1	4189	+	3	489	2711	2223	1.1614	0.388388	0.999999
PB.699.2	PB.699.2_ORF_1	3900	+	1	2206	2646	441	1.2259	0.128938	0.658155
PB.699.4	PB.699.4_ORF_1	1895	+	1	187	642	456	1.2669	0.458151	0.903123
PB.699.7	PB.699.7_ORF_1	1629	+	2	98	376	279	1.2058	0.557115	0.777702
PB.699.9	PB.699.9_ORF_2	4213	+	3	75	314	240	1.1613	0.609977	0.739598
PB.700.1	PB.700.1_ORF_1	1859	+	2	143	1720	1578	1.2669	0.381063	0.999955
PB.701.5	PB.701.5_ORF_1	5656	+	3	114	3380	3267	0.7941	0.131052	1
PB.701.4	PB.701.4_ORF_1	6087	+	2	233	3811	3579	0.7615	0.133898	1
PB.701.3	PB.701.3_ORF_1	6261	+	2	569	3985	3417	0.7941	0.135984	1
PB.701.12	PB.701.12_ORF_1	5949	+	3	120	3674	3555	0.7675	0.138574	1
PB.701.13	PB.701.13_ORF_1	5945	+	2	233	3673	3441	0.7941	0.13114	1
PB.702.2	PB.702.2_ORF_1	4700	+	2	257	1108	852	1.206	0.414589	0.991278
PB.702.3	PB.702.3_ORF_1	4575	+	2	125	1048	924	1.212	0.424887	0.995077
PB.702.1	PB.702.1_ORF_1	5180	+	2	125	1048	924	1.212	0.424887	0.995007
PB.702.11	PB.702.11_ORF_1	4505	+	3	195	914	720	1.3046	0.468672	0.985075
PB.703.1	PB.703.1_ORF_1	5091	+	2	236	3817	3582	0.8941	0.272606	1
PB.703.2	PB.703.2_ORF_1	4855	+	2	365	3583	3219	1.0417	0.293437	1
PB.704.5	PB.704.5_ORF_1	7764	+	3	393	5216	4824	0.9266	0.382472	1
PB.705.1	PB.705.1_ORF_1	4609	+	3	150	4304	4155	0.9788	0.0763441	1
PB.705.5	PB.705.5_ORF_1	2018	+	2	167	838	672	1.0774	0.0782309	0.867903
PB.706.1	PB.706.1_ORF_1	1402	+	2	83	1045	963	1.2115	0.338568	0.995086
PB.707.3	PB.707.3_ORF_1	5580	+	3	285	821	537	1.1691	0.324619	0.881113
PB.707.6	PB.707.6_ORF_1	5381	+	2	4376	4891	516	0.4731	-0.0820522	0.249564
PB.707.5	PB.707.5_ORF_1	5679	+	2	377	919	543	1.1658	0.323393	0.884203
PB.707.8	PB.707.8_ORF_1	5276	+	2	4271	4786	516	0.4731	-0.0820522	0.250024
PB.708.1	PB.708.1_ORF_1	2331	+	3	117	722	606	0.9123	0.366121	0.906273
PB.709.1	PB.709.1_ORF_1	2261	+	2	323	2260	1938	1.2162	0.244348	0.999994
PB.711.1	PB.711.1_ORF_5	1478	+	2	362	406	45	0.8613	0.337398	0.1222
PB.710.4	PB.710.4_ORF_1	2761	+	2	128	1249	1122	0.9168	0.390757	0.997743
PB.710.19	PB.710.19_ORF_1	1802	+	2	575	1696	1122	0.9168	0.390757	0.997793
PB.718.1	PB.718.1_ORF_1	1233	+	1	106	1233	1128	0.9638	0.346897	0.997714
PB.720.4	PB.720.4_ORF_1	2640	+	1	844	1362	519	1.1006	0.384622	0.886928
PB.720.3	PB.720.3_ORF_1	2689	+	2	455	1411	957	1.1255	0.45202	0.996094
PB.721.1	PB.721.1_ORF_1	3266	+	3	204	1130	927	1.1395	0.447436	0.995124
PB.722.1	PB.722.1_ORF_1	3135	+	2	119	1144	1026	0.8128	0.185666	0.98736
PB.722.2	PB.722.2_ORF_1	2951	+	1	271	960	690	0.7495	0.174706	0.855112
PB.723.2	PB.723.2_ORF_1	1958	+	2	197	964	768	1.2851	0.412827	0.987016
PB.723.3	PB.723.3_ORF_1	2533	+	3	189	929	741	1.171	0.388532	0.978357
PB.723.6	PB.723.6_ORF_1	1214	+	2	182	781	600	1.1296	0.399077	0.942166
PB.723.9	PB.723.9_ORF_1	4561	+	1	157	924	768	1.2851	0.412827	0.986213
PB.723.11	PB.723.11_ORF_1	1333	+	1	190	654	465	1.2718	0.50972	0.926249
PB.724.1	PB.724.1_ORF_1	3822	+	2	449	2776	2328	0.7872	0.230547	0.999999
PB.724.2	PB.724.2_ORF_1	4943	+	2	290	3898	3609	0.7548	0.236911	1
PB.725.2	PB.725.2_ORF_1	7617	+	1	181	2268	2088	1.0472	0.192928	0.999996
PB.725.17	PB.725.17_ORF_1	2749	+	1	184	2223	2040	1.0162	0.192285	0.999994
PB.725.19	PB.725.19_ORF_1	2866	+	1	190	1998	1809	0.9356	0.154371	0.99996
PB.725.21	PB.725.21_ORF_1	2366	+	2	80	877	798	1.1011	0.206345	0.966155
PB.726.2	PB.726.2_ORF_2	2939	+	3	513	926	414	1.0107	0.243103	0.633961
PB.726.7	PB.726.7_ORF_1	1089	+	3	345	764	420	0.9156	0.243886	0.613515
PB.726.8	PB.726.8_ORF_1	1949	+	2	314	1162	849	0.9583	0.271705	0.976592
PB.727.2	PB.727.2_ORF_1	3347	+	1	91	2337	2247	0.9307	0.281167	0.999999
PB.727.3	PB.727.3_ORF_1	3188	+	2	842	2179	1338	1.074	0.243588	0.999346
PB.727.5	PB.727.5_ORF_1	2439	+	2	53	1759	1707	0.9811	0.298162	0.999957
PB.731.1	PB.731.1_ORF_1	4283	+	1	211	1941	1731	0.8374	0.281365	0.999948
PB.731.2	PB.731.2_ORF_2	4538	+	2	1337	2197	861	1.1562	0.279639	0.984595
PB.730.1	PB.730.1_ORF_1	1892	+	2	971	1366	396	0.619	-0.141934	0.134835
PB.730.2	PB.730.2_ORF_1	2671	+	3	1020	1415	396	0.619	-0.141934	0.132726
PB.730.3	PB.730.3_ORF_1	2490	+	2	839	1234	396	0.619	-0.141934	0.133213
PB.730.7	PB.730.7_ORF_1	2531	+	2	5	577	573	0.8261	0.0877031	0.67426
PB.730.8	PB.730.8_ORF_2	2663	+	1	226	375	150	1.003	0.231333	0.195942
PB.730.9	PB.730.9_ORF_1	2556	+	2	698	1093	396	0.619	-0.141934	0.133035
PB.730.10	PB.730.10_ORF_1	5416	+	2	551	2059	1509	1.066	0.306924	0.999843
PB.730.16	PB.730.16_ORF_1	2382	+	2	731	1126	396	0.619	-0.141934	0.133505
PB.730.15	PB.730.15_ORF_1	5059	+	2	197	1705	1509	1.066	0.306924	0.999844
PB.732.2	PB.732.2_ORF_1	3877	+	3	438	944	507	0.7828	0.261688	0.700694
PB.732.3	PB.732.3_ORF_1	3754	+	3	315	821	507	0.7828	0.261688	0.701296
PB.732.1	PB.732.1_ORF_1	3953	+	1	514	1020	507	0.7828	0.261688	0.700321
PB.732.4	PB.732.4_ORF_1	3767	+	2	329	835	507	0.7828	0.261688	0.701232
PB.733.1	PB.733.1_ORF_1	3519	+	2	359	3250	2892	0.9118	0.148596	1
PB.734.1	PB.734.1_ORF_1	3159	+	2	107	1264	1158	0.991	0.252651	0.99731
PB.735.1	PB.735.1_ORF_1	230	+	1	94	195	102	1.1848	0.762958	0.692164
PB.737.1	PB.737.1_ORF_1	8272	+	1	127	1749	1623	0.9642	0.177033	0.999848
PB.737.9	PB.737.9_ORF_1	3014	+	3	225	1748	1524	1.0544	0.175794	0.999767
PB.737.10	PB.737.10_ORF_1	2894	+	3	105	1628	1524	1.0544	0.175794	0.999768
PB.737.13	PB.737.13_ORF_1	5620	+	1	124	885	762	0.9929	0.152952	0.930617
PB.738.1	PB.738.1_ORF_1	442	+	3	225	440	216	0.8899	0.153896	0.196136
PB.740.1	PB.740.1_ORF_1	664	+	1	358	504	147	0.9375	-0.251075	0.0298594
PB.741.2	PB.741.2_ORF_1	2049	+	1	283	1911	1629	0.9241	0.2593	0.999903
PB.744.1	PB.744.1_ORF_1	3269	+	1	34	1191	1158	1.1861	0.337103	0.99867
PB.745.1	PB.745.1_ORF_1	4509	+	1	406	1635	1230	1.1212	0.275278	0.998817
PB.745.3	PB.745.3_ORF_1	4925	+	3	831	2060	1230	1.1212	0.275278	0.998805
PB.745.4	PB.745.4_ORF_1	4401	+	1	307	1536	1230	1.1212	0.275278	0.99882
PB.748.1	PB.748.1_ORF_1	6814	+	2	122	1816	1695	0.8693	0.100768	0.999858
PB.748.4	PB.748.4_ORF_1	6975	+	2	710	1984	1275	0.7783	0.130777	0.996911
PB.748.5	PB.748.5_ORF_1	6870	+	2	185	1879	1695	0.8693	0.100768	0.999858
PB.748.13	PB.748.13_ORF_1	3955	+	2	248	1087	840	0.844	0.0441102	0.922447
PB.748.14	PB.748.14_ORF_1	1641	+	3	231	1319	1089	0.807	0.0524111	0.986509
PB.753.2	PB.753.2_ORF_1	1025	+	2	263	1024	762	0.752	0.154419	0.905642
PB.753.1	PB.753.1_ORF_1	1743	+	3	597	1742	1146	0.6939	0.238372	0.994785
PB.753.7	PB.753.7_ORF_1	2802	+	2	602	1099	498	0.9841	0.319228	0.805399
PB.752.1	PB.752.1_ORF_1	1547	+	2	845	1198	354	0.7374	0.0621792	0.249893
PB.754.1	PB.754.1_ORF_1	1214	+	2	26	667	642	1.0484	0.210598	0.897715
PB.754.2	PB.754.2_ORF_1	1621	+	2	20	1072	1053	1.0531	0.310383	0.996109
PB.755.2	PB.755.2_ORF_1	3791	+	1	508	2859	2352	0.9893	0.315075	1
PB.755.3	PB.755.3_ORF_1	3635	+	1	352	2703	2352	0.9893	0.315075	1
PB.755.1	PB.755.1_ORF_1	4129	+	3	846	3197	2352	0.9893	0.315075	1
PB.755.8	PB.755.8_ORF_1	3807	+	1	1474	2880	1407	1.003	0.345137	0.999696
PB.755.28	PB.755.28_ORF_2	3997	+	3	264	539	276	1.2206	-0.0424106	0.222996
PB.756.1	PB.756.1_ORF_1	7607	+	1	694	4578	3885	0.9363	0.327933	1
PB.756.2	PB.756.2_ORF_1	7340	+	1	403	4311	3909	0.9363	0.327066	1
PB.756.3	PB.756.3_ORF_1	2433	+	1	382	2169	1788	0.9839	0.33393	0.99998
PB.756.4	PB.756.4_ORF_1	3481	+	1	211	2892	2682	0.8982	0.294139	1
PB.756.6	PB.756.6_ORF_1	2227	+	1	40	1566	1527	1.006	0.371943	0.99989
PB.756.7	PB.756.7_ORF_1	6912	+	2	32	3883	3852	0.9363	0.3283	1
PB.756.10	PB.756.10_ORF_1	4121	+	2	32	3589	3558	0.9368	0.323583	1
PB.756.13	PB.756.13_ORF_1	7106	+	1	31	3780	3750	0.8303	0.287706	1
PB.756.14	PB.756.14_ORF_1	6992	+	1	31	3963	3933	0.9693	0.324209	1
PB.756.15	PB.756.15_ORF_1	2716	+	3	24	1619	1596	1.0406	0.340096	0.999928
PB.756.17	PB.756.17_ORF_1	2124	+	2	11	1744	1734	1.0034	0.327538	0.99997
PB.756.26	PB.756.26_ORF_1	5292	+	2	287	2263	1977	0.9043	0.322999	0.999993
PB.758.1	PB.758.1_ORF_1	2673	+	2	227	2428	2202	0.8648	0.15069	0.999997
PB.758.7	PB.758.7_ORF_1	2229	+	2	929	1273	345	0.5967	-0.323798	0.0465394
PB.760.2	PB.760.2_ORF_1	5535	+	3	366	4442	4077	0.953	0.328667	1
PB.760.3	PB.760.3_ORF_1	5555	+	2	164	4240	4077	0.953	0.328667	1
PB.761.1	PB.761.1_ORF_8	3448	+	1	1117	1188	72	1.02	0.326904	0.172115
PB.762.3	PB.762.3_ORF_1	3774	+	3	21	407	387	0.7472	0.173147	0.391465
PB.762.6	PB.762.6_ORF_1	2249	+	2	8	250	243	0.8026	0.158038	0.197273
PB.762.11	PB.762.11_ORF_1	996	+	1	247	534	288	0.8735	0.134702	0.2664
PB.762.12	PB.762.12_ORF_1	771	+	2	191	559	369	0.8085	0.118932	0.352391
PB.763.1	PB.763.1_ORF_1	2081	+	3	186	635	450	1.1126	0.222916	0.718302
PB.763.5	PB.763.5_ORF_1	1474	+	1	70	831	762	1.0515	0.238184	0.958929
PB.763.8	PB.763.8_ORF_1	1617	+	3	423	977	555	1.0468	0.214988	0.824889
PB.764.3	PB.764.3_ORF_1	6886	+	3	732	1844	1113	1.1125	0.32168	0.997556
PB.764.2	PB.764.2_ORF_1	8443	+	3	246	3401	3156	0.9728	0.176174	1
PB.764.16	PB.764.16_ORF_1	3358	+	2	227	2674	2448	0.8417	0.124421	0.999999
PB.764.19	PB.764.19_ORF_1	3889	+	1	862	1947	1086	0.624	-0.0693732	0.967064
PB.764.20	PB.764.20_ORF_1	3997	+	2	971	2056	1086	0.624	-0.0693732	0.966984
PB.764.22	PB.764.22_ORF_1	5080	+	2	128	1993	1866	0.9237	0.110121	0.999965
PB.765.4	PB.765.4_ORF_11	1996	+	1	1942	1995	54	1.0939	0.993918	0.768141
PB.765.5	PB.765.5_ORF_1	11004	+	1	433	3825	3393	1.0251	0.152586	1
PB.767.2	PB.767.2_ORF_1	990	+	2	557	643	87	0.8391	0.0219324	0.0479552
PB.767.4	PB.767.4_ORF_2	2924	+	3	309	482	174	0.744	0.031474	0.0728603
PB.767.6	PB.767.6_ORF_2	2553	+	3	309	482	174	0.744	0.031474	0.073448
PB.767.11	PB.767.11_ORF_1	893	+	1	100	219	120	0.6007	-0.030342	0.0321388
PB.767.12	PB.767.12_ORF_1	762	+	1	100	216	117	0.9703	0.0101602	0.0710507
PB.767.13	PB.767.13_ORF_1	499	+	1	100	219	120	0.4874	-0.0592831	0.0235488
PB.767.16	PB.767.16_ORF_1	421	+	2	32	103	72	0.5362	-0.119838	0.0143969
PB.767.5	PB.767.5_ORF_2	2738	+	3	309	482	174	0.744	0.031474	0.0731544
PB.767.7	PB.767.7_ORF_2	2365	+	3	309	482	174	0.744	0.031474	0.0737475
PB.767.9	PB.767.9_ORF_1	1390	+	3	531	617	87	0.8391	0.0219324	0.0475304
PB.767.20	PB.767.20_ORF_3	326	+	1	43	93	51	0.9383	-0.385364	0.0088947
PB.768.1	PB.768.1_ORF_1	3585	+	3	528	2489	1962	0.7788	0.146796	0.999981
PB.768.2	PB.768.2_ORF_1	2913	+	2	548	2131	1584	0.7788	0.126108	0.999691
PB.768.5	PB.768.5_ORF_1	2610	+	3	528	2426	1899	0.7662	0.149182	0.999971
PB.768.4	PB.768.4_ORF_1	2756	+	2	1007	2572	1566	0.9628	0.186501	0.999806
PB.769.1	PB.769.1_ORF_1	1755	+	1	448	1485	1038	0.5763	-0.074421	0.951378
PB.770.2	PB.770.2_ORF_1	4776	+	3	174	1457	1284	0.9682	0.206723	0.998582
PB.770.3	PB.770.3_ORF_1	4013	+	3	168	1982	1815	0.8547	0.199881	0.999962
PB.771.2	PB.771.2_ORF_1	3584	+	2	65	823	759	1.0119	0.237445	0.952705
PB.771.6	PB.771.6_ORF_1	3613	+	3	57	803	747	1.0246	0.22414	0.947093
PB.771.9	PB.771.9_ORF_1	3211	+	1	2059	2247	189	1.0098	-0.00147559	0.110817
PB.771.7	PB.771.7_ORF_1	3398	+	2	53	643	591	0.9678	0.22935	0.842878
PB.771.11	PB.771.11_ORF_1	3361	+	2	2207	2395	189	1.0098	-0.00147559	0.110473
PB.771.12	PB.771.12_ORF_1	3710	+	1	52	900	849	1.0506	0.152328	0.966863
PB.771.14	PB.771.14_ORF_1	3301	+	2	2147	2335	189	1.0098	-0.00147559	0.11061
PB.771.15	PB.771.15_ORF_1	3648	+	1	34	894	861	0.9681	0.165056	0.966433
PB.771.16	PB.771.16_ORF_1	3696	+	2	185	943	759	1.0119	0.237445	0.952587
PB.772.1	PB.772.1_ORF_1	2336	+	3	51	725	675	1.2276	0.285889	0.953696
PB.772.2	PB.772.2_ORF_1	1810	+	1	499	1101	603	1.2212	0.233236	0.908099
PB.772.3	PB.772.3_ORF_2	5041	+	2	4004	4333	330	1.2368	0.287593	0.6216
PB.772.4	PB.772.4_ORF_1	1698	+	1	661	990	330	1.2368	0.287593	0.63979
PB.772.5	PB.772.5_ORF_1	1512	+	3	51	677	627	1.253	0.240547	0.928231
PB.772.9	PB.772.9_ORF_1	1307	+	3	270	599	330	1.2368	0.287593	0.641893
PB.772.14	PB.772.14_ORF_1	1543	+	3	234	836	603	1.2212	0.233236	0.908618
PB.772.15	PB.772.15_ORF_1	1460	+	1	424	753	330	1.2368	0.287593	0.64107
PB.772.16	PB.772.16_ORF_1	1275	+	2	239	568	330	1.2368	0.287593	0.642064
PB.772.13	PB.772.13_ORF_1	4349	+	1	3313	3642	330	1.2368	0.287593	0.625395
PB.772.17	PB.772.17_ORF_1	3159	+	3	54	764	711	0.9631	0.145102	0.900084
PB.772.18	PB.772.18_ORF_1	3097	+	1	1789	2391	603	1.2212	0.233236	0.905559
PB.774.1	PB.774.1_ORF_1	5749	+	1	475	4227	3753	1.0025	0.066677	1
PB.774.3	PB.774.3_ORF_1	5585	+	3	300	4064	3765	1.0025	0.065153	1
PB.774.4	PB.774.4_ORF_1	5677	+	3	306	3572	3267	1.0767	0.0630567	1
PB.775.2	PB.775.2_ORF_1	3244	+	2	260	1153	894	0.9051	0.190589	0.97327
PB.775.4	PB.775.4_ORF_1	3643	+	3	1179	2072	894	0.9051	0.190589	0.973026
PB.776.9	PB.776.9_ORF_1	7480	+	1	172	2763	2592	1.1868	0.308015	1
PB.776.13	PB.776.13_ORF_1	3028	+	3	225	1229	1005	0.8178	0.268515	0.989617
PB.776.10	PB.776.10_ORF_1	4550	+	1	172	2751	2580	1.2051	0.308881	1
PB.776.29	PB.776.29_ORF_1	3033	+	1	172	2748	2577	1.2051	0.314919	1
PB.776.30	PB.776.30_ORF_1	3018	+	3	192	2750	2559	1.1791	0.318177	1
PB.777.2	PB.777.2_ORF_1	4511	+	3	267	2363	2097	1.2827	0.411078	0.999999
PB.777.5	PB.777.5_ORF_1	5509	+	2	278	1234	957	1.2734	0.473387	0.997093
PB.778.4	PB.778.4_ORF_3	1529	+	1	208	375	168	1.0586	0.20312	0.2197
PB.778.3	PB.778.3_ORF_1	2576	+	1	208	573	366	0.7838	0.139589	0.346638
PB.778.1	PB.778.1_ORF_1	5143	+	1	208	633	426	0.925	0.137462	0.498263
PB.778.6	PB.778.6_ORF_1	2625	+	1	205	630	426	0.9644	0.166171	0.560339
PB.778.10	PB.778.10_ORF_1	2770	+	3	201	626	426	0.925	0.137462	0.512122
PB.779.1	PB.779.1_ORF_1	2079	+	1	115	1587	1473	1.0399	0.38229	0.999854
PB.780.3	PB.780.3_ORF_1	4871	+	3	510	3263	2754	1.0533	0.109466	1
PB.780.8	PB.780.8_ORF_1	2992	+	3	105	1385	1281	1.0013	0.124466	0.998171
PB.780.7	PB.780.7_ORF_1	3183	+	2	29	1576	1548	0.8676	0.0897775	0.999604
PB.780.11	PB.780.11_ORF_2	1313	+	3	387	821	435	1.1434	0.236078	0.722489
PB.781.1	PB.781.1_ORF_1	3357	+	2	278	3355	3078	1.2084	0.16991	1
PB.781.4	PB.781.4_ORF_1	1998	+	3	249	1997	1749	1.1689	0.207085	0.999968
PB.782.1	PB.782.1_ORF_1	2174	+	1	166	1764	1599	0.9488	0.193618	0.999849
PB.782.4	PB.782.4_ORF_1	2212	+	1	205	1803	1599	0.9488	0.193618	0.999849
PB.782.3	PB.782.3_ORF_1	2297	+	2	290	1888	1599	0.9488	0.193618	0.999849
PB.783.1	PB.783.1_ORF_1	4156	+	2	143	1750	1608	1.2573	0.272822	0.99994
PB.783.2	PB.783.2_ORF_1	4096	+	3	84	1691	1608	1.2573	0.272822	0.99994
PB.784.1	PB.784.1_ORF_1	5044	+	3	1080	1733	654	0.9765	0.376641	0.937868
PB.785.1	PB.785.1_ORF_1	2523	+	1	73	1179	1107	1.2391	0.332708	0.998258
PB.785.2	PB.785.2_ORF_1	4583	+	1	2725	3240	516	1.0783	0.452152	0.902676
PB.786.1	PB.786.1_ORF_1	3874	+	1	211	2475	2265	1.2529	0.246963	0.999999
PB.786.5	PB.786.5_ORF_1	3906	+	3	189	2507	2319	1.2529	0.240892	1
PB.786.7	PB.786.7_ORF_1	3834	+	3	183	2564	2382	1.2474	0.254996	1
PB.787.1	PB.787.1_ORF_1	4323	+	1	442	2649	2208	0.9075	0.180729	0.999998
[truncated: 44,606 more rows]

## Sheet: Adult
seq_ID	ID	mRNA	ORF_strand	ORF_frame	ORF_start	ORF_end	ORF	Fickett	Hexamer	Coding_prob
PB.1.1	PB.1.1_ORF_4	1899	+	2	773	1069	297	1.2784	0.523093	0.951261
PB.1.4	PB.1.4_ORF_1	1959	+	3	42	641	600	1.2568	0.560737	0.998517
PB.5.8	PB.5.8_ORF_1	1349	+	1	265	561	297	1.2532	0.523991	0.948828
PB.5.4	PB.5.4_ORF_2	2180	+	1	1096	1392	297	1.2532	0.523991	0.94657
PB.5.6	PB.5.6_ORF_1	2241	+	1	1153	1947	795	1.1873	0.462812	0.999608
PB.8.2	PB.8.2_ORF_2	378	+	3	249	377	129	1.216	-0.118594	0.0505034
PB.19.9	PB.19.9_ORF_1	2508	+	3	234	2027	1794	1.3156	0.584442	1
PB.19.7	PB.19.7_ORF_1	2774	+	2	29	2293	2265	1.2976	0.571387	1
PB.20.1	PB.20.1_ORF_1	2555	+	2	98	2026	1929	1.1902	0.580124	1
PB.21.1	PB.21.1_ORF_1	1775	+	2	1259	1678	420	1.1071	0.449776	0.965068
PB.21.3	PB.21.3_ORF_1	788	+	3	123	692	570	1.1668	0.496996	0.996102
PB.21.2	PB.21.2_ORF_1	1646	+	3	885	1550	666	1.1722	0.494589	0.998606
PB.21.4	PB.21.4_ORF_1	1722	+	3	885	1628	744	1.1668	0.462385	0.999275
PB.22.1	PB.22.1_ORF_1	634	+	3	84	581	498	1.2516	0.656344	0.997541
PB.23.3	PB.23.3_ORF_1	3310	+	2	989	2179	1191	1.237	0.580951	0.999998
PB.23.4	PB.23.4_ORF_1	3107	+	3	753	1976	1224	1.237	0.572509	0.999999
PB.23.6	PB.23.6_ORF_1	2430	+	1	133	1299	1167	1.206	0.576603	0.999997
PB.24.1	PB.24.1_ORF_1	948	+	3	48	197	150	0.8229	-0.278289	0.00634101
PB.25.1	PB.25.1_ORF_1	1840	+	3	177	773	597	0.9742	0.322147	0.983091
PB.26.1	PB.26.1_ORF_1	2340	+	1	649	1737	1089	1.2436	0.680378	0.999997
PB.26.2	PB.26.2_ORF_2	3747	+	1	2758	3150	393	1.2849	0.88483	0.997895
PB.26.3	PB.26.3_ORF_1	1949	+	3	264	1352	1089	1.2436	0.680378	0.999997
PB.27.2	PB.27.2_ORF_1	2810	+	1	37	1026	990	1.2078	0.688697	0.999989
PB.28.1	PB.28.1_ORF_1	2247	+	2	179	958	780	1.1908	0.251219	0.998348
PB.28.4	PB.28.4_ORF_1	1376	+	2	455	1078	624	1.1822	0.226445	0.989299
PB.29.1	PB.29.1_ORF_1	2470	+	1	139	2055	1917	1.1036	0.429103	1
PB.29.2	PB.29.2_ORF_1	2433	+	1	451	2019	1569	1.1468	0.435035	1
PB.30.1	PB.30.1_ORF_1	3829	+	2	116	2620	2505	1.2516	0.62966	1
PB.30.6	PB.30.6_ORF_1	3743	+	2	152	2557	2406	1.2336	0.629873	1
PB.30.11	PB.30.11_ORF_1	5243	+	2	1685	4063	2379	1.2336	0.617674	1
PB.30.14	PB.30.14_ORF_1	4102	+	2	1031	3409	2379	1.2336	0.617674	1
PB.30.22	PB.30.22_ORF_1	3521	+	1	892	2829	1938	1.1996	0.606708	1
PB.30.27	PB.30.27_ORF_2	1203	+	3	174	512	339	1.2323	0.512796	0.962958
PB.30.26	PB.30.26_ORF_1	3282	+	3	66	2591	2526	1.2274	0.550491	1
PB.30.28	PB.30.28_ORF_1	3374	+	3	306	2684	2379	1.2336	0.617674	1
PB.31.1	PB.31.1_ORF_1	1312	+	2	104	1015	912	1.2486	0.485184	0.999929
PB.31.2	PB.31.2_ORF_1	1427	+	2	701	1129	429	1.1492	0.386528	0.96083
PB.32.3	PB.32.3_ORF_1	2361	+	3	51	1469	1419	1.2895	0.606582	1
PB.32.5	PB.32.5_ORF_1	1590	+	1	304	1332	1029	1.2643	0.664444	0.999994
PB.32.6	PB.32.6_ORF_1	1867	+	3	585	1613	1029	1.2643	0.664444	0.999994
PB.32.7	PB.32.7_ORF_1	2374	+	1	1696	2121	426	1.3068	0.566428	0.991417
PB.32.11	PB.32.11_ORF_3	1646	+	3	489	764	276	1.1646	0.429903	0.857226
PB.32.9	PB.32.9_ORF_1	2095	+	1	43	1845	1803	1.2895	0.654484	1
PB.32.10	PB.32.10_ORF_1	2014	+	1	334	1764	1431	1.2895	0.658496	1
PB.32.15	PB.32.15_ORF_1	1572	+	3	777	1400	624	0.9024	0.224917	0.971862
PB.33.1	PB.33.1_ORF_2	2153	+	2	377	1021	645	1.3421	0.662285	0.999635
PB.33.2	PB.33.2_ORF_2	1956	+	3	369	824	456	1.3169	0.706996	0.997517
PB.33.3	PB.33.3_ORF_2	2424	+	3	651	1295	645	1.3421	0.662285	0.999629
PB.34.7	PB.34.7_ORF_1	3110	+	2	122	1846	1725	1.1511	0.614234	1
PB.34.8	PB.34.8_ORF_1	3304	+	3	354	2441	2088	1.0965	0.568214	1
PB.34.19	PB.34.19_ORF_1	2865	+	2	23	2008	1986	1.0965	0.583045	1
PB.36.1	PB.36.1_ORF_1	2611	+	1	52	1395	1344	1.2078	0.54377	1
PB.36.2	PB.36.2_ORF_1	2332	+	2	92	1420	1329	1.2568	0.596114	1
PB.35.1	PB.35.1_ORF_1	3201	+	1	2095	2595	501	1.2038	0.215819	0.955231
PB.37.2	PB.37.2_ORF_1	1097	+	1	427	1026	600	1.1134	0.397721	0.993792
PB.37.3	PB.37.3_ORF_1	808	+	2	143	742	600	1.1134	0.397721	0.993889
PB.37.4	PB.37.4_ORF_1	885	+	2	221	820	600	1.1134	0.397721	0.993863
PB.37.5	PB.37.5_ORF_1	964	+	3	300	899	600	1.1134	0.397721	0.993836
PB.38.2	PB.38.2_ORF_1	5042	+	2	2627	3523	897	0.8526	0.333337	0.998986
PB.38.5	PB.38.5_ORF_1	2321	+	2	23	1585	1563	0.8164	0.343642	0.999999
PB.38.8	PB.38.8_ORF_1	3146	+	2	1520	2416	897	0.8526	0.333337	0.999086
PB.39.1	PB.39.1_ORF_2	2218	+	2	275	484	210	0.8662	0.133256	0.141111
PB.39.2	PB.39.2_ORF_1	1720	+	1	1	414	414	0.7056	0.00936874	0.309626
PB.40.1	PB.40.1_ORF_1	693	+	2	71	520	450	1.0541	0.332019	0.94356
PB.40.3	PB.40.3_ORF_1	812	+	2	71	400	330	0.8189	0.27807	0.581579
PB.41.3	PB.41.3_ORF_1	1504	+	3	429	692	264	1.2046	0.037008	0.358855
PB.41.1	PB.41.1_ORF_1	1590	+	2	254	778	525	1.0288	0.22464	0.946219
PB.41.2	PB.41.2_ORF_1	1499	+	1	163	687	525	1.0288	0.22464	0.946473
PB.41.4	PB.41.4_ORF_2	1422	+	1	106	303	198	1.259	0.420375	0.768466
PB.43.2	PB.43.2_ORF_1	2364	+	2	50	1387	1338	1.1722	0.558977	0.999999
PB.43.3	PB.43.3_ORF_1	1883	+	3	204	905	702	1.1722	0.560116	0.999365
PB.44.1	PB.44.1_ORF_1	1068	+	1	76	681	606	1.1386	0.409764	0.995054
PB.45.1	PB.45.1_ORF_1	2481	+	2	110	1870	1761	1.2286	0.6387	1
PB.46.1	PB.46.1_ORF_3	770	+	1	1	147	147	1.1649	0.529624	0.731729
PB.48.1	PB.48.1_ORF_1	1282	+	2	305	889	585	1.2916	0.479998	0.997555
PB.48.5	PB.48.5_ORF_1	2937	+	2	287	748	462	0.7248	0.204492	0.71477
PB.49.1	PB.49.1_ORF_1	2121	+	3	120	800	681	1.178	0.586839	0.999322
PB.51.1	PB.51.1_ORF_6	2491	+	3	816	887	72	1.0588	-0.0346051	0.023668
PB.50.1	PB.50.1_ORF_1	3229	+	3	156	3155	3000	1.1866	0.60758	1
PB.50.2	PB.50.2_ORF_1	3341	+	2	359	3268	2910	1.1866	0.622321	1
PB.50.4	PB.50.4_ORF_1	3276	+	2	335	3202	2868	1.1866	0.627	1
PB.50.6	PB.50.6_ORF_1	3261	+	3	333	3188	2856	1.1866	0.628541	1
PB.50.7	PB.50.7_ORF_1	3099	+	2	461	3025	2565	1.1866	0.610135	1
PB.50.8	PB.50.8_ORF_1	3031	+	1	391	2955	2565	1.1866	0.610135	1
PB.50.11	PB.50.11_ORF_1	2028	+	2	155	1954	1800	1.2822	0.631277	1
PB.52.1	PB.52.1_ORF_1	2982	+	3	99	2447	2349	1.2411	0.586629	1
PB.52.3	PB.52.3_ORF_1	2681	+	3	222	2507	2286	1.273	0.592779	1
PB.54.1	PB.54.1_ORF_1	1993	+	2	218	928	711	1.2933	0.395315	0.998967
PB.55.1	PB.55.1_ORF_1	3887	+	3	861	1622	762	1.0163	0.329069	0.997487
PB.56.1	PB.56.1_ORF_1	3207	+	1	202	1542	1341	1.3069	0.497437	1
PB.57.2	PB.57.2_ORF_1	3387	+	3	321	1343	1023	0.9596	0.407864	0.9999
PB.57.9	PB.57.9_ORF_1	3115	+	1	319	1341	1023	0.9596	0.407864	0.999902
PB.57.14	PB.57.14_ORF_1	3455	+	2	392	1414	1023	0.9596	0.407864	0.9999
PB.57.16	PB.57.16_ORF_1	3188	+	1	394	1416	1023	0.9596	0.407864	0.999901
PB.58.1	PB.58.1_ORF_1	1033	+	3	129	1031	903	0.5883	0.0146774	0.987061
PB.59.1	PB.59.1_ORF_1	2983	+	2	155	718	564	1.1865	0.372991	0.990727
PB.61.1	PB.61.1_ORF_1	2025	+	3	195	1553	1359	1.3245	0.660769	1
PB.61.3	PB.61.3_ORF_1	2390	+	1	67	900	834	1.158	0.550669	0.999834
PB.61.4	PB.61.4_ORF_1	2107	+	3	54	1556	1503	1.1943	0.518592	1
PB.61.5	PB.61.5_ORF_1	1851	+	3	90	1376	1287	1.3029	0.674535	1
PB.62.1	PB.62.1_ORF_1	2142	+	3	531	1760	1230	1.3191	0.537935	0.999999
PB.62.3	PB.62.3_ORF_1	1917	+	3	471	1886	1416	1.2673	0.495709	1
PB.62.4	PB.62.4_ORF_1	1969	+	1	520	1587	1068	1.3108	0.539408	0.999993
PB.62.5	PB.62.5_ORF_1	1898	+	1	286	1515	1230	1.3191	0.537935	0.999999
PB.62.6	PB.62.6_ORF_1	2080	+	2	233	1699	1467	1.3046	0.494304	1
PB.63.1	PB.63.1_ORF_1	2139	+	3	876	1319	444	0.5014	0.0197671	0.244158
PB.63.2	PB.63.2_ORF_1	1551	+	3	30	542	513	0.9905	0.253173	0.941396
PB.63.4	PB.63.4_ORF_1	699	+	2	443	541	99	1.2228	0.424074	0.507343
PB.66.2	PB.66.2_ORF_1	3046	+	2	140	730	591	1.0261	0.284366	0.979752
PB.67.1	PB.67.1_ORF_1	2807	+	3	42	1022	981	1.1521	0.444486	0.999936
PB.68.4	PB.68.4_ORF_1	3907	+	3	102	2282	2181	1.1543	0.513646	1
PB.69.2	PB.69.2_ORF_1	2634	+	1	10	2331	2322	1.2399	0.563164	1
PB.70.1	PB.70.1_ORF_7	2671	+	1	1381	1497	117	1.3415	0.0285515	0.133735
PB.70.2	PB.70.2_ORF_1	2684	+	1	421	699	279	1.1482	-0.0854901	0.195448
PB.70.5	PB.70.5_ORF_1	2692	+	2	89	640	552	1.1798	0.518985	0.995574
PB.70.6	PB.70.6_ORF_1	2704	+	1	70	666	597	1.2294	0.606726	0.998671
PB.70.7	PB.70.7_ORF_1	2759	+	3	69	719	651	1.2294	0.549286	0.998967
PB.71.1	PB.71.1_ORF_1	468	+	2	44	112	69	0.903	-0.128611	0.00857881
PB.72.1	PB.72.1_ORF_1	1585	+	2	1094	1567	474	0.8128	0.128482	0.724951
PB.73.3	PB.73.3_ORF_1	698	+	2	29	697	669	1.2518	0.479937	0.998937
PB.73.6	PB.73.6_ORF_1	1844	+	2	89	322	234	1.1588	0.314192	0.643259
PB.74.1	PB.74.1_ORF_1	1682	+	3	99	1481	1383	1.1861	0.374424	0.999999
PB.75.1	PB.75.1_ORF_1	2643	+	2	23	1774	1752	1.194	0.517438	1
PB.76.1	PB.76.1_ORF_1	3731	+	2	338	3115	2778	1.0185	0.251484	1
PB.76.2	PB.76.2_ORF_1	3535	+	2	326	2929	2604	1.0086	0.267598	1
PB.77.1	PB.77.1_ORF_1	1639	+	3	87	818	732	0.915	0.267358	0.993617
PB.81.2	PB.81.2_ORF_1	2384	+	3	600	1835	1236	1.0909	0.361557	0.999993
PB.86.1	PB.86.1_ORF_1	3846	+	3	138	1241	1104	1.2611	0.511186	0.999992
PB.86.2	PB.86.2_ORF_1	3883	+	1	130	1278	1149	1.2809	0.492061	0.999995
PB.86.4	PB.86.4_ORF_1	3848	+	1	139	1242	1104	1.2611	0.511186	0.999992
PB.86.6	PB.86.6_ORF_1	3919	+	2	206	1309	1104	1.2611	0.511186	0.999992
PB.86.7	PB.86.7_ORF_1	3918	+	3	210	1313	1104	1.2611	0.511186	0.999992
PB.87.2	PB.87.2_ORF_2	4411	+	1	157	726	570	1.3248	0.685044	0.999116
PB.87.1	PB.87.1_ORF_1	4739	+	3	9	1160	1152	1.2568	0.644473	0.999998
PB.87.7	PB.87.7_ORF_1	4495	+	1	13	4104	4092	1.2445	0.690289	1
PB.89.1	PB.89.1_ORF_1	2562	+	3	624	911	288	0.9854	0.316608	0.639047
PB.89.3	PB.89.3_ORF_1	2050	+	2	20	406	387	1.1258	0.311436	0.896553
PB.90.3	PB.90.3_ORF_1	2511	+	3	69	923	855	0.9807	0.285301	0.998784
PB.90.4	PB.90.4_ORF_1	2618	+	2	464	1030	567	0.8373	0.20812	0.92558
PB.91.1	PB.91.1_ORF_1	4186	+	1	373	2202	1830	1.2397	0.581171	1
PB.92.3	PB.92.3_ORF_1	1416	+	1	103	1092	990	1.2976	0.663327	0.999991
PB.92.2	PB.92.2_ORF_1	1598	+	3	132	1274	1143	1.2914	0.562597	0.999997
PB.92.1	PB.92.1_ORF_1	1854	+	1	418	1530	1113	1.2568	0.63544	0.999997
PB.94.1	PB.94.1_ORF_1	1600	+	1	808	1341	534	1.2304	0.537212	0.996164
PB.94.2	PB.94.2_ORF_1	967	+	1	175	708	534	1.2304	0.537212	0.996294
PB.95.4	PB.95.4_ORF_1	3692	+	1	121	3252	3132	1.2404	0.551613	1
PB.95.1	PB.95.1_ORF_1	4379	+	1	808	3939	3132	1.2404	0.551613	1
PB.95.3	PB.95.3_ORF_1	3843	+	2	215	3403	3189	1.2404	0.551513	1
PB.95.2	PB.95.2_ORF_1	4169	+	1	598	3729	3132	1.2404	0.551613	1
PB.96.2	PB.96.2_ORF_1	2306	+	3	171	2237	2067	1.0316	0.398627	1
PB.97.3	PB.97.3_ORF_1	4511	+	3	78	1871	1794	1.2568	0.642504	1
PB.98.1	PB.98.1_ORF_1	3564	+	2	308	1210	903	0.8095	0.439446	0.999467
PB.99.1	PB.99.1_ORF_1	1237	+	1	34	753	720	1.0265	0.390879	0.997693
PB.100.4	PB.100.4_ORF_1	3031	+	2	2	1525	1524	1.1406	0.386095	1
PB.100.3	PB.100.3_ORF_1	3118	+	2	203	1612	1410	1.1549	0.380557	0.999999
PB.100.8	PB.100.8_ORF_1	3188	+	2	5	1684	1680	1.1443	0.385725	1
PB.101.1	PB.101.1_ORF_3	611	+	1	109	165	57	0.8871	0.276678	0.0767504
PB.101.2	PB.101.2_ORF_6	941	+	2	98	154	57	0.8871	0.276678	0.0754781
PB.105.1	PB.105.1_ORF_1	5767	+	3	225	4586	4362	1.0629	0.413537	1
PB.105.2	PB.105.2_ORF_1	5589	+	3	225	4268	4044	1.1625	0.432935	1
PB.105.3	PB.105.3_ORF_1	3808	+	1	373	2487	2115	0.8535	0.256129	1
PB.105.5	PB.105.5_ORF_1	3668	+	3	204	2318	2115	0.8661	0.253969	1
PB.105.10	PB.105.10_ORF_1	1848	+	2	182	496	315	0.8941	0.194932	0.464898
PB.106.1	PB.106.1_ORF_1	2185	+	2	104	406	303	1.1758	0.272697	0.759437
PB.107.1	PB.107.1_ORF_1	2241	+	2	359	2086	1728	0.9325	0.167047	1
PB.107.4	PB.107.4_ORF_1	2936	+	3	228	515	288	1.1498	0.218964	0.628294
PB.108.1	PB.108.1_ORF_1	900	+	3	105	674	570	1.0357	0.289028	0.978613
PB.108.2	PB.108.2_ORF_1	835	+	2	41	610	570	1.0357	0.289028	0.978687
PB.109.2	PB.109.2_ORF_1	3094	+	1	226	1614	1389	0.8696	0.0466971	0.99998
PB.112.1	PB.112.1_ORF_1	2496	+	2	98	2344	2247	1.1547	0.47021	1
PB.113.2	PB.113.2_ORF_1	6326	+	1	604	3642	3039	1.0473	0.416753	1
PB.117.2	PB.117.2_ORF_1	3166	+	3	1785	2810	1026	1.2413	0.494514	0.999979
PB.117.3	PB.117.3_ORF_1	2390	+	1	730	2034	1305	1.2866	0.457126	0.999999
PB.118.1	PB.118.1_ORF_1	2151	+	1	10	1515	1506	1.3188	0.441337	1
PB.119.1	PB.119.1_ORF_1	3099	+	2	326	1147	822	1.2693	0.465101	0.999774
PB.120.1	PB.120.1_ORF_1	1439	+	1	205	1170	966	0.8421	0.106434	0.99842
PB.121.1	PB.121.1_ORF_1	3990	+	2	155	1333	1179	1.2422	0.532518	0.999997
PB.122.1	PB.122.1_ORF_1	5317	+	3	318	3452	3135	1.3029	0.640853	1
PB.123.2	PB.123.2_ORF_1	4720	+	1	1333	3234	1902	1.2853	0.539069	1
PB.123.9	PB.123.9_ORF_1	4647	+	1	250	3165	2916	1.2475	0.502247	1
PB.123.10	PB.123.10_ORF_1	4653	+	2	227	3172	2946	1.2475	0.502168	1
PB.124.1	PB.124.1_ORF_2	2993	+	1	298	543	246	1.186	0.580796	0.914696
PB.124.3	PB.124.3_ORF_2	3057	+	2	371	616	246	1.186	0.580796	0.914422
PB.125.1	PB.125.1_ORF_1	1879	+	3	189	761	573	1.0624	0.179842	0.962047
PB.125.2	PB.125.2_ORF_1	992	+	1	256	828	573	1.0624	0.179842	0.963783
PB.126.1	PB.126.1_ORF_1	3912	+	2	2	2635	2634	1.1391	0.253426	1
PB.127.2	PB.127.2_ORF_1	1296	+	1	415	1296	882	1.1035	0.235782	0.999256
PB.127.4	PB.127.4_ORF_1	1581	+	3	21	932	912	1.0482	0.211511	0.999243
PB.128.1	PB.128.1_ORF_1	2693	+	3	195	584	390	0.9115	0.0704045	0.489109
PB.131.1	PB.131.1_ORF_22	5811	+	1	3211	3288	78	1.0421	0.215337	0.0850645
PB.134.2	PB.134.2_ORF_1	2262	+	2	50	1501	1452	1.155	0.361502	0.999999
PB.135.1	PB.135.1_ORF_2	1352	+	1	736	1035	300	1.0106	0.235265	0.590271
PB.135.2	PB.135.2_ORF_2	1400	+	3	699	998	300	1.0106	0.235265	0.589635
PB.135.3	PB.135.3_ORF_1	552	+	3	21	488	468	0.8015	0.170671	0.764179
PB.136.5	PB.136.5_ORF_1	1331	+	3	75	1070	996	1.1079	0.403297	0.999926
PB.137.1	PB.137.1_ORF_1	1915	+	2	14	1147	1134	1.1071	0.539004	0.999993
PB.137.3	PB.137.3_ORF_1	2112	+	1	403	1344	942	1.2496	0.575824	0.999969
PB.140.1	PB.140.1_ORF_1	2577	+	1	298	1194	897	0.771	0.110164	0.995468
PB.140.2	PB.140.2_ORF_1	4272	+	2	98	1342	1245	0.9112	0.156473	0.999953
PB.141.1	PB.141.1_ORF_3	524	+	3	321	386	66	0.7835	-0.0731561	0.0076764
PB.142.2	PB.142.2_ORF_1	1273	+	2	92	1000	909	1.3029	0.652227	0.999978
PB.143.3	PB.143.3_ORF_1	3499	+	3	21	1319	1299	1.0918	0.233026	0.999992
PB.143.4	PB.143.4_ORF_1	2701	+	3	21	2156	2136	1.1609	0.272512	1
PB.143.7	PB.143.7_ORF_1	2776	+	2	26	2683	2658	1.0335	0.284225	1
PB.144.8	PB.144.8_ORF_1	3828	+	2	5	2887	2883	1.2757	0.381143	1
PB.146.2	PB.146.2_ORF_1	3628	+	1	310	1326	1017	1.2872	0.416979	0.999967
PB.149.2	PB.149.2_ORF_1	1679	+	2	461	1351	891	1.2672	0.692224	0.999975
PB.149.6	PB.149.6_ORF_1	1354	+	2	14	1039	1026	1.2472	0.598843	0.99999
PB.149.8	PB.149.8_ORF_4	1800	+	1	1354	1494	141	1.0382	0.599879	0.704617
PB.148.1	PB.148.1_ORF_1	1888	+	2	230	904	675	1.1112	0.40651	0.997314
PB.148.2	PB.148.2_ORF_1	2004	+	2	221	988	768	1.2811	0.554021	0.999782
PB.148.5	PB.148.5_ORF_1	1660	+	3	141	908	768	1.2811	0.554021	0.999786
PB.148.4	PB.148.4_ORF_2	1694	+	1	331	678	348	1.1511	0.325813	0.87182
PB.148.3	PB.148.3_ORF_2	1849	+	3	141	644	504	1.1676	0.515801	0.992338
PB.148.6	PB.148.6_ORF_1	1513	+	2	140	814	675	1.1112	0.40651	0.997369
PB.148.8	PB.148.8_ORF_2	2420	+	2	497	889	393	1.2989	0.58084	0.988317
PB.148.7	PB.148.7_ORF_1	2820	+	2	125	799	675	1.1112	0.40651	0.997174
PB.148.9	PB.148.9_ORF_1	1869	+	1	115	885	771	1.1076	0.370294	0.998842
PB.148.15	PB.148.15_ORF_1	1789	+	3	132	806	675	1.1112	0.40651	0.997329
PB.148.13	PB.148.13_ORF_1	1885	+	3	102	869	768	1.2811	0.554021	0.999784
PB.148.11	PB.148.11_ORF_2	2055	+	3	132	524	393	1.2989	0.58084	0.988546
PB.148.17	PB.148.17_ORF_1	2254	+	1	472	1239	768	1.2811	0.554021	0.999779
PB.148.16	PB.148.16_ORF_1	3160	+	1	472	1146	675	1.1112	0.40651	0.997121
PB.148.21	PB.148.21_ORF_2	3041	+	3	90	482	393	1.2989	0.58084	0.987917
PB.150.1	PB.150.1_ORF_1	1462	+	2	83	964	882	1.2159	0.495952	0.999895
PB.151.1	PB.151.1_ORF_1	1031	+	3	102	737	636	1.3108	0.608845	0.999415
PB.151.2	PB.151.2_ORF_1	1322	+	2	80	682	603	1.3067	0.421775	0.997293
PB.152.1	PB.152.1_ORF_1	1159	+	2	104	583	480	1.1831	0.447409	0.986231
PB.156.1	PB.156.1_ORF_1	5556	+	3	42	2651	2610	1.2063	0.386761	1
PB.157.1	PB.157.1_ORF_1	2803	+	3	177	2081	1905	1.3544	0.530142	1
PB.157.4	PB.157.4_ORF_1	2505	+	2	191	2194	2004	1.3544	0.50537	1
PB.158.1	PB.158.1_ORF_1	3003	+	2	92	2275	2184	1.2895	0.623932	1
PB.159.1	PB.159.1_ORF_1	4683	+	2	467	2740	2274	1.2686	0.451812	1
PB.159.2	PB.159.2_ORF_1	4589	+	1	376	2649	2274	1.2686	0.451812	1
PB.159.3	PB.159.3_ORF_1	4567	+	3	351	2624	2274	1.2686	0.451812	1
PB.159.4	PB.159.4_ORF_1	4262	+	1	46	2319	2274	1.2686	0.451812	1
PB.160.1	PB.160.1_ORF_1	2155	+	2	140	973	834	0.806	0.2792	0.997147
PB.160.2	PB.160.2_ORF_1	2022	+	2	140	973	834	0.806	0.2792	0.997168
PB.160.3	PB.160.3_ORF_1	1536	+	1	139	1305	1167	1.0363	0.35689	0.999981
PB.161.1	PB.161.1_ORF_1	3692	+	3	108	1493	1386	0.8797	0.329505	0.999996
PB.163.1	PB.163.1_ORF_1	3772	+	2	215	2434	2220	1.085	0.283588	1
PB.164.1	PB.164.1_ORF_1	2025	+	2	686	1594	909	1.2715	0.520299	0.999943
PB.164.2	PB.164.2_ORF_1	668	+	3	255	650	396	0.4635	0.0346839	0.16431
PB.171.1	PB.171.1_ORF_1	2825	+	2	71	781	711	1.1684	0.234242	0.995594
PB.173.2	PB.173.2_ORF_1	4153	+	2	299	4153	3855	1.0722	0.127046	1
PB.173.3	PB.173.3_ORF_1	4002	+	1	148	4002	3855	1.0722	0.127046	1
PB.173.4	PB.173.4_ORF_1	2107	+	1	1765	2106	342	0.7493	0.0244294	0.199955
PB.173.9	PB.173.9_ORF_1	2901	+	3	39	962	924	0.6648	0.143389	0.995977
PB.205.3	PB.205.3_ORF_1	2215	+	2	206	1453	1248	1.2328	0.590857	0.999999
PB.207.1	PB.207.1_ORF_1	1869	+	1	475	1236	762	1.1869	0.473897	0.99948
PB.207.2	PB.207.2_ORF_1	1880	+	2	386	1147	762	1.1869	0.473897	0.99948
PB.208.1	PB.208.1_ORF_1	2778	+	3	450	1172	723	1.2694	0.753182	0.999883
PB.208.4	PB.208.4_ORF_1	2271	+	3	78	665	588	1.2496	0.768744	0.999499
PB.209.2	PB.209.2_ORF_1	2117	+	3	174	1424	1251	1.079	0.346854	0.999993
PB.212.1	PB.212.1_ORF_1	1081	+	3	102	986	885	1.0957	0.367663	0.999672
PB.215.1	PB.215.1_ORF_1	4072	+	3	240	3239	3000	1.2809	0.521793	1
PB.215.2	PB.215.2_ORF_1	4130	+	1	238	3297	3060	1.2611	0.515364	1
PB.218.2	PB.218.2_ORF_1	4665	+	2	242	4663	4422	0.9365	0.203816	1
PB.219.1	PB.219.1_ORF_1	3595	+	2	119	2587	2469	1.2475	0.322184	1
PB.220.1	PB.220.1_ORF_1	4162	+	1	193	2604	2412	1.2568	0.628606	1
PB.220.2	PB.220.2_ORF_1	2807	+	1	433	1764	1332	1.2254	0.631414	1
PB.220.3	PB.220.3_ORF_1	2739	+	2	209	2641	2433	1.2568	0.623444	1
PB.220.9	PB.220.9_ORF_1	2528	+	2	209	2431	2223	1.2308	0.633505	1
PB.221.1	PB.221.1_ORF_1	901	+	3	69	578	510	0.9264	0.227941	0.917174
PB.222.1	PB.222.1_ORF_1	1696	+	2	188	1030	843	1.077	0.464861	0.999679
PB.223.1	PB.223.1_ORF_1	3989	+	2	188	3118	2931	1.2533	0.618642	1
PB.224.1	PB.224.1_ORF_1	1577	+	3	441	1217	777	1.234	0.498384	0.999683
PB.224.2	PB.224.2_ORF_1	1426	+	3	699	1079	381	1.2558	0.47527	0.972586
PB.227.2	PB.227.2_ORF_1	2640	+	2	218	2371	2154	0.7669	0.154816	1
PB.228.1	PB.228.1_ORF_1	3439	+	2	35	436	402	1.0183	0.358024	0.896904
PB.228.3	PB.228.3_ORF_1	3484	+	1	25	483	459	1.018	0.400282	0.954952
PB.229.1	PB.229.1_ORF_1	2017	+	3	39	830	792	0.9283	0.380307	0.998389
PB.233.2	PB.233.2_ORF_14	2765	+	2	449	502	54	1.2508	0.318165	0.243512
PB.234.2	PB.234.2_ORF_1	2726	+	1	1264	1599	336	1.209	0.704911	0.985605
PB.234.4	PB.234.4_ORF_2	2569	+	3	1122	1457	336	1.209	0.704911	0.985727
PB.234.5	PB.234.5_ORF_1	2393	+	2	1127	1462	336	1.209	0.704911	0.985862
PB.236.1	PB.236.1_ORF_1	169	+	2	71	145	75	0.6649	-0.422128	0.000696854
PB.238.1	PB.238.1_ORF_1	2448	+	1	505	1935	1431	1.2672	0.737647	1
PB.238.2	PB.238.2_ORF_1	2420	+	1	499	1908	1410	1.2672	0.736701	1
PB.238.3	PB.238.3_ORF_1	830	+	2	317	538	222	0.8583	0.0582144	0.11122
PB.239.5	PB.239.5_ORF_1	3925	+	3	120	3662	3543	1.3047	0.52641	1
PB.239.3	PB.239.3_ORF_1	3950	+	1	160	3687	3528	1.3047	0.526342	1
PB.239.14	PB.239.14_ORF_1	3626	+	1	682	3363	2682	1.3274	0.542609	1
PB.239.13	PB.239.13_ORF_1	3682	+	2	179	3655	3477	1.2607	0.473814	1
PB.239.7	PB.239.7_ORF_1	3826	+	2	191	3799	3609	1.2607	0.474262	1
PB.239.10	PB.239.10_ORF_1	3869	+	1	211	3606	3396	1.3047	0.52791	1
PB.239.4	PB.239.4_ORF_1	3899	+	1	211	3636	3426	1.3047	0.526933	1
PB.239.9	PB.239.9_ORF_1	3884	+	1	211	3621	3411	1.3047	0.527974	1
PB.239.2	PB.239.2_ORF_1	3953	+	1	223	3690	3468	1.3047	0.528214	1
PB.239.8	PB.239.8_ORF_1	3888	+	2	227	3625	3399	1.3047	0.527338	1
PB.239.11	PB.239.11_ORF_1	4049	+	1	259	3786	3528	1.3047	0.527414	1
PB.239.31	PB.239.31_ORF_1	3835	+	3	216	3809	3594	1.2607	0.47503	1
PB.239.42	PB.239.42_ORF_1	2257	+	2	227	1885	1659	1.1546	0.453086	1
PB.240.1	PB.240.1_ORF_1	1102	+	3	114	956	843	0.8349	0.301381	0.998072
PB.241.3	PB.241.3_ORF_1	4234	+	3	81	1952	1872	1.2833	0.607236	1
PB.241.1	PB.241.1_ORF_1	4362	+	2	83	2080	1998	1.2895	0.605893	1
PB.241.2	PB.241.2_ORF_1	4428	+	2	83	2146	2064	1.2895	0.580775	1
PB.242.1	PB.242.1_ORF_1	1232	+	1	40	978	939	1.2612	0.48928	0.999951
PB.243.2	PB.243.2_ORF_1	4085	+	2	188	1756	1569	0.9853	0.379746	1
PB.244.3	PB.244.3_ORF_1	2469	+	1	190	1977	1788	1.1763	0.473244	1
PB.245.1	PB.245.1_ORF_1	1920	+	2	359	1762	1404	1.2734	0.531555	1
PB.245.2	PB.245.2_ORF_1	1098	+	3	741	986	246	0.7617	-0.0431621	0.0588173
PB.247.1	PB.247.1_ORF_1	4449	+	2	11	529	519	1.0693	0.497517	0.988332
PB.248.1	PB.248.1_ORF_1	3137	+	3	33	1724	1692	1.2996	0.582604	1
PB.251.1	PB.251.1_ORF_1	1619	+	2	119	1288	1170	1.3126	0.460729	0.999996
PB.251.12	PB.251.12_ORF_1	2008	+	2	221	1690	1470	1.2856	0.464828	1
PB.251.4	PB.251.4_ORF_1	4305	+	1	196	3987	3792	1.3027	0.443399	1
PB.251.20	PB.251.20_ORF_1	2723	+	2	89	2722	2634	1.1414	0.41521	1
PB.252.1	PB.252.1_ORF_1	2710	+	1	352	2709	2358	1.0125	0.36045	1
PB.255.1	PB.255.1_ORF_1	1599	+	3	264	983	720	1.2934	0.488403	0.99948
PB.255.5	PB.255.5_ORF_1	1241	+	2	506	1084	579	1.2954	0.500973	0.997732
PB.257.6	PB.257.6_ORF_1	1326	+	1	79	1071	993	1.2458	0.495691	0.999973
PB.258.1	PB.258.1_ORF_1	1921	+	2	401	1276	876	1.2782	0.492337	0.999905
PB.258.2	PB.258.2_ORF_1	1829	+	1	301	1176	876	1.2782	0.492337	0.999905
PB.259.2	PB.259.2_ORF_1	1797	+	1	112	945	834	1.1332	0.398099	0.999559
PB.259.6	PB.259.6_ORF_1	1674	+	2	104	922	819	1.1338	0.385097	0.99944
PB.260.2	PB.260.2_ORF_5	3701	+	3	885	1028	144	0.9982	0.141129	0.106881
PB.260.5	PB.260.5_ORF_2	670	+	3	45	206	162	1.085	0.0682992	0.130317
PB.261.1	PB.261.1_ORF_1	2229	+	1	361	906	546	1.2047	0.410769	0.991864
PB.261.3	PB.261.3_ORF_3	1742	+	2	1313	1459	147	1.1202	0.181874	0.211783
PB.261.5	PB.261.5_ORF_1	2137	+	2	269	814	546	1.2047	0.410769	0.991905
PB.261.6	PB.261.6_ORF_2	1910	+	1	154	327	174	1.2248	0.453845	0.729011
PB.262.1	PB.262.1_ORF_1	2957	+	2	257	1360	1104	1.2888	0.50893	0.999993
PB.265.1	PB.265.1_ORF_1	1192	+	1	283	699	417	1.0764	0.310345	0.91414
PB.266.2	PB.266.2_ORF_1	4197	+	1	61	903	843	0.7589	0.232886	0.995513
PB.267.1	PB.267.1_ORF_1	2337	+	1	844	1080	237	1.1757	0.739094	0.962048
PB.267.4	PB.267.4_ORF_4	1625	+	2	263	370	108	1.0774	0.295618	0.231221
PB.269.3	PB.269.3_ORF_1	2404	+	1	106	1164	1059	1.2749	0.452246	0.999984
PB.269.2	PB.269.2_ORF_1	2554	+	1	136	1314	1179	1.3112	0.43907	0.999996
PB.268.1	PB.268.1_ORF_1	2470	+	2	431	1420	990	1.1737	0.637663	0.999984
PB.268.2	PB.268.2_ORF_1	2379	+	2	419	1408	990	1.1737	0.637663	0.999984
PB.271.1	PB.271.1_ORF_1	2332	+	2	89	1708	1620	1.0218	0.355801	1
PB.271.2	PB.271.2_ORF_1	2636	+	3	72	1817	1746	1.0164	0.361862	1
PB.272.1	PB.272.1_ORF_1	1939	+	3	21	1340	1320	1.2108	0.471491	0.999999
PB.273.1	PB.273.1_ORF_1	3987	+	3	333	3419	3087	1.2496	0.650649	1
PB.273.3	PB.273.3_ORF_1	1818	+	2	332	1252	921	1.2843	0.612449	0.999973
PB.274.2	PB.274.2_ORF_1	3481	+	3	150	1421	1272	1.2187	0.507528	0.999999
PB.274.3	PB.274.3_ORF_1	3429	+	2	98	1369	1272	1.2187	0.507528	0.999999
PB.274.8	PB.274.8_ORF_1	3418	+	2	341	1360	1020	1.2242	0.491797	0.999975
PB.275.4	PB.275.4_ORF_1	4266	+	1	487	2148	1662	1.1306	0.218026	1
PB.275.6	PB.275.6_ORF_1	3992	+	1	214	1875	1662	1.1306	0.218026	1
PB.275.8	PB.275.8_ORF_1	1602	+	3	417	1055	639	1.0578	0.229306	0.986219
PB.275.9	PB.275.9_ORF_1	3793	+	3	132	1679	1548	1.0547	0.212356	0.999999
PB.276.6	PB.276.6_ORF_1	3612	+	3	6	2777	2772	1.0226	0.235275	1
PB.276.11	PB.276.11_ORF_1	3710	+	1	214	3408	3195	1.0028	0.234588	1
PB.284.1	PB.284.1_ORF_1	2567	+	3	237	1811	1575	1.315	0.54775	1
PB.284.2	PB.284.2_ORF_1	2536	+	3	201	1775	1575	1.315	0.54775	1
PB.285.7	PB.285.7_ORF_1	3377	+	1	253	2298	2046	1.2021	0.524632	1
PB.285.8	PB.285.8_ORF_1	3657	+	3	333	2579	2247	1.1711	0.491717	1
PB.285.35	PB.285.35_ORF_1	1794	+	3	18	689	672	0.9691	0.433513	0.996176
PB.285.21	PB.285.21_ORF_1	3373	+	2	158	2296	2139	1.2219	0.512789	1
PB.285.24	PB.285.24_ORF_1	3313	+	2	53	2236	2184	1.2908	0.520277	1
PB.285.18	PB.285.18_ORF_1	3478	+	2	410	2401	1992	1.271	0.537472	1
PB.285.16	PB.285.16_ORF_1	3549	+	1	226	2472	2247	1.1711	0.491717	1
PB.285.20	PB.285.20_ORF_1	3401	+	3	333	2324	1992	1.271	0.537472	1
PB.285.23	PB.285.23_ORF_1	3294	+	1	226	2217	1992	1.271	0.537472	1
PB.285.15	PB.285.15_ORF_1	4282	+	2	239	2092	1854	1.2164	0.457822	1
PB.285.14	PB.285.14_ORF_1	4273	+	2	206	2059	1854	1.2164	0.457822	1
PB.285.13	PB.285.13_ORF_1	4351	+	1	253	2106	1854	1.2164	0.457822	1
PB.285.17	PB.285.17_ORF_1	3552	+	1	253	2475	2223	1.1909	0.497324	1
PB.285.19	PB.285.19_ORF_1	3399	+	1	253	2322	2070	1.2021	0.518227	1
PB.285.22	PB.285.22_ORF_1	3404	+	3	360	2327	1968	1.2517	0.544366	1
PB.285.25	PB.285.25_ORF_1	3363	+	1	217	2286	2070	1.2021	0.518227	1
PB.285.26	PB.285.26_ORF_1	3290	+	3	222	2213	1992	1.271	0.537472	1
PB.285.44	PB.285.44_ORF_1	3250	+	3	114	2174	2061	1.2715	0.531182	1
PB.285.45	PB.285.45_ORF_1	3290	+	1	55	2214	2160	1.271	0.526366	1
PB.285.40	PB.285.40_ORF_1	4317	+	2	59	2104	2046	1.1625	0.446951	1
PB.285.39	PB.285.39_ORF_1	4286	+	1	220	2073	1854	1.2164	0.457822	1
PB.285.43	PB.285.43_ORF_1	3472	+	3	327	2396	2070	1.2021	0.518227	1
PB.285.42	PB.285.42_ORF_1	3579	+	1	226	2475	2250	1.137	0.471317	1
PB.285.46	PB.285.46_ORF_1	3154	+	3	201	2078	1878	1.3088	0.54464	1
PB.285.54	PB.285.54_ORF_1	3538	+	3	363	2435	2073	1.1966	0.496045	1
PB.286.1	PB.286.1_ORF_1	3522	+	1	214	3321	3108	0.9865	0.156661	1
PB.286.4	PB.286.4_ORF_1	2359	+	1	193	1650	1458	0.9584	0.196783	0.999997
PB.287.1	PB.287.1_ORF_4	1080	+	3	519	611	93	0.9977	0.164612	0.0824823
PB.288.3	PB.288.3_ORF_1	2085	+	1	85	660	576	1.0265	0.106986	0.936381
PB.288.5	PB.288.5_ORF_1	1424	+	1	79	654	576	1.0629	0.0759525	0.934778
PB.289.1	PB.289.1_ORF_1	1855	+	2	137	1624	1488	1.1565	0.490631	1
PB.290.1	PB.290.1_ORF_1	1014	+	1	79	816	738	0.9652	0.426881	0.998149
PB.291.1	PB.291.1_ORF_1	1157	+	3	96	833	738	1.1295	0.456829	0.999116
PB.291.2	PB.291.2_ORF_1	965	+	1	169	639	471	1.2137	0.523976	0.991435
PB.291.3	PB.291.3_ORF_1	1290	+	2	233	970	738	1.1295	0.456829	0.99911
PB.292.1	PB.292.1_ORF_1	1095	+	2	86	847	762	1.1173	0.462628	0.999322
PB.293.1	PB.293.1_ORF_1	3325	+	3	183	3143	2961	1.2344	0.618341	1
PB.294.1	PB.294.1_ORF_1	3057	+	1	121	2739	2619	1.085	0.202578	1
PB.294.2	PB.294.2_ORF_1	3076	+	1	121	2751	2631	1.085	0.204816	1
PB.294.3	PB.294.3_ORF_1	2980	+	2	104	2662	2559	1.085	0.203336	1
PB.295.5	PB.295.5_ORF_1	5850	+	1	592	1920	1329	0.9039	0.219705	0.999986
PB.297.4	PB.297.4_ORF_1	2662	+	3	99	2000	1902	1.0354	0.17269	1
PB.297.5	PB.297.5_ORF_1	2554	+	3	105	1892	1788	1.0354	0.170562	1
PB.297.6	PB.297.6_ORF_1	2503	+	3	243	1841	1599	1.0123	0.177335	0.999999
PB.299.1	PB.299.1_ORF_1	4277	+	1	343	1755	1413	0.9544	0.208453	0.999995
PB.299.4	PB.299.4_ORF_1	3895	+	3	489	1901	1413	0.9544	0.208453	0.999996
PB.298.1	PB.298.1_ORF_2	1199	+	1	340	630	291	0.8	0.0704128	0.189455
PB.298.2	PB.298.2_ORF_1	2820	+	2	335	715	381	0.9296	0.203807	0.67276
PB.302.1	PB.302.1_ORF_1	4087	+	2	83	2794	2712	1.119	0.419065	1
PB.303.2	PB.303.2_ORF_1	937	+	1	76	435	360	1.0835	0.471745	0.939655
PB.304.1	PB.304.1_ORF_1	597	+	1	19	555	537	1.0369	0.402968	0.984728
PB.305.1	PB.305.1_ORF_1	4889	+	2	26	2422	2397	1.0026	0.299163	1
PB.306.1	PB.306.1_ORF_1	1610	+	2	122	757	636	0.9861	0.34206	0.990748
PB.306.2	PB.306.2_ORF_2	1418	+	3	51	278	228	1.013	0.610611	0.863176
PB.307.1	PB.307.1_ORF_1	1600	+	1	100	795	696	1.21	0.394323	0.998397
PB.308.1	PB.308.1_ORF_1	1517	+	1	121	1167	1047	1.2656	0.536505	0.999989
PB.308.2	PB.308.2_ORF_1	1625	+	1	121	1203	1083	0.8818	0.363151	0.999921
PB.309.3	PB.309.3_ORF_1	1583	+	3	24	1001	978	1.1606	0.306207	0.999862
PB.309.4	PB.309.4_ORF_1	1355	+	3	15	779	765	1.1016	0.313542	0.998267
PB.310.1	PB.310.1_ORF_1	2030	+	3	12	1412	1401	0.8054	0.220017	0.999993
PB.310.2	PB.310.2_ORF_1	2193	+	2	551	1576	1026	0.5704	0.107506	0.997868
PB.311.1	PB.311.1_ORF_1	2394	+	3	396	815	420	0.854	-0.0944001	0.291144
PB.312.5	PB.312.5_ORF_1	4877	+	2	3614	4114	501	1.055	-0.0736844	0.667926
PB.314.1	PB.314.1_ORF_1	2858	+	2	587	1315	729	0.7017	0.0953153	0.959612
PB.314.2	PB.314.2_ORF_1	2681	+	1	136	1140	1005	0.7405	0.082848	0.99821
PB.314.3	PB.314.3_ORF_1	2577	+	2	173	1036	864	0.7012	0.117885	0.992069
PB.316.2	PB.316.2_ORF_1	5371	+	1	361	1581	1221	1.311	0.365321	0.999995
PB.318.1	PB.318.1_ORF_1	5477	+	2	2084	4501	2418	0.8539	0.0839245	1
PB.318.4	PB.318.4_ORF_1	3716	+	2	35	2740	2706	0.8947	0.0879165	1
PB.318.8	PB.318.8_ORF_1	5824	+	1	2347	4848	2502	0.9137	0.0753525	1
PB.318.9	PB.318.9_ORF_1	3761	+	2	29	2785	2757	0.8947	0.0899233	1
PB.320.1	PB.320.1_ORF_1	4348	+	3	207	968	762	1.0759	0.235813	0.996308
PB.321.2	PB.321.2_ORF_1	1339	+	3	30	761	732	1.0917	0.327745	0.997623
PB.322.5	PB.322.5_ORF_1	2938	+	3	213	941	729	1.1071	0.214031	0.994941
PB.322.6	PB.322.6_ORF_1	2287	+	3	213	893	681	1.1593	0.234082	0.99383
PB.322.7	PB.322.7_ORF_1	2013	+	3	213	893	681	1.2503	0.229693	0.995431
PB.322.8	PB.322.8_ORF_1	2058	+	3	213	893	681	1.1593	0.234082	0.993906
PB.322.9	PB.322.9_ORF_1	1418	+	3	213	1085	873	0.9962	0.196292	0.998478
PB.326.3	PB.326.3_ORF_1	2264	+	2	137	610	474	0.8504	-0.0450045	0.502193
PB.326.5	PB.326.5_ORF_1	2510	+	1	385	858	474	0.8504	-0.0450045	0.498821
PB.327.1	PB.327.1_ORF_1	2503	+	1	247	2241	1995	0.8849	0.204598	1
PB.327.4	PB.327.4_ORF_1	432	+	1	175	432	258	1.1426	0.273988	0.65377
PB.329.1	PB.329.1_ORF_1	4573	+	1	115	900	786	1.2724	0.536595	0.999765
PB.329.2	PB.329.2_ORF_1	2912	+	1	94	1020	927	1.2724	0.538067	0.999956
PB.330.1	PB.330.1_ORF_1	2809	+	1	265	2157	1893	1.1748	0.422438	1
PB.331.2	PB.331.2_ORF_3	3066	+	2	365	565	201	1.2995	0.538443	0.88071
PB.332.2	PB.332.2_ORF_1	1844	+	2	164	781	618	1.1584	0.213086	0.986221
PB.332.1	PB.332.1_ORF_1	2471	+	1	970	1557	588	0.9375	0.239123	0.964334
PB.332.3	PB.332.3_ORF_1	1946	+	2	158	1036	879	0.8457	0.240905	0.998123
PB.332.4	PB.332.4_ORF_1	1900	+	1	148	990	843	0.93	0.258308	0.998115
PB.332.5	PB.332.5_ORF_1	2188	+	3	687	1274	588	0.9375	0.239123	0.964864
PB.332.6	PB.332.6_ORF_1	2089	+	2	296	1174	879	0.8457	0.240905	0.998108
PB.333.1	PB.333.1_ORF_1	2077	+	1	16	1089	1074	0.7839	0.0940394	0.999355
PB.334.1	PB.334.1_ORF_2	2160	+	1	94	618	525	1.0273	0.282813	0.960233
PB.334.3	PB.334.3_ORF_1	1441	+	1	94	543	450	1.1531	0.463617	0.980455
PB.334.11	PB.334.11_ORF_1	2205	+	2	1310	1759	450	1.1531	0.463617	0.979636
PB.334.10	PB.334.10_ORF_2	2947	+	3	2337	2501	165	1.1333	0.520497	0.715268
PB.336.2	PB.336.2_ORF_1	4003	+	2	872	2902	2031	1.0752	0.318178	1
PB.338.1	PB.338.1_ORF_1	621	+	2	68	472	405	1.0544	0.438171	0.950835
PB.339.1	PB.339.1_ORF_1	747	+	2	68	349	282	1.2445	0.724739	0.981538
PB.340.2	PB.340.2_ORF_1	1553	+	2	89	1537	1449	1.2351	0.450977	1
PB.340.5	PB.340.5_ORF_1	1418	+	3	66	1403	1338	1.2507	0.471789	0.999999
PB.340.3	PB.340.3_ORF_1	2434	+	2	101	850	750	1.258	0.450339	0.999446
PB.340.6	PB.340.6_ORF_1	1349	+	2	101	913	813	1.2964	0.543679	0.999872
PB.341.1	PB.341.1_ORF_1	3281	+	3	117	1118	1002	1.2369	0.382862	0.999944
PB.341.2	PB.341.2_ORF_1	3289	+	2	404	1129	726	1.1474	0.388605	0.998385
PB.341.3	PB.341.3_ORF_1	3158	+	1	97	996	900	1.2811	0.404105	0.999868
PB.341.4	PB.341.4_ORF_1	3361	+	1	190	1191	1002	1.2369	0.382862	0.999944
PB.342.1	PB.342.1_ORF_1	2668	+	2	194	1015	822	0.6821	0.0270478	0.97673
PB.342.2	PB.342.2_ORF_1	1201	+	3	108	380	273	1.0961	0.339423	0.730682
PB.344.1	PB.344.1_ORF_1	3153	+	1	124	2331	2208	1.3126	0.538383	1
PB.345.1	PB.345.1_ORF_1	5931	+	2	524	5527	5004	0.9972	0.314222	1
PB.345.9	PB.345.9_ORF_1	2197	+	1	211	1794	1584	1.2469	0.406266	1
PB.348.2	PB.348.2_ORF_1	2027	+	3	96	1577	1482	0.9473	0.119323	0.999997
PB.348.1	PB.348.1_ORF_1	2311	+	3	375	1856	1482	0.9473	0.119323	0.999997
PB.350.1	PB.350.1_ORF_1	2117	+	2	140	1330	1191	1.0958	0.416979	0.999992
PB.350.2	PB.350.2_ORF_1	2005	+	2	101	1348	1248	1.0954	0.387028	0.999995
PB.350.3	PB.350.3_ORF_1	3115	+	3	72	1238	1167	1.0778	0.408732	0.999987
PB.350.4	PB.350.4_ORF_2	1246	+	3	936	1037	102	1.1225	0.17983	0.142467
PB.351.1	PB.351.1_ORF_1	1414	+	2	188	1120	933	1.3284	0.576376	0.999975
PB.352.1	PB.352.1_ORF_1	2117	+	2	20	1597	1578	0.9744	0.413033	1
PB.353.4	PB.353.4_ORF_1	1799	+	1	103	1098	996	1.2328	0.605135	0.999985
PB.354.2	PB.354.2_ORF_1	1852	+	3	75	671	597	1.0265	0.480835	0.994543
PB.356.4	PB.356.4_ORF_1	2854	+	1	403	1362	960	1.2663	0.632206	0.999983
PB.356.2	PB.356.2_ORF_1	4731	+	3	792	3239	2448	1.3284	0.604791	1
PB.357.4	PB.357.4_ORF_1	5484	+	2	389	2182	1794	1.0702	0.433044	1
PB.357.5	PB.357.5_ORF_1	4518	+	1	307	2340	2034	1.1037	0.491154	1
PB.358.1	PB.358.1_ORF_1	1688	+	2	416	754	339	1.2065	0.5113	0.958247
PB.358.2	PB.358.2_ORF_1	1489	+	2	29	556	528	1.1149	0.508431	0.992794
PB.360.1	PB.360.1_ORF_1	2113	+	2	101	1093	993	1.3282	0.459898	0.999973
PB.362.2	PB.362.2_ORF_1	753	+	1	217	753	537	1.1112	0.306379	0.978705
PB.362.1	PB.362.1_ORF_1	2928	+	1	226	648	423	0.9823	0.24418	0.833595
PB.363.2	PB.363.2_ORF_1	4528	+	2	311	3871	3561	0.7247	0.4147	1
PB.364.1	PB.364.1_ORF_1	2404	+	3	201	1790	1590	1.2871	0.570875	1
PB.366.1	PB.366.1_ORF_1	806	+	1	103	495	393	1.1893	0.442313	0.9647
PB.367.1	PB.367.1_ORF_1	3046	+	3	96	926	831	1.1873	0.295224	0.999243
PB.368.1	PB.368.1_ORF_1	2162	+	2	26	1081	1056	1.1126	0.294488	0.999924
PB.369.1	PB.369.1_ORF_1	1237	+	2	29	400	372	1.3022	0.402287	0.96067
PB.370.2	PB.370.2_ORF_1	1572	+	1	133	945	813	1.0737	0.224234	0.99806
PB.371.1	PB.371.1_ORF_1	2210	+	2	131	1318	1188	1.3164	0.503472	0.999998
PB.374.1	PB.374.1_ORF_1	1758	+	2	32	793	762	1.0857	0.291859	0.997793
PB.374.4	PB.374.4_ORF_1	1591	+	3	639	902	264	0.8179	0.330514	0.465791
PB.375.1	PB.375.1_ORF_4	1854	+	1	31	213	183	0.957	0.413408	0.481219
PB.375.2	PB.375.2_ORF_1	470	+	1	31	351	321	1.0634	0.396602	0.859294
PB.376.1	PB.376.1_ORF_1	3475	+	3	345	1787	1443	1.2353	0.562584	1
PB.377.1	PB.377.1_ORF_1	1847	+	2	227	853	627	1.263	0.341156	0.995966
PB.378.2	PB.378.2_ORF_1	299	+	3	159	299	141	0.8809	0.415366	0.329547
PB.379.2	PB.379.2_ORF_7	2192	+	1	1240	1314	75	1.2288	0.191111	0.152646
PB.380.1	PB.380.1_ORF_1	1806	+	1	28	891	864	0.9892	0.42506	0.99956
PB.381.1	PB.381.1_ORF_1	1104	+	2	179	664	486	1.0399	0.304576	0.951718
PB.382.2	PB.382.2_ORF_1	2728	+	2	167	1906	1740	1.0664	0.142213	1
PB.382.3	PB.382.3_ORF_1	255	+	1	145	255	111	0.897	-0.10449	0.0156335
PB.383.1	PB.383.1_ORF_1	3397	+	3	216	1334	1119	1.2274	0.678498	0.999997
PB.384.1	PB.384.1_ORF_1	3242	+	1	745	2301	1557	0.9094	0.148907	0.999999
PB.386.1	PB.386.1_ORF_1	2276	+	3	129	1613	1485	1.1413	0.276068	0.999999
PB.386.7	PB.386.7_ORF_1	2068	+	1	118	1512	1395	1.0917	0.294755	0.999998
PB.387.1	PB.387.1_ORF_1	2280	+	1	19	1140	1122	1.0723	0.327112	0.999966
PB.389.1	PB.389.1_ORF_1	3157	+	2	14	2011	1998	1.2399	0.589802	1
PB.392.1	PB.392.1_ORF_1	2250	+	1	103	891	789	1.3023	0.519165	0.9998
PB.394.7	PB.394.7_ORF_1	5039	+	1	262	1302	1041	1.2612	0.430286	0.999972
PB.396.3	PB.396.3_ORF_1	2133	+	1	178	429	252	1.3114	0.591062	0.951719
PB.396.5	PB.396.5_ORF_1	3293	+	2	95	2932	2838	1.0531	0.214256	1
PB.396.6	PB.396.6_ORF_1	3881	+	2	95	3529	3435	1.0811	0.232874	1
PB.396.9	PB.396.9_ORF_1	3785	+	3	90	3434	3345	1.1245	0.238508	1
PB.396.8	PB.396.8_ORF_1	3781	+	2	98	3430	3333	1.1245	0.241085	1
PB.396.13	PB.396.13_ORF_1	4021	+	2	92	3673	3582	1.1077	0.224505	1
PB.396.14	PB.396.14_ORF_1	3922	+	2	92	3574	3483	1.1077	0.230742	1
PB.396.12	PB.396.12_ORF_1	4008	+	1	94	3660	3567	1.1077	0.227026	1
PB.396.15	PB.396.15_ORF_1	3724	+	2	95	3376	3282	1.0985	0.239416	1
PB.399.2	PB.399.2_ORF_1	2920	+	2	341	964	624	1.2892	0.555025	0.998893
PB.400.1	PB.400.1_ORF_1	1595	+	3	21	1094	1074	0.6834	0.176284	0.999461
PB.401.2	PB.401.2_ORF_1	1748	+	3	279	1004	726	0.9662	0.250575	0.993627
PB.401.4	PB.401.4_ORF_1	1596	+	3	132	857	726	0.9662	0.250575	0.993679
PB.401.5	PB.401.5_ORF_1	1642	+	2	203	904	702	1.0855	0.264616	0.994948
PB.402.2	PB.402.2_ORF_1	2311	+	2	32	433	402	1.2621	0.369654	0.958359
PB.403.1	PB.403.1_ORF_1	1888	+	3	45	1412	1368	1.2192	0.517325	1
PB.404.1	PB.404.1_ORF_1	2184	+	1	76	1479	1404	0.8582	0.417881	0.999998
PB.406.3	PB.406.3_ORF_1	1609	+	1	10	864	855	0.698	0.383852	0.998315
PB.406.5	PB.406.5_ORF_2	1008	+	3	45	263	219	1.2467	0.580991	0.916029
PB.408.1	PB.408.1_ORF_1	2035	+	2	806	1906	1101	0.9792	0.170372	0.999847
PB.409.8	PB.409.8_ORF_1	1981	+	2	5	1111	1107	1.0541	0.47107	0.999982
PB.409.9	PB.409.9_ORF_1	1861	+	1	448	1557	1110	0.9416	0.469083	0.999975
PB.409.7	PB.409.7_ORF_1	5033	+	2	8	4729	4722	1.1169	0.439321	1
PB.409.20	PB.409.20_ORF_1	2739	+	2	59	2437	2379	1.1777	0.452784	1
PB.409.12	PB.409.12_ORF_1	4886	+	1	130	4584	4455	1.1108	0.449566	1
PB.409.29	PB.409.29_ORF_1	2837	+	2	59	2536	2478	1.1777	0.44262	1
PB.409.32	PB.409.32_ORF_1	5196	+	1	274	4896	4623	1.0953	0.444477	1
PB.410.12	PB.410.12_ORF_1	1961	+	1	934	1362	429	0.8242	0.104881	0.584473
PB.410.11	PB.410.11_ORF_1	1973	+	1	964	1374	411	0.8186	0.0872154	0.503155
PB.410.9	PB.410.9_ORF_1	2066	+	1	964	1467	504	0.9766	0.112412	0.85139
PB.410.23	PB.410.23_ORF_1	1871	+	3	771	1274	504	0.9766	0.112412	0.852737
PB.411.1	PB.411.1_ORF_1	2874	+	2	293	1624	1332	0.9911	0.309493	0.999995
PB.411.4	PB.411.4_ORF_1	2263	+	1	127	1272	1146	0.9713	0.282977	0.999952
PB.412.1	PB.412.1_ORF_1	1714	+	3	48	1526	1479	1.2572	0.427071	1
PB.413.2	PB.413.2_ORF_1	3955	+	1	67	1677	1611	1.1218	0.306337	1
PB.414.1	PB.414.1_ORF_1	3774	+	2	128	1522	1395	1.2609	0.54509	1
PB.414.2	PB.414.2_ORF_1	4853	+	1	124	1764	1641	1.2015	0.509006	1
PB.414.3	PB.414.3_ORF_1	5011	+	3	282	1922	1641	1.2015	0.509006	1
PB.416.1	PB.416.1_ORF_1	819	+	2	89	691	603	1.213	0.512926	0.997907
PB.417.1	PB.417.1_ORF_1	2688	+	2	989	2089	1101	0.5012	0.157371	0.999111
PB.417.2	PB.417.2_ORF_1	2025	+	3	27	1427	1401	0.571	0.210601	0.999983
PB.418.1	PB.418.1_ORF_1	1160	+	1	175	753	579	1.0857	0.346648	0.988247
PB.418.3	PB.418.3_ORF_2	1291	+	2	506	886	381	1.0726	0.386112	0.917113
PB.418.4	PB.418.4_ORF_1	1418	+	3	36	1013	978	1.0907	0.41349	0.999909
PB.419.1	PB.419.1_ORF_1	2075	+	1	46	1494	1449	1.1141	0.47063	1
PB.420.2	PB.420.2_ORF_1	1542	+	3	198	785	588	1.2483	0.449462	0.996652
PB.420.4	PB.420.4_ORF_1	1320	+	1	139	276	138	1.1167	-0.316273	0.0118124
PB.420.3	PB.420.3_ORF_1	1473	+	1	292	429	138	1.1167	-0.316273	0.0117148
PB.421.2	PB.421.2_ORF_1	2778	+	3	282	1262	981	0.9206	0.395106	0.999809
PB.421.7	PB.421.7_ORF_1	3088	+	2	374	1573	1200	1.0795	0.435531	0.999992
PB.421.8	PB.421.8_ORF_1	2876	+	3	18	1361	1344	1.0652	0.413405	0.999998
PB.421.10	PB.421.10_ORF_1	2830	+	1	28	1320	1293	1.0735	0.431751	0.999997
PB.421.21	PB.421.21_ORF_1	1675	+	3	18	1391	1374	0.9167	0.39629	0.999998
PB.421.22	PB.421.22_ORF_1	1725	+	3	18	1442	1425	0.9167	0.380262	0.999999
PB.421.23	PB.421.23_ORF_1	1927	+	3	18	1289	1272	0.8491	0.366006	0.999989
PB.422.1	PB.422.1_ORF_9	1647	+	2	557	610	54	1.1602	0.224933	0.124522
PB.422.2	PB.422.2_ORF_1	516	+	1	7	489	483	0.9357	0.189183	0.87219
PB.423.3	PB.423.3_ORF_1	2322	+	3	99	1376	1278	1.1164	0.168289	0.999986
PB.425.1	PB.425.1_ORF_1	5315	+	2	92	3232	3141	0.8951	0.293267	1
PB.427.4	PB.427.4_ORF_1	2957	+	2	137	1015	879	1.2458	0.300464	0.999651
PB.427.5	PB.427.5_ORF_1	2142	+	3	444	1400	957	1.2076	0.414454	0.99992
PB.427.10	PB.427.10_ORF_1	2448	+	1	124	1710	1587	1.1218	0.38754	1
PB.428.1	PB.428.1_ORF_1	4277	+	3	213	1439	1227	1.0064	0.131741	0.999951
PB.430.2	PB.430.2_ORF_1	2292	+	3	33	848	816	1.2134	0.45992	0.999711
PB.431.1	PB.431.1_ORF_1	1510	+	2	146	727	582	1.2853	0.72198	0.999396
PB.431.3	PB.431.3_ORF_1	1546	+	2	47	763	717	1.2967	0.586877	0.999708
PB.431.4	PB.431.4_ORF_1	1012	+	2	38	229	192	1.2588	0.616215	0.912356
PB.431.5	PB.431.5_ORF_2	3147	+	3	45	626	582	1.2853	0.72198	0.99934
PB.431.6	PB.431.6_ORF_1	1680	+	2	314	895	582	1.2853	0.72198	0.999391
PB.431.8	PB.431.8_ORF_1	1364	+	3	390	581	192	1.2588	0.616215	0.9108
PB.432.1	PB.432.1_ORF_1	1041	+	1	163	831	669	1.1609	0.467124	0.998399
PB.434.1	PB.434.1_ORF_1	2127	+	3	126	1772	1647	1.1387	0.207635	1
PB.435.1	PB.435.1_ORF_1	2677	+	1	34	732	699	1.1733	0.389055	0.998074
PB.435.2	PB.435.2_ORF_1	4031	+	1	52	771	720	1.1993	0.367277	0.998288
PB.437.1	PB.437.1_ORF_1	2007	+	1	562	1659	1098	1.2369	0.429196	0.999987
PB.437.2	PB.437.2_ORF_1	1908	+	2	464	1561	1098	1.2369	0.429196	0.999987
PB.437.3	PB.437.3_ORF_1	2068	+	3	339	1721	1383	1.2347	0.437117	0.999999
PB.437.5	PB.437.5_ORF_1	2146	+	1	427	1809	1383	1.2347	0.437117	0.999999
PB.437.7	PB.437.7_ORF_1	1700	+	3	264	1361	1098	1.2369	0.429196	0.999987
PB.437.6	PB.437.6_ORF_1	1803	+	1	361	1458	1098	1.2369	0.429196	0.999987
PB.437.8	PB.437.8_ORF_1	1630	+	2	353	1282	930	1.1214	0.420618	0.999864
PB.439.1	PB.439.1_ORF_1	3827	+	1	628	2055	1428	1.2993	0.696836	1
PB.440.2	PB.440.2_ORF_1	3245	+	1	349	1572	1224	1.2807	0.481656	0.999998
PB.440.5	PB.440.5_ORF_1	3140	+	3	207	1469	1263	1.2694	0.458021	0.999998
PB.440.7	PB.440.7_ORF_1	3403	+	1	469	1731	1263	1.2694	0.458021	0.999998
PB.441.2	PB.441.2_ORF_1	2480	+	1	418	1239	822	1.0923	0.462258	0.999591
PB.441.1	PB.441.1_ORF_1	4044	+	2	224	2803	2580	1.1072	0.364538	1
PB.441.3	PB.441.3_ORF_1	4447	+	1	628	3207	2580	1.1072	0.364538	1
PB.441.6	PB.441.6_ORF_1	2565	+	1	355	1326	972	1.1444	0.440581	0.999927
PB.444.1	PB.444.1_ORF_2	3236	+	2	29	616	588	1.2104	0.399722	0.994351
PB.447.1	PB.447.1_ORF_1	1937	+	1	343	1569	1227	1.0924	0.285318	0.999988
PB.448.1	PB.448.1_ORF_1	1618	+	3	87	1088	1002	1.2353	0.51465	0.999977
PB.449.1	PB.449.1_ORF_3	2543	+	3	93	371	279	1.2359	0.44423	0.891827
PB.449.3	PB.449.3_ORF_3	1632	+	3	702	980	279	1.2359	0.44423	0.896553
PB.449.4	PB.449.4_ORF_3	991	+	2	62	340	279	1.2359	0.44423	0.899767
PB.450.5	PB.450.5_ORF_1	3905	+	1	298	3237	2940	0.9144	0.461831	1
PB.450.7	PB.450.7_ORF_1	3866	+	2	281	3220	2940	0.9144	0.461831	1
PB.450.6	PB.450.6_ORF_1	3826	+	1	241	3180	2940	0.9144	0.461831	1
PB.450.15	PB.450.15_ORF_1	1809	+	1	625	1164	540	1.2922	0.670716	0.998692
PB.452.1	PB.452.1_ORF_3	3305	+	2	3095	3223	129	1.0664	0.173544	0.137371
PB.452.4	PB.452.4_ORF_1	2305	+	1	97	2106	2010	0.9772	0.218163	1
PB.452.8	PB.452.8_ORF_1	2363	+	1	454	1509	1056	1.0916	0.211359	0.999864
PB.452.7	PB.452.7_ORF_1	3074	+	1	97	2220	2124	1.0115	0.209806	1
PB.453.1	PB.453.1_ORF_1	3085	+	2	179	820	642	0.8809	0.170626	0.962922
PB.454.2	PB.454.2_ORF_1	4155	+	3	216	3365	3150	0.9333	0.216564	1
PB.454.4	PB.454.4_ORF_1	4060	+	3	213	3065	2853	0.9761	0.197117	1
PB.454.5	PB.454.5_ORF_1	3996	+	1	58	3207	3150	0.9333	0.216564	1
PB.454.8	PB.454.8_ORF_1	3531	+	1	760	2538	1779	1.2398	0.295756	1
PB.455.1	PB.455.1_ORF_1	3794	+	1	493	2682	2190	1.2612	0.515599	1
PB.455.5	PB.455.5_ORF_1	3216	+	2	113	2107	1995	1.2612	0.529609	1
PB.455.6	PB.455.6_ORF_1	4665	+	1	103	1836	1734	1.2507	0.506754	1
PB.455.7	PB.455.7_ORF_1	3380	+	1	133	2271	2139	1.2507	0.521571	1
PB.455.10	PB.455.10_ORF_1	3676	+	3	378	2567	2190	1.2612	0.515599	1
PB.455.11	PB.455.11_ORF_1	3831	+	2	89	2227	2139	1.2507	0.521571	1
PB.455.12	PB.455.12_ORF_1	2413	+	1	100	1998	1899	1.2507	0.473463	1
PB.455.17	PB.455.17_ORF_1	3512	+	2	260	2398	2139	1.2507	0.521571	1
PB.456.3	PB.456.3_ORF_1	2153	+	1	103	708	606	1.323	0.371634	0.996492
PB.457.3	PB.457.3_ORF_1	2967	+	2	527	1216	690	1.0051	0.40571	0.996513
PB.462.1	PB.462.1_ORF_1	1643	+	3	9	1100	1092	1.2072	0.488104	0.999989
PB.463.1	PB.463.1_ORF_1	1525	+	3	492	896	405	1.1336	0.266821	0.895277
PB.463.3	PB.463.3_ORF_1	1283	+	3	114	656	543	1.2365	0.333732	0.988612
PB.463.4	PB.463.4_ORF_1	1295	+	1	109	675	567	1.2353	0.302263	0.989403
PB.464.2	PB.464.2_ORF_1	3624	+	3	513	3035	2523	0.9293	0.475586	1
PB.464.3	PB.464.3_ORF_1	3526	+	1	511	2937	2427	1.0477	0.491291	1
PB.464.4	PB.464.4_ORF_1	3440	+	2	440	2851	2412	1.0541	0.487766	1
PB.464.5	PB.464.5_ORF_1	4737	+	3	2133	4148	2016	1.0157	0.416306	1
PB.464.7	PB.464.7_ORF_1	3340	+	1	256	2751	2496	1.0415	0.479718	1
PB.464.8	PB.464.8_ORF_1	3244	+	1	256	2655	2400	1.0477	0.495766	1
PB.464.12	PB.464.12_ORF_1	3140	+	1	238	2553	2316	1.0603	0.504731	1
PB.464.18	PB.464.18_ORF_1	2484	+	3	45	1895	1851	0.9553	0.486706	1
PB.464.19	PB.464.19_ORF_1	2464	+	1	40	1875	1836	0.9491	0.482035	1
PB.464.23	PB.464.23_ORF_1	2767	+	3	555	2177	1623	0.9343	0.491658	1
PB.464.27	PB.464.27_ORF_1	1242	+	3	276	653	378	1.0055	0.429291	0.917101
PB.465.1	PB.465.1_ORF_1	4413	+	3	210	3077	2868	0.8386	0.213576	1
PB.467.5	PB.467.5_ORF_1	3617	+	3	186	1493	1308	1.2853	0.573396	1
PB.468.2	PB.468.2_ORF_1	857	+	1	157	528	372	1.1806	0.59661	0.981594
PB.469.3	PB.469.3_ORF_1	1451	+	2	80	1219	1140	1.2654	0.3757	0.99999
PB.469.2	PB.469.2_ORF_1	1501	+	1	100	1269	1170	1.2654	0.380356	0.999993
PB.470.1	PB.470.1_ORF_1	881	+	1	382	867	486	1.1268	0.380514	0.977108
PB.475.1	PB.475.1_ORF_1	2147	+	3	21	626	606	1.1577	0.362394	0.993462
PB.475.4	PB.475.4_ORF_1	1560	+	2	14	559	546	1.0944	0.351194	0.983669
PB.476.1	PB.476.1_ORF_1	2441	+	1	49	1239	1191	1.0035	0.298219	0.999976
PB.477.1	PB.477.1_ORF_1	2610	+	1	40	816	777	1.1761	0.508077	0.999614
PB.477.2	PB.477.2_ORF_1	2253	+	1	31	303	273	0.6599	0.228926	0.225521
PB.477.3	PB.477.3_ORF_1	2418	+	2	227	625	399	1.1613	0.655837	0.988858
PB.478.2	PB.478.2_ORF_1	2353	+	1	118	2313	2196	1.1014	0.238125	1
PB.479.1	PB.479.1_ORF_1	2380	+	1	220	831	612	1.2431	0.422614	0.996788
PB.479.2	PB.479.2_ORF_1	2464	+	2	122	919	798	1.1865	0.348799	0.999232
PB.479.3	PB.479.3_ORF_1	2355	+	1	199	810	612	1.2431	0.422614	0.996792
PB.479.4	PB.479.4_ORF_1	2669	+	1	517	1128	612	1.2431	0.422614	0.996737
PB.482.1	PB.482.1_ORF_1	2374	+	1	73	1446	1374	1.3456	0.524815	1
PB.482.2	PB.482.2_ORF_1	2097	+	1	73	825	753	1.2421	0.558527	0.999712
PB.484.1	PB.484.1_ORF_1	1822	+	3	3	842	840	1.0952	0.351594	0.999376
PB.483.1	PB.483.1_ORF_2	1217	+	1	694	837	144	0.9002	0.207589	0.127714
PB.483.2	PB.483.2_ORF_2	822	+	2	110	442	333	0.8897	0.404477	0.797931
PB.489.1	PB.489.1_ORF_1	2760	+	3	51	1556	1506	1.0415	0.330909	0.999999
PB.489.4	PB.489.4_ORF_1	2630	+	1	82	1428	1347	1.0024	0.329975	0.999996
PB.490.1	PB.490.1_ORF_1	1631	+	3	156	998	843	0.9695	0.328289	0.998939
PB.490.2	PB.490.2_ORF_1	1522	+	2	47	889	843	0.9695	0.328289	0.998945
PB.491.2	PB.491.2_ORF_1	2024	+	1	70	831	762	1.1916	0.284812	0.998377
PB.492.1	PB.492.1_ORF_1	2170	+	3	51	1406	1356	1.1992	0.524273	1
PB.496.3	PB.496.3_ORF_1	1512	+	3	117	1316	1200	1.1302	0.195398	0.999975
PB.498.4	PB.498.4_ORF_1	2379	+	2	110	553	444	0.9627	0.18067	0.805872
PB.498.3	PB.498.3_ORF_1	2691	+	2	110	688	579	0.9344	0.208902	0.952139
PB.499.1	PB.499.1_ORF_1	494	+	2	56	376	321	0.7088	0.259597	0.438901
PB.500.1	PB.500.1_ORF_1	1241	+	2	260	1240	981	1.2367	0.396677	0.999942
PB.503.1	PB.503.1_ORF_1	3595	+	3	216	2414	2199	0.9159	0.312923	1
PB.503.2	PB.503.2_ORF_1	3185	+	3	171	2000	1830	0.8532	0.302687	1
PB.503.3	PB.503.3_ORF_1	2936	+	3	9	1748	1740	0.8063	0.299547	1
PB.504.3	PB.504.3_ORF_1	3210	+	1	913	2895	1983	1.1885	0.321601	1
PB.504.5	PB.504.5_ORF_1	1881	+	1	148	1572	1425	1.0758	0.248294	0.999998
PB.505.8	PB.505.8_ORF_1	4880	+	1	418	993	576	1.2853	0.813362	0.999554
PB.506.1	PB.506.1_ORF_1	1260	+	3	12	917	906	1.1564	0.436615	0.99986
PB.506.2	PB.506.2_ORF_1	1200	+	3	12	956	945	1.1304	0.367325	0.99985
PB.506.3	PB.506.3_ORF_1	1070	+	1	10	900	891	1.0564	0.393282	0.999699
PB.508.1	PB.508.1_ORF_1	2125	+	2	146	1738	1593	1.2193	0.356504	1
PB.509.3	PB.509.3_ORF_1	2604	+	1	64	1491	1428	1.0486	0.252474	0.999998
PB.509.4	PB.509.4_ORF_1	2686	+	2	146	1573	1428	1.0486	0.252474	0.999998
PB.509.10	PB.509.10_ORF_1	2595	+	1	55	1482	1428	1.0486	0.252474	0.999998
PB.509.9	PB.509.9_ORF_1	3394	+	1	58	1302	1245	0.9607	0.239686	0.999977
PB.510.4	PB.510.4_ORF_1	2746	+	1	478	1398	921	1.0073	0.215695	0.999181
PB.512.1	PB.512.1_ORF_1	1520	+	2	926	1147	222	0.7787	-0.131083	0.0282152
PB.513.1	PB.513.1_ORF_1	3081	+	1	145	1572	1428	0.8018	0.0121068	0.99998
PB.514.1	PB.514.1_ORF_1	2762	+	2	281	2068	1788	0.9195	0.279293	1
PB.514.2	PB.514.2_ORF_1	2819	+	3	90	2159	2070	0.9195	0.283092	1
PB.514.5	PB.514.5_ORF_1	1933	+	1	154	1275	1122	1.0209	0.300216	0.999953
PB.514.4	PB.514.4_ORF_1	2808	+	2	272	1384	1113	0.8545	0.209851	0.999832
PB.514.9	PB.514.9_ORF_1	2731	+	3	294	2081	1788	0.9195	0.279293	1
PB.514.8	PB.514.8_ORF_1	2955	+	2	254	1369	1116	0.8442	0.216328	0.999836
PB.515.2	PB.515.2_ORF_1	2912	+	2	398	1687	1290	0.9359	0.24303	0.999986
PB.515.4	PB.515.4_ORF_1	2777	+	3	501	1550	1050	1.0788	0.218541	0.999851
PB.515.5	PB.515.5_ORF_1	2488	+	1	64	1263	1200	0.9049	0.19483	0.999942
PB.516.1	PB.516.1_ORF_1	2185	+	2	452	2056	1605	0.6897	0.093113	0.999998
PB.517.1	PB.517.1_ORF_1	2769	+	1	958	2538	1581	0.69	0.103211	0.999997
PB.518.1	PB.518.1_ORF_1	2018	+	1	178	1314	1137	0.6692	0.0538742	0.999398
PB.519.1	PB.519.1_ORF_2	2586	+	1	1411	1566	156	1.0116	0.157826	0.144292
PB.520.4	PB.520.4_ORF_1	7254	+	2	491	1417	927	1.0708	0.492401	0.999853
PB.520.7	PB.520.7_ORF_1	3351	+	2	494	1351	858	1.1194	0.515338	0.999811
PB.522.1	PB.522.1_ORF_1	2987	+	1	58	444	387	0.6403	0.134119	0.344909
PB.521.2	PB.521.2_ORF_1	1962	+	2	182	1189	1008	1.1976	0.438399	0.99996
PB.521.3	PB.521.3_ORF_1	2265	+	2	173	1492	1320	1.207	0.367571	0.999998
PB.521.4	PB.521.4_ORF_1	1869	+	3	90	1097	1008	1.1976	0.438399	0.99996
PB.521.5	PB.521.5_ORF_1	1581	+	3	303	1310	1008	1.1976	0.438399	0.999961
PB.523.1	PB.523.1_ORF_1	4331	+	3	318	2405	2088	1.2098	0.573724	1
PB.524.1	PB.524.1_ORF_1	1308	+	1	238	792	555	1.2038	0.490358	0.995655
PB.526.1	PB.526.1_ORF_1	2835	+	1	148	1923	1776	0.9757	0.210909	1
PB.527.1	PB.527.1_ORF_1	3234	+	1	508	2241	1734	0.8603	0.302266	1
PB.527.2	PB.527.2_ORF_1	3254	+	1	490	2265	1776	0.8603	0.307416	1
PB.527.4	PB.527.4_ORF_1	2541	+	2	32	1570	1539	0.9167	0.292424	0.999999
PB.537.1	PB.537.1_ORF_6	1931	+	2	686	841	156	1.2446	-0.0651451	0.0916178
PB.539.1	PB.539.1_ORF_1	5193	+	2	155	2023	1869	0.8714	0.0435668	1
PB.540.4	PB.540.4_ORF_1	4603	+	2	122	1297	1176	1.1121	0.41963	0.999989
PB.540.5	PB.540.5_ORF_1	4655	+	2	548	1351	804	1.1167	0.349547	0.998975
PB.542.1	PB.542.1_ORF_1	1426	+	2	8	943	936	1.0862	0.236387	0.999567
PB.542.2	PB.542.2_ORF_1	985	+	1	82	498	417	0.9409	0.114117	0.672333
PB.544.2	PB.544.2_ORF_1	1425	+	2	140	1024	885	0.9818	0.304863	0.999275
PB.544.1	PB.544.1_ORF_1	1525	+	2	140	1114	975	0.9498	0.308007	0.999708
PB.545.3	PB.545.3_ORF_1	2649	+	3	1092	2327	1236	1.1751	0.467879	0.999997
PB.545.1	PB.545.1_ORF_1	2836	+	1	1576	2514	939	1.2169	0.524889	0.99995
PB.545.2	PB.545.2_ORF_1	2785	+	1	79	1305	1227	1.1149	0.474704	0.999996
PB.545.4	PB.545.4_ORF_1	2611	+	1	79	2289	2211	1.0951	0.501538	1
PB.546.1	PB.546.1_ORF_1	983	+	1	37	636	600	1.1893	0.294903	0.99116
PB.547.2	PB.547.2_ORF_1	771	+	2	209	409	201	1.05	0.358303	0.542843
PB.548.1	PB.548.1_ORF_1	1869	+	1	262	1209	948	0.7592	0.324131	0.999297
PB.548.2	PB.548.2_ORF_1	1568	+	3	54	908	855	0.8979	0.366526	0.999062
PB.549.1	PB.549.1_ORF_1	2578	+	2	218	1696	1479	1.315	0.580298	1
PB.551.1	PB.551.1_ORF_1	1341	+	3	162	1082	921	1.1403	0.350924	0.999789
PB.553.1	PB.553.1_ORF_1	1491	+	3	213	872	660	1.06	0.428002	0.996747
PB.554.2	PB.554.2_ORF_1	1453	+	1	100	939	840	1.3013	0.295174	0.999577
PB.554.1	PB.554.1_ORF_1	1627	+	1	103	519	417	1.2756	0.336422	0.960317
PB.555.3	PB.555.3_ORF_1	1453	+	1	16	921	906	1.142	0.29311	0.999645
PB.555.1	PB.555.1_ORF_1	1955	+	1	25	831	807	1.0822	0.300688	0.998705
PB.556.1	PB.556.1_ORF_1	2222	+	1	88	1542	1455	1.1479	0.382278	1
PB.557.1	PB.557.1_ORF_2	2252	+	2	1886	2167	282	0.942	0.332096	0.614313
PB.557.2	PB.557.2_ORF_1	1002	+	2	86	919	834	1.1724	0.426364	0.999689
PB.558.1	PB.558.1_ORF_1	6894	+	3	345	5234	4890	1.2643	0.559919	1
PB.558.3	PB.558.3_ORF_1	6862	+	1	331	5202	4872	1.2643	0.562967	1
PB.558.6	PB.558.6_ORF_1	3485	+	1	49	2646	2598	1.2715	0.604747	1
PB.558.15	PB.558.15_ORF_1	2497	+	3	468	1658	1191	1.3051	0.595918	0.999999
PB.559.1	PB.559.1_ORF_1	4451	+	3	159	3353	3195	0.9508	0.298205	1
PB.559.2	PB.559.2_ORF_1	4499	+	2	209	3403	3195	0.9508	0.298205	1
PB.560.1	PB.560.1_ORF_1	1655	+	2	230	697	468	1.0285	0.173845	0.871806
PB.560.2	PB.560.2_ORF_1	2204	+	3	189	1268	1080	1.153	0.452257	0.999981
PB.560.3	PB.560.3_ORF_1	2248	+	1	184	1311	1128	1.2378	0.431125	0.99999
PB.560.4	PB.560.4_ORF_1	2396	+	2	182	1438	1257	1.0216	0.356941	0.999992
PB.560.5	PB.560.5_ORF_1	1895	+	2	173	958	786	1.1668	0.41495	0.99939
PB.561.2	PB.561.2_ORF_1	3365	+	2	746	2905	2160	1.2392	0.462472	1
PB.561.3	PB.561.3_ORF_1	3951	+	1	721	3612	2892	1.285	0.490227	1
PB.561.4	PB.561.4_ORF_1	3196	+	3	111	2855	2745	1.296	0.483341	1
PB.561.6	PB.561.6_ORF_1	1784	+	2	236	1714	1479	1.323	0.48009	1
PB.562.1	PB.562.1_ORF_1	2474	+	1	175	1644	1470	0.9905	0.2785	0.999999
PB.563.1	PB.563.1_ORF_1	2753	+	2	1226	1870	645	1.1375	0.269105	0.991763
PB.563.2	PB.563.2_ORF_1	1947	+	1	1186	1662	477	1.2562	0.4587	0.989177
PB.563.3	PB.563.3_ORF_1	1773	+	1	103	888	786	1.1373	0.304539	0.99869
PB.563.4	PB.563.4_ORF_1	999	+	2	95	712	618	1.2592	0.460345	0.997903
PB.564.1	PB.564.1_ORF_1	2185	+	3	345	1463	1119	1.1206	0.53573	0.999992
PB.564.2	PB.564.2_ORF_1	1954	+	3	114	1232	1119	1.1206	0.53573	0.999992
PB.567.2	PB.567.2_ORF_1	3157	+	1	199	2100	1902	1.2066	0.498172	1
PB.568.3	PB.568.3_ORF_1	1560	+	1	103	1506	1404	1.2096	0.553021	1
PB.568.2	PB.568.2_ORF_1	1743	+	2	284	1687	1404	1.2096	0.553021	1
PB.568.4	PB.568.4_ORF_1	1519	+	1	58	1461	1404	1.2096	0.553021	1
PB.568.5	PB.568.5_ORF_1	1378	+	3	894	1319	426	1.1172	0.545485	0.982421
PB.569.1	PB.569.1_ORF_1	1425	+	3	456	938	483	1.2203	0.308723	0.972803
PB.569.2	PB.569.2_ORF_1	1584	+	3	339	1118	780	1.1135	0.24971	0.997902
PB.569.3	PB.569.3_ORF_1	1357	+	1	232	891	660	1.1366	0.235194	0.992048
PB.569.6	PB.569.6_ORF_1	3665	+	1	2305	3201	897	0.8575	0.197722	0.997896
PB.569.7	PB.569.7_ORF_1	1701	+	2	224	1237	1014	0.7933	0.164936	0.999222
PB.569.11	PB.569.11_ORF_1	1606	+	1	232	1092	861	0.693	0.0887437	0.990468
PB.572.3	PB.572.3_ORF_1	2061	+	2	188	1114	927	0.7954	0.448888	0.999628
PB.572.5	PB.572.5_ORF_1	1983	+	2	188	1036	849	0.7702	0.478604	0.999192
PB.572.4	PB.572.4_ORF_1	2030	+	3	345	1082	738	0.8202	0.507321	0.99802
PB.573.1	PB.573.1_ORF_1	2199	+	3	54	887	834	1.1955	0.528525	0.999835
PB.573.2	PB.573.2_ORF_1	2113	+	3	192	806	615	1.2738	0.554404	0.99876
PB.574.1	PB.574.1_ORF_1	703	+	3	24	650	627	0.8499	0.43851	0.991324
PB.575.1	PB.575.1_ORF_1	2373	+	2	119	2059	1941	1.1363	0.426745	1
PB.576.1	PB.576.1_ORF_1	2239	+	1	718	1758	1041	1.2216	0.382078	0.999964
PB.579.1	PB.579.1_ORF_1	1544	+	3	102	1370	1269	1.0073	0.236849	0.999986
PB.579.2	PB.579.2_ORF_1	1638	+	2	113	1471	1359	1.0127	0.230278	0.999995
PB.580.3	PB.580.3_ORF_1	3616	+	1	88	2673	2586	1.2458	0.516606	1
PB.581.1	PB.581.1_ORF_1	1611	+	1	67	747	681	0.9316	0.284219	0.990417
PB.581.2	PB.581.2_ORF_1	1314	+	1	352	1239	888	1.1937	0.357469	0.999756
PB.581.3	PB.581.3_ORF_1	1088	+	2	50	1015	966	1.0965	0.374791	0.999873
PB.581.4	PB.581.4_ORF_2	1830	+	2	410	805	396	0.9216	0.296572	0.814292
PB.581.5	PB.581.5_ORF_1	1749	+	2	44	724	681	0.9316	0.284219	0.990345
PB.581.6	PB.581.6_ORF_1	1837	+	3	15	581	567	0.8409	0.224712	0.935633
PB.581.7	PB.581.7_ORF_8	2583	+	1	2374	2508	135	1.2554	0.389447	0.557516
PB.581.8	PB.581.8_ORF_1	1191	+	1	13	1116	1104	1.1937	0.372356	0.99998
PB.581.9	PB.581.9_ORF_1	1241	+	3	168	1166	999	1.2299	0.392378	0.99995
PB.583.1	PB.583.1_ORF_1	1674	+	2	275	1390	1116	1.2198	0.383499	0.999985
PB.585.1	PB.585.1_ORF_1	1845	+	2	182	1789	1608	1.0002	0.344043	1
PB.584.2	PB.584.2_ORF_1	1880	+	2	83	1615	1533	0.9448	0.321123	0.999999
PB.586.1	PB.586.1_ORF_1	3066	+	1	394	2109	1716	0.8732	0.265873	1
PB.587.5	PB.587.5_ORF_1	943	+	2	68	667	600	1.1169	0.216116	0.981909
PB.588.1	PB.588.1_ORF_1	1561	+	3	492	1469	978	1.1966	0.37884	0.999921
PB.588.2	PB.588.2_ORF_1	1334	+	1	265	1242	978	1.1966	0.37884	0.999922
PB.588.3	PB.588.3_ORF_1	1451	+	1	382	1359	978	1.1966	0.37884	0.999922
PB.588.4	PB.588.4_ORF_1	1388	+	1	319	1296	978	1.1966	0.37884	0.999922
PB.589.1	PB.589.1_ORF_1	2572	+	1	103	2469	2367	1.2122	0.331323	1
PB.589.2	PB.589.2_ORF_1	2270	+	2	170	1525	1356	1.2138	0.282719	0.999998
PB.589.4	PB.589.4_ORF_1	2136	+	2	1142	2032	891	1.141	0.319781	0.999628
PB.589.5	PB.589.5_ORF_1	2104	+	3	465	1355	891	1.141	0.319781	0.999629
PB.591.1	PB.591.1_ORF_1	3616	+	1	1237	2661	1425	0.9286	0.186587	0.999995
PB.591.3	PB.591.3_ORF_1	3633	+	1	1264	2688	1425	0.9286	0.186587	0.999995
PB.591.8	PB.591.8_ORF_1	3397	+	3	1209	2633	1425	0.9286	0.186587	0.999995
PB.591.9	PB.591.9_ORF_1	3452	+	2	1265	2689	1425	0.9286	0.186587	0.999995
PB.592.1	PB.592.1_ORF_1	1464	+	2	191	934	744	0.8088	-0.153081	0.90671
PB.592.2	PB.592.2_ORF_1	1320	+	2	152	790	639	0.908	-0.181029	0.78239
PB.593.1	PB.593.1_ORF_1	3235	+	3	252	2006	1755	0.936	0.0821255	1
PB.594.2	PB.594.2_ORF_1	2996	+	3	285	2132	1848	0.7978	0.276589	1
PB.594.5	PB.594.5_ORF_1	3523	+	1	4	3465	3462	0.8232	0.318911	1
PB.595.2	PB.595.2_ORF_1	5594	+	3	678	2063	1386	1.0932	0.266003	0.999997
PB.595.4	PB.595.4_ORF_1	5047	+	3	138	1523	1386	1.0932	0.266003	0.999997
PB.596.8	PB.596.8_ORF_1	3108	+	3	1539	2522	984	1.1727	0.42048	0.999933
PB.596.9	PB.596.9_ORF_1	2723	+	2	155	2137	1983	1.2065	0.428022	1
PB.596.10	PB.596.10_ORF_1	2356	+	3	165	2321	2157	1.2138	0.391517	1
PB.599.3	PB.599.3_ORF_1	3037	+	3	111	2573	2463	0.7949	0.287393	1
PB.599.4	PB.599.4_ORF_1	2858	+	1	22	2394	2373	0.8546	0.303172	1
PB.600.1	PB.600.1_ORF_2	690	+	1	244	501	258	1.0215	0.260633	0.530714
PB.600.2	PB.600.2_ORF_1	532	+	2	68	343	276	1.0722	0.372905	0.766585
PB.600.3	PB.600.3_ORF_1	495	+	1	58	306	249	0.912	0.312317	0.492296
PB.602.1	PB.602.1_ORF_1	2322	+	2	1157	2050	894	1.2325	0.451458	0.999881
PB.602.3	PB.602.3_ORF_1	2092	+	3	48	1823	1776	1.234	0.448871	1
PB.602.5	PB.602.5_ORF_1	1984	+	3	33	1724	1692	1.234	0.454518	1
PB.602.4	PB.602.4_ORF_1	2034	+	3	33	1772	1740	1.2664	0.454959	1
PB.603.1	PB.603.1_ORF_1	2743	+	3	321	1577	1257	1.115	0.386486	0.999995
PB.603.2	PB.603.2_ORF_1	2612	+	1	172	1446	1275	1.1183	0.378619	0.999996
PB.603.6	PB.603.6_ORF_1	2435	+	2	83	1090	1008	1.094	0.392053	0.999923
PB.604.1	PB.604.1_ORF_1	2775	+	2	191	841	651	1.2533	0.675861	0.999558
PB.605.3	PB.605.3_ORF_1	1985	+	2	32	961	930	0.9239	0.281272	0.999364
PB.605.2	PB.605.2_ORF_1	3860	+	1	43	825	783	1.0997	0.370144	0.998839
PB.605.4	PB.605.4_ORF_1	1849	+	1	31	825	795	1.095	0.385052	0.999155
PB.605.7	PB.605.7_ORF_1	4057	+	2	38	1024	987	1.0476	0.295875	0.999775
PB.606.2	PB.606.2_ORF_1	5840	+	3	1053	2540	1488	1.0437	0.230438	0.999999
PB.606.8	PB.606.8_ORF_1	2589	+	3	1050	2345	1296	0.9523	0.214534	0.999985
PB.606.9	PB.606.9_ORF_1	2023	+	1	1018	1635	618	0.9423	0.21815	0.971988
PB.608.2	PB.608.2_ORF_1	1400	+	3	150	1226	1077	1.0913	0.260173	0.999924
PB.608.1	PB.608.1_ORF_1	2254	+	3	150	1679	1530	1.0309	0.22544	0.999999
PB.610.2	PB.610.2_ORF_1	2919	+	3	141	827	687	1.1389	0.23245	0.99353
PB.614.1	PB.614.1_ORF_1	1366	+	1	85	1350	1266	1.3132	0.436765	0.999999
PB.614.2	PB.614.2_ORF_1	1267	+	2	494	1252	759	1.2578	0.353642	0.999155
PB.614.3	PB.614.3_ORF_1	1007	+	3	132	650	519	1.2387	0.526725	0.995455
PB.632.1	PB.632.1_ORF_1	1422	+	3	111	1220	1110	0.9618	0.302666	0.999936
PB.632.4	PB.632.4_ORF_1	1617	+	1	271	1413	1143	0.8881	0.276658	0.999933
PB.632.3	PB.632.3_ORF_1	1751	+	1	271	1371	1101	0.9497	0.291511	0.99992
PB.632.7	PB.632.7_ORF_1	1596	+	1	97	1212	1116	0.9977	0.295339	0.999945
PB.636.1	PB.636.1_ORF_1	3566	+	2	473	2425	1953	0.9702	0.184702	1
PB.637.1	PB.637.1_ORF_2	2123	+	1	1255	1761	507	1.1536	0.218267	0.953845
PB.638.3	PB.638.3_ORF_5	2890	+	1	55	159	105	1.1171	0.26606	0.206383
PB.638.9	PB.638.9_ORF_1	3125	+	3	444	908	465	0.7602	0.215827	0.756344
PB.641.4	PB.641.4_ORF_1	4308	+	1	124	1872	1749	1.0795	0.16079	1
PB.641.10	PB.641.10_ORF_1	3893	+	1	91	1602	1512	1.0526	0.169156	0.999999
PB.641.16	PB.641.16_ORF_1	4204	+	2	41	2731	2691	1.0515	0.150811	1
PB.641.24	PB.641.24_ORF_1	3192	+	3	513	1730	1218	1.0139	0.134601	0.999952
PB.644.1	PB.644.1_ORF_1	3629	+	1	1528	3588	2061	1.0086	0.205903	1
PB.644.7	PB.644.7_ORF_1	2023	+	1	16	723	708	1.1952	0.315139	0.997562
PB.644.5	PB.644.5_ORF_1	3695	+	3	927	3671	2745	0.9143	0.168316	1
PB.644.11	PB.644.11_ORF_1	2961	+	2	194	2938	2745	0.9143	0.168316	1
PB.644.18	PB.644.18_ORF_1	3817	+	2	137	3796	3660	1.0718	0.200394	1
PB.649.1	PB.649.1_ORF_1	2387	+	2	1076	1594	519	1.1804	0.203199	0.958878
PB.649.2	PB.649.2_ORF_1	1689	+	3	33	1097	1065	1.0679	0.395479	0.999958
PB.650.1	PB.650.1_ORF_1	2195	+	2	239	541	303	1.0284	0.146099	0.468219
PB.650.2	PB.650.2_ORF_1	2233	+	3	99	575	477	1.0564	0.186501	0.896506
PB.652.4	PB.652.4_ORF_1	1616	+	2	368	1615	1248	1.1399	0.0842031	0.999972
PB.653.1	PB.653.1_ORF_1	4101	+	2	149	1087	939	0.9093	0.288634	0.99935
PB.655.4	PB.655.4_ORF_1	1619	+	3	42	737	696	0.9416	0.403635	0.996184
PB.657.1	PB.657.1_ORF_1	2783	+	1	2089	2496	408	0.9714	0.47818	0.944478
PB.658.1	PB.658.1_ORF_1	2531	+	3	138	1238	1101	0.9844	0.0919517	0.999752
PB.658.5	PB.658.5_ORF_1	2658	+	1	109	1752	1644	1.0656	0.136639	1
PB.659.1	PB.659.1_ORF_1	1112	+	2	20	286	267	1.2547	0.500687	0.921373
PB.661.2	PB.661.2_ORF_1	2721	+	3	144	2120	1977	1.1021	0.320325	1
PB.662.1	PB.662.1_ORF_1	1104	+	2	65	547	483	1.0242	0.502034	0.983565
PB.662.2	PB.662.2_ORF_1	2824	+	1	1972	2268	297	0.9776	0.422882	0.781694
PB.664.1	PB.664.1_ORF_1	3225	+	1	61	2775	2715	0.8221	0.46108	1
PB.667.1	PB.667.1_ORF_1	1638	+	1	172	1092	921	0.8243	0.149156	0.997833
PB.667.3	PB.667.3_ORF_1	1794	+	3	330	1250	921	0.8243	0.149156	0.997815
PB.668.1	PB.668.1_ORF_1	715	+	1	193	627	435	0.8799	-0.0306469	0.461625
PB.669.1	PB.669.1_ORF_1	1765	+	3	252	1538	1287	0.9136	0.243791	0.999985
PB.669.2	PB.669.2_ORF_1	1714	+	3	201	1487	1287	0.9136	0.243791	0.999985
PB.670.1	PB.670.1_ORF_1	3892	+	1	1822	2004	183	0.8332	0.140144	0.0934763
PB.671.3	PB.671.3_ORF_1	1680	+	3	234	1205	972	0.7879	0.0297236	0.997129
PB.671.4	PB.671.4_ORF_1	1316	+	1	268	846	579	0.8566	-0.0497597	0.773466
PB.671.6	PB.671.6_ORF_1	811	+	3	96	677	582	0.8566	-0.0452876	0.788579
PB.675.1	PB.675.1_ORF_1	1607	+	1	55	1506	1452	0.9462	0.213815	0.999997
PB.675.2	PB.675.2_ORF_1	1450	+	3	51	1322	1272	1.1084	0.273924	0.999993
PB.676.1	PB.676.1_ORF_1	3123	+	1	340	1425	1086	0.5688	0.139931	0.999052
PB.676.15	PB.676.15_ORF_1	1282	+	1	55	834	780	0.7489	0.136918	0.985799
PB.677.1	PB.677.1_ORF_1	1279	+	3	813	1148	336	0.6928	0.161756	0.316538
PB.679.1	PB.679.1_ORF_1	2267	+	2	17	2188	2172	1.2895	0.508849	1
PB.680.2	PB.680.2_ORF_1	2341	+	1	40	1203	1164	1.0427	0.239447	0.999959
PB.681.1	PB.681.1_ORF_1	2376	+	2	116	1543	1428	1.122	0.365711	0.999999
PB.682.4	PB.682.4_ORF_1	4231	+	2	77	1627	1551	1.2946	0.559804	1
PB.683.2	PB.683.2_ORF_1	4285	+	1	79	1608	1530	0.8142	0.065642	0.999995
PB.686.1	PB.686.1_ORF_1	3264	+	2	527	1462	936	1.2067	0.398329	0.999882
PB.687.1	PB.687.1_ORF_1	2321	+	1	214	1872	1659	0.8917	0.136805	1
PB.712.1	PB.712.1_ORF_1	3251	+	2	974	1969	996	1.2439	0.56892	0.999981
PB.713.1	PB.713.1_ORF_1	2423	+	1	175	588	414	0.6496	0.0929304	0.371362
PB.714.1	PB.714.1_ORF_1	1907	+	2	116	1771	1656	1.0162	0.15248	1
PB.717.3	PB.717.3_ORF_1	2328	+	2	137	2323	2187	1.1914	0.177555	1
PB.718.1	PB.718.1_ORF_1	1190	+	1	31	387	357	1.2071	0.32758	0.904585
PB.718.2	PB.718.2_ORF_1	1871	+	1	28	1536	1509	1.1212	0.202488	0.999999
PB.722.1	PB.722.1_ORF_1	2805	+	2	251	1756	1506	0.6514	0.163774	0.999994
PB.722.4	PB.722.4_ORF_1	3384	+	2	380	1909	1530	0.6034	0.157487	0.999995
PB.722.5	PB.722.5_ORF_1	3234	+	1	322	1818	1497	0.7635	0.146462	0.999995
PB.722.7	PB.722.7_ORF_1	2158	+	3	294	1109	816	0.5676	0.16132	0.983984
PB.724.3	PB.724.3_ORF_2	694	+	3	255	371	117	1.0278	-0.213035	0.0132906
PB.728.1	PB.728.1_ORF_1	3551	+	2	440	2797	2358	0.987	-0.00180243	1
PB.729.1	PB.729.1_ORF_4	473	+	2	152	226	75	0.8832	-0.20444	0.00542446
PB.732.1	PB.732.1_ORF_1	2634	+	1	154	1530	1377	0.8118	-0.0182837	0.99996
PB.732.4	PB.732.4_ORF_1	2548	+	2	179	1555	1377	0.8118	-0.0182837	0.99996
PB.735.1	PB.735.1_ORF_1	1552	+	1	349	1323	975	0.7147	-0.0226677	0.995134
PB.735.2	PB.735.2_ORF_1	2179	+	3	114	2003	1890	0.7979	-0.00438157	1
PB.736.1	PB.736.1_ORF_1	2554	+	1	298	1986	1689	1.315	0.403839	1
PB.739.1	PB.739.1_ORF_1	4303	+	1	22	2058	2037	0.9884	0.0857475	1
PB.740.1	PB.740.1_ORF_1	2841	+	1	4	1503	1500	1.0655	0.258824	0.999999
PB.740.2	PB.740.2_ORF_1	1888	+	3	24	551	528	0.5897	0.0789346	0.619388
PB.740.9	PB.740.9_ORF_1	5069	+	1	274	3738	3465	1.1154	0.344741	1
PB.744.4	PB.744.4_ORF_1	2176	+	3	186	857	672	1.1073	0.222687	0.991327
PB.744.6	PB.744.6_ORF_1	1510	+	2	164	679	516	1.0436	0.146653	0.912857
PB.746.1	PB.746.1_ORF_1	5265	+	1	319	3021	2703	0.9143	0.144776	1
PB.746.2	PB.746.2_ORF_1	5152	+	2	74	2908	2835	0.7711	0.150805	1
PB.746.6	PB.746.6_ORF_1	5278	+	2	332	3034	2703	0.9143	0.144776	1
PB.746.7	PB.746.7_ORF_1	5123	+	3	138	2879	2742	0.9143	0.145534	1
PB.746.8	PB.746.8_ORF_1	5355	+	1	199	3111	2913	0.841	0.163093	1
PB.748.2	PB.748.2_ORF_1	2225	+	3	120	341	222	0.5845	-0.0891041	0.0181168
PB.748.3	PB.748.3_ORF_1	2286	+	2	8	403	396	1.008	0.0282919	0.530704
PB.757.1	PB.757.1_ORF_1	3623	+	2	32	1726	1695	1.1515	0.270469	1
PB.757.3	PB.757.3_ORF_1	3692	+	3	285	1796	1512	1.0766	0.252318	0.999999
PB.767.1	PB.767.1_ORF_1	3855	+	2	230	2818	2589	0.6895	0.0798065	1
PB.768.4	PB.768.4_ORF_1	3459	+	1	91	1299	1209	1.066	0.311232	0.999984
PB.768.6	PB.768.6_ORF_1	3417	+	1	103	1266	1164	1.0765	0.326333	0.999977
PB.768.8	PB.768.8_ORF_1	1905	+	1	85	1266	1182	1.0765	0.313436	0.999982
PB.768.9	PB.768.9_ORF_1	1981	+	2	119	1345	1227	1.066	0.299032	0.999987
PB.771.1	PB.771.1_ORF_1	1353	+	1	295	792	498	1.3174	0.521423	0.995387
PB.775.1	PB.775.1_ORF_1	2019	+	1	223	1860	1638	0.9817	0.246684	1
PB.775.2	PB.775.2_ORF_1	2747	+	2	257	1882	1626	1.1866	0.289484	1
PB.779.2	PB.779.2_ORF_1	1258	+	1	391	1122	732	0.8909	0.145711	0.985899
PB.779.16	PB.779.16_ORF_1	1523	+	2	563	865	303	0.8161	0.348213	0.599696
PB.788.1	PB.788.1_ORF_12	3515	+	1	34	90	57	0.9026	-0.120435	0.0066734
PB.789.1	PB.789.1_ORF_1	2826	+	2	32	1840	1809	0.9028	-0.0127855	1
PB.790.4	PB.790.4_ORF_1	4509	+	3	3972	4508	537	0.9957	-0.0384533	0.756049
PB.790.5	PB.790.5_ORF_1	2336	+	2	80	1531	1452	0.9855	0.106824	0.999996
PB.790.8	PB.790.8_ORF_2	4093	+	3	225	578	354	1.0104	0.144146	0.565942
PB.790.10	PB.790.10_ORF_1	4809	+	2	4058	4807	750	0.9007	-0.114223	0.937639
PB.790.14	PB.790.14_ORF_1	875	+	2	158	874	717	1.0602	0.134193	0.990187
PB.791.1	PB.791.1_ORF_1	4064	+	1	316	1941	1626	0.9415	0.14987	0.999999
PB.792.1	PB.792.1_ORF_1	896	+	1	142	486	345	0.6447	-0.017992	0.129588
PB.792.2	PB.792.2_ORF_1	780	+	3	123	488	366	0.7409	-0.0480729	0.180313
PB.793.1	PB.793.1_ORF_1	1842	+	3	168	1385	1218	1.0268	0.0866732	0.999942
PB.794.4	PB.794.4_ORF_1	2883	+	2	41	1003	963	1.0922	0.0648717	0.999038
PB.794.7	PB.794.7_ORF_2	2639	+	3	1227	1361	135	0.82	-0.166835	0.00948459
PB.794.6	PB.794.6_ORF_1	2807	+	2	41	1033	993	1.0932	0.0439031	0.999225
PB.794.5	PB.794.5_ORF_1	4291	+	1	61	747	687	1.1101	0.120153	0.984904
PB.811.1	PB.811.1_ORF_1	1543	+	2	38	400	363	0.987	0.025655	0.427055
PB.814.2	PB.814.2_ORF_1	3614	+	1	40	1269	1230	1.1816	0.318701	0.999992
PB.816.1	PB.816.1_ORF_1	1896	+	2	107	1096	990	0.9959	0.0936988	0.999212
PB.817.2	PB.817.2_ORF_1	3363	+	2	23	802	780	1.1162	0.148103	0.995765
PB.821.3	PB.821.3_ORF_1	2229	+	1	106	1371	1266	1.0823	0.0559122	0.999966
PB.821.5	PB.821.5_ORF_1	2115	+	1	373	1380	1008	1.0665	0.0605999	0.999375
PB.821.6	PB.821.6_ORF_1	1998	+	2	110	1267	1158	1.0875	0.0814596	0.999905
PB.822.1	PB.822.1_ORF_1	1489	+	1	64	1059	996	0.8345	0.00137253	0.997802
PB.830.1	PB.830.1_ORF_1	2059	+	2	197	1207	1011	1.0513	0.36995	0.999903
PB.833.1	PB.833.1_ORF_1	4599	+	2	29	1216	1188	0.947	0.0416663	0.999838
PB.832.1	PB.832.1_ORF_1	253	+	1	46	228	183	1.2482	0.260789	0.522561
PB.834.1	PB.834.1_ORF_2	1243	+	1	184	336	153	1.1211	0.020016	0.0998562
PB.835.1	PB.835.1_ORF_1	3621	+	2	638	2326	1689	0.9797	0.253144	1
PB.835.4	PB.835.4_ORF_1	1717	+	2	410	1207	798	0.8713	0.110491	0.990799
PB.835.2	PB.835.2_ORF_1	3200	+	2	410	1906	1497	0.9038	0.257275	0.999999
PB.835.6	PB.835.6_ORF_1	3302	+	1	391	2007	1617	0.9797	0.2594	1
PB.835.11	PB.835.11_ORF_1	2967	+	2	62	1672	1611	0.8675	0.244755	0.999999
PB.838.1	PB.838.1_ORF_6	1830	+	1	40	108	69	1.1982	-0.0736115	0.0300854
PB.839.1	PB.839.1_ORF_1	4459	+	2	305	3133	2829	0.9135	-0.0221427	1
PB.839.2	PB.839.2_ORF_1	4321	+	2	260	2995	2736	0.9135	-0.0166573	1
PB.839.13	PB.839.13_ORF_1	855	+	3	57	854	798	0.8638	-0.0400009	0.977848
PB.840.2	PB.840.2_ORF_1	5229	+	1	1	1899	1899	0.8306	0.0422089	1
PB.841.5	PB.841.5_ORF_1	2409	+	3	51	2048	1998	1.2125	0.0665969	1
PB.841.4	PB.841.4_ORF_1	2362	+	1	70	2001	1932	1.1865	0.0753007	1
PB.842.1	PB.842.1_ORF_1	3340	+	1	214	882	669	0.992	-0.0317491	0.937024
PB.842.4	PB.842.4_ORF_1	3663	+	3	192	1205	1014	0.9588	0.0367918	0.998935
PB.843.1	PB.843.1_ORF_1	2576	+	1	130	1077	948	1.0199	0.236393	0.999493
PB.861.14	PB.861.14_ORF_1	1437	+	3	75	1436	1362	0.8466	0.133647	0.999984
PB.861.12	PB.861.12_ORF_1	2040	+	3	597	2039	1443	0.7701	0.116513	0.999991
PB.861.13	PB.861.13_ORF_1	1788	+	3	330	1787	1458	0.7701	0.116973	0.999992
PB.861.11	PB.861.11_ORF_1	2046	+	3	603	2045	1443	0.7701	0.116513	0.999991
PB.861.10	PB.861.10_ORF_1	2404	+	1	694	2403	1710	0.8939	0.118452	1
PB.861.18	PB.861.18_ORF_1	1169	+	2	374	664	291	1.0164	0.0345111	0.284183
PB.861.17	PB.861.17_ORF_5	3032	+	2	2414	2527	114	1.1032	0.0340784	0.0624086
PB.862.1	PB.862.1_ORF_1	4486	+	2	242	1297	1056	0.7887	0.139772	0.99933
PB.862.3	PB.862.3_ORF_1	4361	+	1	109	1176	1068	0.7874	0.105439	0.99928
PB.862.6	PB.862.6_ORF_1	4565	+	2	314	1378	1065	0.7874	0.109961	0.999267
PB.864.1	PB.864.1_ORF_1	1434	+	3	105	413	309	0.9709	0.169159	0.480829
PB.865.1	PB.865.1_ORF_1	1269	+	1	13	1062	1050	0.8026	0.107022	0.999301
PB.866.1	PB.866.1_ORF_1	626	+	2	17	310	294	0.7269	0.130566	0.218311
PB.866.3	PB.866.3_ORF_1	1383	+	1	61	1143	1083	0.8669	0.109559	0.999616
PB.866.5	PB.866.5_ORF_1	1303	+	2	41	1198	1158	0.8035	0.107038	0.999791
PB.867.5	PB.867.5_ORF_1	4985	+	3	186	2030	1845	0.949	0.0541154	1
PB.867.7	PB.867.7_ORF_1	4317	+	2	101	1861	1761	0.9776	0.0530157	1
PB.867.10	PB.867.10_ORF_1	3453	+	2	224	2068	1845	0.949	0.0541154	1
PB.871.1	PB.871.1_ORF_1	3243	+	3	21	569	549	1.1095	0.363394	0.984717
PB.871.2	PB.871.2_ORF_1	3358	+	1	10	312	303	0.8944	0.386688	0.691464
PB.872.1	PB.872.1_ORF_1	2407	+	1	328	1029	702	0.8134	0.044885	0.951185
PB.873.1	PB.873.1_ORF_1	3996	+	2	482	1030	549	1.0681	0.227913	0.95928
PB.873.7	PB.873.7_ORF_1	3935	+	2	113	970	858	1.2658	0.40025	0.999763
PB.873.9	PB.873.9_ORF_1	3772	+	2	260	808	549	1.0681	0.227913	0.959757
PB.874.2	PB.874.2_ORF_1	2030	+	3	225	1370	1146	0.9147	0.292417	0.999945
PB.875.1	PB.875.1_ORF_1	2811	+	3	150	1562	1413	1.0401	0.168293	0.999996
PB.875.3	PB.875.3_ORF_1	1935	+	3	150	1649	1500	0.9568	0.123295	0.999997
PB.881.1	PB.881.1_ORF_1	6395	+	3	294	1454	1161	0.9658	0.123328	0.999862
PB.882.1	PB.882.1_ORF_1	1540	+	1	16	303	288	0.761	-0.0307164	0.0950104
PB.882.3	PB.882.3_ORF_2	1219	+	3	276	467	192	0.9927	0.23764	0.292515
PB.883.2	PB.883.2_ORF_1	4933	+	2	368	1438	1071	0.9482	0.177462	0.999733
PB.885.1	PB.885.1_ORF_5	1319	+	3	3	122	120	0.8188	0.17067	0.0629698
PB.885.2	PB.885.2_ORF_3	3100	+	2	119	367	249	0.8968	0.00566207	0.110375
PB.886.7	PB.886.7_ORF_1	3560	+	3	756	1253	498	0.8012	0.160152	0.782716
PB.886.11	PB.886.11_ORF_1	1164	+	2	80	577	498	0.8012	0.160152	0.804229
PB.886.15	PB.886.15_ORF_1	903	+	2	2	316	315	0.7369	0.0256388	0.160026
PB.893.1	PB.893.1_ORF_1	1590	+	3	66	1016	951	0.9756	0.125965	0.998943
PB.895.1	PB.895.1_ORF_1	1720	+	1	49	1311	1263	0.8766	0.0564936	0.99993
PB.895.2	PB.895.2_ORF_1	1842	+	1	76	1440	1365	0.8737	0.0413654	0.999975
PB.895.4	PB.895.4_ORF_1	4901	+	1	532	1704	1173	1.1367	0.0507871	0.999904
PB.896.2	PB.896.2_ORF_1	2135	+	3	618	1103	486	1.1498	0.185452	0.929606
PB.896.1	PB.896.1_ORF_1	2913	+	1	103	1881	1779	1.2308	0.354613	1
PB.897.1	PB.897.1_ORF_1	2155	+	3	270	2045	1776	1.1513	0.345998	1
PB.898.1	PB.898.1_ORF_1	1872	+	1	94	1872	1779	1.1695	0.34765	1
PB.901.1	PB.901.1_ORF_11	3150	+	1	247	330	84	0.9488	0.0982046	0.039361
PB.902.1	PB.902.1_ORF_1	2716	+	3	141	2552	2412	1.0804	0.181583	1
PB.904.1	PB.904.1_ORF_1	3362	+	2	431	3007	2577	1.033	0.0953228	1
PB.904.2	PB.904.2_ORF_1	3772	+	1	844	3420	2577	1.033	0.0953228	1
PB.905.1	PB.905.1_ORF_1	1694	+	3	1029	1394	366	1.0743	0.535502	0.957962
PB.906.1	PB.906.1_ORF_1	2418	+	2	149	1897	1749	1.0819	0.154149	1
PB.906.2	PB.906.2_ORF_1	1936	+	3	285	1415	1131	1.1539	0.168784	0.99994
PB.907.1	PB.907.1_ORF_1	665	+	1	202	426	225	0.8394	0.0515531	0.105147
PB.908.1	PB.908.1_ORF_1	1888	+	1	37	1887	1851	0.959	-0.000418789	1
PB.909.2	PB.909.2_ORF_1	1197	+	3	336	1196	861	0.9962	-0.00463225	0.994203
PB.909.1	PB.909.1_ORF_1	1544	+	2	683	1543	861	0.9962	-0.00463225	0.994092
PB.911.1	PB.911.1_ORF_1	3204	+	2	155	1879	1725	0.9715	0.00575112	1
PB.915.1	PB.915.1_ORF_1	3372	+	2	170	2059	1890	1.1285	0.268363	1
PB.920.1	PB.920.1_ORF_2	2052	+	2	371	577	207	0.9144	0.195363	0.216273
PB.919.1	PB.919.1_ORF_1	1757	+	1	226	1314	1089	0.5764	0.0441033	0.998519
PB.919.4	PB.919.4_ORF_1	1168	+	1	349	1026	678	0.6557	-0.041285	0.845872
PB.921.1	PB.921.1_ORF_1	1559	+	2	233	1150	918	0.8531	-0.0292856	0.994057
PB.922.1	PB.922.1_ORF_1	4305	+	2	74	3913	3840	1.0452	0.0304989	1
PB.922.2	PB.922.2_ORF_1	5536	+	3	39	3428	3390	1.0504	0.0209216	1
PB.924.2	PB.924.2_ORF_1	1847	+	1	91	1833	1743	0.8712	-0.0570351	0.999999
PB.924.1	PB.924.1_ORF_1	1892	+	1	94	1878	1785	0.8712	-0.0570439	1
PB.927.1	PB.927.1_ORF_1	465	+	1	19	465	447	0.7149	0.0473285	0.47466
PB.928.2	PB.928.2_ORF_1	1023	+	1	76	969	894	1.173	0.254689	0.99955
PB.928.1	PB.928.1_ORF_1	2384	+	2	1583	2326	744	1.1791	0.292243	0.99798
PB.928.4	PB.928.4_ORF_1	946	+	2	149	892	744	1.1791	0.292243	0.998133
PB.928.7	PB.928.7_ORF_1	2181	+	2	1904	2128	225	1.2061	0.217298	0.511358
PB.929.5	PB.929.5_ORF_1	2534	+	1	40	1326	1287	0.6397	-0.00646312	0.999815
PB.929.4	PB.929.4_ORF_1	2715	+	2	296	1507	1212	0.7489	-0.0105729	0.999696
PB.930.2	PB.930.2_ORF_1	2117	+	2	245	2026	1782	0.6869	0.0256899	1
PB.932.1	PB.932.1_ORF_1	3724	+	1	223	912	690	1.1065	0.230299	0.992599
PB.934.1	PB.934.1_ORF_4	1605	+	2	1238	1345	108	0.9056	-0.00757171	0.0257709
PB.934.2	PB.934.2_ORF_4	1498	+	2	1202	1324	123	0.9831	0.0126771	0.0444177
PB.935.1	PB.935.1_ORF_1	3222	+	2	743	1273	531	1.0116	0.218205	0.939736
PB.938.1	PB.938.1_ORF_1	3176	+	3	252	2729	2478	1.0839	0.356294	1
PB.938.2	PB.938.2_ORF_1	3021	+	2	62	2575	2514	1.1411	0.347269	1
PB.940.2	PB.940.2_ORF_1	2367	+	1	34	2304	2271	1.0568	0.141458	1
PB.941.3	PB.941.3_ORF_1	2518	+	3	354	1178	825	0.8811	0.154797	0.994728
PB.943.1	PB.943.1_ORF_1	1417	+	2	230	1417	1188	0.8826	0.0725965	0.999859
PB.943.2	PB.943.2_ORF_1	1093	+	2	206	1093	888	0.9097	0.0634026	0.996193
PB.944.1	PB.944.1_ORF_1	3428	+	1	82	2061	1980	0.8596	0.0868657	1
PB.945.3	PB.945.3_ORF_1	3119	+	3	123	380	258	0.8811	0.133017	0.219503
PB.945.4	PB.945.4_ORF_1	2152	+	2	122	1009	888	0.9882	0.192267	0.998588
PB.945.6	PB.945.6_ORF_1	2645	+	2	122	325	204	0.9729	0.197585	0.242605
PB.946.2	PB.946.2_ORF_1	2200	+	3	111	2072	1962	0.7383	0.0570996	1
PB.947.1	PB.947.1_ORF_1	1836	+	3	183	1049	867	1.038	0.212724	0.998694
PB.947.4	PB.947.4_ORF_1	2007	+	1	235	1224	990	1.0911	0.246744	0.999774
PB.948.1	PB.948.1_ORF_1	1635	+	2	1208	1594	387	0.4933	-0.0111572	0.123937
PB.949.1	PB.949.1_ORF_1	932	+	2	11	661	651	0.9244	0.0529927	0.948427
PB.951.3	PB.951.3_ORF_1	4568	+	3	246	1037	792	0.8769	0.00348281	0.978663
PB.955.1	PB.955.1_ORF_1	1208	+	1	58	861	804	0.9595	0.105926	0.993635
PB.955.2	PB.955.2_ORF_1	3146	+	1	55	642	588	1.0564	0.101117	0.944414
PB.956.1	PB.956.1_ORF_2	1522	+	3	93	224	132	0.7697	0.165501	0.0585491
PB.960.1	PB.960.1_ORF_1	394	+	2	143	331	189	0.7625	0.173104	0.113378
PB.961.1	PB.961.1_ORF_1	3150	+	3	78	1673	1596	0.9958	0.0574477	0.999999
PB.965.1	PB.965.1_ORF_8	3771	+	2	2981	3070	90	1.0972	0.180452	0.10423
PB.971.1	PB.971.1_ORF_1	1774	+	2	53	1408	1356	0.9989	0.181912	0.999992
PB.973.1	PB.973.1_ORF_1	3891	+	3	108	1073	966	1.0964	0.218326	0.999618
PB.973.2	PB.973.2_ORF_1	1839	+	3	108	1058	951	1.0298	0.212304	0.999473
PB.972.1	PB.972.1_ORF_2	4126	+	2	230	643	414	0.9131	0.222356	0.74535
PB.974.1	PB.974.1_ORF_1	5031	+	2	170	2461	2292	0.8777	0.18703	1
PB.977.1	PB.977.1_ORF_1	2197	+	2	122	1903	1782	0.8257	-0.00974793	1
PB.980.1	PB.980.1_ORF_1	2665	+	2	158	1135	978	0.9637	-0.13431	0.995823
PB.982.1	PB.982.1_ORF_1	2772	+	1	139	1611	1473	0.9596	-0.019983	0.999992
PB.987.2	PB.987.2_ORF_2	2683	+	2	8	169	162	0.8904	0.166739	0.110859
PB.988.1	PB.988.1_ORF_1	2518	+	2	161	1261	1101	1.0171	0.0956062	0.999783
PB.988.3	PB.988.3_ORF_1	2521	+	1	337	1266	930	1.0643	0.0541789	0.998399
PB.988.4	PB.988.4_ORF_1	2391	+	3	132	1127	996	1.0161	0.116961	0.999387
PB.990.4	PB.990.4_ORF_1	2825	+	3	282	1274	993	0.8009	0.0610148	0.998087
PB.990.5	PB.990.5_ORF_1	2867	+	1	325	1317	993	0.8009	0.0610148	0.998083
PB.991.1	PB.991.1_ORF_1	1796	+	2	158	1015	858	0.9838	0.106215	0.996692
PB.992.2	PB.992.2_ORF_1	2992	+	2	464	1612	1149	1.1743	0.467834	0.999992
PB.993.1	PB.993.1_ORF_1	3829	+	1	199	1575	1377	0.9767	0.214202	0.999994
PB.993.4	PB.993.4_ORF_1	3116	+	1	13	1449	1437	0.8527	0.204505	0.999995
PB.994.3	PB.994.3_ORF_1	2509	+	3	336	2225	1890	1.2791	0.10439	1
PB.996.2	PB.996.2_ORF_1	2135	+	2	371	1924	1554	1.0438	0.0630115	0.999999
PB.998.1	PB.998.1_ORF_1	1601	+	2	41	1576	1536	1.0349	0.0386387	0.999998
PB.1001.1	PB.1001.1_ORF_1	2582	+	1	13	1140	1128	1.2274	0.605655	0.999996
PB.1003.1	PB.1003.1_ORF_1	2429	+	3	99	1415	1317	0.8005	0.201711	0.999979
PB.1006.1	PB.1006.1_ORF_1	5588	+	3	330	1412	1083	0.7948	0.1472	0.999507
PB.1007.1	PB.1007.1_ORF_1	1941	+	2	290	1087	798	0.8722	0.115026	0.990965
PB.1007.2	PB.1007.2_ORF_1	1647	+	3	198	1379	1182	0.874	0.105943	0.999872
PB.1008.1	PB.1008.1_ORF_1	3081	+	2	278	1918	1641	0.7986	0.174746	0.999999
PB.1008.3	PB.1008.3_ORF_1	1981	+	2	272	847	576	0.8983	0.25022	0.957794
PB.1009.1	PB.1009.1_ORF_1	2477	+	2	59	1837	1779	0.9804	0.0910953	1
PB.1010.1	PB.1010.1_ORF_1	3032	+	1	493	2547	2055	0.9859	0.0729955	1
PB.1010.2	PB.1010.2_ORF_1	2838	+	2	305	2359	2055	0.9859	0.0729955	1
PB.1010.3	PB.1010.3_ORF_1	2619	+	1	88	2142	2055	0.9859	0.0729955	1
PB.1013.1	PB.1013.1_ORF_1	2555	+	2	149	1804	1656	0.8084	0.0991463	0.999999
PB.1015.2	PB.1015.2_ORF_1	4321	+	2	350	3109	2760	0.9444	0.0561216	1
PB.1017.1	PB.1017.1_ORF_3	2758	+	2	101	325	225	1.0556	0.0651752	0.193392
PB.1018.1	PB.1018.1_ORF_1	3276	+	1	16	3057	3042	0.872	0.290724	1
PB.1020.1	PB.1020.1_ORF_1	2024	+	1	253	1749	1497	1.18	0.418916	1
PB.1020.3	PB.1020.3_ORF_3	3152	+	1	76	213	138	1.1922	0.631669	0.815396
PB.1020.2	PB.1020.2_ORF_2	3190	+	1	76	687	612	1.2344	0.431653	0.996725
PB.1020.6	PB.1020.6_ORF_1	1883	+	2	71	1615	1545	1.2565	0.460062	1
PB.1020.7	PB.1020.7_ORF_1	1949	+	2	71	1681	1611	1.229	0.443134	1
PB.1020.8	PB.1020.8_ORF_1	2817	+	2	62	1279	1218	1.2631	0.420042	0.999996
PB.1020.9	PB.1020.9_ORF_1	2516	+	3	45	1424	1380	1.1324	0.417124	0.999999
PB.1022.1	PB.1022.1_ORF_1	5755	+	3	114	4049	3936	0.9022	0.454245	1
PB.1022.13	PB.1022.13_ORF_1	3660	+	2	284	1954	1671	0.9552	0.423084	1
PB.1022.21	PB.1022.21_ORF_8	2191	+	1	544	624	81	1.2526	0.734553	0.849794
PB.1022.26	PB.1022.26_ORF_1	1625	+	3	270	815	546	0.5872	0.0507125	0.627819
PB.1023.3	PB.1023.3_ORF_1	1713	+	1	118	1119	1002	0.8358	0.25421	0.999553
PB.1023.6	PB.1023.6_ORF_1	1596	+	1	109	1041	933	0.6627	0.242116	0.998122
PB.1023.5	PB.1023.5_ORF_1	2167	+	2	122	649	528	1.1137	0.394652	0.985136
PB.1023.8	PB.1023.8_ORF_1	1676	+	3	90	1091	1002	0.8358	0.25421	0.999553
PB.1023.7	PB.1023.7_ORF_1	1913	+	2	428	1360	933	0.6627	0.242116	0.99809
PB.1023.9	PB.1023.9_ORF_1	1626	+	3	90	1043	954	0.7947	0.264829	0.999177
PB.1026.6	PB.1026.6_ORF_1	6989	+	3	27	2522	2496	0.9538	0.257417	1
PB.1027.2	PB.1027.2_ORF_1	990	+	3	108	833	726	1.0404	0.250293	0.99525
PB.1028.1	PB.1028.1_ORF_1	2421	+	2	26	2290	2265	0.6675	0.346744	1
PB.1030.4	PB.1030.4_ORF_1	5132	+	3	399	1880	1482	1.2528	0.419705	1
PB.1030.8	PB.1030.8_ORF_1	2420	+	2	338	1819	1482	1.2528	0.419705	1
PB.1031.1	PB.1031.1_ORF_1	3225	+	2	149	1213	1065	1.0575	0.213659	0.999857
PB.1032.1	PB.1032.1_ORF_1	3581	+	3	807	2684	1878	1.315	0.621728	1
PB.1032.2	PB.1032.2_ORF_1	3800	+	2	482	2896	2415	1.2715	0.604164	1
PB.1032.3	PB.1032.3_ORF_1	3457	+	3	84	2561	2478	1.2715	0.627797	1
PB.1033.1	PB.1033.1_ORF_1	1386	+	3	285	941	657	1.2811	0.454574	0.998669
PB.1034.1	PB.1034.1_ORF_1	1303	+	3	198	854	657	1.3144	0.47588	0.998962
PB.1034.2	PB.1034.2_ORF_1	1771	+	2	110	565	456	1.1448	0.403751	0.97268
PB.1036.1	PB.1036.1_ORF_1	1576	+	3	81	737	657	1.2318	0.430207	0.998153
PB.1037.1	PB.1037.1_ORF_1	3851	+	2	41	718	678	1.1661	0.422965	0.997833
PB.1037.7	PB.1037.7_ORF_1	1607	+	1	628	1038	411	1.1261	0.303976	0.91744
PB.1038.1	PB.1038.1_ORF_1	3994	+	2	176	1840	1665	0.9564	0.274494	1
PB.1039.1	PB.1039.1_ORF_1	2675	+	2	332	1981	1650	1.0628	0.311701	1
PB.1039.2	PB.1039.2_ORF_1	3980	+	2	329	1921	1593	1.0332	0.324454	1
PB.1039.3	PB.1039.3_ORF_1	2454	+	1	289	1806	1518	1.027	0.336245	1
PB.1039.4	PB.1039.4_ORF_1	2449	+	3	927	1757	831	1.0301	0.242148	0.998264
PB.1039.7	PB.1039.7_ORF_1	2623	+	2	257	1747	1491	1.054	0.335638	0.999999
PB.1039.9	PB.1039.9_ORF_1	2716	+	1	571	2022	1452	1.089	0.275858	0.999999
PB.1039.10	PB.1039.10_ORF_1	2321	+	2	176	1627	1452	1.089	0.275858	0.999999
PB.1039.11	PB.1039.11_ORF_1	2273	+	2	128	1579	1452	1.089	0.275858	0.999999
PB.1039.12	PB.1039.12_ORF_1	2279	+	2	134	1585	1452	1.089	0.275858	0.999999
PB.1040.1	PB.1040.1_ORF_1	3237	+	1	13	2526	2514	1.2856	0.442938	1
PB.1040.3	PB.1040.3_ORF_1	2335	+	3	1398	1952	555	1.1787	0.438627	0.993157
PB.1041.1	PB.1041.1_ORF_2	566	+	1	442	564	123	0.8176	-0.368681	0.00272578
PB.1042.1	PB.1042.1_ORF_1	6415	+	3	477	2660	2184	1.2946	0.556258	1
PB.1043.1	PB.1043.1_ORF_1	5029	+	2	1385	3292	1908	1.1832	0.608492	1
PB.1043.2	PB.1043.2_ORF_1	3377	+	3	1362	2321	960	1.0166	0.469545	0.999886
PB.1043.3	PB.1043.3_ORF_1	4287	+	1	1336	3216	1881	1.1832	0.631835	1
PB.1043.4	PB.1043.4_ORF_1	4259	+	2	1244	3118	1875	1.1832	0.620255	1
PB.1044.1	PB.1044.1_ORF_5	2079	+	3	762	869	108	1.1053	-0.14857	0.0213399
PB.1046.1	PB.1046.1_ORF_1	737	+	3	27	464	438	0.9683	0.202186	0.831484
PB.1046.2	PB.1046.2_ORF_1	1137	+	2	599	871	273	1.0326	0.12409	0.371918
PB.1049.1	PB.1049.1_ORF_1	1507	+	2	119	778	660	1.1659	0.259405	0.993732
PB.1051.3	PB.1051.3_ORF_1	1806	+	3	345	1046	702	0.9472	0.115422	0.980002
PB.1051.4	PB.1051.4_ORF_1	3317	+	3	249	2558	2310	1.0172	-0.000397169	1
PB.1053.1	PB.1053.1_ORF_1	1617	+	1	382	792	411	0.4117	-0.0333389	0.108896
PB.1054.2	PB.1054.2_ORF_1	1663	+	1	145	930	786	0.6775	-0.159674	0.903825
PB.1054.3	PB.1054.3_ORF_1	2171	+	1	127	1377	1251	0.6198	-0.109162	0.99946
PB.1055.1	PB.1055.1_ORF_1	1448	+	2	53	1225	1173	1.0837	0.274879	0.999976
PB.1057.1	PB.1057.1_ORF_1	2297	+	2	32	607	576	0.6366	0.0189613	0.68982
PB.1058.1	PB.1058.1_ORF_1	3251	+	1	1255	3111	1857	1.1162	0.170281	1
PB.1058.2	PB.1058.2_ORF_1	2444	+	2	113	1141	1029	1.0265	0.166086	0.999695
PB.1059.1	PB.1059.1_ORF_1	1396	+	2	95	865	771	1.1224	0.196391	0.996926
PB.1059.4	PB.1059.4_ORF_1	1027	+	2	248	694	447	1.2078	0.312159	0.959841
PB.1060.1	PB.1060.1_ORF_1	1437	+	3	171	725	555	0.9514	0.128682	0.913921
PB.1061.4	PB.1061.4_ORF_1	5197	+	3	141	1034	894	0.8582	0.283446	0.998596
PB.1062.1	PB.1062.1_ORF_1	2859	+	2	23	2497	2475	0.9612	0.099518	1
PB.1071.1	PB.1071.1_ORF_1	4894	+	1	157	2076	1920	0.9682	0.234599	1
PB.1072.2	PB.1072.2_ORF_1	2411	+	3	477	1652	1176	0.7721	0.361093	0.999957
PB.1075.2	PB.1075.2_ORF_1	2353	+	2	14	874	861	1.0771	0.222749	0.998819
PB.1075.4	PB.1075.4_ORF_3	1868	+	3	354	467	114	0.8493	0.334506	0.154734
PB.1076.1	PB.1076.1_ORF_1	1213	+	3	219	800	582	1.3034	0.588847	0.998749
PB.1076.2	PB.1076.2_ORF_1	1030	+	3	42	623	582	1.3034	0.588847	0.998762
PB.1076.3	PB.1076.3_ORF_1	1115	+	1	127	708	582	1.3034	0.588847	0.998756
PB.1077.1	PB.1077.1_ORF_1	1712	+	3	33	1550	1518	1.0956	0.35408	1
PB.1080.2	PB.1080.2_ORF_1	3445	+	1	415	1917	1503	0.8808	0.0951515	0.999996
PB.1085.1	PB.1085.1_ORF_1	3408	+	3	27	2567	2541	1.0614	0.176168	1
PB.1085.2	PB.1085.2_ORF_1	2686	+	2	443	940	498	1.1131	0.153796	0.914205
PB.1087.1	PB.1087.1_ORF_1	1624	+	3	195	1130	936	0.7741	-0.110184	0.989585
PB.1093.1	PB.1093.1_ORF_1	2413	+	3	186	2405	2220	1.1543	0.202433	1
PB.1093.3	PB.1093.3_ORF_1	2362	+	1	136	2355	2220	1.1543	0.202433	1
PB.1093.2	PB.1093.2_ORF_1	2873	+	2	164	1696	1533	1.1676	0.206115	0.999999
PB.1093.4	PB.1093.4_ORF_1	2165	+	2	224	2164	1941	1.1021	0.209305	1
PB.1097.1	PB.1097.1_ORF_1	1955	+	2	311	1588	1278	1.1753	0.507727	0.999999
PB.1101.1	PB.1101.1_ORF_1	2642	+	2	458	2614	2157	0.8825	0.0747038	1
PB.1101.3	PB.1101.3_ORF_1	3505	+	2	95	3478	3384	0.937	0.115971	1
PB.1102.1	PB.1102.1_ORF_1	1270	+	1	25	702	678	1.1928	0.200943	0.993428
PB.1102.2	PB.1102.2_ORF_2	1212	+	2	38	229	192	1.1414	0.409194	0.661686
PB.1103.2	PB.1103.2_ORF_1	4297	+	2	107	676	570	1.087	0.217589	0.967087
PB.1104.6	PB.1104.6_ORF_1	4001	+	3	447	2750	2304	1.1176	0.214605	1
PB.1104.5	PB.1104.5_ORF_1	4095	+	1	448	2844	2397	1.1176	0.208027	1
PB.1104.29	PB.1104.29_ORF_1	3272	+	3	447	2444	1998	1.0578	0.223714	1
PB.1106.1	PB.1106.1_ORF_1	1466	+	2	56	691	636	1.193	0.346497	0.9956
PB.1106.2	PB.1106.2_ORF_1	1463	+	1	73	696	624	1.1732	0.357954	0.994978
PB.1111.1	PB.1111.1_ORF_1	4731	+	3	147	1790	1644	0.7808	0.208826	0.999999
PB.1112.1	PB.1112.1_ORF_1	3578	+	1	274	3252	2979	1.2483	0.311603	1
PB.1112.2	PB.1112.2_ORF_1	1776	+	1	310	627	318	0.9252	0.0878513	0.343956
PB.1112.6	PB.1112.6_ORF_1	3686	+	2	269	1975	1707	1.1281	0.247213	1
PB.1112.5	PB.1112.5_ORF_1	3668	+	2	269	3340	3072	1.2997	0.311507	1
PB.1112.10	PB.1112.10_ORF_1	4169	+	2	1823	3844	2022	1.3095	0.346916	1
PB.1115.1	PB.1115.1_ORF_14	3264	+	2	374	427	54	1.2662	0.202715	0.140834
PB.1117.1	PB.1117.1_ORF_6	3778	+	3	216	389	174	1.2352	0.446797	0.706878
PB.1121.4	PB.1121.4_ORF_1	479	+	2	65	478	414	0.9528	0.0733556	0.624011
PB.1126.2	PB.1126.2_ORF_1	2208	+	2	230	1723	1494	0.8964	0.126326	0.999997
PB.1126.3	PB.1126.3_ORF_1	2463	+	1	223	1713	1491	0.8645	0.111905	0.999996
PB.1133.1	PB.1133.1_ORF_6	2511	+	1	1363	1491	129	0.8818	-0.00133432	0.0295601
PB.1134.1	PB.1134.1_ORF_1	1914	+	2	140	1741	1602	1.231	0.3995	1
PB.1137.1	PB.1137.1_ORF_1	2620	+	2	140	787	648	0.8618	0.255316	0.978069
PB.1148.1	PB.1148.1_ORF_1	3136	+	1	394	2748	2355	1.1103	0.266268	1
PB.1154.1	PB.1154.1_ORF_1	1558	+	2	1016	1465	450	0.8326	0.12916	0.684492
PB.1153.1	PB.1153.1_ORF_11	2898	+	2	638	700	63	1.147	0.0835824	0.0561759
PB.1153.2	PB.1153.2_ORF_3	1089	+	1	418	528	111	0.9557	0.382957	0.263471
PB.1158.1	PB.1158.1_ORF_1	3489	+	2	683	2062	1380	1.1889	0.473104	0.999999
PB.1164.1	PB.1164.1_ORF_5	573	+	1	121	222	102	1.2836	0.154719	0.20504
PB.1181.3	PB.1181.3_ORF_1	1722	+	2	191	583	393	1.2128	0.369344	0.947644
PB.1187.1	PB.1187.1_ORF_1	2938	+	3	609	1418	810	0.8113	0.164919	0.992385
PB.1187.2	PB.1187.2_ORF_1	2528	+	1	199	1008	810	0.8113	0.168026	0.992691
PB.1187.5	PB.1187.5_ORF_1	2976	+	2	257	2974	2718	0.8075	0.169849	1
PB.1187.6	PB.1187.6_ORF_1	391	+	2	278	391	114	0.4754	-0.212224	0.00197825
PB.1188.1	PB.1188.1_ORF_1	3159	+	3	453	3158	2706	0.8075	0.176256	1
PB.1189.2	PB.1189.2_ORF_2	304	+	3	6	113	108	0.6226	-0.209066	0.00314329
PB.1189.1	PB.1189.1_ORF_1	1511	+	2	2	1510	1509	1.0536	0.275799	0.999999
PB.1190.1	PB.1190.1_ORF_1	1899	+	1	112	1479	1368	0.8955	0.0886583	0.999983
PB.1192.3	PB.1192.3_ORF_1	1422	+	2	134	640	507	0.8406	-0.0317697	0.615542
PB.1192.2	PB.1192.2_ORF_1	1581	+	1	220	1134	915	0.777	0.0423127	0.994816
PB.1193.3	PB.1193.3_ORF_1	3734	+	3	153	1757	1605	1.0646	0.255101	1
PB.1194.2	PB.1194.2_ORF_1	2990	+	3	558	2066	1509	0.7815	0.222133	0.999998
PB.1194.4	PB.1194.4_ORF_1	2856	+	1	46	1932	1887	0.9176	0.27596	1
PB.1194.3	PB.1194.3_ORF_1	2956	+	2	173	2032	1860	0.9134	0.271379	1
PB.1195.2	PB.1195.2_ORF_1	3327	+	3	78	3083	3006	1.16	0.41179	1
PB.1196.1	PB.1196.1_ORF_1	1237	+	3	36	815	780	0.8382	0.171629	0.991516
PB.1196.2	PB.1196.2_ORF_1	2073	+	1	508	1263	756	0.863	0.148437	0.987769
PB.1196.3	PB.1196.3_ORF_1	1619	+	3	30	809	780	0.8382	0.171629	0.991338
PB.1197.1	PB.1197.1_ORF_1	4852	+	2	14	538	525	1.1051	0.353084	0.976596
PB.1199.1	PB.1199.1_ORF_1	1415	+	1	91	1104	1014	1.1414	0.34875	0.999924
PB.1200.1	PB.1200.1_ORF_1	2616	+	1	298	1788	1491	0.8414	0.313144	0.999999
PB.1200.4	PB.1200.4_ORF_1	2690	+	1	373	1863	1491	0.8414	0.313144	0.999999
PB.1201.2	PB.1201.2_ORF_1	1177	+	3	120	776	657	1.0067	0.508104	0.997554
PB.1201.3	PB.1201.3_ORF_1	1285	+	3	96	572	477	1.0508	0.372452	0.965111
PB.1202.6	PB.1202.6_ORF_1	2896	+	3	315	1490	1176	1.1274	0.303461	0.999981
PB.1204.2	PB.1204.2_ORF_1	2116	+	2	20	604	585	0.9259	0.177183	0.946206
PB.1205.1	PB.1205.1_ORF_1	2639	+	3	660	2639	1980	0.8385	0.171445	1
PB.1209.1	PB.1209.1_ORF_1	1110	+	1	352	1062	711	1.0854	0.173465	0.992304
PB.1215.1	PB.1215.1_ORF_1	1081	+	1	583	1080	498	1.1257	0.189416	0.937829
PB.1218.1	PB.1218.1_ORF_1	2837	+	3	513	1322	810	0.8347	0.146115	0.992171
PB.1220.2	PB.1220.2_ORF_1	5350	+	3	78	896	819	1.1077	0.253805	0.99834
PB.1222.1	PB.1222.1_ORF_1	2967	+	3	24	2717	2694	1.0498	0.186054	1
PB.1222.2	PB.1222.2_ORF_1	2881	+	3	780	2630	1851	1.0997	0.191051	1
PB.1222.4	PB.1222.4_ORF_1	2748	+	2	647	2497	1851	1.0997	0.191051	1
PB.1227.1	PB.1227.1_ORF_1	2430	+	3	459	1274	816	1.1304	0.344169	0.999218
PB.1231.1	PB.1231.1_ORF_1	2760	+	3	201	1016	816	1.046	0.164126	0.996831
PB.1237.1	PB.1237.1_ORF_12	2083	+	3	153	203	51	0.9924	0.190314	0.0575259
PB.1241.1	PB.1241.1_ORF_1	2009	+	3	165	392	228	0.9765	0.100909	0.196342
PB.1242.2	PB.1242.2_ORF_1	2267	+	3	303	2267	1965	0.8385	0.171617	1
PB.1243.1	PB.1243.1_ORF_1	1402	+	3	264	1400	1137	0.9052	0.23443	0.999914
PB.1244.1	PB.1244.1_ORF_1	5166	+	1	226	3546	3321	1.2848	0.332316	1
PB.1244.2	PB.1244.2_ORF_1	1729	+	3	348	596	249	0.9865	0.134066	0.284277
PB.1244.3	PB.1244.3_ORF_1	4970	+	3	240	3347	3108	1.265	0.33538	1
PB.1244.8	PB.1244.8_ORF_1	5690	+	1	391	3846	3456	1.0611	0.269932	1
PB.1244.9	PB.1244.9_ORF_1	4033	+	1	349	3699	3351	1.0935	0.274772	1
PB.1246.1	PB.1246.1_ORF_1	3516	+	1	367	2589	2223	0.9174	0.290145	1
PB.1246.2	PB.1246.2_ORF_1	3521	+	2	317	2491	2175	1.0415	0.286715	1
PB.1246.5	PB.1246.5_ORF_1	2411	+	3	18	1379	1362	1.1949	0.292556	0.999998
PB.1251.1	PB.1251.1_ORF_1	2841	+	3	189	1316	1128	0.9766	0.35191	0.99996
PB.1251.5	PB.1251.5_ORF_4	3605	+	3	48	248	201	1.1168	0.471886	0.718277
PB.1251.9	PB.1251.9_ORF_1	1308	+	3	348	1070	723	1.2349	0.491199	0.999405
PB.1251.8	PB.1251.8_ORF_1	1316	+	2	143	1078	936	1.028	0.444729	0.999851
PB.1251.12	PB.1251.12_ORF_1	1627	+	1	250	1182	933	0.9325	0.443784	0.999781
PB.1251.13	PB.1251.13_ORF_1	1500	+	3	348	1067	720	1.2294	0.490168	0.999362
PB.1254.1	PB.1254.1_ORF_1	1969	+	1	727	1968	1242	0.8385	0.179077	0.999952
PB.1254.2	PB.1254.2_ORF_1	2388	+	2	422	2386	1965	0.8385	0.171348	1
PB.1254.3	PB.1254.3_ORF_1	1507	+	1	271	1506	1236	0.8385	0.173273	0.999948
PB.1255.1	PB.1255.1_ORF_4	1623	+	1	517	627	111	0.9557	0.382957	0.257829
PB.1255.2	PB.1255.2_ORF_1	879	+	1	31	177	147	1.136	0.0484549	0.116907
PB.1259.1	PB.1259.1_ORF_1	1337	+	1	55	1182	1128	0.8027	0.149108	0.999773
PB.1261.1	PB.1261.1_ORF_1	515	+	2	278	388	111	0.5026	-0.0548029	0.00540565
PB.1262.1	PB.1262.1_ORF_1	561	+	2	53	445	393	1.2228	0.63875	0.990329
PB.1263.1	PB.1263.1_ORF_1	1081	+	2	32	343	312	1.04	0.569366	0.933576
PB.1264.1	PB.1264.1_ORF_1	2221	+	1	43	423	381	1.3215	0.797866	0.996696
PB.1267.8	PB.1267.8_ORF_1	4390	+	3	477	2705	2229	1.0318	0.39572	1
PB.1267.16	PB.1267.16_ORF_1	3788	+	3	234	2462	2229	1.0318	0.39572	1
PB.1268.2	PB.1268.2_ORF_1	1988	+	2	491	1765	1275	1.1001	0.202637	0.999988
PB.1269.1	PB.1269.1_ORF_1	2829	+	1	223	2352	2130	0.7227	0.148164	1
PB.1274.2	PB.1274.2_ORF_1	2301	+	1	64	1776	1713	1.0687	0.173306	1
PB.1275.1	PB.1275.1_ORF_1	1424	+	2	626	1339	714	1.015	0.453833	0.998229
PB.1275.2	PB.1275.2_ORF_1	2113	+	1	343	1572	1230	1.092	0.42657	0.999995
PB.1276.1	PB.1276.1_ORF_1	3435	+	1	358	1164	807	1.1564	0.443212	0.999542
PB.1277.1	PB.1277.1_ORF_1	1739	+	3	207	1004	798	0.9765	0.284114	0.997749
PB.1277.2	PB.1277.2_ORF_1	2057	+	3	198	941	744	1.0669	0.252374	0.996285
PB.1278.2	PB.1278.2_ORF_1	1422	+	3	129	1286	1158	0.6902	0.0688238	0.999609
PB.1279.1	PB.1279.1_ORF_1	479	+	1	64	327	264	1.0487	0.33908	0.683848
PB.1279.3	PB.1279.3_ORF_1	1461	+	2	455	718	264	1.0487	0.33908	0.672093
PB.1281.1	PB.1281.1_ORF_1	2355	+	2	92	2143	2052	1.106	0.314574	1
PB.1281.2	PB.1281.2_ORF_1	1576	+	1	85	846	762	0.979	0.189984	0.994164
PB.1282.2	PB.1282.2_ORF_1	4580	+	1	52	4359	4308	0.7172	0.150758	1
PB.1282.3	PB.1282.3_ORF_1	4640	+	1	34	4419	4386	0.7226	0.151309	1
PB.1284.1	PB.1284.1_ORF_1	2483	+	1	70	1980	1911	0.9595	0.27202	1
PB.1284.2	PB.1284.2_ORF_1	2727	+	2	29	2185	2157	0.8815	0.254022	1
PB.1285.1	PB.1285.1_ORF_1	2123	+	2	179	1801	1623	0.7748	0.277484	1
PB.1286.1	PB.1286.1_ORF_1	3947	+	3	81	1133	1053	1.1198	0.334921	0.999934
PB.1288.1	PB.1288.1_ORF_1	2058	+	2	143	508	366	1.1261	0.420835	0.930151
PB.1288.3	PB.1288.3_ORF_1	1094	+	1	25	378	354	0.9791	0.279823	0.758629
PB.1288.2	PB.1288.2_ORF_1	1265	+	1	136	549	414	1.0481	0.356464	0.92484
PB.1288.5	PB.1288.5_ORF_1	3998	+	1	136	489	354	1.0032	0.428132	0.877504
PB.1288.8	PB.1288.8_ORF_1	2728	+	3	33	374	342	1.0647	0.282387	0.774163
PB.1288.15	PB.1288.15_ORF_1	739	+	2	143	460	318	1.072	0.226101	0.680513
PB.1289.1	PB.1289.1_ORF_1	3123	+	2	176	1033	858	0.9936	0.299391	0.998932
PB.1291.2	PB.1291.2_ORF_1	4286	+	3	39	2363	2325	0.8899	0.204507	1
PB.1292.1	PB.1292.1_ORF_1	2249	+	3	147	1289	1143	1.19	0.419043	0.99999
PB.1293.1	PB.1293.1_ORF_1	2793	+	3	915	2324	1410	1.191	0.334687	0.999999
PB.1293.2	PB.1293.2_ORF_1	2811	+	1	970	2352	1383	1.1848	0.327504	0.999999
PB.1294.1	PB.1294.1_ORF_1	3042	+	2	203	1564	1362	1.2544	0.259892	0.999998
PB.1295.1	PB.1295.1_ORF_1	1306	+	3	384	623	240	0.7869	0.131062	0.153537
PB.1296.1	PB.1296.1_ORF_3	2136	+	1	868	1140	273	1.0792	0.345641	0.716324
PB.1298.2	PB.1298.2_ORF_1	3588	+	3	369	3161	2793	0.9854	0.312986	1
PB.1299.1	PB.1299.1_ORF_1	2010	+	3	192	875	684	0.861	0.269902	0.98687
PB.1300.2	PB.1300.2_ORF_1	802	+	2	164	751	588	0.8871	0.231903	0.959736
PB.1301.1	PB.1301.1_ORF_1	1231	+	2	347	1045	699	1.035	0.291929	0.99485
PB.1301.3	PB.1301.3_ORF_1	1337	+	1	61	1155	1095	1.1353	0.354207	0.99997
PB.1302.1	PB.1302.1_ORF_1	3739	+	3	426	2078	1653	0.8207	0.207532	1
PB.1303.1	PB.1303.1_ORF_1	1281	+	1	31	1164	1134	1.209	0.500864	0.999994
PB.1305.1	PB.1305.1_ORF_1	4545	+	2	137	3850	3714	0.9387	0.30177	1
PB.1306.1	PB.1306.1_ORF_1	3921	+	2	416	2866	2451	1.198	0.424486	1
PB.1306.2	PB.1306.2_ORF_1	1792	+	1	382	1071	690	1.2636	0.475134	0.999118
PB.1306.4	PB.1306.4_ORF_1	3486	+	1	325	2766	2442	1.2178	0.426938	1
PB.1306.3	PB.1306.3_ORF_1	3759	+	1	589	3039	2451	1.198	0.424486	1
PB.1306.11	PB.1306.11_ORF_1	3540	+	2	416	2821	2406	1.2448	0.427365	1
PB.1307.1	PB.1307.1_ORF_1	1326	+	1	175	1266	1092	0.8639	0.277552	0.999874
PB.1307.2	PB.1307.2_ORF_1	3571	+	2	176	2026	1851	0.9615	0.223348	1
PB.1308.3	PB.1308.3_ORF_1	1971	+	2	509	1735	1227	1.1749	0.470055	0.999997
PB.1308.4	PB.1308.4_ORF_1	1719	+	2	65	1483	1419	1.1706	0.466521	1
PB.1309.1	PB.1309.1_ORF_1	925	+	2	23	817	795	0.8922	0.351747	0.998025
PB.1310.4	PB.1310.4_ORF_1	3853	+	2	389	3550	3162	1.0121	0.226705	1
PB.1312.1	PB.1312.1_ORF_1	3056	+	1	85	1182	1098	1.1823	0.462772	0.999986
PB.1313.1	PB.1313.1_ORF_1	1875	+	3	171	1796	1626	0.9741	0.295662	1
PB.1313.2	PB.1313.2_ORF_1	2640	+	3	159	1745	1587	0.9741	0.29341	1
PB.1315.3	PB.1315.3_ORF_1	3235	+	3	789	2183	1395	1.2694	0.564183	1
PB.1316.1	PB.1316.1_ORF_1	1221	+	2	17	820	804	1.2431	0.348789	0.999448
PB.1317.1	PB.1317.1_ORF_1	2785	+	2	137	1822	1686	0.9718	0.242789	1
PB.1317.3	PB.1317.3_ORF_1	2600	+	2	137	1822	1686	0.9718	0.242789	1
PB.1317.2	PB.1317.2_ORF_1	2688	+	1	712	1725	1014	1.1211	0.238958	0.999831
PB.1317.4	PB.1317.4_ORF_1	2772	+	1	133	1818	1686	0.9718	0.242789	1
PB.1318.1	PB.1318.1_ORF_9	2172	+	1	907	957	51	0.7508	0.333027	0.0590798
PB.1318.2	PB.1318.2_ORF_8	2079	+	1	817	867	51	0.7508	0.333027	0.059364
PB.1318.3	PB.1318.3_ORF_5	1566	+	3	309	359	51	0.7508	0.333027	0.0609542
PB.1319.1	PB.1319.1_ORF_1	1756	+	2	500	925	426	0.9432	0.0573204	0.608365
PB.1320.1	PB.1320.1_ORF_1	668	+	1	130	423	294	1.1773	0.197237	0.663592
PB.1321.1	PB.1321.1_ORF_1	571	+	3	102	419	318	1.1615	0.343396	0.856392
PB.1322.1	PB.1322.1_ORF_1	443	+	2	74	346	273	1.2936	0.634952	0.971078
PB.1322.3	PB.1322.3_ORF_1	554	+	3	186	458	273	1.2936	0.634952	0.970907
PB.1322.2	PB.1322.2_ORF_1	975	+	1	607	879	273	1.2936	0.634952	0.970248
PB.1323.1	PB.1323.1_ORF_1	1138	+	3	183	494	312	1.2993	0.683089	0.985568
PB.1325.2	PB.1325.2_ORF_1	575	+	3	192	488	297	1.2378	0.559137	0.957818
PB.1324.1	PB.1324.1_ORF_1	823	+	3	183	626	444	1.1407	0.508166	0.983852
PB.1324.2	PB.1324.2_ORF_2	580	+	1	100	384	285	1.2328	0.695761	0.978118
PB.1324.3	PB.1324.3_ORF_3	755	+	3	90	251	162	1.2459	0.719657	0.931147
PB.1326.1	PB.1326.1_ORF_1	2073	+	3	288	1037	750	0.8435	0.143159	0.985587
PB.1327.2	PB.1327.2_ORF_1	972	+	1	40	450	411	1.1655	0.318122	0.934901
PB.1327.1	PB.1327.1_ORF_1	1492	+	2	632	964	333	0.873	0.156274	0.443477
PB.1327.3	PB.1327.3_ORF_2	3014	+	1	25	186	162	1.1524	0.267239	0.357295
PB.1328.1	PB.1328.1_ORF_1	1830	+	2	50	1222	1173	1.03	0.218959	0.999958
PB.1329.1	PB.1329.1_ORF_1	4513	+	3	576	3704	3129	1.2757	0.391305	1
PB.1330.1	PB.1330.1_ORF_1	2297	+	2	47	2149	2103	1.1956	0.393658	1
PB.1334.6	PB.1334.6_ORF_1	2098	+	2	167	1060	894	0.7252	0.236021	0.997504
PB.1334.2	PB.1334.2_ORF_1	4414	+	1	58	3618	3561	1.0665	0.333998	1
PB.1334.1	PB.1334.1_ORF_1	5751	+	3	465	4955	4491	0.9874	0.380208	1
PB.1335.5	PB.1335.5_ORF_1	1352	+	3	231	938	708	0.7502	0.253606	0.984379
PB.1335.6	PB.1335.6_ORF_1	1134	+	1	31	720	690	0.7659	0.267414	0.983566
PB.1336.1	PB.1336.1_ORF_1	2037	+	1	76	1050	975	1.089	0.374562	0.999876
PB.1337.3	PB.1337.3_ORF_1	1380	+	2	860	1213	354	0.552	0.0826394	0.176629
PB.1337.4	PB.1337.4_ORF_1	1329	+	2	722	1162	441	0.6649	0.121719	0.515773
PB.1337.5	PB.1337.5_ORF_1	1223	+	2	704	1057	354	0.552	0.0826394	0.177885
PB.1338.1	PB.1338.1_ORF_1	1178	+	2	122	733	612	1.1071	0.495121	0.996905
PB.1339.2	PB.1339.2_ORF_2	656	+	3	36	152	117	0.9653	-0.0220918	0.0335047
PB.1339.3	PB.1339.3_ORF_2	576	+	2	221	373	153	1.0638	-0.0445949	0.0599822
PB.1339.4	PB.1339.4_ORF_1	344	+	3	36	290	255	0.5094	0.081628	0.0604759
PB.1341.1	PB.1341.1_ORF_1	3171	+	2	95	841	747	1.1872	0.560325	0.999609
PB.1341.3	PB.1341.3_ORF_1	1984	+	2	230	706	477	1.1737	0.491985	0.988235
PB.1341.5	PB.1341.5_ORF_1	3415	+	3	69	812	744	1.2196	0.569658	0.999654
PB.1341.6	PB.1341.6_ORF_1	2176	+	3	78	824	747	1.1692	0.594935	0.999681
PB.1341.8	PB.1341.8_ORF_1	2027	+	3	84	638	555	1.1918	0.469137	0.994647
PB.1341.16	PB.1341.16_ORF_1	1259	+	3	81	845	765	1.1713	0.578616	0.999728
PB.1342.1	PB.1342.1_ORF_1	1494	+	1	295	747	453	0.8687	0.347841	0.905768
PB.1342.5	PB.1342.5_ORF_1	1767	+	2	314	1021	708	1.0959	0.322662	0.996768
PB.1342.7	PB.1342.7_ORF_1	1457	+	2	350	730	381	0.883	0.376649	0.843386
PB.1342.8	PB.1342.8_ORF_1	1548	+	1	163	822	660	1.0493	0.361524	0.994941
PB.1342.9	PB.1342.9_ORF_1	1649	+	1	163	924	762	0.9784	0.318316	0.997297
PB.1342.10	PB.1342.10_ORF_1	1577	+	1	196	852	657	1.0045	0.325086	0.992391
PB.1343.1	PB.1343.1_ORF_1	3973	+	3	159	3422	3264	1.0036	0.202888	1
PB.1343.2	PB.1343.2_ORF_1	3883	+	1	88	3294	3207	1.0607	0.198829	1
PB.1343.3	PB.1343.3_ORF_1	3458	+	1	124	3108	2985	1.0776	0.185387	1
PB.1343.5	PB.1343.5_ORF_1	3342	+	1	43	2994	2952	1.0776	0.189157	1
PB.1343.14	PB.1343.14_ORF_5	1539	+	3	822	989	168	1.0266	0.36662	0.43298
PB.1344.1	PB.1344.1_ORF_1	1106	+	3	96	935	840	0.852	0.241573	0.997299
PB.1344.3	PB.1344.3_ORF_1	1271	+	1	484	1098	615	0.7544	0.175203	0.933767
PB.1347.1	PB.1347.1_ORF_1	1951	+	1	229	1497	1269	1.1403	0.359996	0.999996
PB.1348.1	PB.1348.1_ORF_1	5726	+	2	275	1783	1509	1.2606	0.59155	1
PB.1349.9	PB.1349.9_ORF_1	6580	+	1	187	3867	3681	0.902	0.226075	1
PB.1349.10	PB.1349.10_ORF_1	6493	+	1	985	3780	2796	0.9506	0.273878	1
PB.1351.3	PB.1351.3_ORF_1	3048	+	3	318	2513	2196	1.3415	0.455807	1
PB.1351.5	PB.1351.5_ORF_1	1921	+	2	131	1387	1257	1.3041	0.511368	0.999999
PB.1352.1	PB.1352.1_ORF_1	1219	+	1	253	831	579	1.208	0.511265	0.997126
PB.1353.1	PB.1353.1_ORF_1	3223	+	3	63	2258	2196	1.0856	0.412692	1
PB.1354.1	PB.1354.1_ORF_1	3149	+	1	175	1395	1221	1.0495	0.231123	0.999977
PB.1355.2	PB.1355.2_ORF_1	2519	+	3	186	1937	1752	1.088	0.335922	1
PB.1355.3	PB.1355.3_ORF_1	3477	+	3	222	1973	1752	1.088	0.335922	1
PB.1355.4	PB.1355.4_ORF_1	3123	+	3	195	1619	1425	1.1226	0.343435	0.999999
PB.1355.9	PB.1355.9_ORF_1	2387	+	2	221	1918	1698	1.088	0.337992	1
PB.1356.1	PB.1356.1_ORF_1	777	+	3	72	311	240	1.0246	0.308244	0.553905
PB.1357.1	PB.1357.1_ORF_1	1740	+	2	197	1669	1473	1.1	0.3601	1
PB.1357.3	PB.1357.3_ORF_1	1179	+	3	192	1082	891	0.9437	0.308828	0.999256
PB.1357.2	PB.1357.2_ORF_1	1635	+	3	345	1526	1182	0.8858	0.233422	0.999943
PB.1357.4	PB.1357.4_ORF_1	1580	+	1	190	1152	963	0.8607	0.258577	0.999386
PB.1357.6	PB.1357.6_ORF_1	1809	+	2	827	1711	885	1.0833	0.297287	0.999454
PB.1359.2	PB.1359.2_ORF_1	2981	+	1	121	2709	2589	0.8438	0.273076	1
PB.1359.3	PB.1359.3_ORF_1	2826	+	1	109	2553	2445	0.819	0.2728	1
PB.1359.4	PB.1359.4_ORF_1	2877	+	1	88	2604	2517	0.819	0.269793	1
PB.1359.5	PB.1359.5_ORF_2	1815	+	2	887	1150	264	1.1358	0.150841	0.464116
PB.1360.1	PB.1360.1_ORF_1	1720	+	2	95	733	639	1.3036	0.618841	0.999433
PB.1360.2	PB.1360.2_ORF_1	1797	+	1	94	810	717	1.2993	0.611965	0.999748
PB.1360.3	PB.1360.3_ORF_1	1666	+	2	32	679	648	1.2694	0.542476	0.999087
PB.1361.1	PB.1361.1_ORF_1	1507	+	1	103	720	618	1.0527	0.424215	0.994547
PB.1361.2	PB.1361.2_ORF_1	1442	+	1	103	654	552	1.1307	0.429157	0.991592
PB.1362.1	PB.1362.1_ORF_1	1205	+	2	134	634	501	0.7524	0.134906	0.754514
PB.1363.1	PB.1363.1_ORF_1	386	+	3	39	317	279	1.0157	0.367936	0.732192
PB.1364.1	PB.1364.1_ORF_1	752	+	2	377	721	345	1.1441	0.364765	0.895433
PB.1364.2	PB.1364.2_ORF_1	498	+	3	54	467	414	1.2547	0.373466	0.966671
PB.1365.1	PB.1365.1_ORF_1	3131	+	2	89	2368	2280	1.185	0.475192	1
PB.1366.1	PB.1366.1_ORF_1	1156	+	2	728	964	237	0.8527	-0.0345203	0.0751297
PB.1367.1	PB.1367.1_ORF_1	1501	+	1	217	1377	1161	1.1124	0.419141	0.999989
PB.1367.2	PB.1367.2_ORF_1	2570	+	1	1783	2448	666	1.2297	0.502367	0.998853
PB.1370.1	PB.1370.1_ORF_1	2290	+	3	138	1748	1611	1.0385	0.348503	1
PB.1371.2	PB.1371.2_ORF_1	2785	+	2	1016	2209	1194	0.6148	0.305648	0.999913
PB.1371.3	PB.1371.3_ORF_1	3476	+	2	896	2902	2007	0.7589	0.297764	1
PB.1372.2	PB.1372.2_ORF_1	1294	+	3	417	1001	585	1.083	0.282372	0.983572
PB.1372.1	PB.1372.1_ORF_1	1374	+	2	116	1081	966	1.039	0.301303	0.999755
PB.1373.1	PB.1373.1_ORF_1	2151	+	3	303	1802	1500	0.8108	0.424411	0.999999
PB.1374.1	PB.1374.1_ORF_1	3964	+	1	256	2580	2325	1.1863	0.451933	1
PB.1375.1	PB.1375.1_ORF_1	1253	+	2	137	1198	1062	1.3027	0.483797	0.999989
PB.1375.2	PB.1375.2_ORF_1	1224	+	1	109	1170	1062	1.3027	0.483797	0.999989
PB.1375.3	PB.1375.3_ORF_1	1277	+	1	160	1221	1062	1.3027	0.483797	0.999989
PB.1375.4	PB.1375.4_ORF_1	1248	+	2	131	1192	1062	1.3027	0.483797	0.999989
PB.1376.1	PB.1376.1_ORF_1	4149	+	3	900	3608	2709	0.9148	0.320714	1
PB.1376.2	PB.1376.2_ORF_1	3321	+	3	171	2780	2610	0.7375	0.310982	1
PB.1376.4	PB.1376.4_ORF_1	3407	+	2	158	2866	2709	0.9148	0.320714	1
PB.1376.6	PB.1376.6_ORF_1	3090	+	2	158	2548	2391	0.6959	0.321888	1
PB.1376.7	PB.1376.7_ORF_1	3832	+	3	171	3290	3120	0.9142	0.306249	1
PB.1376.8	PB.1376.8_ORF_1	3512	+	3	126	1691	1566	0.7071	0.324273	0.999999
PB.1376.11	PB.1376.11_ORF_1	1965	+	2	122	1423	1302	1.101	0.31301	0.999996
PB.1381.1	PB.1381.1_ORF_1	2406	+	2	32	1744	1713	0.855	0.267892	1
PB.1381.3	PB.1381.3_ORF_1	2435	+	2	599	1777	1179	0.8474	0.260136	0.99994
PB.1381.4	PB.1381.4_ORF_6	1916	+	1	1174	1272	99	1.2688	0.582151	0.746583
PB.1382.2	PB.1382.2_ORF_1	2569	+	2	1142	2362	1221	1.0401	0.151668	0.999963
PB.1382.3	PB.1382.3_ORF_1	2857	+	1	403	2655	2253	1.1071	0.208514	1
PB.1382.7	PB.1382.7_ORF_1	2624	+	3	204	2423	2220	1.1071	0.205036	1
PB.1382.6	PB.1382.6_ORF_1	3047	+	3	1626	2846	1221	1.0401	0.151668	0.999962
PB.1382.5	PB.1382.5_ORF_1	3156	+	1	1735	2955	1221	1.0401	0.151668	0.999961
PB.1382.9	PB.1382.9_ORF_1	2688	+	2	236	2488	2253	1.1071	0.208514	1
PB.1382.8	PB.1382.8_ORF_1	2713	+	3	261	2513	2253	1.1071	0.208514	1
PB.1382.10	PB.1382.10_ORF_1	2602	+	1	211	2403	2193	1.1071	0.219558	1
PB.1383.1	PB.1383.1_ORF_1	2095	+	2	170	1366	1197	1.1612	0.154423	0.999969
PB.1383.4	PB.1383.4_ORF_1	1538	+	2	161	1255	1095	1.0675	0.142328	0.999861
PB.1383.3	PB.1383.3_ORF_1	1572	+	2	92	1288	1197	1.1612	0.154423	0.99997
PB.1385.1	PB.1385.1_ORF_2	182	+	2	125	181	57	1.0765	0.153948	0.0720455
PB.1385.2	PB.1385.2_ORF_1	787	+	1	91	786	696	1.0721	0.084778	0.984097
PB.1386.4	PB.1386.4_ORF_1	3679	+	3	261	1556	1296	1.2205	0.439516	0.999998
PB.1386.6	PB.1386.6_ORF_1	5637	+	2	230	1342	1113	1.1751	0.348851	0.999972
PB.1386.12	PB.1386.12_ORF_1	5178	+	1	193	1488	1296	1.2205	0.439516	0.999998
PB.1387.1	PB.1387.1_ORF_1	1059	+	1	166	825	660	0.9361	0.278978	0.988076
PB.1388.3	PB.1388.3_ORF_1	2805	+	1	13	1167	1155	0.9936	0.162681	0.999913
PB.1388.2	PB.1388.2_ORF_1	2929	+	3	36	1568	1533	1.1038	0.143218	0.999999
PB.1388.4	PB.1388.4_ORF_1	2957	+	1	37	1881	1845	1.0901	0.139685	1
PB.1389.1	PB.1389.1_ORF_1	4031	+	3	213	2942	2730	1.1837	0.512166	1
PB.1389.5	PB.1389.5_ORF_1	4204	+	3	156	3116	2961	1.1837	0.52261	1
PB.1389.7	PB.1389.7_ORF_1	4109	+	2	86	3022	2937	1.1639	0.515946	1
PB.1389.10	PB.1389.10_ORF_1	4094	+	2	128	3007	2880	1.1837	0.518976	1
PB.1389.9	PB.1389.9_ORF_1	4124	+	2	128	3037	2910	1.1837	0.516186	1
PB.1389.23	PB.1389.23_ORF_2	1190	+	2	128	274	147	0.7564	0.305576	0.143396
PB.1390.1	PB.1390.1_ORF_1	1089	+	2	41	601	561	0.9451	0.294433	0.968714
PB.1391.3	PB.1391.3_ORF_1	3526	+	1	46	1851	1806	1.2622	0.415832	1
PB.1392.1	PB.1392.1_ORF_1	573	+	1	64	441	378	1.2772	0.538828	0.982733
PB.1393.1	PB.1393.1_ORF_1	2556	+	1	739	2457	1719	1.2442	0.719262	1
PB.1393.4	PB.1393.4_ORF_1	3132	+	2	209	1927	1719	1.2442	0.719262	1
PB.1393.2	PB.1393.2_ORF_1	3458	+	2	209	1927	1719	1.2442	0.719262	1
PB.1393.3	PB.1393.3_ORF_1	3177	+	2	209	2203	1995	1.2556	0.683721	1
PB.1394.1	PB.1394.1_ORF_1	2953	+	1	217	2205	1989	1.0139	0.323666	1
PB.1394.2	PB.1394.2_ORF_1	3501	+	1	472	2757	2286	1.0964	0.323548	1
PB.1394.3	PB.1394.3_ORF_1	2989	+	3	252	2240	1989	1.0139	0.323666	1
PB.1394.4	PB.1394.4_ORF_1	3149	+	3	117	2402	2286	1.0964	0.323548	1
PB.1395.2	PB.1395.2_ORF_1	3452	+	1	145	1089	945	1.1599	0.424907	0.999892
PB.1395.1	PB.1395.1_ORF_1	4182	+	1	874	1818	945	1.1599	0.424907	0.999887
PB.1396.1	PB.1396.1_ORF_1	1078	+	3	24	641	618	1.2414	0.411016	0.996981
PB.1396.2	PB.1396.2_ORF_1	971	+	1	16	651	636	1.1238	0.374765	0.995422
PB.1397.1	PB.1397.1_ORF_1	2205	+	1	610	1665	1056	0.848	0.191798	0.999648
PB.1397.2	PB.1397.2_ORF_1	1882	+	3	801	1436	636	0.6387	0.0084891	0.807988
PB.1397.11	PB.1397.11_ORF_2	1670	+	2	122	580	459	1.1541	0.309469	0.955701
PB.1397.12	PB.1397.12_ORF_1	1540	+	3	126	827	702	0.9908	0.336113	0.995486
PB.1397.5	PB.1397.5_ORF_1	1873	+	3	126	1160	1035	1.12	0.37953	0.999945
PB.1397.6	PB.1397.6_ORF_1	1911	+	3	831	1466	636	0.6387	0.0084891	0.807742
PB.1397.7	PB.1397.7_ORF_1	1797	+	2	122	1084	963	1.0772	0.380335	0.999859
PB.1397.8	PB.1397.8_ORF_2	1818	+	1	127	657	531	1.1361	0.317559	0.979284
PB.1397.15	PB.1397.15_ORF_1	1966	+	3	468	1523	1056	0.848	0.191798	0.999653
PB.1397.16	PB.1397.16_ORF_1	1909	+	1	112	642	531	1.1361	0.317559	0.979183
PB.1397.17	PB.1397.17_ORF_2	1744	+	3	126	656	531	1.1361	0.317559	0.979366
PB.1397.18	PB.1397.18_ORF_1	2000	+	3	576	1292	717	1.0084	0.354955	0.99671
PB.1397.20	PB.1397.20_ORF_1	1927	+	2	503	1219	717	1.0084	0.354955	0.996723
PB.1397.21	PB.1397.21_ORF_1	1910	+	3	168	1202	1035	1.12	0.37953	0.999945
PB.1397.22	PB.1397.22_ORF_1	1801	+	3	726	1361	636	0.6387	0.0084891	0.808676
PB.1397.23	PB.1397.23_ORF_4	2036	+	1	160	342	183	1.102	0.371763	0.540408
PB.1398.1	PB.1398.1_ORF_1	4563	+	2	152	3202	3051	1.1781	0.40624	1
PB.1398.2	PB.1398.2_ORF_1	4453	+	3	180	3092	2913	1.1781	0.403595	1
PB.1398.12	PB.1398.12_ORF_1	4938	+	2	128	2959	2832	1.1022	0.399296	1
PB.1399.1	PB.1399.1_ORF_1	1346	+	1	28	990	963	0.8745	0.256816	0.999416
PB.1400.9	PB.1400.9_ORF_1	806	+	1	121	576	456	1.1196	0.366901	0.964935
PB.1400.2	PB.1400.2_ORF_1	1948	+	3	81	1718	1638	1.2322	0.417125	1
PB.1400.3	PB.1400.3_ORF_1	1914	+	2	182	1684	1503	1.2096	0.425752	1
PB.1401.3	PB.1401.3_ORF_1	561	+	1	289	486	198	0.7629	-0.006656	0.045019
PB.1401.2	PB.1401.2_ORF_1	705	+	1	433	630	198	0.7629	-0.006656	0.0446808
PB.1401.1	PB.1401.1_ORF_1	726	+	1	118	429	312	0.7112	0.0182104	0.139967
PB.1401.5	PB.1401.5_ORF_1	669	+	2	398	595	198	0.7629	-0.006656	0.0447651
PB.1401.7	PB.1401.7_ORF_2	659	+	2	197	364	168	0.9854	0.194726	0.196775
PB.1401.6	PB.1401.6_ORF_2	821	+	2	338	526	189	0.895	0.0265753	0.0749848
PB.1401.8	PB.1401.8_ORF_1	569	+	2	299	496	198	0.7629	-0.006656	0.0450002
PB.1401.9	PB.1401.9_ORF_1	469	+	1	199	396	198	0.7629	-0.006656	0.0452364
PB.1402.5	PB.1402.5_ORF_1	5921	+	2	440	2005	1566	1.0971	0.440401	1
PB.1402.9	PB.1402.9_ORF_1	3435	+	3	441	2006	1566	1.0971	0.440401	1
PB.1402.11	PB.1402.11_ORF_1	2374	+	3	225	947	723	1.1533	0.271374	0.996835
PB.1402.13	PB.1402.13_ORF_1	2358	+	2	440	2002	1563	1.173	0.441477	1
PB.1403.1	PB.1403.1_ORF_1	1443	+	1	40	777	738	1.1474	0.413988	0.998906
PB.1403.4	PB.1403.4_ORF_1	1112	+	1	34	900	867	1.1548	0.44566	0.999796
PB.1404.1	PB.1404.1_ORF_1	1963	+	1	130	1242	1113	1.0839	0.318012	0.999962
PB.1404.3	PB.1404.3_ORF_1	644	+	3	126	644	519	1.1581	0.375306	0.985404
PB.1406.1	PB.1406.1_ORF_5	762	+	1	646	708	63	1.1066	-0.257848	0.00727872
PB.1406.2	PB.1406.2_ORF_1	652	+	3	147	254	108	1.1502	0.0098035	0.0671366
PB.1405.1	PB.1405.1_ORF_1	2004	+	2	452	1225	774	0.8164	0.269237	0.994342
PB.1405.9	PB.1405.9_ORF_1	1697	+	3	336	1358	1023	1.0522	0.518047	0.999966
PB.1405.3	PB.1405.3_ORF_3	2070	+	3	1401	1730	330	1.0842	0.462058	0.908154
PB.1405.4	PB.1405.4_ORF_4	2119	+	1	1450	1779	330	1.0842	0.462058	0.90793
PB.1405.8	PB.1405.8_ORF_1	1839	+	2	287	1060	774	0.8164	0.269237	0.994393
PB.1405.10	PB.1405.10_ORF_1	1674	+	3	336	1079	744	0.8737	0.304919	0.99486
PB.1405.11	PB.1405.11_ORF_1	1609	+	3	246	1268	1023	1.0522	0.518047	0.999966
PB.1405.12	PB.1405.12_ORF_1	1571	+	1	208	1230	1023	1.0522	0.518047	0.999966
PB.1405.2	PB.1405.2_ORF_1	2553	+	2	179	952	774	0.5702	-0.0431321	0.916425
PB.1405.5	PB.1405.5_ORF_4	2030	+	1	1360	1689	330	1.0842	0.462058	0.908337
PB.1405.6	PB.1405.6_ORF_1	1881	+	2	824	1540	717	1.0522	0.577628	0.99927
PB.1405.7	PB.1405.7_ORF_1	1930	+	3	873	1589	717	1.0522	0.577628	0.999268
PB.1405.13	PB.1405.13_ORF_1	1645	+	1	283	1305	1023	1.0522	0.518047	0.999966
PB.1405.14	PB.1405.14_ORF_1	1531	+	1	475	1191	717	1.0522	0.577628	0.999284
PB.1405.15	PB.1405.15_ORF_3	1961	+	2	1298	1627	330	1.0842	0.462058	0.908652
PB.1405.16	PB.1405.16_ORF_1	1947	+	3	267	1082	816	1.077	0.521465	0.999688
PB.1407.1	PB.1407.1_ORF_1	2884	+	1	367	2382	2016	1.0174	0.437249	1
PB.1407.2	PB.1407.2_ORF_1	3480	+	2	353	3088	2736	0.9159	0.452129	1
PB.1407.11	PB.1407.11_ORF_1	1120	+	3	144	728	585	1.1181	0.494452	0.995969
PB.1407.12	PB.1407.12_ORF_1	762	+	3	207	662	456	0.622	0.110925	0.512157
PB.1408.1	PB.1408.1_ORF_1	1257	+	1	433	849	417	1.2772	0.46321	0.981684
PB.1409.1	PB.1409.1_ORF_1	2667	+	3	159	1220	1062	1.066	0.299485	0.999917
PB.1409.2	PB.1409.2_ORF_1	2577	+	2	788	1849	1062	1.066	0.299485	0.999918
PB.1410.1	PB.1410.1_ORF_1	1752	+	3	615	1448	834	0.7853	0.262248	0.99668
PB.1410.2	PB.1410.2_ORF_1	2224	+	2	596	2023	1428	1.1719	0.381226	0.999999
PB.1412.1	PB.1412.1_ORF_1	894	+	2	149	799	651	1.0133	0.408352	0.995399
PB.1412.2	PB.1412.2_ORF_1	865	+	3	120	770	651	1.0133	0.408352	0.995406
PB.1413.1	PB.1413.1_ORF_1	2244	+	1	160	903	744	0.9022	0.525854	0.998737
PB.1413.5	PB.1413.5_ORF_1	2224	+	3	93	455	363	1.27	0.435836	0.958251
PB.1413.4	PB.1413.4_ORF_1	2489	+	2	428	1150	723	0.9495	0.527244	0.998637
PB.1413.8	PB.1413.8_ORF_1	2561	+	2	305	1024	720	0.9495	0.5221	0.99854
PB.1414.1	PB.1414.1_ORF_1	2067	+	3	240	1715	1476	1.1149	0.333006	0.999999
PB.1416.6	PB.1416.6_ORF_1	4457	+	1	175	3300	3126	1.0934	0.425125	1
PB.1422.2	PB.1422.2_ORF_1	2518	+	2	233	2266	2034	0.934	0.155765	1
PB.1423.1	PB.1423.1_ORF_1	2435	+	2	152	1348	1197	1.124	0.408902	0.999992
PB.1424.1	PB.1424.1_ORF_1	684	+	1	28	480	453	1.2199	0.613489	0.994119
PB.1424.2	PB.1424.2_ORF_1	776	+	2	122	574	453	1.2199	0.613489	0.994089
PB.1425.2	PB.1425.2_ORF_1	2058	+	1	970	1449	480	0.5305	-0.0585892	0.250116
PB.1425.1	PB.1425.1_ORF_1	2216	+	3	1128	1607	480	0.5305	-0.0585892	0.248495
PB.1426.2	PB.1426.2_ORF_1	1373	+	3	87	686	600	1.2756	0.52953	0.998373
PB.1428.1	PB.1428.1_ORF_1	5287	+	3	225	1364	1140	1.1319	0.408589	0.999984
PB.1429.1	PB.1429.1_ORF_1	1497	+	2	275	1255	981	1.1701	0.639574	0.999983
PB.1431.2	PB.1431.2_ORF_1	3532	+	1	112	678	567	1.0693	0.419463	0.989572
PB.1431.3	PB.1431.3_ORF_1	3210	+	1	1384	2319	936	0.8553	0.333588	0.999413
PB.1431.5	PB.1431.5_ORF_1	2458	+	2	341	2182	1842	0.9788	0.419487	1
PB.1431.4	PB.1431.4_ORF_1	2423	+	3	78	1532	1455	0.9303	0.393938	0.999999
PB.1431.11	PB.1431.11_ORF_1	2398	+	3	282	2123	1842	0.9788	0.419487	1
PB.1432.1	PB.1432.1_ORF_1	5427	+	3	105	3167	3063	1.3126	0.556669	1
PB.1433.1	PB.1433.1_ORF_1	1400	+	2	86	892	807	1.2752	0.647572	0.999921
PB.1434.1	PB.1434.1_ORF_1	2548	+	1	271	663	393	1.3188	0.59135	0.989679
PB.1434.6	PB.1434.6_ORF_1	2417	+	3	141	533	393	1.3188	0.59135	0.989752
PB.1436.2	PB.1436.2_ORF_1	4137	+	3	471	2264	1794	1.0684	0.364402	1
PB.1436.5	PB.1436.5_ORF_3	3516	+	2	1481	1645	165	0.6258	0.302855	0.101539
PB.1436.4	PB.1436.4_ORF_1	3728	+	1	139	1857	1719	1.0684	0.369641	1
PB.1436.9	PB.1436.9_ORF_1	2805	+	2	80	1873	1794	1.0684	0.364402	1
PB.1436.11	PB.1436.11_ORF_1	3001	+	1	277	2070	1794	1.0684	0.364402	1
PB.1436.12	PB.1436.12_ORF_1	2863	+	1	139	1932	1794	1.0684	0.364402	1
PB.1437.2	PB.1437.2_ORF_1	3583	+	1	10	909	900	1.1105	0.363152	0.999689
PB.1437.4	PB.1437.4_ORF_1	3473	+	1	172	801	630	1.2445	0.35446	0.995808
PB.1438.1	PB.1438.1_ORF_1	4813	+	3	108	3809	3702	1.1909	0.303138	1
PB.1438.15	PB.1438.15_ORF_1	4638	+	1	85	3759	3675	1.2233	0.307901	1
PB.1439.1	PB.1439.1_ORF_1	2822	+	3	18	2147	2130	0.9884	0.257943	1
PB.1442.1	PB.1442.1_ORF_1	488	+	1	34	342	309	0.9361	0.414242	0.792888
PB.1442.3	PB.1442.3_ORF_1	558	+	1	4	417	414	1.0296	0.307346	0.899071
PB.1442.4	PB.1442.4_ORF_1	464	+	3	33	323	291	0.8927	0.263964	0.520193
PB.1443.1	PB.1443.1_ORF_1	1806	+	2	206	1138	933	1.1848	0.388974	0.999871
PB.1443.2	PB.1443.2_ORF_1	1778	+	1	355	1110	756	1.1359	0.356842	0.998659
PB.1444.1	PB.1444.1_ORF_1	1935	+	2	221	1012	792	0.7015	0.158642	0.986706
PB.1444.2	PB.1444.2_ORF_1	1348	+	2	629	823	195	0.9463	0.148866	0.174313
PB.1444.3	PB.1444.3_ORF_1	1084	+	2	629	964	336	0.8747	0.128829	0.4178
PB.1444.4	PB.1444.4_ORF_1	909	+	3	453	788	336	0.8747	0.128829	0.420135
PB.1444.5	PB.1444.5_ORF_1	1336	+	3	153	1019	867	0.6326	0.131315	0.991638
PB.1444.6	PB.1444.6_ORF_1	1152	+	2	143	697	555	0.6357	0.243327	0.879269
PB.1444.7	PB.1444.7_ORF_1	1309	+	1	142	1191	1050	0.7356	0.176857	0.999422
PB.1445.3	PB.1445.3_ORF_1	408	+	1	37	288	252	1.0875	0.383271	0.739441
PB.1445.4	PB.1445.4_ORF_1	598	+	1	16	480	465	1.1216	0.499354	0.985764
PB.1446.1	PB.1446.1_ORF_1	1387	+	1	103	1086	984	0.7613	0.185543	0.998946
PB.1446.2	PB.1446.2_ORF_1	1959	+	1	790	1665	876	0.8982	0.213313	0.998083
PB.1447.1	PB.1447.1_ORF_1	2261	+	1	133	1089	957	1.1444	0.441693	0.999916
PB.1447.2	PB.1447.2_ORF_1	1969	+	1	196	1152	957	1.1444	0.441693	0.999917
PB.1448.1	PB.1448.1_ORF_1	1106	+	3	240	743	504	1.0181	0.344795	0.966151
PB.1449.1	PB.1449.1_ORF_1	2181	+	1	217	1914	1698	0.6729	0.281375	1
PB.1449.2	PB.1449.2_ORF_1	2397	+	1	211	2130	1920	0.6541	0.238976	1
PB.1449.3	PB.1449.3_ORF_1	2306	+	3	342	2039	1698	0.6729	0.281375	1
PB.1450.1	PB.1450.1_ORF_1	1710	+	1	235	1668	1434	0.8124	0.194744	0.999994
PB.1451.3	PB.1451.3_ORF_1	1894	+	2	233	1165	933	0.9713	0.338019	0.999631
PB.1451.1	PB.1451.1_ORF_1	1944	+	3	258	1439	1182	0.8642	0.314117	0.999962
PB.1451.2	PB.1451.2_ORF_1	1923	+	3	237	1418	1182	0.8642	0.314117	0.999962
PB.1452.2	PB.1452.2_ORF_1	2643	+	1	181	1254	1074	0.818	0.347016	0.999873
PB.1453.2	PB.1453.2_ORF_1	2160	+	2	20	808	789	1.2239	0.331244	0.999183
PB.1453.3	PB.1453.3_ORF_1	1844	+	2	20	1393	1374	1.1535	0.341017	0.999999
PB.1453.4	PB.1453.4_ORF_1	1644	+	3	207	1445	1239	1.107	0.350797	0.999993
PB.1453.1	PB.1453.1_ORF_2	2285	+	1	1180	1833	654	1.0952	0.339078	0.994492
PB.1453.5	PB.1453.5_ORF_1	1607	+	2	17	1408	1392	1.0661	0.34428	0.999999
PB.1453.7	PB.1453.7_ORF_1	1497	+	1	202	1299	1098	1.0361	0.362168	0.999961
PB.1453.6	PB.1453.6_ORF_1	1732	+	1	202	1281	1080	1.0795	0.358312	0.999957
PB.1454.1	PB.1454.1_ORF_1	584	+	1	25	285	261	1.2212	0.327127	0.778042
PB.1455.1	PB.1455.1_ORF_1	2638	+	3	213	1139	927	1.106	0.283406	0.99964
PB.1455.2	PB.1455.2_ORF_1	2551	+	2	110	1036	927	1.106	0.283406	0.999642
PB.1455.3	PB.1455.3_ORF_1	2495	+	3	312	977	666	1.0174	0.258719	0.989676
PB.1456.1	PB.1456.1_ORF_1	1404	+	3	231	437	207	1.0861	0.44403	0.700331
PB.1458.1	PB.1458.1_ORF_1	1294	+	2	26	535	510	0.9385	0.075702	0.817708
PB.1458.2	PB.1458.2_ORF_1	1193	+	2	26	433	408	0.8763	0.0549045	0.506164
PB.1458.3	PB.1458.3_ORF_1	1136	+	2	26	376	351	0.9977	0.0861456	0.499536
PB.1460.1	PB.1460.1_ORF_1	2251	+	3	120	2051	1932	1.2724	0.653478	1
PB.1461.1	PB.1461.1_ORF_2	1805	+	3	690	1367	678	1.1636	0.376121	0.997405
PB.1462.1	PB.1462.1_ORF_1	1230	+	2	74	1018	945	0.8398	0.121102	0.998179
PB.1462.3	PB.1462.3_ORF_2	1242	+	2	71	406	336	1.0598	0.285216	0.776711
PB.1464.2	PB.1464.2_ORF_1	2416	+	3	42	2054	2013	1.0556	0.0947782	1
PB.1467.1	PB.1467.1_ORF_1	2945	+	1	211	2463	2253	1.1919	0.488366	1
PB.1468.1	PB.1468.1_ORF_1	2991	+	1	499	2019	1521	1.2601	0.513507	1
PB.1468.3	PB.1468.3_ORF_1	2915	+	1	439	1944	1506	1.2601	0.52372	1
PB.1468.4	PB.1468.4_ORF_1	2910	+	2	392	1939	1548	1.2601	0.512601	1
PB.1468.5	PB.1468.5_ORF_1	3291	+	2	1832	2320	489	1.3152	0.626922	0.996981
PB.1470.3	PB.1470.3_ORF_1	2931	+	3	168	1427	1260	0.894	0.135519	0.999955
PB.1472.1	PB.1472.1_ORF_1	2372	+	2	758	1906	1149	1.0368	0.161014	0.999921
PB.1472.2	PB.1472.2_ORF_1	2251	+	1	265	1782	1518	1.0632	0.165069	0.999999
PB.1473.1	PB.1473.1_ORF_1	3127	+	2	359	2926	2568	1.0546	0.310701	1
PB.1475.1	PB.1475.1_ORF_1	1490	+	3	69	1094	1026	0.9051	0.171539	0.999561
PB.1477.1	PB.1477.1_ORF_1	3251	+	1	109	1017	909	0.6304	0.214092	0.996443
PB.1477.6	PB.1477.6_ORF_1	3903	+	1	124	741	618	0.8133	0.257212	0.962166
PB.1478.3	PB.1478.3_ORF_1	5662	+	1	82	627	546	1.15	0.382284	0.985987
PB.1486.1	PB.1486.1_ORF_1	2612	+	1	226	1131	906	0.9165	0.345077	0.9994
PB.1486.4	PB.1486.4_ORF_1	4235	+	2	53	1030	978	0.8568	0.331661	0.999609
PB.1487.1	PB.1487.1_ORF_1	1996	+	2	266	1657	1392	0.9428	0.327674	0.999997
PB.1488.1	PB.1488.1_ORF_1	644	+	2	74	532	459	0.874	0.180759	0.799173
PB.1489.1	PB.1489.1_ORF_1	2449	+	2	59	1615	1557	0.9371	0.193907	0.999999
PB.1490.1	PB.1490.1_ORF_1	1712	+	3	138	704	567	0.7856	0.142	0.879841
PB.1490.3	PB.1490.3_ORF_1	1339	+	2	308	622	315	0.7477	0.0554467	0.187882
PB.1491.1	PB.1491.1_ORF_1	4911	+	2	332	1117	786	1.3189	0.488375	0.999727
PB.1495.1	PB.1495.1_ORF_12	2275	+	1	232	297	66	1.2889	0.0349932	0.0717956
PB.1497.2	PB.1497.2_ORF_1	3819	+	1	100	1929	1830	1.1135	0.373891	1
[truncated: 20,336 more rows]

## Sheet: Fetal
seq_ID	ID	mRNA	ORF_strand	ORF_frame	ORF_start	ORF_end	ORF	Fickett	Hexamer	Coding_prob
[truncated: 18,610 more rows]
